# Supplementary material for: Tone classification of online medical services based on 1DCNN-BiLSTM
Source: PeerJ Comput Sci. 2024 Sep 23;10:e2325. doi: 10.7717/peerj-cs.2325 (PMC11623085; doi:10.7717/peerj-cs.2325)
Supplement: Supplemental Information 5 — To execute the audio code, use this in conjunction with the combined dataset at figshare: Huang, Cheng (2024). Raw Data .zip. figshare. Dataset. https://doi.org/10.6084/m9.figshare.25013849.v2. [file peerj-cs-10-2325-s005.zip]

Archive with 42 entries (40 files):
- Code/
- Code/comment_fun.py
- Code/deep_learning_evaluate.py
- Code/m0_para.py
- Code/M1_CNN_model.py
- Code/M2_ConvLSTM.py
- Code/M3_load_data_utf8.py
- Code/M4_get_features.py
- Code/README.md
- Code/requirements.txt
- Code/result/
- Code/result/data_1dcnn_bilstm.xlsx
- Code/result/data_alexnet_new.csv
- Code/result/data_batch128_new.csv
- Code/result/data_batch256_new.csv
- Code/result/data_bilstm_layer2_new.csv
- Code/result/data_cnn_lstm_new.csv
- Code/result/data_dropout0.1_new.csv
- Code/result/data_for_cnn_svm_lr.xlsx
- Code/result/data_for_lstm_svm_rf.xlsx
- Code/result/data_for_sklearn.csv
- Code/result/data_lstm_new.csv
- Code/result/model_1dcnn.h5
- Code/result/model_1DCNN_BiLSTM.h5
- Code/result/model_1dcnn_bilstm_cb.h5
- Code/result/model_1dcnn_lstm.h5
- Code/result/model_bilstm.h5
- Code/result/model_bilstm_layer2.h5
- Code/result/model_dropout_0.1.h5
- Code/result/model_lstm.h5
- Code/result/s1_data_for_sklearn.pkl
- Code/result/s2_pretrain_label.pkl
- Code/result/s3_predict_1dccnn_bilstm.pkl
- Code/result/s3_predict_batch256.pkl
- Code/result/s3_predict_bilstm_layer2.pkl
- Code/result/s3_predict_dropout0.1.pkl
- Code/S3_train_data.py
- Code/S4_auc.py
- Code/s8_sklearn_data.py
- Code/s9_evaluation.py
- Code/sklearn_evaluate.py
- Code/ThreadingSafetyIter.py
