# Supplementary material for: Tone classification of online medical services based on 1DCNN-BiLSTM
Source: PeerJ Comput Sci. 2024 Sep 23;10:e2325. doi: 10.7717/peerj-cs.2325 (PMC11623085; doi:10.7717/peerj-cs.2325)
Supplement: Supplemental Information 5 — To execute the audio code, use this in conjunction with the combined dataset at figshare: Huang, Cheng (2024). Raw Data .zip. figshare. Dataset. https://doi.org/10.6084/m9.figshare.25013849.v2. [file peerj-cs-10-2325-s005.zip › Code/comment_fun.py]

# -*- coding: UTF-8 -*-
import pickle


def save_as_ob(path: object, save: object, t: object = '') -> object:
    if save == True:
        try:
            with open(path, 'wb') as f:
                ob = pickle.dump(t, f)  # Save list t
        except Exception as e:
            print(e)
            with open(str(path).encode('gbk'),'r') as f:
                ob = pickle.dump(t, f)  # Save list t

    else:
        try:
            with  open(path, 'rb+') as f:
                ob = pickle.load( f)  # Load list t
        except Exception as e:
            print(e)
            with open(str(path).encode('gbk'),'rb+') as f:
                ob = pickle.load( f)  # Load list t
    return ob
