# Supplementary material for: Tone classification of online medical services based on 1DCNN-BiLSTM
Source: PeerJ Comput Sci. 2024 Sep 23;10:e2325. doi: 10.7717/peerj-cs.2325 (PMC11623085; doi:10.7717/peerj-cs.2325)
Supplement: Supplemental Information 5 — To execute the audio code, use this in conjunction with the combined dataset at figshare: Huang, Cheng (2024). Raw Data .zip. figshare. Dataset. https://doi.org/10.6084/m9.figshare.25013849.v2. [file peerj-cs-10-2325-s005.zip › Code/M1_CNN_model.py]

# -*- coding: UTF-8 -*-
# from keras.utils import plot_model
# from keras.utils.vis_utils import plot_model
from keras import models
from keras import layers
from keras import regularizers

from keras.layers import Activation, Dense, Dropout, Conv2D, Flatten, MaxPooling2D
from keras.layers import GlobalAveragePooling1D,Convolution2D, MaxPooling2D
from keras.layers import Input, Dense, Flatten
# from keras.layers.normalization.batch_normalization_v1 import BatchNormalization
from tensorflow.keras.layers import BatchNormalization
from keras.models import Model
import os,sys
from keras.models import Sequential

import m0_para


def con1D(input_shape,num_class):
    model = models.Sequential()
    model.add(layers.Conv1D(
        input_shape = input_shape,
        filters = 181,
        kernel_size = 5,
        strides = 2,
        padding = 'same',
        activation = 'relu',
        name = 'conv1'
    ))

    model.add(layers.Conv1D(filters =189,kernel_size =5,
                            strides=1,
                            padding='same',activation='relu',
                            kernel_regularizer=regularizers.l2(0.001),
                            name='conv2'))

    model.add(layers.Dropout(0.2))

    model.add(layers.MaxPooling1D(
        pool_size = 8,
        strides = 2,
        padding = 'same',
        name = 'pool1'))

    model.add(layers.Conv1D(89,5,activation='relu',
                            strides=2,
                            padding='same',
                            kernel_regularizer=regularizers.l2(0.001),
                            name='conv3'))

    model.add(layers.Conv1D(55,5,activation='relu',padding='same',
                            strides=2,
                            kernel_regularizer=regularizers.l2(0.001),
                            name="conv4"))

    model.add(layers.Dropout(0.2))

    model.add(layers.MaxPooling1D(
        pool_size = 8,
        strides =3,
        padding = 'same',
        name = 'pool2'))

    model.add(layers.Dropout(0.2))
    model.add(layers.Flatten())
    model.add(layers.Dense(35,activation='softmax'))
    model.add(layers.Dense(num_class,activation='softmax'))

    return model

def con1D_2(input,num_classes):

    x=layers.Conv1D(
        # input_shape = input_shape,##input_shape
        filters = 181,
        kernel_size = 5,
        strides = 1,
        padding = 'same',
        activation = 'relu',
        name = 'conv1'
    )(input)


    x=layers.Conv1D(filters =150,kernel_size =5,
                            strides=1,
                            padding='same',activation='relu',
                            kernel_regularizer=regularizers.l2(0.001),
                            name='conv2')(x)


    x=layers.MaxPooling1D(
        pool_size = 8,# pool_size为 4 或者8  不影响模型参数
        strides = 2,  # (2,2) 可以简写成 2
        padding = 'same',
        name = 'pool1')(x)#池化后变成
    x=layers.Dropout(0.2)(x)

    x=layers.Conv1D(110,5,activation='relu',
                            strides=1,
                            padding='same',
                            kernel_regularizer=regularizers.l2(0.001),
                            name='conv3')(x)

    x=layers.Conv1D(110,5,activation='relu',padding='same',
                            strides=1,
                            kernel_regularizer=regularizers.l2(0.001),
                            name="conv4")(x)
    # x=layers.MaxPooling1D(
    #     pool_size = 4,# pool_size
    #     strides =2,  # (2,2)
    #     padding = 'same',
    #     name = 'pool2')(x)
    # x=layers.Dropout(0.2)(x)
    x=GlobalAveragePooling1D()(x)
    x=layers.Dropout(0.2)(x)

    # x=layers.Flatten()(x)
    x=layers.Dense(85,activation='softmax')(x)
    # x=layers.Dense(85,activation='softmax')(x)
    y=layers.Dense(num_classes,activation='softmax')(x)
    return y

def con1D_3():
    model = Sequential()

    model.add(layers.Conv1D(256, 5, padding='same',
                     input_shape=(216, 1)))
    model.add(Activation('relu'))
    model.add(layers.Conv1D(128, 5, padding='same'))
    model.add(Activation('relu'))
    model.add(Dropout(0.1))
    model.add(layers.MaxPooling1D(pool_size=(8)))
    model.add(layers.Conv1D(128, 5, padding='same', ))
    model.add(Activation('relu'))
    # model.add(Conv1D(128, 5,padding='same',))
    # model.add(Activation('relu'))
    # model.add(Conv1D(128, 5,padding='same',))
    # model.add(Activation('relu'))
    # model.add(Dropout(0.2))
    model.add(layers.Conv1D(128, 5, padding='same', ))
    model.add(Activation('relu'))
    model.add(Flatten())
    model.add(Dense(6))
    model.add(Activation('softmax'))


def get_model_2D(input , num_classes):
    f_size = 1
    x = Convolution2D(48, (f_size,f_size), strides=(f_size,f_size), kernel_initializer='normal', padding='same')(input)
    x = Convolution2D(48, (f_size,f_size), strides=(f_size,f_size), kernel_initializer='normal', padding='same')(x)
    x = BatchNormalization()(x)
    x = Activation('relu')(x)
    x = MaxPooling2D(pool_size=(2, 2))(x)
    x = Dropout(0.5)(x)
    x = Convolution2D(96, (f_size,f_size), strides=(f_size,f_size), kernel_initializer='normal', padding='same')(x)
    x = Convolution2D(96, (f_size,f_size), strides=(f_size,f_size), kernel_initializer='normal', padding='same')(x)
    x = BatchNormalization()(x)
    x = Activation('relu')(x)
    x = MaxPooling2D(pool_size=(2, 2))(x)
    x = Dropout(0.5)(x)
    x = Flatten()(x)
    x = Dense(256)(x)
    x = BatchNormalization()(x)
    x = Activation('relu')(x)
    x = Dropout(0.5)(x)
    x = Dense(num_classes)(x)
    y = Activation('softmax')(x)
    return y

def get_model_2D_small(input , num_classes):
    f_size = 1
    x = Conv2D(48, (3,3), strides=(2,2), kernel_initializer='normal', padding='same')(input)
    x = Conv2D(48, (f_size,f_size), strides=(f_size,f_size), kernel_initializer='normal', padding='same')(x)
    x = BatchNormalization()(x)
    x = Activation('relu')(x)
    x = MaxPooling2D(pool_size=(2, 2), padding='same')(x)
    x = Dropout(0.5)(x)
    x = Conv2D(96, (f_size,f_size), strides=(f_size,f_size), kernel_initializer='normal', padding='same')(x)
    x = Conv2D(48, (f_size,f_size), strides=(f_size,f_size), kernel_initializer='normal', padding='same')(x)
    x = BatchNormalization()(x)
    x = Activation('relu')(x)
    x = MaxPooling2D(pool_size=(2, 2), padding='same')(x)
    x = Dropout(0.5)(x)
    x = Flatten()(x)
    x = Dense(256)(x)
    x = BatchNormalization()(x)
    x = Activation('relu')(x)
    x = Dropout(0.5)(x)
    y = Dense(num_classes, name='out', activation='softmax')(x)

    return y


if __name__ == '__main__':

    model_pic_save=m0_para.model_pic_save
    #
    # ## 1.  con1D_2
    # input=Input(shape=(200, 68))
    # y = con1D_2(input, num_classes=50)
    # model = Model(inputs=input, outputs=y)
    # model.summary()
    #
    #
    #
    # plot_model(model,
    #            to_file=model_pic_save+os.sep+"model_con1D_2.png",
    #            show_shapes=True,
    #            show_layer_names='False',
    #            rankdir='TB')
    # #
    #
    # ## 1.2 con1D
    # m1 = con1D((240, 50), 6)
    # m1.summary()
    # plot_model(m1,
    #            to_file=model_pic_save+os.sep+"model_con1D.png",
    #            show_shapes=True,
    #            show_layer_names='False',
    #            rankdir='TB')
    #
    # ## 2. con2D
    # input = Input(shape=(32, 20, 1), name='the_input')
    # y = get_model_2D(input, num_classes=6)
    # model = Model(inputs=input, outputs=y)
    # model.summary()
    # plot_model(model,
    #            to_file=model_pic_save+os.sep+"model_2D.png",
    #            show_shapes=True,
    #            show_layer_names='False',
    #            rankdir='TB')
    #
    # ## 3. con2D_small
    # # input = Input(shape=(32, 20, 1), name='the_input')
    # input = Input(shape=(200, 68,1), name='the_input')
    # y = get_model_2D_small(input, num_classes=6)
    # model = Model(inputs=input, outputs=y)
    # model.summary()
    # plot_model(model,
    #            to_file=model_pic_save+os.sep+"model_2D_small.png",
    #            show_shapes=True,
    #            show_layer_names='False',
    #            rankdir='TB')
