# Supplementary material for: Tone classification of online medical services based on 1DCNN-BiLSTM
Source: PeerJ Comput Sci. 2024 Sep 23;10:e2325. doi: 10.7717/peerj-cs.2325 (PMC11623085; doi:10.7717/peerj-cs.2325)
Supplement: Supplemental Information 5 — To execute the audio code, use this in conjunction with the combined dataset at figshare: Huang, Cheng (2024). Raw Data .zip. figshare. Dataset. https://doi.org/10.6084/m9.figshare.25013849.v2. [file peerj-cs-10-2325-s005.zip › Code/requirements.txt]

absl-py==1.0.0
adjusttext==0.8b2
aiohttp==3.8.1
aiosignal==1.2.0
alabaster @ file:///home/ktietz/src/ci/alabaster_1611921544520/work
albumentations==1.3.1
anaconda-client==1.7.2
anaconda-navigator==2.0.3
anaconda-project @ file:///tmp/build/80754af9/anaconda-project_1610472525955/work
anyio @ file:///C:/ci/anyio_1620153418380/work/dist
anytree==2.8.0
appdirs==1.4.4
APScheduler==3.10.4
argh==0.26.2
argon2-cffi @ file:///C:/ci/argon2-cffi_1613037959010/work
asn1crypto @ file:///tmp/build/80754af9/asn1crypto_1596577642040/work
astroid @ file:///C:/ci/astroid_1613501047216/work
astropy @ file:///C:/ci/astropy_1617745647203/work
astunparse==1.6.3
async-generator @ file:///home/ktietz/src/ci/async_generator_1611927993394/work
async-timeout==4.0.2
atomicwrites==1.4.0
attrs @ file:///tmp/build/80754af9/attrs_1604765588209/work
audioread==2.1.9
autopep8 @ file:///tmp/build/80754af9/autopep8_1615918855173/work
azure-cognitiveservices-speech==1.21.0
Babel @ file:///tmp/build/80754af9/babel_1607110387436/work
backcall @ file:///home/ktietz/src/ci/backcall_1611930011877/work
backports.functools-lru-cache @ file:///tmp/build/80754af9/backports.functools_lru_cache_1618170165463/work
backports.shutil-get-terminal-size @ file:///tmp/build/80754af9/backports.shutil_get_terminal_size_1608222128777/work
backports.tempfile @ file:///home/linux1/recipes/ci/backports.tempfile_1610991236607/work
backports.weakref==1.0.post1
backports.zoneinfo==0.2.1
baidu-aip==4.16.2
bcrypt @ file:///C:/ci/bcrypt_1597936263757/work
beautifulsoup4 @ file:///home/linux1/recipes/ci/beautifulsoup4_1610988766420/work
bibtexparser==1.2.0
bioinfokit==2.0.8
bitarray @ file:///C:/ci/bitarray_1618435038389/work
bkcharts==0.2
black==19.10b0
bleach @ file:///tmp/build/80754af9/bleach_1612211392645/work
blinker==1.6.2
blis==0.7.5
bokeh @ file:///C:/ci/bokeh_1620784067744/work
boto==2.49.0
Bottleneck==1.3.2
Brotli==1.1.0
brotlipy==0.7.0
bs4==0.0.1
cachetools==4.2.4
catalogue==2.0.6
certifi==2023.7.22
cffi @ file:///C:/ci/cffi_1613247279197/work
chardet==3.0.4
charset-normalizer==2.0.9
chinese-calendar==1.7.1
ci-info==0.2.0
click @ file:///home/linux1/recipes/ci/click_1610990599742/work
cloudpickle @ file:///tmp/build/80754af9/cloudpickle_1598884132938/work
clyent==1.2.2
cnocr==2.1.0
colorama @ file:///tmp/build/80754af9/colorama_1607707115595/work
comtypes==1.1.9
conda==4.10.1
conda-build==3.21.4
conda-content-trust @ file:///tmp/build/80754af9/conda-content-trust_1617045594566/work
conda-package-handling @ file:///C:/ci/conda-package-handling_1618262320430/work
conda-repo-cli @ file:///tmp/build/80754af9/conda-repo-cli_1620168426516/work
conda-token @ file:///tmp/build/80754af9/conda-token_1620076980546/work
conda-verify==3.4.2
configobj==5.0.6
configparser==5.2.0
contextlib2==0.6.0.post1
coverage==5.5
cpca==0.5.5
cryptography==41.0.4
cssselect==1.2.0
cycler==0.10.0
cymem==2.0.6
Cython @ file:///C:/ci/cython_1618435363327/work
cytoolz==0.11.0
dask @ file:///tmp/build/80754af9/dask-core_1617390489108/work
decorator @ file:///tmp/build/80754af9/decorator_1617916966915/work
defusedxml @ file:///tmp/build/80754af9/defusedxml_1615228127516/work
deprecation==2.1.0
diff-match-patch @ file:///tmp/build/80754af9/diff-match-patch_1594828741838/work
dill==0.3.4
distributed @ file:///C:/ci/distributed_1617384289923/work
docopt==0.6.2
docutils @ file:///C:/ci/docutils_1617481617511/work
EasyProcess==1.1
einops==0.6.1
emoji==1.7.0
en-core-web-sm @ file:///home/conda/feedstock_root/build_artifacts/spacy-model-en_core_web_1626140665752/work/sm
entmax==1.1
entrypoint2==1.1
entrypoints==0.3
environs==9.5.0
et-xmlfile==1.0.1
etelemetry==0.3.0
exceptiongroup==1.1.3
eyed3==0.9.6
factor-analyzer==0.4.0
fake-headers==1.0.2
fake-useragent==0.1.11
Faker @ file:///E:/%E8%BF%85%E9%9B%B7%E4%B8%8B%E8%BD%BD/Faker-19.11.0-py3-none-any.whl
fastcache==1.1.0
feedparser==6.0.8
ffmpeg==1.4
filelock @ file:///home/linux1/recipes/ci/filelock_1610993975404/work
filetype==1.0.7
fitz==0.0.1.dev2
flake8 @ file:///tmp/build/80754af9/flake8_1615834841867/work
Flask @ file:///home/ktietz/src/ci/flask_1611932660458/work
flatbuffers==2.0
frozenlist==1.3.0
fsspec==2022.2.0
funcy==1.16
future==0.18.2
gast==0.4.0
gensim==4.1.2
gevent @ file:///C:/ci/gevent_1616773090559/work
glob2 @ file:///home/linux1/recipes/ci/glob2_1610991677669/work
gmpy2==2.1.0b5
google-auth==2.3.3
google-auth-oauthlib==0.4.6
google-pasta==0.2.0
graphviz==0.19
greenlet @ file:///C:/ci/greenlet_1611958565931/work
grpcio==1.42.0
h11==0.14.0
h2==4.1.0
h5py==2.10.0
HeapDict==1.0.1
hpack==4.0.0
html5lib @ file:///tmp/build/80754af9/html5lib_1593446221756/work
httplib2==0.20.4
huggingface-hub==0.16.4
hyperframe==6.0.1
idna==2.7
imagecodecs @ file:///C:/ci/imagecodecs_1617996768495/work
imageio @ file:///tmp/build/80754af9/imageio_1617700267927/work
imagesize @ file:///home/ktietz/src/ci/imagesize_1611921604382/work
importlib-metadata==4.8.2
iniconfig @ file:///home/linux1/recipes/ci/iniconfig_1610983019677/work
intervaltree @ file:///tmp/build/80754af9/intervaltree_1598376443606/work
ipykernel @ file:///C:/ci/ipykernel_1596190155316/work/dist/ipykernel-5.3.4-py3-none-any.whl
ipython @ file:///C:/ci/ipython_1617121002983/work
ipython-genutils @ file:///tmp/build/80754af9/ipython_genutils_1606773439826/work
ipywidgets @ file:///tmp/build/80754af9/ipywidgets_1610481889018/work
isodate==0.6.1
isort @ file:///tmp/build/80754af9/isort_1616355431277/work
itsdangerous @ file:///home/ktietz/src/ci/itsdangerous_1611932585308/work
jdcal==1.4.1
jedi @ file:///C:/ci/jedi_1606914528444/work
jieba==0.42.1
Jinja2 @ file:///tmp/build/80754af9/jinja2_1612213139570/work
joblib @ file:///tmp/build/80754af9/joblib_1613502643832/work
json5==0.9.5
jsonschema @ file:///tmp/build/80754af9/jsonschema_1602607155483/work
jupyter==1.0.0
jupyter-client @ file:///tmp/build/80754af9/jupyter_client_1616770841739/work
jupyter-console @ file:///tmp/build/80754af9/jupyter_console_1616615302928/work
jupyter-core @ file:///C:/ci/jupyter_core_1612213356021/work
jupyter-packaging @ file:///tmp/build/80754af9/jupyter-packaging_1613502826984/work
jupyter-server @ file:///C:/ci/jupyter_server_1616084298403/work
jupyterlab @ file:///tmp/build/80754af9/jupyterlab_1619133235951/work
jupyterlab-pygments @ file:///tmp/build/80754af9/jupyterlab_pygments_1601490720602/work
jupyterlab-server @ file:///tmp/build/80754af9/jupyterlab_server_1617134334258/work
jupyterlab-widgets @ file:///tmp/build/80754af9/jupyterlab_widgets_1609884341231/work
kaitaistruct==0.10
keras==2.7.0
Keras-Preprocessing==1.1.2
keyring @ file:///C:/ci/keyring_1614616910860/work
kiwisolver @ file:///C:/ci/kiwisolver_1612282606037/work
krippendorff==0.5.1
lazy-object-proxy @ file:///C:/ci/lazy-object-proxy_1616529307648/work
libarchive-c @ file:///tmp/build/80754af9/python-libarchive-c_1617780486945/work
libclang==12.0.0
librosa==0.8.1
littleutils==0.2.2
llvmlite==0.36.0
locket==0.2.1
loguru==0.7.0
lxml @ file:///C:/ci/lxml_1616443455957/work
Markdown==3.3.6
MarkupSafe==1.1.1
marshmallow==3.20.1
matplotlib @ file:///C:/ci/matplotlib-suite_1613408055530/work
matplotlib-venn==0.11.7
mccabe==0.6.1
menuinst==1.4.16
mglearn==0.1.9
mistune==0.8.4
mkl-fft==1.3.0
mkl-random @ file:///C:/ci/mkl_random_1618854156666/work
mkl-service==2.3.0
mock @ file:///tmp/build/80754af9/mock_1607622725907/work
more-itertools @ file:///tmp/build/80754af9/more-itertools_1613676688952/work
MouseInfo==0.1.3
mpmath==1.2.1
msgpack @ file:///C:/ci/msgpack-python_1612287368835/work
mss==9.0.1
multidict==6.0.2
multipledispatch==0.6.0
munch==4.0.0
murmurhash==1.0.6
mypy-extensions==0.4.3
navigator-updater==0.2.1
nbclassic @ file:///tmp/build/80754af9/nbclassic_1616085367084/work
nbclient @ file:///tmp/build/80754af9/nbclient_1614364831625/work
nbconvert @ file:///C:/ci/nbconvert_1601914925608/work
nbformat @ file:///tmp/build/80754af9/nbformat_1617383369282/work
nest-asyncio @ file:///tmp/build/80754af9/nest-asyncio_1613680548246/work
networkx @ file:///tmp/build/80754af9/networkx_1598376031484/work
ngender==0.1.1
nibabel==3.2.2
nipype==1.7.0
nltk @ file:///tmp/build/80754af9/nltk_1618327084230/work
nose @ file:///tmp/build/80754af9/nose_1606773131901/work
notebook @ file:///C:/ci/notebook_1616443715883/work
numba @ file:///C:/ci/numba_1616774458845/work
numexpr @ file:///C:/ci/numexpr_1618856738664/work
numpy @ file:///C:/ci/numpy_and_numpy_base_1618497418457/work
numpydoc @ file:///tmp/build/80754af9/numpydoc_1605117425582/work
oauthlib==3.1.1
olefile==0.46
opencv-python-headless==4.8.0.76
OpenHowNet==2.0
openpyxl @ file:///tmp/build/80754af9/openpyxl_1615411699337/work
opt-einsum==3.3.0
outcome==1.2.0
outdated==0.2.1
packaging==21.3
pandarallel==1.5.4
pandas @ file:///C:/ci/pandas_1618365634936/work
pandas-flavor==0.2.0
pandocfilters @ file:///C:/ci/pandocfilters_1605102497129/work
paramiko @ file:///tmp/build/80754af9/paramiko_1598886428689/work
parso==0.7.0
partd @ file:///tmp/build/80754af9/partd_1618000087440/work
path @ file:///C:/ci/path_1614022440181/work
pathlib==1.0.1
pathlib2 @ file:///C:/ci/pathlib2_1607025069150/work
pathspec==0.7.0
pathtools==0.1.2
pathy==0.6.1
patsy==0.5.2
pep8==1.7.1
pexpect @ file:///tmp/build/80754af9/pexpect_1605563209008/work
pickleshare @ file:///tmp/build/80754af9/pickleshare_1606932040724/work
Pillow==10.0.0
pingouin==0.5.1
pipreqs==0.4.11
pitch==0.0.6
pix2tex==0.1.2
pkginfo==1.7.0
plotly==5.3.1
pluggy @ file:///C:/ci/pluggy_1615976358795/work
ply==3.11
pooch==1.5.2
pprint==0.1
preshed==3.0.6
prometheus-client @ file:///tmp/build/80754af9/prometheus_client_1618088486455/work
prompt-toolkit @ file:///tmp/build/80754af9/prompt-toolkit_1616415428029/work
protobuf==3.19.1
prov==2.0.0
psutil @ file:///C:/ci/psutil_1612298324802/work
ptyprocess @ file:///tmp/build/80754af9/ptyprocess_1609355006118/work/dist/ptyprocess-0.7.0-py2.py3-none-any.whl
py @ file:///tmp/build/80754af9/py_1607971587848/work
pyahocorasick==1.4.4
pyasn1==0.4.8
pyasn1-modules==0.2.8
pyAudioAnalysis==0.3.7
PyAutoGUI==0.9.54
pycodestyle @ file:///home/ktietz/src/ci_mi/pycodestyle_1612807597675/work
pycosat==0.6.3
pycparser @ file:///tmp/build/80754af9/pycparser_1594388511720/work
pycurl==7.43.0.6
pydantic==1.8.2
pyDeprecate==0.3.2
pydivert==2.1.0
pydocstyle @ file:///tmp/build/80754af9/pydocstyle_1616182067796/work
pydot==1.4.2
pydotplus==2.0.2
pydub==0.25.1
pyerfa @ file:///C:/ci/pyerfa_1619391071834/work
pyflakes @ file:///home/ktietz/src/ci_ipy2/pyflakes_1612551159640/work
pygame==2.1.0
PyGetWindow==0.0.9
Pygments @ file:///tmp/build/80754af9/pygments_1615143339740/work
pyLDAvis==2.1.2
pylint @ file:///C:/ci/pylint_1617136058775/work
pyls-black @ file:///tmp/build/80754af9/pyls-black_1607553132291/work
pyls-spyder @ file:///tmp/build/80754af9/pyls-spyder_1613849700860/work
pymediainfo==5.1.0
PyMsgBox==1.0.9
PyMuPDF==1.19.6
PyMySQL==1.0.2
PyNaCl @ file:///C:/ci/pynacl_1595000047588/work
PyNLPIR==0.6.0
pynput==1.7.6
pyodbc===4.0.0-unsupported
pyOpenSSL==23.2.0
pyparsing @ file:///home/linux1/recipes/ci/pyparsing_1610983426697/work
pyperclip==1.8.2
pypiwin32==223
PyProcessMacro==1.0.12
PyQt6==6.5.2
PyQt6-Qt6==6.5.2
PyQt6-sip==13.5.2
PyQt6-WebEngine==6.5.0
PyQt6-WebEngine-Qt6==6.5.2
pyquery==2.0.0
pyreadline==2.1
pyreadline3==3.4.1
PyRect==0.2.0
pyrsistent @ file:///C:/ci/pyrsistent_1600141795814/work
pyscreenshot==3.1
PyScreeze==0.1.29
PySide6==6.5.2
PySide6-Addons==6.5.2
PySide6-Essentials==6.5.2
PySimpleGUI==4.55.1
PySocks @ file:///C:/ci/pysocks_1605287845585/work
pytest==6.2.3
python-dateutil @ file:///home/ktietz/src/ci/python-dateutil_1611928101742/work
python-docx==0.8.11
python-dotenv==1.0.0
python-jsonrpc-server @ file:///tmp/build/80754af9/python-jsonrpc-server_1600278539111/work
python-language-server @ file:///tmp/build/80754af9/python-language-server_1607972495879/work
python-Levenshtein==0.12.2
pytorch-lightning==1.6.0
pytweening==1.0.7
pytz @ file:///tmp/build/80754af9/pytz_1612215392582/work
PyWavelets @ file:///C:/ci/pywavelets_1601658407916/work
pywin32==227
pywin32-ctypes==0.2.0
pywinpty==0.5.7
pyxnat==1.4
PyYAML==5.4.1
pyzmq==20.0.0
pyzotero==1.5.2
QDarkStyle==2.8.1
QtAwesome @ file:///tmp/build/80754af9/qtawesome_1615991616277/work
qtconsole @ file:///tmp/build/80754af9/qtconsole_1616775094278/work
QtPy==1.9.0
qudida==0.0.4
rdflib==6.1.1
redis==4.6.0
regex @ file:///C:/ci/regex_1617569893741/work
requests==2.24.0
requests-oauthlib==1.3.0
resampy==0.2.2
retrying==1.3.4
rope @ file:///tmp/build/80754af9/rope_1602264064449/work
rsa==4.8
Rtree @ file:///C:/ci/rtree_1618421009405/work
ruamel-yaml-conda @ file:///C:/ci/ruamel_yaml_1616016967756/work
safetensors==0.3.2
scikit-image==0.18.1
scikit-learn @ file:///C:/ci/scikit-learn_1614446896245/work
scipy==1.8.0
screeninfo==0.8.1
seaborn @ file:///tmp/build/80754af9/seaborn_1608578541026/work
selenium==4.13.0
selenium-wire==5.1.0
Send2Trash @ file:///tmp/build/80754af9/send2trash_1607525499227/work
sgmllib3k==1.0.0
shiboken6==6.5.2
simpledorff==0.0.2
simplegeneric==0.8.1
simplejson==3.17.6
singledispatch @ file:///tmp/build/80754af9/singledispatch_1614366001199/work
sip==4.19.13
six @ file:///C:/ci/six_1605187374963/work
sklearn==0.0
smart-open==5.2.1
sniffio @ file:///C:/ci/sniffio_1614030707456/work
snowballstemmer @ file:///tmp/build/80754af9/snowballstemmer_1611258885636/work
sortedcollections @ file:///tmp/build/80754af9/sortedcollections_1611172717284/work
sortedcontainers @ file:///tmp/build/80754af9/sortedcontainers_1606865132123/work
SoundFile==0.10.3.post1
soupsieve @ file:///tmp/build/80754af9/soupsieve_1616183228191/work
spacy==3.1.4
spacy-legacy==3.0.8
Sphinx @ file:///tmp/build/80754af9/sphinx_1620777493457/work
sphinxcontrib-applehelp @ file:///home/ktietz/src/ci/sphinxcontrib-applehelp_1611920841464/work
sphinxcontrib-devhelp @ file:///home/ktietz/src/ci/sphinxcontrib-devhelp_1611920923094/work
sphinxcontrib-htmlhelp @ file:///home/ktietz/src/ci/sphinxcontrib-htmlhelp_1611920974801/work
sphinxcontrib-jsmath @ file:///home/ktietz/src/ci/sphinxcontrib-jsmath_1611920942228/work
sphinxcontrib-qthelp @ file:///home/ktietz/src/ci/sphinxcontrib-qthelp_1611921055322/work
sphinxcontrib-serializinghtml @ file:///home/ktietz/src/ci/sphinxcontrib-serializinghtml_1611920755253/work
sphinxcontrib-websupport @ file:///tmp/build/80754af9/sphinxcontrib-websupport_1597081412696/work
spyder @ file:///C:/ci/spyder_1616776239898/work
spyder-kernels @ file:///C:/ci/spyder-kernels_1614030842607/work
SQLAlchemy @ file:///C:/ci/sqlalchemy_1618090063261/work
srsly==2.4.2
statsmodels==0.13.2
sympy @ file:///C:/ci/sympy_1618255511605/work
tables==3.6.1
tabulate==0.8.9
tblib @ file:///tmp/build/80754af9/tblib_1597928476713/work
tenacity==8.0.1
tensorboard==2.7.0
tensorboard-data-server==0.6.1
tensorboard-plugin-wit==1.8.0
tensorflow==2.7.0
tensorflow-estimator==2.7.0
tensorflow-io-gcs-filesystem==0.22.0
termcolor==1.1.0
terminado==0.9.4
testpath @ file:///home/ktietz/src/ci/testpath_1611930608132/work
textdistance @ file:///tmp/build/80754af9/textdistance_1612461398012/work
textwrap3==0.9.2
thinc==8.0.12
threadpoolctl @ file:///tmp/tmp9twdgx9k/threadpoolctl-2.1.0-py3-none-any.whl
three-merge @ file:///tmp/build/80754af9/three-merge_1607553261110/work
tifffile @ file:///tmp/build/80754af9/tifffile_1619636090847/work
timm==0.5.4
tokenizers==0.13.3
toml @ file:///tmp/build/80754af9/toml_1616166611790/work
tomotopy==0.12.2
toolz @ file:///home/linux1/recipes/ci/toolz_1610987900194/work
torch==1.11.0
torchmetrics==0.7.3
torchvision==0.12.0
tornado @ file:///C:/ci/tornado_1606942392901/work
tqdm @ file:///tmp/build/80754af9/tqdm_1615925068909/work
traitlets @ file:///home/ktietz/src/ci/traitlets_1611929699868/work
traits==6.3.2
transformers==4.32.0
trio==0.22.2
trio-websocket==0.11.1
typed-ast @ file:///C:/ci/typed-ast_1610466535590/work
typer==0.4.0
typing-extensions==4.1.1
tzdata==2023.3
tzlocal==5.0.1
ujson @ file:///C:/ci/ujson_1611241570789/work
unicodecsv==0.14.1
urllib3==1.25.11
wasabi==0.8.2
watchdog @ file:///C:/ci/watchdog_1612471251191/work
wcwidth @ file:///tmp/build/80754af9/wcwidth_1593447189090/work
webdriver-manager==4.0.1
webencodings==0.5.1
websocket==0.2.1
websocket-client==1.2.1
Werkzeug @ file:///home/ktietz/src/ci/werkzeug_1611932622770/work
widgetsnbextension==3.5.1
win-inet-pton @ file:///C:/ci/win_inet_pton_1605306167264/work
win-unicode-console==0.5
win32-setctime==1.1.0
wincertstore==0.2
wrapt==1.12.1
wsproto==1.2.0
x-transformers==0.15.0
xarray==2022.3.0
xlrd @ file:///tmp/build/80754af9/xlrd_1608072521494/work
XlsxWriter @ file:///tmp/build/80754af9/xlsxwriter_1617224712951/work
xlwings==0.23.0
xlwt==1.3.0
xmltodict==0.12.0
yapf @ file:///tmp/build/80754af9/yapf_1615749224965/work
yarg==0.1.9
yarl==1.7.2
zhconv==1.4.3
zhon==1.1.5
zict==2.0.0
zipp @ file:///tmp/build/80754af9/zipp_1615904174917/work
zope.event==4.5.0
zope.interface @ file:///C:/ci/zope.interface_1616357322857/work
zstandard==0.21.0
