# Supplementary material for: Tone classification of online medical services based on 1DCNN-BiLSTM
Source: PeerJ Comput Sci. 2024 Sep 23;10:e2325. doi: 10.7717/peerj-cs.2325 (PMC11623085; doi:10.7717/peerj-cs.2325)
Supplement: Supplemental Information 5 — To execute the audio code, use this in conjunction with the combined dataset at figshare: Huang, Cheng (2024). Raw Data .zip. figshare. Dataset. https://doi.org/10.6084/m9.figshare.25013849.v2. [file peerj-cs-10-2325-s005.zip › Code/result/data_1dcnn_bilstm.xlsx]

## Sheet: Sheet1
xuhao	wav_id	new_label	name	file_path_wav	is_validation	label_score	label_predict_list	label_predict_str	auc_right	label_predict_score
0	135	yl	cy_693072784_2703029380.wav	D:\\hc--document\\all text\\P8_medical\\thesis_dataset\\use_wav_raw\\693072784\\2703029380.wav	0	5	[0.0, 76.49893188476562, 0.6524478793144226, 0.0, 0.0, 107.61906433105469]	yl	1	5
1	855	yl	cy_711596104_3104356334.wav	D:\\hc--document\\all text\\P8_medical\\thesis_dataset\\use_wav_raw\\711596104\\3104356334.wav	0	5	[0.0, 0.0, 0.0, 0.0, 0.0, 107.5300521850586]	yl	1	5
2	997	general	cy_681139528_2445938472.wav	D:\\hc--document\\all text\\P8_medical\\thesis_dataset\\use_wav_raw\\681139528\\2445938472.wav	0	0	[71.318603515625, 0.0, 0.0, 20.62704849243164, 66.28260803222656, 0.0]	general	1	0
3	1676	yl	cy_688002399_2594039738.wav	D:\\hc--document\\all text\\P8_medical\\thesis_dataset\\use_wav_raw\\688002399\\2594039738.wav	0	5	[0.0, 0.0, 1.5586237907409668, 0.0, 0.0, 42.071746826171875]	yl	1	5
4	1176	yl	cy_723236735_3365571087.wav	D:\\hc--document\\all text\\P8_medical\\thesis_dataset\\use_wav_raw\\723236735\\3365571087.wav	0	5	[0.0, 0.0, 0.0, 0.0, 0.0, 189.8448486328125]	yl	1	5
5	1286	wz	cy_628170444_1946421452.wav	D:\\hc--document\\all text\\P8_medical\\thesis_dataset\\use_wav_raw\\628170444\\1946421452.wav	0	3	[145.35218811035156, 0.0, 0.0, 243.48843383789062, 203.11810302734375, 0.0]	wz	1	3
6	1179	rouhe	cy_654183249_2083202798.wav	D:\\hc--document\\all text\\P8_medical\\thesis_dataset\\use_wav_raw\\654183249\\2083202798.wav	0	4	[96.18008422851562, 0.0, 0.0, 96.84180450439453, 167.95474243164062, 0.0]	rouhe	1	4
7	1330	rouhe	cy_720434905_3300773574.wav	D:\\hc--document\\all text\\P8_medical\\thesis_dataset\\use_wav_raw\\720434905\\3300773574.wav	0	4	[25.019487380981445, 20.622047424316406, 29.224510192871094, 9.123311996459961, 0.0, 48.14565658569336]	yl	0	5
8	258	general	cy_670191155_2212282070.wav	D:\\hc--document\\all text\\P8_medical\\thesis_dataset\\use_wav_raw\\670191155\\2212282070.wav	0	0	[0.0, 29.831815719604492, 8.574503898620605, 0.0, 0.0, 15.927470207214355]	fn	0	1
9	663	yl	cy_269729803_506756576.wav	D:\\hc--document\\all text\\P8_medical\\thesis_dataset\\use_wav_raw\\269729803\\506756576.wav	0	5	[0.0, 0.0, 0.0, 0.0, 0.0, 0.45854079723358154]	yl	1	5
10	1753	wz	cy_676334809_2341234440.wav	D:\\hc--document\\all text\\P8_medical\\thesis_dataset\\use_wav_raw\\676334809\\2341234440.wav	0	3	[86.4162826538086, 0.0, 0.0, 123.76255798339844, 109.21932220458984, 0.0]	wz	1	3
11	226	yl	cy_712337646_3118077561.wav	D:\\hc--document\\all text\\P8_medical\\thesis_dataset\\use_wav_raw\\712337646\\3118077561.wav	0	5	[0.0, 60.882972717285156, 0.0, 0.0, 0.0, 66.05252838134766]	yl	1	5
12	1389	yl	cy_675234450_2320484320.wav	D:\\hc--document\\all text\\P8_medical\\thesis_dataset\\use_wav_raw\\675234450\\2320484320.wav	0	5	[92.95984649658203, 48.485469818115234, 11.696473121643066, 64.15919494628906, 0.0, 107.304443359375]	yl	1	5
13	1423	general	cy_431457118_1051529742.wav	D:\\hc--document\\all text\\P8_medical\\thesis_dataset\\use_wav_raw\\431457118\\1051529742.wav	0	0	[21.729848861694336, 0.0, 0.0, 0.0, 0.0, 0.0]	general	1	0
14	810	fn	cy_700350060_2859166134.wav	D:\\hc--document\\all text\\P8_medical\\thesis_dataset\\use_wav_raw\\700350060\\2859166134.wav	0	1	[0.0, 112.40864562988281, 79.74658966064453, 0.0, 0.0, 0.0]	fn	1	1
15	120	jd	cy_686261374_2556720168.wav	D:\\hc--document\\all text\\P8_medical\\thesis_dataset\\use_wav_raw\\686261374\\2556720168.wav	0	2	[135.73638916015625, 0.0, 0.0, 188.1145477294922, 94.05821990966797, 0.0]	wz	0	3
16	576	jd	cy_723602504_3373152128.wav	D:\\hc--document\\all text\\P8_medical\\thesis_dataset\\use_wav_raw\\723602504\\3373152128.wav	0	2	[0.0, 17.740955352783203, 140.37245178222656, 0.0, 0.0, 0.0]	jd	1	2
17	1307	general	cy_714518370_3162736552.wav	D:\\hc--document\\all text\\P8_medical\\thesis_dataset\\use_wav_raw\\714518370\\3162736552.wav	0	0	[129.30609130859375, 0.0, 0.0, 67.4194564819336, 76.92044830322266, 0.0]	general	1	0
18	1437	rouhe	cy_698334962_2814159004.wav	D:\\hc--document\\all text\\P8_medical\\thesis_dataset\\use_wav_raw\\698334962\\2814159004.wav	0	4	[20.770221710205078, 0.0, 0.0, 0.0, 48.58388137817383, 10.374618530273438]	rouhe	1	4
19	1386	wz	cy_569720626_1636013330.wav	D:\\hc--document\\all text\\P8_medical\\thesis_dataset\\use_wav_raw\\569720626\\1636013330.wav	0	3	[142.04258728027344, 0.0, 0.0, 285.8670349121094, 241.201416015625, 0.0]	wz	1	3
20	1549	yl	dx_87874592_25968384.wav	D:\\hc--document\\all text\\P8_medical\\thesis_dataset\\use_wav_raw\\87874592\\25968384.wav	0	5	[0.0, 0.0, 0.0, 0.0, 0.0, 72.55555725097656]	yl	1	5
21	684	rouhe	cy_714321839_3158694010.wav	D:\\hc--document\\all text\\P8_medical\\thesis_dataset\\use_wav_raw\\714321839\\3158694010.wav	0	4	[0.0, 0.0, 0.0, 180.14697265625, 415.615966796875, 0.0]	rouhe	1	4
22	1114	yl	cy_720843353_3309441095.wav	D:\\hc--document\\all text\\P8_medical\\thesis_dataset\\use_wav_raw\\720843353\\3309441095.wav	0	5	[46.758731842041016, 0.0, 0.0, 0.0, 0.0, 0.0]	general	0	0
23	839	rouhe	cy_717104407_3223595506.wav	D:\\hc--document\\all text\\P8_medical\\thesis_dataset\\use_wav_raw\\717104407\\3223595506.wav	0	4	[0.0, 0.0, 0.0, 225.2748565673828, 516.2697143554688, 0.0]	rouhe	1	4
24	688	wz	cy_724077306_3385956078.wav	D:\\hc--document\\all text\\P8_medical\\thesis_dataset\\use_wav_raw\\724077306\\3385956078.wav	0	3	[199.3029327392578, 0.0, 0.0, 218.68955993652344, 127.88594055175781, 0.0]	wz	1	3
25	1722	general	dx_90084018_28578012.wav	D:\\hc--document\\all text\\P8_medical\\thesis_dataset\\use_wav_raw\\90084018\\28578012.wav	0	0	[194.2589874267578, 0.0, 0.0, 124.24320220947266, 86.61783599853516, 0.0]	general	1	0
26	374	rouhe	cy_718130972_3247311838.wav	D:\\hc--document\\all text\\P8_medical\\thesis_dataset\\use_wav_raw\\718130972\\3247311838.wav	0	4	[31.878450393676758, 0.0, 0.0, 155.17002868652344, 276.484375, 0.0]	rouhe	1	4
27	1756	jd	cy_723346249_3367429027.wav	D:\\hc--document\\all text\\P8_medical\\thesis_dataset\\use_wav_raw\\723346249\\3367429027.wav	0	2	[48.68309783935547, 8.323247909545898, 119.37670135498047, 0.0, 0.0, 0.0]	jd	1	2
28	1688	yl	cy_633223959_1972272299.wav	D:\\hc--document\\all text\\P8_medical\\thesis_dataset\\use_wav_raw\\633223959\\1972272299.wav	0	5	[0.0, 0.0, 0.0, 0.0, 0.0, 8.884642601013184]	yl	1	5
29	1220	general	dx_88789990_27287397.wav	D:\\hc--document\\all text\\P8_medical\\thesis_dataset\\use_wav_raw\\88789990\\27287397.wav	0	0	[134.03543090820312, 0.0, 0.0, 65.52682495117188, 127.38938903808594, 0.0]	general	1	0
30	996	yl	cy_701680154_2888580628.wav	D:\\hc--document\\all text\\P8_medical\\thesis_dataset\\use_wav_raw\\701680154\\2888580628.wav	0	5	[0.0, 64.14917755126953, 0.0, 13.135157585144043, 0.0, 147.1014404296875]	yl	1	5
31	465	wz	cy_715301509_3180300493.wav	D:\\hc--document\\all text\\P8_medical\\thesis_dataset\\use_wav_raw\\715301509\\3180300493.wav	0	3	[154.9940643310547, 0.0, 0.0, 209.33274841308594, 179.31655883789062, 0.0]	wz	1	3
32	580	yl	cy_723079489_3360829974.wav	D:\\hc--document\\all text\\P8_medical\\thesis_dataset\\use_wav_raw\\723079489\\3360829974.wav	0	5	[25.82346534729004, 0.0, 0.0, 0.0, 88.68061065673828, 0.0]	rouhe	0	4
33	942	fn	dx_90974554_29838328.wav	D:\\hc--document\\all text\\P8_medical\\thesis_dataset\\use_wav_raw\\90974554\\29838328.wav	0	1	[0.0, 122.73184967041016, 29.859546661376953, 0.0, 0.0, 0.0]	fn	1	1
34	1581	fn	cy_669817116_2204710056.wav	D:\\hc--document\\all text\\P8_medical\\thesis_dataset\\use_wav_raw\\669817116\\2204710056.wav	0	1	[0.0, 119.50814056396484, 112.98307800292969, 0.0, 0.0, 0.0]	fn	1	1
35	423	general	cy_713847610_3148513886.wav	D:\\hc--document\\all text\\P8_medical\\thesis_dataset\\use_wav_raw\\713847610\\3148513886.wav	0	0	[147.95248413085938, 0.0, 0.0, 82.4380111694336, 66.6450424194336, 0.0]	general	1	0
36	1254	wz	dx_71543284_20107027.wav	D:\\hc--document\\all text\\P8_medical\\thesis_dataset\\use_wav_raw\\71543284\\20107027.wav	0	3	[161.34169006347656, 0.0, 0.0, 212.6596221923828, 127.01532745361328, 0.0]	wz	1	3
37	68	yl	cy_677870844_2374132320.wav	D:\\hc--document\\all text\\P8_medical\\thesis_dataset\\use_wav_raw\\677870844\\2374132320.wav	0	5	[4.854395866394043, 17.24197006225586, 21.391613006591797, 0.0, 0.0, 30.603233337402344]	yl	1	5
38	946	general	dx_84114735_28397789.wav	D:\\hc--document\\all text\\P8_medical\\thesis_dataset\\use_wav_raw\\84114735\\28397789.wav	0	0	[34.449195861816406, 0.0, 0.0, 0.0, 0.0, 0.0]	general	1	0
39	1266	wz	cy_655490185_2090350646.wav	D:\\hc--document\\all text\\P8_medical\\thesis_dataset\\use_wav_raw\\655490185\\2090350646.wav	0	3	[120.66073608398438, 0.0, 0.0, 218.48680114746094, 183.9620819091797, 0.0]	wz	1	3
40	453	general	cy_658376768_2106455681.wav	D:\\hc--document\\all text\\P8_medical\\thesis_dataset\\use_wav_raw\\658376768\\2106455681.wav	0	0	[156.15187072753906, 0.0, 32.054527282714844, 50.68412399291992, 0.0, 0.0]	general	1	0
41	1066	general	cy_714134639_3154755463.wav	D:\\hc--document\\all text\\P8_medical\\thesis_dataset\\use_wav_raw\\714134639\\3154755463.wav	0	0	[148.4558563232422, 0.0, 0.0, 32.96492004394531, 0.6251683235168457, 0.0]	general	1	0
42	1291	jd	cy_677211207_2359856242.wav	D:\\hc--document\\all text\\P8_medical\\thesis_dataset\\use_wav_raw\\677211207\\2359856242.wav	0	2	[0.0, 14.765033721923828, 100.68818664550781, 0.0, 0.0, 0.0]	jd	1	2
43	1750	wz	cy_551719617_1546131998.wav	D:\\hc--document\\all text\\P8_medical\\thesis_dataset\\use_wav_raw\\551719617\\1546131998.wav	0	3	[166.5964813232422, 0.0, 0.0, 170.57278442382812, 155.45254516601562, 0.0]	wz	1	3
44	1083	rouhe	cy_721373395_3322783460.wav	D:\\hc--document\\all text\\P8_medical\\thesis_dataset\\use_wav_raw\\721373395\\3322783460.wav	0	4	[0.0, 0.0, 0.0, 498.95648193359375, 1346.124267578125, 0.0]	rouhe	1	4
45	730	jd	cy_716163233_3200940119.wav	D:\\hc--document\\all text\\P8_medical\\thesis_dataset\\use_wav_raw\\716163233\\3200940119.wav	0	2	[27.17696762084961, 0.0, 110.59545135498047, 0.0, 0.0, 0.0]	jd	1	2
46	1244	rouhe	cy_723648250_3374577356.wav	D:\\hc--document\\all text\\P8_medical\\thesis_dataset\\use_wav_raw\\723648250\\3374577356.wav	0	4	[0.0, 0.0, 0.0, 490.4125061035156, 1277.4468994140625, 0.0]	rouhe	1	4
47	1394	yl	cy_723246353_3364002233.wav	D:\\hc--document\\all text\\P8_medical\\thesis_dataset\\use_wav_raw\\723246353\\3364002233.wav	0	5	[0.0, 0.0, 0.0, 0.0, 0.0, 1.253456711769104]	yl	1	5
48	167	yl	cy_692091735_2680963192.wav	D:\\hc--document\\all text\\P8_medical\\thesis_dataset\\use_wav_raw\\692091735\\2680963192.wav	0	5	[0.0, 0.0, 0.0, 0.0, 0.0, 57.25847244262695]	yl	1	5
49	867	general	dx_82744302_23552766.wav	D:\\hc--document\\all text\\P8_medical\\thesis_dataset\\use_wav_raw\\82744302\\23552766.wav	0	0	[132.94793701171875, 29.25371742248535, 81.80712890625, 74.50244903564453, 0.0, 25.450592041015625]	general	1	0
50	699	jd	cy_673698592_2285770730.wav	D:\\hc--document\\all text\\P8_medical\\thesis_dataset\\use_wav_raw\\673698592\\2285770730.wav	0	2	[22.272737503051758, 0.0, 70.8294448852539, 0.0, 0.0, 0.0]	jd	1	2
51	1356	fn	cy_605896469_1826604647.wav	D:\\hc--document\\all text\\P8_medical\\thesis_dataset\\use_wav_raw\\605896469\\1826604647.wav	0	1	[0.0, 116.99483489990234, 6.114125728607178, 0.0, 0.0, 53.72467041015625]	fn	1	1
52	1775	jd	cy_671859806_2246995004.wav	D:\\hc--document\\all text\\P8_medical\\thesis_dataset\\use_wav_raw\\671859806\\2246995004.wav	0	2	[81.37052154541016, 40.46867370605469, 130.60537719726562, 13.474127769470215, 0.0, 0.0]	jd	1	2
53	794	wz	dx_90511412_29409895.wav	D:\\hc--document\\all text\\P8_medical\\thesis_dataset\\use_wav_raw\\90511412\\29409895.wav	0	3	[0.0, 57.9305534362793, 0.0, 0.0, 0.0, 75.22956848144531]	yl	0	5
54	1007	fn	cy_717962325_3243417983.wav	D:\\hc--document\\all text\\P8_medical\\thesis_dataset\\use_wav_raw\\717962325\\3243417983.wav	0	1	[0.0, 43.4763069152832, 0.0, 0.0, 0.0, 35.195430755615234]	fn	1	1
55	1252	general	cy_688397768_2602596312.wav	D:\\hc--document\\all text\\P8_medical\\thesis_dataset\\use_wav_raw\\688397768\\2602596312.wav	0	0	[0.0, 0.0, 0.0, 0.0, 0.0, 108.30272674560547]	yl	0	5
56	262	fn	dx_84735179_24207264.wav	D:\\hc--document\\all text\\P8_medical\\thesis_dataset\\use_wav_raw\\84735179\\24207264.wav	0	1	[0.0, 66.2064208984375, 24.492704391479492, 0.0, 0.0, 61.72926712036133]	fn	1	1
57	344	jd	cy_623145049_1917882065.wav	D:\\hc--document\\all text\\P8_medical\\thesis_dataset\\use_wav_raw\\623145049\\1917882065.wav	0	2	[0.0, 95.94747161865234, 164.66065979003906, 0.0, 0.0, 0.0]	jd	1	2
58	1580	fn	dx_88578349_28079986.wav	D:\\hc--document\\all text\\P8_medical\\thesis_dataset\\use_wav_raw\\88578349\\28079986.wav	0	1	[0.0, 130.48880004882812, 72.3600082397461, 0.0, 0.0, 23.302629470825195]	fn	1	1
59	171	yl	cy_705306106_2972138630.wav	D:\\hc--document\\all text\\P8_medical\\thesis_dataset\\use_wav_raw\\705306106\\2972138630.wav	0	5	[0.0, 10.819674491882324, 0.0, 0.0, 0.0, 94.96673583984375]	yl	1	5
60	441	general	cy_696878032_2781841578.wav	D:\\hc--document\\all text\\P8_medical\\thesis_dataset\\use_wav_raw\\696878032\\2781841578.wav	0	0	[0.0, 23.968595504760742, 121.71305847167969, 0.0, 0.0, 0.0]	jd	0	2
61	493	general	cy_712078370_3113924050.wav	D:\\hc--document\\all text\\P8_medical\\thesis_dataset\\use_wav_raw\\712078370\\3113924050.wav	0	0	[71.35958862304688, 0.0, 0.0, 0.0, 58.44588851928711, 0.0]	general	1	0
62	1253	fn	cy_592952417_1760691791.wav	D:\\hc--document\\all text\\P8_medical\\thesis_dataset\\use_wav_raw\\592952417\\1760691791.wav	0	1	[0.0, 208.09518432617188, 173.69546508789062, 0.0, 0.0, 0.0]	fn	1	1
63	168	yl	cy_718191261_3249346624.wav	D:\\hc--document\\all text\\P8_medical\\thesis_dataset\\use_wav_raw\\718191261\\3249346624.wav	0	5	[0.0, 0.0, 0.0, 0.0, 0.0, 83.3768539428711]	yl	1	5
64	1650	fn	cy_682380496_2471895068.wav	D:\\hc--document\\all text\\P8_medical\\thesis_dataset\\use_wav_raw\\682380496\\2471895068.wav	0	1	[0.0, 72.93329620361328, 32.81427001953125, 0.0, 0.0, 33.162139892578125]	fn	1	1
65	270	jd	cy_647709481_2048262227.wav	D:\\hc--document\\all text\\P8_medical\\thesis_dataset\\use_wav_raw\\647709481\\2048262227.wav	0	2	[198.6295166015625, 0.0, 0.0, 243.6605987548828, 140.6590576171875, 0.0]	wz	0	3
66	460	general	cy_629809978_1955761241.wav	D:\\hc--document\\all text\\P8_medical\\thesis_dataset\\use_wav_raw\\629809978\\1955761241.wav	0	0	[173.30905151367188, 0.0, 0.0, 101.72835540771484, 0.0, 40.25429916381836]	general	1	0
67	1509	wz	dx_90205634_28717005.wav	D:\\hc--document\\all text\\P8_medical\\thesis_dataset\\use_wav_raw\\90205634\\28717005.wav	0	3	[160.22918701171875, 0.0, 0.0, 171.1948699951172, 81.83935546875, 0.0]	wz	1	3
68	1715	general	cy_691764066_2673900344.wav	D:\\hc--document\\all text\\P8_medical\\thesis_dataset\\use_wav_raw\\691764066\\2673900344.wav	0	0	[147.96214294433594, 0.0, 0.0, 166.57460021972656, 67.3436508178711, 0.0]	wz	0	3
69	645	rouhe	cy_722491289_3346568109.wav	D:\\hc--document\\all text\\P8_medical\\thesis_dataset\\use_wav_raw\\722491289\\3346568109.wav	0	4	[0.0, 0.0, 0.0, 354.6910095214844, 747.115966796875, 0.0]	rouhe	1	4
70	1433	jd	cy_601915601_1806353276.wav	D:\\hc--document\\all text\\P8_medical\\thesis_dataset\\use_wav_raw\\601915601\\1806353276.wav	0	2	[0.0, 0.0, 10.899250984191895, 0.0, 0.0, 0.0]	jd	1	2
71	245	jd	cy_683894657_2505432650.wav	D:\\hc--document\\all text\\P8_medical\\thesis_dataset\\use_wav_raw\\683894657\\2505432650.wav	0	2	[0.0, 73.72834014892578, 181.93646240234375, 0.0, 0.0, 0.0]	jd	1	2
72	815	jd	cy_668663850_2181039484.wav	D:\\hc--document\\all text\\P8_medical\\thesis_dataset\\use_wav_raw\\668663850\\2181039484.wav	0	2	[21.45647621154785, 24.146303176879883, 77.70458221435547, 0.0, 0.0, 0.10120309889316559]	jd	1	2
73	1230	jd	cy_684712504_2523338190.wav	D:\\hc--document\\all text\\P8_medical\\thesis_dataset\\use_wav_raw\\684712504\\2523338190.wav	0	2	[0.0, 0.0, 101.22452545166016, 0.0, 0.0, 0.0]	jd	1	2
74	125	yl	cy_684382839_2516085086.wav	D:\\hc--document\\all text\\P8_medical\\thesis_dataset\\use_wav_raw\\684382839\\2516085086.wav	0	5	[0.0, 0.0, 0.0, 0.0, 0.0, 112.2624282836914]	yl	1	5
75	1031	fn	cy_700969402_2872911954.wav	D:\\hc--document\\all text\\P8_medical\\thesis_dataset\\use_wav_raw\\700969402\\2872911954.wav	0	1	[0.0, 36.09435272216797, 178.15757751464844, 0.0, 0.0, 0.0]	jd	0	2
76	543	rouhe	cy_686165499_2555780486.wav	D:\\hc--document\\all text\\P8_medical\\thesis_dataset\\use_wav_raw\\686165499\\2555780486.wav	0	4	[84.04224395751953, 0.0, 0.0, 82.14419555664062, 199.13919067382812, 0.0]	rouhe	1	4
77	1355	yl	cy_693122479_2703305850.wav	D:\\hc--document\\all text\\P8_medical\\thesis_dataset\\use_wav_raw\\693122479\\2703305850.wav	0	5	[0.0, 0.0, 0.0, 0.0, 0.0, 29.84555435180664]	yl	1	5
78	1226	fn	cy_159576408_217182179.wav	D:\\hc--document\\all text\\P8_medical\\thesis_dataset\\use_wav_raw\\159576408\\217182179.wav	0	1	[0.0, 51.41404724121094, 70.32804107666016, 0.0, 0.0, 0.0]	jd	0	2
79	1439	fn	cy_559752281_1584945137.wav	D:\\hc--document\\all text\\P8_medical\\thesis_dataset\\use_wav_raw\\559752281\\1584945137.wav	0	1	[0.0, 168.94813537597656, 140.7881622314453, 0.0, 0.0, 0.0]	fn	1	1
80	1304	general	cy_669020022_2188263930.wav	D:\\hc--document\\all text\\P8_medical\\thesis_dataset\\use_wav_raw\\669020022\\2188263930.wav	0	0	[75.37464141845703, 3.8113625049591064, 65.08245849609375, 7.102474689483643, 0.0, 0.0]	general	1	0
81	1059	fn	cy_722907902_3357407674.wav	D:\\hc--document\\all text\\P8_medical\\thesis_dataset\\use_wav_raw\\722907902\\3357407674.wav	0	1	[13.066060066223145, 0.0, 0.0, 0.0, 0.0, 23.18483543395996]	yl	0	5
82	473	general	dx_91093726_30498087.wav	D:\\hc--document\\all text\\P8_medical\\thesis_dataset\\use_wav_raw\\91093726\\30498087.wav	0	0	[163.55154418945312, 0.0, 0.0, 138.33055114746094, 51.0311279296875, 0.0]	general	1	0
83	783	general	cy_679190548_2402694320.wav	D:\\hc--document\\all text\\P8_medical\\thesis_dataset\\use_wav_raw\\679190548\\2402694320.wav	0	0	[148.8466033935547, 0.0, 0.0, 106.00138854980469, 0.0, 19.103620529174805]	general	1	0
84	1739	yl	cy_701904886_2893583928.wav	D:\\hc--document\\all text\\P8_medical\\thesis_dataset\\use_wav_raw\\701904886\\2893583928.wav	0	5	[49.577362060546875, 0.0, 0.0, 35.15110778808594, 0.0, 111.1948013305664]	yl	1	5
85	539	wz	cy_669475492_2197604482.wav	D:\\hc--document\\all text\\P8_medical\\thesis_dataset\\use_wav_raw\\669475492\\2197604482.wav	0	3	[0.0, 40.19117736816406, 0.0, 0.0, 0.0, 0.0]	fn	0	1
86	113	yl	cy_589631754_1743301268.wav	D:\\hc--document\\all text\\P8_medical\\thesis_dataset\\use_wav_raw\\589631754\\1743301268.wav	0	5	[0.0, 19.099720001220703, 0.0, 0.0, 0.0, 50.371646881103516]	yl	1	5
87	328	general	dx_91544226_30803032.wav	D:\\hc--document\\all text\\P8_medical\\thesis_dataset\\use_wav_raw\\91544226\\30803032.wav	0	0	[226.950439453125, 0.0, 73.38436126708984, 111.54627990722656, 0.0, 0.0]	general	1	0
88	1188	general	cy_672270902_2255946676.wav	D:\\hc--document\\all text\\P8_medical\\thesis_dataset\\use_wav_raw\\672270902\\2255946676.wav	0	0	[60.30670928955078, 0.0, 34.8946647644043, 0.0, 10.626041412353516, 0.0]	general	1	0
89	774	rouhe	cy_724595875_3397252397.wav	D:\\hc--document\\all text\\P8_medical\\thesis_dataset\\use_wav_raw\\724595875\\3397252397.wav	0	4	[0.0, 0.0, 0.0, 209.27078247070312, 575.4083251953125, 0.0]	rouhe	1	4
90	804	fn	dx_87163153_24912922.wav	D:\\hc--document\\all text\\P8_medical\\thesis_dataset\\use_wav_raw\\87163153\\24912922.wav	0	1	[0.0, 0.0, 0.0, 0.0, 0.0, 68.84391021728516]	yl	0	5
91	398	general	cy_715946735_3196417168.wav	D:\\hc--document\\all text\\P8_medical\\thesis_dataset\\use_wav_raw\\715946735\\3196417168.wav	0	0	[70.19451141357422, 0.0, 35.68217849731445, 0.0, 0.0, 0.0]	general	1	0
92	249	wz	cy_716857047_3217113543.wav	D:\\hc--document\\all text\\P8_medical\\thesis_dataset\\use_wav_raw\\716857047\\3217113543.wav	0	3	[154.2491455078125, 0.0, 0.0, 270.3299865722656, 226.37734985351562, 0.0]	wz	1	3
93	667	wz	dx_92709074_32415960.wav	D:\\hc--document\\all text\\P8_medical\\thesis_dataset\\use_wav_raw\\92709074\\32415960.wav	0	3	[122.27068328857422, 0.0, 0.0, 250.44630432128906, 206.74337768554688, 0.0]	wz	1	3
94	1617	general	cy_700922004_2871846426.wav	D:\\hc--document\\all text\\P8_medical\\thesis_dataset\\use_wav_raw\\700922004\\2871846426.wav	0	0	[22.82328987121582, 0.0, 0.0, 0.0, 5.881193161010742, 0.0]	general	1	0
95	1536	jd	cy_714843556_3169988658.wav	D:\\hc--document\\all text\\P8_medical\\thesis_dataset\\use_wav_raw\\714843556\\3169988658.wav	0	2	[0.0, 0.0, 16.58964729309082, 0.0, 0.0, 0.0]	jd	1	2
96	1170	general	cy_720900895_3310562420.wav	D:\\hc--document\\all text\\P8_medical\\thesis_dataset\\use_wav_raw\\720900895\\3310562420.wav	0	0	[208.4373779296875, 0.0, 31.257383346557617, 117.92860412597656, 0.0, 9.780529975891113]	general	1	0
97	1153	jd	dx_78671297_22342730.wav	D:\\hc--document\\all text\\P8_medical\\thesis_dataset\\use_wav_raw\\78671297\\22342730.wav	0	2	[0.0, 76.72089385986328, 97.30018615722656, 0.0, 0.0, 0.0]	jd	1	2
98	420	wz	cy_723552549_3371714244.wav	D:\\hc--document\\all text\\P8_medical\\thesis_dataset\\use_wav_raw\\723552549\\3371714244.wav	0	3	[0.0, 47.02595901489258, 161.53375244140625, 0.0, 0.0, 0.0]	jd	0	2
99	1530	jd	dx_78000279_22092514.wav	D:\\hc--document\\all text\\P8_medical\\thesis_dataset\\use_wav_raw\\78000279\\22092514.wav	0	2	[139.19729614257812, 0.0, 0.0, 216.80023193359375, 198.57350158691406, 0.0]	wz	0	3
100	680	wz	cy_719110890_3269564007.wav	D:\\hc--document\\all text\\P8_medical\\thesis_dataset\\use_wav_raw\\719110890\\3269564007.wav	0	3	[0.0, 0.0, 39.79362869262695, 0.0, 0.0, 0.0]	jd	0	2
101	108	rouhe	cy_722567386_3348512855.wav	D:\\hc--document\\all text\\P8_medical\\thesis_dataset\\use_wav_raw\\722567386\\3348512855.wav	0	4	[0.0, 0.0, 0.0, 280.9897766113281, 685.9912109375, 0.0]	rouhe	1	4
102	1133	rouhe	cy_720943487_3312299800.wav	D:\\hc--document\\all text\\P8_medical\\thesis_dataset\\use_wav_raw\\720943487\\3312299800.wav	0	4	[0.0, 0.0, 0.0, 0.0, 2.9170494079589844, 29.328617095947266]	yl	0	5
103	608	fn	dx_70372640_21407503.wav	D:\\hc--document\\all text\\P8_medical\\thesis_dataset\\use_wav_raw\\70372640\\21407503.wav	0	1	[68.31039428710938, 0.0, 131.46432495117188, 0.0, 0.0, 0.0]	jd	0	2
104	1408	wz	cy_716668241_3214240045.wav	D:\\hc--document\\all text\\P8_medical\\thesis_dataset\\use_wav_raw\\716668241\\3214240045.wav	0	3	[203.50418090820312, 0.0, 0.0, 225.1996307373047, 65.05997467041016, 0.0]	wz	1	3
105	1630	general	dx_90873055_30265906.wav	D:\\hc--document\\all text\\P8_medical\\thesis_dataset\\use_wav_raw\\90873055\\30265906.wav	0	0	[175.05828857421875, 0.0, 0.0, 75.07708740234375, 0.0, 0.0]	general	1	0
106	1728	yl	cy_669798354_2204288714.wav	D:\\hc--document\\all text\\P8_medical\\thesis_dataset\\use_wav_raw\\669798354\\2204288714.wav	0	5	[0.0, 0.0, 0.0, 0.0, 0.0, 102.75894927978516]	yl	1	5
107	598	jd	cy_679305501_2405215566.wav	D:\\hc--document\\all text\\P8_medical\\thesis_dataset\\use_wav_raw\\679305501\\2405215566.wav	0	2	[194.8731689453125, 0.0, 0.0, 170.43072509765625, 76.96343231201172, 0.0]	general	0	0
108	424	rouhe	cy_716396489_3207067080.wav	D:\\hc--document\\all text\\P8_medical\\thesis_dataset\\use_wav_raw\\716396489\\3207067080.wav	0	4	[0.0, 0.0, 0.0, 0.0, 0.0, 13.549205780029297]	yl	0	5
109	151	yl	cy_684799127_2525209878.wav	D:\\hc--document\\all text\\P8_medical\\thesis_dataset\\use_wav_raw\\684799127\\2525209878.wav	0	5	[73.08525848388672, 0.0, 0.0, 32.72248077392578, 0.0, 85.17091369628906]	yl	1	5
110	984	yl	cy_721983399_3335074179.wav	D:\\hc--document\\all text\\P8_medical\\thesis_dataset\\use_wav_raw\\721983399\\3335074179.wav	0	5	[71.57392883300781, 0.0, 0.0, 246.5987091064453, 260.410888671875, 0.0]	rouhe	0	4
111	1642	fn	cy_717886956_3241420872.wav	D:\\hc--document\\all text\\P8_medical\\thesis_dataset\\use_wav_raw\\717886956\\3241420872.wav	0	1	[0.0, 148.98756408691406, 0.0, 0.0, 0.0, 126.10249328613281]	fn	1	1
112	534	wz	cy_711712693_3106120535.wav	D:\\hc--document\\all text\\P8_medical\\thesis_dataset\\use_wav_raw\\711712693\\3106120535.wav	0	3	[107.24237060546875, 0.0, 0.0, 179.99302673339844, 148.9894256591797, 0.0]	wz	1	3
113	1142	rouhe	cy_724416927_3392862186.wav	D:\\hc--document\\all text\\P8_medical\\thesis_dataset\\use_wav_raw\\724416927\\3392862186.wav	0	4	[0.0, 0.0, 0.0, 415.8701171875, 1111.321044921875, 0.0]	rouhe	1	4
114	1202	jd	dx_90866272_30229077.wav	D:\\hc--document\\all text\\P8_medical\\thesis_dataset\\use_wav_raw\\90866272\\30229077.wav	0	2	[52.6837043762207, 21.189456939697266, 63.8366813659668, 7.550017833709717, 0.0, 19.24295425415039]	jd	1	2
115	1452	jd	dx_92700338_32343617.wav	D:\\hc--document\\all text\\P8_medical\\thesis_dataset\\use_wav_raw\\92700338\\32343617.wav	0	2	[0.0, 78.48157501220703, 86.2052993774414, 0.0, 0.0, 0.0]	jd	1	2
116	605	fn	dx_72420467_20356513.wav	D:\\hc--document\\all text\\P8_medical\\thesis_dataset\\use_wav_raw\\72420467\\20356513.wav	0	1	[0.0, 132.45816040039062, 10.017727851867676, 0.0, 0.0, 0.0]	fn	1	1
117	799	fn	cy_706030040_2989771268.wav	D:\\hc--document\\all text\\P8_medical\\thesis_dataset\\use_wav_raw\\706030040\\2989771268.wav	0	1	[16.467741012573242, 0.0, 0.0, 182.36512756347656, 328.42919921875, 0.0]	rouhe	0	4
118	79	fn	dx_90263235_29022723.wav	D:\\hc--document\\all text\\P8_medical\\thesis_dataset\\use_wav_raw\\90263235\\29022723.wav	0	1	[0.0, 19.256423950195312, 0.18571168184280396, 0.0, 0.0, 0.0]	fn	1	1
119	320	jd	cy_679268378_2404924422.wav	D:\\hc--document\\all text\\P8_medical\\thesis_dataset\\use_wav_raw\\679268378\\2404924422.wav	0	2	[0.0, 76.18891143798828, 92.57147216796875, 0.0, 0.0, 9.830574989318848]	jd	1	2
120	1738	wz	dx_82042544_31370382.wav	D:\\hc--document\\all text\\P8_medical\\thesis_dataset\\use_wav_raw\\82042544\\31370382.wav	0	3	[122.89874267578125, 0.0, 0.0, 211.48765563964844, 190.28054809570312, 0.0]	wz	1	3
121	366	general	cy_715941929_3196118840.wav	D:\\hc--document\\all text\\P8_medical\\thesis_dataset\\use_wav_raw\\715941929\\3196118840.wav	0	0	[228.4520721435547, 0.0, 5.584438800811768, 117.95085906982422, 0.0, 0.0]	general	1	0
122	1446	wz	cy_696385644_2771164544.wav	D:\\hc--document\\all text\\P8_medical\\thesis_dataset\\use_wav_raw\\696385644\\2771164544.wav	0	3	[185.38629150390625, 0.0, 0.0, 198.92320251464844, 101.60395050048828, 0.0]	wz	1	3
123	629	jd	cy_433048113_1057225866.wav	D:\\hc--document\\all text\\P8_medical\\thesis_dataset\\use_wav_raw\\433048113\\1057225866.wav	0	2	[0.0, 140.58766174316406, 218.04493713378906, 0.0, 0.0, 0.0]	jd	1	2
124	529	rouhe	cy_683155751_2488941140.wav	D:\\hc--document\\all text\\P8_medical\\thesis_dataset\\use_wav_raw\\683155751\\2488941140.wav	0	4	[0.0, 97.5930404663086, 71.60887145996094, 0.1783406138420105, 0.0, 58.800750732421875]	fn	0	1
125	269	wz	dx_91488433_30521091.wav	D:\\hc--document\\all text\\P8_medical\\thesis_dataset\\use_wav_raw\\91488433\\30521091.wav	0	3	[173.33482360839844, 0.0, 0.0, 176.7482452392578, 132.0142364501953, 0.0]	wz	1	3
126	1520	fn	cy_599599765_1794223607.wav	D:\\hc--document\\all text\\P8_medical\\thesis_dataset\\use_wav_raw\\599599765\\1794223607.wav	0	1	[0.0, 44.821556091308594, 0.0, 0.0, 0.0, 0.0]	fn	1	1
127	947	general	cy_719883377_3287371967.wav	D:\\hc--document\\all text\\P8_medical\\thesis_dataset\\use_wav_raw\\719883377\\3287371967.wav	0	0	[169.882568359375, 0.0, 0.0, 157.3574981689453, 0.0, 47.45219802856445]	general	1	0
128	732	general	dx_91388498_30446666.wav	D:\\hc--document\\all text\\P8_medical\\thesis_dataset\\use_wav_raw\\91388498\\30446666.wav	0	0	[142.46009826660156, 0.0, 0.0, 62.87242126464844, 16.50198745727539, 0.0]	general	1	0
129	96	jd	dx_89105147_27689456.wav	D:\\hc--document\\all text\\P8_medical\\thesis_dataset\\use_wav_raw\\89105147\\27689456.wav	0	2	[0.0, 0.0, 84.05423736572266, 0.0, 0.0, 0.0]	jd	1	2
130	372	fn	dx_88330246_26937835.wav	D:\\hc--document\\all text\\P8_medical\\thesis_dataset\\use_wav_raw\\88330246\\26937835.wav	0	1	[0.0, 70.75115966796875, 44.57459259033203, 0.0, 0.0, 68.91658020019531]	fn	1	1
131	1702	jd	dx_91621656_31083222.wav	D:\\hc--document\\all text\\P8_medical\\thesis_dataset\\use_wav_raw\\91621656\\31083222.wav	0	2	[16.808258056640625, 0.0, 34.46001434326172, 0.0, 0.0, 0.0]	jd	1	2
132	1494	jd	dx_87140271_26880822.wav	D:\\hc--document\\all text\\P8_medical\\thesis_dataset\\use_wav_raw\\87140271\\26880822.wav	0	2	[77.36468505859375, 32.80891418457031, 105.5778579711914, 6.995983123779297, 0.0, 0.0]	jd	1	2
133	789	general	cy_715071536_3176178302.wav	D:\\hc--document\\all text\\P8_medical\\thesis_dataset\\use_wav_raw\\715071536\\3176178302.wav	0	0	[162.9629669189453, 0.0, 0.0, 178.08616638183594, 112.8043212890625, 0.0]	wz	0	3
134	752	general	cy_704379520_2950182458.wav	D:\\hc--document\\all text\\P8_medical\\thesis_dataset\\use_wav_raw\\704379520\\2950182458.wav	0	0	[100.78118896484375, 0.0, 0.0, 44.23357391357422, 49.00475311279297, 0.0]	general	1	0
135	980	rouhe	cy_559125393_1581846356.wav	D:\\hc--document\\all text\\P8_medical\\thesis_dataset\\use_wav_raw\\559125393\\1581846356.wav	0	4	[78.32555389404297, 0.0, 0.0, 95.21807098388672, 261.76092529296875, 0.0]	rouhe	1	4
136	1320	jd	cy_556474455_1569020822.wav	D:\\hc--document\\all text\\P8_medical\\thesis_dataset\\use_wav_raw\\556474455\\1569020822.wav	0	2	[0.0, 19.86493492126465, 65.64906311035156, 0.0, 0.0, 0.0]	jd	1	2
137	925	jd	cy_717537648_3234745256.wav	D:\\hc--document\\all text\\P8_medical\\thesis_dataset\\use_wav_raw\\717537648\\3234745256.wav	0	2	[0.0, 61.173954010009766, 61.267234802246094, 0.0, 0.0, 32.645198822021484]	jd	1	2
138	1309	jd	cy_680375227_2429116296.wav	D:\\hc--document\\all text\\P8_medical\\thesis_dataset\\use_wav_raw\\680375227\\2429116296.wav	0	2	[0.0, 0.0, 19.622493743896484, 0.0, 0.0, 0.0]	jd	1	2
139	692	fn	dx_91422202_30625046.wav	D:\\hc--document\\all text\\P8_medical\\thesis_dataset\\use_wav_raw\\91422202\\30625046.wav	0	1	[0.0, 91.97935485839844, 45.0192985534668, 0.0, 0.0, 40.08250427246094]	fn	1	1
140	1653	fn	cy_664247814_2139327542.wav	D:\\hc--document\\all text\\P8_medical\\thesis_dataset\\use_wav_raw\\664247814\\2139327542.wav	0	1	[0.0, 103.49864196777344, 4.960813522338867, 0.0, 0.0, 40.533573150634766]	fn	1	1
141	1119	rouhe	cy_721896032_3333327390.wav	D:\\hc--document\\all text\\P8_medical\\thesis_dataset\\use_wav_raw\\721896032\\3333327390.wav	0	4	[0.0, 0.0, 0.0, 296.30767822265625, 490.9969177246094, 0.0]	rouhe	1	4
142	1441	fn	cy_669607669_2200348758.wav	D:\\hc--document\\all text\\P8_medical\\thesis_dataset\\use_wav_raw\\669607669\\2200348758.wav	0	1	[0.0, 100.7313232421875, 89.92362213134766, 0.0, 0.0, 0.0]	fn	1	1
143	140	jd	cy_714880402_3171582916.wav	D:\\hc--document\\all text\\P8_medical\\thesis_dataset\\use_wav_raw\\714880402\\3171582916.wav	0	2	[123.96417236328125, 0.0, 0.0, 50.47426223754883, 74.15227508544922, 0.0]	general	0	0
144	502	wz	cy_681878828_2461495808.wav	D:\\hc--document\\all text\\P8_medical\\thesis_dataset\\use_wav_raw\\681878828\\2461495808.wav	0	3	[194.37393188476562, 0.0, 0.0, 240.34060668945312, 128.96319580078125, 0.0]	wz	1	3
145	607	general	dx_91808805_30909809.wav	D:\\hc--document\\all text\\P8_medical\\thesis_dataset\\use_wav_raw\\91808805\\30909809.wav	0	0	[186.73123168945312, 0.0, 0.0, 160.87890625, 109.16082000732422, 0.0]	general	1	0
146	161	fn	cy_701742968_2889944754.wav	D:\\hc--document\\all text\\P8_medical\\thesis_dataset\\use_wav_raw\\701742968\\2889944754.wav	0	1	[0.0, 65.878173828125, 51.48891830444336, 0.0, 0.0, 0.0]	fn	1	1
147	382	jd	cy_670421305_2217106522.wav	D:\\hc--document\\all text\\P8_medical\\thesis_dataset\\use_wav_raw\\670421305\\2217106522.wav	0	2	[0.0, 26.886056900024414, 67.78083038330078, 0.0, 0.0, 0.0]	jd	1	2
148	1227	wz	cy_721117079_3315817477.wav	D:\\hc--document\\all text\\P8_medical\\thesis_dataset\\use_wav_raw\\721117079\\3315817477.wav	0	3	[119.50670623779297, 0.0, 0.0, 143.15333557128906, 129.9228973388672, 0.0]	wz	1	3
149	622	rouhe	cy_721414308_3323437362.wav	D:\\hc--document\\all text\\P8_medical\\thesis_dataset\\use_wav_raw\\721414308\\3323437362.wav	0	4	[35.28242492675781, 0.0, 0.0, 61.68385696411133, 330.7464904785156, 0.0]	rouhe	1	4
150	717	rouhe	cy_694484586_2731842804.wav	D:\\hc--document\\all text\\P8_medical\\thesis_dataset\\use_wav_raw\\694484586\\2731842804.wav	0	4	[60.9528923034668, 0.0, 0.0, 76.36245727539062, 155.99163818359375, 0.0]	rouhe	1	4
151	1068	fn	dx_88068742_26665799.wav	D:\\hc--document\\all text\\P8_medical\\thesis_dataset\\use_wav_raw\\88068742\\26665799.wav	0	1	[0.0, 79.64327239990234, 37.12266159057617, 0.0, 0.0, 63.29519271850586]	fn	1	1
152	1205	jd	dx_84065317_28148820.wav	D:\\hc--document\\all text\\P8_medical\\thesis_dataset\\use_wav_raw\\84065317\\28148820.wav	0	2	[25.619667053222656, 108.1174545288086, 158.7778778076172, 0.0, 0.0, 3.4780328273773193]	jd	1	2
153	162	wz	cy_714570004_3164380876.wav	D:\\hc--document\\all text\\P8_medical\\thesis_dataset\\use_wav_raw\\714570004\\3164380876.wav	0	3	[192.32644653320312, 0.0, 0.0, 202.84539794921875, 50.5654411315918, 2.164138078689575]	wz	1	3
154	1194	fn	cy_675857724_2332009616.wav	D:\\hc--document\\all text\\P8_medical\\thesis_dataset\\use_wav_raw\\675857724\\2332009616.wav	0	1	[0.0, 43.9255485534668, 21.207605361938477, 0.0, 0.0, 0.0]	fn	1	1
155	1493	rouhe	cy_709149334_3055640752.wav	D:\\hc--document\\all text\\P8_medical\\thesis_dataset\\use_wav_raw\\709149334\\3055640752.wav	0	4	[0.0, 0.0, 0.0, 228.68463134765625, 521.0194091796875, 0.0]	rouhe	1	4
156	1081	fn	cy_716880515_3218770015.wav	D:\\hc--document\\all text\\P8_medical\\thesis_dataset\\use_wav_raw\\716880515\\3218770015.wav	0	1	[0.0, 142.0637969970703, 50.012298583984375, 0.0, 0.0, 0.0]	fn	1	1
157	787	general	cy_248722531_445445853.wav	D:\\hc--document\\all text\\P8_medical\\thesis_dataset\\use_wav_raw\\248722531\\445445853.wav	0	0	[128.4283447265625, 0.0, 0.0, 41.885616302490234, 62.50722122192383, 0.0]	general	1	0
158	1563	rouhe	cy_668388218_2175453376.wav	D:\\hc--document\\all text\\P8_medical\\thesis_dataset\\use_wav_raw\\668388218\\2175453376.wav	0	4	[0.0, 0.0, 0.0, 293.6634216308594, 606.54248046875, 0.0]	rouhe	1	4
159	383	rouhe	dx_90109091_28722860.wav	D:\\hc--document\\all text\\P8_medical\\thesis_dataset\\use_wav_raw\\90109091\\28722860.wav	0	4	[60.203277587890625, 0.0, 0.0, 228.6859893798828, 348.17657470703125, 0.0]	rouhe	1	4
160	1151	rouhe	cy_723816946_3378423977.wav	D:\\hc--document\\all text\\P8_medical\\thesis_dataset\\use_wav_raw\\723816946\\3378423977.wav	0	4	[15.481961250305176, 0.0, 0.0, 0.0, 50.516822814941406, 0.0]	rouhe	1	4
161	1140	wz	cy_682855461_2482311378.wav	D:\\hc--document\\all text\\P8_medical\\thesis_dataset\\use_wav_raw\\682855461\\2482311378.wav	0	3	[252.58111572265625, 0.0, 0.0, 313.56793212890625, 170.47854614257812, 0.0]	wz	1	3
162	1157	fn	cy_602849955_1811015183.wav	D:\\hc--document\\all text\\P8_medical\\thesis_dataset\\use_wav_raw\\602849955\\1811015183.wav	0	1	[0.0, 159.16758728027344, 106.603271484375, 0.0, 0.0, 37.617584228515625]	fn	1	1
163	1758	wz	cy_615087885_1875029234.wav	D:\\hc--document\\all text\\P8_medical\\thesis_dataset\\use_wav_raw\\615087885\\1875029234.wav	0	3	[0.0, 39.70029830932617, 0.0, 0.0, 0.0, 27.09691047668457]	fn	0	1
164	697	wz	cy_720360068_3299712291.wav	D:\\hc--document\\all text\\P8_medical\\thesis_dataset\\use_wav_raw\\720360068\\3299712291.wav	0	3	[95.859130859375, 0.0, 0.0, 114.2088851928711, 95.97062683105469, 0.0]	wz	1	3
165	447	jd	cy_681723162_2458061526.wav	D:\\hc--document\\all text\\P8_medical\\thesis_dataset\\use_wav_raw\\681723162\\2458061526.wav	0	2	[0.0, 103.70885467529297, 123.93293762207031, 0.0, 0.0, 16.936307907104492]	jd	1	2
166	1369	wz	cy_700666166_2866265612.wav	D:\\hc--document\\all text\\P8_medical\\thesis_dataset\\use_wav_raw\\700666166\\2866265612.wav	0	3	[143.19287109375, 0.0, 0.0, 262.935546875, 132.0906219482422, 0.0]	wz	1	3
167	1705	general	dx_88717755_27395124.wav	D:\\hc--document\\all text\\P8_medical\\thesis_dataset\\use_wav_raw\\88717755\\27395124.wav	0	0	[183.50779724121094, 0.0, 0.0, 201.09300231933594, 194.0579833984375, 0.0]	wz	0	3
168	1576	jd	cy_690695634_2652282074.wav	D:\\hc--document\\all text\\P8_medical\\thesis_dataset\\use_wav_raw\\690695634\\2652282074.wav	0	2	[0.0, 56.860252380371094, 103.9165267944336, 0.0, 0.0, 0.0]	jd	1	2
169	353	jd	dx_90654848_29711141.wav	D:\\hc--document\\all text\\P8_medical\\thesis_dataset\\use_wav_raw\\90654848\\29711141.wav	0	2	[0.0, 83.61212921142578, 109.08403778076172, 0.0, 0.0, 0.0]	jd	1	2
170	397	jd	cy_682137714_2466628016.wav	D:\\hc--document\\all text\\P8_medical\\thesis_dataset\\use_wav_raw\\682137714\\2466628016.wav	0	2	[0.0, 47.27083206176758, 71.82906341552734, 0.0, 0.0, 0.0]	jd	1	2
171	1564	general	cy_723758551_3376927259.wav	D:\\hc--document\\all text\\P8_medical\\thesis_dataset\\use_wav_raw\\723758551\\3376927259.wav	0	0	[198.27944946289062, 0.0, 0.0, 114.18911743164062, 0.0, 0.0]	general	1	0
172	797	general	dx_90091090_28617174.wav	D:\\hc--document\\all text\\P8_medical\\thesis_dataset\\use_wav_raw\\90091090\\28617174.wav	0	0	[249.0783233642578, 0.0, 18.244619369506836, 151.6751708984375, 0.0, 0.0]	general	1	0
173	1534	general	dx_90412064_29494937.wav	D:\\hc--document\\all text\\P8_medical\\thesis_dataset\\use_wav_raw\\90412064\\29494937.wav	0	0	[235.96397399902344, 0.0, 23.894603729248047, 132.61073303222656, 0.0, 0.0]	general	1	0
174	1569	general	cy_716720574_3215800305.wav	D:\\hc--document\\all text\\P8_medical\\thesis_dataset\\use_wav_raw\\716720574\\3215800305.wav	0	0	[191.5509033203125, 0.0, 0.0, 88.85421752929688, 122.6266860961914, 0.0]	general	1	0
175	1362	wz	cy_444410695_1098429480.wav	D:\\hc--document\\all text\\P8_medical\\thesis_dataset\\use_wav_raw\\444410695\\1098429480.wav	0	3	[100.83865356445312, 0.0, 0.0, 204.73745727539062, 200.09622192382812, 0.0]	wz	1	3
176	1088	wz	cy_677628372_2368903892.wav	D:\\hc--document\\all text\\P8_medical\\thesis_dataset\\use_wav_raw\\677628372\\2368903892.wav	0	3	[180.00836181640625, 0.0, 0.0, 191.12826538085938, 152.96597290039062, 0.0]	wz	1	3
177	414	general	cy_694395526_2730056928.wav	D:\\hc--document\\all text\\P8_medical\\thesis_dataset\\use_wav_raw\\694395526\\2730056928.wav	0	0	[143.566162109375, 0.0, 0.0, 85.26558685302734, 84.56242370605469, 0.0]	general	1	0
178	1357	fn	cy_651708503_2069532191.wav	D:\\hc--document\\all text\\P8_medical\\thesis_dataset\\use_wav_raw\\651708503\\2069532191.wav	0	1	[0.0, 57.20945739746094, 4.589625358581543, 0.0, 0.0, 0.0]	fn	1	1
179	1745	rouhe	cy_676533421_2345373356.wav	D:\\hc--document\\all text\\P8_medical\\thesis_dataset\\use_wav_raw\\676533421\\2345373356.wav	0	4	[91.24022674560547, 0.0, 0.0, 198.0463409423828, 293.7303161621094, 0.0]	rouhe	1	4
180	384	yl	dx_61813637_17721953.wav	D:\\hc--document\\all text\\P8_medical\\thesis_dataset\\use_wav_raw\\61813637\\17721953.wav	0	5	[0.0, 9.111852645874023, 10.59259033203125, 0.0, 0.0, 31.827756881713867]	yl	1	5
181	1189	yl	cy_679263661_2404301356.wav	D:\\hc--document\\all text\\P8_medical\\thesis_dataset\\use_wav_raw\\679263661\\2404301356.wav	0	5	[0.0, 70.4245376586914, 65.88980865478516, 0.0, 0.0, 0.0]	fn	0	1
182	1294	fn	cy_711883544_3109328269.wav	D:\\hc--document\\all text\\P8_medical\\thesis_dataset\\use_wav_raw\\711883544\\3109328269.wav	0	1	[0.0, 57.37453079223633, 0.0, 0.0, 0.0, 12.202829360961914]	fn	1	1
183	1460	fn	cy_670086964_2210218968.wav	D:\\hc--document\\all text\\P8_medical\\thesis_dataset\\use_wav_raw\\670086964\\2210218968.wav	0	1	[0.0, 133.11827087402344, 106.30995178222656, 0.0, 0.0, 0.0]	fn	1	1
184	354	fn	cy_657066666_2099137499.wav	D:\\hc--document\\all text\\P8_medical\\thesis_dataset\\use_wav_raw\\657066666\\2099137499.wav	0	1	[0.0, 63.05879592895508, 0.0, 0.0, 0.0, 0.0]	fn	1	1
185	355	rouhe	cy_722805386_3354344498.wav	D:\\hc--document\\all text\\P8_medical\\thesis_dataset\\use_wav_raw\\722805386\\3354344498.wav	0	4	[109.04183959960938, 0.0, 0.0, 157.69186401367188, 277.3037109375, 0.0]	rouhe	1	4
186	878	jd	cy_723334167_3366469055.wav	D:\\hc--document\\all text\\P8_medical\\thesis_dataset\\use_wav_raw\\723334167\\3366469055.wav	0	2	[0.0, 0.0, 47.325714111328125, 0.0, 0.0, 0.0]	jd	1	2
187	1544	jd	cy_678096592_2379022644.wav	D:\\hc--document\\all text\\P8_medical\\thesis_dataset\\use_wav_raw\\678096592\\2379022644.wav	0	2	[0.0, 0.0, 3.305344343185425, 0.0, 0.0, 26.406391143798828]	yl	0	5
188	179	jd	dx_92936190_32373338.wav	D:\\hc--document\\all text\\P8_medical\\thesis_dataset\\use_wav_raw\\92936190\\32373338.wav	0	2	[17.323579788208008, 48.389766693115234, 184.3391571044922, 0.0, 0.0, 0.0]	jd	1	2
189	1571	fn	dx_89573524_28106028.wav	D:\\hc--document\\all text\\P8_medical\\thesis_dataset\\use_wav_raw\\89573524\\28106028.wav	0	1	[0.0, 42.988502502441406, 0.0, 0.0, 0.0, 42.48270034790039]	fn	1	1
190	1699	wz	cy_698224378_2811666934.wav	D:\\hc--document\\all text\\P8_medical\\thesis_dataset\\use_wav_raw\\698224378\\2811666934.wav	0	3	[162.56434631347656, 0.0, 0.0, 196.79620361328125, 164.69300842285156, 0.0]	wz	1	3
191	705	rouhe	cy_660100677_2116072295.wav	D:\\hc--document\\all text\\P8_medical\\thesis_dataset\\use_wav_raw\\660100677\\2116072295.wav	0	4	[86.27849578857422, 0.0, 0.0, 245.9958038330078, 258.2920227050781, 0.0]	rouhe	1	4
192	550	fn	dx_72660323_20398681.wav	D:\\hc--document\\all text\\P8_medical\\thesis_dataset\\use_wav_raw\\72660323\\20398681.wav	0	1	[0.0, 118.62858581542969, 81.9800033569336, 7.745596408843994, 0.0, 72.98092651367188]	fn	1	1
193	798	fn	cy_681325538_2449998254.wav	D:\\hc--document\\all text\\P8_medical\\thesis_dataset\\use_wav_raw\\681325538\\2449998254.wav	0	1	[129.2446746826172, 0.0, 0.0, 178.4249267578125, 170.89141845703125, 0.0]	wz	0	3
194	1184	fn	dx_86933504_25748939.wav	D:\\hc--document\\all text\\P8_medical\\thesis_dataset\\use_wav_raw\\86933504\\25748939.wav	0	1	[0.0, 148.8328094482422, 110.19011688232422, 0.0, 0.0, 59.91181945800781]	fn	1	1
195	1328	wz	cy_684201707_2512051766.wav	D:\\hc--document\\all text\\P8_medical\\thesis_dataset\\use_wav_raw\\684201707\\2512051766.wav	0	3	[162.07937622070312, 0.0, 0.0, 197.02194213867188, 128.786865234375, 0.0]	wz	1	3
196	237	wz	cy_684871343_2526811854.wav	D:\\hc--document\\all text\\P8_medical\\thesis_dataset\\use_wav_raw\\684871343\\2526811854.wav	0	3	[0.0, 9.8014497756958, 61.37324523925781, 0.0, 0.0, 0.0]	jd	0	2
197	519	wz	cy_712510924_3121640897.wav	D:\\hc--document\\all text\\P8_medical\\thesis_dataset\\use_wav_raw\\712510924\\3121640897.wav	0	3	[148.4832305908203, 0.0, 0.0, 160.1565704345703, 102.45941925048828, 0.0]	wz	1	3
198	333	yl	dx_91789934_30779491.wav	D:\\hc--document\\all text\\P8_medical\\thesis_dataset\\use_wav_raw\\91789934\\30779491.wav	0	5	[0.0, 132.7144317626953, 123.95441436767578, 4.694890975952148, 0.0, 46.9372444152832]	fn	0	1
199	937	rouhe	cy_614247237_1870354565.wav	D:\\hc--document\\all text\\P8_medical\\thesis_dataset\\use_wav_raw\\614247237\\1870354565.wav	0	4	[124.90349578857422, 0.0, 0.0, 122.64350891113281, 131.805908203125, 0.0]	rouhe	1	4
200	1359	rouhe	cy_703630488_2932792126.wav	D:\\hc--document\\all text\\P8_medical\\thesis_dataset\\use_wav_raw\\703630488\\2932792126.wav	0	4	[107.6432876586914, 0.0, 0.0, 278.62060546875, 261.2289123535156, 0.0]	wz	0	3
201	511	jd	dx_62798936_17159192.wav	D:\\hc--document\\all text\\P8_medical\\thesis_dataset\\use_wav_raw\\62798936\\17159192.wav	0	2	[18.90229606628418, 12.591465950012207, 73.45576477050781, 0.0, 0.0, 0.0]	jd	1	2
202	1643	general	cy_679641359_2412639716.wav	D:\\hc--document\\all text\\P8_medical\\thesis_dataset\\use_wav_raw\\679641359\\2412639716.wav	0	0	[209.01669311523438, 0.0, 0.0, 154.2111053466797, 82.56927490234375, 0.0]	general	1	0
203	1556	fn	cy_712140011_3114357306.wav	D:\\hc--document\\all text\\P8_medical\\thesis_dataset\\use_wav_raw\\712140011\\3114357306.wav	0	1	[0.0, 57.32600021362305, 48.19477462768555, 0.0, 0.0, 50.290008544921875]	fn	1	1
204	385	wz	cy_654360945_2087360213.wav	D:\\hc--document\\all text\\P8_medical\\thesis_dataset\\use_wav_raw\\654360945\\2087360213.wav	0	3	[144.580810546875, 0.0, 0.0, 219.60069274902344, 180.87562561035156, 0.0]	wz	1	3
205	1045	general	cy_703535914_2931337308.wav	D:\\hc--document\\all text\\P8_medical\\thesis_dataset\\use_wav_raw\\703535914\\2931337308.wav	0	0	[24.87138557434082, 37.01314163208008, 84.5099105834961, 4.468662738800049, 0.0, 0.0]	jd	0	2
206	777	wz	cy_714071784_3152837321.wav	D:\\hc--document\\all text\\P8_medical\\thesis_dataset\\use_wav_raw\\714071784\\3152837321.wav	0	3	[136.88694763183594, 0.0, 0.0, 182.70367431640625, 129.2566375732422, 0.0]	wz	1	3
207	1121	general	cy_680917326_2441094002.wav	D:\\hc--document\\all text\\P8_medical\\thesis_dataset\\use_wav_raw\\680917326\\2441094002.wav	0	0	[99.94938659667969, 0.0, 0.0, 44.87568664550781, 0.0, 0.14442475140094757]	general	1	0
208	1568	yl	cy_553189053_1553192969.wav	D:\\hc--document\\all text\\P8_medical\\thesis_dataset\\use_wav_raw\\553189053\\1553192969.wav	0	5	[11.425631523132324, 12.087916374206543, 71.84294128417969, 0.0, 0.0, 0.0]	jd	0	2
209	1485	yl	cy_702469218_2905935704.wav	D:\\hc--document\\all text\\P8_medical\\thesis_dataset\\use_wav_raw\\702469218\\2905935704.wav	0	5	[40.215728759765625, 0.0, 0.0, 19.439411163330078, 0.0, 93.81788635253906]	yl	1	5
210	896	yl	cy_679815270_2416495694.wav	D:\\hc--document\\all text\\P8_medical\\thesis_dataset\\use_wav_raw\\679815270\\2416495694.wav	0	5	[3.2099547386169434, 38.18569564819336, 0.0, 19.678701400756836, 0.0, 70.03931427001953]	yl	1	5
211	968	rouhe	cy_633692116_1974902246.wav	D:\\hc--document\\all text\\P8_medical\\thesis_dataset\\use_wav_raw\\633692116\\1974902246.wav	0	4	[24.08058738708496, 71.71021270751953, 34.916404724121094, 26.60736656188965, 0.0, 99.19158935546875]	yl	0	5
212	870	fn	cy_724191805_3387662675.wav	D:\\hc--document\\all text\\P8_medical\\thesis_dataset\\use_wav_raw\\724191805\\3387662675.wav	0	1	[0.0, 70.23048400878906, 43.42600631713867, 0.0, 0.0, 16.205501556396484]	fn	1	1
213	305	general	cy_684673063_2522586172.wav	D:\\hc--document\\all text\\P8_medical\\thesis_dataset\\use_wav_raw\\684673063\\2522586172.wav	0	0	[91.5865478515625, 0.0, 0.0, 10.379006385803223, 0.0, 0.0]	general	1	0
214	1156	yl	dx_91263415_30182852.wav	D:\\hc--document\\all text\\P8_medical\\thesis_dataset\\use_wav_raw\\91263415\\30182852.wav	0	5	[0.0, 26.648656845092773, 0.0, 0.0, 0.0, 69.48248291015625]	yl	1	5
215	164	fn	dx_84077211_28199438.wav	D:\\hc--document\\all text\\P8_medical\\thesis_dataset\\use_wav_raw\\84077211\\28199438.wav	0	1	[0.0, 68.21149444580078, 66.1562271118164, 0.0, 0.0, 15.100897789001465]	fn	1	1
216	1761	general	dx_92182539_31496260.wav	D:\\hc--document\\all text\\P8_medical\\thesis_dataset\\use_wav_raw\\92182539\\31496260.wav	0	0	[175.01611328125, 0.0, 0.0, 81.75979614257812, 23.580219268798828, 0.0]	general	1	0
217	381	wz	cy_696249556_2768928014.wav	D:\\hc--document\\all text\\P8_medical\\thesis_dataset\\use_wav_raw\\696249556\\2768928014.wav	0	3	[96.49778747558594, 0.0, 0.0, 178.92037963867188, 145.18206787109375, 0.0]	wz	1	3
218	842	jd	cy_674567771_2304261874.wav	D:\\hc--document\\all text\\P8_medical\\thesis_dataset\\use_wav_raw\\674567771\\2304261874.wav	0	2	[0.0, 85.95294952392578, 125.88645935058594, 0.0, 0.0, 0.0]	jd	1	2
219	85	general	cy_671610273_2241801158.wav	D:\\hc--document\\all text\\P8_medical\\thesis_dataset\\use_wav_raw\\671610273\\2241801158.wav	0	0	[69.22803497314453, 0.0, 12.624921798706055, 16.665056228637695, 0.0, 0.0]	general	1	0
220	301	wz	dx_88164185_28089482.wav	D:\\hc--document\\all text\\P8_medical\\thesis_dataset\\use_wav_raw\\88164185\\28089482.wav	0	3	[170.59677124023438, 0.0, 0.0, 281.3939514160156, 212.98719787597656, 0.0]	wz	1	3
221	694	wz	dx_90887975_30374429.wav	D:\\hc--document\\all text\\P8_medical\\thesis_dataset\\use_wav_raw\\90887975\\30374429.wav	0	3	[192.29283142089844, 0.0, 0.0, 202.29478454589844, 177.01600646972656, 0.0]	wz	1	3
222	1689	jd	dx_42783006_10913746.wav	D:\\hc--document\\all text\\P8_medical\\thesis_dataset\\use_wav_raw\\42783006\\10913746.wav	0	2	[81.7041015625, 65.2103271484375, 114.78314971923828, 18.33680534362793, 0.0, 19.540559768676758]	jd	1	2
223	863	yl	cy_691806605_2675031612.wav	D:\\hc--document\\all text\\P8_medical\\thesis_dataset\\use_wav_raw\\691806605\\2675031612.wav	0	5	[11.963061332702637, 0.0, 0.0, 0.0, 0.0, 21.084339141845703]	yl	1	5
224	1421	general	dx_92462249_31819509.wav	D:\\hc--document\\all text\\P8_medical\\thesis_dataset\\use_wav_raw\\92462249\\31819509.wav	0	0	[37.1961669921875, 6.087275981903076, 109.8765869140625, 0.0, 0.0, 0.0]	jd	0	2
225	1737	jd	cy_724223711_3389579617.wav	D:\\hc--document\\all text\\P8_medical\\thesis_dataset\\use_wav_raw\\724223711\\3389579617.wav	0	2	[86.66718292236328, 16.533924102783203, 124.004150390625, 6.170363426208496, 0.0, 0.0]	jd	1	2
226	1779	general	dx_90524113_29480546.wav	D:\\hc--document\\all text\\P8_medical\\thesis_dataset\\use_wav_raw\\90524113\\29480546.wav	0	0	[75.09959411621094, 0.0, 56.85619354248047, 0.0, 0.0, 0.0]	general	1	0
227	1562	general	cy_668900069_2185888476.wav	D:\\hc--document\\all text\\P8_medical\\thesis_dataset\\use_wav_raw\\668900069\\2185888476.wav	0	0	[254.81814575195312, 0.0, 0.0, 191.0673065185547, 30.55847930908203, 0.0]	general	1	0
228	981	fn	dx_54326928_14435966.wav	D:\\hc--document\\all text\\P8_medical\\thesis_dataset\\use_wav_raw\\54326928\\14435966.wav	0	1	[191.25283813476562, 0.0, 0.0, 150.52500915527344, 28.690853118896484, 5.452871322631836]	general	0	0
229	1014	rouhe	cy_715870668_3194561052.wav	D:\\hc--document\\all text\\P8_medical\\thesis_dataset\\use_wav_raw\\715870668\\3194561052.wav	0	4	[0.0, 0.0, 0.0, 298.86346435546875, 616.6433715820312, 0.0]	rouhe	1	4
230	1262	yl	dx_87139441_26877361.wav	D:\\hc--document\\all text\\P8_medical\\thesis_dataset\\use_wav_raw\\87139441\\26877361.wav	0	5	[0.0, 12.700356483459473, 0.0, 0.0, 0.0, 178.58831787109375]	yl	1	5
231	600	fn	dx_90531699_29524345.wav	D:\\hc--document\\all text\\P8_medical\\thesis_dataset\\use_wav_raw\\90531699\\29524345.wav	0	1	[19.831768035888672, 94.77752685546875, 83.5228271484375, 38.117740631103516, 0.0, 50.909385681152344]	fn	1	1
232	982	jd	cy_724096855_3385753834.wav	D:\\hc--document\\all text\\P8_medical\\thesis_dataset\\use_wav_raw\\724096855\\3385753834.wav	0	2	[0.0, 20.197629928588867, 87.1411361694336, 0.0, 0.0, 0.0]	jd	1	2
233	81	fn	dx_48356152_12671926.wav	D:\\hc--document\\all text\\P8_medical\\thesis_dataset\\use_wav_raw\\48356152\\12671926.wav	0	1	[0.0, 89.50341796875, 26.09307861328125, 0.0, 0.0, 0.0]	fn	1	1
234	532	general	cy_674323954_2299000992.wav	D:\\hc--document\\all text\\P8_medical\\thesis_dataset\\use_wav_raw\\674323954\\2299000992.wav	0	0	[0.0, 0.0, 0.0, 0.0, 0.0, 0.0]	general	1	0
235	518	fn	cy_670975327_2228616590.wav	D:\\hc--document\\all text\\P8_medical\\thesis_dataset\\use_wav_raw\\670975327\\2228616590.wav	0	1	[0.0, 35.06013870239258, 3.362708568572998, 0.0, 0.0, 7.503255844116211]	fn	1	1
236	340	jd	dx_81387033_23177790.wav	D:\\hc--document\\all text\\P8_medical\\thesis_dataset\\use_wav_raw\\81387033\\23177790.wav	0	2	[54.68526077270508, 66.84782409667969, 164.1811065673828, 0.0, 0.0, 0.0]	jd	1	2
237	994	fn	cy_717611825_3235293624.wav	D:\\hc--document\\all text\\P8_medical\\thesis_dataset\\use_wav_raw\\717611825\\3235293624.wav	0	1	[0.0, 137.6717987060547, 82.22367095947266, 0.0, 0.0, 61.673545837402344]	fn	1	1
238	387	rouhe	dx_90602630_29426643.wav	D:\\hc--document\\all text\\P8_medical\\thesis_dataset\\use_wav_raw\\90602630\\29426643.wav	0	4	[64.85955810546875, 0.0, 0.0, 268.71673583984375, 346.469482421875, 0.0]	rouhe	1	4
239	507	rouhe	cy_578868452_1685396744.wav	D:\\hc--document\\all text\\P8_medical\\thesis_dataset\\use_wav_raw\\578868452\\1685396744.wav	0	4	[0.0, 0.0, 0.0, 0.0, 0.0, 41.03825378417969]	yl	0	5
240	499	fn	cy_682250053_2469006508.wav	D:\\hc--document\\all text\\P8_medical\\thesis_dataset\\use_wav_raw\\682250053\\2469006508.wav	0	1	[0.0, 32.47531509399414, 0.0, 0.0, 0.0, 0.0]	fn	1	1
241	1663	yl	cy_714649681_3166482216.wav	D:\\hc--document\\all text\\P8_medical\\thesis_dataset\\use_wav_raw\\714649681\\3166482216.wav	0	5	[38.180397033691406, 0.0, 0.0, 183.49774169921875, 230.59388732910156, 0.0]	rouhe	0	4
242	111	general	cy_677459191_2365269458.wav	D:\\hc--document\\all text\\P8_medical\\thesis_dataset\\use_wav_raw\\677459191\\2365269458.wav	0	0	[110.97345733642578, 0.0, 46.842628479003906, 21.273935317993164, 0.0, 0.0]	general	1	0
243	63	yl	cy_692536604_2690848516.wav	D:\\hc--document\\all text\\P8_medical\\thesis_dataset\\use_wav_raw\\692536604\\2690848516.wav	0	5	[0.0, 0.0, 0.0, 0.0, 0.0, 37.346073150634766]	yl	1	5
244	1769	fn	cy_723623232_3374737823.wav	D:\\hc--document\\all text\\P8_medical\\thesis_dataset\\use_wav_raw\\723623232\\3374737823.wav	0	1	[0.0, 39.94158935546875, 12.838608741760254, 0.0, 0.0, 6.362237930297852]	fn	1	1
245	175	general	cy_231638915_396766914.wav	D:\\hc--document\\all text\\P8_medical\\thesis_dataset\\use_wav_raw\\231638915\\396766914.wav	0	0	[0.0, 146.8661346435547, 56.08814239501953, 0.0, 0.0, 0.0]	fn	0	1
246	200	yl	dx_45581028_11690750.wav	D:\\hc--document\\all text\\P8_medical\\thesis_dataset\\use_wav_raw\\45581028\\11690750.wav	0	5	[0.0, 33.44575500488281, 0.0, 0.0, 0.0, 70.22718048095703]	yl	1	5
247	821	yl	cy_669782030_2203917866.wav	D:\\hc--document\\all text\\P8_medical\\thesis_dataset\\use_wav_raw\\669782030\\2203917866.wav	0	5	[0.0, 48.19657897949219, 0.0, 0.0, 0.0, 108.73023986816406]	yl	1	5
248	835	jd	cy_722168333_3339564897.wav	D:\\hc--document\\all text\\P8_medical\\thesis_dataset\\use_wav_raw\\722168333\\3339564897.wav	0	2	[146.88169860839844, 0.0, 79.51753234863281, 25.95621109008789, 0.0, 0.0]	general	0	0
249	1159	jd	cy_722007951_3336601462.wav	D:\\hc--document\\all text\\P8_medical\\thesis_dataset\\use_wav_raw\\722007951\\3336601462.wav	0	2	[0.0, 0.0, 0.0, 0.0, 0.0, 54.565364837646484]	yl	0	5
250	235	general	cy_640797461_2013377105.wav	D:\\hc--document\\all text\\P8_medical\\thesis_dataset\\use_wav_raw\\640797461\\2013377105.wav	0	0	[42.834449768066406, 0.0, 32.36103057861328, 0.0, 0.0, 0.0]	general	1	0
251	1038	general	dx_89505854_32243195.wav	D:\\hc--document\\all text\\P8_medical\\thesis_dataset\\use_wav_raw\\89505854\\32243195.wav	0	0	[87.34285736083984, 0.0, 0.0, 18.277334213256836, 41.11970520019531, 0.0]	general	1	0
252	1501	wz	dx_87048170_26355219.wav	D:\\hc--document\\all text\\P8_medical\\thesis_dataset\\use_wav_raw\\87048170\\26355219.wav	0	3	[162.79234313964844, 0.0, 0.0, 266.0246887207031, 247.6709442138672, 0.0]	wz	1	3
253	1288	fn	cy_720202026_3295439297.wav	D:\\hc--document\\all text\\P8_medical\\thesis_dataset\\use_wav_raw\\720202026\\3295439297.wav	0	1	[0.0, 99.15377807617188, 25.230323791503906, 0.0, 0.0, 73.21514129638672]	fn	1	1
254	935	general	dx_90857370_29846242.wav	D:\\hc--document\\all text\\P8_medical\\thesis_dataset\\use_wav_raw\\90857370\\29846242.wav	0	0	[121.84455108642578, 0.0, 48.85202407836914, 44.89115905761719, 0.0, 0.9814046621322632]	general	1	0
255	109	jd	dx_84002155_30493501.wav	D:\\hc--document\\all text\\P8_medical\\thesis_dataset\\use_wav_raw\\84002155\\30493501.wav	0	2	[195.44540405273438, 0.0, 0.0, 202.93629455566406, 98.79347229003906, 0.0]	wz	0	3
256	154	general	cy_178002072_263063240.wav	D:\\hc--document\\all text\\P8_medical\\thesis_dataset\\use_wav_raw\\178002072\\263063240.wav	0	0	[140.39637756347656, 0.0, 31.74345588684082, 65.5780258178711, 0.0, 0.0]	general	1	0
257	1592	fn	cy_709863616_3069958162.wav	D:\\hc--document\\all text\\P8_medical\\thesis_dataset\\use_wav_raw\\709863616\\3069958162.wav	0	1	[50.14849853515625, 88.47248840332031, 85.58495330810547, 27.315670013427734, 0.0, 75.05899047851562]	fn	1	1
258	1492	fn	cy_719729442_3284966700.wav	D:\\hc--document\\all text\\P8_medical\\thesis_dataset\\use_wav_raw\\719729442\\3284966700.wav	0	1	[0.0, 49.64281463623047, 48.03091812133789, 0.0, 0.0, 5.752110958099365]	fn	1	1
259	1034	rouhe	dx_89688608_29283668.wav	D:\\hc--document\\all text\\P8_medical\\thesis_dataset\\use_wav_raw\\89688608\\29283668.wav	0	4	[61.69054412841797, 0.0, 0.0, 167.2873992919922, 230.32672119140625, 0.0]	rouhe	1	4
260	1028	fn	dx_84251808_26963257.wav	D:\\hc--document\\all text\\P8_medical\\thesis_dataset\\use_wav_raw\\84251808\\26963257.wav	0	1	[0.0, 118.1652603149414, 104.81269073486328, 0.0, 0.0, 0.0]	fn	1	1
261	1448	wz	dx_90476239_29205955.wav	D:\\hc--document\\all text\\P8_medical\\thesis_dataset\\use_wav_raw\\90476239\\29205955.wav	0	3	[91.48999786376953, 0.0, 53.16649627685547, 0.0, 0.0, 0.0]	general	0	0
262	581	fn	cy_638183504_1999456325.wav	D:\\hc--document\\all text\\P8_medical\\thesis_dataset\\use_wav_raw\\638183504\\1999456325.wav	0	1	[0.0, 70.34481811523438, 67.04348754882812, 0.0, 0.0, 37.01412582397461]	fn	1	1
263	857	rouhe	dx_89256673_31477842.wav	D:\\hc--document\\all text\\P8_medical\\thesis_dataset\\use_wav_raw\\89256673\\31477842.wav	0	4	[10.116085052490234, 0.0, 0.0, 0.0, 0.0, 52.22090148925781]	yl	0	5
264	357	yl	cy_720922051_3312582145.wav	D:\\hc--document\\all text\\P8_medical\\thesis_dataset\\use_wav_raw\\720922051\\3312582145.wav	0	5	[0.0, 0.0, 0.0, 0.0, 0.0, 27.203594207763672]	yl	1	5
265	872	wz	cy_557725682_1575050687.wav	D:\\hc--document\\all text\\P8_medical\\thesis_dataset\\use_wav_raw\\557725682\\1575050687.wav	0	3	[12.566262245178223, 0.0, 115.99356842041016, 0.0, 0.0, 0.0]	jd	0	2
266	854	fn	cy_714315642_3158426031.wav	D:\\hc--document\\all text\\P8_medical\\thesis_dataset\\use_wav_raw\\714315642\\3158426031.wav	0	1	[0.0, 37.54450988769531, 0.0, 0.0, 0.0, 14.921854972839355]	fn	1	1
267	843	fn	cy_679965519_2419859336.wav	D:\\hc--document\\all text\\P8_medical\\thesis_dataset\\use_wav_raw\\679965519\\2419859336.wav	0	1	[0.0, 110.044677734375, 99.67892456054688, 0.0, 0.0, 0.0]	fn	1	1
268	1147	wz	cy_167014927_236437646.wav	D:\\hc--document\\all text\\P8_medical\\thesis_dataset\\use_wav_raw\\167014927\\236437646.wav	0	3	[117.08260345458984, 0.0, 0.0, 225.60337829589844, 197.4541778564453, 0.0]	wz	1	3
269	325	fn	cy_678157101_2380279658.wav	D:\\hc--document\\all text\\P8_medical\\thesis_dataset\\use_wav_raw\\678157101\\2380279658.wav	0	1	[0.0, 93.94389343261719, 88.52782440185547, 0.0, 0.0, 2.093611240386963]	fn	1	1
270	1773	yl	dx_89859674_28625320.wav	D:\\hc--document\\all text\\P8_medical\\thesis_dataset\\use_wav_raw\\89859674\\28625320.wav	0	5	[3.4113926887512207, 0.0, 0.0, 0.0, 0.0, 7.128983020782471]	yl	1	5
271	496	yl	cy_628762791_1947990233.wav	D:\\hc--document\\all text\\P8_medical\\thesis_dataset\\use_wav_raw\\628762791\\1947990233.wav	0	5	[0.0, 0.6807940602302551, 0.0, 0.0, 0.0, 112.38468170166016]	yl	1	5
272	828	wz	cy_687532443_2583756114.wav	D:\\hc--document\\all text\\P8_medical\\thesis_dataset\\use_wav_raw\\687532443\\2583756114.wav	0	3	[131.40936279296875, 0.0, 0.0, 179.2432098388672, 179.01536560058594, 0.0]	wz	1	3
273	604	wz	dx_87010433_26178295.wav	D:\\hc--document\\all text\\P8_medical\\thesis_dataset\\use_wav_raw\\87010433\\26178295.wav	0	3	[157.35101318359375, 0.0, 0.0, 161.1551513671875, 152.8633270263672, 0.0]	wz	1	3
274	380	rouhe	cy_717330981_3228284513.wav	D:\\hc--document\\all text\\P8_medical\\thesis_dataset\\use_wav_raw\\717330981\\3228284513.wav	0	4	[0.0, 0.0, 0.0, 201.8706512451172, 359.422119140625, 0.0]	rouhe	1	4
275	1370	wz	cy_722937484_3357845896.wav	D:\\hc--document\\all text\\P8_medical\\thesis_dataset\\use_wav_raw\\722937484\\3357845896.wav	0	3	[217.1610565185547, 0.0, 0.0, 294.1356506347656, 195.48095703125, 0.0]	wz	1	3
276	1651	rouhe	cy_711399245_3100341250.wav	D:\\hc--document\\all text\\P8_medical\\thesis_dataset\\use_wav_raw\\711399245\\3100341250.wav	0	4	[0.0, 0.0, 0.0, 183.9888458251953, 562.4618530273438, 0.0]	rouhe	1	4
277	427	rouhe	cy_714480587_3162254616.wav	D:\\hc--document\\all text\\P8_medical\\thesis_dataset\\use_wav_raw\\714480587\\3162254616.wav	0	4	[0.0, 40.4753303527832, 51.613792419433594, 0.0, 0.0, 0.0]	jd	0	2
278	809	fn	cy_676829726_2352892022.wav	D:\\hc--document\\all text\\P8_medical\\thesis_dataset\\use_wav_raw\\676829726\\2352892022.wav	0	1	[0.0, 79.04468536376953, 7.050599575042725, 0.0, 0.0, 2.6759181022644043]	fn	1	1
279	625	fn	cy_679263680_2404295116.wav	D:\\hc--document\\all text\\P8_medical\\thesis_dataset\\use_wav_raw\\679263680\\2404295116.wav	0	1	[26.100360870361328, 0.0, 0.0, 0.0, 0.0, 88.9599838256836]	yl	0	5
280	1508	rouhe	cy_668274596_2173061324.wav	D:\\hc--document\\all text\\P8_medical\\thesis_dataset\\use_wav_raw\\668274596\\2173061324.wav	0	4	[136.4154510498047, 0.0, 0.0, 94.14242553710938, 147.1887969970703, 0.0]	rouhe	1	4
281	1488	fn	cy_671010187_2229322294.wav	D:\\hc--document\\all text\\P8_medical\\thesis_dataset\\use_wav_raw\\671010187\\2229322294.wav	0	1	[0.0, 50.00868606567383, 0.0, 0.0, 0.0, 0.0]	fn	1	1
282	308	jd	cy_720134895_3293790264.wav	D:\\hc--document\\all text\\P8_medical\\thesis_dataset\\use_wav_raw\\720134895\\3293790264.wav	0	2	[0.0, 0.0, 3.576068639755249, 0.0, 0.0, 0.0]	jd	1	2
283	1247	jd	cy_724418280_3392933683.wav	D:\\hc--document\\all text\\P8_medical\\thesis_dataset\\use_wav_raw\\724418280\\3392933683.wav	0	2	[18.169368743896484, 0.787638247013092, 39.71860122680664, 0.0, 0.0, 11.72715950012207]	jd	1	2
284	691	jd	cy_674296546_2298440810.wav	D:\\hc--document\\all text\\P8_medical\\thesis_dataset\\use_wav_raw\\674296546\\2298440810.wav	0	2	[0.0, 63.27094268798828, 147.02578735351562, 0.0, 0.0, 0.0]	jd	1	2
285	148	yl	dx_92496854_31971537.wav	D:\\hc--document\\all text\\P8_medical\\thesis_dataset\\use_wav_raw\\92496854\\31971537.wav	0	5	[67.7245864868164, 13.635903358459473, 81.00909423828125, 10.532044410705566, 0.0, 0.0]	jd	0	2
286	838	rouhe	cy_682776396_2480656528.wav	D:\\hc--document\\all text\\P8_medical\\thesis_dataset\\use_wav_raw\\682776396\\2480656528.wav	0	4	[111.52831268310547, 0.0, 0.0, 40.49053192138672, 119.5405044555664, 0.0]	rouhe	1	4
287	1144	rouhe	cy_724337314_3391415371.wav	D:\\hc--document\\all text\\P8_medical\\thesis_dataset\\use_wav_raw\\724337314\\3391415371.wav	0	4	[0.0, 0.0, 0.0, 357.85498046875, 501.9784851074219, 0.0]	rouhe	1	4
288	958	general	cy_684210998_2512301356.wav	D:\\hc--document\\all text\\P8_medical\\thesis_dataset\\use_wav_raw\\684210998\\2512301356.wav	0	0	[233.2256317138672, 0.0, 0.0, 245.33323669433594, 87.4801025390625, 0.0]	wz	0	3
289	1164	jd	cy_719319967_3274458337.wav	D:\\hc--document\\all text\\P8_medical\\thesis_dataset\\use_wav_raw\\719319967\\3274458337.wav	0	2	[0.0, 118.9219970703125, 150.53424072265625, 0.0, 0.0, 0.0]	jd	1	2
290	1353	fn	dx_89119199_27767943.wav	D:\\hc--document\\all text\\P8_medical\\thesis_dataset\\use_wav_raw\\89119199\\27767943.wav	0	1	[0.0, 27.615591049194336, 0.0, 0.0, 0.0, 0.0]	fn	1	1
291	1032	fn	cy_675784808_2329833612.wav	D:\\hc--document\\all text\\P8_medical\\thesis_dataset\\use_wav_raw\\675784808\\2329833612.wav	0	1	[0.0, 40.748260498046875, 3.9326155185699463, 0.0, 0.0, 6.134619235992432]	fn	1	1
292	768	wz	cy_684346641_2515340536.wav	D:\\hc--document\\all text\\P8_medical\\thesis_dataset\\use_wav_raw\\684346641\\2515340536.wav	0	3	[122.61309814453125, 0.0, 0.0, 144.99539184570312, 139.5501708984375, 0.0]	wz	1	3
293	1740	fn	cy_557354795_1573266251.wav	D:\\hc--document\\all text\\P8_medical\\thesis_dataset\\use_wav_raw\\557354795\\1573266251.wav	0	1	[0.0, 23.011951446533203, 0.0, 0.0, 0.0, 0.0]	fn	1	1
294	595	general	cy_717083340_3223857401.wav	D:\\hc--document\\all text\\P8_medical\\thesis_dataset\\use_wav_raw\\717083340\\3223857401.wav	0	0	[0.0, 10.576299667358398, 0.0, 0.0, 0.0, 33.82077407836914]	yl	0	5
295	1669	rouhe	cy_718792605_3262834370.wav	D:\\hc--document\\all text\\P8_medical\\thesis_dataset\\use_wav_raw\\718792605\\3262834370.wav	0	4	[0.0, 0.0, 0.0, 274.2970275878906, 577.8679809570312, 0.0]	rouhe	1	4
296	1518	fn	cy_683374276_2495081380.wav	D:\\hc--document\\all text\\P8_medical\\thesis_dataset\\use_wav_raw\\683374276\\2495081380.wav	0	1	[4.398070335388184, 84.31197357177734, 73.58863067626953, 0.0, 0.0, 68.50122833251953]	fn	1	1
297	788	rouhe	cy_716901975_3220117556.wav	D:\\hc--document\\all text\\P8_medical\\thesis_dataset\\use_wav_raw\\716901975\\3220117556.wav	0	4	[0.0, 0.0, 0.0, 319.3811340332031, 1004.2363891601562, 0.0]	rouhe	1	4
298	525	rouhe	cy_718109112_3247782714.wav	D:\\hc--document\\all text\\P8_medical\\thesis_dataset\\use_wav_raw\\718109112\\3247782714.wav	0	4	[29.356136322021484, 0.0, 0.0, 158.9964141845703, 347.1999816894531, 0.0]	rouhe	1	4
299	1566	rouhe	cy_678973671_2397938898.wav	D:\\hc--document\\all text\\P8_medical\\thesis_dataset\\use_wav_raw\\678973671\\2397938898.wav	0	4	[1.3804373741149902, 96.94548034667969, 132.35755920410156, 0.0, 0.0, 9.729422569274902]	jd	0	2
300	260	rouhe	cy_569701410_1635925481.wav	D:\\hc--document\\all text\\P8_medical\\thesis_dataset\\use_wav_raw\\569701410\\1635925481.wav	0	4	[86.60079956054688, 0.0, 0.0, 196.67724609375, 255.84364318847656, 0.0]	rouhe	1	4
301	1455	rouhe	cy_705589852_2980479842.wav	D:\\hc--document\\all text\\P8_medical\\thesis_dataset\\use_wav_raw\\705589852\\2980479842.wav	0	4	[119.02704620361328, 0.0, 0.0, 79.62104797363281, 149.60801696777344, 0.0]	rouhe	1	4
302	1554	general	dx_90981972_29887152.wav	D:\\hc--document\\all text\\P8_medical\\thesis_dataset\\use_wav_raw\\90981972\\29887152.wav	0	0	[200.0228271484375, 0.0, 0.0, 136.16819763183594, 82.76310729980469, 0.0]	general	1	0
303	1714	yl	dx_90703386_29687526.wav	D:\\hc--document\\all text\\P8_medical\\thesis_dataset\\use_wav_raw\\90703386\\29687526.wav	0	5	[0.0, 42.62962341308594, 40.08354187011719, 0.0, 0.0, 52.046424865722656]	yl	1	5
304	662	jd	cy_9823952_8902461.wav	D:\\hc--document\\all text\\P8_medical\\thesis_dataset\\use_wav_raw\\9823952\\8902461.wav	0	2	[0.0, 63.575469970703125, 187.05665588378906, 0.0, 0.0, 0.0]	jd	1	2
305	1082	wz	cy_720824072_3309509147.wav	D:\\hc--document\\all text\\P8_medical\\thesis_dataset\\use_wav_raw\\720824072\\3309509147.wav	0	3	[139.7333221435547, 0.0, 0.0, 270.8370361328125, 218.59661865234375, 0.0]	wz	1	3
306	939	general	cy_724394410_3393030175.wav	D:\\hc--document\\all text\\P8_medical\\thesis_dataset\\use_wav_raw\\724394410\\3393030175.wav	0	0	[0.0, 0.0, 0.0, 418.3042297363281, 1170.768310546875, 0.0]	rouhe	0	4
307	1444	wz	cy_724781603_3401549997.wav	D:\\hc--document\\all text\\P8_medical\\thesis_dataset\\use_wav_raw\\724781603\\3401549997.wav	0	3	[94.63452911376953, 0.0, 0.0, 264.35040283203125, 250.34751892089844, 0.0]	wz	1	3
308	627	rouhe	cy_714107978_3153998281.wav	D:\\hc--document\\all text\\P8_medical\\thesis_dataset\\use_wav_raw\\714107978\\3153998281.wav	0	4	[40.36302185058594, 0.0, 0.0, 120.77526092529297, 209.16290283203125, 0.0]	rouhe	1	4
309	1163	rouhe	cy_703444340_2928317668.wav	D:\\hc--document\\all text\\P8_medical\\thesis_dataset\\use_wav_raw\\703444340\\2928317668.wav	0	4	[0.0, 0.0, 0.0, 0.0, 156.40237426757812, 0.0]	rouhe	1	4
310	1513	yl	cy_689474307_2626046936.wav	D:\\hc--document\\all text\\P8_medical\\thesis_dataset\\use_wav_raw\\689474307\\2626046936.wav	0	5	[0.0, 0.0, 0.0, 0.0, 0.0, 7.785068035125732]	yl	1	5
311	800	wz	cy_696816418_2781361922.wav	D:\\hc--document\\all text\\P8_medical\\thesis_dataset\\use_wav_raw\\696816418\\2781361922.wav	0	3	[149.4720001220703, 0.0, 0.0, 241.21279907226562, 224.2653045654297, 0.0]	wz	1	3
312	508	yl	dx_90868904_30243397.wav	D:\\hc--document\\all text\\P8_medical\\thesis_dataset\\use_wav_raw\\90868904\\30243397.wav	0	5	[0.0, 0.0, 0.0, 0.0, 0.0, 28.8489933013916]	yl	1	5
313	510	yl	cy_723261882_3365421612.wav	D:\\hc--document\\all text\\P8_medical\\thesis_dataset\\use_wav_raw\\723261882\\3365421612.wav	0	5	[65.75540161132812, 13.693203926086426, 8.214588165283203, 55.43709182739258, 0.0, 70.46131134033203]	yl	1	5
314	214	fn	cy_688617282_2607351898.wav	D:\\hc--document\\all text\\P8_medical\\thesis_dataset\\use_wav_raw\\688617282\\2607351898.wav	0	1	[0.0, 66.82636260986328, 49.220924377441406, 0.0, 0.0, 0.0]	fn	1	1
315	1089	general	dx_86293751_24754292.wav	D:\\hc--document\\all text\\P8_medical\\thesis_dataset\\use_wav_raw\\86293751\\24754292.wav	0	0	[141.0900421142578, 0.0, 0.0, 125.00594329833984, 135.27850341796875, 0.0]	general	1	0
316	1358	yl	cy_714646789_3166249499.wav	D:\\hc--document\\all text\\P8_medical\\thesis_dataset\\use_wav_raw\\714646789\\3166249499.wav	0	5	[0.0, 30.20532989501953, 0.0, 0.0, 0.0, 188.84120178222656]	yl	1	5
317	950	general	dx_88165063_28098061.wav	D:\\hc--document\\all text\\P8_medical\\thesis_dataset\\use_wav_raw\\88165063\\28098061.wav	0	0	[191.15472412109375, 0.0, 0.0, 181.80157470703125, 133.23391723632812, 0.0]	general	1	0
318	1598	jd	cy_696855598_2781371748.wav	D:\\hc--document\\all text\\P8_medical\\thesis_dataset\\use_wav_raw\\696855598\\2781371748.wav	0	2	[62.37541961669922, 0.0, 71.27547454833984, 0.0, 0.0, 0.0]	jd	1	2
319	116	wz	cy_684042881_2508663428.wav	D:\\hc--document\\all text\\P8_medical\\thesis_dataset\\use_wav_raw\\684042881\\2508663428.wav	0	3	[134.82293701171875, 0.0, 0.0, 159.7723388671875, 113.88363647460938, 0.0]	wz	1	3
320	202	jd	cy_165279590_231853607.wav	D:\\hc--document\\all text\\P8_medical\\thesis_dataset\\use_wav_raw\\165279590\\231853607.wav	0	2	[0.0, 35.63819122314453, 160.77349853515625, 0.0, 0.0, 0.0]	jd	1	2
321	887	yl	dx_87238779_25051491.wav	D:\\hc--document\\all text\\P8_medical\\thesis_dataset\\use_wav_raw\\87238779\\25051491.wav	0	5	[0.0, 11.367104530334473, 0.0, 0.0, 0.0, 180.85597229003906]	yl	1	5
322	659	jd	dx_78721679_22426977.wav	D:\\hc--document\\all text\\P8_medical\\thesis_dataset\\use_wav_raw\\78721679\\22426977.wav	0	2	[8.922514915466309, 29.852333068847656, 117.66484832763672, 0.0, 0.0, 0.0]	jd	1	2
323	772	wz	dx_51539147_13513937.wav	D:\\hc--document\\all text\\P8_medical\\thesis_dataset\\use_wav_raw\\51539147\\13513937.wav	0	3	[210.43994140625, 0.0, 0.0, 238.29592895507812, 104.60154724121094, 0.0]	wz	1	3
324	475	yl	dx_57593707_15586735.wav	D:\\hc--document\\all text\\P8_medical\\thesis_dataset\\use_wav_raw\\57593707\\15586735.wav	0	5	[15.311749458312988, 0.0, 0.0, 4.890504360198975, 0.0, 94.51103210449219]	yl	1	5
325	1143	jd	cy_717345053_3229363611.wav	D:\\hc--document\\all text\\P8_medical\\thesis_dataset\\use_wav_raw\\717345053\\3229363611.wav	0	2	[0.0, 0.0, 3.079235553741455, 0.0, 0.0, 0.0]	jd	1	2
326	1619	general	cy_711443760_3101068936.wav	D:\\hc--document\\all text\\P8_medical\\thesis_dataset\\use_wav_raw\\711443760\\3101068936.wav	0	0	[143.57382202148438, 0.0, 0.0, 92.26209259033203, 130.14923095703125, 0.0]	general	1	0
327	408	general	cy_720725047_3306719914.wav	D:\\hc--document\\all text\\P8_medical\\thesis_dataset\\use_wav_raw\\720725047\\3306719914.wav	0	0	[145.0188446044922, 0.0, 0.0, 87.7818603515625, 87.8751220703125, 0.0]	general	1	0
328	266	wz	cy_720748709_3308734289.wav	D:\\hc--document\\all text\\P8_medical\\thesis_dataset\\use_wav_raw\\720748709\\3308734289.wav	0	3	[235.0634002685547, 0.0, 0.0, 250.55429077148438, 80.978271484375, 0.0]	wz	1	3
329	227	general	dx_89120853_27780727.wav	D:\\hc--document\\all text\\P8_medical\\thesis_dataset\\use_wav_raw\\89120853\\27780727.wav	0	0	[155.64923095703125, 0.0, 0.0, 171.8559112548828, 78.04198455810547, 0.0]	wz	0	3
330	324	rouhe	cy_715608565_3189007481.wav	D:\\hc--document\\all text\\P8_medical\\thesis_dataset\\use_wav_raw\\715608565\\3189007481.wav	0	4	[166.41897583007812, 0.0, 0.0, 168.90936279296875, 116.39157104492188, 0.0]	wz	0	3
331	1097	rouhe	cy_724050512_3383989705.wav	D:\\hc--document\\all text\\P8_medical\\thesis_dataset\\use_wav_raw\\724050512\\3383989705.wav	0	4	[121.14876556396484, 0.0, 0.0, 139.54718017578125, 217.96359252929688, 0.0]	rouhe	1	4
332	830	general	cy_724596878_3393649036.wav	D:\\hc--document\\all text\\P8_medical\\thesis_dataset\\use_wav_raw\\724596878\\3393649036.wav	0	0	[123.98908996582031, 0.0, 0.0, 75.25521087646484, 114.38158416748047, 0.0]	general	1	0
333	1735	wz	cy_715069070_3176003058.wav	D:\\hc--document\\all text\\P8_medical\\thesis_dataset\\use_wav_raw\\715069070\\3176003058.wav	0	3	[156.34107971191406, 0.0, 0.0, 166.0519561767578, 140.29705810546875, 0.0]	wz	1	3
334	1489	wz	dx_75388257_21267395.wav	D:\\hc--document\\all text\\P8_medical\\thesis_dataset\\use_wav_raw\\75388257\\21267395.wav	0	3	[134.91146850585938, 0.0, 0.0, 197.91636657714844, 164.23924255371094, 0.0]	wz	1	3
335	426	yl	dx_90846377_29784492.wav	D:\\hc--document\\all text\\P8_medical\\thesis_dataset\\use_wav_raw\\90846377\\29784492.wav	0	5	[0.0, 0.0, 0.0, 0.0, 0.0, 16.293102264404297]	yl	1	5
336	429	wz	cy_705249812_2970855652.wav	D:\\hc--document\\all text\\P8_medical\\thesis_dataset\\use_wav_raw\\705249812\\2970855652.wav	0	3	[133.13046264648438, 0.0, 0.0, 301.607177734375, 235.9508514404297, 0.0]	wz	1	3
337	1084	general	cy_710544297_3083726029.wav	D:\\hc--document\\all text\\P8_medical\\thesis_dataset\\use_wav_raw\\710544297\\3083726029.wav	0	0	[186.3689727783203, 0.0, 38.762306213378906, 61.641361236572266, 0.0, 0.0]	general	1	0
338	1319	rouhe	cy_676607237_2346910710.wav	D:\\hc--document\\all text\\P8_medical\\thesis_dataset\\use_wav_raw\\676607237\\2346910710.wav	0	4	[0.0, 0.0, 0.0, 237.10183715820312, 511.5615539550781, 0.0]	rouhe	1	4
339	472	yl	cy_685165516_2532353842.wav	D:\\hc--document\\all text\\P8_medical\\thesis_dataset\\use_wav_raw\\685165516\\2532353842.wav	0	5	[102.7639389038086, 0.0, 0.0, 44.125831604003906, 0.0, 29.77016258239746]	general	0	0
340	1199	yl	cy_563370633_1602906065.wav	D:\\hc--document\\all text\\P8_medical\\thesis_dataset\\use_wav_raw\\563370633\\1602906065.wav	0	5	[0.0, 0.0, 0.0, 0.0, 0.0, 84.14663696289062]	yl	1	5
341	1048	wz	cy_594080135_1766260394.wav	D:\\hc--document\\all text\\P8_medical\\thesis_dataset\\use_wav_raw\\594080135\\1766260394.wav	0	3	[132.44078063964844, 0.0, 0.0, 157.7703094482422, 106.69866180419922, 0.0]	wz	1	3
342	147	rouhe	cy_566097108_1617058052.wav	D:\\hc--document\\all text\\P8_medical\\thesis_dataset\\use_wav_raw\\566097108\\1617058052.wav	0	4	[0.0, 28.509113311767578, 0.0, 4.207648754119873, 0.0, 111.7624282836914]	yl	0	5
343	987	general	cy_701802966_2891253310.wav	D:\\hc--document\\all text\\P8_medical\\thesis_dataset\\use_wav_raw\\701802966\\2891253310.wav	0	0	[104.2930679321289, 0.0, 0.0, 51.92811584472656, 0.0, 9.12270736694336]	general	1	0
344	875	rouhe	cy_557457733_1573759847.wav	D:\\hc--document\\all text\\P8_medical\\thesis_dataset\\use_wav_raw\\557457733\\1573759847.wav	0	4	[22.850318908691406, 0.0, 0.0, 8.208358764648438, 104.83444213867188, 0.0]	rouhe	1	4
345	222	yl	cy_632962808_1970830577.wav	D:\\hc--document\\all text\\P8_medical\\thesis_dataset\\use_wav_raw\\632962808\\1970830577.wav	0	5	[21.093059539794922, 0.0, 0.0, 0.0, 0.0, 62.44935607910156]	yl	1	5
346	1379	general	dx_57498113_15513710.wav	D:\\hc--document\\all text\\P8_medical\\thesis_dataset\\use_wav_raw\\57498113\\15513710.wav	0	0	[238.95518493652344, 0.0, 0.0, 139.734130859375, 109.51029968261719, 0.0]	general	1	0
347	1373	jd	dx_54797222_14547171.wav	D:\\hc--document\\all text\\P8_medical\\thesis_dataset\\use_wav_raw\\54797222\\14547171.wav	0	2	[0.0, 44.22523498535156, 50.26601028442383, 0.0, 0.0, 27.872623443603516]	jd	1	2
348	1150	jd	cy_582347865_1703991221.wav	D:\\hc--document\\all text\\P8_medical\\thesis_dataset\\use_wav_raw\\582347865\\1703991221.wav	0	2	[85.66771697998047, 54.17924499511719, 203.3227996826172, 0.0, 0.0, 0.0]	jd	1	2
349	909	rouhe	cy_717761239_3238139748.wav	D:\\hc--document\\all text\\P8_medical\\thesis_dataset\\use_wav_raw\\717761239\\3238139748.wav	0	4	[30.45615005493164, 0.0, 0.0, 78.4591293334961, 311.85369873046875, 0.0]	rouhe	1	4
350	1311	yl	cy_717112104_3223842846.wav	D:\\hc--document\\all text\\P8_medical\\thesis_dataset\\use_wav_raw\\717112104\\3223842846.wav	0	5	[53.04564666748047, 0.0, 0.0, 9.399628639221191, 0.0, 59.796783447265625]	yl	1	5
351	1210	wz	cy_690111432_2639575104.wav	D:\\hc--document\\all text\\P8_medical\\thesis_dataset\\use_wav_raw\\690111432\\2639575104.wav	0	3	[180.4753875732422, 0.0, 0.0, 202.46229553222656, 138.3228759765625, 0.0]	wz	1	3
352	1664	general	dx_89418155_27913531.wav	D:\\hc--document\\all text\\P8_medical\\thesis_dataset\\use_wav_raw\\89418155\\27913531.wav	0	0	[127.34015655517578, 0.0, 0.0, 80.7614974975586, 46.1616325378418, 0.0]	general	1	0
353	1364	wz	dx_86952035_25855325.wav	D:\\hc--document\\all text\\P8_medical\\thesis_dataset\\use_wav_raw\\86952035\\25855325.wav	0	3	[203.23654174804688, 0.0, 0.0, 204.8411102294922, 87.15701293945312, 0.0]	wz	1	3
354	1187	fn	cy_674288176_2298256550.wav	D:\\hc--document\\all text\\P8_medical\\thesis_dataset\\use_wav_raw\\674288176\\2298256550.wav	0	1	[0.0, 156.51620483398438, 74.02951049804688, 0.0, 0.0, 49.363853454589844]	fn	1	1
355	1522	rouhe	cy_628685323_1947532604.wav	D:\\hc--document\\all text\\P8_medical\\thesis_dataset\\use_wav_raw\\628685323\\1947532604.wav	0	4	[0.0, 0.0, 0.0, 144.36624145507812, 386.558349609375, 0.0]	rouhe	1	4
356	521	jd	dx_91936028_30918011.wav	D:\\hc--document\\all text\\P8_medical\\thesis_dataset\\use_wav_raw\\91936028\\30918011.wav	0	2	[6.813139915466309, 0.0, 69.75508117675781, 0.0, 0.0, 0.0]	jd	1	2
357	180	rouhe	cy_723946961_3380778760.wav	D:\\hc--document\\all text\\P8_medical\\thesis_dataset\\use_wav_raw\\723946961\\3380778760.wav	0	4	[0.0, 0.0, 0.0, 476.42730712890625, 1154.215087890625, 0.0]	rouhe	1	4
358	892	general	cy_671188132_2233088288.wav	D:\\hc--document\\all text\\P8_medical\\thesis_dataset\\use_wav_raw\\671188132\\2233088288.wav	0	0	[0.0, 79.41635131835938, 70.01057434082031, 0.0, 0.0, 56.062808990478516]	fn	0	1
359	640	general	cy_704438342_2951425164.wav	D:\\hc--document\\all text\\P8_medical\\thesis_dataset\\use_wav_raw\\704438342\\2951425164.wav	0	0	[92.0085220336914, 0.0, 0.0, 26.44144058227539, 32.944488525390625, 13.63068675994873]	general	1	0
360	143	jd	cy_672623566_2262992614.wav	D:\\hc--document\\all text\\P8_medical\\thesis_dataset\\use_wav_raw\\672623566\\2262992614.wav	0	2	[24.91733741760254, 36.29730224609375, 138.08245849609375, 0.0, 0.0, 0.0]	jd	1	2
361	1261	jd	cy_431828810_1052612511.wav	D:\\hc--document\\all text\\P8_medical\\thesis_dataset\\use_wav_raw\\431828810\\1052612511.wav	0	2	[20.00482749938965, 7.114288330078125, 120.32486724853516, 0.0, 0.0, 0.0]	jd	1	2
362	1647	jd	cy_723934593_3381264689.wav	D:\\hc--document\\all text\\P8_medical\\thesis_dataset\\use_wav_raw\\723934593\\3381264689.wav	0	2	[0.0, 64.85308074951172, 210.77047729492188, 0.0, 0.0, 0.0]	jd	1	2
363	254	general	cy_681879347_2462085388.wav	D:\\hc--document\\all text\\P8_medical\\thesis_dataset\\use_wav_raw\\681879347\\2462085388.wav	0	0	[208.4408721923828, 0.0, 0.0, 125.91688537597656, 0.0, 42.954227447509766]	general	1	0
364	1123	jd	cy_223230944_373348695.wav	D:\\hc--document\\all text\\P8_medical\\thesis_dataset\\use_wav_raw\\223230944\\373348695.wav	0	2	[18.18321990966797, 54.30001449584961, 219.65135192871094, 0.0, 0.0, 0.0]	jd	1	2
365	1589	fn	dx_17800682_8068582.wav	D:\\hc--document\\all text\\P8_medical\\thesis_dataset\\use_wav_raw\\17800682\\8068582.wav	0	1	[60.02294158935547, 2.574753999710083, 85.98660278320312, 0.0, 0.0, 0.0]	jd	0	2
366	411	general	cy_721134858_3316808966.wav	D:\\hc--document\\all text\\P8_medical\\thesis_dataset\\use_wav_raw\\721134858\\3316808966.wav	0	0	[75.9906234741211, 0.0, 0.0, 35.64518356323242, 0.0, 40.04558181762695]	general	1	0
367	1209	jd	cy_697201828_2791309556.wav	D:\\hc--document\\all text\\P8_medical\\thesis_dataset\\use_wav_raw\\697201828\\2791309556.wav	0	2	[0.0, 95.48403930664062, 0.0, 0.0, 0.0, 175.97283935546875]	yl	0	5
368	782	jd	cy_424151914_1023163422.wav	D:\\hc--document\\all text\\P8_medical\\thesis_dataset\\use_wav_raw\\424151914\\1023163422.wav	0	2	[9.714136123657227, 85.34478759765625, 169.00927734375, 0.0, 0.0, 0.0]	jd	1	2
369	193	fn	dx_90027146_28878183.wav	D:\\hc--document\\all text\\P8_medical\\thesis_dataset\\use_wav_raw\\90027146\\28878183.wav	0	1	[0.0, 80.9067153930664, 68.65945434570312, 0.0, 0.0, 25.91746711730957]	fn	1	1
370	1302	rouhe	cy_571529426_1645563047.wav	D:\\hc--document\\all text\\P8_medical\\thesis_dataset\\use_wav_raw\\571529426\\1645563047.wav	0	4	[0.0, 0.0, 0.0, 258.4338684082031, 497.7508850097656, 0.0]	rouhe	1	4
371	1531	jd	cy_188549662_289243016.wav	D:\\hc--document\\all text\\P8_medical\\thesis_dataset\\use_wav_raw\\188549662\\289243016.wav	0	2	[24.208839416503906, 0.0, 93.8979721069336, 0.0, 0.0, 0.0]	jd	1	2
372	141	general	dx_45197161_11584285.wav	D:\\hc--document\\all text\\P8_medical\\thesis_dataset\\use_wav_raw\\45197161\\11584285.wav	0	0	[163.55426025390625, 0.0, 0.0, 85.35284423828125, 0.0, 20.455581665039062]	general	1	0
373	1380	rouhe	cy_719135963_3270070951.wav	D:\\hc--document\\all text\\P8_medical\\thesis_dataset\\use_wav_raw\\719135963\\3270070951.wav	0	4	[101.96790313720703, 0.0, 0.0, 34.08675003051758, 0.0, 14.952605247497559]	general	0	0
374	936	yl	cy_714205001_3155655652.wav	D:\\hc--document\\all text\\P8_medical\\thesis_dataset\\use_wav_raw\\714205001\\3155655652.wav	0	5	[9.74661636352539, 38.79808807373047, 45.182865142822266, 0.0, 0.0, 53.95103454589844]	yl	1	5
375	577	fn	cy_720469683_3301763806.wav	D:\\hc--document\\all text\\P8_medical\\thesis_dataset\\use_wav_raw\\720469683\\3301763806.wav	0	1	[0.0, 66.16094207763672, 27.437091827392578, 0.0, 0.0, 45.63844680786133]	fn	1	1
376	1198	rouhe	cy_724591884_3396653205.wav	D:\\hc--document\\all text\\P8_medical\\thesis_dataset\\use_wav_raw\\724591884\\3396653205.wav	0	4	[5.458267688751221, 0.0, 0.0, 139.3455352783203, 183.1780242919922, 0.0]	rouhe	1	4
377	1332	fn	cy_663262541_2133246854.wav	D:\\hc--document\\all text\\P8_medical\\thesis_dataset\\use_wav_raw\\663262541\\2133246854.wav	0	1	[0.0, 83.65130615234375, 32.833717346191406, 0.0, 0.0, 71.9153060913086]	fn	1	1
378	1296	general	cy_720622083_3304966763.wav	D:\\hc--document\\all text\\P8_medical\\thesis_dataset\\use_wav_raw\\720622083\\3304966763.wav	0	0	[82.29676055908203, 0.0, 0.0, 44.27865982055664, 53.86745834350586, 5.2053022384643555]	general	1	0
379	1016	general	cy_667408124_2155473284.wav	D:\\hc--document\\all text\\P8_medical\\thesis_dataset\\use_wav_raw\\667408124\\2155473284.wav	0	0	[113.84896850585938, 0.0, 0.0, 82.36203002929688, 0.0, 85.42513275146484]	general	1	0
380	432	wz	cy_672234727_2254880404.wav	D:\\hc--document\\all text\\P8_medical\\thesis_dataset\\use_wav_raw\\672234727\\2254880404.wav	0	3	[173.71975708007812, 0.0, 0.0, 193.85458374023438, 87.15010070800781, 0.0]	wz	1	3
381	1435	yl	cy_689308895_2622446078.wav	D:\\hc--document\\all text\\P8_medical\\thesis_dataset\\use_wav_raw\\689308895\\2622446078.wav	0	5	[0.0, 0.0, 0.0, 0.0, 0.0, 79.8992691040039]	yl	1	5
382	1682	fn	cy_698880986_2827251412.wav	D:\\hc--document\\all text\\P8_medical\\thesis_dataset\\use_wav_raw\\698880986\\2827251412.wav	0	1	[30.98665428161621, 28.655784606933594, 176.0586700439453, 0.0, 0.0, 0.0]	jd	0	2
383	515	jd	cy_438966580_1078522692.wav	D:\\hc--document\\all text\\P8_medical\\thesis_dataset\\use_wav_raw\\438966580\\1078522692.wav	0	2	[0.0, 67.50513458251953, 229.217529296875, 0.0, 0.0, 0.0]	jd	1	2
384	1229	general	cy_714789523_3169675879.wav	D:\\hc--document\\all text\\P8_medical\\thesis_dataset\\use_wav_raw\\714789523\\3169675879.wav	0	0	[125.69381713867188, 0.0, 0.0, 118.38102722167969, 34.329994201660156, 0.0]	general	1	0
385	474	wz	dx_61510427_16794525.wav	D:\\hc--document\\all text\\P8_medical\\thesis_dataset\\use_wav_raw\\61510427\\16794525.wav	0	3	[186.4193572998047, 0.0, 0.0, 295.85614013671875, 226.33412170410156, 0.0]	wz	1	3
386	1764	general	cy_677768140_2371884476.wav	D:\\hc--document\\all text\\P8_medical\\thesis_dataset\\use_wav_raw\\677768140\\2371884476.wav	0	0	[211.4026641845703, 0.0, 0.0, 170.3986053466797, 107.56785583496094, 0.0]	general	1	0
387	1515	yl	cy_671725915_2245972432.wav	D:\\hc--document\\all text\\P8_medical\\thesis_dataset\\use_wav_raw\\671725915\\2245972432.wav	0	5	[0.0, 48.95901107788086, 0.0, 0.0, 0.0, 0.0]	fn	0	1
388	931	fn	cy_669308120_2194114230.wav	D:\\hc--document\\all text\\P8_medical\\thesis_dataset\\use_wav_raw\\669308120\\2194114230.wav	0	1	[0.0, 60.20081329345703, 0.0, 0.0, 0.0, 0.0]	fn	1	1
389	1017	yl	cy_723049489_3360860389.wav	D:\\hc--document\\all text\\P8_medical\\thesis_dataset\\use_wav_raw\\723049489\\3360860389.wav	0	5	[0.0, 0.0, 0.0, 0.0, 0.0, 44.275787353515625]	yl	1	5
390	1542	fn	cy_714946614_3172636112.wav	D:\\hc--document\\all text\\P8_medical\\thesis_dataset\\use_wav_raw\\714946614\\3172636112.wav	0	1	[0.0, 108.74946594238281, 73.79991149902344, 0.0, 0.0, 0.0]	fn	1	1
391	1782	jd	cy_700948680_2872423776.wav	D:\\hc--document\\all text\\P8_medical\\thesis_dataset\\use_wav_raw\\700948680\\2872423776.wav	0	2	[0.0, 151.3642578125, 283.328857421875, 0.0, 0.0, 0.0]	jd	1	2
392	808	wz	cy_671953360_2248928812.wav	D:\\hc--document\\all text\\P8_medical\\thesis_dataset\\use_wav_raw\\671953360\\2248928812.wav	0	3	[145.3961944580078, 0.0, 0.0, 169.18582153320312, 117.18131256103516, 0.0]	wz	1	3
393	814	yl	cy_694053230_2722897016.wav	D:\\hc--document\\all text\\P8_medical\\thesis_dataset\\use_wav_raw\\694053230\\2722897016.wav	0	5	[0.0, 0.0, 0.0, 192.1875762939453, 316.74822998046875, 0.0]	rouhe	0	4
394	1027	rouhe	dx_87462407_25476762.wav	D:\\hc--document\\all text\\P8_medical\\thesis_dataset\\use_wav_raw\\87462407\\25476762.wav	0	4	[60.31764602661133, 0.0, 0.0, 47.22444534301758, 70.20895385742188, 0.0]	rouhe	1	4
395	1349	general	dx_87471159_25524554.wav	D:\\hc--document\\all text\\P8_medical\\thesis_dataset\\use_wav_raw\\87471159\\25524554.wav	0	0	[199.90589904785156, 0.0, 0.0, 148.64097595214844, 0.0, 62.453887939453125]	general	1	0
396	72	general	cy_629693663_1953141368.wav	D:\\hc--document\\all text\\P8_medical\\thesis_dataset\\use_wav_raw\\629693663\\1953141368.wav	0	0	[215.89390563964844, 0.0, 0.0, 160.16009521484375, 29.32390594482422, 0.0]	general	1	0
397	1694	fn	dx_68499243_19155825.wav	D:\\hc--document\\all text\\P8_medical\\thesis_dataset\\use_wav_raw\\68499243\\19155825.wav	0	1	[0.0, 38.91365051269531, 26.338088989257812, 0.0, 0.0, 26.216257095336914]	fn	1	1
398	1086	fn	cy_718182843_3248800987.wav	D:\\hc--document\\all text\\P8_medical\\thesis_dataset\\use_wav_raw\\718182843\\3248800987.wav	0	1	[0.0, 56.17709732055664, 0.0, 0.0, 0.0, 4.015291213989258]	fn	1	1
399	133	wz	dx_81749576_27261244.wav	D:\\hc--document\\all text\\P8_medical\\thesis_dataset\\use_wav_raw\\81749576\\27261244.wav	0	3	[230.48150634765625, 0.0, 0.0, 274.0824890136719, 184.21697998046875, 0.0]	wz	1	3
400	533	fn	cy_683364600_2493445576.wav	D:\\hc--document\\all text\\P8_medical\\thesis_dataset\\use_wav_raw\\683364600\\2493445576.wav	0	1	[0.0, 84.85257720947266, 34.24595642089844, 12.167072296142578, 0.0, 82.00386810302734]	fn	1	1
401	497	wz	dx_88615322_26799927.wav	D:\\hc--document\\all text\\P8_medical\\thesis_dataset\\use_wav_raw\\88615322\\26799927.wav	0	3	[140.79058837890625, 0.0, 0.0, 317.9706115722656, 276.1278381347656, 0.0]	wz	1	3
402	541	fn	cy_685383278_2536886892.wav	D:\\hc--document\\all text\\P8_medical\\thesis_dataset\\use_wav_raw\\685383278\\2536886892.wav	0	1	[0.0, 150.30763244628906, 47.118350982666016, 0.0, 0.0, 0.0]	fn	1	1
403	972	jd	cy_723425298_3369053346.wav	D:\\hc--document\\all text\\P8_medical\\thesis_dataset\\use_wav_raw\\723425298\\3369053346.wav	0	2	[0.0, 64.53797912597656, 154.6752471923828, 0.0, 0.0, 0.0]	jd	1	2
404	389	wz	dx_70214167_19771450.wav	D:\\hc--document\\all text\\P8_medical\\thesis_dataset\\use_wav_raw\\70214167\\19771450.wav	0	3	[0.0, 0.0, 0.0, 166.87322998046875, 437.74884033203125, 0.0]	rouhe	0	4
405	1098	jd	cy_561428229_1593007709.wav	D:\\hc--document\\all text\\P8_medical\\thesis_dataset\\use_wav_raw\\561428229\\1593007709.wav	0	2	[38.08552169799805, 0.0, 93.32728576660156, 0.0, 0.0, 0.0]	jd	1	2
406	658	yl	cy_438149730_1075636098.wav	D:\\hc--document\\all text\\P8_medical\\thesis_dataset\\use_wav_raw\\438149730\\1075636098.wav	0	5	[136.15740966796875, 0.0, 0.0, 100.81248474121094, 102.85648345947266, 0.0]	general	0	0
407	623	wz	cy_692825905_2697051120.wav	D:\\hc--document\\all text\\P8_medical\\thesis_dataset\\use_wav_raw\\692825905\\2697051120.wav	0	3	[107.5058364868164, 0.0, 0.0, 247.72341918945312, 213.30389404296875, 0.0]	wz	1	3
408	1469	wz	cy_691547923_2669417430.wav	D:\\hc--document\\all text\\P8_medical\\thesis_dataset\\use_wav_raw\\691547923\\2669417430.wav	0	3	[127.58676147460938, 0.0, 0.0, 254.90789794921875, 214.1493377685547, 0.0]	wz	1	3
409	1182	fn	cy_698742814_2823286980.wav	D:\\hc--document\\all text\\P8_medical\\thesis_dataset\\use_wav_raw\\698742814\\2823286980.wav	0	1	[0.0, 74.61775970458984, 66.04068756103516, 0.0, 0.0, 0.0]	fn	1	1
410	1178	rouhe	cy_715799261_3193810741.wav	D:\\hc--document\\all text\\P8_medical\\thesis_dataset\\use_wav_raw\\715799261\\3193810741.wav	0	4	[0.0, 0.0, 0.0, 106.65220642089844, 270.09759521484375, 0.0]	rouhe	1	4
411	231	fn	cy_555259120_1563158624.wav	D:\\hc--document\\all text\\P8_medical\\thesis_dataset\\use_wav_raw\\555259120\\1563158624.wav	0	1	[0.0, 86.98815155029297, 18.139984130859375, 0.0, 0.0, 1.828326940536499]	fn	1	1
412	107	general	cy_714873128_3171101252.wav	D:\\hc--document\\all text\\P8_medical\\thesis_dataset\\use_wav_raw\\714873128\\3171101252.wav	0	0	[0.0, 0.0, 0.0, 0.0, 0.0, 0.0]	general	1	0
413	1726	general	cy_700580316_2864317380.wav	D:\\hc--document\\all text\\P8_medical\\thesis_dataset\\use_wav_raw\\700580316\\2864317380.wav	0	0	[91.1768798828125, 0.0, 0.0, 0.0, 8.748960494995117, 0.0]	general	1	0
414	158	wz	dx_89180770_31081424.wav	D:\\hc--document\\all text\\P8_medical\\thesis_dataset\\use_wav_raw\\89180770\\31081424.wav	0	3	[215.45767211914062, 0.0, 0.0, 246.85211181640625, 107.17182922363281, 0.0]	wz	1	3
415	1128	fn	cy_722201800_3340754140.wav	D:\\hc--document\\all text\\P8_medical\\thesis_dataset\\use_wav_raw\\722201800\\3340754140.wav	0	1	[0.0, 210.0426025390625, 173.78761291503906, 0.0, 0.0, 0.0]	fn	1	1
416	557	wz	cy_677074100_2356906376.wav	D:\\hc--document\\all text\\P8_medical\\thesis_dataset\\use_wav_raw\\677074100\\2356906376.wav	0	3	[95.96495819091797, 0.0, 0.0, 164.32398986816406, 140.2430419921875, 0.0]	wz	1	3
417	750	fn	dx_64474308_21782530.wav	D:\\hc--document\\all text\\P8_medical\\thesis_dataset\\use_wav_raw\\64474308\\21782530.wav	0	1	[0.0, 135.32203674316406, 107.33622741699219, 0.0, 0.0, 0.0]	fn	1	1
418	122	jd	dx_85812693_24633123.wav	D:\\hc--document\\all text\\P8_medical\\thesis_dataset\\use_wav_raw\\85812693\\24633123.wav	0	2	[56.314022064208984, 67.15303802490234, 131.00296020507812, 15.681398391723633, 0.0, 4.075685977935791]	jd	1	2
419	406	fn	dx_92144041_31318588.wav	D:\\hc--document\\all text\\P8_medical\\thesis_dataset\\use_wav_raw\\92144041\\31318588.wav	0	1	[0.0, 140.7157440185547, 92.35736083984375, 0.0, 0.0, 64.07469177246094]	fn	1	1
420	1720	yl	cy_559757883_1584862448.wav	D:\\hc--document\\all text\\P8_medical\\thesis_dataset\\use_wav_raw\\559757883\\1584862448.wav	0	5	[0.0, 0.0, 0.0, 0.0, 0.0, 16.25254249572754]	yl	1	5
421	615	wz	dx_91021200_30112857.wav	D:\\hc--document\\all text\\P8_medical\\thesis_dataset\\use_wav_raw\\91021200\\30112857.wav	0	3	[75.989013671875, 0.0, 0.0, 102.7681884765625, 96.59159851074219, 0.0]	wz	1	3
422	402	jd	cy_678734314_2392696600.wav	D:\\hc--document\\all text\\P8_medical\\thesis_dataset\\use_wav_raw\\678734314\\2392696600.wav	0	2	[0.0, 37.67017364501953, 93.85948181152344, 0.0, 0.0, 0.0]	jd	1	2
423	191	yl	dx_92459732_31781964.wav	D:\\hc--document\\all text\\P8_medical\\thesis_dataset\\use_wav_raw\\92459732\\31781964.wav	0	5	[196.2946319580078, 0.0, 0.0, 154.04637145996094, 108.01954650878906, 0.0]	general	0	0
424	1110	fn	cy_678394344_2385292186.wav	D:\\hc--document\\all text\\P8_medical\\thesis_dataset\\use_wav_raw\\678394344\\2385292186.wav	0	1	[89.78341674804688, 0.0, 0.0, 238.79966735839844, 208.9781494140625, 0.0]	wz	0	3
425	1654	yl	cy_720013101_3290399674.wav	D:\\hc--document\\all text\\P8_medical\\thesis_dataset\\use_wav_raw\\720013101\\3290399674.wav	0	5	[140.64744567871094, 0.0, 0.0, 46.33636474609375, 0.0, 0.0]	general	0	0
426	1050	jd	cy_670623367_2221339414.wav	D:\\hc--document\\all text\\P8_medical\\thesis_dataset\\use_wav_raw\\670623367\\2221339414.wav	0	2	[37.663726806640625, 0.0, 0.0, 0.0, 0.0, 40.074039459228516]	yl	0	5
427	1290	wz	dx_88270974_26621419.wav	D:\\hc--document\\all text\\P8_medical\\thesis_dataset\\use_wav_raw\\88270974\\26621419.wav	0	3	[199.8212127685547, 0.0, 0.0, 304.8902893066406, 178.10101318359375, 0.0]	wz	1	3
428	858	yl	cy_702647882_2910167582.wav	D:\\hc--document\\all text\\P8_medical\\thesis_dataset\\use_wav_raw\\702647882\\2910167582.wav	0	5	[40.06471633911133, 0.0, 0.0, 20.17793083190918, 0.0, 62.65256118774414]	yl	1	5
429	312	jd	cy_672222620_2254657778.wav	D:\\hc--document\\all text\\P8_medical\\thesis_dataset\\use_wav_raw\\672222620\\2254657778.wav	0	2	[37.11149597167969, 9.111570358276367, 102.70877838134766, 0.0, 0.0, 0.0]	jd	1	2
430	195	jd	cy_723054910_3361190968.wav	D:\\hc--document\\all text\\P8_medical\\thesis_dataset\\use_wav_raw\\723054910\\3361190968.wav	0	2	[28.116233825683594, 0.0, 0.0, 0.0, 0.0, 28.628225326538086]	yl	0	5
431	142	general	cy_625269188_1929031364.wav	D:\\hc--document\\all text\\P8_medical\\thesis_dataset\\use_wav_raw\\625269188\\1929031364.wav	0	0	[92.49996948242188, 0.0, 0.0, 36.37123489379883, 38.670108795166016, 0.0]	general	1	0
432	488	rouhe	cy_719846647_3286941480.wav	D:\\hc--document\\all text\\P8_medical\\thesis_dataset\\use_wav_raw\\719846647\\3286941480.wav	0	4	[93.28021240234375, 0.0, 0.0, 158.53863525390625, 241.1490478515625, 0.0]	rouhe	1	4
433	923	general	cy_673926093_2290554084.wav	D:\\hc--document\\all text\\P8_medical\\thesis_dataset\\use_wav_raw\\673926093\\2290554084.wav	0	0	[146.00531005859375, 0.0, 0.0, 77.29802703857422, 122.99724578857422, 0.0]	general	1	0
434	862	rouhe	cy_719797188_3285731005.wav	D:\\hc--document\\all text\\P8_medical\\thesis_dataset\\use_wav_raw\\719797188\\3285731005.wav	0	4	[64.18668365478516, 0.0, 0.0, 51.69575119018555, 156.94418334960938, 0.0]	rouhe	1	4
435	368	rouhe	cy_718032193_3244530276.wav	D:\\hc--document\\all text\\P8_medical\\thesis_dataset\\use_wav_raw\\718032193\\3244530276.wav	0	4	[148.97886657714844, 0.0, 0.0, 155.63876342773438, 133.35955810546875, 0.0]	wz	0	3
436	1649	general	dx_91819631_30944991.wav	D:\\hc--document\\all text\\P8_medical\\thesis_dataset\\use_wav_raw\\91819631\\30944991.wav	0	0	[261.44683837890625, 0.0, 0.0, 187.11016845703125, 48.5402946472168, 0.0]	general	1	0
437	1161	yl	dx_84229532_26857288.wav	D:\\hc--document\\all text\\P8_medical\\thesis_dataset\\use_wav_raw\\84229532\\26857288.wav	0	5	[7.345902919769287, 19.962844848632812, 0.0, 0.0, 0.0, 115.42080688476562]	yl	1	5
438	869	fn	cy_724798577_3402674157.wav	D:\\hc--document\\all text\\P8_medical\\thesis_dataset\\use_wav_raw\\724798577\\3402674157.wav	0	1	[0.0, 71.63906860351562, 69.45216369628906, 0.0, 0.0, 17.2237491607666]	fn	1	1
439	469	jd	cy_677755447_2371607080.wav	D:\\hc--document\\all text\\P8_medical\\thesis_dataset\\use_wav_raw\\677755447\\2371607080.wav	0	2	[9.742591857910156, 25.232648849487305, 133.6341552734375, 0.0, 0.0, 0.0]	jd	1	2
440	1496	yl	cy_672419030_2258703140.wav	D:\\hc--document\\all text\\P8_medical\\thesis_dataset\\use_wav_raw\\672419030\\2258703140.wav	0	5	[0.0, 34.92087173461914, 168.23306274414062, 0.0, 0.0, 0.0]	jd	0	2
441	949	general	dx_87623149_25775178.wav	D:\\hc--document\\all text\\P8_medical\\thesis_dataset\\use_wav_raw\\87623149\\25775178.wav	0	0	[147.47518920898438, 0.0, 0.0, 58.769203186035156, 0.0, 0.0]	general	1	0
442	1578	wz	dx_88603610_28221818.wav	D:\\hc--document\\all text\\P8_medical\\thesis_dataset\\use_wav_raw\\88603610\\28221818.wav	0	3	[214.1453399658203, 0.0, 0.0, 269.086181640625, 124.18277740478516, 0.0]	wz	1	3
443	263	rouhe	cy_575669614_1668292991.wav	D:\\hc--document\\all text\\P8_medical\\thesis_dataset\\use_wav_raw\\575669614\\1668292991.wav	0	4	[0.0, 0.0, 0.0, 336.6453857421875, 658.0906982421875, 0.0]	rouhe	1	4
444	1228	fn	cy_258777311_474529520.wav	D:\\hc--document\\all text\\P8_medical\\thesis_dataset\\use_wav_raw\\258777311\\474529520.wav	0	1	[0.0, 18.78965950012207, 8.12769889831543, 0.0, 0.0, 0.0]	fn	1	1
445	559	wz	cy_721157725_3317692000.wav	D:\\hc--document\\all text\\P8_medical\\thesis_dataset\\use_wav_raw\\721157725\\3317692000.wav	0	3	[0.0, 0.0, 0.0, 145.9464569091797, 613.0597534179688, 0.0]	rouhe	0	4
446	561	yl	cy_717250992_3226871860.wav	D:\\hc--document\\all text\\P8_medical\\thesis_dataset\\use_wav_raw\\717250992\\3226871860.wav	0	5	[0.0, 0.0, 0.0, 0.0, 0.0, 104.59870147705078]	yl	1	5
447	1049	yl	cy_702174644_2899447888.wav	D:\\hc--document\\all text\\P8_medical\\thesis_dataset\\use_wav_raw\\702174644\\2899447888.wav	0	5	[94.86433410644531, 0.0, 0.0, 216.6117706298828, 217.64002990722656, 0.0]	rouhe	0	4
448	621	general	cy_641067300_2014546712.wav	D:\\hc--document\\all text\\P8_medical\\thesis_dataset\\use_wav_raw\\641067300\\2014546712.wav	0	0	[130.4438934326172, 0.0, 0.0, 64.74140930175781, 51.65700912475586, 0.0]	general	1	0
449	1419	wz	cy_612597256_1861403837.wav	D:\\hc--document\\all text\\P8_medical\\thesis_dataset\\use_wav_raw\\612597256\\1861403837.wav	0	3	[107.20829772949219, 0.0, 0.0, 139.53684997558594, 79.12469482421875, 2.7241785526275635]	wz	1	3
450	1339	wz	cy_694978166_2743786094.wav	D:\\hc--document\\all text\\P8_medical\\thesis_dataset\\use_wav_raw\\694978166\\2743786094.wav	0	3	[136.48094177246094, 0.0, 0.0, 221.96714782714844, 164.86058044433594, 0.0]	wz	1	3
451	689	rouhe	cy_715046853_3175740763.wav	D:\\hc--document\\all text\\P8_medical\\thesis_dataset\\use_wav_raw\\715046853\\3175740763.wav	0	4	[0.0, 0.0, 0.0, 72.05872344970703, 269.4041748046875, 0.0]	rouhe	1	4
452	1510	general	dx_88326354_26912253.wav	D:\\hc--document\\all text\\P8_medical\\thesis_dataset\\use_wav_raw\\88326354\\26912253.wav	0	0	[255.84385681152344, 0.0, 0.0, 228.6814727783203, 50.09098815917969, 0.0]	general	1	0
453	446	yl	dx_87931873_26305601.wav	D:\\hc--document\\all text\\P8_medical\\thesis_dataset\\use_wav_raw\\87931873\\26305601.wav	0	5	[0.0, 0.0, 0.0, 0.0, 0.0, 11.96236515045166]	yl	1	5
454	926	jd	cy_161283898_221401121.wav	D:\\hc--document\\all text\\P8_medical\\thesis_dataset\\use_wav_raw\\161283898\\221401121.wav	0	2	[0.0, 15.056584358215332, 68.95938110351562, 0.0, 0.0, 0.0]	jd	1	2
455	1498	general	cy_722442973_3346176316.wav	D:\\hc--document\\all text\\P8_medical\\thesis_dataset\\use_wav_raw\\722442973\\3346176316.wav	0	0	[129.59922790527344, 0.0, 0.0, 49.26872634887695, 0.0, 12.406059265136719]	general	1	0
456	643	general	cy_721833574_3331989252.wav	D:\\hc--document\\all text\\P8_medical\\thesis_dataset\\use_wav_raw\\721833574\\3331989252.wav	0	0	[49.524044036865234, 0.0, 18.755891799926758, 0.0, 12.198368072509766, 0.0]	general	1	0
457	1467	yl	dx_90009004_28770353.wav	D:\\hc--document\\all text\\P8_medical\\thesis_dataset\\use_wav_raw\\90009004\\28770353.wav	0	5	[0.0, 0.0, 0.0, 0.0, 0.0, 45.576778411865234]	yl	1	5
458	747	rouhe	cy_702299656_2902213078.wav	D:\\hc--document\\all text\\P8_medical\\thesis_dataset\\use_wav_raw\\702299656\\2902213078.wav	0	4	[0.0, 0.0, 0.0, 163.94073486328125, 522.5310668945312, 0.0]	rouhe	1	4
459	118	fn	dx_54603175_14637621.wav	D:\\hc--document\\all text\\P8_medical\\thesis_dataset\\use_wav_raw\\54603175\\14637621.wav	0	1	[0.0, 26.058032989501953, 0.0, 0.0, 0.0, 0.0]	fn	1	1
460	583	wz	dx_91692066_31612669.wav	D:\\hc--document\\all text\\P8_medical\\thesis_dataset\\use_wav_raw\\91692066\\31612669.wav	0	3	[90.4097671508789, 0.0, 0.0, 278.5654296875, 246.7418975830078, 0.0]	wz	1	3
461	1135	fn	cy_693940721_2720581210.wav	D:\\hc--document\\all text\\P8_medical\\thesis_dataset\\use_wav_raw\\693940721\\2720581210.wav	0	1	[0.0, 0.24064838886260986, 0.0, 0.0, 0.0, 0.0]	fn	1	1
462	336	fn	cy_697319524_2791594376.wav	D:\\hc--document\\all text\\P8_medical\\thesis_dataset\\use_wav_raw\\697319524\\2791594376.wav	0	1	[158.3898162841797, 0.0, 0.0, 206.56161499023438, 199.59307861328125, 0.0]	wz	0	3
463	976	fn	cy_681618970_2455880088.wav	D:\\hc--document\\all text\\P8_medical\\thesis_dataset\\use_wav_raw\\681618970\\2455880088.wav	0	1	[0.0, 62.50670623779297, 0.0, 0.0, 0.0, 0.0]	fn	1	1
464	437	fn	dx_57308252_15412238.wav	D:\\hc--document\\all text\\P8_medical\\thesis_dataset\\use_wav_raw\\57308252\\15412238.wav	0	1	[0.0, 28.84172821044922, 0.820015549659729, 0.0, 0.0, 18.620996475219727]	fn	1	1
465	1670	jd	cy_427758802_1036894287.wav	D:\\hc--document\\all text\\P8_medical\\thesis_dataset\\use_wav_raw\\427758802\\1036894287.wav	0	2	[0.0, 20.301267623901367, 146.6619873046875, 0.0, 0.0, 0.0]	jd	1	2
466	1432	general	dx_80885085_23009830.wav	D:\\hc--document\\all text\\P8_medical\\thesis_dataset\\use_wav_raw\\80885085\\23009830.wav	0	0	[0.0, 79.4288101196289, 84.22578430175781, 0.0, 0.0, 23.401098251342773]	jd	0	2
467	832	rouhe	cy_697281080_2790711922.wav	D:\\hc--document\\all text\\P8_medical\\thesis_dataset\\use_wav_raw\\697281080\\2790711922.wav	0	4	[190.29176330566406, 0.0, 0.0, 207.66659545898438, 108.50425720214844, 0.0]	wz	0	3
468	1272	wz	dx_92591256_32221505.wav	D:\\hc--document\\all text\\P8_medical\\thesis_dataset\\use_wav_raw\\92591256\\32221505.wav	0	3	[88.16796875, 0.0, 0.0, 208.19593811035156, 195.26023864746094, 0.0]	wz	1	3
469	1243	rouhe	dx_51975234_13732317.wav	D:\\hc--document\\all text\\P8_medical\\thesis_dataset\\use_wav_raw\\51975234\\13732317.wav	0	4	[154.46829223632812, 0.0, 0.0, 99.88758850097656, 84.38288116455078, 0.0]	general	0	0
470	879	rouhe	cy_703871008_2938156948.wav	D:\\hc--document\\all text\\P8_medical\\thesis_dataset\\use_wav_raw\\703871008\\2938156948.wav	0	4	[45.81207275390625, 0.0, 0.0, 35.5509147644043, 157.54661560058594, 0.0]	rouhe	1	4
471	94	fn	cy_711062235_3093800096.wav	D:\\hc--document\\all text\\P8_medical\\thesis_dataset\\use_wav_raw\\711062235\\3093800096.wav	0	1	[0.0, 30.240339279174805, 29.0141658782959, 0.0, 0.0, 0.0]	fn	1	1
472	1058	rouhe	cy_557466818_1573826138.wav	D:\\hc--document\\all text\\P8_medical\\thesis_dataset\\use_wav_raw\\557466818\\1573826138.wav	0	4	[0.0, 0.0, 0.0, 62.36671447753906, 339.20703125, 0.0]	rouhe	1	4
473	1431	fn	cy_711918824_3110173254.wav	D:\\hc--document\\all text\\P8_medical\\thesis_dataset\\use_wav_raw\\711918824\\3110173254.wav	0	1	[0.0, 125.36915588378906, 41.2241096496582, 0.0, 0.0, 59.288761138916016]	fn	1	1
474	1340	general	dx_60103611_16361689.wav	D:\\hc--document\\all text\\P8_medical\\thesis_dataset\\use_wav_raw\\60103611\\16361689.wav	0	0	[47.76236343383789, 0.0, 24.115510940551758, 0.0, 0.0, 0.0]	general	1	0
475	1169	general	cy_673558854_2282797124.wav	D:\\hc--document\\all text\\P8_medical\\thesis_dataset\\use_wav_raw\\673558854\\2282797124.wav	0	0	[62.790523529052734, 0.0, 0.0, 0.0, 0.0, 0.0]	general	1	0
476	673	wz	dx_87091031_26594751.wav	D:\\hc--document\\all text\\P8_medical\\thesis_dataset\\use_wav_raw\\87091031\\26594751.wav	0	3	[214.09405517578125, 0.0, 0.0, 285.4151611328125, 174.58865356445312, 0.0]	wz	1	3
477	186	wz	cy_681379855_2451183722.wav	D:\\hc--document\\all text\\P8_medical\\thesis_dataset\\use_wav_raw\\681379855\\2451183722.wav	0	3	[166.15428161621094, 0.0, 0.0, 83.36386108398438, 161.32469177246094, 0.0]	general	0	0
478	578	rouhe	cy_668525699_2178194982.wav	D:\\hc--document\\all text\\P8_medical\\thesis_dataset\\use_wav_raw\\668525699\\2178194982.wav	0	4	[0.0, 0.0, 0.0, 296.6148986816406, 427.8079833984375, 0.0]	rouhe	1	4
479	790	general	cy_620980612_1906662947.wav	D:\\hc--document\\all text\\P8_medical\\thesis_dataset\\use_wav_raw\\620980612\\1906662947.wav	0	0	[185.23768615722656, 0.0, 97.22622680664062, 59.371986389160156, 0.0, 0.0]	general	1	0
480	1704	yl	cy_722561282_3348321895.wav	D:\\hc--document\\all text\\P8_medical\\thesis_dataset\\use_wav_raw\\722561282\\3348321895.wav	0	5	[0.0, 62.40970993041992, 16.314998626708984, 0.0, 0.0, 81.46578216552734]	yl	1	5
481	1502	general	cy_713370592_3138075982.wav	D:\\hc--document\\all text\\P8_medical\\thesis_dataset\\use_wav_raw\\713370592\\3138075982.wav	0	0	[234.34397888183594, 0.0, 0.0, 138.3910675048828, 0.0, 51.049072265625]	general	1	0
482	1778	general	cy_723718426_3376984230.wav	D:\\hc--document\\all text\\P8_medical\\thesis_dataset\\use_wav_raw\\723718426\\3376984230.wav	0	0	[124.89086151123047, 0.0, 0.0, 82.89402770996094, 101.3552474975586, 0.0]	general	1	0
483	1117	wz	cy_716140312_3201552872.wav	D:\\hc--document\\all text\\P8_medical\\thesis_dataset\\use_wav_raw\\716140312\\3201552872.wav	0	3	[161.37246704101562, 0.0, 0.0, 204.55516052246094, 184.32257080078125, 0.0]	wz	1	3
484	710	rouhe	cy_694951414_2742900676.wav	D:\\hc--document\\all text\\P8_medical\\thesis_dataset\\use_wav_raw\\694951414\\2742900676.wav	0	4	[0.0, 0.0, 0.0, 333.2164306640625, 926.1400146484375, 0.0]	rouhe	1	4
485	1538	general	cy_658952207_2109717215.wav	D:\\hc--document\\all text\\P8_medical\\thesis_dataset\\use_wav_raw\\658952207\\2109717215.wav	0	0	[64.29618835449219, 22.131649017333984, 62.42522048950195, 42.00706481933594, 0.0, 9.302452087402344]	general	1	0
486	433	rouhe	cy_664445294_2140204709.wav	D:\\hc--document\\all text\\P8_medical\\thesis_dataset\\use_wav_raw\\664445294\\2140204709.wav	0	4	[115.99034881591797, 0.0, 0.0, 156.04318237304688, 158.8607635498047, 0.0]	rouhe	1	4
487	687	general	cy_712843823_3127041353.wav	D:\\hc--document\\all text\\P8_medical\\thesis_dataset\\use_wav_raw\\712843823\\3127041353.wav	0	0	[230.68536376953125, 0.0, 0.0, 124.2617416381836, 0.0, 11.962477684020996]	general	1	0
488	781	fn	dx_90602000_29423833.wav	D:\\hc--document\\all text\\P8_medical\\thesis_dataset\\use_wav_raw\\90602000\\29423833.wav	0	1	[0.0, 75.68380737304688, 8.557723045349121, 0.0, 0.0, 62.43660354614258]	fn	1	1
489	150	fn	cy_683375197_2493677844.wav	D:\\hc--document\\all text\\P8_medical\\thesis_dataset\\use_wav_raw\\683375197\\2493677844.wav	0	1	[0.0, 24.000438690185547, 0.0, 0.0, 0.0, 0.0]	fn	1	1
490	1104	general	cy_712334712_3117925773.wav	D:\\hc--document\\all text\\P8_medical\\thesis_dataset\\use_wav_raw\\712334712\\3117925773.wav	0	0	[102.40557098388672, 0.0, 0.0, 0.0, 3.017263889312744, 0.0]	general	1	0
491	653	fn	dx_90596331_29397074.wav	D:\\hc--document\\all text\\P8_medical\\thesis_dataset\\use_wav_raw\\90596331\\29397074.wav	0	1	[0.0, 77.30650329589844, 25.291051864624023, 0.0, 0.0, 0.0]	fn	1	1
492	1587	general	cy_723993629_3382229646.wav	D:\\hc--document\\all text\\P8_medical\\thesis_dataset\\use_wav_raw\\723993629\\3382229646.wav	0	0	[146.45628356933594, 0.0, 84.48371124267578, 3.581233263015747, 0.0, 0.0]	general	1	0
493	339	general	cy_708675896_3047243266.wav	D:\\hc--document\\all text\\P8_medical\\thesis_dataset\\use_wav_raw\\708675896\\3047243266.wav	0	0	[0.0, 98.52469635009766, 46.83476257324219, 0.0, 0.0, 0.0]	fn	0	1
494	1056	rouhe	cy_720687336_3307063592.wav	D:\\hc--document\\all text\\P8_medical\\thesis_dataset\\use_wav_raw\\720687336\\3307063592.wav	0	4	[0.0, 0.0, 0.0, 96.74241638183594, 396.809326171875, 0.0]	rouhe	1	4
495	837	fn	cy_594386602_1767800210.wav	D:\\hc--document\\all text\\P8_medical\\thesis_dataset\\use_wav_raw\\594386602\\1767800210.wav	0	1	[0.0, 39.107688903808594, 0.0, 0.0, 0.0, 0.0]	fn	1	1
496	1387	fn	dx_92322944_31694243.wav	D:\\hc--document\\all text\\P8_medical\\thesis_dataset\\use_wav_raw\\92322944\\31694243.wav	0	1	[0.0, 73.21658325195312, 22.003332138061523, 0.0, 0.0, 54.512245178222656]	fn	1	1
497	1545	rouhe	cy_723691707_3375245014.wav	D:\\hc--document\\all text\\P8_medical\\thesis_dataset\\use_wav_raw\\723691707\\3375245014.wav	0	4	[76.51233673095703, 0.0, 0.0, 59.214847564697266, 245.8288116455078, 0.0]	rouhe	1	4
498	216	rouhe	cy_708611974_3044512760.wav	D:\\hc--document\\all text\\P8_medical\\thesis_dataset\\use_wav_raw\\708611974\\3044512760.wav	0	4	[0.0, 0.0, 0.0, 331.57330322265625, 755.25390625, 0.0]	rouhe	1	4
499	434	fn	cy_644032736_2029460588.wav	D:\\hc--document\\all text\\P8_medical\\thesis_dataset\\use_wav_raw\\644032736\\2029460588.wav	0	1	[0.0, 92.74109649658203, 17.04482078552246, 0.0, 0.0, 0.0]	fn	1	1
500	1314	general	cy_686980309_2571607788.wav	D:\\hc--document\\all text\\P8_medical\\thesis_dataset\\use_wav_raw\\686980309\\2571607788.wav	0	0	[161.58604431152344, 0.0, 27.00420570373535, 58.392826080322266, 0.0, 15.818026542663574]	general	1	0
501	476	wz	dx_84438061_24123545.wav	D:\\hc--document\\all text\\P8_medical\\thesis_dataset\\use_wav_raw\\84438061\\24123545.wav	0	3	[178.6372833251953, 0.0, 0.0, 192.0668487548828, 152.3604278564453, 0.0]	wz	1	3
502	816	rouhe	cy_720349178_3299380190.wav	D:\\hc--document\\all text\\P8_medical\\thesis_dataset\\use_wav_raw\\720349178\\3299380190.wav	0	4	[0.0, 0.0, 0.0, 432.4161376953125, 1165.1373291015625, 0.0]	rouhe	1	4
503	138	fn	dx_89804477_28332090.wav	D:\\hc--document\\all text\\P8_medical\\thesis_dataset\\use_wav_raw\\89804477\\28332090.wav	0	1	[0.0, 26.286863327026367, 0.0, 0.0, 0.0, 0.0]	fn	1	1
504	918	general	cy_717808607_3239988649.wav	D:\\hc--document\\all text\\P8_medical\\thesis_dataset\\use_wav_raw\\717808607\\3239988649.wav	0	0	[0.0, 0.0, 0.0, 0.0, 0.0, 0.0]	general	1	0
505	1672	general	dx_85700608_24597553.wav	D:\\hc--document\\all text\\P8_medical\\thesis_dataset\\use_wav_raw\\85700608\\24597553.wav	0	0	[122.7288818359375, 0.0, 0.0, 63.96506881713867, 0.0, 0.0]	general	1	0
506	1124	yl	dx_89468403_32026851.wav	D:\\hc--document\\all text\\P8_medical\\thesis_dataset\\use_wav_raw\\89468403\\32026851.wav	0	5	[15.144850730895996, 48.40259552001953, 0.0, 42.826637268066406, 0.0, 150.09278869628906]	yl	1	5
507	1401	yl	cy_718169095_3250011396.wav	D:\\hc--document\\all text\\P8_medical\\thesis_dataset\\use_wav_raw\\718169095\\3250011396.wav	0	5	[0.0, 0.0, 0.0, 0.0, 0.0, 117.60375213623047]	yl	1	5
508	1635	jd	dx_77288236_21887610.wav	D:\\hc--document\\all text\\P8_medical\\thesis_dataset\\use_wav_raw\\77288236\\21887610.wav	0	2	[185.35585021972656, 0.0, 0.0, 280.09100341796875, 228.7609405517578, 0.0]	wz	0	3
509	93	fn	cy_437144255_1072512441.wav	D:\\hc--document\\all text\\P8_medical\\thesis_dataset\\use_wav_raw\\437144255\\1072512441.wav	0	1	[0.0, 10.167824745178223, 3.4436662197113037, 0.0, 0.0, 0.0]	fn	1	1
510	922	rouhe	cy_670469502_2218229146.wav	D:\\hc--document\\all text\\P8_medical\\thesis_dataset\\use_wav_raw\\670469502\\2218229146.wav	0	4	[50.26373291015625, 38.94718551635742, 156.40016174316406, 0.0, 0.0, 0.0]	jd	0	2
511	1614	general	cy_673645164_2284678056.wav	D:\\hc--document\\all text\\P8_medical\\thesis_dataset\\use_wav_raw\\673645164\\2284678056.wav	0	0	[84.56289672851562, 0.0, 0.0, 28.557714462280273, 22.19704246520996, 0.0]	general	1	0
512	701	wz	cy_724704215_3400362768.wav	D:\\hc--document\\all text\\P8_medical\\thesis_dataset\\use_wav_raw\\724704215\\3400362768.wav	0	3	[0.0, 19.596759796142578, 0.0, 0.0, 0.0, 70.49706268310547]	yl	0	5
513	1037	wz	dx_91272395_30221517.wav	D:\\hc--document\\all text\\P8_medical\\thesis_dataset\\use_wav_raw\\91272395\\30221517.wav	0	3	[81.948974609375, 0.0, 0.0, 300.931640625, 290.7112121582031, 0.0]	wz	1	3
514	403	rouhe	cy_691147819_2661123322.wav	D:\\hc--document\\all text\\P8_medical\\thesis_dataset\\use_wav_raw\\691147819\\2661123322.wav	0	4	[0.0, 0.0, 0.0, 275.61871337890625, 486.4356994628906, 0.0]	rouhe	1	4
515	1741	yl	cy_692412837_2689000072.wav	D:\\hc--document\\all text\\P8_medical\\thesis_dataset\\use_wav_raw\\692412837\\2689000072.wav	0	5	[0.0, 0.0, 0.0, 0.0, 0.0, 3.1313436031341553]	yl	1	5
516	66	general	dx_87009613_26185393.wav	D:\\hc--document\\all text\\P8_medical\\thesis_dataset\\use_wav_raw\\87009613\\26185393.wav	0	0	[90.04354858398438, 0.0, 10.943242073059082, 4.1118364334106445, 10.704404830932617, 0.0]	general	1	0
517	1257	yl	cy_698817170_2824904334.wav	D:\\hc--document\\all text\\P8_medical\\thesis_dataset\\use_wav_raw\\698817170\\2824904334.wav	0	5	[0.0, 0.0, 0.0, 0.0, 0.0, 49.4196891784668]	yl	1	5
518	549	wz	dx_84096642_28304707.wav	D:\\hc--document\\all text\\P8_medical\\thesis_dataset\\use_wav_raw\\84096642\\28304707.wav	0	3	[144.0963134765625, 0.0, 0.0, 215.12037658691406, 212.11048889160156, 0.0]	wz	1	3
519	707	yl	cy_688115999_2596486872.wav	D:\\hc--document\\all text\\P8_medical\\thesis_dataset\\use_wav_raw\\688115999\\2596486872.wav	0	5	[0.0, 0.0, 0.0, 0.0, 0.0, 60.180564880371094]	yl	1	5
520	1558	wz	cy_721130997_3316597479.wav	D:\\hc--document\\all text\\P8_medical\\thesis_dataset\\use_wav_raw\\721130997\\3316597479.wav	0	3	[166.50978088378906, 0.0, 0.0, 192.0735626220703, 82.921875, 0.0]	wz	1	3
521	313	general	dx_74841249_21160893.wav	D:\\hc--document\\all text\\P8_medical\\thesis_dataset\\use_wav_raw\\74841249\\21160893.wav	0	0	[208.15818786621094, 21.1877384185791, 31.5915470123291, 143.97512817382812, 0.0, 68.5978012084961]	general	1	0
522	820	wz	cy_714569759_3164363862.wav	D:\\hc--document\\all text\\P8_medical\\thesis_dataset\\use_wav_raw\\714569759\\3164363862.wav	0	3	[193.16864013671875, 0.0, 0.0, 224.35462951660156, 87.61910247802734, 0.0]	wz	1	3
523	485	general	dx_67363411_18898986.wav	D:\\hc--document\\all text\\P8_medical\\thesis_dataset\\use_wav_raw\\67363411\\18898986.wav	0	0	[100.41791534423828, 0.0, 0.0, 35.18308639526367, 0.0, 0.0]	general	1	0
524	1335	rouhe	cy_684293417_2514144166.wav	D:\\hc--document\\all text\\P8_medical\\thesis_dataset\\use_wav_raw\\684293417\\2514144166.wav	0	4	[0.0, 0.0, 0.0, 229.6136932373047, 594.8362426757812, 0.0]	rouhe	1	4
525	602	jd	cy_714351931_3159616114.wav	D:\\hc--document\\all text\\P8_medical\\thesis_dataset\\use_wav_raw\\714351931\\3159616114.wav	0	2	[41.097171783447266, 0.0, 64.9610595703125, 0.0, 0.0, 0.0]	jd	1	2
526	456	general	cy_649090805_2055733121.wav	D:\\hc--document\\all text\\P8_medical\\thesis_dataset\\use_wav_raw\\649090805\\2055733121.wav	0	0	[166.13168334960938, 0.0, 0.0, 90.5276870727539, 76.71131134033203, 0.0]	general	1	0
527	399	fn	dx_57284218_15377196.wav	D:\\hc--document\\all text\\P8_medical\\thesis_dataset\\use_wav_raw\\57284218\\15377196.wav	0	1	[0.0, 136.65098571777344, 87.72329711914062, 0.0, 0.0, 23.526716232299805]	fn	1	1
528	1555	fn	dx_65539775_18088892.wav	D:\\hc--document\\all text\\P8_medical\\thesis_dataset\\use_wav_raw\\65539775\\18088892.wav	0	1	[0.0, 89.5116195678711, 6.086828231811523, 0.0, 0.0, 46.38726806640625]	fn	1	1
529	638	wz	dx_88034437_26466204.wav	D:\\hc--document\\all text\\P8_medical\\thesis_dataset\\use_wav_raw\\88034437\\26466204.wav	0	3	[177.0684051513672, 0.0, 0.0, 249.71087646484375, 233.22463989257812, 0.0]	wz	1	3
530	1115	rouhe	cy_694218380_2726436170.wav	D:\\hc--document\\all text\\P8_medical\\thesis_dataset\\use_wav_raw\\694218380\\2726436170.wav	0	4	[0.0, 0.0, 0.0, 243.6783447265625, 468.1867370605469, 0.0]	rouhe	1	4
531	1398	fn	dx_91051151_30260942.wav	D:\\hc--document\\all text\\P8_medical\\thesis_dataset\\use_wav_raw\\91051151\\30260942.wav	0	1	[0.0, 96.03658294677734, 22.342283248901367, 0.0, 0.0, 0.0]	fn	1	1
532	302	rouhe	cy_719264689_3273408895.wav	D:\\hc--document\\all text\\P8_medical\\thesis_dataset\\use_wav_raw\\719264689\\3273408895.wav	0	4	[27.0594482421875, 0.0, 0.0, 131.47943115234375, 167.28591918945312, 0.0]	rouhe	1	4
533	1071	rouhe	cy_719270691_3273869539.wav	D:\\hc--document\\all text\\P8_medical\\thesis_dataset\\use_wav_raw\\719270691\\3273869539.wav	0	4	[0.0, 0.0, 0.0, 347.9314880371094, 763.4089965820312, 0.0]	rouhe	1	4
534	1367	general	cy_652903645_2077988546.wav	D:\\hc--document\\all text\\P8_medical\\thesis_dataset\\use_wav_raw\\652903645\\2077988546.wav	0	0	[111.67261505126953, 0.0, 56.38584518432617, 10.675602912902832, 0.0, 0.0]	general	1	0
535	1360	yl	dx_88171332_28137015.wav	D:\\hc--document\\all text\\P8_medical\\thesis_dataset\\use_wav_raw\\88171332\\28137015.wav	0	5	[0.0, 0.0, 0.0, 445.70062255859375, 1042.9610595703125, 0.0]	rouhe	0	4
536	1055	general	cy_654900062_2087056355.wav	D:\\hc--document\\all text\\P8_medical\\thesis_dataset\\use_wav_raw\\654900062\\2087056355.wav	0	0	[220.07810974121094, 0.0, 0.0, 140.0423126220703, 139.7496795654297, 0.0]	general	1	0
537	1274	yl	cy_719224909_3272036049.wav	D:\\hc--document\\all text\\P8_medical\\thesis_dataset\\use_wav_raw\\719224909\\3272036049.wav	0	5	[0.0, 38.925148010253906, 0.0, 0.0, 0.0, 102.32596588134766]	yl	1	5
538	648	general	cy_707785098_3028049798.wav	D:\\hc--document\\all text\\P8_medical\\thesis_dataset\\use_wav_raw\\707785098\\3028049798.wav	0	0	[110.43545532226562, 0.0, 0.0, 53.508094787597656, 109.470703125, 0.0]	general	1	0
539	413	jd	dx_84826716_24277023.wav	D:\\hc--document\\all text\\P8_medical\\thesis_dataset\\use_wav_raw\\84826716\\24277023.wav	0	2	[0.0, 83.81380462646484, 137.02078247070312, 0.0, 0.0, 0.0]	jd	1	2
540	1212	general	cy_723619456_3375042432.wav	D:\\hc--document\\all text\\P8_medical\\thesis_dataset\\use_wav_raw\\723619456\\3375042432.wav	0	0	[78.1263198852539, 0.0, 0.0, 17.802501678466797, 0.0, 0.0]	general	1	0
541	1575	rouhe	dx_91085255_30452049.wav	D:\\hc--document\\all text\\P8_medical\\thesis_dataset\\use_wav_raw\\91085255\\30452049.wav	0	4	[0.0, 0.0, 0.0, 298.02996826171875, 726.5316162109375, 0.0]	rouhe	1	4
542	1366	jd	dx_84199007_26686546.wav	D:\\hc--document\\all text\\P8_medical\\thesis_dataset\\use_wav_raw\\84199007\\26686546.wav	0	2	[128.1754150390625, 0.0, 0.0, 235.16378784179688, 180.24221801757812, 0.0]	wz	0	3
543	1381	yl	dx_91375969_30393836.wav	D:\\hc--document\\all text\\P8_medical\\thesis_dataset\\use_wav_raw\\91375969\\30393836.wav	0	5	[0.0, 37.366329193115234, 0.0, 15.233467102050781, 0.0, 119.84976196289062]	yl	1	5
544	1686	yl	dx_90652993_29696865.wav	D:\\hc--document\\all text\\P8_medical\\thesis_dataset\\use_wav_raw\\90652993\\29696865.wav	0	5	[0.0, 68.12718200683594, 0.0, 0.0, 0.0, 97.11253356933594]	yl	1	5
545	975	yl	cy_702264986_2901666914.wav	D:\\hc--document\\all text\\P8_medical\\thesis_dataset\\use_wav_raw\\702264986\\2901666914.wav	0	5	[0.0, 0.3870057463645935, 0.0, 0.0, 0.0, 87.81221771240234]	yl	1	5
546	964	fn	cy_717475752_3232280516.wav	D:\\hc--document\\all text\\P8_medical\\thesis_dataset\\use_wav_raw\\717475752\\3232280516.wav	0	1	[0.0, 39.84407424926758, 1.2098336219787598, 0.0, 0.0, 0.0]	fn	1	1
547	1061	general	dx_50052183_13088139.wav	D:\\hc--document\\all text\\P8_medical\\thesis_dataset\\use_wav_raw\\50052183\\13088139.wav	0	0	[114.24354553222656, 0.0, 62.80995178222656, 11.991085052490234, 0.0, 0.0]	general	1	0
548	1158	yl	cy_709115402_3057087240.wav	D:\\hc--document\\all text\\P8_medical\\thesis_dataset\\use_wav_raw\\709115402\\3057087240.wav	0	5	[0.0, 3.018458604812622, 0.0, 0.0, 0.0, 56.57416534423828]	yl	1	5
549	1405	yl	dx_91281651_30253082.wav	D:\\hc--document\\all text\\P8_medical\\thesis_dataset\\use_wav_raw\\91281651\\30253082.wav	0	5	[0.0, 0.0, 0.0, 0.0, 0.0, 84.24445343017578]	yl	1	5
550	256	yl	cy_680462270_2430956710.wav	D:\\hc--document\\all text\\P8_medical\\thesis_dataset\\use_wav_raw\\680462270\\2430956710.wav	0	5	[19.185935974121094, 0.0, 0.0, 0.0, 0.0, 30.720947265625]	yl	1	5
551	257	fn	cy_691232556_2662827672.wav	D:\\hc--document\\all text\\P8_medical\\thesis_dataset\\use_wav_raw\\691232556\\2662827672.wav	0	1	[0.0, 0.0, 0.0, 380.0061340332031, 1026.663818359375, 0.0]	rouhe	0	4
552	341	yl	cy_719288462_3273220750.wav	D:\\hc--document\\all text\\P8_medical\\thesis_dataset\\use_wav_raw\\719288462\\3273220750.wav	0	5	[26.285484313964844, 0.0, 0.0, 0.0, 0.0, 66.62132263183594]	yl	1	5
553	1594	wz	cy_674139190_2296073742.wav	D:\\hc--document\\all text\\P8_medical\\thesis_dataset\\use_wav_raw\\674139190\\2296073742.wav	0	3	[73.97317504882812, 0.0, 0.0, 257.6381530761719, 210.2235107421875, 0.0]	wz	1	3
554	585	wz	cy_701084692_2875464378.wav	D:\\hc--document\\all text\\P8_medical\\thesis_dataset\\use_wav_raw\\701084692\\2875464378.wav	0	3	[155.19276428222656, 0.0, 0.0, 84.88399505615234, 40.61054229736328, 0.0]	general	0	0
555	101	general	cy_591081511_1750922651.wav	D:\\hc--document\\all text\\P8_medical\\thesis_dataset\\use_wav_raw\\591081511\\1750922651.wav	0	0	[154.38888549804688, 0.0, 0.0, 67.35143280029297, 30.458955764770508, 0.0]	general	1	0
556	1000	jd	dx_89994595_28686824.wav	D:\\hc--document\\all text\\P8_medical\\thesis_dataset\\use_wav_raw\\89994595\\28686824.wav	0	2	[0.0, 29.431718826293945, 90.54725646972656, 0.0, 0.0, 0.0]	jd	1	2
557	159	wz	dx_91574478_30975886.wav	D:\\hc--document\\all text\\P8_medical\\thesis_dataset\\use_wav_raw\\91574478\\30975886.wav	0	3	[170.28829956054688, 0.0, 0.0, 204.0790557861328, 145.1980438232422, 0.0]	wz	1	3
558	1093	rouhe	cy_722872132_3356796339.wav	D:\\hc--document\\all text\\P8_medical\\thesis_dataset\\use_wav_raw\\722872132\\3356796339.wav	0	4	[0.0, 0.0, 0.0, 0.0, 0.0, 58.20463180541992]	yl	0	5
559	1453	rouhe	cy_724618580_3398832006.wav	D:\\hc--document\\all text\\P8_medical\\thesis_dataset\\use_wav_raw\\724618580\\3398832006.wav	0	4	[0.0, 0.0, 0.0, 0.0, 0.0, 92.26725006103516]	yl	0	5
560	590	general	cy_440807732_1084971126.wav	D:\\hc--document\\all text\\P8_medical\\thesis_dataset\\use_wav_raw\\440807732\\1084971126.wav	0	0	[198.79063415527344, 0.0, 0.0, 115.9836654663086, 12.980072021484375, 0.0]	general	1	0
561	362	yl	dx_77346450_21866947.wav	D:\\hc--document\\all text\\P8_medical\\thesis_dataset\\use_wav_raw\\77346450\\21866947.wav	0	5	[0.0, 33.8754997253418, 0.0, 0.0, 0.0, 76.34040832519531]	yl	1	5
562	520	wz	cy_719371623_3274705603.wav	D:\\hc--document\\all text\\P8_medical\\thesis_dataset\\use_wav_raw\\719371623\\3274705603.wav	0	3	[101.19271087646484, 0.0, 0.0, 135.5916748046875, 107.80767822265625, 0.0]	wz	1	3
563	136	yl	cy_667657143_2163455644.wav	D:\\hc--document\\all text\\P8_medical\\thesis_dataset\\use_wav_raw\\667657143\\2163455644.wav	0	5	[0.0, 29.538557052612305, 0.0, 0.0, 0.0, 70.61370849609375]	yl	1	5
564	850	general	cy_704569798_2954507896.wav	D:\\hc--document\\all text\\P8_medical\\thesis_dataset\\use_wav_raw\\704569798\\2954507896.wav	0	0	[63.685794830322266, 0.0, 8.960138320922852, 3.3449976444244385, 0.0, 48.74504089355469]	general	1	0
565	630	yl	dx_92383345_32027433.wav	D:\\hc--document\\all text\\P8_medical\\thesis_dataset\\use_wav_raw\\92383345\\32027433.wav	0	5	[20.769512176513672, 33.86660385131836, 0.0, 27.22747802734375, 0.0, 80.58020782470703]	yl	1	5
566	859	rouhe	cy_665071172_2143215503.wav	D:\\hc--document\\all text\\P8_medical\\thesis_dataset\\use_wav_raw\\665071172\\2143215503.wav	0	4	[0.0, 35.89105224609375, 0.0, 0.0, 0.0, 64.74594116210938]	yl	0	5
567	1173	rouhe	cy_719445597_3277649892.wav	D:\\hc--document\\all text\\P8_medical\\thesis_dataset\\use_wav_raw\\719445597\\3277649892.wav	0	4	[0.0, 0.0, 0.0, 181.89938354492188, 468.50592041015625, 0.0]	rouhe	1	4
568	1223	jd	dx_57983592_15621523.wav	D:\\hc--document\\all text\\P8_medical\\thesis_dataset\\use_wav_raw\\57983592\\15621523.wav	0	2	[0.0, 4.717965126037598, 55.98527908325195, 0.0, 0.0, 0.0]	jd	1	2
569	526	fn	cy_716237932_3204159308.wav	D:\\hc--document\\all text\\P8_medical\\thesis_dataset\\use_wav_raw\\716237932\\3204159308.wav	0	1	[0.0, 0.0, 0.0, 0.0, 0.0, 53.720375061035156]	yl	0	5
570	513	general	cy_722921780_3356817364.wav	D:\\hc--document\\all text\\P8_medical\\thesis_dataset\\use_wav_raw\\722921780\\3356817364.wav	0	0	[86.17630004882812, 0.0, 10.027375221252441, 17.746387481689453, 0.0, 35.86689758300781]	general	1	0
571	1271	yl	cy_667609247_2159620364.wav	D:\\hc--document\\all text\\P8_medical\\thesis_dataset\\use_wav_raw\\667609247\\2159620364.wav	0	5	[23.61809539794922, 7.916971683502197, 24.67345428466797, 0.0, 0.0, 38.74464416503906]	yl	1	5
572	1080	rouhe	cy_709923870_3071556145.wav	D:\\hc--document\\all text\\P8_medical\\thesis_dataset\\use_wav_raw\\709923870\\3071556145.wav	0	4	[0.0, 0.0, 0.0, 264.20758056640625, 511.338623046875, 0.0]	rouhe	1	4
573	962	wz	cy_671079700_2231027278.wav	D:\\hc--document\\all text\\P8_medical\\thesis_dataset\\use_wav_raw\\671079700\\2231027278.wav	0	3	[0.0, 31.329912185668945, 0.0, 0.0, 0.0, 47.82522201538086]	yl	0	5
574	1451	fn	cy_724434254_3393976859.wav	D:\\hc--document\\all text\\P8_medical\\thesis_dataset\\use_wav_raw\\724434254\\3393976859.wav	0	1	[0.0, 45.39088439941406, 0.0, 0.0, 0.0, 11.230213165283203]	fn	1	1
575	1748	general	cy_699622312_2843066098.wav	D:\\hc--document\\all text\\P8_medical\\thesis_dataset\\use_wav_raw\\699622312\\2843066098.wav	0	0	[123.47846984863281, 0.0, 48.72468185424805, 19.518661499023438, 0.0, 0.0]	general	1	0
576	1036	rouhe	cy_674802457_2309299894.wav	D:\\hc--document\\all text\\P8_medical\\thesis_dataset\\use_wav_raw\\674802457\\2309299894.wav	0	4	[64.87833404541016, 0.0, 0.0, 222.73765563964844, 313.0195007324219, 0.0]	rouhe	1	4
577	268	rouhe	cy_259034107_475332071.wav	D:\\hc--document\\all text\\P8_medical\\thesis_dataset\\use_wav_raw\\259034107\\475332071.wav	0	4	[0.0, 104.93782043457031, 95.32854461669922, 0.0, 0.0, 0.0]	fn	0	1
578	436	jd	dx_89444539_31914772.wav	D:\\hc--document\\all text\\P8_medical\\thesis_dataset\\use_wav_raw\\89444539\\31914772.wav	0	2	[0.0, 107.4988021850586, 261.17327880859375, 0.0, 0.0, 0.0]	jd	1	2
579	1443	fn	cy_717951063_3243327346.wav	D:\\hc--document\\all text\\P8_medical\\thesis_dataset\\use_wav_raw\\717951063\\3243327346.wav	0	1	[0.0, 70.3899917602539, 0.0, 0.0, 0.0, 60.20338439941406]	fn	1	1
580	977	general	dx_91267340_30179287.wav	D:\\hc--document\\all text\\P8_medical\\thesis_dataset\\use_wav_raw\\91267340\\30179287.wav	0	0	[159.9821319580078, 0.0, 0.0, 137.359619140625, 115.55587768554688, 0.0]	general	1	0
581	957	general	cy_694686489_2736047948.wav	D:\\hc--document\\all text\\P8_medical\\thesis_dataset\\use_wav_raw\\694686489\\2736047948.wav	0	0	[151.53729248046875, 0.0, 0.0, 101.1390609741211, 93.58509063720703, 0.0]	general	1	0
582	1259	general	cy_716683601_3213571316.wav	D:\\hc--document\\all text\\P8_medical\\thesis_dataset\\use_wav_raw\\716683601\\3213571316.wav	0	0	[111.1624526977539, 0.0, 0.0, 29.70587921142578, 0.0, 0.0]	general	1	0
583	1130	general	cy_717107800_3223540094.wav	D:\\hc--document\\all text\\P8_medical\\thesis_dataset\\use_wav_raw\\717107800\\3223540094.wav	0	0	[64.7435302734375, 0.0, 5.156911849975586, 16.108217239379883, 0.0, 45.23884201049805]	general	1	0
584	860	wz	cy_673971877_2291588306.wav	D:\\hc--document\\all text\\P8_medical\\thesis_dataset\\use_wav_raw\\673971877\\2291588306.wav	0	3	[218.71690368652344, 0.0, 0.0, 235.8812713623047, 104.03691864013672, 0.0]	wz	1	3
585	1637	rouhe	cy_693180154_2704895748.wav	D:\\hc--document\\all text\\P8_medical\\thesis_dataset\\use_wav_raw\\693180154\\2704895748.wav	0	4	[99.8718490600586, 0.0, 0.0, 76.49130249023438, 242.0948028564453, 0.0]	rouhe	1	4
586	656	rouhe	cy_690134465_2642603700.wav	D:\\hc--document\\all text\\P8_medical\\thesis_dataset\\use_wav_raw\\690134465\\2642603700.wav	0	4	[30.460081100463867, 0.0, 0.0, 0.0, 58.02286911010742, 0.0]	rouhe	1	4
587	455	yl	cy_692251835_2684712458.wav	D:\\hc--document\\all text\\P8_medical\\thesis_dataset\\use_wav_raw\\692251835\\2684712458.wav	0	5	[0.0, 0.0, 0.0, 0.0, 0.0, 65.12409973144531]	yl	1	5
588	1600	general	cy_724808198_3402004282.wav	D:\\hc--document\\all text\\P8_medical\\thesis_dataset\\use_wav_raw\\724808198\\3402004282.wav	0	0	[61.64262008666992, 0.0, 0.0, 0.0, 2.023759126663208, 0.0]	general	1	0
589	574	fn	dx_64265787_17710967.wav	D:\\hc--document\\all text\\P8_medical\\thesis_dataset\\use_wav_raw\\64265787\\17710967.wav	0	1	[0.0, 120.41361236572266, 116.26378631591797, 0.0, 0.0, 29.280305862426758]	fn	1	1
590	248	jd	cy_429536356_1043886528.wav	D:\\hc--document\\all text\\P8_medical\\thesis_dataset\\use_wav_raw\\429536356\\1043886528.wav	0	2	[24.666208267211914, 0.0, 32.760162353515625, 0.0, 0.0, 0.0]	jd	1	2
591	345	general	cy_692615702_2692578074.wav	D:\\hc--document\\all text\\P8_medical\\thesis_dataset\\use_wav_raw\\692615702\\2692578074.wav	0	0	[180.55068969726562, 0.0, 0.0, 80.15130615234375, 54.22911071777344, 0.0]	general	1	0
592	1412	wz	cy_682995157_2485508226.wav	D:\\hc--document\\all text\\P8_medical\\thesis_dataset\\use_wav_raw\\682995157\\2485508226.wav	0	3	[112.4585952758789, 0.0, 0.0, 174.667724609375, 87.1906967163086, 0.0]	wz	1	3
593	378	general	cy_714078166_3153300474.wav	D:\\hc--document\\all text\\P8_medical\\thesis_dataset\\use_wav_raw\\714078166\\3153300474.wav	0	0	[63.31853485107422, 40.91645812988281, 87.56135559082031, 50.762229919433594, 0.0, 16.168100357055664]	jd	0	2
594	954	wz	cy_663093559_2132397641.wav	D:\\hc--document\\all text\\P8_medical\\thesis_dataset\\use_wav_raw\\663093559\\2132397641.wav	0	3	[131.54420471191406, 0.0, 0.0, 282.822998046875, 180.42440795898438, 0.0]	wz	1	3
595	480	jd	cy_669944496_2208936506.wav	D:\\hc--document\\all text\\P8_medical\\thesis_dataset\\use_wav_raw\\669944496\\2208936506.wav	0	2	[26.71990203857422, 66.6624984741211, 77.57942962646484, 0.9804064631462097, 0.0, 60.709266662597656]	jd	1	2
596	317	yl	cy_723169703_3363035252.wav	D:\\hc--document\\all text\\P8_medical\\thesis_dataset\\use_wav_raw\\723169703\\3363035252.wav	0	5	[116.40201568603516, 0.0, 0.0, 136.76956176757812, 128.52699279785156, 0.0]	wz	0	3
597	331	wz	cy_672292892_2256065042.wav	D:\\hc--document\\all text\\P8_medical\\thesis_dataset\\use_wav_raw\\672292892\\2256065042.wav	0	3	[65.86040496826172, 0.0, 0.0, 159.00927734375, 52.941646575927734, 0.0]	wz	1	3
598	91	general	cy_723822757_3379655855.wav	D:\\hc--document\\all text\\P8_medical\\thesis_dataset\\use_wav_raw\\723822757\\3379655855.wav	0	0	[209.35238647460938, 0.0, 0.0, 131.0113525390625, 83.5460433959961, 0.0]	general	1	0
599	145	jd	cy_562776_2442795.wav	D:\\hc--document\\all text\\P8_medical\\thesis_dataset\\use_wav_raw\\562776\\2442795.wav	0	2	[0.0, 32.51666259765625, 161.39093017578125, 0.0, 0.0, 0.0]	jd	1	2
600	224	rouhe	cy_716689762_3213957667.wav	D:\\hc--document\\all text\\P8_medical\\thesis_dataset\\use_wav_raw\\716689762\\3213957667.wav	0	4	[0.0, 0.0, 0.0, 441.6728820800781, 870.6140747070312, 0.0]	rouhe	1	4
601	1343	yl	cy_671365901_2236749254.wav	D:\\hc--document\\all text\\P8_medical\\thesis_dataset\\use_wav_raw\\671365901\\2236749254.wav	0	5	[0.0, 0.0, 0.0, 0.0, 0.0, 54.224403381347656]	yl	1	5
602	1279	general	cy_621218560_1908069626.wav	D:\\hc--document\\all text\\P8_medical\\thesis_dataset\\use_wav_raw\\621218560\\1908069626.wav	0	0	[137.5102996826172, 0.0, 0.0, 59.07648849487305, 0.0, 18.81056022644043]	general	1	0
603	1276	yl	cy_563677296_1604504135.wav	D:\\hc--document\\all text\\P8_medical\\thesis_dataset\\use_wav_raw\\563677296\\1604504135.wav	0	5	[0.0, 25.4230899810791, 0.0, 0.0, 0.0, 60.29427719116211]	yl	1	5
604	483	jd	cy_690127912_2640439348.wav	D:\\hc--document\\all text\\P8_medical\\thesis_dataset\\use_wav_raw\\690127912\\2640439348.wav	0	2	[0.0, 0.0, 46.54484176635742, 0.0, 0.0, 0.0]	jd	1	2
605	911	yl	cy_433282063_1058130228.wav	D:\\hc--document\\all text\\P8_medical\\thesis_dataset\\use_wav_raw\\433282063\\1058130228.wav	0	5	[60.99863815307617, 8.754423141479492, 0.0, 36.39386749267578, 0.0, 73.69003295898438]	yl	1	5
606	1078	rouhe	cy_721164470_3318118177.wav	D:\\hc--document\\all text\\P8_medical\\thesis_dataset\\use_wav_raw\\721164470\\3318118177.wav	0	4	[0.0, 0.0, 0.0, 357.72357177734375, 714.6585693359375, 0.0]	rouhe	1	4
607	448	jd	dx_90086786_28592547.wav	D:\\hc--document\\all text\\P8_medical\\thesis_dataset\\use_wav_raw\\90086786\\28592547.wav	0	2	[0.0, 94.22512817382812, 113.71446228027344, 0.0, 0.0, 0.0]	jd	1	2
608	1638	general	cy_627488104_1942019636.wav	D:\\hc--document\\all text\\P8_medical\\thesis_dataset\\use_wav_raw\\627488104\\1942019636.wav	0	0	[70.97130584716797, 0.0, 0.0, 16.08973503112793, 23.86075210571289, 0.0]	general	1	0
609	1215	yl	cy_714844647_3170088312.wav	D:\\hc--document\\all text\\P8_medical\\thesis_dataset\\use_wav_raw\\714844647\\3170088312.wav	0	5	[41.63787841796875, 0.0, 0.0, 4.128563404083252, 0.0, 69.89622497558594]	yl	1	5
610	616	jd	cy_197916863_310515803.wav	D:\\hc--document\\all text\\P8_medical\\thesis_dataset\\use_wav_raw\\197916863\\310515803.wav	0	2	[0.0, 64.35685729980469, 123.52363586425781, 0.0, 0.0, 0.0]	jd	1	2
611	127	wz	dx_91627467_31267197.wav	D:\\hc--document\\all text\\P8_medical\\thesis_dataset\\use_wav_raw\\91627467\\31267197.wav	0	3	[171.24879455566406, 0.0, 0.0, 214.1626739501953, 168.27908325195312, 0.0]	wz	1	3
612	1599	yl	dx_90739844_29827553.wav	D:\\hc--document\\all text\\P8_medical\\thesis_dataset\\use_wav_raw\\90739844\\29827553.wav	0	5	[62.27302169799805, 25.927425384521484, 0.0, 50.24428176879883, 0.0, 122.98888397216797]	yl	1	5
613	1219	jd	dx_89260745_27501409.wav	D:\\hc--document\\all text\\P8_medical\\thesis_dataset\\use_wav_raw\\89260745\\27501409.wav	0	2	[0.0, 124.65676879882812, 182.6639404296875, 0.0, 0.0, 0.0]	jd	1	2
614	1424	jd	cy_189451011_290527349.wav	D:\\hc--document\\all text\\P8_medical\\thesis_dataset\\use_wav_raw\\189451011\\290527349.wav	0	2	[0.0, 29.850597381591797, 170.10104370117188, 0.0, 0.0, 0.0]	jd	1	2
615	1391	general	cy_719967397_3290604263.wav	D:\\hc--document\\all text\\P8_medical\\thesis_dataset\\use_wav_raw\\719967397\\3290604263.wav	0	0	[105.14181518554688, 0.0, 0.0, 30.4036808013916, 28.433534622192383, 22.106430053710938]	general	1	0
616	1527	general	cy_662908684_2131277333.wav	D:\\hc--document\\all text\\P8_medical\\thesis_dataset\\use_wav_raw\\662908684\\2131277333.wav	0	0	[137.32228088378906, 0.0, 0.0, 76.02143859863281, 29.676288604736328, 0.0]	general	1	0
617	568	yl	dx_59872678_16349297.wav	D:\\hc--document\\all text\\P8_medical\\thesis_dataset\\use_wav_raw\\59872678\\16349297.wav	0	5	[0.0, 0.0, 0.0, 0.0, 0.0, 12.693276405334473]	yl	1	5
618	1454	general	dx_54311761_14416944.wav	D:\\hc--document\\all text\\P8_medical\\thesis_dataset\\use_wav_raw\\54311761\\14416944.wav	0	0	[130.60342407226562, 0.0, 0.0, 44.82059097290039, 128.5898895263672, 0.0]	general	1	0
619	481	yl	cy_724225048_3389668695.wav	D:\\hc--document\\all text\\P8_medical\\thesis_dataset\\use_wav_raw\\724225048\\3389668695.wav	0	5	[0.11740843951702118, 0.0, 0.0, 0.0, 0.0, 55.30732345581055]	yl	1	5
620	1639	general	cy_718650655_3259317056.wav	D:\\hc--document\\all text\\P8_medical\\thesis_dataset\\use_wav_raw\\718650655\\3259317056.wav	0	0	[150.0160369873047, 0.0, 59.31547927856445, 38.80479431152344, 0.0, 0.0]	general	1	0
621	1231	fn	dx_86861171_25217422.wav	D:\\hc--document\\all text\\P8_medical\\thesis_dataset\\use_wav_raw\\86861171\\25217422.wav	0	1	[0.0, 68.65275573730469, 49.11064147949219, 10.08704662322998, 0.0, 65.0684585571289]	fn	1	1
622	1183	general	cy_705102180_2967228936.wav	D:\\hc--document\\all text\\P8_medical\\thesis_dataset\\use_wav_raw\\705102180\\2967228936.wav	0	0	[122.49872589111328, 0.0, 0.0, 62.18895721435547, 68.65633392333984, 0.0]	general	1	0
623	462	general	cy_715943872_3196231491.wav	D:\\hc--document\\all text\\P8_medical\\thesis_dataset\\use_wav_raw\\715943872\\3196231491.wav	0	0	[81.53052520751953, 0.0, 0.0, 25.227352142333984, 17.403766632080078, 0.0]	general	1	0
624	1695	general	cy_621546779_1909683488.wav	D:\\hc--document\\all text\\P8_medical\\thesis_dataset\\use_wav_raw\\621546779\\1909683488.wav	0	0	[183.47093200683594, 0.0, 0.0, 83.05034637451172, 18.146602630615234, 0.0]	general	1	0
625	421	yl	dx_90109458_28724153.wav	D:\\hc--document\\all text\\P8_medical\\thesis_dataset\\use_wav_raw\\90109458\\28724153.wav	0	5	[0.0, 0.0, 0.0, 0.0, 20.10115623474121, 42.45547866821289]	yl	1	5
626	194	jd	cy_399308558_929320472.wav	D:\\hc--document\\all text\\P8_medical\\thesis_dataset\\use_wav_raw\\399308558\\929320472.wav	0	2	[0.0, 147.75762939453125, 267.26483154296875, 0.0, 0.0, 0.0]	jd	1	2
627	1064	wz	cy_695210444_2747086900.wav	D:\\hc--document\\all text\\P8_medical\\thesis_dataset\\use_wav_raw\\695210444\\2747086900.wav	0	3	[104.6330795288086, 0.0, 0.0, 211.51901245117188, 193.10226440429688, 0.0]	wz	1	3
628	69	fn	cy_428613100_1040201868.wav	D:\\hc--document\\all text\\P8_medical\\thesis_dataset\\use_wav_raw\\428613100\\1040201868.wav	0	1	[0.0, 194.53501892089844, 167.2842559814453, 0.0, 0.0, 6.923169136047363]	fn	1	1
629	1344	yl	cy_722361574_3344458533.wav	D:\\hc--document\\all text\\P8_medical\\thesis_dataset\\use_wav_raw\\722361574\\3344458533.wav	0	5	[0.0, 0.0, 0.0, 0.0, 0.0, 22.04030418395996]	yl	1	5
630	1112	yl	dx_74954333_21240449.wav	D:\\hc--document\\all text\\P8_medical\\thesis_dataset\\use_wav_raw\\74954333\\21240449.wav	0	5	[0.0, 55.660125732421875, 34.12580490112305, 0.0, 0.0, 56.77037048339844]	yl	1	5
631	70	wz	cy_709958842_3070965060.wav	D:\\hc--document\\all text\\P8_medical\\thesis_dataset\\use_wav_raw\\709958842\\3070965060.wav	0	3	[141.56329345703125, 0.0, 0.0, 258.884033203125, 212.5707244873047, 0.0]	wz	1	3
632	917	rouhe	cy_704113410_2943831866.wav	D:\\hc--document\\all text\\P8_medical\\thesis_dataset\\use_wav_raw\\704113410\\2943831866.wav	0	4	[0.0, 0.0, 0.0, 302.60498046875, 679.3097534179688, 0.0]	rouhe	1	4
633	1461	general	cy_673212534_2275390680.wav	D:\\hc--document\\all text\\P8_medical\\thesis_dataset\\use_wav_raw\\673212534\\2275390680.wav	0	0	[142.56387329101562, 0.0, 0.0, 75.03919219970703, 0.0, 0.0]	general	1	0
634	1177	fn	dx_92286625_31501207.wav	D:\\hc--document\\all text\\P8_medical\\thesis_dataset\\use_wav_raw\\92286625\\31501207.wav	0	1	[0.0, 85.19866180419922, 0.0, 0.0, 0.0, 19.517473220825195]	fn	1	1
635	948	wz	cy_678650907_2390841478.wav	D:\\hc--document\\all text\\P8_medical\\thesis_dataset\\use_wav_raw\\678650907\\2390841478.wav	0	3	[194.18893432617188, 0.0, 0.0, 183.11367797851562, 177.68833923339844, 0.0]	general	0	0
636	417	wz	cy_644471693_2031523562.wav	D:\\hc--document\\all text\\P8_medical\\thesis_dataset\\use_wav_raw\\644471693\\2031523562.wav	0	3	[161.87950134277344, 0.0, 0.0, 288.8825378417969, 192.74473571777344, 0.0]	wz	1	3
637	963	jd	cy_664564979_2143063814.wav	D:\\hc--document\\all text\\P8_medical\\thesis_dataset\\use_wav_raw\\664564979\\2143063814.wav	0	2	[58.13765335083008, 0.4860416650772095, 103.38480377197266, 0.0, 0.0, 0.0]	jd	1	2
638	758	jd	cy_724088122_3384716251.wav	D:\\hc--document\\all text\\P8_medical\\thesis_dataset\\use_wav_raw\\724088122\\3384716251.wav	0	2	[0.0, 37.51205062866211, 91.19187927246094, 0.0, 0.0, 0.0]	jd	1	2
639	501	wz	cy_621316990_1908912212.wav	D:\\hc--document\\all text\\P8_medical\\thesis_dataset\\use_wav_raw\\621316990\\1908912212.wav	0	3	[0.0, 78.984619140625, 180.02418518066406, 0.0, 0.0, 0.0]	jd	0	2
640	1612	rouhe	cy_714720272_3167170328.wav	D:\\hc--document\\all text\\P8_medical\\thesis_dataset\\use_wav_raw\\714720272\\3167170328.wav	0	4	[34.28009796142578, 0.0, 0.0, 102.40474700927734, 217.45606994628906, 0.0]	rouhe	1	4
641	834	general	cy_271763713_512715242.wav	D:\\hc--document\\all text\\P8_medical\\thesis_dataset\\use_wav_raw\\271763713\\512715242.wav	0	0	[167.31288146972656, 0.0, 0.0, 77.09738159179688, 18.63214683532715, 0.0]	general	1	0
642	1442	wz	cy_675920965_2332613712.wav	D:\\hc--document\\all text\\P8_medical\\thesis_dataset\\use_wav_raw\\675920965\\2332613712.wav	0	3	[103.14324951171875, 0.0, 0.0, 246.32534790039062, 409.68792724609375, 0.0]	rouhe	0	4
643	185	fn	cy_700530476_2863249284.wav	D:\\hc--document\\all text\\P8_medical\\thesis_dataset\\use_wav_raw\\700530476\\2863249284.wav	0	1	[0.0, 51.024200439453125, 50.55582046508789, 0.0, 0.0, 23.460508346557617]	fn	1	1
644	466	general	dx_91036990_30179184.wav	D:\\hc--document\\all text\\P8_medical\\thesis_dataset\\use_wav_raw\\91036990\\30179184.wav	0	0	[240.37196350097656, 0.0, 0.0, 153.83615112304688, 0.0, 14.489110946655273]	general	1	0
645	1395	jd	cy_715060952_3175605993.wav	D:\\hc--document\\all text\\P8_medical\\thesis_dataset\\use_wav_raw\\715060952\\3175605993.wav	0	2	[0.0, 23.266122817993164, 81.22313690185547, 0.0, 0.0, 0.0]	jd	1	2
646	1529	yl	cy_710535160_3083523879.wav	D:\\hc--document\\all text\\P8_medical\\thesis_dataset\\use_wav_raw\\710535160\\3083523879.wav	0	5	[0.0, 0.0, 0.0, 0.0, 0.0, 34.275146484375]	yl	1	5
647	1203	yl	cy_656406686_2095429283.wav	D:\\hc--document\\all text\\P8_medical\\thesis_dataset\\use_wav_raw\\656406686\\2095429283.wav	0	5	[97.66714477539062, 0.0, 0.0, 203.97344970703125, 265.9115295410156, 0.0]	rouhe	0	4
648	636	yl	cy_711645647_3104889906.wav	D:\\hc--document\\all text\\P8_medical\\thesis_dataset\\use_wav_raw\\711645647\\3104889906.wav	0	5	[113.77275848388672, 42.576744079589844, 0.0, 108.19879150390625, 0.0, 144.4180450439453]	yl	1	5
649	199	yl	dx_86761933_25220907.wav	D:\\hc--document\\all text\\P8_medical\\thesis_dataset\\use_wav_raw\\86761933\\25220907.wav	0	5	[145.3273162841797, 0.0, 0.0, 155.3171844482422, 85.37155151367188, 0.0]	wz	0	3
650	386	jd	cy_567338328_1623774191.wav	D:\\hc--document\\all text\\P8_medical\\thesis_dataset\\use_wav_raw\\567338328\\1623774191.wav	0	2	[49.10601806640625, 57.4272575378418, 98.16846466064453, 13.955720901489258, 0.0, 18.14682388305664]	jd	1	2
651	570	fn	cy_714649533_3166551916.wav	D:\\hc--document\\all text\\P8_medical\\thesis_dataset\\use_wav_raw\\714649533\\3166551916.wav	0	1	[0.0, 70.96083068847656, 3.466639280319214, 0.0, 0.0, 0.0]	fn	1	1
652	233	general	cy_724240275_3388865419.wav	D:\\hc--document\\all text\\P8_medical\\thesis_dataset\\use_wav_raw\\724240275\\3388865419.wav	0	0	[230.54010009765625, 0.0, 0.0, 153.5308837890625, 0.0, 3.085706949234009]	general	1	0
653	323	fn	cy_655467113_2090146184.wav	D:\\hc--document\\all text\\P8_medical\\thesis_dataset\\use_wav_raw\\655467113\\2090146184.wav	0	1	[0.0, 56.440895080566406, 39.3193244934082, 0.0, 0.0, 24.662349700927734]	fn	1	1
654	1396	rouhe	cy_579715165_1689842243.wav	D:\\hc--document\\all text\\P8_medical\\thesis_dataset\\use_wav_raw\\579715165\\1689842243.wav	0	4	[0.0, 0.0, 0.0, 234.9958038330078, 483.82830810546875, 0.0]	rouhe	1	4
655	259	fn	cy_423951770_1023742890.wav	D:\\hc--document\\all text\\P8_medical\\thesis_dataset\\use_wav_raw\\423951770\\1023742890.wav	0	1	[83.2138671875, 0.0, 90.80268096923828, 0.0, 0.0, 0.0]	jd	0	2
656	390	jd	cy_721448088_3323946194.wav	D:\\hc--document\\all text\\P8_medical\\thesis_dataset\\use_wav_raw\\721448088\\3323946194.wav	0	2	[0.0, 18.62890625, 63.20591735839844, 0.0, 0.0, 0.0]	jd	1	2
657	883	general	cy_723382209_3368086483.wav	D:\\hc--document\\all text\\P8_medical\\thesis_dataset\\use_wav_raw\\723382209\\3368086483.wav	0	0	[45.801334381103516, 0.0, 0.0, 32.36014175415039, 35.41533660888672, 0.0]	general	1	0
658	1693	jd	dx_87600092_25641987.wav	D:\\hc--document\\all text\\P8_medical\\thesis_dataset\\use_wav_raw\\87600092\\25641987.wav	0	2	[60.08979797363281, 35.764404296875, 119.33972930908203, 6.067366600036621, 0.0, 0.0]	jd	1	2
659	1573	wz	cy_684180867_2511586578.wav	D:\\hc--document\\all text\\P8_medical\\thesis_dataset\\use_wav_raw\\684180867\\2511586578.wav	0	3	[187.38685607910156, 0.0, 0.0, 222.00506591796875, 116.05838012695312, 0.0]	wz	1	3
660	586	jd	cy_589413773_1742019488.wav	D:\\hc--document\\all text\\P8_medical\\thesis_dataset\\use_wav_raw\\589413773\\1742019488.wav	0	2	[2.3899521827697754, 44.30954360961914, 67.8809814453125, 0.0, 0.0, 20.891284942626953]	jd	1	2
661	1438	wz	cy_714667158_3166207264.wav	D:\\hc--document\\all text\\P8_medical\\thesis_dataset\\use_wav_raw\\714667158\\3166207264.wav	0	3	[109.15558624267578, 0.0, 0.0, 154.36196899414062, 101.63092041015625, 0.0]	wz	1	3
662	1018	general	dx_87555856_28234058.wav	D:\\hc--document\\all text\\P8_medical\\thesis_dataset\\use_wav_raw\\87555856\\28234058.wav	0	0	[196.64346313476562, 0.0, 0.0, 155.3203582763672, 40.307456970214844, 0.0]	general	1	0
663	1393	general	dx_91705863_31699217.wav	D:\\hc--document\\all text\\P8_medical\\thesis_dataset\\use_wav_raw\\91705863\\31699217.wav	0	0	[233.5394287109375, 0.0, 0.0, 208.9488525390625, 80.44285583496094, 0.0]	general	1	0
664	395	yl	cy_711625058_3104552636.wav	D:\\hc--document\\all text\\P8_medical\\thesis_dataset\\use_wav_raw\\711625058\\3104552636.wav	0	5	[72.69219970703125, 1.0261350870132446, 0.0, 50.49713134765625, 0.0, 74.87195587158203]	yl	1	5
665	1429	rouhe	cy_697778448_2801704872.wav	D:\\hc--document\\all text\\P8_medical\\thesis_dataset\\use_wav_raw\\697778448\\2801704872.wav	0	4	[133.55079650878906, 0.0, 0.0, 161.91403198242188, 164.6161651611328, 0.0]	rouhe	1	4
666	1547	yl	cy_695704068_2759578856.wav	D:\\hc--document\\all text\\P8_medical\\thesis_dataset\\use_wav_raw\\695704068\\2759578856.wav	0	5	[0.0, 0.0, 0.0, 309.18927001953125, 968.7335205078125, 0.0]	rouhe	0	4
667	78	general	cy_582065766_1702560089.wav	D:\\hc--document\\all text\\P8_medical\\thesis_dataset\\use_wav_raw\\582065766\\1702560089.wav	0	0	[127.22270202636719, 0.0, 0.0, 50.390926361083984, 43.18427658081055, 0.0]	general	1	0
668	1626	jd	cy_660005255_2115355256.wav	D:\\hc--document\\all text\\P8_medical\\thesis_dataset\\use_wav_raw\\660005255\\2115355256.wav	0	2	[16.416173934936523, 0.0, 76.12030029296875, 0.0, 0.0, 0.0]	jd	1	2
669	538	rouhe	cy_717917045_3243562091.wav	D:\\hc--document\\all text\\P8_medical\\thesis_dataset\\use_wav_raw\\717917045\\3243562091.wav	0	4	[0.0, 0.0, 0.0, 201.51495361328125, 440.37310791015625, 0.0]	rouhe	1	4
670	1743	jd	cy_693609636_2713908844.wav	D:\\hc--document\\all text\\P8_medical\\thesis_dataset\\use_wav_raw\\693609636\\2713908844.wav	0	2	[0.0, 0.0, 12.69527530670166, 0.0, 0.0, 0.0]	jd	1	2
671	1521	jd	cy_677968913_2376395864.wav	D:\\hc--document\\all text\\P8_medical\\thesis_dataset\\use_wav_raw\\677968913\\2376395864.wav	0	2	[7.55421257019043, 89.81051635742188, 174.2732391357422, 0.0, 0.0, 0.0]	jd	1	2
672	1709	yl	cy_562344346_1597676705.wav	D:\\hc--document\\all text\\P8_medical\\thesis_dataset\\use_wav_raw\\562344346\\1597676705.wav	0	5	[0.0, 46.95668029785156, 0.0, 0.0, 0.0, 24.281461715698242]	fn	0	1
673	1436	general	cy_705862294_2985680652.wav	D:\\hc--document\\all text\\P8_medical\\thesis_dataset\\use_wav_raw\\705862294\\2985680652.wav	0	0	[182.1220703125, 0.0, 0.0, 132.48524475097656, 63.64647674560547, 0.0]	general	1	0
674	1263	fn	cy_652223605_2074206023.wav	D:\\hc--document\\all text\\P8_medical\\thesis_dataset\\use_wav_raw\\652223605\\2074206023.wav	0	1	[0.0, 74.18156433105469, 17.988252639770508, 0.0, 0.0, 4.996303081512451]	fn	1	1
675	304	yl	cy_723298858_3366510109.wav	D:\\hc--document\\all text\\P8_medical\\thesis_dataset\\use_wav_raw\\723298858\\3366510109.wav	0	5	[10.228331565856934, 2.1808149814605713, 16.21868133544922, 0.0, 0.0, 49.51405334472656]	yl	1	5
676	334	jd	cy_231585058_396709452.wav	D:\\hc--document\\all text\\P8_medical\\thesis_dataset\\use_wav_raw\\231585058\\396709452.wav	0	2	[0.0, 86.18616485595703, 88.94793701171875, 0.0, 0.0, 24.78277015686035]	jd	1	2
677	1646	general	cy_682003205_2464092216.wav	D:\\hc--document\\all text\\P8_medical\\thesis_dataset\\use_wav_raw\\682003205\\2464092216.wav	0	0	[0.0, 32.3071174621582, 74.14335632324219, 0.0, 0.0, 0.0]	jd	0	2
678	457	wz	dx_84214071_26765725.wav	D:\\hc--document\\all text\\P8_medical\\thesis_dataset\\use_wav_raw\\84214071\\26765725.wav	0	3	[187.99331665039062, 0.0, 0.0, 201.1363067626953, 130.37033081054688, 0.0]	wz	1	3
679	1221	general	dx_92613196_32335764.wav	D:\\hc--document\\all text\\P8_medical\\thesis_dataset\\use_wav_raw\\92613196\\32335764.wav	0	0	[180.1407012939453, 0.0, 0.0, 166.98361206054688, 136.30758666992188, 0.0]	general	1	0
680	967	yl	dx_89199037_31177018.wav	D:\\hc--document\\all text\\P8_medical\\thesis_dataset\\use_wav_raw\\89199037\\31177018.wav	0	5	[66.5862808227539, 16.566871643066406, 0.0, 31.454538345336914, 0.0, 91.63923645019531]	yl	1	5
681	443	wz	cy_678564170_2388940302.wav	D:\\hc--document\\all text\\P8_medical\\thesis_dataset\\use_wav_raw\\678564170\\2388940302.wav	0	3	[168.02655029296875, 0.0, 0.0, 183.3821563720703, 136.3918914794922, 0.0]	wz	1	3
682	849	yl	cy_688114539_2596469756.wav	D:\\hc--document\\all text\\P8_medical\\thesis_dataset\\use_wav_raw\\688114539\\2596469756.wav	0	5	[0.0, 0.0, 0.0, 0.0, 0.0, 14.589188575744629]	yl	1	5
683	554	yl	cy_702947476_2916936646.wav	D:\\hc--document\\all text\\P8_medical\\thesis_dataset\\use_wav_raw\\702947476\\2916936646.wav	0	5	[53.368778228759766, 0.0, 0.0, 30.58356285095215, 0.0, 59.264747619628906]	yl	1	5
684	243	jd	dx_90774307_30000057.wav	D:\\hc--document\\all text\\P8_medical\\thesis_dataset\\use_wav_raw\\90774307\\30000057.wav	0	2	[113.89891052246094, 0.0, 0.0, 114.62340545654297, 85.95764923095703, 0.0]	wz	0	3
685	649	rouhe	cy_718259544_3251651802.wav	D:\\hc--document\\all text\\P8_medical\\thesis_dataset\\use_wav_raw\\718259544\\3251651802.wav	0	4	[6.823327541351318, 0.0, 0.0, 0.0, 34.05062484741211, 0.0]	rouhe	1	4
686	377	rouhe	dx_89989787_28668420.wav	D:\\hc--document\\all text\\P8_medical\\thesis_dataset\\use_wav_raw\\89989787\\28668420.wav	0	4	[91.43765258789062, 0.0, 0.0, 190.35919189453125, 237.70077514648438, 0.0]	rouhe	1	4
687	556	wz	cy_723266932_3365837269.wav	D:\\hc--document\\all text\\P8_medical\\thesis_dataset\\use_wav_raw\\723266932\\3365837269.wav	0	3	[119.54149627685547, 0.0, 0.0, 236.2273712158203, 222.85647583007812, 0.0]	wz	1	3
688	1249	yl	cy_715545375_3186495341.wav	D:\\hc--document\\all text\\P8_medical\\thesis_dataset\\use_wav_raw\\715545375\\3186495341.wav	0	5	[0.0, 0.0, 0.0, 0.0, 0.0, 54.124961853027344]	yl	1	5
689	891	general	cy_676482004_2344278792.wav	D:\\hc--document\\all text\\P8_medical\\thesis_dataset\\use_wav_raw\\676482004\\2344278792.wav	0	0	[92.54638671875, 0.0, 0.0, 60.014015197753906, 92.49275970458984, 0.0]	general	1	0
690	1548	wz	dx_74949627_21211022.wav	D:\\hc--document\\all text\\P8_medical\\thesis_dataset\\use_wav_raw\\74949627\\21211022.wav	0	3	[185.39134216308594, 0.0, 0.0, 189.69760131835938, 76.6605453491211, 0.0]	wz	1	3
691	971	fn	dx_58317320_15894055.wav	D:\\hc--document\\all text\\P8_medical\\thesis_dataset\\use_wav_raw\\58317320\\15894055.wav	0	1	[0.0, 157.7120819091797, 92.49748229980469, 0.0, 0.0, 0.0]	fn	1	1
692	927	jd	cy_715702139_3191382270.wav	D:\\hc--document\\all text\\P8_medical\\thesis_dataset\\use_wav_raw\\715702139\\3191382270.wav	0	2	[0.0, 20.37645721435547, 16.592641830444336, 0.0, 0.0, 0.0]	fn	0	1
693	1374	jd	dx_91964595_31083800.wav	D:\\hc--document\\all text\\P8_medical\\thesis_dataset\\use_wav_raw\\91964595\\31083800.wav	0	2	[0.0, 69.92090606689453, 153.499267578125, 0.0, 0.0, 0.0]	jd	1	2
694	1416	jd	cy_657361689_2100719747.wav	D:\\hc--document\\all text\\P8_medical\\thesis_dataset\\use_wav_raw\\657361689\\2100719747.wav	0	2	[0.0, 161.15650939941406, 257.2801513671875, 0.0, 0.0, 0.0]	jd	1	2
695	940	fn	dx_79161014_22506352.wav	D:\\hc--document\\all text\\P8_medical\\thesis_dataset\\use_wav_raw\\79161014\\22506352.wav	0	1	[0.0, 116.14681243896484, 69.1357421875, 0.0, 0.0, 26.605548858642578]	fn	1	1
696	560	yl	cy_707068960_3013256090.wav	D:\\hc--document\\all text\\P8_medical\\thesis_dataset\\use_wav_raw\\707068960\\3013256090.wav	0	5	[0.0, 0.0, 0.0, 0.0, 0.0, 64.49664306640625]	yl	1	5
697	1021	rouhe	dx_87903987_26139637.wav	D:\\hc--document\\all text\\P8_medical\\thesis_dataset\\use_wav_raw\\87903987\\26139637.wav	0	4	[0.0, 147.37322998046875, 63.817100524902344, 0.0, 0.0, 89.77430725097656]	fn	0	1
698	410	rouhe	dx_87312652_25000755.wav	D:\\hc--document\\all text\\P8_medical\\thesis_dataset\\use_wav_raw\\87312652\\25000755.wav	0	4	[0.0, 76.97756958007812, 0.0, 0.0, 0.0, 155.00296020507812]	yl	0	5
699	973	jd	dx_67346886_18870589.wav	D:\\hc--document\\all text\\P8_medical\\thesis_dataset\\use_wav_raw\\67346886\\18870589.wav	0	2	[1.594771146774292, 1.7614037990570068, 94.58028411865234, 0.0, 0.0, 0.0]	jd	1	2
700	1301	wz	dx_72388687_20302633.wav	D:\\hc--document\\all text\\P8_medical\\thesis_dataset\\use_wav_raw\\72388687\\20302633.wav	0	3	[221.71160888671875, 0.0, 0.0, 251.66754150390625, 134.66014099121094, 0.0]	wz	1	3
701	1565	wz	cy_714741982_3168478330.wav	D:\\hc--document\\all text\\P8_medical\\thesis_dataset\\use_wav_raw\\714741982\\3168478330.wav	0	3	[119.29289245605469, 0.0, 0.0, 152.57150268554688, 146.67803955078125, 0.0]	wz	1	3
702	1495	fn	cy_724165279_3387807303.wav	D:\\hc--document\\all text\\P8_medical\\thesis_dataset\\use_wav_raw\\724165279\\3387807303.wav	0	1	[0.0, 175.15969848632812, 120.77627563476562, 0.0, 0.0, 0.0]	fn	1	1
703	119	fn	dx_91347924_30591815.wav	D:\\hc--document\\all text\\P8_medical\\thesis_dataset\\use_wav_raw\\91347924\\30591815.wav	0	1	[0.0, 171.95870971679688, 102.47819519042969, 0.0, 0.0, 84.0291976928711]	fn	1	1
704	73	rouhe	cy_684270245_2513587192.wav	D:\\hc--document\\all text\\P8_medical\\thesis_dataset\\use_wav_raw\\684270245\\2513587192.wav	0	4	[30.835927963256836, 0.0, 0.0, 0.0, 44.47356414794922, 0.0]	rouhe	1	4
705	1776	wz	dx_83982364_30382526.wav	D:\\hc--document\\all text\\P8_medical\\thesis_dataset\\use_wav_raw\\83982364\\30382526.wav	0	3	[164.60952758789062, 0.0, 0.0, 167.56236267089844, 37.18248748779297, 0.0]	wz	1	3
706	1337	general	dx_87419851_25609773.wav	D:\\hc--document\\all text\\P8_medical\\thesis_dataset\\use_wav_raw\\87419851\\25609773.wav	0	0	[181.81976318359375, 0.0, 0.0, 135.74066162109375, 0.0, 68.0255355834961]	general	1	0
707	1107	general	dx_87134896_26870791.wav	D:\\hc--document\\all text\\P8_medical\\thesis_dataset\\use_wav_raw\\87134896\\26870791.wav	0	0	[210.34072875976562, 0.0, 6.1748127937316895, 111.3759994506836, 0.0, 0.0]	general	1	0
708	589	wz	dx_91024530_30116251.wav	D:\\hc--document\\all text\\P8_medical\\thesis_dataset\\use_wav_raw\\91024530\\30116251.wav	0	3	[139.1349639892578, 0.0, 0.0, 153.9686279296875, 112.59183502197266, 0.0]	wz	1	3
709	1044	yl	cy_724079138_3386011936.wav	D:\\hc--document\\all text\\P8_medical\\thesis_dataset\\use_wav_raw\\724079138\\3386011936.wav	0	5	[1.0608631372451782, 24.935256958007812, 19.081708908081055, 0.0, 0.0, 52.93160629272461]	yl	1	5
710	92	fn	cy_719786390_3286366131.wav	D:\\hc--document\\all text\\P8_medical\\thesis_dataset\\use_wav_raw\\719786390\\3286366131.wav	0	1	[0.0, 103.46763610839844, 54.7402458190918, 0.0, 0.0, 0.0]	fn	1	1
711	1238	rouhe	cy_689321460_2623751050.wav	D:\\hc--document\\all text\\P8_medical\\thesis_dataset\\use_wav_raw\\689321460\\2623751050.wav	0	4	[0.0, 0.0, 0.0, 216.1122589111328, 609.6328125, 0.0]	rouhe	1	4
712	719	general	cy_721860681_3332428589.wav	D:\\hc--document\\all text\\P8_medical\\thesis_dataset\\use_wav_raw\\721860681\\3332428589.wav	0	0	[66.5447769165039, 0.0, 25.445228576660156, 0.0, 0.0, 0.0]	general	1	0
713	400	general	cy_701237354_2878895578.wav	D:\\hc--document\\all text\\P8_medical\\thesis_dataset\\use_wav_raw\\701237354\\2878895578.wav	0	0	[179.87257385253906, 0.0, 70.75157928466797, 34.220359802246094, 0.0, 0.0]	general	1	0
714	1543	yl	cy_677769287_2371915110.wav	D:\\hc--document\\all text\\P8_medical\\thesis_dataset\\use_wav_raw\\677769287\\2371915110.wav	0	5	[12.786415100097656, 0.0, 0.0, 0.0, 0.0, 60.8223876953125]	yl	1	5
715	1024	general	cy_641000825_2014152242.wav	D:\\hc--document\\all text\\P8_medical\\thesis_dataset\\use_wav_raw\\641000825\\2014152242.wav	0	0	[151.02560424804688, 0.0, 0.0, 84.50629425048828, 85.10053253173828, 0.0]	general	1	0
716	530	fn	cy_568845750_1631530601.wav	D:\\hc--document\\all text\\P8_medical\\thesis_dataset\\use_wav_raw\\568845750\\1631530601.wav	0	1	[0.0, 34.32393264770508, 17.295202255249023, 0.0, 0.0, 14.677068710327148]	fn	1	1
717	1731	fn	cy_707650264_3025251790.wav	D:\\hc--document\\all text\\P8_medical\\thesis_dataset\\use_wav_raw\\707650264\\3025251790.wav	0	1	[0.0, 63.333038330078125, 0.0, 0.0, 0.0, 47.94780349731445]	fn	1	1
718	1621	rouhe	dx_91430570_30669027.wav	D:\\hc--document\\all text\\P8_medical\\thesis_dataset\\use_wav_raw\\91430570\\30669027.wav	0	4	[136.00196838378906, 0.0, 0.0, 174.67381286621094, 264.59368896484375, 0.0]	rouhe	1	4
719	650	fn	cy_705603574_2982096330.wav	D:\\hc--document\\all text\\P8_medical\\thesis_dataset\\use_wav_raw\\705603574\\2982096330.wav	0	1	[0.0, 14.461874961853027, 0.4740179181098938, 0.0, 0.0, 0.0]	fn	1	1
720	376	general	dx_89190953_31132902.wav	D:\\hc--document\\all text\\P8_medical\\thesis_dataset\\use_wav_raw\\89190953\\31132902.wav	0	0	[215.95640563964844, 0.0, 47.65975570678711, 108.77922058105469, 0.0, 0.0]	general	1	0
721	661	fn	dx_90828224_30269199.wav	D:\\hc--document\\all text\\P8_medical\\thesis_dataset\\use_wav_raw\\90828224\\30269199.wav	0	1	[0.0, 40.77542495727539, 0.0797622948884964, 0.0, 0.0, 0.0]	fn	1	1
722	1632	wz	cy_633995051_1976528384.wav	D:\\hc--document\\all text\\P8_medical\\thesis_dataset\\use_wav_raw\\633995051\\1976528384.wav	0	3	[88.10908508300781, 0.0, 0.0, 150.10964965820312, 116.43962860107422, 0.0]	wz	1	3
723	1323	wz	cy_716153125_3202243100.wav	D:\\hc--document\\all text\\P8_medical\\thesis_dataset\\use_wav_raw\\716153125\\3202243100.wav	0	3	[156.22352600097656, 0.0, 0.0, 168.01248168945312, 70.57318878173828, 0.0]	wz	1	3
724	1113	wz	cy_689362224_2623552072.wav	D:\\hc--document\\all text\\P8_medical\\thesis_dataset\\use_wav_raw\\689362224\\2623552072.wav	0	3	[181.1137237548828, 0.0, 0.0, 199.49142456054688, 113.84077453613281, 0.0]	wz	1	3
725	132	yl	cy_716115266_3199750870.wav	D:\\hc--document\\all text\\P8_medical\\thesis_dataset\\use_wav_raw\\716115266\\3199750870.wav	0	5	[0.0, 34.951622009277344, 0.0, 0.0, 0.0, 39.61140823364258]	yl	1	5
726	379	yl	cy_684303444_2514349442.wav	D:\\hc--document\\all text\\P8_medical\\thesis_dataset\\use_wav_raw\\684303444\\2514349442.wav	0	5	[0.0, 0.0, 0.0, 0.0, 0.0, 55.124603271484375]	yl	1	5
727	1675	jd	dx_48814499_12675211.wav	D:\\hc--document\\all text\\P8_medical\\thesis_dataset\\use_wav_raw\\48814499\\12675211.wav	0	2	[32.880374908447266, 58.5413932800293, 96.63795471191406, 2.4530160427093506, 0.0, 22.683319091796875]	jd	1	2
728	62	wz	dx_88320167_26879791.wav	D:\\hc--document\\all text\\P8_medical\\thesis_dataset\\use_wav_raw\\88320167\\26879791.wav	0	3	[25.899755477905273, 18.567869186401367, 0.0, 11.439557075500488, 0.0, 138.72186279296875]	yl	0	5
729	1636	yl	cy_683992446_2507495676.wav	D:\\hc--document\\all text\\P8_medical\\thesis_dataset\\use_wav_raw\\683992446\\2507495676.wav	0	5	[43.47370910644531, 0.0, 0.0, 0.2891104817390442, 0.0, 67.52597045898438]	yl	1	5
730	1403	general	cy_724692909_3399806948.wav	D:\\hc--document\\all text\\P8_medical\\thesis_dataset\\use_wav_raw\\724692909\\3399806948.wav	0	0	[0.0, 0.0, 0.0, 231.81283569335938, 545.0711059570312, 0.0]	rouhe	0	4
731	829	jd	cy_667288842_2152988732.wav	D:\\hc--document\\all text\\P8_medical\\thesis_dataset\\use_wav_raw\\667288842\\2152988732.wav	0	2	[0.0, 25.23386001586914, 141.4615936279297, 0.0, 0.0, 0.0]	jd	1	2
732	1102	general	cy_687465211_2582295030.wav	D:\\hc--document\\all text\\P8_medical\\thesis_dataset\\use_wav_raw\\687465211\\2582295030.wav	0	0	[142.80474853515625, 0.0, 52.22278594970703, 29.860471725463867, 0.0, 0.0]	general	1	0
733	494	jd	cy_700139194_2854443904.wav	D:\\hc--document\\all text\\P8_medical\\thesis_dataset\\use_wav_raw\\700139194\\2854443904.wav	0	2	[30.557329177856445, 0.0, 35.58454895019531, 0.0, 0.0, 0.0]	jd	1	2
734	851	wz	dx_42118955_10716866.wav	D:\\hc--document\\all text\\P8_medical\\thesis_dataset\\use_wav_raw\\42118955\\10716866.wav	0	3	[117.9619369506836, 0.0, 0.0, 159.5392303466797, 150.35560607910156, 0.0]	wz	1	3
735	1338	wz	dx_87836340_25728130.wav	D:\\hc--document\\all text\\P8_medical\\thesis_dataset\\use_wav_raw\\87836340\\25728130.wav	0	3	[311.273681640625, 0.0, 0.0, 318.267333984375, 149.42630004882812, 0.0]	wz	1	3
736	1146	yl	cy_674280405_2298119370.wav	D:\\hc--document\\all text\\P8_medical\\thesis_dataset\\use_wav_raw\\674280405\\2298119370.wav	0	5	[277.8560791015625, 0.0, 0.0, 309.7467041015625, 158.0115966796875, 0.0]	wz	0	3
737	579	yl	dx_91367212_30339325.wav	D:\\hc--document\\all text\\P8_medical\\thesis_dataset\\use_wav_raw\\91367212\\30339325.wav	0	5	[31.60112953186035, 17.938928604125977, 22.590618133544922, 0.0, 0.0, 54.695884704589844]	yl	1	5
738	655	fn	cy_671034848_2229944498.wav	D:\\hc--document\\all text\\P8_medical\\thesis_dataset\\use_wav_raw\\671034848\\2229944498.wav	0	1	[0.0, 71.43081665039062, 0.0, 0.0, 0.0, 12.771382331848145]	fn	1	1
739	899	yl	cy_715370027_3182567410.wav	D:\\hc--document\\all text\\P8_medical\\thesis_dataset\\use_wav_raw\\715370027\\3182567410.wav	0	5	[0.0, 27.716461181640625, 26.288497924804688, 6.045166015625, 0.0, 48.278968811035156]	yl	1	5
740	1270	wz	dx_86998223_26111268.wav	D:\\hc--document\\all text\\P8_medical\\thesis_dataset\\use_wav_raw\\86998223\\26111268.wav	0	3	[111.47884368896484, 0.0, 0.0, 264.2257385253906, 261.77642822265625, 0.0]	wz	1	3
741	666	wz	cy_721842168_3332617080.wav	D:\\hc--document\\all text\\P8_medical\\thesis_dataset\\use_wav_raw\\721842168\\3332617080.wav	0	3	[89.25595092773438, 0.0, 0.0, 213.39585876464844, 203.79306030273438, 0.0]	wz	1	3
742	177	jd	cy_722944997_3357711592.wav	D:\\hc--document\\all text\\P8_medical\\thesis_dataset\\use_wav_raw\\722944997\\3357711592.wav	0	2	[160.8268280029297, 0.0, 0.0, 220.91940307617188, 126.2748031616211, 0.0]	wz	0	3
743	1206	rouhe	cy_699236774_2834268330.wav	D:\\hc--document\\all text\\P8_medical\\thesis_dataset\\use_wav_raw\\699236774\\2834268330.wav	0	4	[0.0, 0.0, 0.0, 157.17242431640625, 478.72650146484375, 0.0]	rouhe	1	4
744	833	general	cy_673915455_2290355160.wav	D:\\hc--document\\all text\\P8_medical\\thesis_dataset\\use_wav_raw\\673915455\\2290355160.wav	0	0	[145.32266235351562, 0.0, 0.0, 119.2357406616211, 134.5020294189453, 0.0]	general	1	0
745	65	wz	dx_90724895_29815152.wav	D:\\hc--document\\all text\\P8_medical\\thesis_dataset\\use_wav_raw\\90724895\\29815152.wav	0	3	[153.91285705566406, 0.0, 0.0, 273.20477294921875, 218.03334045410156, 0.0]	wz	1	3
746	1668	wz	cy_682918139_2483708824.wav	D:\\hc--document\\all text\\P8_medical\\thesis_dataset\\use_wav_raw\\682918139\\2483708824.wav	0	3	[157.0345916748047, 0.0, 0.0, 239.14866638183594, 158.22189331054688, 0.0]	wz	1	3
747	563	wz	cy_717665488_3235999776.wav	D:\\hc--document\\all text\\P8_medical\\thesis_dataset\\use_wav_raw\\717665488\\3235999776.wav	0	3	[129.8853302001953, 0.0, 0.0, 224.06080627441406, 199.49876403808594, 0.0]	wz	1	3
748	1385	general	dx_62391403_17009196.wav	D:\\hc--document\\all text\\P8_medical\\thesis_dataset\\use_wav_raw\\62391403\\17009196.wav	0	0	[223.28306579589844, 0.0, 42.13919448852539, 134.360595703125, 0.0, 20.821481704711914]	general	1	0
749	1241	yl	dx_87873919_25960497.wav	D:\\hc--document\\all text\\P8_medical\\thesis_dataset\\use_wav_raw\\87873919\\25960497.wav	0	5	[30.275259017944336, 12.293183326721191, 0.0, 11.110392570495605, 0.0, 85.61388397216797]	yl	1	5
750	1267	jd	cy_722267177_3341902772.wav	D:\\hc--document\\all text\\P8_medical\\thesis_dataset\\use_wav_raw\\722267177\\3341902772.wav	0	2	[0.0, 36.77811050415039, 61.733089447021484, 0.0, 0.0, 19.023048400878906]	jd	1	2
751	537	wz	cy_715607374_3188804205.wav	D:\\hc--document\\all text\\P8_medical\\thesis_dataset\\use_wav_raw\\715607374\\3188804205.wav	0	3	[159.60520935058594, 0.0, 0.0, 185.33409118652344, 80.73533630371094, 0.0]	wz	1	3
752	196	general	cy_711711212_3106070957.wav	D:\\hc--document\\all text\\P8_medical\\thesis_dataset\\use_wav_raw\\711711212\\3106070957.wav	0	0	[173.2147979736328, 0.0, 0.0, 117.8141860961914, 55.718868255615234, 0.0]	general	1	0
753	71	rouhe	cy_706918404_3010049754.wav	D:\\hc--document\\all text\\P8_medical\\thesis_dataset\\use_wav_raw\\706918404\\3010049754.wav	0	4	[0.0, 0.0, 0.0, 240.86415100097656, 541.16259765625, 0.0]	rouhe	1	4
754	1287	rouhe	cy_717909777_3242197649.wav	D:\\hc--document\\all text\\P8_medical\\thesis_dataset\\use_wav_raw\\717909777\\3242197649.wav	0	4	[98.47820281982422, 0.0, 44.50381088256836, 1.8261082172393799, 4.48756742477417, 0.0]	general	0	0
755	428	wz	dx_91263390_30158097.wav	D:\\hc--document\\all text\\P8_medical\\thesis_dataset\\use_wav_raw\\91263390\\30158097.wav	0	3	[134.66749572753906, 0.0, 0.0, 203.60720825195312, 126.05264282226562, 0.0]	wz	1	3
756	722	general	cy_723498594_3371413742.wav	D:\\hc--document\\all text\\P8_medical\\thesis_dataset\\use_wav_raw\\723498594\\3371413742.wav	0	0	[261.474609375, 0.0, 0.0, 179.25881958007812, 57.84035110473633, 0.0]	general	1	0
757	678	fn	cy_723841256_3378482487.wav	D:\\hc--document\\all text\\P8_medical\\thesis_dataset\\use_wav_raw\\723841256\\3378482487.wav	0	1	[0.0, 98.69430541992188, 51.03945541381836, 0.0, 0.0, 0.0]	fn	1	1
758	1181	jd	cy_583449441_1709751440.wav	D:\\hc--document\\all text\\P8_medical\\thesis_dataset\\use_wav_raw\\583449441\\1709751440.wav	0	2	[0.0, 55.20243835449219, 147.3440399169922, 0.0, 0.0, 0.0]	jd	1	2
759	1005	rouhe	dx_87852825_25829352.wav	D:\\hc--document\\all text\\P8_medical\\thesis_dataset\\use_wav_raw\\87852825\\25829352.wav	0	4	[0.0, 0.0, 0.0, 293.67529296875, 748.8846435546875, 0.0]	rouhe	1	4
760	1717	fn	dx_84276645_27101293.wav	D:\\hc--document\\all text\\P8_medical\\thesis_dataset\\use_wav_raw\\84276645\\27101293.wav	0	1	[0.0, 78.12349700927734, 71.08149719238281, 0.0, 0.0, 31.722911834716797]	fn	1	1
761	114	yl	cy_675559647_2324930738.wav	D:\\hc--document\\all text\\P8_medical\\thesis_dataset\\use_wav_raw\\675559647\\2324930738.wav	0	5	[0.0, 0.0, 0.0, 0.0, 0.0, 11.93753433227539]	yl	1	5
762	1131	rouhe	cy_722254453_3340963250.wav	D:\\hc--document\\all text\\P8_medical\\thesis_dataset\\use_wav_raw\\722254453\\3340963250.wav	0	4	[0.0, 0.0, 0.0, 271.3160705566406, 686.8236083984375, 0.0]	rouhe	1	4
763	330	rouhe	cy_723560374_3372273168.wav	D:\\hc--document\\all text\\P8_medical\\thesis_dataset\\use_wav_raw\\723560374\\3372273168.wav	0	4	[0.0, 0.0, 0.0, 335.5922546386719, 886.3472290039062, 0.0]	rouhe	1	4
764	144	rouhe	cy_723115722_3362287975.wav	D:\\hc--document\\all text\\P8_medical\\thesis_dataset\\use_wav_raw\\723115722\\3362287975.wav	0	4	[120.43802642822266, 0.0, 0.0, 71.04335021972656, 141.61598205566406, 0.0]	rouhe	1	4
765	793	jd	cy_722201519_3341123372.wav	D:\\hc--document\\all text\\P8_medical\\thesis_dataset\\use_wav_raw\\722201519\\3341123372.wav	0	2	[21.14423370361328, 9.375127792358398, 127.27161407470703, 0.0, 0.0, 0.0]	jd	1	2
766	1172	wz	cy_718754967_3261918292.wav	D:\\hc--document\\all text\\P8_medical\\thesis_dataset\\use_wav_raw\\718754967\\3261918292.wav	0	3	[67.57392120361328, 0.0, 0.0, 53.162315368652344, 132.9274139404297, 0.0]	rouhe	0	4
767	124	general	dx_90483471_29253202.wav	D:\\hc--document\\all text\\P8_medical\\thesis_dataset\\use_wav_raw\\90483471\\29253202.wav	0	0	[135.7610321044922, 0.0, 52.709930419921875, 62.384498596191406, 0.0, 13.471996307373047]	general	1	0
768	1553	yl	cy_720673672_3306195148.wav	D:\\hc--document\\all text\\P8_medical\\thesis_dataset\\use_wav_raw\\720673672\\3306195148.wav	0	5	[48.8524169921875, 21.939268112182617, 33.359230041503906, 26.02545738220215, 0.0, 52.01472854614258]	yl	1	5
769	1622	yl	cy_714815193_3169271593.wav	D:\\hc--document\\all text\\P8_medical\\thesis_dataset\\use_wav_raw\\714815193\\3169271593.wav	0	5	[61.460670471191406, 1.591808795928955, 0.0, 22.273632049560547, 0.0, 71.7192153930664]	yl	1	5
770	255	jd	dx_90275835_29099590.wav	D:\\hc--document\\all text\\P8_medical\\thesis_dataset\\use_wav_raw\\90275835\\29099590.wav	0	2	[16.505399703979492, 51.79566955566406, 56.721778869628906, 0.0, 0.0, 46.34624481201172]	jd	1	2
771	919	yl	dx_84478827_24173074.wav	D:\\hc--document\\all text\\P8_medical\\thesis_dataset\\use_wav_raw\\84478827\\24173074.wav	0	5	[0.0, 16.989662170410156, 18.620237350463867, 0.0, 0.0, 34.46475601196289]	yl	1	5
772	1062	wz	cy_637672090_1996385861.wav	D:\\hc--document\\all text\\P8_medical\\thesis_dataset\\use_wav_raw\\637672090\\1996385861.wav	0	3	[182.76016235351562, 0.0, 0.0, 216.9915313720703, 117.01792907714844, 0.0]	wz	1	3
773	219	rouhe	dx_59819424_16272094.wav	D:\\hc--document\\all text\\P8_medical\\thesis_dataset\\use_wav_raw\\59819424\\16272094.wav	0	4	[0.0, 61.13047790527344, 0.0, 0.0, 0.0, 82.38661193847656]	yl	0	5
774	1382	general	cy_683812881_2503441554.wav	D:\\hc--document\\all text\\P8_medical\\thesis_dataset\\use_wav_raw\\683812881\\2503441554.wav	0	0	[166.2861328125, 0.0, 0.0, 98.05860137939453, 84.37493896484375, 0.0]	general	1	0
775	1207	wz	cy_703462708_2928775638.wav	D:\\hc--document\\all text\\P8_medical\\thesis_dataset\\use_wav_raw\\703462708\\2928775638.wav	0	3	[94.89607238769531, 0.0, 1.3245341777801514, 23.981670379638672, 0.0, 50.413761138916016]	general	0	0
776	470	yl	cy_717862235_3240866992.wav	D:\\hc--document\\all text\\P8_medical\\thesis_dataset\\use_wav_raw\\717862235\\3240866992.wav	0	5	[0.0, 4.154109001159668, 0.0, 0.0, 0.0, 76.8357925415039]	yl	1	5
777	197	general	cy_648298316_2051391257.wav	D:\\hc--document\\all text\\P8_medical\\thesis_dataset\\use_wav_raw\\648298316\\2051391257.wav	0	0	[93.40569305419922, 0.0, 0.0, 33.4848518371582, 48.942630767822266, 0.0]	general	1	0
778	871	yl	cy_714791228_3169869132.wav	D:\\hc--document\\all text\\P8_medical\\thesis_dataset\\use_wav_raw\\714791228\\3169869132.wav	0	5	[72.96471405029297, 73.36509704589844, 45.91228103637695, 77.3449935913086, 0.0, 87.38583374023438]	yl	1	5
779	240	general	cy_680192311_2426421754.wav	D:\\hc--document\\all text\\P8_medical\\thesis_dataset\\use_wav_raw\\680192311\\2426421754.wav	0	0	[177.59523010253906, 0.0, 0.0, 165.51348876953125, 71.99473571777344, 0.0]	general	1	0
780	1186	general	cy_603868655_1816087382.wav	D:\\hc--document\\all text\\P8_medical\\thesis_dataset\\use_wav_raw\\603868655\\1816087382.wav	0	0	[162.98626708984375, 0.0, 0.0, 97.40672302246094, 47.271549224853516, 0.0]	general	1	0
781	612	jd	cy_614536815_1872080705.wav	D:\\hc--document\\all text\\P8_medical\\thesis_dataset\\use_wav_raw\\614536815\\1872080705.wav	0	2	[87.70193481445312, 14.518220901489258, 97.06848907470703, 18.458698272705078, 0.0, 0.0]	jd	1	2
782	1074	jd	dx_61776775_17654381.wav	D:\\hc--document\\all text\\P8_medical\\thesis_dataset\\use_wav_raw\\61776775\\17654381.wav	0	2	[22.84817886352539, 0.0, 71.49321746826172, 0.0, 0.0, 0.0]	jd	1	2
783	943	fn	cy_723127533_3362117869.wav	D:\\hc--document\\all text\\P8_medical\\thesis_dataset\\use_wav_raw\\723127533\\3362117869.wav	0	1	[0.0, 114.8591079711914, 0.0, 0.0, 0.0, 52.44560623168945]	fn	1	1
784	552	general	dx_87682949_26135515.wav	D:\\hc--document\\all text\\P8_medical\\thesis_dataset\\use_wav_raw\\87682949\\26135515.wav	0	0	[205.41073608398438, 0.0, 0.0, 163.82650756835938, 0.0, 75.88782501220703]	general	1	0
785	877	yl	cy_714366851_3159472230.wav	D:\\hc--document\\all text\\P8_medical\\thesis_dataset\\use_wav_raw\\714366851\\3159472230.wav	0	5	[0.0, 0.0, 0.0, 0.0, 0.0, 73.70475769042969]	yl	1	5
786	1418	jd	cy_29247542_21589631.wav	D:\\hc--document\\all text\\P8_medical\\thesis_dataset\\use_wav_raw\\29247542\\21589631.wav	0	2	[0.0, 0.0, 0.894921064376831, 0.0, 0.0, 0.0]	jd	1	2
787	1352	general	cy_718103548_3247366640.wav	D:\\hc--document\\all text\\P8_medical\\thesis_dataset\\use_wav_raw\\718103548\\3247366640.wav	0	0	[124.63137817382812, 0.0, 0.0, 61.434852600097656, 53.88469314575195, 0.0]	general	1	0
788	693	general	cy_692435805_2688675118.wav	D:\\hc--document\\all text\\P8_medical\\thesis_dataset\\use_wav_raw\\692435805\\2688675118.wav	0	0	[82.49728393554688, 0.0, 0.0, 0.0, 17.179468154907227, 0.0]	general	1	0
789	1240	general	cy_266093627_496182638.wav	D:\\hc--document\\all text\\P8_medical\\thesis_dataset\\use_wav_raw\\266093627\\496182638.wav	0	0	[174.1216583251953, 0.0, 0.0, 90.45256805419922, 63.493621826171875, 0.0]	general	1	0
790	1152	rouhe	cy_696875622_2781825314.wav	D:\\hc--document\\all text\\P8_medical\\thesis_dataset\\use_wav_raw\\696875622\\2781825314.wav	0	4	[0.0, 0.0, 0.0, 236.16273498535156, 548.7483520507812, 0.0]	rouhe	1	4
791	512	rouhe	cy_677993009_2376737652.wav	D:\\hc--document\\all text\\P8_medical\\thesis_dataset\\use_wav_raw\\677993009\\2376737652.wav	0	4	[66.64168548583984, 0.0, 0.0, 37.875980377197266, 87.24148559570312, 0.0]	rouhe	1	4
792	1633	yl	cy_715813049_3192894059.wav	D:\\hc--document\\all text\\P8_medical\\thesis_dataset\\use_wav_raw\\715813049\\3192894059.wav	0	5	[146.51466369628906, 0.0, 0.0, 132.74905395507812, 45.75160217285156, 0.0]	general	0	0
793	941	jd	cy_611479_2678200.wav	D:\\hc--document\\all text\\P8_medical\\thesis_dataset\\use_wav_raw\\611479\\2678200.wav	0	2	[0.0, 59.43266296386719, 133.19546508789062, 0.0, 0.0, 0.0]	jd	1	2
794	874	wz	dx_91839099_31055780.wav	D:\\hc--document\\all text\\P8_medical\\thesis_dataset\\use_wav_raw\\91839099\\31055780.wav	0	3	[94.84486389160156, 0.0, 0.0, 325.8573913574219, 298.4315185546875, 0.0]	wz	1	3
795	228	wz	dx_91801399_30866986.wav	D:\\hc--document\\all text\\P8_medical\\thesis_dataset\\use_wav_raw\\91801399\\30866986.wav	0	3	[167.13192749023438, 0.0, 0.0, 216.34539794921875, 83.10933685302734, 0.0]	wz	1	3
796	1512	fn	dx_91019697_30088581.wav	D:\\hc--document\\all text\\P8_medical\\thesis_dataset\\use_wav_raw\\91019697\\30088581.wav	0	1	[0.0, 89.52149963378906, 43.3299446105957, 13.66274356842041, 0.0, 86.54057312011719]	fn	1	1
797	110	fn	dx_89511120_32273113.wav	D:\\hc--document\\all text\\P8_medical\\thesis_dataset\\use_wav_raw\\89511120\\32273113.wav	0	1	[0.0, 27.510295867919922, 0.0, 0.0, 0.0, 0.0]	fn	1	1
798	1383	fn	dx_91289641_30295463.wav	D:\\hc--document\\all text\\P8_medical\\thesis_dataset\\use_wav_raw\\91289641\\30295463.wav	0	1	[0.0, 105.11511993408203, 0.0, 0.0, 0.0, 16.19086265563965]	fn	1	1
799	1305	yl	dx_84008845_30528977.wav	D:\\hc--document\\all text\\P8_medical\\thesis_dataset\\use_wav_raw\\84008845\\30528977.wav	0	5	[0.0, 74.05361938476562, 0.0, 0.0, 0.0, 79.7647933959961]	yl	1	5
800	812	jd	cy_714177180_3157549689.wav	D:\\hc--document\\all text\\P8_medical\\thesis_dataset\\use_wav_raw\\714177180\\3157549689.wav	0	2	[42.667694091796875, 41.24131393432617, 82.81360626220703, 19.38684844970703, 0.0, 13.42830753326416]	jd	1	2
801	86	general	cy_722171314_3339450175.wav	D:\\hc--document\\all text\\P8_medical\\thesis_dataset\\use_wav_raw\\722171314\\3339450175.wav	0	0	[102.96762084960938, 0.0, 73.47879028320312, 27.39255714416504, 0.0, 0.0]	general	1	0
802	1174	wz	dx_90224427_28832700.wav	D:\\hc--document\\all text\\P8_medical\\thesis_dataset\\use_wav_raw\\90224427\\28832700.wav	0	3	[170.2863311767578, 0.0, 0.0, 182.2353515625, 57.985103607177734, 0.0]	wz	1	3
803	335	jd	cy_447767080_1110675843.wav	D:\\hc--document\\all text\\P8_medical\\thesis_dataset\\use_wav_raw\\447767080\\1110675843.wav	0	2	[6.566439151763916, 64.32096862792969, 209.98324584960938, 0.0, 0.0, 0.0]	jd	1	2
804	1001	rouhe	cy_719308017_3274440565.wav	D:\\hc--document\\all text\\P8_medical\\thesis_dataset\\use_wav_raw\\719308017\\3274440565.wav	0	4	[120.69861602783203, 0.0, 0.0, 174.62939453125, 203.12332153320312, 12.965696334838867]	rouhe	1	4
805	452	general	cy_684199566_2512391174.wav	D:\\hc--document\\all text\\P8_medical\\thesis_dataset\\use_wav_raw\\684199566\\2512391174.wav	0	0	[192.3509979248047, 0.0, 17.032690048217773, 102.054443359375, 0.0, 29.81770133972168]	general	1	0
806	232	jd	cy_672196252_2254019272.wav	D:\\hc--document\\all text\\P8_medical\\thesis_dataset\\use_wav_raw\\672196252\\2254019272.wav	0	2	[9.436705589294434, 79.11261749267578, 180.116455078125, 0.0, 0.0, 0.0]	jd	1	2
807	596	rouhe	cy_721243714_3319480013.wav	D:\\hc--document\\all text\\P8_medical\\thesis_dataset\\use_wav_raw\\721243714\\3319480013.wav	0	4	[0.0, 0.0, 0.0, 317.87451171875, 685.3462524414062, 0.0]	rouhe	1	4
808	1043	wz	cy_721508975_3325106632.wav	D:\\hc--document\\all text\\P8_medical\\thesis_dataset\\use_wav_raw\\721508975\\3325106632.wav	0	3	[163.32106018066406, 0.0, 0.0, 190.00726318359375, 179.42910766601562, 0.0]	wz	1	3
809	1473	rouhe	dx_88293943_26742668.wav	D:\\hc--document\\all text\\P8_medical\\thesis_dataset\\use_wav_raw\\88293943\\26742668.wav	0	4	[47.8602294921875, 73.3764419555664, 101.78243255615234, 45.180763244628906, 0.0, 25.07262420654297]	jd	0	2
810	1318	fn	cy_719231806_3272456704.wav	D:\\hc--document\\all text\\P8_medical\\thesis_dataset\\use_wav_raw\\719231806\\3272456704.wav	0	1	[0.0, 111.35822296142578, 96.2348403930664, 0.0, 0.0, 34.39332580566406]	fn	1	1
811	360	rouhe	dx_76730433_21687464.wav	D:\\hc--document\\all text\\P8_medical\\thesis_dataset\\use_wav_raw\\76730433\\21687464.wav	0	4	[0.0, 0.0, 0.0, 278.79876708984375, 620.9044189453125, 0.0]	rouhe	1	4
812	1250	fn	cy_677465451_2365378680.wav	D:\\hc--document\\all text\\P8_medical\\thesis_dataset\\use_wav_raw\\677465451\\2365378680.wav	0	1	[0.0, 79.96464538574219, 109.9587631225586, 0.0, 0.0, 0.0]	jd	0	2
813	571	yl	cy_721440574_3323335158.wav	D:\\hc--document\\all text\\P8_medical\\thesis_dataset\\use_wav_raw\\721440574\\3323335158.wav	0	5	[0.0, 0.0, 0.0, 0.0, 0.0, 8.971540451049805]	yl	1	5
814	1008	fn	dx_53643371_14212563.wav	D:\\hc--document\\all text\\P8_medical\\thesis_dataset\\use_wav_raw\\53643371\\14212563.wav	0	1	[0.0, 92.17340850830078, 58.03599166870117, 6.382246494293213, 0.0, 64.20182800292969]	fn	1	1
815	569	yl	cy_718079310_3247704804.wav	D:\\hc--document\\all text\\P8_medical\\thesis_dataset\\use_wav_raw\\718079310\\3247704804.wav	0	5	[62.913936614990234, 0.0, 0.0, 40.870540618896484, 0.0, 87.56477355957031]	yl	1	5
816	1224	fn	dx_89741544_29553544.wav	D:\\hc--document\\all text\\P8_medical\\thesis_dataset\\use_wav_raw\\89741544\\29553544.wav	0	1	[0.0, 117.07484436035156, 84.55860900878906, 0.0, 0.0, 0.0]	fn	1	1
817	1336	general	cy_712855896_3127501670.wav	D:\\hc--document\\all text\\P8_medical\\thesis_dataset\\use_wav_raw\\712855896\\3127501670.wav	0	0	[146.5220489501953, 0.0, 0.0, 73.17969512939453, 27.606578826904297, 0.0]	general	1	0
818	960	wz	cy_721071284_3315802785.wav	D:\\hc--document\\all text\\P8_medical\\thesis_dataset\\use_wav_raw\\721071284\\3315802785.wav	0	3	[165.9330291748047, 0.0, 0.0, 182.56886291503906, 159.32293701171875, 0.0]	wz	1	3
819	1191	jd	cy_714026739_3153122785.wav	D:\\hc--document\\all text\\P8_medical\\thesis_dataset\\use_wav_raw\\714026739\\3153122785.wav	0	2	[0.0, 34.08512496948242, 179.79234313964844, 0.0, 0.0, 0.0]	jd	1	2
820	157	fn	cy_557880841_1575800519.wav	D:\\hc--document\\all text\\P8_medical\\thesis_dataset\\use_wav_raw\\557880841\\1575800519.wav	0	1	[0.0, 25.509424209594727, 0.0, 0.0, 0.0, 0.0]	fn	1	1
821	932	rouhe	cy_607924780_1836877256.wav	D:\\hc--document\\all text\\P8_medical\\thesis_dataset\\use_wav_raw\\607924780\\1836877256.wav	0	4	[0.0, 7.498556137084961, 0.0, 0.0, 0.0, 0.0]	fn	0	1
822	1278	fn	cy_580880318_1696094528.wav	D:\\hc--document\\all text\\P8_medical\\thesis_dataset\\use_wav_raw\\580880318\\1696094528.wav	0	1	[141.2708282470703, 0.0, 0.0, 90.62452697753906, 95.82347106933594, 0.0]	general	0	0
823	696	rouhe	cy_691424808_2666859396.wav	D:\\hc--document\\all text\\P8_medical\\thesis_dataset\\use_wav_raw\\691424808\\2666859396.wav	0	4	[200.59115600585938, 0.0, 0.0, 201.53614807128906, 163.8804473876953, 0.0]	wz	0	3
824	1322	wz	cy_682375840_2471892320.wav	D:\\hc--document\\all text\\P8_medical\\thesis_dataset\\use_wav_raw\\682375840\\2471892320.wav	0	3	[144.81820678710938, 0.0, 0.0, 215.22596740722656, 214.41635131835938, 0.0]	wz	1	3
825	149	wz	dx_90836942_29738492.wav	D:\\hc--document\\all text\\P8_medical\\thesis_dataset\\use_wav_raw\\90836942\\29738492.wav	0	3	[110.93310546875, 0.0, 0.0, 35.279415130615234, 0.0, 0.0]	general	0	0
826	945	general	cy_717817547_3240407669.wav	D:\\hc--document\\all text\\P8_medical\\thesis_dataset\\use_wav_raw\\717817547\\3240407669.wav	0	0	[128.48989868164062, 0.0, 0.0, 61.941856384277344, 68.45442199707031, 0.0]	general	1	0
827	913	general	cy_683047189_2486796174.wav	D:\\hc--document\\all text\\P8_medical\\thesis_dataset\\use_wav_raw\\683047189\\2486796174.wav	0	0	[137.38906860351562, 0.0, 0.0, 64.6700210571289, 0.0, 40.4212646484375]	general	1	0
828	544	general	dx_90630549_29571594.wav	D:\\hc--document\\all text\\P8_medical\\thesis_dataset\\use_wav_raw\\90630549\\29571594.wav	0	0	[94.66936492919922, 0.0, 75.45826721191406, 0.0, 0.0, 0.0]	general	1	0
829	651	rouhe	dx_84004625_30504892.wav	D:\\hc--document\\all text\\P8_medical\\thesis_dataset\\use_wav_raw\\84004625\\30504892.wav	0	4	[0.0, 0.0, 0.0, 319.52459716796875, 667.1532592773438, 0.0]	rouhe	1	4
830	394	wz	cy_724439549_3394366773.wav	D:\\hc--document\\all text\\P8_medical\\thesis_dataset\\use_wav_raw\\724439549\\3394366773.wav	0	3	[159.00450134277344, 0.0, 52.6229133605957, 41.13866424560547, 0.0, 0.0]	general	0	0
831	1087	fn	cy_656561388_2096338232.wav	D:\\hc--document\\all text\\P8_medical\\thesis_dataset\\use_wav_raw\\656561388\\2096338232.wav	0	1	[0.0, 0.0, 0.0, 0.0, 0.0, 115.58525085449219]	yl	0	5
832	1075	rouhe	cy_685674193_2543179248.wav	D:\\hc--document\\all text\\P8_medical\\thesis_dataset\\use_wav_raw\\685674193\\2543179248.wav	0	4	[128.04351806640625, 0.0, 0.0, 114.58956909179688, 128.3114776611328, 0.0]	rouhe	1	4
833	817	wz	cy_677267248_2361035436.wav	D:\\hc--document\\all text\\P8_medical\\thesis_dataset\\use_wav_raw\\677267248\\2361035436.wav	0	3	[131.4205780029297, 0.0, 0.0, 160.42703247070312, 85.40379333496094, 0.0]	wz	1	3
834	246	jd	cy_722986327_3358525501.wav	D:\\hc--document\\all text\\P8_medical\\thesis_dataset\\use_wav_raw\\722986327\\3358525501.wav	0	2	[0.0, 0.0, 0.0, 236.41180419921875, 821.8795776367188, 0.0]	rouhe	0	4
835	545	rouhe	cy_677500446_2366113840.wav	D:\\hc--document\\all text\\P8_medical\\thesis_dataset\\use_wav_raw\\677500446\\2366113840.wav	0	4	[0.0, 0.0, 0.0, 425.1446838378906, 1137.4930419921875, 0.0]	rouhe	1	4
836	657	general	dx_70450772_24065717.wav	D:\\hc--document\\all text\\P8_medical\\thesis_dataset\\use_wav_raw\\70450772\\24065717.wav	0	0	[119.53618621826172, 0.0, 0.0, 67.49153137207031, 0.0, 35.38486099243164]	general	1	0
837	1744	wz	cy_671121391_2231689804.wav	D:\\hc--document\\all text\\P8_medical\\thesis_dataset\\use_wav_raw\\671121391\\2231689804.wav	0	3	[126.64039611816406, 0.0, 0.0, 139.542724609375, 111.53128814697266, 0.0]	wz	1	3
838	1310	yl	cy_718978094_3267341172.wav	D:\\hc--document\\all text\\P8_medical\\thesis_dataset\\use_wav_raw\\718978094\\3267341172.wav	0	5	[15.692822456359863, 0.0, 0.0, 0.0, 0.0, 80.76362609863281]	yl	1	5
839	1420	fn	dx_91846386_31092971.wav	D:\\hc--document\\all text\\P8_medical\\thesis_dataset\\use_wav_raw\\91846386\\31092971.wav	0	1	[0.0, 49.503807067871094, 44.634376525878906, 0.0, 0.0, 26.91962432861328]	fn	1	1
840	1105	rouhe	cy_710882132_3090427765.wav	D:\\hc--document\\all text\\P8_medical\\thesis_dataset\\use_wav_raw\\710882132\\3090427765.wav	0	4	[0.0, 0.0, 0.0, 223.9397735595703, 624.4021606445312, 0.0]	rouhe	1	4
841	542	fn	cy_6419300_7239379.wav	D:\\hc--document\\all text\\P8_medical\\thesis_dataset\\use_wav_raw\\6419300\\7239379.wav	0	1	[0.0, 74.84185791015625, 1.3890910148620605, 0.0, 0.0, 31.3550968170166]	fn	1	1
842	1582	rouhe	cy_677676371_2370003760.wav	D:\\hc--document\\all text\\P8_medical\\thesis_dataset\\use_wav_raw\\677676371\\2370003760.wav	0	4	[46.4217414855957, 0.0, 0.0, 161.56063842773438, 317.7297058105469, 0.0]	rouhe	1	4
843	676	rouhe	cy_722966414_3359264837.wav	D:\\hc--document\\all text\\P8_medical\\thesis_dataset\\use_wav_raw\\722966414\\3359264837.wav	0	4	[0.0, 0.0, 0.0, 295.035400390625, 758.024169921875, 0.0]	rouhe	1	4
844	766	rouhe	cy_691493593_2668626516.wav	D:\\hc--document\\all text\\P8_medical\\thesis_dataset\\use_wav_raw\\691493593\\2668626516.wav	0	4	[0.0, 0.0, 0.0, 252.34312438964844, 553.4205322265625, 0.0]	rouhe	1	4
845	1591	yl	dx_86880584_25356053.wav	D:\\hc--document\\all text\\P8_medical\\thesis_dataset\\use_wav_raw\\86880584\\25356053.wav	0	5	[56.23234176635742, 83.79643249511719, 42.31655502319336, 62.694244384765625, 0.0, 99.99565124511719]	yl	1	5
846	611	wz	cy_724084414_3384319366.wav	D:\\hc--document\\all text\\P8_medical\\thesis_dataset\\use_wav_raw\\724084414\\3384319366.wav	0	3	[72.5618667602539, 0.0, 0.0, 213.6370391845703, 167.30853271484375, 0.0]	wz	1	3
847	463	general	cy_63016432_39909871.wav	D:\\hc--document\\all text\\P8_medical\\thesis_dataset\\use_wav_raw\\63016432\\39909871.wav	0	0	[151.3190460205078, 9.829020500183105, 138.62176513671875, 28.384828567504883, 0.0, 0.0]	general	1	0
848	885	wz	cy_684461893_2517853128.wav	D:\\hc--document\\all text\\P8_medical\\thesis_dataset\\use_wav_raw\\684461893\\2517853128.wav	0	3	[118.0097427368164, 0.0, 0.0, 154.59646606445312, 133.24195861816406, 0.0]	wz	1	3
849	409	rouhe	cy_722366023_3344899243.wav	D:\\hc--document\\all text\\P8_medical\\thesis_dataset\\use_wav_raw\\722366023\\3344899243.wav	0	4	[86.79618072509766, 0.0, 0.0, 126.2482681274414, 155.36843872070312, 0.0]	rouhe	1	4
850	890	rouhe	cy_723965704_3382240000.wav	D:\\hc--document\\all text\\P8_medical\\thesis_dataset\\use_wav_raw\\723965704\\3382240000.wav	0	4	[0.0, 0.0, 0.0, 312.004150390625, 633.4246215820312, 0.0]	rouhe	1	4
851	1770	yl	cy_671148109_2232267354.wav	D:\\hc--document\\all text\\P8_medical\\thesis_dataset\\use_wav_raw\\671148109\\2232267354.wav	0	5	[0.0, 33.22700500488281, 0.0, 0.0, 0.0, 71.10270690917969]	yl	1	5
852	588	jd	cy_715599538_3188268928.wav	D:\\hc--document\\all text\\P8_medical\\thesis_dataset\\use_wav_raw\\715599538\\3188268928.wav	0	2	[0.0, 10.478321075439453, 115.67298126220703, 0.0, 0.0, 0.0]	jd	1	2
853	1350	yl	cy_692710217_2694562980.wav	D:\\hc--document\\all text\\P8_medical\\thesis_dataset\\use_wav_raw\\692710217\\2694562980.wav	0	5	[0.0, 0.0, 0.0, 0.0, 0.0, 38.06892776489258]	yl	1	5
854	1400	fn	cy_717683465_3236998199.wav	D:\\hc--document\\all text\\P8_medical\\thesis_dataset\\use_wav_raw\\717683465\\3236998199.wav	0	1	[77.04071807861328, 27.49978256225586, 0.0, 72.8977279663086, 0.0, 89.98715209960938]	yl	0	5
855	412	general	cy_721560301_3325468271.wav	D:\\hc--document\\all text\\P8_medical\\thesis_dataset\\use_wav_raw\\721560301\\3325468271.wav	0	0	[184.11526489257812, 0.0, 0.0, 111.51160430908203, 42.64319610595703, 0.0]	general	1	0
856	522	wz	dx_78069768_22210948.wav	D:\\hc--document\\all text\\P8_medical\\thesis_dataset\\use_wav_raw\\78069768\\22210948.wav	0	3	[97.08458709716797, 0.0, 0.0, 157.08377075195312, 146.67578125, 0.0]	wz	1	3
857	1388	rouhe	dx_85798246_24619918.wav	D:\\hc--document\\all text\\P8_medical\\thesis_dataset\\use_wav_raw\\85798246\\24619918.wav	0	4	[0.0, 0.0, 0.0, 287.61517333984375, 595.9548950195312, 0.0]	rouhe	1	4
858	985	fn	cy_697586250_2797394066.wav	D:\\hc--document\\all text\\P8_medical\\thesis_dataset\\use_wav_raw\\697586250\\2797394066.wav	0	1	[0.0, 1.880305290222168, 0.0, 0.0, 0.0, 0.0]	fn	1	1
859	647	general	cy_691938094_2677614692.wav	D:\\hc--document\\all text\\P8_medical\\thesis_dataset\\use_wav_raw\\691938094\\2677614692.wav	0	0	[118.40557861328125, 0.0, 0.0, 15.730262756347656, 16.686241149902344, 0.0]	general	1	0
860	1019	jd	cy_705889074_2986368030.wav	D:\\hc--document\\all text\\P8_medical\\thesis_dataset\\use_wav_raw\\705889074\\2986368030.wav	0	2	[0.0, 157.51486206054688, 115.14389038085938, 0.0, 0.0, 7.922757148742676]	fn	0	1
861	1289	yl	cy_655998896_2095334825.wav	D:\\hc--document\\all text\\P8_medical\\thesis_dataset\\use_wav_raw\\655998896\\2095334825.wav	0	5	[0.0, 0.0, 0.0, 0.0, 0.0, 69.30255126953125]	yl	1	5
862	1597	general	cy_672875983_2268321228.wav	D:\\hc--document\\all text\\P8_medical\\thesis_dataset\\use_wav_raw\\672875983\\2268321228.wav	0	0	[95.30410766601562, 0.0, 0.0, 64.2960205078125, 0.0, 45.745445251464844]	general	1	0
863	988	general	dx_92494019_31958030.wav	D:\\hc--document\\all text\\P8_medical\\thesis_dataset\\use_wav_raw\\92494019\\31958030.wav	0	0	[23.516525268554688, 0.0, 0.0, 0.0, 0.0, 13.030730247497559]	general	1	0
864	1341	general	dx_91310563_30399581.wav	D:\\hc--document\\all text\\P8_medical\\thesis_dataset\\use_wav_raw\\91310563\\30399581.wav	0	0	[174.62066650390625, 0.0, 0.0, 115.88837432861328, 43.78470230102539, 5.437678813934326]	general	1	0
865	1193	jd	cy_719530962_3279323028.wav	D:\\hc--document\\all text\\P8_medical\\thesis_dataset\\use_wav_raw\\719530962\\3279323028.wav	0	2	[49.246437072753906, 0.0, 83.55268096923828, 0.0, 0.0, 0.0]	jd	1	2
866	1425	fn	cy_713759775_3148956116.wav	D:\\hc--document\\all text\\P8_medical\\thesis_dataset\\use_wav_raw\\713759775\\3148956116.wav	0	1	[0.0, 40.23983383178711, 0.0, 0.0, 0.0, 0.0]	fn	1	1
867	1200	fn	cy_637289760_1994368862.wav	D:\\hc--document\\all text\\P8_medical\\thesis_dataset\\use_wav_raw\\637289760\\1994368862.wav	0	1	[0.0, 157.5582275390625, 76.41537475585938, 0.0, 0.0, 0.0]	fn	1	1
868	1155	rouhe	cy_691354151_2665381672.wav	D:\\hc--document\\all text\\P8_medical\\thesis_dataset\\use_wav_raw\\691354151\\2665381672.wav	0	4	[32.18962860107422, 0.0, 0.0, 62.81549835205078, 210.34361267089844, 0.0]	rouhe	1	4
869	818	yl	cy_688050527_2595115260.wav	D:\\hc--document\\all text\\P8_medical\\thesis_dataset\\use_wav_raw\\688050527\\2595115260.wav	0	5	[0.0, 19.155147552490234, 0.0, 0.0, 0.0, 84.4224624633789]	yl	1	5
870	1707	jd	cy_601338600_1803206129.wav	D:\\hc--document\\all text\\P8_medical\\thesis_dataset\\use_wav_raw\\601338600\\1803206129.wav	0	2	[0.0, 0.0, 22.06256866455078, 0.0, 0.0, 0.0]	jd	1	2
871	840	general	cy_694664407_2735587016.wav	D:\\hc--document\\all text\\P8_medical\\thesis_dataset\\use_wav_raw\\694664407\\2735587016.wav	0	0	[63.3494873046875, 0.0, 53.78384780883789, 0.0, 0.0, 0.0]	general	1	0
872	1732	jd	cy_669332893_2195129488.wav	D:\\hc--document\\all text\\P8_medical\\thesis_dataset\\use_wav_raw\\669332893\\2195129488.wav	0	2	[0.0, 92.19536590576172, 150.39613342285156, 0.0, 0.0, 0.0]	jd	1	2
873	912	jd	cy_645930940_2038735982.wav	D:\\hc--document\\all text\\P8_medical\\thesis_dataset\\use_wav_raw\\645930940\\2038735982.wav	0	2	[68.5716781616211, 22.689769744873047, 74.6677017211914, 0.0, 0.0, 16.660179138183594]	jd	1	2
874	1696	general	cy_691217368_2662624804.wav	D:\\hc--document\\all text\\P8_medical\\thesis_dataset\\use_wav_raw\\691217368\\2662624804.wav	0	0	[95.82710266113281, 0.0, 0.0, 37.82984924316406, 71.56117248535156, 0.0]	general	1	0
875	902	rouhe	cy_696960882_2783739582.wav	D:\\hc--document\\all text\\P8_medical\\thesis_dataset\\use_wav_raw\\696960882\\2783739582.wav	0	4	[102.531005859375, 0.0, 0.0, 85.27178955078125, 252.0269317626953, 0.0]	rouhe	1	4
876	181	general	cy_679158590_2401981330.wav	D:\\hc--document\\all text\\P8_medical\\thesis_dataset\\use_wav_raw\\679158590\\2401981330.wav	0	0	[208.00473022460938, 0.0, 0.0, 140.8678741455078, 8.756845474243164, 0.0]	general	1	0
877	1415	yl	cy_675903576_2332351442.wav	D:\\hc--document\\all text\\P8_medical\\thesis_dataset\\use_wav_raw\\675903576\\2332351442.wav	0	5	[0.0, 49.80979919433594, 24.084291458129883, 0.0, 0.0, 57.49979782104492]	yl	1	5
878	856	yl	dx_90755745_29906661.wav	D:\\hc--document\\all text\\P8_medical\\thesis_dataset\\use_wav_raw\\90755745\\29906661.wav	0	5	[6.533170223236084, 39.494895935058594, 23.364667892456055, 0.0, 0.0, 58.224830627441406]	yl	1	5
879	1022	yl	cy_608543091_1839694880.wav	D:\\hc--document\\all text\\P8_medical\\thesis_dataset\\use_wav_raw\\608543091\\1839694880.wav	0	5	[67.58695983886719, 1.8974101543426514, 1.848947525024414, 18.347116470336914, 0.0, 76.31758880615234]	yl	1	5
880	1091	general	cy_560038955_1586180450.wav	D:\\hc--document\\all text\\P8_medical\\thesis_dataset\\use_wav_raw\\560038955\\1586180450.wav	0	0	[69.61994171142578, 11.79065227508545, 34.215084075927734, 0.0, 0.0, 13.928509712219238]	general	1	0
881	1293	general	cy_715246471_3179758832.wav	D:\\hc--document\\all text\\P8_medical\\thesis_dataset\\use_wav_raw\\715246471\\3179758832.wav	0	0	[177.1123046875, 0.0, 0.0, 169.9632568359375, 82.01962280273438, 0.0]	general	1	0
882	77	general	cy_716281091_3203051424.wav	D:\\hc--document\\all text\\P8_medical\\thesis_dataset\\use_wav_raw\\716281091\\3203051424.wav	0	0	[0.0, 0.0, 0.0, 0.0, 0.0, 0.0]	general	1	0
883	1766	general	cy_723706440_3376096979.wav	D:\\hc--document\\all text\\P8_medical\\thesis_dataset\\use_wav_raw\\723706440\\3376096979.wav	0	0	[67.43464660644531, 0.0, 0.0, 30.109045028686523, 10.205886840820312, 0.0]	general	1	0
884	979	jd	cy_659577790_2113120898.wav	D:\\hc--document\\all text\\P8_medical\\thesis_dataset\\use_wav_raw\\659577790\\2113120898.wav	0	2	[0.0, 101.70600128173828, 192.8911590576172, 0.0, 0.0, 0.0]	jd	1	2
885	1103	general	dx_15765676_7824283.wav	D:\\hc--document\\all text\\P8_medical\\thesis_dataset\\use_wav_raw\\15765676\\7824283.wav	0	0	[79.5557861328125, 0.0, 0.0, 46.62839126586914, 22.622570037841797, 0.0]	general	1	0
886	1613	wz	cy_684523883_2519550308.wav	D:\\hc--document\\all text\\P8_medical\\thesis_dataset\\use_wav_raw\\684523883\\2519550308.wav	0	3	[129.54039001464844, 0.0, 0.0, 196.34031677246094, 116.78801727294922, 0.0]	wz	1	3
887	1023	yl	cy_716014074_3196959693.wav	D:\\hc--document\\all text\\P8_medical\\thesis_dataset\\use_wav_raw\\716014074\\3196959693.wav	0	5	[112.18318939208984, 0.0, 0.0, 120.9815673828125, 113.06178283691406, 0.0]	wz	0	3
888	1557	rouhe	cy_692803593_2696604680.wav	D:\\hc--document\\all text\\P8_medical\\thesis_dataset\\use_wav_raw\\692803593\\2696604680.wav	0	4	[0.0, 0.0, 0.0, 284.94964599609375, 591.7987670898438, 0.0]	rouhe	1	4
889	1185	jd	dx_84966633_24288026.wav	D:\\hc--document\\all text\\P8_medical\\thesis_dataset\\use_wav_raw\\84966633\\24288026.wav	0	2	[0.0, 138.0517578125, 130.54983520507812, 0.0, 0.0, 19.165481567382812]	fn	0	1
890	356	rouhe	cy_718439415_3255414676.wav	D:\\hc--document\\all text\\P8_medical\\thesis_dataset\\use_wav_raw\\718439415\\3255414676.wav	0	4	[0.0, 0.0, 0.0, 0.0, 0.0, 28.67635726928711]	yl	0	5
891	1154	general	dx_89739139_29540090.wav	D:\\hc--document\\all text\\P8_medical\\thesis_dataset\\use_wav_raw\\89739139\\29540090.wav	0	0	[224.06304931640625, 0.0, 0.0, 136.2974853515625, 0.0, 0.0]	general	1	0
892	99	general	cy_681790729_2459553700.wav	D:\\hc--document\\all text\\P8_medical\\thesis_dataset\\use_wav_raw\\681790729\\2459553700.wav	0	0	[94.85420989990234, 26.30998992919922, 51.09536361694336, 42.9925422668457, 0.0, 49.32807540893555]	general	1	0
893	166	fn	cy_684635713_2521729094.wav	D:\\hc--document\\all text\\P8_medical\\thesis_dataset\\use_wav_raw\\684635713\\2521729094.wav	0	1	[0.0, 74.06173706054688, 57.76285934448242, 0.0, 0.0, 39.133914947509766]	fn	1	1
894	864	yl	cy_718184445_3248880750.wav	D:\\hc--document\\all text\\P8_medical\\thesis_dataset\\use_wav_raw\\718184445\\3248880750.wav	0	5	[0.0, 0.0, 0.0, 0.0, 0.0, 42.38655090332031]	yl	1	5
895	87	wz	cy_635434981_1984377083.wav	D:\\hc--document\\all text\\P8_medical\\thesis_dataset\\use_wav_raw\\635434981\\1984377083.wav	0	3	[142.3893585205078, 0.0, 0.0, 153.74708557128906, 119.2736587524414, 0.0]	wz	1	3
896	881	general	dx_57180072_15345093.wav	D:\\hc--document\\all text\\P8_medical\\thesis_dataset\\use_wav_raw\\57180072\\15345093.wav	0	0	[176.04122924804688, 0.0, 0.0, 109.38729858398438, 19.992448806762695, 0.0]	general	1	0
897	129	jd	cy_675563525_2325098192.wav	D:\\hc--document\\all text\\P8_medical\\thesis_dataset\\use_wav_raw\\675563525\\2325098192.wav	0	2	[0.0, 32.879478454589844, 88.7585220336914, 0.0, 0.0, 0.0]	jd	1	2
898	1640	yl	cy_700907350_2871530972.wav	D:\\hc--document\\all text\\P8_medical\\thesis_dataset\\use_wav_raw\\700907350\\2871530972.wav	0	5	[27.391250610351562, 36.90879821777344, 0.0, 51.249755859375, 0.0, 127.72369384765625]	yl	1	5
899	527	general	cy_446396010_1106531280.wav	D:\\hc--document\\all text\\P8_medical\\thesis_dataset\\use_wav_raw\\446396010\\1106531280.wav	0	0	[161.8278350830078, 0.0, 0.0, 95.64803314208984, 74.1558609008789, 0.0]	general	1	0
900	1236	wz	cy_685177183_2532739778.wav	D:\\hc--document\\all text\\P8_medical\\thesis_dataset\\use_wav_raw\\685177183\\2532739778.wav	0	3	[63.27704620361328, 0.0, 0.0, 128.2606658935547, 213.57398986816406, 0.0]	rouhe	0	4
901	1579	yl	cy_672845442_2267590134.wav	D:\\hc--document\\all text\\P8_medical\\thesis_dataset\\use_wav_raw\\672845442\\2267590134.wav	0	5	[0.0, 0.0, 0.0, 0.0, 0.0, 70.84247589111328]	yl	1	5
902	163	yl	cy_669511298_2198321012.wav	D:\\hc--document\\all text\\P8_medical\\thesis_dataset\\use_wav_raw\\669511298\\2198321012.wav	0	5	[229.6841278076172, 0.0, 14.663772583007812, 145.82388305664062, 53.70063018798828, 0.0]	general	0	0
903	652	fn	dx_92016601_30987565.wav	D:\\hc--document\\all text\\P8_medical\\thesis_dataset\\use_wav_raw\\92016601\\30987565.wav	0	1	[0.0, 84.58918762207031, 32.30084228515625, 0.0, 0.0, 60.8291130065918]	fn	1	1
904	1303	yl	cy_699288486_2835332244.wav	D:\\hc--document\\all text\\P8_medical\\thesis_dataset\\use_wav_raw\\699288486\\2835332244.wav	0	5	[0.0, 67.90382385253906, 36.61564254760742, 0.0, 0.0, 82.19789123535156]	yl	1	5
905	1674	jd	dx_90393856_29397056.wav	D:\\hc--document\\all text\\P8_medical\\thesis_dataset\\use_wav_raw\\90393856\\29397056.wav	0	2	[0.0, 74.78430938720703, 46.8062744140625, 0.0, 0.0, 28.332191467285156]	fn	0	1
906	1040	jd	cy_193270153_299686685.wav	D:\\hc--document\\all text\\P8_medical\\thesis_dataset\\use_wav_raw\\193270153\\299686685.wav	0	2	[0.0, 113.38194274902344, 118.8674545288086, 0.0, 0.0, 0.0]	jd	1	2
907	1690	jd	cy_598515287_1788523328.wav	D:\\hc--document\\all text\\P8_medical\\thesis_dataset\\use_wav_raw\\598515287\\1788523328.wav	0	2	[0.0, 35.8333740234375, 112.99087524414062, 0.0, 0.0, 0.0]	jd	1	2
908	1285	yl	cy_553478597_1554599531.wav	D:\\hc--document\\all text\\P8_medical\\thesis_dataset\\use_wav_raw\\553478597\\1554599531.wav	0	5	[84.23397064208984, 0.0, 0.0, 160.97793579101562, 146.5181427001953, 0.0]	wz	0	3
909	1680	general	cy_717951723_3243164631.wav	D:\\hc--document\\all text\\P8_medical\\thesis_dataset\\use_wav_raw\\717951723\\3243164631.wav	0	0	[42.192039489746094, 0.0, 0.0, 0.0, 0.0, 39.25747299194336]	general	1	0
910	134	fn	cy_669536339_2199026672.wav	D:\\hc--document\\all text\\P8_medical\\thesis_dataset\\use_wav_raw\\669536339\\2199026672.wav	0	1	[0.0, 23.086423873901367, 0.0, 0.0, 0.0, 0.0]	fn	1	1
911	613	yl	cy_652913663_2076281012.wav	D:\\hc--document\\all text\\P8_medical\\thesis_dataset\\use_wav_raw\\652913663\\2076281012.wav	0	5	[0.0, 0.0, 0.0, 0.0, 0.0, 16.762313842773438]	yl	1	5
912	1628	wz	dx_90844803_29775458.wav	D:\\hc--document\\all text\\P8_medical\\thesis_dataset\\use_wav_raw\\90844803\\29775458.wav	0	3	[150.70419311523438, 0.0, 0.0, 222.44361877441406, 189.73768615722656, 0.0]	wz	1	3
913	315	yl	cy_715669668_3189300757.wav	D:\\hc--document\\all text\\P8_medical\\thesis_dataset\\use_wav_raw\\715669668\\3189300757.wav	0	5	[0.0, 28.795427322387695, 0.0, 0.0, 0.0, 147.42800903320312]	yl	1	5
914	1585	rouhe	cy_695817824_2760573392.wav	D:\\hc--document\\all text\\P8_medical\\thesis_dataset\\use_wav_raw\\695817824\\2760573392.wav	0	4	[0.0, 0.0, 0.0, 197.9304656982422, 301.029052734375, 0.0]	rouhe	1	4
915	1282	jd	cy_606470572_1829494937.wav	D:\\hc--document\\all text\\P8_medical\\thesis_dataset\\use_wav_raw\\606470572\\1829494937.wav	0	2	[39.206851959228516, 0.0, 56.7986946105957, 0.0, 0.0, 0.0]	jd	1	2
916	347	jd	dx_90449302_29047841.wav	D:\\hc--document\\all text\\P8_medical\\thesis_dataset\\use_wav_raw\\90449302\\29047841.wav	0	2	[0.0, 0.0, 0.0, 272.3432922363281, 634.9931640625, 0.0]	rouhe	0	4
917	1190	wz	cy_672638493_2264897182.wav	D:\\hc--document\\all text\\P8_medical\\thesis_dataset\\use_wav_raw\\672638493\\2264897182.wav	0	3	[0.0, 131.04217529296875, 92.8875503540039, 0.0, 0.0, 0.0]	fn	0	1
918	1487	yl	cy_442168471_1090242051.wav	D:\\hc--document\\all text\\P8_medical\\thesis_dataset\\use_wav_raw\\442168471\\1090242051.wav	0	5	[0.0, 0.0, 0.0, 0.0, 0.0, 32.941043853759766]	yl	1	5
919	547	general	cy_720317454_3297852454.wav	D:\\hc--document\\all text\\P8_medical\\thesis_dataset\\use_wav_raw\\720317454\\3297852454.wav	0	0	[159.692138671875, 0.0, 0.0, 223.17469787597656, 96.03009033203125, 0.0]	wz	0	3
920	170	fn	cy_560840625_1591714658.wav	D:\\hc--document\\all text\\P8_medical\\thesis_dataset\\use_wav_raw\\560840625\\1591714658.wav	0	1	[0.0, 17.024389266967773, 0.0, 0.0, 0.0, 0.0]	fn	1	1
921	617	general	cy_710025297_3073873369.wav	D:\\hc--document\\all text\\P8_medical\\thesis_dataset\\use_wav_raw\\710025297\\3073873369.wav	0	0	[145.46360778808594, 0.0, 0.0, 87.7024154663086, 50.7071647644043, 0.0]	general	1	0
922	1041	fn	cy_572521159_1651013378.wav	D:\\hc--document\\all text\\P8_medical\\thesis_dataset\\use_wav_raw\\572521159\\1651013378.wav	0	1	[0.0, 88.07503509521484, 0.0, 0.0, 0.0, 0.0]	fn	1	1
923	100	rouhe	cy_706005380_2989255160.wav	D:\\hc--document\\all text\\P8_medical\\thesis_dataset\\use_wav_raw\\706005380\\2989255160.wav	0	4	[91.13380432128906, 0.0, 0.0, 254.07620239257812, 350.14678955078125, 0.0]	rouhe	1	4
924	606	yl	cy_714494712_3163516691.wav	D:\\hc--document\\all text\\P8_medical\\thesis_dataset\\use_wav_raw\\714494712\\3163516691.wav	0	5	[0.0, 0.4112080931663513, 0.0, 0.0, 0.0, 87.85123443603516]	yl	1	5
925	388	jd	cy_700900462_2871337540.wav	D:\\hc--document\\all text\\P8_medical\\thesis_dataset\\use_wav_raw\\700900462\\2871337540.wav	0	2	[0.0, 78.4349136352539, 107.78460693359375, 0.0, 0.0, 0.0]	jd	1	2
926	998	wz	dx_91384384_30426799.wav	D:\\hc--document\\all text\\P8_medical\\thesis_dataset\\use_wav_raw\\91384384\\30426799.wav	0	3	[117.16242218017578, 0.0, 0.0, 269.0375061035156, 222.357177734375, 0.0]	wz	1	3
927	440	general	cy_669066760_2189248246.wav	D:\\hc--document\\all text\\P8_medical\\thesis_dataset\\use_wav_raw\\669066760\\2189248246.wav	0	0	[0.0, 91.12237548828125, 55.12309265136719, 0.0, 0.0, 0.0]	fn	0	1
928	1561	wz	cy_556656288_1570488704.wav	D:\\hc--document\\all text\\P8_medical\\thesis_dataset\\use_wav_raw\\556656288\\1570488704.wav	0	3	[182.488525390625, 0.0, 0.0, 184.3709259033203, 54.93983459472656, 0.0]	wz	1	3
929	1774	jd	dx_91311513_30402659.wav	D:\\hc--document\\all text\\P8_medical\\thesis_dataset\\use_wav_raw\\91311513\\30402659.wav	0	2	[0.0, 137.17030334472656, 181.32102966308594, 0.0, 0.0, 0.0]	jd	1	2
930	1099	wz	dx_90411229_29490321.wav	D:\\hc--document\\all text\\P8_medical\\thesis_dataset\\use_wav_raw\\90411229\\29490321.wav	0	3	[186.3793182373047, 0.0, 0.0, 203.08172607421875, 111.1700210571289, 0.0]	wz	1	3
931	253	fn	cy_663203910_2133948161.wav	D:\\hc--document\\all text\\P8_medical\\thesis_dataset\\use_wav_raw\\663203910\\2133948161.wav	0	1	[0.0, 8.434952735900879, 107.9706039428711, 0.0, 0.0, 0.0]	jd	0	2
932	966	general	cy_648543158_2053885370.wav	D:\\hc--document\\all text\\P8_medical\\thesis_dataset\\use_wav_raw\\648543158\\2053885370.wav	0	0	[130.63919067382812, 0.0, 0.0, 89.1084213256836, 0.0, 17.683696746826172]	general	1	0
933	1092	fn	cy_682715832_2479194700.wav	D:\\hc--document\\all text\\P8_medical\\thesis_dataset\\use_wav_raw\\682715832\\2479194700.wav	0	1	[49.83604431152344, 0.0, 36.97393798828125, 0.0, 0.0, 0.0]	general	0	0
934	1711	yl	cy_716159041_3202659493.wav	D:\\hc--document\\all text\\P8_medical\\thesis_dataset\\use_wav_raw\\716159041\\3202659493.wav	0	5	[0.0, 0.0, 0.0, 0.0, 0.0, 2.741971254348755]	yl	1	5
935	889	jd	cy_724494048_3395839221.wav	D:\\hc--document\\all text\\P8_medical\\thesis_dataset\\use_wav_raw\\724494048\\3395839221.wav	0	2	[44.364681243896484, 0.0, 57.02985763549805, 0.0, 0.0, 0.0]	jd	1	2
936	682	yl	cy_717942063_3242590408.wav	D:\\hc--document\\all text\\P8_medical\\thesis_dataset\\use_wav_raw\\717942063\\3242590408.wav	0	5	[0.0, 0.0, 0.0, 0.0, 0.0, 115.9837875366211]	yl	1	5
937	1363	wz	dx_88114004_27821088.wav	D:\\hc--document\\all text\\P8_medical\\thesis_dataset\\use_wav_raw\\88114004\\27821088.wav	0	3	[180.90011596679688, 0.0, 0.0, 205.70962524414062, 151.8011474609375, 0.0]	wz	1	3
938	916	general	dx_90822978_30245816.wav	D:\\hc--document\\all text\\P8_medical\\thesis_dataset\\use_wav_raw\\90822978\\30245816.wav	0	0	[208.40953063964844, 0.0, 0.0, 149.08975219726562, 37.811805725097656, 0.0]	general	1	0
939	121	general	cy_668374083_2175125700.wav	D:\\hc--document\\all text\\P8_medical\\thesis_dataset\\use_wav_raw\\668374083\\2175125700.wav	0	0	[193.0062713623047, 0.0, 0.0, 141.77723693847656, 5.051231861114502, 8.988204002380371]	general	1	0
940	1618	jd	cy_589476250_1742760860.wav	D:\\hc--document\\all text\\P8_medical\\thesis_dataset\\use_wav_raw\\589476250\\1742760860.wav	0	2	[87.98538970947266, 0.0, 0.0, 24.203020095825195, 79.5255355834961, 0.0]	general	0	0
941	703	wz	dx_92396670_32108277.wav	D:\\hc--document\\all text\\P8_medical\\thesis_dataset\\use_wav_raw\\92396670\\32108277.wav	0	3	[194.12847900390625, 0.0, 0.0, 212.15174865722656, 124.94004821777344, 0.0]	wz	1	3
942	961	jd	cy_697051566_2785721440.wav	D:\\hc--document\\all text\\P8_medical\\thesis_dataset\\use_wav_raw\\697051566\\2785721440.wav	0	2	[0.0, 0.0, 0.0, 275.520751953125, 656.9560546875, 0.0]	rouhe	0	4
943	819	jd	cy_672911549_2269006946.wav	D:\\hc--document\\all text\\P8_medical\\thesis_dataset\\use_wav_raw\\672911549\\2269006946.wav	0	2	[72.60482025146484, 66.62862396240234, 204.38485717773438, 0.0, 0.0, 0.0]	jd	1	2
944	1251	jd	cy_641193283_2015177948.wav	D:\\hc--document\\all text\\P8_medical\\thesis_dataset\\use_wav_raw\\641193283\\2015177948.wav	0	2	[0.0, 13.818178176879883, 59.240413665771484, 0.0, 0.0, 0.0]	jd	1	2
945	468	wz	cy_714375975_3160162858.wav	D:\\hc--document\\all text\\P8_medical\\thesis_dataset\\use_wav_raw\\714375975\\3160162858.wav	0	3	[178.86285400390625, 0.0, 0.0, 182.657470703125, 133.09877014160156, 0.0]	wz	1	3
946	187	yl	cy_688208989_2598624774.wav	D:\\hc--document\\all text\\P8_medical\\thesis_dataset\\use_wav_raw\\688208989\\2598624774.wav	0	5	[19.58095932006836, 40.4735221862793, 19.095199584960938, 25.93617820739746, 0.0, 69.61808776855469]	yl	1	5
947	1611	jd	cy_629694415_1953185162.wav	D:\\hc--document\\all text\\P8_medical\\thesis_dataset\\use_wav_raw\\629694415\\1953185162.wav	0	2	[0.0, 117.5055160522461, 190.47543334960938, 0.0, 0.0, 0.0]	jd	1	2
948	364	jd	cy_668100899_2169556442.wav	D:\\hc--document\\all text\\P8_medical\\thesis_dataset\\use_wav_raw\\668100899\\2169556442.wav	0	2	[0.0, 0.0, 77.04134368896484, 0.0, 0.0, 0.0]	jd	1	2
949	1546	jd	dx_89683997_29261545.wav	D:\\hc--document\\all text\\P8_medical\\thesis_dataset\\use_wav_raw\\89683997\\29261545.wav	0	2	[0.0, 75.13011932373047, 117.09869384765625, 0.0, 0.0, 0.0]	jd	1	2
950	639	rouhe	cy_720244508_3295959659.wav	D:\\hc--document\\all text\\P8_medical\\thesis_dataset\\use_wav_raw\\720244508\\3295959659.wav	0	4	[0.0, 0.0, 0.0, 310.2593688964844, 563.6439208984375, 0.0]	rouhe	1	4
951	391	general	cy_445213905_1101363489.wav	D:\\hc--document\\all text\\P8_medical\\thesis_dataset\\use_wav_raw\\445213905\\1101363489.wav	0	0	[54.2236213684082, 0.0, 1.948181390762329, 0.0, 0.0, 0.0]	general	1	0
952	261	wz	cy_719961209_3290513939.wav	D:\\hc--document\\all text\\P8_medical\\thesis_dataset\\use_wav_raw\\719961209\\3290513939.wav	0	3	[178.24851989746094, 0.0, 0.0, 216.31240844726562, 146.62481689453125, 0.0]	wz	1	3
953	803	jd	cy_448785936_1114488005.wav	D:\\hc--document\\all text\\P8_medical\\thesis_dataset\\use_wav_raw\\448785936\\1114488005.wav	0	2	[0.0, 75.00548553466797, 73.00277709960938, 0.0, 0.0, 30.658546447753906]	fn	0	1
954	599	rouhe	cy_680948931_2441884118.wav	D:\\hc--document\\all text\\P8_medical\\thesis_dataset\\use_wav_raw\\680948931\\2441884118.wav	0	4	[0.0, 0.0, 60.575340270996094, 0.0, 0.0, 0.0]	jd	0	2
955	88	fn	cy_724462807_3394431946.wav	D:\\hc--document\\all text\\P8_medical\\thesis_dataset\\use_wav_raw\\724462807\\3394431946.wav	0	1	[0.0, 110.93494415283203, 87.1247787475586, 0.0, 0.0, 43.98347091674805]	fn	1	1
956	1519	rouhe	cy_716771613_3215474659.wav	D:\\hc--document\\all text\\P8_medical\\thesis_dataset\\use_wav_raw\\716771613\\3215474659.wav	0	4	[163.18893432617188, 0.0, 0.0, 89.4926986694336, 0.0, 53.100120544433594]	general	0	0
957	974	jd	dx_90435665_29619099.wav	D:\\hc--document\\all text\\P8_medical\\thesis_dataset\\use_wav_raw\\90435665\\29619099.wav	0	2	[0.0, 30.842510223388672, 77.43759155273438, 0.0, 0.0, 0.0]	jd	1	2
958	1239	general	cy_674019182_2292544488.wav	D:\\hc--document\\all text\\P8_medical\\thesis_dataset\\use_wav_raw\\674019182\\2292544488.wav	0	0	[15.266944885253906, 0.0, 0.0, 0.0, 0.0, 16.330217361450195]	yl	0	5
959	117	jd	cy_246322882_438750675.wav	D:\\hc--document\\all text\\P8_medical\\thesis_dataset\\use_wav_raw\\246322882\\438750675.wav	0	2	[16.088008880615234, 6.643856048583984, 127.82239532470703, 0.0, 0.0, 0.0]	jd	1	2
960	1100	general	cy_658526958_2107618442.wav	D:\\hc--document\\all text\\P8_medical\\thesis_dataset\\use_wav_raw\\658526958\\2107618442.wav	0	0	[139.67483520507812, 0.0, 3.335357427597046, 85.93435668945312, 0.0, 10.415175437927246]	general	1	0
961	1232	general	cy_558658551_1580499506.wav	D:\\hc--document\\all text\\P8_medical\\thesis_dataset\\use_wav_raw\\558658551\\1580499506.wav	0	0	[193.57022094726562, 0.0, 0.0, 100.86456298828125, 34.07278823852539, 0.0]	general	1	0
962	467	rouhe	cy_712262776_3116183897.wav	D:\\hc--document\\all text\\P8_medical\\thesis_dataset\\use_wav_raw\\712262776\\3116183897.wav	0	4	[47.124778747558594, 0.0, 0.0, 0.0, 134.35386657714844, 0.0]	rouhe	1	4
963	1409	rouhe	cy_720637918_3305010066.wav	D:\\hc--document\\all text\\P8_medical\\thesis_dataset\\use_wav_raw\\720637918\\3305010066.wav	0	4	[90.52823638916016, 0.0, 0.0, 134.993896484375, 208.1932830810547, 0.0]	rouhe	1	4
964	105	jd	dx_87480948_25572209.wav	D:\\hc--document\\all text\\P8_medical\\thesis_dataset\\use_wav_raw\\87480948\\25572209.wav	0	2	[0.0, 25.53217124938965, 86.10968780517578, 0.0, 0.0, 0.0]	jd	1	2
965	1417	general	cy_673436912_2280166830.wav	D:\\hc--document\\all text\\P8_medical\\thesis_dataset\\use_wav_raw\\673436912\\2280166830.wav	0	0	[68.51274871826172, 0.0, 29.423242568969727, 0.0, 0.0, 0.0]	general	1	0
966	1354	wz	dx_91318189_30438183.wav	D:\\hc--document\\all text\\P8_medical\\thesis_dataset\\use_wav_raw\\91318189\\30438183.wav	0	3	[195.19444274902344, 0.0, 0.0, 260.61663818359375, 172.88050842285156, 0.0]	wz	1	3
967	1046	rouhe	cy_672426165_2259864262.wav	D:\\hc--document\\all text\\P8_medical\\thesis_dataset\\use_wav_raw\\672426165\\2259864262.wav	0	4	[1.4633958339691162, 0.0, 0.0, 14.066773414611816, 182.933349609375, 0.0]	rouhe	1	4
968	1132	general	cy_559127139_1581859070.wav	D:\\hc--document\\all text\\P8_medical\\thesis_dataset\\use_wav_raw\\559127139\\1581859070.wav	0	0	[149.29428100585938, 0.0, 0.0, 60.21584701538086, 109.2005615234375, 0.0]	general	1	0
969	128	fn	dx_82197151_23380685.wav	D:\\hc--document\\all text\\P8_medical\\thesis_dataset\\use_wav_raw\\82197151\\23380685.wav	0	1	[0.0, 196.17263793945312, 116.61041259765625, 16.05234146118164, 0.0, 107.30272674560547]	fn	1	1
970	422	rouhe	cy_719042934_3267630655.wav	D:\\hc--document\\all text\\P8_medical\\thesis_dataset\\use_wav_raw\\719042934\\3267630655.wav	0	4	[64.14201354980469, 0.0, 0.0, 36.56034469604492, 111.56603240966797, 0.0]	rouhe	1	4
971	351	general	cy_696977954_2784237288.wav	D:\\hc--document\\all text\\P8_medical\\thesis_dataset\\use_wav_raw\\696977954\\2784237288.wav	0	0	[117.12574005126953, 19.85808753967285, 47.96799087524414, 80.6744613647461, 0.0, 55.75238800048828]	general	1	0
972	106	rouhe	cy_686369940_2558452698.wav	D:\\hc--document\\all text\\P8_medical\\thesis_dataset\\use_wav_raw\\686369940\\2558452698.wav	0	4	[86.74136352539062, 0.0, 98.98942565917969, 0.0, 0.0, 0.0]	jd	0	2
973	1085	wz	dx_91780118_30726420.wav	D:\\hc--document\\all text\\P8_medical\\thesis_dataset\\use_wav_raw\\91780118\\30726420.wav	0	3	[0.0, 0.0, 0.0, 0.0, 0.0, 48.464786529541016]	yl	0	5
974	392	wz	cy_686586466_2563026262.wav	D:\\hc--document\\all text\\P8_medical\\thesis_dataset\\use_wav_raw\\686586466\\2563026262.wav	0	3	[135.36155700683594, 0.0, 0.0, 146.09957885742188, 123.03441619873047, 0.0]	wz	1	3
975	1655	rouhe	cy_685967970_2549542560.wav	D:\\hc--document\\all text\\P8_medical\\thesis_dataset\\use_wav_raw\\685967970\\2549542560.wav	0	4	[44.464778900146484, 0.0, 0.0, 107.75550842285156, 287.5177001953125, 0.0]	rouhe	1	4
976	365	yl	dx_91235022_30006593.wav	D:\\hc--document\\all text\\P8_medical\\thesis_dataset\\use_wav_raw\\91235022\\30006593.wav	0	5	[0.0, 16.229171752929688, 0.0, 0.0, 0.0, 41.45794677734375]	yl	1	5
977	321	yl	cy_702090530_2897551478.wav	D:\\hc--document\\all text\\P8_medical\\thesis_dataset\\use_wav_raw\\702090530\\2897551478.wav	0	5	[0.0, 0.0, 0.0, 0.0, 0.0, 42.61139678955078]	yl	1	5
978	1051	jd	cy_559307656_1582845569.wav	D:\\hc--document\\all text\\P8_medical\\thesis_dataset\\use_wav_raw\\559307656\\1582845569.wav	0	2	[295.9057312011719, 0.0, 0.0, 181.70596313476562, 0.0, 33.7231559753418]	general	0	0
979	1175	rouhe	dx_91546059_30812324.wav	D:\\hc--document\\all text\\P8_medical\\thesis_dataset\\use_wav_raw\\91546059\\30812324.wav	0	4	[72.19485473632812, 73.684814453125, 218.23138427734375, 12.146244049072266, 0.0, 0.0]	jd	0	2
980	1300	wz	cy_558893147_1580733125.wav	D:\\hc--document\\all text\\P8_medical\\thesis_dataset\\use_wav_raw\\558893147\\1580733125.wav	0	3	[113.10629272460938, 0.0, 0.0, 114.56620025634766, 47.41349411010742, 12.422407150268555]	wz	1	3
981	1292	general	cy_686455663_2560274202.wav	D:\\hc--document\\all text\\P8_medical\\thesis_dataset\\use_wav_raw\\686455663\\2560274202.wav	0	0	[121.6209487915039, 0.0, 16.178190231323242, 43.39967727661133, 64.06742095947266, 0.0]	general	1	0
982	487	rouhe	cy_723885214_3380546834.wav	D:\\hc--document\\all text\\P8_medical\\thesis_dataset\\use_wav_raw\\723885214\\3380546834.wav	0	4	[0.0, 0.0, 0.0, 252.82920837402344, 468.3408203125, 0.0]	rouhe	1	4
983	531	yl	cy_704045054_2942187100.wav	D:\\hc--document\\all text\\P8_medical\\thesis_dataset\\use_wav_raw\\704045054\\2942187100.wav	0	5	[0.0, 0.0, 0.0, 151.96133422851562, 452.798583984375, 0.0]	rouhe	0	4
984	999	general	cy_653060809_2077101920.wav	D:\\hc--document\\all text\\P8_medical\\thesis_dataset\\use_wav_raw\\653060809\\2077101920.wav	0	0	[0.0, 76.8567123413086, 48.15660858154297, 0.0, 0.0, 0.0]	fn	0	1
985	491	general	cy_262437870_485345939.wav	D:\\hc--document\\all text\\P8_medical\\thesis_dataset\\use_wav_raw\\262437870\\485345939.wav	0	0	[15.979336738586426, 0.0, 109.37109375, 0.0, 0.0, 0.0]	jd	0	2
986	1706	fn	dx_44803920_11468063.wav	D:\\hc--document\\all text\\P8_medical\\thesis_dataset\\use_wav_raw\\44803920\\11468063.wav	0	1	[0.0, 72.65708923339844, 67.927734375, 0.0, 0.0, 37.09401321411133]	fn	1	1
987	60	rouhe	cy_713538670_3141961824.wav	D:\\hc--document\\all text\\P8_medical\\thesis_dataset\\use_wav_raw\\713538670\\3141961824.wav	0	4	[0.0, 0.0, 0.0, 138.43214416503906, 387.09197998046875, 0.0]	rouhe	1	4
988	965	jd	cy_713977967_3150918268.wav	D:\\hc--document\\all text\\P8_medical\\thesis_dataset\\use_wav_raw\\713977967\\3150918268.wav	0	2	[0.0, 0.0, 0.0, 363.7434387207031, 995.688720703125, 0.0]	rouhe	0	4
989	1145	jd	dx_87113535_26726089.wav	D:\\hc--document\\all text\\P8_medical\\thesis_dataset\\use_wav_raw\\87113535\\26726089.wav	0	2	[54.33237075805664, 18.3498477935791, 85.36910247802734, 7.818264007568359, 0.0, 0.0]	jd	1	2
990	1002	fn	cy_718175718_3248273898.wav	D:\\hc--document\\all text\\P8_medical\\thesis_dataset\\use_wav_raw\\718175718\\3248273898.wav	0	1	[0.0, 171.05810546875, 117.82536315917969, 0.0, 0.0, 47.180423736572266]	fn	1	1
991	1624	yl	cy_681792506_2459629800.wav	D:\\hc--document\\all text\\P8_medical\\thesis_dataset\\use_wav_raw\\681792506\\2459629800.wav	0	5	[0.0, 0.0, 7.426156044006348, 0.0, 0.0, 9.58684253692627]	yl	1	5
992	1283	general	cy_716569712_3211675995.wav	D:\\hc--document\\all text\\P8_medical\\thesis_dataset\\use_wav_raw\\716569712\\3211675995.wav	0	0	[218.88795471191406, 0.0, 0.0, 101.95264434814453, 0.0, 11.797738075256348]	general	1	0
993	126	wz	cy_699053466_2830136712.wav	D:\\hc--document\\all text\\P8_medical\\thesis_dataset\\use_wav_raw\\699053466\\2830136712.wav	0	3	[136.60060119628906, 0.0, 0.0, 246.98245239257812, 220.9482879638672, 0.0]	wz	1	3
994	1445	jd	dx_81776932_27424619.wav	D:\\hc--document\\all text\\P8_medical\\thesis_dataset\\use_wav_raw\\81776932\\27424619.wav	0	2	[0.0, 147.1653289794922, 302.0418395996094, 0.0, 0.0, 0.0]	jd	1	2
995	82	fn	cy_676786803_2350747504.wav	D:\\hc--document\\all text\\P8_medical\\thesis_dataset\\use_wav_raw\\676786803\\2350747504.wav	0	1	[0.0, 119.91021728515625, 0.0, 0.0, 0.0, 0.0]	fn	1	1
996	1057	fn	cy_714475163_3162226874.wav	D:\\hc--document\\all text\\P8_medical\\thesis_dataset\\use_wav_raw\\714475163\\3162226874.wav	0	1	[0.0, 64.71871948242188, 0.0, 0.0, 0.0, 0.0]	fn	1	1
997	1523	rouhe	cy_722634939_3349321458.wav	D:\\hc--document\\all text\\P8_medical\\thesis_dataset\\use_wav_raw\\722634939\\3349321458.wav	0	4	[0.0, 0.0, 0.0, 477.74139404296875, 893.1981811523438, 0.0]	rouhe	1	4
998	1376	jd	cy_426560017_1032271755.wav	D:\\hc--document\\all text\\P8_medical\\thesis_dataset\\use_wav_raw\\426560017\\1032271755.wav	0	2	[0.0, 109.96891784667969, 110.88217163085938, 0.0, 0.0, 0.0]	jd	1	2
999	97	yl	cy_636111885_1988130272.wav	D:\\hc--document\\all text\\P8_medical\\thesis_dataset\\use_wav_raw\\636111885\\1988130272.wav	0	5	[14.879862785339355, 0.0, 0.0, 3.531285047531128, 0.0, 71.1777572631836]	yl	1	5
1000	358	wz	dx_46530228_11963915.wav	D:\\hc--document\\all text\\P8_medical\\thesis_dataset\\use_wav_raw\\46530228\\11963915.wav	0	3	[190.57162475585938, 0.0, 0.0, 214.40646362304688, 121.88140869140625, 0.0]	wz	1	3
1001	1772	fn	cy_447117042_1108322958.wav	D:\\hc--document\\all text\\P8_medical\\thesis_dataset\\use_wav_raw\\447117042\\1108322958.wav	0	1	[0.0, 145.19618225097656, 0.0, 0.0, 0.0, 0.0]	fn	1	1
1002	173	rouhe	cy_723062044_3359682563.wav	D:\\hc--document\\all text\\P8_medical\\thesis_dataset\\use_wav_raw\\723062044\\3359682563.wav	0	4	[73.80455017089844, 0.0, 0.0, 107.40312957763672, 188.71597290039062, 0.0]	rouhe	1	4
1003	346	general	cy_614596323_1872433820.wav	D:\\hc--document\\all text\\P8_medical\\thesis_dataset\\use_wav_raw\\614596323\\1872433820.wav	0	0	[129.43023681640625, 0.0, 44.44731140136719, 44.034210205078125, 0.0, 6.928382873535156]	general	1	0
1004	500	fn	dx_89936441_28358328.wav	D:\\hc--document\\all text\\P8_medical\\thesis_dataset\\use_wav_raw\\89936441\\28358328.wav	0	1	[0.0, 79.53199005126953, 0.0, 0.0, 0.0, 0.0]	fn	1	1
1005	952	jd	dx_92172971_31444968.wav	D:\\hc--document\\all text\\P8_medical\\thesis_dataset\\use_wav_raw\\92172971\\31444968.wav	0	2	[102.37610626220703, 0.0, 0.0, 85.98976135253906, 135.3375244140625, 0.0]	rouhe	0	4
1006	229	general	dx_61161064_16705545.wav	D:\\hc--document\\all text\\P8_medical\\thesis_dataset\\use_wav_raw\\61161064\\16705545.wav	0	0	[197.4224090576172, 0.0, 82.3187484741211, 77.51840209960938, 0.0, 0.0]	general	1	0
1007	1148	yl	cy_576879987_1674974126.wav	D:\\hc--document\\all text\\P8_medical\\thesis_dataset\\use_wav_raw\\576879987\\1674974126.wav	0	5	[0.0, 55.554935455322266, 3.502467393875122, 0.0, 0.0, 76.65535736083984]	yl	1	5
1008	826	fn	dx_87940846_26364265.wav	D:\\hc--document\\all text\\P8_medical\\thesis_dataset\\use_wav_raw\\87940846\\26364265.wav	0	1	[187.57321166992188, 0.0, 0.0, 252.2230682373047, 146.197265625, 0.0]	wz	0	3
1009	482	fn	dx_65131738_18074045.wav	D:\\hc--document\\all text\\P8_medical\\thesis_dataset\\use_wav_raw\\65131738\\18074045.wav	0	1	[0.0, 142.17922973632812, 75.689453125, 0.0, 0.0, 47.758419036865234]	fn	1	1
1010	1414	wz	cy_652283658_2072815865.wav	D:\\hc--document\\all text\\P8_medical\\thesis_dataset\\use_wav_raw\\652283658\\2072815865.wav	0	3	[166.893798828125, 0.0, 0.0, 182.80311584472656, 109.9209213256836, 0.0]	wz	1	3
1011	98	wz	cy_672485230_2260129632.wav	D:\\hc--document\\all text\\P8_medical\\thesis_dataset\\use_wav_raw\\672485230\\2260129632.wav	0	3	[103.5748519897461, 0.0, 0.0, 259.4003601074219, 209.9300079345703, 0.0]	wz	1	3
1012	176	general	cy_721261711_3319157425.wav	D:\\hc--document\\all text\\P8_medical\\thesis_dataset\\use_wav_raw\\721261711\\3319157425.wav	0	0	[69.9211654663086, 0.0, 0.0, 23.839017868041992, 0.0, 62.970863342285156]	general	1	0
1013	1666	general	cy_675692106_2327765294.wav	D:\\hc--document\\all text\\P8_medical\\thesis_dataset\\use_wav_raw\\675692106\\2327765294.wav	0	0	[175.66653442382812, 0.0, 0.0, 108.49061584472656, 66.16434478759766, 0.0]	general	1	0
1014	61	rouhe	cy_551006557_1542695177.wav	D:\\hc--document\\all text\\P8_medical\\thesis_dataset\\use_wav_raw\\551006557\\1542695177.wav	0	4	[6.105393409729004, 0.0, 0.0, 172.3225555419922, 424.4753112792969, 0.0]	rouhe	1	4
1015	1652	rouhe	dx_92932467_32351523.wav	D:\\hc--document\\all text\\P8_medical\\thesis_dataset\\use_wav_raw\\92932467\\32351523.wav	0	4	[0.0, 76.28577423095703, 36.71876525878906, 0.0, 0.0, 33.96147537231445]	fn	0	1
1016	352	fn	cy_687216436_2576900380.wav	D:\\hc--document\\all text\\P8_medical\\thesis_dataset\\use_wav_raw\\687216436\\2576900380.wav	0	1	[0.0, 58.71086120605469, 3.838325262069702, 0.0, 0.0, 42.9533805847168]	fn	1	1
1017	1648	fn	cy_588642862_1738618973.wav	D:\\hc--document\\all text\\P8_medical\\thesis_dataset\\use_wav_raw\\588642862\\1738618973.wav	0	1	[0.0, 99.24757385253906, 72.45679473876953, 0.0, 0.0, 0.0]	fn	1	1
1018	845	general	cy_716227219_3203273393.wav	D:\\hc--document\\all text\\P8_medical\\thesis_dataset\\use_wav_raw\\716227219\\3203273393.wav	0	0	[185.36978149414062, 0.0, 0.0, 119.67025756835938, 41.08905792236328, 0.0]	general	1	0
1019	1698	general	dx_90996606_29958209.wav	D:\\hc--document\\all text\\P8_medical\\thesis_dataset\\use_wav_raw\\90996606\\29958209.wav	0	0	[0.0, 0.0, 0.0, 0.0, 0.0, 0.0]	general	1	0
1020	1361	fn	cy_713737049_3145639537.wav	D:\\hc--document\\all text\\P8_medical\\thesis_dataset\\use_wav_raw\\713737049\\3145639537.wav	0	1	[0.0, 0.0, 0.0, 201.00347900390625, 486.3672180175781, 0.0]	rouhe	0	4
1021	1644	wz	dx_88321047_26888877.wav	D:\\hc--document\\all text\\P8_medical\\thesis_dataset\\use_wav_raw\\88321047\\26888877.wav	0	3	[183.41229248046875, 0.0, 0.0, 208.58485412597656, 150.30947875976562, 0.0]	wz	1	3
1022	152	wz	cy_706669858_3004448794.wav	D:\\hc--document\\all text\\P8_medical\\thesis_dataset\\use_wav_raw\\706669858\\3004448794.wav	0	3	[133.7565460205078, 0.0, 0.0, 190.58999633789062, 173.2903289794922, 0.0]	wz	1	3
1023	450	jd	cy_681794173_2459635838.wav	D:\\hc--document\\all text\\P8_medical\\thesis_dataset\\use_wav_raw\\681794173\\2459635838.wav	0	2	[0.0, 18.986289978027344, 39.52463912963867, 0.0, 0.0, 18.305343627929688]	jd	1	2
1024	174	fn	cy_720903165_3310751723.wav	D:\\hc--document\\all text\\P8_medical\\thesis_dataset\\use_wav_raw\\720903165\\3310751723.wav	0	1	[0.0, 42.10371780395508, 39.59585952758789, 0.0, 0.0, 11.483173370361328]	fn	1	1
1025	371	rouhe	dx_89965794_28526281.wav	D:\\hc--document\\all text\\P8_medical\\thesis_dataset\\use_wav_raw\\89965794\\28526281.wav	0	4	[0.0, 0.0, 0.0, 282.81903076171875, 434.82049560546875, 0.0]	rouhe	1	4
1026	536	rouhe	cy_558518697_1578885533.wav	D:\\hc--document\\all text\\P8_medical\\thesis_dataset\\use_wav_raw\\558518697\\1578885533.wav	0	4	[0.0, 0.0, 0.0, 292.3302917480469, 822.4444580078125, 0.0]	rouhe	1	4
1027	677	jd	cy_719454311_3278267602.wav	D:\\hc--document\\all text\\P8_medical\\thesis_dataset\\use_wav_raw\\719454311\\3278267602.wav	0	2	[0.0, 66.50751495361328, 43.2110710144043, 0.0, 0.0, 0.0]	fn	0	1
1028	1550	jd	cy_82166257_51575191.wav	D:\\hc--document\\all text\\P8_medical\\thesis_dataset\\use_wav_raw\\82166257\\51575191.wav	0	2	[111.13935089111328, 8.69899845123291, 148.1975860595703, 0.0, 0.0, 0.0]	jd	1	2
1029	178	rouhe	cy_715333125_3182174694.wav	D:\\hc--document\\all text\\P8_medical\\thesis_dataset\\use_wav_raw\\715333125\\3182174694.wav	0	4	[129.86912536621094, 0.0, 0.0, 95.3280258178711, 159.2896728515625, 0.0]	rouhe	1	4
1030	192	fn	cy_716446136_3208392498.wav	D:\\hc--document\\all text\\P8_medical\\thesis_dataset\\use_wav_raw\\716446136\\3208392498.wav	0	1	[0.0, 68.16385650634766, 49.466861724853516, 0.0, 0.0, 65.3963394165039]	fn	1	1
1031	1392	wz	cy_711400976_3100266234.wav	D:\\hc--document\\all text\\P8_medical\\thesis_dataset\\use_wav_raw\\711400976\\3100266234.wav	0	3	[55.748985290527344, 0.0, 0.0, 259.303955078125, 256.3195495605469, 0.0]	wz	1	3
1032	1678	fn	cy_723129778_3362322766.wav	D:\\hc--document\\all text\\P8_medical\\thesis_dataset\\use_wav_raw\\723129778\\3362322766.wav	0	1	[0.0, 0.0, 0.0, 432.9443664550781, 827.5652465820312, 0.0]	rouhe	0	4
1033	350	jd	dx_91851747_31121940.wav	D:\\hc--document\\all text\\P8_medical\\thesis_dataset\\use_wav_raw\\91851747\\31121940.wav	0	2	[0.0, 84.64505004882812, 89.95491027832031, 0.0, 0.0, 37.9228515625]	jd	1	2
1034	1197	wz	dx_92669333_32166487.wav	D:\\hc--document\\all text\\P8_medical\\thesis_dataset\\use_wav_raw\\92669333\\32166487.wav	0	3	[144.52574157714844, 0.0, 0.0, 165.52398681640625, 152.18809509277344, 0.0]	wz	1	3
1035	970	wz	cy_715565664_3186393852.wav	D:\\hc--document\\all text\\P8_medical\\thesis_dataset\\use_wav_raw\\715565664\\3186393852.wav	0	3	[167.4390869140625, 0.0, 0.0, 181.9765625, 145.21713256835938, 0.0]	wz	1	3
1036	646	rouhe	cy_678809858_2394389778.wav	D:\\hc--document\\all text\\P8_medical\\thesis_dataset\\use_wav_raw\\678809858\\2394389778.wav	0	4	[0.0, 0.0, 0.0, 217.91078186035156, 447.684814453125, 0.0]	rouhe	1	4
1037	1511	general	cy_721791920_3332092437.wav	D:\\hc--document\\all text\\P8_medical\\thesis_dataset\\use_wav_raw\\721791920\\3332092437.wav	0	0	[198.73834228515625, 0.0, 0.0, 117.58772277832031, 50.231075286865234, 4.663980484008789]	general	1	0
1038	1759	yl	cy_646286925_2040826322.wav	D:\\hc--document\\all text\\P8_medical\\thesis_dataset\\use_wav_raw\\646286925\\2040826322.wav	0	5	[0.0, 33.22579574584961, 135.8133087158203, 0.0, 0.0, 0.0]	jd	0	2
1039	1313	wz	cy_610405073_1849452851.wav	D:\\hc--document\\all text\\P8_medical\\thesis_dataset\\use_wav_raw\\610405073\\1849452851.wav	0	3	[183.4194793701172, 0.0, 0.0, 213.10118103027344, 144.77125549316406, 0.0]	wz	1	3
1040	1265	fn	cy_655084960_2088064124.wav	D:\\hc--document\\all text\\P8_medical\\thesis_dataset\\use_wav_raw\\655084960\\2088064124.wav	0	1	[0.0, 169.1595001220703, 0.0, 0.0, 0.0, 0.0]	fn	1	1
1041	811	fn	dx_64908531_17857822.wav	D:\\hc--document\\all text\\P8_medical\\thesis_dataset\\use_wav_raw\\64908531\\17857822.wav	0	1	[0.0, 66.77521514892578, 14.367667198181152, 0.0, 0.0, 39.20034408569336]	fn	1	1
1042	1281	jd	dx_87877509_25983734.wav	D:\\hc--document\\all text\\P8_medical\\thesis_dataset\\use_wav_raw\\87877509\\25983734.wav	0	2	[266.1157531738281, 0.0, 0.0, 198.5281524658203, 27.129186630249023, 0.0]	general	0	0
1043	1718	rouhe	cy_722554194_3347577803.wav	D:\\hc--document\\all text\\P8_medical\\thesis_dataset\\use_wav_raw\\722554194\\3347577803.wav	0	4	[0.0, 0.0, 0.0, 339.9339904785156, 725.2891845703125, 0.0]	rouhe	1	4
1044	620	rouhe	dx_91674781_31508248.wav	D:\\hc--document\\all text\\P8_medical\\thesis_dataset\\use_wav_raw\\91674781\\31508248.wav	0	4	[262.1816711425781, 0.0, 0.0, 197.3614501953125, 45.21820831298828, 0.0]	general	0	0
1045	1047	wz	cy_720484531_3300850319.wav	D:\\hc--document\\all text\\P8_medical\\thesis_dataset\\use_wav_raw\\720484531\\3300850319.wav	0	3	[189.5408477783203, 0.0, 0.0, 190.7976837158203, 141.74400329589844, 0.0]	wz	1	3
1046	1233	rouhe	cy_704012690_2941427630.wav	D:\\hc--document\\all text\\P8_medical\\thesis_dataset\\use_wav_raw\\704012690\\2941427630.wav	0	4	[0.0, 0.0, 0.0, 253.7232666015625, 455.3966979980469, 0.0]	rouhe	1	4
1047	1312	fn	cy_554879621_1564849520.wav	D:\\hc--document\\all text\\P8_medical\\thesis_dataset\\use_wav_raw\\554879621\\1564849520.wav	0	1	[0.0, 101.302001953125, 99.64706420898438, 0.0, 0.0, 0.0]	fn	1	1
1048	1054	jd	cy_724434010_3394026077.wav	D:\\hc--document\\all text\\P8_medical\\thesis_dataset\\use_wav_raw\\724434010\\3394026077.wav	0	2	[66.66472625732422, 0.0, 0.0, 227.53558349609375, 210.28416442871094, 0.0]	wz	0	3
1049	1246	jd	dx_91268747_30185833.wav	D:\\hc--document\\all text\\P8_medical\\thesis_dataset\\use_wav_raw\\91268747\\30185833.wav	0	2	[49.136634826660156, 21.78858757019043, 53.24947738647461, 0.0, 0.0, 38.87244415283203]	jd	1	2
1050	822	wz	dx_87292931_25389248.wav	D:\\hc--document\\all text\\P8_medical\\thesis_dataset\\use_wav_raw\\87292931\\25389248.wav	0	3	[137.1085968017578, 0.0, 0.0, 204.05911254882812, 191.2362060546875, 0.0]	wz	1	3
1051	74	general	cy_719314770_3274045798.wav	D:\\hc--document\\all text\\P8_medical\\thesis_dataset\\use_wav_raw\\719314770\\3274045798.wav	0	0	[90.44945526123047, 0.0, 10.767723083496094, 13.040793418884277, 0.0, 0.0]	general	1	0
1052	591	jd	dx_87971977_26113515.wav	D:\\hc--document\\all text\\P8_medical\\thesis_dataset\\use_wav_raw\\87971977\\26113515.wav	0	2	[18.896020889282227, 35.99021530151367, 157.82810974121094, 0.0, 0.0, 0.0]	jd	1	2
1053	1463	rouhe	cy_718967864_3266657222.wav	D:\\hc--document\\all text\\P8_medical\\thesis_dataset\\use_wav_raw\\718967864\\3266657222.wav	0	4	[0.0, 0.0, 0.0, 315.5976867675781, 628.2965698242188, 0.0]	rouhe	1	4
1054	1514	yl	dx_91276345_30235967.wav	D:\\hc--document\\all text\\P8_medical\\thesis_dataset\\use_wav_raw\\91276345\\30235967.wav	0	5	[25.497079849243164, 27.771068572998047, 9.265677452087402, 24.467924118041992, 0.0, 60.81166076660156]	yl	1	5
1055	713	rouhe	cy_721780894_3330981514.wav	D:\\hc--document\\all text\\P8_medical\\thesis_dataset\\use_wav_raw\\721780894\\3330981514.wav	0	4	[63.20309066772461, 0.0, 0.0, 146.4523468017578, 284.3659362792969, 0.0]	rouhe	1	4
1056	1020	yl	cy_668869400_2185271120.wav	D:\\hc--document\\all text\\P8_medical\\thesis_dataset\\use_wav_raw\\668869400\\2185271120.wav	0	5	[0.0, 47.77771759033203, 20.16232681274414, 0.0, 0.0, 64.4937744140625]	yl	1	5
1057	375	wz	cy_698844310_2825607786.wav	D:\\hc--document\\all text\\P8_medical\\thesis_dataset\\use_wav_raw\\698844310\\2825607786.wav	0	3	[159.97744750976562, 0.0, 0.0, 342.3419189453125, 247.69972229003906, 0.0]	wz	1	3
1058	836	yl	cy_675830947_2330643910.wav	D:\\hc--document\\all text\\P8_medical\\thesis_dataset\\use_wav_raw\\675830947\\2330643910.wav	0	5	[0.0, 0.0, 0.0, 0.0, 0.0, 5.797849655151367]	yl	1	5
1059	1371	general	dx_74866813_21070112.wav	D:\\hc--document\\all text\\P8_medical\\thesis_dataset\\use_wav_raw\\74866813\\21070112.wav	0	0	[178.13397216796875, 0.0, 0.0, 69.34434509277344, 92.70045471191406, 0.0]	general	1	0
1060	504	fn	dx_90709482_29692381.wav	D:\\hc--document\\all text\\P8_medical\\thesis_dataset\\use_wav_raw\\90709482\\29692381.wav	0	1	[0.0, 96.16667175292969, 0.0, 0.0, 0.0, 0.0]	fn	1	1
1061	369	general	cy_715335191_3182373152.wav	D:\\hc--document\\all text\\P8_medical\\thesis_dataset\\use_wav_raw\\715335191\\3182373152.wav	0	0	[106.29157257080078, 0.0, 0.0, 0.0, 20.536540985107422, 0.0]	general	1	0
1062	725	general	cy_453811396_1130327135.wav	D:\\hc--document\\all text\\P8_medical\\thesis_dataset\\use_wav_raw\\453811396\\1130327135.wav	0	0	[164.5160675048828, 0.0, 96.28707885742188, 64.35784149169922, 0.0, 0.0]	general	1	0
1063	311	rouhe	cy_723788135_3377804587.wav	D:\\hc--document\\all text\\P8_medical\\thesis_dataset\\use_wav_raw\\723788135\\3377804587.wav	0	4	[0.0, 0.0, 0.0, 200.09445190429688, 411.1479797363281, 0.0]	rouhe	1	4
1064	1410	yl	cy_677828590_2373194028.wav	D:\\hc--document\\all text\\P8_medical\\thesis_dataset\\use_wav_raw\\677828590\\2373194028.wav	0	5	[0.0, 13.638341903686523, 15.964558601379395, 0.0, 0.0, 34.48051071166992]	yl	1	5
1065	454	fn	cy_601586658_1804438019.wav	D:\\hc--document\\all text\\P8_medical\\thesis_dataset\\use_wav_raw\\601586658\\1804438019.wav	0	1	[0.0, 44.70388412475586, 6.284289836883545, 0.0, 0.0, 5.315328598022461]	fn	1	1
1066	995	general	cy_683991202_2507823830.wav	D:\\hc--document\\all text\\P8_medical\\thesis_dataset\\use_wav_raw\\683991202\\2507823830.wav	0	0	[150.9281463623047, 0.0, 0.0, 116.58253479003906, 27.934412002563477, 0.0]	general	1	0
1067	215	general	cy_724326778_3391013878.wav	D:\\hc--document\\all text\\P8_medical\\thesis_dataset\\use_wav_raw\\724326778\\3391013878.wav	0	0	[181.71669006347656, 0.0, 0.0, 119.86314392089844, 71.15213012695312, 0.0]	general	1	0
1068	1171	general	cy_722533191_3347978216.wav	D:\\hc--document\\all text\\P8_medical\\thesis_dataset\\use_wav_raw\\722533191\\3347978216.wav	0	0	[88.40725708007812, 0.0, 0.0, 2.166571617126465, 0.0, 0.013416722416877747]	general	1	0
1069	1342	jd	dx_91654991_31398425.wav	D:\\hc--document\\all text\\P8_medical\\thesis_dataset\\use_wav_raw\\91654991\\31398425.wav	0	2	[14.049120903015137, 45.35734939575195, 124.50384521484375, 0.0, 0.0, 0.0]	jd	1	2
1070	486	fn	cy_675226815_2318344154.wav	D:\\hc--document\\all text\\P8_medical\\thesis_dataset\\use_wav_raw\\675226815\\2318344154.wav	0	1	[0.0, 161.21697998046875, 110.31287384033203, 0.0, 0.0, 32.28340530395508]	fn	1	1
1071	992	wz	dx_91272171_30203279.wav	D:\\hc--document\\all text\\P8_medical\\thesis_dataset\\use_wav_raw\\91272171\\30203279.wav	0	3	[122.55594635009766, 0.0, 0.0, 140.70314025878906, 46.61488723754883, 15.005245208740234]	wz	1	3
1072	449	jd	dx_92809223_32241253.wav	D:\\hc--document\\all text\\P8_medical\\thesis_dataset\\use_wav_raw\\92809223\\32241253.wav	0	2	[0.0, 71.79890441894531, 137.37957763671875, 0.0, 0.0, 0.0]	jd	1	2
1073	1109	rouhe	cy_628654800_1947367796.wav	D:\\hc--document\\all text\\P8_medical\\thesis_dataset\\use_wav_raw\\628654800\\1947367796.wav	0	4	[0.0, 0.0, 0.0, 271.69281005859375, 588.843017578125, 0.0]	rouhe	1	4
1074	894	jd	cy_720273354_3296341933.wav	D:\\hc--document\\all text\\P8_medical\\thesis_dataset\\use_wav_raw\\720273354\\3296341933.wav	0	2	[0.0, 0.0, 17.410619735717773, 0.0, 0.0, 0.0]	jd	1	2
1075	241	rouhe	cy_721326923_3321012486.wav	D:\\hc--document\\all text\\P8_medical\\thesis_dataset\\use_wav_raw\\721326923\\3321012486.wav	0	4	[124.8848876953125, 0.0, 0.0, 138.758544921875, 197.92739868164062, 0.0]	rouhe	1	4
1076	439	wz	dx_88709072_27345242.wav	D:\\hc--document\\all text\\P8_medical\\thesis_dataset\\use_wav_raw\\88709072\\27345242.wav	0	3	[257.65765380859375, 0.0, 0.0, 259.9540710449219, 96.21148681640625, 0.0]	wz	1	3
1077	880	fn	cy_719825472_3285541864.wav	D:\\hc--document\\all text\\P8_medical\\thesis_dataset\\use_wav_raw\\719825472\\3285541864.wav	0	1	[0.0, 64.01312255859375, 43.55721664428711, 0.0, 0.0, 0.0]	fn	1	1
1078	1316	wz	dx_88060590_26619380.wav	D:\\hc--document\\all text\\P8_medical\\thesis_dataset\\use_wav_raw\\88060590\\26619380.wav	0	3	[267.2242126464844, 0.0, 0.0, 284.354736328125, 90.06877136230469, 0.0]	wz	1	3
1079	112	rouhe	cy_720248202_3296035622.wav	D:\\hc--document\\all text\\P8_medical\\thesis_dataset\\use_wav_raw\\720248202\\3296035622.wav	0	4	[0.0, 0.0, 0.0, 193.59300231933594, 557.1527709960938, 0.0]	rouhe	1	4
1080	80	wz	cy_724073231_3385593885.wav	D:\\hc--document\\all text\\P8_medical\\thesis_dataset\\use_wav_raw\\724073231\\3385593885.wav	0	3	[0.0, 0.0, 0.0, 0.0, 0.0, 53.80138397216797]	yl	0	5
1081	318	wz	cy_672155269_2253169020.wav	D:\\hc--document\\all text\\P8_medical\\thesis_dataset\\use_wav_raw\\672155269\\2253169020.wav	0	3	[139.75314331054688, 0.0, 0.0, 212.9174346923828, 194.59817504882812, 0.0]	wz	1	3
1082	1273	general	dx_88577425_28073495.wav	D:\\hc--document\\all text\\P8_medical\\thesis_dataset\\use_wav_raw\\88577425\\28073495.wav	0	0	[64.84302520751953, 7.110324859619141, 41.25695037841797, 17.238805770874023, 0.0, 19.697608947753906]	general	1	0
1083	1771	yl	cy_569748690_1636200815.wav	D:\\hc--document\\all text\\P8_medical\\thesis_dataset\\use_wav_raw\\569748690\\1636200815.wav	0	5	[0.0, 0.0, 0.0, 0.0, 0.0, 43.8034553527832]	yl	1	5
1084	1713	fn	cy_711699233_3105915068.wav	D:\\hc--document\\all text\\P8_medical\\thesis_dataset\\use_wav_raw\\711699233\\3105915068.wav	0	1	[5.234930515289307, 0.0, 0.0, 0.0, 0.0, 41.7080078125]	yl	0	5
1085	155	fn	dx_89471393_32047086.wav	D:\\hc--document\\all text\\P8_medical\\thesis_dataset\\use_wav_raw\\89471393\\32047086.wav	0	1	[0.0, 115.07806396484375, 0.0, 0.0, 0.0, 0.0]	fn	1	1
1086	337	fn	cy_645052453_2034281954.wav	D:\\hc--document\\all text\\P8_medical\\thesis_dataset\\use_wav_raw\\645052453\\2034281954.wav	0	1	[0.0, 89.64468383789062, 0.0, 0.0, 0.0, 20.056947708129883]	fn	1	1
1087	1449	wz	cy_679138606_2401555442.wav	D:\\hc--document\\all text\\P8_medical\\thesis_dataset\\use_wav_raw\\679138606\\2401555442.wav	0	3	[98.25489044189453, 0.0, 0.0, 232.06832885742188, 230.61703491210938, 0.0]	wz	1	3
1088	247	rouhe	dx_46541792_11856292.wav	D:\\hc--document\\all text\\P8_medical\\thesis_dataset\\use_wav_raw\\46541792\\11856292.wav	0	4	[0.0, 150.46945190429688, 86.82057189941406, 0.0, 0.0, 43.208866119384766]	fn	0	1
1089	906	jd	dx_91654248_31392632.wav	D:\\hc--document\\all text\\P8_medical\\thesis_dataset\\use_wav_raw\\91654248\\31392632.wav	0	2	[66.11772155761719, 13.13762092590332, 136.46070861816406, 0.0, 0.0, 0.0]	jd	1	2
1090	1754	rouhe	cy_688514181_2605179066.wav	D:\\hc--document\\all text\\P8_medical\\thesis_dataset\\use_wav_raw\\688514181\\2605179066.wav	0	4	[57.30854797363281, 0.0, 0.0, 261.4830017089844, 342.85418701171875, 0.0]	rouhe	1	4
1091	252	rouhe	cy_718567292_3257186425.wav	D:\\hc--document\\all text\\P8_medical\\thesis_dataset\\use_wav_raw\\718567292\\3257186425.wav	0	4	[0.0, 0.0, 0.0, 336.8616943359375, 447.7237243652344, 0.0]	rouhe	1	4
1092	564	wz	dx_91048746_30295162.wav	D:\\hc--document\\all text\\P8_medical\\thesis_dataset\\use_wav_raw\\91048746\\30295162.wav	0	3	[177.31930541992188, 0.0, 0.0, 183.44732666015625, 175.60397338867188, 0.0]	wz	1	3
1093	1065	fn	cy_706612942_3003408094.wav	D:\\hc--document\\all text\\P8_medical\\thesis_dataset\\use_wav_raw\\706612942\\3003408094.wav	0	1	[0.0, 69.23478698730469, 0.0, 0.0, 0.0, 0.0]	fn	1	1
1094	131	general	dx_61374609_16770485.wav	D:\\hc--document\\all text\\P8_medical\\thesis_dataset\\use_wav_raw\\61374609\\16770485.wav	0	0	[126.39701080322266, 0.0, 18.967557907104492, 49.9220085144043, 0.0, 0.0]	general	1	0
1095	1298	general	dx_90145601_28936579.wav	D:\\hc--document\\all text\\P8_medical\\thesis_dataset\\use_wav_raw\\90145601\\28936579.wav	0	0	[195.7036895751953, 0.0, 0.0, 146.96018981933594, 21.73578453063965, 0.0]	general	1	0
1096	458	fn	cy_717205224_3226023282.wav	D:\\hc--document\\all text\\P8_medical\\thesis_dataset\\use_wav_raw\\717205224\\3226023282.wav	0	1	[0.0, 83.8627700805664, 30.908910751342773, 0.0, 0.0, 0.0]	fn	1	1
1097	75	fn	cy_652594568_2074363196.wav	D:\\hc--document\\all text\\P8_medical\\thesis_dataset\\use_wav_raw\\652594568\\2074363196.wav	0	1	[0.0, 101.49506378173828, 85.2415542602539, 0.0, 0.0, 6.796144962310791]	fn	1	1
1098	959	yl	cy_673000170_2270917874.wav	D:\\hc--document\\all text\\P8_medical\\thesis_dataset\\use_wav_raw\\673000170\\2270917874.wav	0	5	[0.0, 0.0, 0.0, 223.62437438964844, 500.5181884765625, 0.0]	rouhe	0	4
1099	1237	jd	dx_90012679_28793231.wav	D:\\hc--document\\all text\\P8_medical\\thesis_dataset\\use_wav_raw\\90012679\\28793231.wav	0	2	[0.0, 73.17326354980469, 212.81961059570312, 0.0, 0.0, 0.0]	jd	1	2
1100	225	rouhe	cy_722628163_3350274107.wav	D:\\hc--document\\all text\\P8_medical\\thesis_dataset\\use_wav_raw\\722628163\\3350274107.wav	0	4	[0.0, 0.0, 0.0, 284.55535888671875, 955.4598999023438, 0.0]	rouhe	1	4
1101	1094	yl	cy_696885126_2781996828.wav	D:\\hc--document\\all text\\P8_medical\\thesis_dataset\\use_wav_raw\\696885126\\2781996828.wav	0	5	[0.0, 0.0, 0.0, 0.0, 0.0, 1.48396897315979]	yl	1	5
1102	827	jd	cy_671600298_2241678048.wav	D:\\hc--document\\all text\\P8_medical\\thesis_dataset\\use_wav_raw\\671600298\\2241678048.wav	0	2	[43.84128189086914, 52.072792053222656, 171.9023895263672, 0.0, 0.0, 0.0]	jd	1	2
1103	1583	fn	dx_61744507_17615803.wav	D:\\hc--document\\all text\\P8_medical\\thesis_dataset\\use_wav_raw\\61744507\\17615803.wav	0	1	[0.0, 52.32004165649414, 42.7310676574707, 0.0, 0.0, 0.0]	fn	1	1
1104	484	rouhe	cy_718131530_3247834841.wav	D:\\hc--document\\all text\\P8_medical\\thesis_dataset\\use_wav_raw\\718131530\\3247834841.wav	0	4	[0.0, 0.0, 0.0, 193.0914764404297, 347.66058349609375, 0.0]	rouhe	1	4
1105	1216	general	cy_719323138_3274686882.wav	D:\\hc--document\\all text\\P8_medical\\thesis_dataset\\use_wav_raw\\719323138\\3274686882.wav	0	0	[223.62606811523438, 0.0, 0.0, 199.4484405517578, 72.79740905761719, 0.0]	general	1	0
1106	1139	jd	cy_685418464_2537651848.wav	D:\\hc--document\\all text\\P8_medical\\thesis_dataset\\use_wav_raw\\685418464\\2537651848.wav	0	2	[7.468014717102051, 52.779380798339844, 70.80477142333984, 0.0, 0.0, 23.819049835205078]	jd	1	2
1107	1427	general	cy_662243602_2128010234.wav	D:\\hc--document\\all text\\P8_medical\\thesis_dataset\\use_wav_raw\\662243602\\2128010234.wav	0	0	[93.37702941894531, 10.58148193359375, 74.02766418457031, 40.19913864135742, 0.0, 8.648648262023926]	general	1	0
1108	1658	yl	cy_724231569_3388238043.wav	D:\\hc--document\\all text\\P8_medical\\thesis_dataset\\use_wav_raw\\724231569\\3388238043.wav	0	5	[131.49095153808594, 0.0, 0.0, 235.16127014160156, 217.78956604003906, 0.0]	wz	0	3
1109	505	wz	cy_682836494_2481883596.wav	D:\\hc--document\\all text\\P8_medical\\thesis_dataset\\use_wav_raw\\682836494\\2481883596.wav	0	3	[162.29376220703125, 0.0, 0.0, 212.823486328125, 192.70458984375, 0.0]	wz	1	3
1110	1141	yl	cy_572949365_1653327419.wav	D:\\hc--document\\all text\\P8_medical\\thesis_dataset\\use_wav_raw\\572949365\\1653327419.wav	0	5	[27.40209197998047, 0.0, 0.0, 0.10297156870365143, 0.0, 85.88764190673828]	yl	1	5
1111	824	general	cy_567507962_1624411358.wav	D:\\hc--document\\all text\\P8_medical\\thesis_dataset\\use_wav_raw\\567507962\\1624411358.wav	0	0	[160.430908203125, 0.0, 0.0, 109.29786682128906, 121.99247741699219, 0.0]	general	1	0
1112	951	rouhe	cy_715669586_3189368359.wav	D:\\hc--document\\all text\\P8_medical\\thesis_dataset\\use_wav_raw\\715669586\\3189368359.wav	0	4	[111.5867919921875, 0.0, 0.0, 211.52386474609375, 328.38909912109375, 0.0]	rouhe	1	4
1113	1125	wz	dx_87065558_26448784.wav	D:\\hc--document\\all text\\P8_medical\\thesis_dataset\\use_wav_raw\\87065558\\26448784.wav	0	3	[136.99429321289062, 0.0, 0.0, 293.599365234375, 289.3543701171875, 0.0]	wz	1	3
1114	986	jd	cy_226199558_382195440.wav	D:\\hc--document\\all text\\P8_medical\\thesis_dataset\\use_wav_raw\\226199558\\382195440.wav	0	2	[157.7325439453125, 0.0, 0.0, 93.12093353271484, 150.05441284179688, 0.0]	general	0	0
1115	1195	wz	dx_90752887_29898391.wav	D:\\hc--document\\all text\\P8_medical\\thesis_dataset\\use_wav_raw\\90752887\\29898391.wav	0	3	[202.0958709716797, 0.0, 0.0, 211.5835723876953, 179.0731964111328, 0.0]	wz	1	3
1116	1497	rouhe	cy_715552908_3187119082.wav	D:\\hc--document\\all text\\P8_medical\\thesis_dataset\\use_wav_raw\\715552908\\3187119082.wav	0	4	[107.61276245117188, 0.0, 0.0, 71.11437225341797, 122.43636322021484, 0.0]	rouhe	1	4
1117	1101	jd	dx_90298786_29216660.wav	D:\\hc--document\\all text\\P8_medical\\thesis_dataset\\use_wav_raw\\90298786\\29216660.wav	0	2	[0.0, 113.54093170166016, 56.63453674316406, 0.0, 0.0, 0.0]	fn	0	1
1118	1222	yl	cy_684385391_2516144486.wav	D:\\hc--document\\all text\\P8_medical\\thesis_dataset\\use_wav_raw\\684385391\\2516144486.wav	0	5	[26.909391403198242, 56.49908447265625, 12.78372573852539, 34.76106262207031, 0.0, 79.93437194824219]	yl	1	5
1119	1268	general	cy_686523101_2561673432.wav	D:\\hc--document\\all text\\P8_medical\\thesis_dataset\\use_wav_raw\\686523101\\2561673432.wav	0	0	[136.66004943847656, 0.0, 0.0, 54.883663177490234, 69.36194610595703, 0.0]	general	1	0
1120	848	jd	cy_680719041_2436564060.wav	D:\\hc--document\\all text\\P8_medical\\thesis_dataset\\use_wav_raw\\680719041\\2436564060.wav	0	2	[0.0, 44.91315460205078, 171.3701629638672, 0.0, 0.0, 0.0]	jd	1	2
1121	1440	rouhe	cy_686354401_2558096522.wav	D:\\hc--document\\all text\\P8_medical\\thesis_dataset\\use_wav_raw\\686354401\\2558096522.wav	0	4	[43.69877624511719, 0.0, 0.0, 30.04815101623535, 177.0701904296875, 0.0]	rouhe	1	4
1122	431	yl	cy_685258352_2534321200.wav	D:\\hc--document\\all text\\P8_medical\\thesis_dataset\\use_wav_raw\\685258352\\2534321200.wav	0	5	[96.22438049316406, 17.470897674560547, 0.0, 60.976837158203125, 0.0, 108.7895736694336]	yl	1	5
1123	1015	yl	cy_715139638_3177767669.wav	D:\\hc--document\\all text\\P8_medical\\thesis_dataset\\use_wav_raw\\715139638\\3177767669.wav	0	5	[0.0, 0.0, 0.0, 0.0, 0.0, 21.640722274780273]	yl	1	5
1124	989	general	dx_84267791_27048766.wav	D:\\hc--document\\all text\\P8_medical\\thesis_dataset\\use_wav_raw\\84267791\\27048766.wav	0	0	[99.07693481445312, 0.0, 0.0, 45.10226058959961, 41.81046676635742, 0.0]	general	1	0
1125	67	fn	cy_615852734_1879293638.wav	D:\\hc--document\\all text\\P8_medical\\thesis_dataset\\use_wav_raw\\615852734\\1879293638.wav	0	1	[0.0, 97.0468978881836, 0.0, 0.0, 0.0, 31.261470794677734]	fn	1	1
1126	631	rouhe	dx_88724832_27434617.wav	D:\\hc--document\\all text\\P8_medical\\thesis_dataset\\use_wav_raw\\88724832\\27434617.wav	0	4	[0.0, 0.0, 0.0, 243.59542846679688, 527.850341796875, 0.0]	rouhe	1	4
1127	265	general	cy_720706085_3306675623.wav	D:\\hc--document\\all text\\P8_medical\\thesis_dataset\\use_wav_raw\\720706085\\3306675623.wav	0	0	[88.92974090576172, 0.0, 31.388437271118164, 0.0, 0.0, 0.0]	general	1	0
1128	363	rouhe	cy_710460184_3081999821.wav	D:\\hc--document\\all text\\P8_medical\\thesis_dataset\\use_wav_raw\\710460184\\3081999821.wav	0	4	[0.0, 0.0, 0.0, 337.90142822265625, 1029.7823486328125, 0.0]	rouhe	1	4
1129	1325	jd	cy_250750809_451221407.wav	D:\\hc--document\\all text\\P8_medical\\thesis_dataset\\use_wav_raw\\250750809\\451221407.wav	0	2	[26.71257972717285, 89.41741180419922, 255.8458251953125, 0.0, 0.0, 0.0]	jd	1	2
1130	1751	yl	cy_692862492_2697813298.wav	D:\\hc--document\\all text\\P8_medical\\thesis_dataset\\use_wav_raw\\692862492\\2697813298.wav	0	5	[0.0, 38.70948791503906, 0.0, 0.0, 0.0, 56.54460525512695]	yl	1	5
1131	182	rouhe	cy_680947179_2441773664.wav	D:\\hc--document\\all text\\P8_medical\\thesis_dataset\\use_wav_raw\\680947179\\2441773664.wav	0	4	[43.37285614013672, 0.0, 0.0, 58.35379409790039, 236.6385040283203, 0.0]	rouhe	1	4
1132	442	yl	dx_91505479_30592206.wav	D:\\hc--document\\all text\\P8_medical\\thesis_dataset\\use_wav_raw\\91505479\\30592206.wav	0	5	[46.74943542480469, 28.147855758666992, 1.572401523590088, 21.554779052734375, 0.0, 84.168212890625]	yl	1	5
1133	1235	fn	cy_682616739_2477180754.wav	D:\\hc--document\\all text\\P8_medical\\thesis_dataset\\use_wav_raw\\682616739\\2477180754.wav	0	1	[0.0, 318.51300048828125, 238.99411010742188, 7.296444416046143, 0.0, 75.37104797363281]	fn	1	1
1134	1687	wz	dx_90510008_29399386.wav	D:\\hc--document\\all text\\P8_medical\\thesis_dataset\\use_wav_raw\\90510008\\29399386.wav	0	3	[115.3305892944336, 0.0, 0.0, 223.8155059814453, 182.79818725585938, 0.0]	wz	1	3
1135	1390	wz	cy_724833787_3402647051.wav	D:\\hc--document\\all text\\P8_medical\\thesis_dataset\\use_wav_raw\\724833787\\3402647051.wav	0	3	[155.192138671875, 0.0, 0.0, 178.5547637939453, 134.6806640625, 0.0]	wz	1	3
1136	230	general	cy_687661643_2586484136.wav	D:\\hc--document\\all text\\P8_medical\\thesis_dataset\\use_wav_raw\\687661643\\2586484136.wav	0	0	[167.22921752929688, 0.0, 0.0, 94.404052734375, 10.76412582397461, 8.552841186523438]	general	1	0
1137	1248	jd	dx_62852692_17212995.wav	D:\\hc--document\\all text\\P8_medical\\thesis_dataset\\use_wav_raw\\62852692\\17212995.wav	0	2	[0.0, 94.92926788330078, 206.5255889892578, 0.0, 0.0, 0.0]	jd	1	2
1138	184	rouhe	cy_722508959_3348022023.wav	D:\\hc--document\\all text\\P8_medical\\thesis_dataset\\use_wav_raw\\722508959\\3348022023.wav	0	4	[0.0, 0.0, 0.0, 488.7231140136719, 1192.6820068359375, 0.0]	rouhe	1	4
1139	644	rouhe	dx_90996490_29956364.wav	D:\\hc--document\\all text\\P8_medical\\thesis_dataset\\use_wav_raw\\90996490\\29956364.wav	0	4	[34.686439514160156, 0.0, 0.0, 264.1153564453125, 360.4858093261719, 0.0]	rouhe	1	4
1140	64	rouhe	cy_569154850_1633050683.wav	D:\\hc--document\\all text\\P8_medical\\thesis_dataset\\use_wav_raw\\569154850\\1633050683.wav	0	4	[146.7623291015625, 0.0, 0.0, 83.73866271972656, 150.739501953125, 0.0]	rouhe	1	4
1141	1077	yl	cy_718280120_3251468400.wav	D:\\hc--document\\all text\\P8_medical\\thesis_dataset\\use_wav_raw\\718280120\\3251468400.wav	0	5	[8.816694259643555, 0.0, 0.0, 0.0, 0.0, 73.85285186767578]	yl	1	5
1142	1120	yl	cy_269301204_505479215.wav	D:\\hc--document\\all text\\P8_medical\\thesis_dataset\\use_wav_raw\\269301204\\505479215.wav	0	5	[92.86370849609375, 0.0, 15.966669082641602, 18.699567794799805, 0.0, 0.0]	general	0	0
1143	1537	jd	cy_671096299_2231223224.wav	D:\\hc--document\\all text\\P8_medical\\thesis_dataset\\use_wav_raw\\671096299\\2231223224.wav	0	2	[0.0, 22.886823654174805, 73.3690414428711, 0.0, 0.0, 0.0]	jd	1	2
1144	743	wz	cy_697975400_2807430946.wav	D:\\hc--document\\all text\\P8_medical\\thesis_dataset\\use_wav_raw\\697975400\\2807430946.wav	0	3	[70.4169921875, 2.8710105419158936, 112.15824127197266, 0.0, 0.0, 0.0]	jd	0	2
1145	425	general	cy_674587178_2304692190.wav	D:\\hc--document\\all text\\P8_medical\\thesis_dataset\\use_wav_raw\\674587178\\2304692190.wav	0	0	[189.45413208007812, 0.0, 0.0, 207.80624389648438, 121.86404418945312, 0.0]	wz	0	3
1146	1118	wz	dx_71189773_19923543.wav	D:\\hc--document\\all text\\P8_medical\\thesis_dataset\\use_wav_raw\\71189773\\19923543.wav	0	3	[213.09336853027344, 0.0, 0.0, 216.08486938476562, 174.10806274414062, 0.0]	wz	1	3
1147	1777	jd	dx_41487008_10578896.wav	D:\\hc--document\\all text\\P8_medical\\thesis_dataset\\use_wav_raw\\41487008\\10578896.wav	0	2	[195.00088500976562, 0.0, 0.0, 230.70140075683594, 192.76547241210938, 0.0]	wz	0	3
1148	1345	rouhe	cy_721229418_3318961225.wav	D:\\hc--document\\all text\\P8_medical\\thesis_dataset\\use_wav_raw\\721229418\\3318961225.wav	0	4	[0.0, 0.0, 0.0, 597.142333984375, 1649.3883056640625, 0.0]	rouhe	1	4
1149	1070	rouhe	cy_691832558_2675352978.wav	D:\\hc--document\\all text\\P8_medical\\thesis_dataset\\use_wav_raw\\691832558\\2675352978.wav	0	4	[0.0, 0.0, 0.0, 224.219970703125, 691.3599853515625, 0.0]	rouhe	1	4
1150	610	rouhe	dx_90201711_28696595.wav	D:\\hc--document\\all text\\P8_medical\\thesis_dataset\\use_wav_raw\\90201711\\28696595.wav	0	4	[64.60260009765625, 0.0, 0.0, 175.72377014160156, 265.7510070800781, 0.0]	rouhe	1	4
1151	461	rouhe	cy_686262419_2556085716.wav	D:\\hc--document\\all text\\P8_medical\\thesis_dataset\\use_wav_raw\\686262419\\2556085716.wav	0	4	[0.0, 0.0, 0.0, 269.7868957519531, 511.2528076171875, 0.0]	rouhe	1	4
1152	444	jd	cy_666616073_2150016284.wav	D:\\hc--document\\all text\\P8_medical\\thesis_dataset\\use_wav_raw\\666616073\\2150016284.wav	0	2	[7.482582092285156, 31.053390502929688, 94.70648193359375, 0.0, 0.0, 0.0]	jd	1	2
1153	1006	fn	cy_647336634_2046162086.wav	D:\\hc--document\\all text\\P8_medical\\thesis_dataset\\use_wav_raw\\647336634\\2046162086.wav	0	1	[156.096435546875, 0.0, 0.0, 204.80104064941406, 40.840965270996094, 0.0]	wz	0	3
1154	1315	wz	cy_613229777_1864815878.wav	D:\\hc--document\\all text\\P8_medical\\thesis_dataset\\use_wav_raw\\613229777\\1864815878.wav	0	3	[97.1622543334961, 0.0, 0.0, 210.1617431640625, 198.01438903808594, 0.0]	wz	1	3
1155	990	general	cy_721754683_3330997459.wav	D:\\hc--document\\all text\\P8_medical\\thesis_dataset\\use_wav_raw\\721754683\\3330997459.wav	0	0	[124.51593780517578, 0.0, 63.99240493774414, 12.644537925720215, 0.0, 0.0]	general	1	0
1156	1108	general	dx_85603174_24487678.wav	D:\\hc--document\\all text\\P8_medical\\thesis_dataset\\use_wav_raw\\85603174\\24487678.wav	0	0	[147.48001098632812, 0.0, 0.0, 71.00810241699219, 73.44559478759766, 0.0]	general	1	0
1157	805	yl	cy_707067828_3013307644.wav	D:\\hc--document\\all text\\P8_medical\\thesis_dataset\\use_wav_raw\\707067828\\3013307644.wav	0	5	[0.0, 0.0, 0.0, 498.3895568847656, 1137.01220703125, 0.0]	rouhe	0	4
1158	1039	fn	cy_669509937_2198271170.wav	D:\\hc--document\\all text\\P8_medical\\thesis_dataset\\use_wav_raw\\669509937\\2198271170.wav	0	1	[0.0, 66.59329986572266, 0.0, 0.0, 0.0, 18.479875564575195]	fn	1	1
1159	1507	jd	cy_181548662_271162490.wav	D:\\hc--document\\all text\\P8_medical\\thesis_dataset\\use_wav_raw\\181548662\\271162490.wav	0	2	[109.4981689453125, 1.3035398721694946, 127.50563049316406, 8.185171127319336, 0.0, 0.0]	jd	1	2
1160	430	general	dx_90207777_28730026.wav	D:\\hc--document\\all text\\P8_medical\\thesis_dataset\\use_wav_raw\\90207777\\28730026.wav	0	0	[52.86229705810547, 27.29193115234375, 11.73891830444336, 23.99326515197754, 0.0, 62.50592803955078]	yl	0	5
1161	221	wz	cy_620902729_1906355153.wav	D:\\hc--document\\all text\\P8_medical\\thesis_dataset\\use_wav_raw\\620902729\\1906355153.wav	0	3	[211.60714721679688, 0.0, 0.0, 173.083740234375, 203.48333740234375, 0.0]	general	0	0
1162	930	yl	dx_84208066_26746145.wav	D:\\hc--document\\all text\\P8_medical\\thesis_dataset\\use_wav_raw\\84208066\\26746145.wav	0	5	[112.92839050292969, 2.9878222942352295, 0.0, 78.7630844116211, 0.0, 127.1575927734375]	yl	1	5
1163	594	fn	cy_572039448_1648281872.wav	D:\\hc--document\\all text\\P8_medical\\thesis_dataset\\use_wav_raw\\572039448\\1648281872.wav	0	1	[0.0, 91.655517578125, 56.00638198852539, 0.0, 0.0, 80.62981414794922]	fn	1	1
1164	914	rouhe	cy_689378996_2623933842.wav	D:\\hc--document\\all text\\P8_medical\\thesis_dataset\\use_wav_raw\\689378996\\2623933842.wav	0	4	[0.0, 0.0, 0.0, 155.65988159179688, 570.6597290039062, 0.0]	rouhe	1	4
1165	509	fn	cy_718616560_3258866283.wav	D:\\hc--document\\all text\\P8_medical\\thesis_dataset\\use_wav_raw\\718616560\\3258866283.wav	0	1	[0.0, 52.85356140136719, 0.0, 0.0, 0.0, 0.0]	fn	1	1
1166	683	general	dx_89138763_27559655.wav	D:\\hc--document\\all text\\P8_medical\\thesis_dataset\\use_wav_raw\\89138763\\27559655.wav	0	0	[215.2137451171875, 0.0, 0.0, 160.8343048095703, 47.679569244384766, 0.0]	general	1	0
1167	404	general	cy_724063084_3384931700.wav	D:\\hc--document\\all text\\P8_medical\\thesis_dataset\\use_wav_raw\\724063084\\3384931700.wav	0	0	[89.6249771118164, 0.0, 0.0, 38.099525451660156, 60.10416793823242, 0.0]	general	1	0
1168	102	fn	cy_723303797_3365998133.wav	D:\\hc--document\\all text\\P8_medical\\thesis_dataset\\use_wav_raw\\723303797\\3365998133.wav	0	1	[0.0, 90.39665985107422, 9.418729782104492, 0.0, 0.0, 0.0]	fn	1	1
1169	1397	jd	cy_669946934_2207299346.wav	D:\\hc--document\\all text\\P8_medical\\thesis_dataset\\use_wav_raw\\669946934\\2207299346.wav	0	2	[0.0, 68.584228515625, 112.438232421875, 0.0, 0.0, 0.0]	jd	1	2
1170	801	wz	cy_708966924_3051885838.wav	D:\\hc--document\\all text\\P8_medical\\thesis_dataset\\use_wav_raw\\708966924\\3051885838.wav	0	3	[198.60812377929688, 0.0, 0.0, 265.25360107421875, 172.8496856689453, 0.0]	wz	1	3
1171	1532	wz	dx_91010479_30035181.wav	D:\\hc--document\\all text\\P8_medical\\thesis_dataset\\use_wav_raw\\91010479\\30035181.wav	0	3	[180.79469299316406, 0.0, 0.0, 208.54507446289062, 97.16248321533203, 0.0]	wz	1	3
1172	1134	jd	cy_672819337_2267102466.wav	D:\\hc--document\\all text\\P8_medical\\thesis_dataset\\use_wav_raw\\672819337\\2267102466.wav	0	2	[50.98012161254883, 29.615182876586914, 172.93226623535156, 0.0, 0.0, 0.0]	jd	1	2
1173	1755	rouhe	cy_629204206_1954972646.wav	D:\\hc--document\\all text\\P8_medical\\thesis_dataset\\use_wav_raw\\629204206\\1954972646.wav	0	4	[0.0, 0.0, 120.37910461425781, 0.0, 0.0, 0.0]	jd	0	2
1174	584	wz	dx_92831856_32377365.wav	D:\\hc--document\\all text\\P8_medical\\thesis_dataset\\use_wav_raw\\92831856\\32377365.wav	0	3	[206.90257263183594, 0.0, 0.0, 218.74009704589844, 103.61734771728516, 0.0]	wz	1	3
1175	1742	yl	cy_686221397_2555346984.wav	D:\\hc--document\\all text\\P8_medical\\thesis_dataset\\use_wav_raw\\686221397\\2555346984.wav	0	5	[6.622809886932373, 0.0, 0.0, 0.0, 29.653291702270508, 34.43680191040039]	yl	1	5
1176	933	jd	dx_90974198_29835539.wav	D:\\hc--document\\all text\\P8_medical\\thesis_dataset\\use_wav_raw\\90974198\\29835539.wav	0	2	[108.75839233398438, 97.37459564208984, 134.4486541748047, 73.06623840332031, 0.0, 55.93694305419922]	jd	1	2
1177	1526	fn	cy_586532898_1726435889.wav	D:\\hc--document\\all text\\P8_medical\\thesis_dataset\\use_wav_raw\\586532898\\1726435889.wav	0	1	[0.0, 131.01165771484375, 0.0, 0.0, 0.0, 57.81378936767578]	fn	1	1
1178	1659	rouhe	cy_710183190_3076284524.wav	D:\\hc--document\\all text\\P8_medical\\thesis_dataset\\use_wav_raw\\710183190\\3076284524.wav	0	4	[0.0, 0.0, 0.0, 332.3833312988281, 870.7172241210938, 0.0]	rouhe	1	4
1179	1763	rouhe	cy_715835056_3192766977.wav	D:\\hc--document\\all text\\P8_medical\\thesis_dataset\\use_wav_raw\\715835056\\3192766977.wav	0	4	[0.0, 0.0, 0.0, 184.57521057128906, 576.7142944335938, 0.0]	rouhe	1	4
1180	861	yl	cy_718745476_3261258141.wav	D:\\hc--document\\all text\\P8_medical\\thesis_dataset\\use_wav_raw\\718745476\\3261258141.wav	0	5	[6.273024559020996, 33.62968826293945, 23.05405616760254, 8.027947425842285, 0.0, 51.212860107421875]	yl	1	5
1181	1504	general	cy_615216822_1875785987.wav	D:\\hc--document\\all text\\P8_medical\\thesis_dataset\\use_wav_raw\\615216822\\1875785987.wav	0	0	[0.0, 147.82078552246094, 69.28985595703125, 0.0, 0.0, 46.37740707397461]	fn	0	1
1182	1616	jd	dx_90733956_29804464.wav	D:\\hc--document\\all text\\P8_medical\\thesis_dataset\\use_wav_raw\\90733956\\29804464.wav	0	2	[0.0, 66.33597564697266, 89.4195327758789, 0.0, 0.0, 0.0]	jd	1	2
1183	1426	fn	dx_84331443_24085492.wav	D:\\hc--document\\all text\\P8_medical\\thesis_dataset\\use_wav_raw\\84331443\\24085492.wav	0	1	[0.0, 37.4693489074707, 0.0, 0.0, 0.0, 22.66801643371582]	fn	1	1
1184	1106	fn	dx_75418281_21307366.wav	D:\\hc--document\\all text\\P8_medical\\thesis_dataset\\use_wav_raw\\75418281\\21307366.wav	0	1	[0.0, 143.64614868164062, 82.7130355834961, 0.0, 0.0, 56.53669738769531]	fn	1	1
1185	236	wz	cy_564607727_1609425728.wav	D:\\hc--document\\all text\\P8_medical\\thesis_dataset\\use_wav_raw\\564607727\\1609425728.wav	0	3	[113.5933609008789, 0.0, 0.0, 193.3231201171875, 157.18345642089844, 0.0]	wz	1	3
1186	1567	wz	cy_716533050_3210292872.wav	D:\\hc--document\\all text\\P8_medical\\thesis_dataset\\use_wav_raw\\716533050\\3210292872.wav	0	3	[175.1018524169922, 0.0, 0.0, 194.30836486816406, 125.9968032836914, 0.0]	wz	1	3
1187	471	fn	cy_721243972_3319465837.wav	D:\\hc--document\\all text\\P8_medical\\thesis_dataset\\use_wav_raw\\721243972\\3319465837.wav	0	1	[0.0, 73.84609985351562, 21.553510665893555, 0.0, 0.0, 0.0]	fn	1	1
1188	1165	jd	cy_683645685_2500263912.wav	D:\\hc--document\\all text\\P8_medical\\thesis_dataset\\use_wav_raw\\683645685\\2500263912.wav	0	2	[0.0, 101.16919708251953, 119.32853698730469, 0.0, 0.0, 0.0]	jd	1	2
1189	1765	jd	cy_672687843_2264276250.wav	D:\\hc--document\\all text\\P8_medical\\thesis_dataset\\use_wav_raw\\672687843\\2264276250.wav	0	2	[0.0, 95.46971893310547, 99.16040802001953, 0.0, 0.0, 0.0]	jd	1	2
1190	888	general	cy_723846719_3378958131.wav	D:\\hc--document\\all text\\P8_medical\\thesis_dataset\\use_wav_raw\\723846719\\3378958131.wav	0	0	[151.46315002441406, 0.0, 0.0, 79.60343170166016, 46.998287200927734, 0.0]	general	1	0
1191	373	yl	cy_723893268_3381157496.wav	D:\\hc--document\\all text\\P8_medical\\thesis_dataset\\use_wav_raw\\723893268\\3381157496.wav	0	5	[0.0, 0.0, 0.0, 0.0, 0.0, 6.395626068115234]	yl	1	5
1192	635	jd	cy_682783490_2480778922.wav	D:\\hc--document\\all text\\P8_medical\\thesis_dataset\\use_wav_raw\\682783490\\2480778922.wav	0	2	[99.74433135986328, 35.40210723876953, 176.56236267089844, 0.0, 0.0, 0.0]	jd	1	2
1193	929	general	dx_61582697_22654257.wav	D:\\hc--document\\all text\\P8_medical\\thesis_dataset\\use_wav_raw\\61582697\\22654257.wav	0	0	[237.7334442138672, 0.0, 0.0, 185.82369995117188, 0.0, 47.60298156738281]	general	1	0
1194	938	yl	cy_672008212_2251086562.wav	D:\\hc--document\\all text\\P8_medical\\thesis_dataset\\use_wav_raw\\672008212\\2251086562.wav	0	5	[164.82388305664062, 0.0, 0.0, 71.62561798095703, 43.08275604248047, 0.0]	general	0	0
1195	876	fn	cy_719267187_3273609161.wav	D:\\hc--document\\all text\\P8_medical\\thesis_dataset\\use_wav_raw\\719267187\\3273609161.wav	0	1	[0.0, 68.21903228759766, 32.24966812133789, 0.0, 0.0, 28.334840774536133]	fn	1	1
1196	1683	jd	cy_673006328_2271080766.wav	D:\\hc--document\\all text\\P8_medical\\thesis_dataset\\use_wav_raw\\673006328\\2271080766.wav	0	2	[0.0, 133.0026092529297, 175.533935546875, 5.730091571807861, 0.0, 0.0]	jd	1	2
1197	1574	yl	cy_722876574_3357128298.wav	D:\\hc--document\\all text\\P8_medical\\thesis_dataset\\use_wav_raw\\722876574\\3357128298.wav	0	5	[0.0, 12.409446716308594, 0.0, 0.0, 0.0, 89.99718475341797]	yl	1	5
1198	1708	general	cy_551034256_1542798407.wav	D:\\hc--document\\all text\\P8_medical\\thesis_dataset\\use_wav_raw\\551034256\\1542798407.wav	0	0	[95.09014892578125, 0.0, 82.3213882446289, 33.0020751953125, 0.0, 0.0]	general	1	0
1199	1767	yl	cy_677970373_2376240012.wav	D:\\hc--document\\all text\\P8_medical\\thesis_dataset\\use_wav_raw\\677970373\\2376240012.wav	0	5	[0.0, 0.0, 0.0, 0.0, 0.0, 6.608579158782959]	yl	1	5
1200	1297	wz	dx_87475575_25542698.wav	D:\\hc--document\\all text\\P8_medical\\thesis_dataset\\use_wav_raw\\87475575\\25542698.wav	0	3	[187.74229431152344, 0.0, 0.0, 342.3058166503906, 236.6131591796875, 0.0]	wz	1	3
1201	188	fn	cy_644888425_2033547593.wav	D:\\hc--document\\all text\\P8_medical\\thesis_dataset\\use_wav_raw\\644888425\\2033547593.wav	0	1	[0.0, 82.20549011230469, 19.690187454223633, 0.0, 0.0, 59.1152458190918]	fn	1	1
1202	1160	wz	cy_626746765_1936955525.wav	D:\\hc--document\\all text\\P8_medical\\thesis_dataset\\use_wav_raw\\626746765\\1936955525.wav	0	3	[161.4743194580078, 0.0, 0.0, 194.1885223388672, 177.73248291015625, 0.0]	wz	1	3
1203	1595	jd	cy_712114213_3112972170.wav	D:\\hc--document\\all text\\P8_medical\\thesis_dataset\\use_wav_raw\\712114213\\3112972170.wav	0	2	[59.73137283325195, 44.05939483642578, 195.46133422851562, 0.0, 0.0, 0.0]	jd	1	2
1204	641	fn	cy_670155607_2211597044.wav	D:\\hc--document\\all text\\P8_medical\\thesis_dataset\\use_wav_raw\\670155607\\2211597044.wav	0	1	[0.0, 217.15528869628906, 177.236328125, 0.0, 0.0, 0.0]	fn	1	1
1205	445	jd	cy_714854210_3170513667.wav	D:\\hc--document\\all text\\P8_medical\\thesis_dataset\\use_wav_raw\\714854210\\3170513667.wav	0	2	[0.0, 0.0, 15.165651321411133, 0.0, 0.0, 0.0]	jd	1	2
1206	300	jd	cy_637523499_1995721238.wav	D:\\hc--document\\all text\\P8_medical\\thesis_dataset\\use_wav_raw\\637523499\\1995721238.wav	0	2	[79.7049560546875, 7.374567031860352, 131.33441162109375, 0.0, 0.0, 0.0]	jd	1	2
1207	451	wz	cy_677136812_2358228506.wav	D:\\hc--document\\all text\\P8_medical\\thesis_dataset\\use_wav_raw\\677136812\\2358228506.wav	0	3	[131.06820678710938, 0.0, 0.0, 163.7586669921875, 123.7889633178711, 0.0]	wz	1	3
1208	1540	jd	dx_82455343_23439286.wav	D:\\hc--document\\all text\\P8_medical\\thesis_dataset\\use_wav_raw\\82455343\\23439286.wav	0	2	[0.0, 0.0, 90.90222930908203, 0.0, 0.0, 0.0]	jd	1	2
1209	1681	yl	cy_689280804_2621747618.wav	D:\\hc--document\\all text\\P8_medical\\thesis_dataset\\use_wav_raw\\689280804\\2621747618.wav	0	5	[0.0, 0.0, 0.0, 0.0, 0.0, 15.351358413696289]	yl	1	5
1210	633	rouhe	cy_710974024_3092341626.wav	D:\\hc--document\\all text\\P8_medical\\thesis_dataset\\use_wav_raw\\710974024\\3092341626.wav	0	4	[154.9542236328125, 0.0, 0.0, 185.02146911621094, 203.1878204345703, 0.0]	rouhe	1	4
1211	601	rouhe	cy_678300425_2383335418.wav	D:\\hc--document\\all text\\P8_medical\\thesis_dataset\\use_wav_raw\\678300425\\2383335418.wav	0	4	[43.68734359741211, 0.0, 0.0, 0.0, 16.04038429260254, 16.421669006347656]	general	0	0
1212	1757	yl	cy_718701765_3260385996.wav	D:\\hc--document\\all text\\P8_medical\\thesis_dataset\\use_wav_raw\\718701765\\3260385996.wav	0	5	[45.37384796142578, 0.0, 0.0, 33.244537353515625, 0.0, 70.49787902832031]	yl	1	5
1213	1079	general	cy_596468032_1778099351.wav	D:\\hc--document\\all text\\P8_medical\\thesis_dataset\\use_wav_raw\\596468032\\1778099351.wav	0	0	[65.34136962890625, 0.0, 24.369346618652344, 0.0, 0.0, 0.0]	general	1	0
1214	329	yl	dx_65502134_18177662.wav	D:\\hc--document\\all text\\P8_medical\\thesis_dataset\\use_wav_raw\\65502134\\18177662.wav	0	5	[39.704166412353516, 0.0, 0.0, 5.8121724128723145, 0.0, 95.08594512939453]	yl	1	5
1215	953	yl	cy_708791972_3048326630.wav	D:\\hc--document\\all text\\P8_medical\\thesis_dataset\\use_wav_raw\\708791972\\3048326630.wav	0	5	[0.0, 0.0, 0.0, 0.0, 0.0, 57.296470642089844]	yl	1	5
1216	1721	wz	cy_716801305_3217187128.wav	D:\\hc--document\\all text\\P8_medical\\thesis_dataset\\use_wav_raw\\716801305\\3217187128.wav	0	3	[174.0806121826172, 0.0, 0.0, 189.48355102539062, 95.64482879638672, 0.0]	wz	1	3
1217	1299	jd	cy_677408342_2364148696.wav	D:\\hc--document\\all text\\P8_medical\\thesis_dataset\\use_wav_raw\\677408342\\2364148696.wav	0	2	[81.37958526611328, 0.0, 0.0, 98.01075744628906, 183.99844360351562, 0.0]	rouhe	0	4
1218	626	jd	cy_717322282_3229520391.wav	D:\\hc--document\\all text\\P8_medical\\thesis_dataset\\use_wav_raw\\717322282\\3229520391.wav	0	2	[0.0, 0.0, 28.946556091308594, 0.0, 0.0, 0.0]	jd	1	2
1219	1768	general	dx_90859767_29859178.wav	D:\\hc--document\\all text\\P8_medical\\thesis_dataset\\use_wav_raw\\90859767\\29859178.wav	0	0	[176.6615753173828, 0.0, 0.0, 112.19266510009766, 26.323442459106445, 0.0]	general	1	0
1220	619	rouhe	cy_693594566_2713338546.wav	D:\\hc--document\\all text\\P8_medical\\thesis_dataset\\use_wav_raw\\693594566\\2713338546.wav	0	4	[0.0, 0.0, 0.0, 246.05625915527344, 552.7671508789062, 0.0]	rouhe	1	4
1221	172	general	cy_704681116_2957000308.wav	D:\\hc--document\\all text\\P8_medical\\thesis_dataset\\use_wav_raw\\704681116\\2957000308.wav	0	0	[73.7193603515625, 0.0, 31.660114288330078, 0.0, 23.02625274658203, 0.0]	general	1	0
1222	1712	fn	cy_679947563_2419428242.wav	D:\\hc--document\\all text\\P8_medical\\thesis_dataset\\use_wav_raw\\679947563\\2419428242.wav	0	1	[0.0, 53.960880279541016, 42.888511657714844, 0.0, 0.0, 43.16090774536133]	fn	1	1
1223	314	general	dx_90129421_28839036.wav	D:\\hc--document\\all text\\P8_medical\\thesis_dataset\\use_wav_raw\\90129421\\28839036.wav	0	0	[0.0, 100.69679260253906, 155.80239868164062, 0.0, 0.0, 0.0]	jd	0	2
1224	587	yl	cy_581106709_1697328830.wav	D:\\hc--document\\all text\\P8_medical\\thesis_dataset\\use_wav_raw\\581106709\\1697328830.wav	0	5	[27.988929748535156, 0.0, 0.0, 0.0, 0.0, 71.5302734375]	yl	1	5
1225	1749	yl	dx_80593887_22910369.wav	D:\\hc--document\\all text\\P8_medical\\thesis_dataset\\use_wav_raw\\80593887\\22910369.wav	0	5	[44.25800704956055, 59.295387268066406, 22.156452178955078, 42.72023010253906, 0.0, 88.51517486572266]	yl	1	5
1226	1096	jd	dx_83989161_30422067.wav	D:\\hc--document\\all text\\P8_medical\\thesis_dataset\\use_wav_raw\\83989161\\30422067.wav	0	2	[116.64415740966797, 4.730348587036133, 130.63491821289062, 6.823275566101074, 0.0, 0.0]	jd	1	2
1227	322	general	cy_683452542_2495380286.wav	D:\\hc--document\\all text\\P8_medical\\thesis_dataset\\use_wav_raw\\683452542\\2495380286.wav	0	0	[112.5509033203125, 0.0, 0.0, 19.754478454589844, 36.56291961669922, 0.0]	general	1	0
1228	1204	fn	dx_91083105_30438998.wav	D:\\hc--document\\all text\\P8_medical\\thesis_dataset\\use_wav_raw\\91083105\\30438998.wav	0	1	[0.0, 117.06822204589844, 22.30365753173828, 0.0, 0.0, 62.8187255859375]	fn	1	1
1229	1331	general	dx_75938800_21497126.wav	D:\\hc--document\\all text\\P8_medical\\thesis_dataset\\use_wav_raw\\75938800\\21497126.wav	0	0	[0.0, 34.6628532409668, 24.4000301361084, 0.0, 0.0, 28.133880615234375]	fn	0	1
1230	1725	yl	dx_91143566_30161620.wav	D:\\hc--document\\all text\\P8_medical\\thesis_dataset\\use_wav_raw\\91143566\\30161620.wav	0	5	[33.04081344604492, 58.16455078125, 0.0, 39.77101135253906, 0.0, 111.22042083740234]	yl	1	5
1231	1662	wz	cy_669942339_2207223958.wav	D:\\hc--document\\all text\\P8_medical\\thesis_dataset\\use_wav_raw\\669942339\\2207223958.wav	0	3	[142.18392944335938, 0.0, 0.0, 194.72496032714844, 130.6260986328125, 0.0]	wz	1	3
1232	492	wz	cy_715063483_3176330758.wav	D:\\hc--document\\all text\\P8_medical\\thesis_dataset\\use_wav_raw\\715063483\\3176330758.wav	0	3	[123.37635803222656, 0.0, 0.0, 139.8955841064453, 90.95288848876953, 0.0]	wz	1	3
1233	634	wz	cy_698872986_2826146384.wav	D:\\hc--document\\all text\\P8_medical\\thesis_dataset\\use_wav_raw\\698872986\\2826146384.wav	0	3	[167.04383850097656, 0.0, 0.0, 195.11434936523438, 193.1709442138672, 0.0]	wz	1	3
1234	419	yl	cy_704511332_2953177354.wav	D:\\hc--document\\all text\\P8_medical\\thesis_dataset\\use_wav_raw\\704511332\\2953177354.wav	0	5	[0.0, 53.5714111328125, 17.21712303161621, 0.9518367648124695, 0.0, 80.70904541015625]	yl	1	5
1235	956	rouhe	cy_721195049_3319236364.wav	D:\\hc--document\\all text\\P8_medical\\thesis_dataset\\use_wav_raw\\721195049\\3319236364.wav	0	4	[0.0, 0.0, 0.0, 211.5736846923828, 587.2750854492188, 0.0]	rouhe	1	4
1236	1010	rouhe	dx_91853309_31131634.wav	D:\\hc--document\\all text\\P8_medical\\thesis_dataset\\use_wav_raw\\91853309\\31131634.wav	0	4	[0.0, 0.0, 0.0, 271.31109619140625, 679.6875, 0.0]	rouhe	1	4
1237	1724	wz	dx_90434981_29615347.wav	D:\\hc--document\\all text\\P8_medical\\thesis_dataset\\use_wav_raw\\90434981\\29615347.wav	0	3	[109.7084732055664, 0.0, 0.0, 348.76251220703125, 285.14923095703125, 0.0]	wz	1	3
1238	1422	wz	cy_667542677_2158210770.wav	D:\\hc--document\\all text\\P8_medical\\thesis_dataset\\use_wav_raw\\667542677\\2158210770.wav	0	3	[154.9844207763672, 0.0, 0.0, 186.08876037597656, 174.97972106933594, 0.0]	wz	1	3
1239	153	jd	dx_90859944_29858738.wav	D:\\hc--document\\all text\\P8_medical\\thesis_dataset\\use_wav_raw\\90859944\\29858738.wav	0	2	[0.0, 56.57621765136719, 154.60133361816406, 0.0, 0.0, 0.0]	jd	1	2
1240	310	fn	dx_85397261_24466212.wav	D:\\hc--document\\all text\\P8_medical\\thesis_dataset\\use_wav_raw\\85397261\\24466212.wav	0	1	[0.0, 48.790138244628906, 29.898679733276367, 0.0, 0.0, 40.73044967651367]	fn	1	1
1241	955	rouhe	cy_650232148_2061582893.wav	D:\\hc--document\\all text\\P8_medical\\thesis_dataset\\use_wav_raw\\650232148\\2061582893.wav	0	4	[85.53449249267578, 0.0, 0.0, 52.1791877746582, 141.20057678222656, 0.0]	rouhe	1	4
1242	435	rouhe	cy_671718212_2243989624.wav	D:\\hc--document\\all text\\P8_medical\\thesis_dataset\\use_wav_raw\\671718212\\2243989624.wav	0	4	[131.89186096191406, 0.0, 0.0, 320.72113037109375, 380.62237548828125, 0.0]	rouhe	1	4
1243	983	rouhe	cy_695405630_2751240674.wav	D:\\hc--document\\all text\\P8_medical\\thesis_dataset\\use_wav_raw\\695405630\\2751240674.wav	0	4	[0.0, 0.0, 0.0, 210.14186096191406, 589.484130859375, 0.0]	rouhe	1	4
1244	309	yl	cy_571857681_1647865967.wav	D:\\hc--document\\all text\\P8_medical\\thesis_dataset\\use_wav_raw\\571857681\\1647865967.wav	0	5	[0.0, 0.0, 0.0, 0.0, 0.0, 10.197461128234863]	yl	1	5
1245	764	jd	cy_621893319_1911419867.wav	D:\\hc--document\\all text\\P8_medical\\thesis_dataset\\use_wav_raw\\621893319\\1911419867.wav	0	2	[0.0, 33.670589447021484, 0.0, 0.0, 0.0, 26.3522891998291]	fn	0	1
1246	1284	fn	cy_633447214_1974237542.wav	D:\\hc--document\\all text\\P8_medical\\thesis_dataset\\use_wav_raw\\633447214\\1974237542.wav	0	1	[0.0, 26.097633361816406, 5.193826198577881, 0.0, 0.0, 0.0]	fn	1	1
1247	1365	wz	cy_699242112_2834421362.wav	D:\\hc--document\\all text\\P8_medical\\thesis_dataset\\use_wav_raw\\699242112\\2834421362.wav	0	3	[164.53321838378906, 0.0, 0.0, 193.662353515625, 74.3257827758789, 0.0]	wz	1	3
1248	1334	yl	cy_677486924_2365810962.wav	D:\\hc--document\\all text\\P8_medical\\thesis_dataset\\use_wav_raw\\677486924\\2365810962.wav	0	5	[0.0, 0.0, 0.0, 0.0, 0.0, 0.5538939833641052]	yl	1	5
1249	1260	general	dx_84253870_26973819.wav	D:\\hc--document\\all text\\P8_medical\\thesis_dataset\\use_wav_raw\\84253870\\26973819.wav	0	0	[151.45819091796875, 13.248842239379883, 23.701221466064453, 81.59459686279297, 0.0, 69.9604263305664]	general	1	0
1250	95	general	cy_722736166_3352048667.wav	D:\\hc--document\\all text\\P8_medical\\thesis_dataset\\use_wav_raw\\722736166\\3352048667.wav	0	0	[202.64581298828125, 0.0, 0.0, 172.03411865234375, 102.81712341308594, 0.0]	general	1	0
1251	165	yl	cy_712861709_3127785416.wav	D:\\hc--document\\all text\\P8_medical\\thesis_dataset\\use_wav_raw\\712861709\\3127785416.wav	0	5	[0.0, 0.0, 0.0, 0.0, 0.0, 15.368232727050781]	yl	1	5
1252	477	rouhe	cy_641942975_2019216026.wav	D:\\hc--document\\all text\\P8_medical\\thesis_dataset\\use_wav_raw\\641942975\\2019216026.wav	0	4	[0.0, 0.0, 0.0, 268.50738525390625, 668.7041625976562, 0.0]	rouhe	1	4
1253	1013	jd	cy_684814193_2525541348.wav	D:\\hc--document\\all text\\P8_medical\\thesis_dataset\\use_wav_raw\\684814193\\2525541348.wav	0	2	[22.877735137939453, 48.91294479370117, 161.4117889404297, 0.0, 0.0, 0.0]	jd	1	2
1254	921	wz	cy_652947031_2076370655.wav	D:\\hc--document\\all text\\P8_medical\\thesis_dataset\\use_wav_raw\\652947031\\2076370655.wav	0	3	[124.39363861083984, 0.0, 2.390172004699707, 57.099082946777344, 0.0, 75.40396881103516]	general	0	0
1255	924	yl	cy_613989918_1869067439.wav	D:\\hc--document\\all text\\P8_medical\\thesis_dataset\\use_wav_raw\\613989918\\1869067439.wav	0	5	[0.0, 0.0, 0.0, 0.0, 0.0, 22.967260360717773]	yl	1	5
1256	490	wz	cy_701576894_2886296734.wav	D:\\hc--document\\all text\\P8_medical\\thesis_dataset\\use_wav_raw\\701576894\\2886296734.wav	0	3	[76.39195251464844, 0.0, 0.0, 167.2965850830078, 126.36933135986328, 0.0]	wz	1	3
1257	1029	jd	cy_722498843_3347259257.wav	D:\\hc--document\\all text\\P8_medical\\thesis_dataset\\use_wav_raw\\722498843\\3347259257.wav	0	2	[228.46417236328125, 0.0, 0.0, 230.17051696777344, 33.6511116027832, 22.656421661376953]	wz	0	3
1258	1517	yl	cy_711136555_3095281207.wav	D:\\hc--document\\all text\\P8_medical\\thesis_dataset\\use_wav_raw\\711136555\\3095281207.wav	0	5	[0.0, 0.0, 0.0, 0.0, 0.0, 73.77445983886719]	yl	1	5
1259	1781	rouhe	cy_720083787_3292940257.wav	D:\\hc--document\\all text\\P8_medical\\thesis_dataset\\use_wav_raw\\720083787\\3292940257.wav	0	4	[0.0, 0.0, 0.0, 187.18577575683594, 401.7501525878906, 0.0]	rouhe	1	4
1260	672	jd	cy_605962806_1826948153.wav	D:\\hc--document\\all text\\P8_medical\\thesis_dataset\\use_wav_raw\\605962806\\1826948153.wav	0	2	[42.61756896972656, 37.85982894897461, 56.16057586669922, 26.426681518554688, 0.0, 38.067291259765625]	jd	1	2
1261	361	yl	cy_709201170_3056683936.wav	D:\\hc--document\\all text\\P8_medical\\thesis_dataset\\use_wav_raw\\709201170\\3056683936.wav	0	5	[25.428131103515625, 0.0, 0.0, 17.267013549804688, 0.0, 95.0804443359375]	yl	1	5
1262	573	rouhe	cy_711427006_3100769570.wav	D:\\hc--document\\all text\\P8_medical\\thesis_dataset\\use_wav_raw\\711427006\\3100769570.wav	0	4	[156.18704223632812, 0.0, 0.0, 140.0565643310547, 177.96871948242188, 0.0]	rouhe	1	4
1263	1377	rouhe	cy_717442225_3232296003.wav	D:\\hc--document\\all text\\P8_medical\\thesis_dataset\\use_wav_raw\\717442225\\3232296003.wav	0	4	[0.0, 0.0, 0.0, 177.80499267578125, 381.88128662109375, 0.0]	rouhe	1	4
1264	985	fn	cy_697586250_2797394066.wav	D:\\hc--document\\all text\\P8_medical\\thesis_dataset\\use_wav_raw\\697586250\\2797394066.wav	0	1	[0.0, 1.880305290222168, 0.0, 0.0, 0.0, 0.0]	fn	1	1
1265	551	yl	dx_89776229_29748117.wav	D:\\hc--document\\all text\\P8_medical\\thesis_dataset\\use_wav_raw\\89776229\\29748117.wav	0	5	[0.0, 0.0, 0.0, 0.0, 0.0, 37.672935485839844]	yl	1	5
1266	1629	jd	cy_680348569_2428394318.wav	D:\\hc--document\\all text\\P8_medical\\thesis_dataset\\use_wav_raw\\680348569\\2428394318.wav	0	2	[169.57662963867188, 0.0, 0.0, 171.90345764160156, 67.54385375976562, 0.0]	wz	0	3
1267	1347	rouhe	cy_717424125_3230769772.wav	D:\\hc--document\\all text\\P8_medical\\thesis_dataset\\use_wav_raw\\717424125\\3230769772.wav	0	4	[100.41638946533203, 0.0, 0.0, 259.5627136230469, 281.76666259765625, 0.0]	rouhe	1	4
1268	1269	jd	cy_680498847_2431769956.wav	D:\\hc--document\\all text\\P8_medical\\thesis_dataset\\use_wav_raw\\680498847\\2431769956.wav	0	2	[0.0, 42.36085891723633, 143.20114135742188, 0.0, 0.0, 0.0]	jd	1	2
1269	327	fn	dx_89983548_28624408.wav	D:\\hc--document\\all text\\P8_medical\\thesis_dataset\\use_wav_raw\\89983548\\28624408.wav	0	1	[0.0, 85.68061828613281, 65.16329956054688, 0.0, 0.0, 0.0]	fn	1	1
1270	813	general	cy_703958914_2941481092.wav	D:\\hc--document\\all text\\P8_medical\\thesis_dataset\\use_wav_raw\\703958914\\2941481092.wav	0	0	[104.98261260986328, 0.0, 0.0, 15.499892234802246, 0.0, 7.867043972015381]	general	1	0
1271	130	jd	dx_32322379_9599236.wav	D:\\hc--document\\all text\\P8_medical\\thesis_dataset\\use_wav_raw\\32322379\\9599236.wav	0	2	[0.0, 12.145330429077148, 128.75982666015625, 0.0, 0.0, 0.0]	jd	1	2
1272	743	wz	cy_697975400_2807430946.wav	D:\\hc--document\\all text\\P8_medical\\thesis_dataset\\use_wav_raw\\697975400\\2807430946.wav	0	3	[70.4169921875, 2.8710105419158936, 112.15824127197266, 0.0, 0.0, 0.0]	jd	0	2
1273	1346	rouhe	cy_679294074_2404969368.wav	D:\\hc--document\\all text\\P8_medical\\thesis_dataset\\use_wav_raw\\679294074\\2404969368.wav	0	4	[128.0754852294922, 0.0, 0.0, 16.574934005737305, 57.518043518066406, 0.0]	general	0	0
1274	1719	wz	dx_87076311_26505907.wav	D:\\hc--document\\all text\\P8_medical\\thesis_dataset\\use_wav_raw\\87076311\\26505907.wav	0	3	[147.01332092285156, 0.0, 0.0, 178.6101531982422, 166.81471252441406, 0.0]	wz	1	3
1275	1671	fn	cy_159393055_216764174.wav	D:\\hc--document\\all text\\P8_medical\\thesis_dataset\\use_wav_raw\\159393055\\216764174.wav	0	1	[0.0, 48.4158821105957, 27.105356216430664, 0.0, 0.0, 0.0]	fn	1	1
1276	1736	wz	dx_92807395_32234271.wav	D:\\hc--document\\all text\\P8_medical\\thesis_dataset\\use_wav_raw\\92807395\\32234271.wav	1	3	[206.1714324951172, 0.0, 0.0, 168.8870849609375, 106.72834014892578, 0.0]	general	0	0
1277	479	rouhe	cy_717159506_3224846722.wav	D:\\hc--document\\all text\\P8_medical\\thesis_dataset\\use_wav_raw\\717159506\\3224846722.wav	1	4	[172.6412353515625, 0.0, 0.0, 51.798946380615234, 53.5458869934082, 0.0]	general	0	0
1278	1657	rouhe	cy_716723857_3215984805.wav	D:\\hc--document\\all text\\P8_medical\\thesis_dataset\\use_wav_raw\\716723857\\3215984805.wav	1	4	[0.0, 0.0, 0.0, 303.09765625, 899.095703125, 0.0]	rouhe	1	4
1279	1308	general	cy_717897481_3242510064.wav	D:\\hc--document\\all text\\P8_medical\\thesis_dataset\\use_wav_raw\\717897481\\3242510064.wav	1	0	[97.46351623535156, 0.0, 0.0, 30.287893295288086, 2.9140937328338623, 7.367429256439209]	general	1	0
1280	438	jd	cy_219336173_362285231.wav	D:\\hc--document\\all text\\P8_medical\\thesis_dataset\\use_wav_raw\\219336173\\362285231.wav	1	2	[41.11360168457031, 21.52417755126953, 120.80105590820312, 0.0, 0.0, 0.0]	jd	1	2
1281	1180	general	cy_683610675_2498906886.wav	D:\\hc--document\\all text\\P8_medical\\thesis_dataset\\use_wav_raw\\683610675\\2498906886.wav	1	0	[176.4600372314453, 0.0, 0.0, 95.45420837402344, 27.254716873168945, 0.0]	general	1	0
1282	103	jd	cy_694860638_2739807140.wav	D:\\hc--document\\all text\\P8_medical\\thesis_dataset\\use_wav_raw\\694860638\\2739807140.wav	1	2	[155.69354248046875, 0.0, 0.0, 163.62750244140625, 162.6979217529297, 0.0]	wz	0	3
1283	632	fn	dx_91664292_31448578.wav	D:\\hc--document\\all text\\P8_medical\\thesis_dataset\\use_wav_raw\\91664292\\31448578.wav	1	1	[0.0, 74.97110748291016, 43.80121994018555, 0.0, 0.0, 45.61844253540039]	fn	1	1
1284	716	wz	cy_676483139_2344285508.wav	D:\\hc--document\\all text\\P8_medical\\thesis_dataset\\use_wav_raw\\676483139\\2344285508.wav	1	3	[59.23258590698242, 0.0, 0.0, 29.567707061767578, 0.0, 87.85655212402344]	yl	0	5
1285	1127	wz	cy_700637902_2865610430.wav	D:\\hc--document\\all text\\P8_medical\\thesis_dataset\\use_wav_raw\\700637902\\2865610430.wav	1	3	[148.1134796142578, 0.0, 0.0, 252.9545440673828, 191.07485961914062, 0.0]	wz	1	3
1286	1620	wz	cy_694934664_2741387772.wav	D:\\hc--document\\all text\\P8_medical\\thesis_dataset\\use_wav_raw\\694934664\\2741387772.wav	1	3	[145.47853088378906, 0.0, 0.0, 261.0945129394531, 199.15000915527344, 0.0]	wz	1	3
1287	239	general	cy_675168465_2317117152.wav	D:\\hc--document\\all text\\P8_medical\\thesis_dataset\\use_wav_raw\\675168465\\2317117152.wav	1	0	[140.44256591796875, 26.28731918334961, 71.5988540649414, 47.388912200927734, 0.0, 38.4526481628418]	general	1	0
1288	506	general	dx_92015742_30982248.wav	D:\\hc--document\\all text\\P8_medical\\thesis_dataset\\use_wav_raw\\92015742\\30982248.wav	1	0	[131.48597717285156, 0.0, 0.0, 57.377098083496094, 100.12908935546875, 0.0]	general	1	0
1289	993	fn	dx_87471331_25517545.wav	D:\\hc--document\\all text\\P8_medical\\thesis_dataset\\use_wav_raw\\87471331\\25517545.wav	1	1	[0.0, 55.85642623901367, 97.52549743652344, 0.0, 0.0, 0.0]	jd	0	2
1290	1685	wz	cy_724193909_3387786077.wav	D:\\hc--document\\all text\\P8_medical\\thesis_dataset\\use_wav_raw\\724193909\\3387786077.wav	1	3	[147.9528045654297, 0.0, 0.0, 266.5736999511719, 211.88006591796875, 0.0]	wz	1	3
1291	1586	rouhe	cy_724659991_3399195822.wav	D:\\hc--document\\all text\\P8_medical\\thesis_dataset\\use_wav_raw\\724659991\\3399195822.wav	1	4	[1.1376091241836548, 0.0, 0.0, 101.01705932617188, 228.99876403808594, 0.0]	rouhe	1	4
1292	991	general	cy_714913372_3172061890.wav	D:\\hc--document\\all text\\P8_medical\\thesis_dataset\\use_wav_raw\\714913372\\3172061890.wav	1	0	[127.19452667236328, 0.0, 0.0, 61.280460357666016, 0.0, 14.885294914245605]	general	1	0
1293	1030	fn	cy_667698226_2161364434.wav	D:\\hc--document\\all text\\P8_medical\\thesis_dataset\\use_wav_raw\\667698226\\2161364434.wav	1	1	[0.0, 141.28904724121094, 122.57383728027344, 0.0, 0.0, 65.5179672241211]	fn	1	1
1294	1673	wz	dx_46076054_11789250.wav	D:\\hc--document\\all text\\P8_medical\\thesis_dataset\\use_wav_raw\\46076054\\11789250.wav	1	3	[97.17302703857422, 0.0, 0.0, 120.23246002197266, 74.66890716552734, 0.0]	wz	1	3
1295	802	general	cy_716290101_3204045972.wav	D:\\hc--document\\all text\\P8_medical\\thesis_dataset\\use_wav_raw\\716290101\\3204045972.wav	1	0	[102.94873046875, 0.0, 0.9993654489517212, 1.8839302062988281, 0.0, 0.0]	general	1	0
1296	523	rouhe	cy_718008103_3244890436.wav	D:\\hc--document\\all text\\P8_medical\\thesis_dataset\\use_wav_raw\\718008103\\3244890436.wav	1	4	[0.0, 0.0, 0.0, 142.94992065429688, 523.3111572265625, 0.0]	rouhe	1	4
1297	866	general	dx_82522218_23533257.wav	D:\\hc--document\\all text\\P8_medical\\thesis_dataset\\use_wav_raw\\82522218\\23533257.wav	1	0	[108.96829223632812, 0.0, 0.0, 93.49071502685547, 104.34996032714844, 0.0]	general	1	0
1298	1129	fn	cy_672497485_2260334802.wav	D:\\hc--document\\all text\\P8_medical\\thesis_dataset\\use_wav_raw\\672497485\\2260334802.wav	1	1	[0.0, 45.572113037109375, 169.35313415527344, 0.0, 0.0, 0.0]	jd	0	2
1299	517	general	cy_704657870_2956462868.wav	D:\\hc--document\\all text\\P8_medical\\thesis_dataset\\use_wav_raw\\704657870\\2956462868.wav	1	0	[0.0, 0.0, 0.0, 0.0, 0.0, 0.0]	general	1	0
1300	593	fn	cy_688092088_2596001892.wav	D:\\hc--document\\all text\\P8_medical\\thesis_dataset\\use_wav_raw\\688092088\\2596001892.wav	1	1	[0.0, 40.535160064697266, 0.0, 0.0, 0.0, 3.8022196292877197]	fn	1	1
1301	524	general	dx_90245307_28926002.wav	D:\\hc--document\\all text\\P8_medical\\thesis_dataset\\use_wav_raw\\90245307\\28926002.wav	1	0	[121.91297912597656, 0.0, 15.249613761901855, 32.22005081176758, 25.845890045166016, 0.0]	general	1	0
1302	1552	rouhe	cy_719078580_3268830789.wav	D:\\hc--document\\all text\\P8_medical\\thesis_dataset\\use_wav_raw\\719078580\\3268830789.wav	1	4	[98.48458862304688, 0.0, 0.0, 162.18792724609375, 209.1044921875, 0.0]	rouhe	1	4
1303	218	general	cy_242099882_426431706.wav	D:\\hc--document\\all text\\P8_medical\\thesis_dataset\\use_wav_raw\\242099882\\426431706.wav	1	0	[145.50387573242188, 0.0, 0.0, 67.20276641845703, 16.70516586303711, 4.328850746154785]	general	1	0
1304	1784	rouhe	cy_722804012_3354118802.wav	D:\\hc--document\\all text\\P8_medical\\thesis_dataset\\use_wav_raw\\722804012\\3354118802.wav	1	4	[28.509389877319336, 0.0, 0.0, 213.0224609375, 276.21942138671875, 0.0]	rouhe	1	4
1305	1634	yl	cy_713856297_3148027145.wav	D:\\hc--document\\all text\\P8_medical\\thesis_dataset\\use_wav_raw\\713856297\\3148027145.wav	1	5	[0.0, 2.1779463291168213, 0.0, 0.0, 0.0, 114.60504150390625]	yl	1	5
1306	1149	yl	cy_606489599_1829629052.wav	D:\\hc--document\\all text\\P8_medical\\thesis_dataset\\use_wav_raw\\606489599\\1829629052.wav	1	5	[168.80337524414062, 0.0, 0.0, 183.5215301513672, 72.76988220214844, 0.0]	wz	0	3
1307	1116	general	dx_90158619_29012968.wav	D:\\hc--document\\all text\\P8_medical\\thesis_dataset\\use_wav_raw\\90158619\\29012968.wav	1	0	[25.194400787353516, 0.0, 0.0, 0.0, 0.0, 22.816368103027344]	general	1	0
1308	1625	rouhe	cy_715012022_3174602225.wav	D:\\hc--document\\all text\\P8_medical\\thesis_dataset\\use_wav_raw\\715012022\\3174602225.wav	1	4	[0.0, 0.0, 0.0, 291.1864929199219, 835.3042602539062, 0.0]	rouhe	1	4
1309	203	rouhe	cy_588237586_1735783922.wav	D:\\hc--document\\all text\\P8_medical\\thesis_dataset\\use_wav_raw\\588237586\\1735783922.wav	1	4	[0.0, 0.0, 0.0, 0.0, 0.0, 31.975341796875]	yl	0	5
1310	908	yl	dx_60538547_16513771.wav	D:\\hc--document\\all text\\P8_medical\\thesis_dataset\\use_wav_raw\\60538547\\16513771.wav	1	5	[0.0, 90.7854995727539, 0.0, 0.0, 0.0, 99.34199523925781]	yl	1	5
1311	597	wz	cy_720957312_3313242747.wav	D:\\hc--document\\all text\\P8_medical\\thesis_dataset\\use_wav_raw\\720957312\\3313242747.wav	1	3	[145.5078125, 0.0, 0.0, 164.6025390625, 141.73944091796875, 0.0]	wz	1	3
1312	660	yl	dx_82039250_31352922.wav	D:\\hc--document\\all text\\P8_medical\\thesis_dataset\\use_wav_raw\\82039250\\31352922.wav	1	5	[64.7739028930664, 0.0, 0.0, 53.87848663330078, 0.0, 97.62785339355469]	yl	1	5
1313	1138	rouhe	cy_713943113_3150077253.wav	D:\\hc--document\\all text\\P8_medical\\thesis_dataset\\use_wav_raw\\713943113\\3150077253.wav	1	4	[0.0, 0.0, 0.0, 162.45155334472656, 316.370849609375, 0.0]	rouhe	1	4
1314	674	jd	cy_599786848_1795185098.wav	D:\\hc--document\\all text\\P8_medical\\thesis_dataset\\use_wav_raw\\599786848\\1795185098.wav	1	2	[110.60163879394531, 19.007999420166016, 151.7359619140625, 0.0, 0.0, 0.0]	jd	1	2
1315	1399	jd	cy_667977705_2167128588.wav	D:\\hc--document\\all text\\P8_medical\\thesis_dataset\\use_wav_raw\\667977705\\2167128588.wav	1	2	[0.0, 0.0, 124.40373992919922, 0.0, 0.0, 0.0]	jd	1	2
1316	528	jd	cy_704968172_2964806524.wav	D:\\hc--document\\all text\\P8_medical\\thesis_dataset\\use_wav_raw\\704968172\\2964806524.wav	1	2	[0.0, 20.599205017089844, 40.90016555786133, 0.0, 0.0, 0.0]	jd	1	2
1317	1317	wz	cy_557552912_1574301896.wav	D:\\hc--document\\all text\\P8_medical\\thesis_dataset\\use_wav_raw\\557552912\\1574301896.wav	1	3	[153.47720336914062, 0.0, 0.0, 174.54307556152344, 99.20301818847656, 0.0]	wz	1	3
1318	242	general	cy_647997321_2049727487.wav	D:\\hc--document\\all text\\P8_medical\\thesis_dataset\\use_wav_raw\\647997321\\2049727487.wav	1	0	[200.99070739746094, 0.0, 0.0, 86.00565338134766, 41.2562370300293, 0.0]	general	1	0
1319	1457	general	cy_434060454_1060987899.wav	D:\\hc--document\\all text\\P8_medical\\thesis_dataset\\use_wav_raw\\434060454\\1060987899.wav	1	0	[80.6625747680664, 0.0, 0.0, 0.0, 59.23102569580078, 0.0]	general	1	0
1320	1588	jd	cy_670033146_2209152762.wav	D:\\hc--document\\all text\\P8_medical\\thesis_dataset\\use_wav_raw\\670033146\\2209152762.wav	1	2	[0.0, 0.0, 42.78059005737305, 0.0, 0.0, 0.0]	jd	1	2
1321	183	wz	cy_720035514_3291136485.wav	D:\\hc--document\\all text\\P8_medical\\thesis_dataset\\use_wav_raw\\720035514\\3291136485.wav	1	3	[137.63710021972656, 0.0, 0.0, 184.21116638183594, 170.37847900390625, 0.0]	wz	1	3
1322	198	jd	cy_719388503_3275955903.wav	D:\\hc--document\\all text\\P8_medical\\thesis_dataset\\use_wav_raw\\719388503\\3275955903.wav	1	2	[105.00287628173828, 0.0, 0.0, 46.187137603759766, 47.170650482177734, 42.866268157958984]	general	0	0
1323	1026	jd	cy_716480374_3209503496.wav	D:\\hc--document\\all text\\P8_medical\\thesis_dataset\\use_wav_raw\\716480374\\3209503496.wav	1	2	[104.54354858398438, 105.63734436035156, 286.4180908203125, 16.02341079711914, 0.0, 0.0]	jd	1	2
1324	1214	yl	cy_715595705_3188016152.wav	D:\\hc--document\\all text\\P8_medical\\thesis_dataset\\use_wav_raw\\715595705\\3188016152.wav	1	5	[0.0, 9.7724027633667, 0.0, 0.0, 0.0, 44.57258224487305]	yl	1	5
1325	873	jd	cy_594417937_1767967295.wav	D:\\hc--document\\all text\\P8_medical\\thesis_dataset\\use_wav_raw\\594417937\\1767967295.wav	1	2	[0.0, 6.145457744598389, 112.34033966064453, 0.0, 0.0, 0.0]	jd	1	2
1326	776	yl	cy_648518074_2052456785.wav	D:\\hc--document\\all text\\P8_medical\\thesis_dataset\\use_wav_raw\\648518074\\2052456785.wav	1	5	[72.33092498779297, 32.88861846923828, 14.812864303588867, 54.915679931640625, 0.0, 92.64984893798828]	yl	1	5
1327	1464	wz	cy_69003904_43562396.wav	D:\\hc--document\\all text\\P8_medical\\thesis_dataset\\use_wav_raw\\69003904\\43562396.wav	1	3	[126.8309326171875, 0.0, 0.0, 313.0667724609375, 278.29925537109375, 0.0]	wz	1	3
1328	920	jd	dx_90256404_28998971.wav	D:\\hc--document\\all text\\P8_medical\\thesis_dataset\\use_wav_raw\\90256404\\28998971.wav	1	2	[36.714149475097656, 21.561298370361328, 41.030330657958984, 16.887069702148438, 0.0, 23.394193649291992]	jd	1	2
1329	1434	general	cy_722510242_3348204196.wav	D:\\hc--document\\all text\\P8_medical\\thesis_dataset\\use_wav_raw\\722510242\\3348204196.wav	1	0	[83.2785415649414, 0.0, 36.953712463378906, 0.0, 0.0, 0.0]	general	1	0
1330	250	yl	cy_722292984_3342767144.wav	D:\\hc--document\\all text\\P8_medical\\thesis_dataset\\use_wav_raw\\722292984\\3342767144.wav	1	5	[54.18324279785156, 0.0, 0.0, 14.367236137390137, 0.0, 62.06932830810547]	yl	1	5
1331	761	jd	dx_81769691_27378930.wav	D:\\hc--document\\all text\\P8_medical\\thesis_dataset\\use_wav_raw\\81769691\\27378930.wav	1	2	[0.0, 20.988325119018555, 110.38526916503906, 0.0, 0.0, 0.0]	jd	1	2
1332	1503	fn	dx_91905079_30760076.wav	D:\\hc--document\\all text\\P8_medical\\thesis_dataset\\use_wav_raw\\91905079\\30760076.wav	1	1	[0.0, 16.69190788269043, 38.040122985839844, 0.0, 0.0, 12.58056640625]	jd	0	2
1333	846	yl	cy_718697223_3260113846.wav	D:\\hc--document\\all text\\P8_medical\\thesis_dataset\\use_wav_raw\\718697223\\3260113846.wav	1	5	[0.0, 36.986656188964844, 0.0, 12.093423843383789, 0.0, 118.54104614257812]	yl	1	5
1334	1577	general	cy_564858557_1610621216.wav	D:\\hc--document\\all text\\P8_medical\\thesis_dataset\\use_wav_raw\\564858557\\1610621216.wav	1	0	[178.137939453125, 0.0, 0.0, 141.80328369140625, 89.16704559326172, 0.0]	general	1	0
1335	338	jd	cy_722713089_3351992259.wav	D:\\hc--document\\all text\\P8_medical\\thesis_dataset\\use_wav_raw\\722713089\\3351992259.wav	1	2	[0.0, 52.118003845214844, 127.42118835449219, 0.0, 0.0, 0.0]	jd	1	2
1336	1402	general	cy_678179799_2380828016.wav	D:\\hc--document\\all text\\P8_medical\\thesis_dataset\\use_wav_raw\\678179799\\2380828016.wav	1	0	[109.54679870605469, 0.0, 0.0, 52.047550201416016, 89.13058471679688, 0.0]	general	1	0
1337	555	jd	cy_682307032_2470238912.wav	D:\\hc--document\\all text\\P8_medical\\thesis_dataset\\use_wav_raw\\682307032\\2470238912.wav	1	2	[0.0, 62.29526138305664, 169.87454223632812, 0.0, 0.0, 0.0]	jd	1	2
1338	831	jd	cy_709601718_3064704754.wav	D:\\hc--document\\all text\\P8_medical\\thesis_dataset\\use_wav_raw\\709601718\\3064704754.wav	1	2	[0.0, 114.60616302490234, 143.93218994140625, 0.0, 0.0, 0.0]	jd	1	2
1339	562	jd	dx_84403808_24246236.wav	D:\\hc--document\\all text\\P8_medical\\thesis_dataset\\use_wav_raw\\84403808\\24246236.wav	1	2	[0.0, 0.0, 0.0, 293.0915222167969, 640.7927856445312, 0.0]	rouhe	0	4
1340	1375	wz	dx_91818253_30936582.wav	D:\\hc--document\\all text\\P8_medical\\thesis_dataset\\use_wav_raw\\91818253\\30936582.wav	1	3	[183.35061645507812, 0.0, 0.0, 273.30517578125, 205.2852783203125, 0.0]	wz	1	3
1341	1329	rouhe	cy_716447830_3208543986.wav	D:\\hc--document\\all text\\P8_medical\\thesis_dataset\\use_wav_raw\\716447830\\3208543986.wav	1	4	[0.0, 0.0, 0.0, 120.8389663696289, 372.0086364746094, 0.0]	rouhe	1	4
1342	213	wz	dx_77009183_21808496.wav	D:\\hc--document\\all text\\P8_medical\\thesis_dataset\\use_wav_raw\\77009183\\21808496.wav	1	3	[208.65603637695312, 0.0, 0.0, 256.1695861816406, 146.489501953125, 0.0]	wz	1	3
1343	303	rouhe	cy_717020988_3222592990.wav	D:\\hc--document\\all text\\P8_medical\\thesis_dataset\\use_wav_raw\\717020988\\3222592990.wav	1	4	[0.0, 0.0, 0.0, 193.22166442871094, 605.4969482421875, 0.0]	rouhe	1	4
1344	1368	yl	cy_722151379_3339705953.wav	D:\\hc--document\\all text\\P8_medical\\thesis_dataset\\use_wav_raw\\722151379\\3339705953.wav	1	5	[0.0, 42.318748474121094, 10.463044166564941, 0.0, 0.0, 47.65454864501953]	yl	1	5
1345	1560	fn	dx_64648160_17836079.wav	D:\\hc--document\\all text\\P8_medical\\thesis_dataset\\use_wav_raw\\64648160\\17836079.wav	1	1	[0.0, 60.4024543762207, 0.0, 0.0, 0.0, 0.0]	fn	1	1
1346	405	yl	cy_696206040_2768926612.wav	D:\\hc--document\\all text\\P8_medical\\thesis_dataset\\use_wav_raw\\696206040\\2768926612.wav	1	5	[0.0, 0.0, 0.0, 0.0, 0.0, 0.016376152634620667]	yl	1	5
1347	825	rouhe	cy_446890764_1107486570.wav	D:\\hc--document\\all text\\P8_medical\\thesis_dataset\\use_wav_raw\\446890764\\1107486570.wav	1	4	[0.0, 0.0, 0.0, 408.90167236328125, 1176.790283203125, 0.0]	rouhe	1	4
1348	1645	jd	cy_692063856_2680644492.wav	D:\\hc--document\\all text\\P8_medical\\thesis_dataset\\use_wav_raw\\692063856\\2680644492.wav	1	2	[0.0, 50.545684814453125, 157.0981903076172, 0.0, 0.0, 0.0]	jd	1	2
1349	893	wz	dx_91774524_30694142.wav	D:\\hc--document\\all text\\P8_medical\\thesis_dataset\\use_wav_raw\\91774524\\30694142.wav	1	3	[184.0972137451172, 0.0, 0.0, 249.97412109375, 158.7075653076172, 0.0]	wz	1	3
1350	1660	jd	dx_50334501_13055687.wav	D:\\hc--document\\all text\\P8_medical\\thesis_dataset\\use_wav_raw\\50334501\\13055687.wav	1	2	[3.277130126953125, 21.043054580688477, 50.98228073120117, 0.0, 0.0, 8.277040481567383]	jd	1	2
1351	1697	rouhe	cy_707036072_3012567004.wav	D:\\hc--document\\all text\\P8_medical\\thesis_dataset\\use_wav_raw\\707036072\\3012567004.wav	1	4	[0.0, 0.0, 0.0, 373.86114501953125, 843.3623657226562, 0.0]	rouhe	1	4
1352	139	rouhe	cy_714743441_3168669978.wav	D:\\hc--document\\all text\\P8_medical\\thesis_dataset\\use_wav_raw\\714743441\\3168669978.wav	1	4	[0.0, 0.0, 0.0, 311.5396728515625, 639.052490234375, 0.0]	rouhe	1	4
1353	1641	fn	cy_163639347_227326064.wav	D:\\hc--document\\all text\\P8_medical\\thesis_dataset\\use_wav_raw\\163639347\\227326064.wav	1	1	[0.0, 135.79356384277344, 106.64338684082031, 0.0, 0.0, 0.0]	fn	1	1
1354	1627	jd	cy_569308789_1633912502.wav	D:\\hc--document\\all text\\P8_medical\\thesis_dataset\\use_wav_raw\\569308789\\1633912502.wav	1	2	[0.0, 17.662397384643555, 150.6876983642578, 0.0, 0.0, 0.0]	jd	1	2
1355	841	general	cy_647500014_2047069913.wav	D:\\hc--document\\all text\\P8_medical\\thesis_dataset\\use_wav_raw\\647500014\\2047069913.wav	1	0	[167.0679931640625, 0.0, 0.0, 147.5871124267578, 77.89569091796875, 0.0]	general	1	0
1356	234	yl	cy_720723607_3306625791.wav	D:\\hc--document\\all text\\P8_medical\\thesis_dataset\\use_wav_raw\\720723607\\3306625791.wav	1	5	[0.0, 0.0, 12.69405746459961, 0.0, 0.0, 22.282363891601562]	yl	1	5
1357	326	jd	cy_672973508_2270324968.wav	D:\\hc--document\\all text\\P8_medical\\thesis_dataset\\use_wav_raw\\672973508\\2270324968.wav	1	2	[0.0, 0.0, 18.572982788085938, 0.0, 0.0, 0.0]	jd	1	2
1358	1729	general	dx_79419293_25942546.wav	D:\\hc--document\\all text\\P8_medical\\thesis_dataset\\use_wav_raw\\79419293\\25942546.wav	1	0	[84.72272491455078, 0.0, 0.0, 0.0, 29.37616539001465, 0.0]	general	1	0
1359	1734	fn	cy_30992_141821.wav	D:\\hc--document\\all text\\P8_medical\\thesis_dataset\\use_wav_raw\\30992\\141821.wav	1	1	[0.0, 126.13738250732422, 0.0, 0.0, 0.0, 0.0]	fn	1	1
1360	884	rouhe	cy_720105377_3292621716.wav	D:\\hc--document\\all text\\P8_medical\\thesis_dataset\\use_wav_raw\\720105377\\3292621716.wav	1	4	[0.0, 0.0, 0.0, 312.6741027832031, 610.76611328125, 0.0]	rouhe	1	4
1361	160	general	dx_89723551_29465132.wav	D:\\hc--document\\all text\\P8_medical\\thesis_dataset\\use_wav_raw\\89723551\\29465132.wav	1	0	[182.05386352539062, 0.0, 67.04885864257812, 46.348602294921875, 32.91437911987305, 0.0]	general	1	0
1362	348	wz	dx_43006010_10921197.wav	D:\\hc--document\\all text\\P8_medical\\thesis_dataset\\use_wav_raw\\43006010\\10921197.wav	1	3	[123.40486907958984, 0.0, 0.0, 251.88296508789062, 205.2969512939453, 0.0]	wz	1	3
1363	535	wz	dx_55767971_14948711.wav	D:\\hc--document\\all text\\P8_medical\\thesis_dataset\\use_wav_raw\\55767971\\14948711.wav	1	3	[145.897216796875, 0.0, 0.0, 336.3304748535156, 285.00885009765625, 0.0]	wz	1	3
1364	1025	rouhe	cy_720260206_3296971719.wav	D:\\hc--document\\all text\\P8_medical\\thesis_dataset\\use_wav_raw\\720260206\\3296971719.wav	1	4	[0.0, 0.0, 0.0, 421.7559509277344, 1061.9010009765625, 0.0]	rouhe	1	4
1365	1218	yl	cy_670119899_2210908648.wav	D:\\hc--document\\all text\\P8_medical\\thesis_dataset\\use_wav_raw\\670119899\\2210908648.wav	1	5	[0.0, 0.0, 0.0, 0.0, 0.0, 48.26908874511719]	yl	1	5
1366	882	general	cy_633633822_1974624710.wav	D:\\hc--document\\all text\\P8_medical\\thesis_dataset\\use_wav_raw\\633633822\\1974624710.wav	1	0	[75.13543701171875, 0.0, 0.0, 34.86347961425781, 47.170997619628906, 0.0]	general	1	0
1367	478	wz	cy_717900576_3241438103.wav	D:\\hc--document\\all text\\P8_medical\\thesis_dataset\\use_wav_raw\\717900576\\3241438103.wav	1	3	[157.0663299560547, 0.0, 0.0, 168.0086669921875, 161.03297424316406, 0.0]	wz	1	3
1368	146	wz	cy_718963486_3266447463.wav	D:\\hc--document\\all text\\P8_medical\\thesis_dataset\\use_wav_raw\\718963486\\3266447463.wav	1	3	[165.54043579101562, 0.0, 0.0, 183.6153106689453, 146.5769500732422, 0.0]	wz	1	3
1369	1783	yl	cy_705923054_2987238172.wav	D:\\hc--document\\all text\\P8_medical\\thesis_dataset\\use_wav_raw\\705923054\\2987238172.wav	1	5	[49.97727966308594, 16.509002685546875, 24.129499435424805, 27.6329402923584, 0.0, 60.89535140991211]	yl	1	5
1370	847	rouhe	cy_712001245_3111736680.wav	D:\\hc--document\\all text\\P8_medical\\thesis_dataset\\use_wav_raw\\712001245\\3111736680.wav	1	4	[0.0, 0.0, 0.0, 208.81687927246094, 609.2862548828125, 0.0]	rouhe	1	4
1371	1447	general	cy_677565194_2367502452.wav	D:\\hc--document\\all text\\P8_medical\\thesis_dataset\\use_wav_raw\\677565194\\2367502452.wav	1	0	[155.23243713378906, 0.0, 0.0, 162.81163024902344, 140.75582885742188, 0.0]	wz	0	3
1372	1623	general	cy_682483609_2474176866.wav	D:\\hc--document\\all text\\P8_medical\\thesis_dataset\\use_wav_raw\\682483609\\2474176866.wav	1	0	[116.61195373535156, 0.0, 62.35059356689453, 0.0, 0.0, 0.0]	general	1	0
1373	572	general	cy_711236274_3097102988.wav	D:\\hc--document\\all text\\P8_medical\\thesis_dataset\\use_wav_raw\\711236274\\3097102988.wav	1	0	[0.0, 0.0, 0.0, 0.0, 0.0, 146.2607879638672]	yl	0	5
1374	1459	rouhe	cy_722964597_3359103854.wav	D:\\hc--document\\all text\\P8_medical\\thesis_dataset\\use_wav_raw\\722964597\\3359103854.wav	1	4	[0.0, 0.0, 0.0, 240.90455627441406, 640.0828857421875, 0.0]	rouhe	1	4
1375	104	jd	cy_719003509_3267823529.wav	D:\\hc--document\\all text\\P8_medical\\thesis_dataset\\use_wav_raw\\719003509\\3267823529.wav	1	2	[0.0, 0.0, 0.0, 276.76617431640625, 524.9946899414062, 0.0]	rouhe	0	4
1376	934	fn	cy_705050160_2965956240.wav	D:\\hc--document\\all text\\P8_medical\\thesis_dataset\\use_wav_raw\\705050160\\2965956240.wav	1	1	[29.69089126586914, 45.13850784301758, 204.00872802734375, 0.0, 0.0, 0.0]	jd	0	2
1377	1168	general	dx_49535778_13041666.wav	D:\\hc--document\\all text\\P8_medical\\thesis_dataset\\use_wav_raw\\49535778\\13041666.wav	1	0	[155.8813934326172, 0.0, 0.0, 195.11009216308594, 157.5562744140625, 0.0]	wz	0	3
1378	1280	general	cy_712712336_3124847576.wav	D:\\hc--document\\all text\\P8_medical\\thesis_dataset\\use_wav_raw\\712712336\\3124847576.wav	1	0	[71.81954956054688, 0.0, 45.20199966430664, 6.847086429595947, 0.0, 0.0]	general	1	0
1379	89	wz	dx_89414710_27835794.wav	D:\\hc--document\\all text\\P8_medical\\thesis_dataset\\use_wav_raw\\89414710\\27835794.wav	1	3	[180.8926544189453, 0.0, 0.0, 185.28073120117188, 50.67549133300781, 0.0]	wz	1	3
1380	1406	wz	cy_681720467_2458009632.wav	D:\\hc--document\\all text\\P8_medical\\thesis_dataset\\use_wav_raw\\681720467\\2458009632.wav	1	3	[37.8659782409668, 0.0, 0.0, 169.01560974121094, 378.3020324707031, 0.0]	rouhe	0	4
1381	978	fn	dx_91156065_30359631.wav	D:\\hc--document\\all text\\P8_medical\\thesis_dataset\\use_wav_raw\\91156065\\30359631.wav	1	1	[0.0, 117.48369598388672, 54.49927520751953, 14.365492820739746, 0.0, 97.32424926757812]	fn	1	1
1382	1333	fn	cy_562866280_1600313357.wav	D:\\hc--document\\all text\\P8_medical\\thesis_dataset\\use_wav_raw\\562866280\\1600313357.wav	1	1	[0.0, 59.99019241333008, 12.242209434509277, 0.0, 0.0, 11.039008140563965]	fn	1	1
1383	685	wz	dx_90518131_29445356.wav	D:\\hc--document\\all text\\P8_medical\\thesis_dataset\\use_wav_raw\\90518131\\29445356.wav	1	3	[143.7505340576172, 0.0, 0.0, 202.14401245117188, 110.94689178466797, 0.0]	wz	1	3
1384	1760	fn	dx_89804739_28371424.wav	D:\\hc--document\\all text\\P8_medical\\thesis_dataset\\use_wav_raw\\89804739\\28371424.wav	1	1	[0.0, 70.85514068603516, 54.07659149169922, 0.0, 0.0, 39.046173095703125]	fn	1	1
1385	1136	rouhe	cy_723024046_3359772075.wav	D:\\hc--document\\all text\\P8_medical\\thesis_dataset\\use_wav_raw\\723024046\\3359772075.wav	1	4	[108.57742309570312, 0.0, 0.0, 110.45210266113281, 168.8797149658203, 0.0]	rouhe	1	4
1386	1225	wz	dx_67735691_18913697.wav	D:\\hc--document\\all text\\P8_medical\\thesis_dataset\\use_wav_raw\\67735691\\18913697.wav	1	3	[126.45681762695312, 0.0, 0.0, 186.6726837158203, 181.65997314453125, 0.0]	wz	1	3
1387	169	rouhe	cy_716651360_3213143126.wav	D:\\hc--document\\all text\\P8_medical\\thesis_dataset\\use_wav_raw\\716651360\\3213143126.wav	1	4	[98.85577392578125, 0.0, 0.0, 130.01060485839844, 184.41558837890625, 0.0]	rouhe	1	4
1388	1324	fn	cy_693879506_2719295064.wav	D:\\hc--document\\all text\\P8_medical\\thesis_dataset\\use_wav_raw\\693879506\\2719295064.wav	1	1	[0.0, 68.17448425292969, 0.0, 0.0, 0.0, 53.97489547729492]	fn	1	1
1389	1533	yl	dx_87863628_25900903.wav	D:\\hc--document\\all text\\P8_medical\\thesis_dataset\\use_wav_raw\\87863628\\25900903.wav	1	5	[0.0, 13.9797945022583, 0.0, 0.0, 0.0, 81.67945861816406]	yl	1	5
1390	319	yl	dx_91500410_30566420.wav	D:\\hc--document\\all text\\P8_medical\\thesis_dataset\\use_wav_raw\\91500410\\30566420.wav	1	5	[0.0, 0.0, 0.0, 0.0, 0.0, 133.6363525390625]	yl	1	5
1391	1217	yl	cy_715253772_3180389878.wav	D:\\hc--document\\all text\\P8_medical\\thesis_dataset\\use_wav_raw\\715253772\\3180389878.wav	1	5	[0.0, 0.0, 0.0, 0.0, 0.0, 31.895458221435547]	yl	1	5
1392	1490	general	dx_90869923_30249707.wav	D:\\hc--document\\all text\\P8_medical\\thesis_dataset\\use_wav_raw\\90869923\\30249707.wav	1	0	[110.09744262695312, 2.6504056453704834, 36.04783630371094, 61.82200241088867, 0.0, 30.705535888671875]	general	1	0
1393	915	rouhe	cy_669106704_2190035730.wav	D:\\hc--document\\all text\\P8_medical\\thesis_dataset\\use_wav_raw\\669106704\\2190035730.wav	1	4	[0.0, 0.0, 0.0, 0.0, 0.0, 0.0]	general	0	0
1394	115	rouhe	cy_644598551_2032139762.wav	D:\\hc--document\\all text\\P8_medical\\thesis_dataset\\use_wav_raw\\644598551\\2032139762.wav	1	4	[118.6820297241211, 0.0, 0.0, 150.09994506835938, 74.92717742919922, 9.723684310913086]	wz	0	3
1395	1762	fn	cy_706387562_2998151560.wav	D:\\hc--document\\all text\\P8_medical\\thesis_dataset\\use_wav_raw\\706387562\\2998151560.wav	1	1	[0.0, 87.4361343383789, 0.0, 0.0, 0.0, 41.78464126586914]	fn	1	1
1396	370	rouhe	dx_72561152_20344828.wav	D:\\hc--document\\all text\\P8_medical\\thesis_dataset\\use_wav_raw\\72561152\\20344828.wav	1	4	[2.976282835006714, 0.0, 0.0, 189.20126342773438, 329.120361328125, 0.0]	rouhe	1	4
1397	1701	jd	cy_674681786_2306691020.wav	D:\\hc--document\\all text\\P8_medical\\thesis_dataset\\use_wav_raw\\674681786\\2306691020.wav	1	2	[0.0, 107.00935363769531, 238.9273223876953, 0.0, 0.0, 0.0]	jd	1	2
1398	1255	yl	cy_679708921_2414276356.wav	D:\\hc--document\\all text\\P8_medical\\thesis_dataset\\use_wav_raw\\679708921\\2414276356.wav	1	5	[0.0, 13.79423999786377, 0.0, 0.0, 0.0, 43.51029968261719]	yl	1	5
1399	795	yl	cy_700192282_2855746442.wav	D:\\hc--document\\all text\\P8_medical\\thesis_dataset\\use_wav_raw\\700192282\\2855746442.wav	1	5	[0.0, 23.656492233276367, 18.133596420288086, 0.0, 0.0, 43.075172424316406]	yl	1	5
1400	642	yl	dx_88040841_26507721.wav	D:\\hc--document\\all text\\P8_medical\\thesis_dataset\\use_wav_raw\\88040841\\26507721.wav	1	5	[0.0, 13.021745681762695, 0.0, 0.0, 0.0, 14.717519760131836]	yl	1	5
1401	575	jd	cy_689266892_2621478714.wav	D:\\hc--document\\all text\\P8_medical\\thesis_dataset\\use_wav_raw\\689266892\\2621478714.wav	1	2	[146.90338134765625, 0.0, 0.0, 275.00152587890625, 268.4400329589844, 0.0]	wz	0	3
1402	1111	wz	dx_92635177_32452694.wav	D:\\hc--document\\all text\\P8_medical\\thesis_dataset\\use_wav_raw\\92635177\\32452694.wav	1	3	[192.57725524902344, 0.0, 0.0, 252.8619842529297, 179.24444580078125, 0.0]	wz	1	3
1403	1004	rouhe	cy_710868520_3090125536.wav	D:\\hc--document\\all text\\P8_medical\\thesis_dataset\\use_wav_raw\\710868520\\3090125536.wav	1	4	[1.818429946899414, 0.0, 0.0, 142.31378173828125, 324.8526611328125, 0.0]	rouhe	1	4
1404	123	general	cy_717346427_3229454724.wav	D:\\hc--document\\all text\\P8_medical\\thesis_dataset\\use_wav_raw\\717346427\\3229454724.wav	1	0	[79.49523162841797, 0.0, 0.0, 21.815900802612305, 6.472824573516846, 15.299144744873047]	general	1	0
1405	489	rouhe	cy_724436532_3394361691.wav	D:\\hc--document\\all text\\P8_medical\\thesis_dataset\\use_wav_raw\\724436532\\3394361691.wav	1	4	[0.0, 0.0, 0.0, 255.22129821777344, 390.4920654296875, 0.0]	rouhe	1	4
1406	459	yl	cy_720633376_3304763729.wav	D:\\hc--document\\all text\\P8_medical\\thesis_dataset\\use_wav_raw\\720633376\\3304763729.wav	1	5	[0.0, 0.0, 0.0, 0.0, 0.0, 101.48519134521484]	yl	1	5
1407	1692	jd	dx_88132218_27930943.wav	D:\\hc--document\\all text\\P8_medical\\thesis_dataset\\use_wav_raw\\88132218\\27930943.wav	1	2	[21.039058685302734, 0.0, 58.95112609863281, 0.0, 0.0, 0.0]	jd	1	2
1408	1137	wz	dx_67464997_18854935.wav	D:\\hc--document\\all text\\P8_medical\\thesis_dataset\\use_wav_raw\\67464997\\18854935.wav	1	3	[107.32169342041016, 0.0, 0.0, 276.7484436035156, 227.02996826171875, 0.0]	wz	1	3
1409	1525	jd	cy_653423999_2078965937.wav	D:\\hc--document\\all text\\P8_medical\\thesis_dataset\\use_wav_raw\\653423999\\2078965937.wav	1	2	[53.619815826416016, 59.14501953125, 73.384765625, 43.69498825073242, 0.0, 49.77146911621094]	jd	1	2
1410	1035	yl	cy_684295630_2514491124.wav	D:\\hc--document\\all text\\P8_medical\\thesis_dataset\\use_wav_raw\\684295630\\2514491124.wav	1	5	[0.0, 0.0, 0.0, 0.0, 0.0, 10.404354095458984]	yl	1	5
1411	548	fn	cy_669373631_2195466152.wav	D:\\hc--document\\all text\\P8_medical\\thesis_dataset\\use_wav_raw\\669373631\\2195466152.wav	1	1	[0.0, 41.13458251953125, 0.0, 0.0, 0.0, 0.0]	fn	1	1
1412	1411	yl	cy_550441763_1539952109.wav	D:\\hc--document\\all text\\P8_medical\\thesis_dataset\\use_wav_raw\\550441763\\1539952109.wav	1	5	[0.0, 20.184471130371094, 0.0, 0.0, 0.0, 67.09544372558594]	yl	1	5
1413	823	fn	cy_686808787_2567827208.wav	D:\\hc--document\\all text\\P8_medical\\thesis_dataset\\use_wav_raw\\686808787\\2567827208.wav	1	1	[0.0, 128.39529418945312, 64.1894760131836, 0.0, 0.0, 29.85165023803711]	fn	1	1
1414	1506	rouhe	cy_722481494_3346648560.wav	D:\\hc--document\\all text\\P8_medical\\thesis_dataset\\use_wav_raw\\722481494\\3346648560.wav	1	4	[0.0, 0.0, 0.0, 347.6203308105469, 908.5736083984375, 0.0]	rouhe	1	4
1415	498	general	cy_661931735_2126080778.wav	D:\\hc--document\\all text\\P8_medical\\thesis_dataset\\use_wav_raw\\661931735\\2126080778.wav	1	0	[157.9362335205078, 0.0, 0.0, 67.38562774658203, 3.5941035747528076, 0.0]	general	1	0
1416	844	fn	cy_718234304_3250094219.wav	D:\\hc--document\\all text\\P8_medical\\thesis_dataset\\use_wav_raw\\718234304\\3250094219.wav	1	1	[0.0, 60.59499740600586, 0.0, 0.0, 0.0, 17.48567008972168]	fn	1	1
1417	316	yl	cy_634426422_1979342870.wav	D:\\hc--document\\all text\\P8_medical\\thesis_dataset\\use_wav_raw\\634426422\\1979342870.wav	1	5	[0.0, 42.18655014038086, 0.0, 0.0, 0.0, 79.41413879394531]	yl	1	5
1418	1677	general	cy_689565223_2630394924.wav	D:\\hc--document\\all text\\P8_medical\\thesis_dataset\\use_wav_raw\\689565223\\2630394924.wav	1	0	[113.03984069824219, 0.0, 0.0, 66.14490509033203, 90.39551544189453, 0.0]	general	1	0
1419	1499	wz	dx_91860961_31174254.wav	D:\\hc--document\\all text\\P8_medical\\thesis_dataset\\use_wav_raw\\91860961\\31174254.wav	1	3	[164.54409790039062, 0.0, 0.0, 184.20159912109375, 181.45628356933594, 0.0]	wz	1	3
1420	84	rouhe	dx_82027839_31294599.wav	D:\\hc--document\\all text\\P8_medical\\thesis_dataset\\use_wav_raw\\82027839\\31294599.wav	1	4	[0.0, 0.0, 0.0, 218.037841796875, 341.1761169433594, 0.0]	rouhe	1	4
1421	928	general	cy_717931294_3242096132.wav	D:\\hc--document\\all text\\P8_medical\\thesis_dataset\\use_wav_raw\\717931294\\3242096132.wav	1	0	[128.80899047851562, 0.0, 0.0, 54.931941986083984, 39.713768005371094, 0.0]	general	1	0
1422	1060	general	dx_87155054_26968359.wav	D:\\hc--document\\all text\\P8_medical\\thesis_dataset\\use_wav_raw\\87155054\\26968359.wav	1	0	[140.72779846191406, 3.0961272716522217, 0.0, 104.77851867675781, 0.0, 76.18741607666016]	general	1	0
1423	516	yl	cy_675773135_2329419664.wav	D:\\hc--document\\all text\\P8_medical\\thesis_dataset\\use_wav_raw\\675773135\\2329419664.wav	1	5	[0.0, 1.3025612831115723, 0.0, 0.0, 0.0, 7.583827018737793]	yl	1	5
1424	1528	wz	cy_709959941_3070984045.wav	D:\\hc--document\\all text\\P8_medical\\thesis_dataset\\use_wav_raw\\709959941\\3070984045.wav	1	3	[0.0, 0.0, 0.0, 102.16004943847656, 474.943115234375, 0.0]	rouhe	0	4
1425	267	fn	cy_686399908_2559109844.wav	D:\\hc--document\\all text\\P8_medical\\thesis_dataset\\use_wav_raw\\686399908\\2559109844.wav	1	1	[0.0, 67.9249038696289, 66.1971435546875, 0.0, 0.0, 0.0]	fn	1	1
1426	546	wz	cy_717000735_3220809257.wav	D:\\hc--document\\all text\\P8_medical\\thesis_dataset\\use_wav_raw\\717000735\\3220809257.wav	1	3	[164.80198669433594, 0.0, 0.0, 181.79090881347656, 145.0240936279297, 0.0]	wz	1	3
1427	1321	jd	cy_645437524_2036082779.wav	D:\\hc--document\\all text\\P8_medical\\thesis_dataset\\use_wav_raw\\645437524\\2036082779.wav	1	2	[17.149185180664062, 15.530213356018066, 151.33322143554688, 0.0, 0.0, 0.0]	jd	1	2
1428	1167	rouhe	cy_710220182_3078133954.wav	D:\\hc--document\\all text\\P8_medical\\thesis_dataset\\use_wav_raw\\710220182\\3078133954.wav	1	4	[0.0, 0.0, 0.0, 151.27687072753906, 443.1146545410156, 0.0]	rouhe	1	4
1429	1073	general	cy_705391464_2975704698.wav	D:\\hc--document\\all text\\P8_medical\\thesis_dataset\\use_wav_raw\\705391464\\2975704698.wav	1	0	[108.33956146240234, 0.0, 0.0, 52.462642669677734, 0.0, 0.0]	general	1	0
1430	853	general	cy_717687295_3237324340.wav	D:\\hc--document\\all text\\P8_medical\\thesis_dataset\\use_wav_raw\\717687295\\3237324340.wav	1	0	[137.73606872558594, 0.0, 0.0, 171.37698364257812, 113.51300048828125, 0.0]	wz	0	3
1431	1003	yl	dx_87486717_25606127.wav	D:\\hc--document\\all text\\P8_medical\\thesis_dataset\\use_wav_raw\\87486717\\25606127.wav	1	5	[19.425323486328125, 0.0, 0.0, 0.0, 0.0, 73.52572631835938]	yl	1	5
1432	1407	yl	cy_697278300_2790677352.wav	D:\\hc--document\\all text\\P8_medical\\thesis_dataset\\use_wav_raw\\697278300\\2790677352.wav	1	5	[12.142816543579102, 0.0, 0.0, 0.0, 0.0, 46.671653747558594]	yl	1	5
1433	1752	yl	dx_49425427_12787238.wav	D:\\hc--document\\all text\\P8_medical\\thesis_dataset\\use_wav_raw\\49425427\\12787238.wav	1	5	[0.0, 78.68130493164062, 0.0, 0.0, 0.0, 138.95477294921875]	yl	1	5
1434	1072	fn	cy_680498256_2431828282.wav	D:\\hc--document\\all text\\P8_medical\\thesis_dataset\\use_wav_raw\\680498256\\2431828282.wav	1	1	[10.044677734375, 0.0, 0.0, 191.62197875976562, 363.9609680175781, 0.0]	rouhe	0	4
1435	1211	rouhe	cy_675009308_2313745292.wav	D:\\hc--document\\all text\\P8_medical\\thesis_dataset\\use_wav_raw\\675009308\\2313745292.wav	1	4	[0.0, 0.0, 0.0, 270.5150146484375, 666.3148193359375, 0.0]	rouhe	1	4
1436	609	fn	cy_722485504_3346865286.wav	D:\\hc--document\\all text\\P8_medical\\thesis_dataset\\use_wav_raw\\722485504\\3346865286.wav	1	1	[0.0, 98.27217102050781, 75.09479522705078, 0.0, 0.0, 53.428924560546875]	fn	1	1
1437	1700	jd	cy_724231126_3385955893.wav	D:\\hc--document\\all text\\P8_medical\\thesis_dataset\\use_wav_raw\\724231126\\3385955893.wav	1	2	[189.71023559570312, 0.0, 0.0, 194.08694458007812, 150.7852325439453, 0.0]	wz	0	3
1438	1404	general	cy_714505440_3164590099.wav	D:\\hc--document\\all text\\P8_medical\\thesis_dataset\\use_wav_raw\\714505440\\3164590099.wav	1	0	[193.46815490722656, 0.0, 48.93548583984375, 66.78465270996094, 5.538504123687744, 0.0]	general	1	0
1439	514	fn	cy_724148157_3386686884.wav	D:\\hc--document\\all text\\P8_medical\\thesis_dataset\\use_wav_raw\\724148157\\3386686884.wav	1	1	[0.0, 63.626930236816406, 4.3648881912231445, 0.0, 0.0, 0.0]	fn	1	1
1440	418	jd	cy_203404023_323245628.wav	D:\\hc--document\\all text\\P8_medical\\thesis_dataset\\use_wav_raw\\203404023\\323245628.wav	1	2	[0.0, 50.85652160644531, 73.8669204711914, 0.0, 0.0, 0.0]	jd	1	2
1441	251	fn	cy_721836467_3332156781.wav	D:\\hc--document\\all text\\P8_medical\\thesis_dataset\\use_wav_raw\\721836467\\3332156781.wav	1	1	[147.4999237060547, 0.0, 0.0, 71.15265655517578, 53.96236038208008, 0.0]	general	0	0
1442	1295	jd	dx_87158921_26990485.wav	D:\\hc--document\\all text\\P8_medical\\thesis_dataset\\use_wav_raw\\87158921\\26990485.wav	1	2	[0.0, 10.30993938446045, 126.65158081054688, 0.0, 0.0, 0.0]	jd	1	2
1443	1665	fn	dx_88795360_27313691.wav	D:\\hc--document\\all text\\P8_medical\\thesis_dataset\\use_wav_raw\\88795360\\27313691.wav	1	1	[0.0, 120.74694061279297, 106.22209167480469, 0.0, 0.0, 34.00411605834961]	fn	1	1
1444	737	fn	cy_675393891_2321892460.wav	D:\\hc--document\\all text\\P8_medical\\thesis_dataset\\use_wav_raw\\675393891\\2321892460.wav	1	1	[0.0, 165.9949493408203, 161.70126342773438, 0.0, 0.0, 0.0]	fn	1	1
1445	746	fn	cy_598992925_1791015698.wav	D:\\hc--document\\all text\\P8_medical\\thesis_dataset\\use_wav_raw\\598992925\\1791015698.wav	1	1	[5.796632766723633, 30.39760398864746, 153.16127014160156, 0.0, 0.0, 0.0]	jd	0	2
1446	592	yl	cy_719719927_3284657637.wav	D:\\hc--document\\all text\\P8_medical\\thesis_dataset\\use_wav_raw\\719719927\\3284657637.wav	1	5	[0.0, 53.22329330444336, 46.230709075927734, 0.0, 0.0, 42.47221374511719]	fn	0	1
1447	396	yl	cy_717298657_3228299124.wav	D:\\hc--document\\all text\\P8_medical\\thesis_dataset\\use_wav_raw\\717298657\\3228299124.wav	1	5	[0.0, 0.0, 0.0, 0.0, 0.0, 114.8988037109375]	yl	1	5
1448	785	wz	dx_92379325_32036490.wav	D:\\hc--document\\all text\\P8_medical\\thesis_dataset\\use_wav_raw\\92379325\\32036490.wav	1	3	[0.0, 19.763090133666992, 60.44442367553711, 0.0, 0.0, 0.0]	jd	0	2
1449	83	jd	cy_557355521_1573428749.wav	D:\\hc--document\\all text\\P8_medical\\thesis_dataset\\use_wav_raw\\557355521\\1573428749.wav	1	2	[0.0, 73.74211120605469, 144.10494995117188, 0.0, 0.0, 0.0]	jd	1	2
1450	238	fn	cy_673570337_2283057060.wav	D:\\hc--document\\all text\\P8_medical\\thesis_dataset\\use_wav_raw\\673570337\\2283057060.wav	1	1	[0.0, 104.75121307373047, 12.604316711425781, 0.0, 0.0, 91.34867095947266]	fn	1	1
1451	1615	yl	dx_84099440_28317203.wav	D:\\hc--document\\all text\\P8_medical\\thesis_dataset\\use_wav_raw\\84099440\\28317203.wav	1	5	[0.0, 0.0, 0.0, 0.0, 0.0, 29.487905502319336]	yl	1	5
1452	1063	fn	dx_87631107_25821372.wav	D:\\hc--document\\all text\\P8_medical\\thesis_dataset\\use_wav_raw\\87631107\\25821372.wav	1	1	[0.0, 147.20932006835938, 67.3249282836914, 0.0, 0.0, 76.5572738647461]	fn	1	1
1453	1201	general	dx_88053310_26581327.wav	D:\\hc--document\\all text\\P8_medical\\thesis_dataset\\use_wav_raw\\88053310\\26581327.wav	1	0	[51.2657585144043, 0.0, 0.0, 0.0, 0.0, 0.0]	general	1	0
1454	244	jd	cy_724349077_3392243473.wav	D:\\hc--document\\all text\\P8_medical\\thesis_dataset\\use_wav_raw\\724349077\\3392243473.wav	1	2	[0.0, 16.6751651763916, 90.7579574584961, 0.0, 0.0, 0.0]	jd	1	2
1455	415	yl	dx_86926710_25707835.wav	D:\\hc--document\\all text\\P8_medical\\thesis_dataset\\use_wav_raw\\86926710\\25707835.wav	1	5	[0.0, 0.0, 0.0, 0.0, 0.0, 33.48004150390625]	yl	1	5
1456	865	wz	cy_715859243_3194480594.wav	D:\\hc--document\\all text\\P8_medical\\thesis_dataset\\use_wav_raw\\715859243\\3194480594.wav	1	3	[193.7664031982422, 0.0, 0.0, 204.7775115966797, 119.08291625976562, 0.0]	wz	1	3
1457	1384	fn	cy_715496123_3185811309.wav	D:\\hc--document\\all text\\P8_medical\\thesis_dataset\\use_wav_raw\\715496123\\3185811309.wav	1	1	[0.0, 38.411075592041016, 34.26210403442383, 0.0, 0.0, 37.48661804199219]	fn	1	1
1458	567	rouhe	dx_90885118_30336400.wav	D:\\hc--document\\all text\\P8_medical\\thesis_dataset\\use_wav_raw\\90885118\\30336400.wav	1	4	[0.0, 0.0, 0.0, 343.9383239746094, 724.5838012695312, 0.0]	rouhe	1	4
1459	1656	fn	dx_89810587_28365897.wav	D:\\hc--document\\all text\\P8_medical\\thesis_dataset\\use_wav_raw\\89810587\\28365897.wav	1	1	[0.0, 71.98076629638672, 25.57925033569336, 0.0, 0.0, 44.91701126098633]	fn	1	1
1460	349	wz	cy_722924714_3357014872.wav	D:\\hc--document\\all text\\P8_medical\\thesis_dataset\\use_wav_raw\\722924714\\3357014872.wav	1	3	[151.50839233398438, 0.0, 0.0, 159.80630493164062, 97.69439697265625, 0.0]	wz	1	3
1461	755	jd	cy_597113887_1781371772.wav	D:\\hc--document\\all text\\P8_medical\\thesis_dataset\\use_wav_raw\\597113887\\1781371772.wav	1	2	[148.14259338378906, 0.0, 0.0, 211.56800842285156, 150.11013793945312, 0.0]	wz	0	3
1462	190	general	dx_50873365_13247301.wav	D:\\hc--document\\all text\\P8_medical\\thesis_dataset\\use_wav_raw\\50873365\\13247301.wav	1	0	[115.67558288574219, 0.0, 0.0, 33.73806381225586, 89.47440338134766, 0.0]	general	1	0
1463	1053	general	cy_707200078_3016017072.wav	D:\\hc--document\\all text\\P8_medical\\thesis_dataset\\use_wav_raw\\707200078\\3016017072.wav	1	0	[44.63680648803711, 0.0, 0.0, 0.0, 25.202672958374023, 0.0]	general	1	0
1464	1723	fn	cy_634489829_1979259980.wav	D:\\hc--document\\all text\\P8_medical\\thesis_dataset\\use_wav_raw\\634489829\\1979259980.wav	1	1	[0.0, 59.23764419555664, 50.99230194091797, 0.0, 0.0, 53.2360954284668]	fn	1	1
1465	1541	jd	dx_90111557_28743868.wav	D:\\hc--document\\all text\\P8_medical\\thesis_dataset\\use_wav_raw\\90111557\\28743868.wav	1	2	[29.893413543701172, 63.40721893310547, 116.16600036621094, 6.0500078201293945, 0.0, 1.2055610418319702]	jd	1	2
1466	1661	fn	cy_711216220_3096720056.wav	D:\\hc--document\\all text\\P8_medical\\thesis_dataset\\use_wav_raw\\711216220\\3096720056.wav	1	1	[0.0, 142.7873077392578, 0.0, 0.0, 0.0, 0.0]	fn	1	1
1467	603	wz	cy_721329626_3321202489.wav	D:\\hc--document\\all text\\P8_medical\\thesis_dataset\\use_wav_raw\\721329626\\3321202489.wav	1	3	[157.40594482421875, 0.0, 0.0, 174.4844207763672, 144.4478759765625, 0.0]	wz	1	3
1468	728	general	dx_91668902_31473080.wav	D:\\hc--document\\all text\\P8_medical\\thesis_dataset\\use_wav_raw\\91668902\\31473080.wav	1	0	[108.00096130371094, 0.0, 48.633018493652344, 4.52121639251709, 0.0, 0.0]	general	1	0
1469	1378	wz	cy_720935052_3311799295.wav	D:\\hc--document\\all text\\P8_medical\\thesis_dataset\\use_wav_raw\\720935052\\3311799295.wav	1	3	[136.04812622070312, 0.0, 0.0, 206.1282958984375, 175.9799041748047, 0.0]	wz	1	3
1470	1326	general	cy_716426472_3208960217.wav	D:\\hc--document\\all text\\P8_medical\\thesis_dataset\\use_wav_raw\\716426472\\3208960217.wav	1	0	[152.7443389892578, 0.0, 0.0, 149.17279052734375, 123.55508422851562, 0.0]	general	1	0
1471	503	rouhe	cy_598705766_1789540730.wav	D:\\hc--document\\all text\\P8_medical\\thesis_dataset\\use_wav_raw\\598705766\\1789540730.wav	1	4	[103.7961654663086, 0.0, 0.0, 101.93876647949219, 115.76924133300781, 0.0]	rouhe	1	4
1472	220	general	cy_671005987_2229300182.wav	D:\\hc--document\\all text\\P8_medical\\thesis_dataset\\use_wav_raw\\671005987\\2229300182.wav	1	0	[0.0, 48.95383071899414, 2.067873239517212, 0.0, 0.0, 0.0]	fn	0	1
1473	1042	general	cy_722490455_3346597306.wav	D:\\hc--document\\all text\\P8_medical\\thesis_dataset\\use_wav_raw\\722490455\\3346597306.wav	1	0	[238.12210083007812, 0.0, 0.0, 232.8994903564453, 117.83148956298828, 0.0]	general	1	0
1474	1011	fn	cy_722707767_3351667444.wav	D:\\hc--document\\all text\\P8_medical\\thesis_dataset\\use_wav_raw\\722707767\\3351667444.wav	1	1	[0.0, 166.65313720703125, 151.69676208496094, 0.0, 0.0, 4.173635959625244]	fn	1	1
1475	401	jd	dx_91260307_30140386.wav	D:\\hc--document\\all text\\P8_medical\\thesis_dataset\\use_wav_raw\\91260307\\30140386.wav	1	2	[47.504764556884766, 46.356258392333984, 85.4160385131836, 0.0, 0.0, 24.392982482910156]	jd	1	2
1476	1196	fn	dx_89896370_28813238.wav	D:\\hc--document\\all text\\P8_medical\\thesis_dataset\\use_wav_raw\\89896370\\28813238.wav	1	1	[0.0, 125.82805633544922, 78.39435577392578, 0.0, 0.0, 0.0]	fn	1	1
1477	359	fn	cy_709984867_3072526082.wav	D:\\hc--document\\all text\\P8_medical\\thesis_dataset\\use_wav_raw\\709984867\\3072526082.wav	1	1	[0.0, 0.0, 43.78090286254883, 0.0, 0.0, 0.0]	jd	0	2
1478	156	wz	cy_715702510_3191333679.wav	D:\\hc--document\\all text\\P8_medical\\thesis_dataset\\use_wav_raw\\715702510\\3191333679.wav	1	3	[134.71932983398438, 0.0, 0.0, 179.16587829589844, 115.16769409179688, 0.0]	wz	1	3
1479	307	fn	cy_720239471_3296791923.wav	D:\\hc--document\\all text\\P8_medical\\thesis_dataset\\use_wav_raw\\720239471\\3296791923.wav	1	1	[0.0, 8.792022705078125, 7.523020267486572, 0.0, 0.0, 0.0]	fn	1	1
1480	679	fn	cy_715406917_3183550233.wav	D:\\hc--document\\all text\\P8_medical\\thesis_dataset\\use_wav_raw\\715406917\\3183550233.wav	1	1	[72.47234344482422, 0.0, 0.0, 68.53376770019531, 202.71331787109375, 0.0]	rouhe	0	4
1481	1730	general	cy_677202161_2359646414.wav	D:\\hc--document\\all text\\P8_medical\\thesis_dataset\\use_wav_raw\\677202161\\2359646414.wav	1	0	[115.84747314453125, 0.0, 0.0, 39.74030303955078, 16.57118034362793, 0.0]	general	1	0
1482	1012	rouhe	dx_87259235_25174057.wav	D:\\hc--document\\all text\\P8_medical\\thesis_dataset\\use_wav_raw\\87259235\\25174057.wav	1	4	[0.0, 0.0, 0.0, 263.81805419921875, 486.5072937011719, 0.0]	rouhe	1	4
1483	618	general	cy_707545196_3023137158.wav	D:\\hc--document\\all text\\P8_medical\\thesis_dataset\\use_wav_raw\\707545196\\3023137158.wav	1	0	[105.22000122070312, 0.0, 0.0, 44.52780532836914, 98.52127838134766, 0.0]	general	1	0
1484	1727	jd	cy_711325466_3098775244.wav	D:\\hc--document\\all text\\P8_medical\\thesis_dataset\\use_wav_raw\\711325466\\3098775244.wav	1	2	[103.13860321044922, 0.0, 0.0, 140.49330139160156, 122.77066802978516, 0.0]	wz	0	3
1485	1535	rouhe	cy_715747948_3190702805.wav	D:\\hc--document\\all text\\P8_medical\\thesis_dataset\\use_wav_raw\\715747948\\3190702805.wav	1	4	[0.0, 0.0, 0.0, 285.9468078613281, 484.8746337890625, 0.0]	rouhe	1	4
1486	1264	general	cy_678653143_2391128412.wav	D:\\hc--document\\all text\\P8_medical\\thesis_dataset\\use_wav_raw\\678653143\\2391128412.wav	1	0	[130.3920440673828, 0.0, 0.0, 55.08732223510742, 69.36151123046875, 0.0]	general	1	0
1487	886	yl	cy_695456546_2752607234.wav	D:\\hc--document\\all text\\P8_medical\\thesis_dataset\\use_wav_raw\\695456546\\2752607234.wav	1	5	[0.0, 45.82249450683594, 19.91027069091797, 0.0, 0.0, 64.4654769897461]	yl	1	5
1488	137	yl	cy_721947354_3335552608.wav	D:\\hc--document\\all text\\P8_medical\\thesis_dataset\\use_wav_raw\\721947354\\3335552608.wav	1	5	[149.0569305419922, 0.0, 0.0, 96.56934356689453, 102.44764709472656, 0.0]	general	0	0
1489	342	general	dx_53272277_16831310.wav	D:\\hc--document\\all text\\P8_medical\\thesis_dataset\\use_wav_raw\\53272277\\16831310.wav	1	0	[157.45294189453125, 0.0, 15.589727401733398, 69.00218963623047, 0.0, 6.233100414276123]	general	1	0
1490	1780	fn	cy_724691293_3399542468.wav	D:\\hc--document\\all text\\P8_medical\\thesis_dataset\\use_wav_raw\\724691293\\3399542468.wav	1	1	[0.0, 123.4736328125, 104.53279113769531, 0.0, 0.0, 0.0]	fn	1	1
1491	217	general	cy_684619711_2521771532.wav	D:\\hc--document\\all text\\P8_medical\\thesis_dataset\\use_wav_raw\\684619711\\2521771532.wav	1	0	[77.69174194335938, 0.0, 116.40351867675781, 0.0, 0.0, 0.0]	jd	0	2
1492	1733	rouhe	dx_60746679_16550265.wav	D:\\hc--document\\all text\\P8_medical\\thesis_dataset\\use_wav_raw\\60746679\\16550265.wav	1	4	[112.38165283203125, 0.0, 0.0, 237.8890380859375, 253.2809600830078, 0.0]	rouhe	1	4
1493	566	fn	cy_681927758_2462550550.wav	D:\\hc--document\\all text\\P8_medical\\thesis_dataset\\use_wav_raw\\681927758\\2462550550.wav	1	1	[0.0, 26.490203857421875, 19.415950775146484, 0.0, 0.0, 0.0]	fn	1	1
1494	669	fn	cy_594247720_1767041312.wav	D:\\hc--document\\all text\\P8_medical\\thesis_dataset\\use_wav_raw\\594247720\\1767041312.wav	1	1	[0.0, 74.37889862060547, 0.0, 0.0, 0.0, 48.6682014465332]	fn	1	1
1495	558	wz	cy_622526769_1914681344.wav	D:\\hc--document\\all text\\P8_medical\\thesis_dataset\\use_wav_raw\\622526769\\1914681344.wav	1	3	[150.6592254638672, 0.0, 0.0, 198.26083374023438, 186.0153350830078, 0.0]	wz	1	3
1496	1428	fn	dx_90409913_29482873.wav	D:\\hc--document\\all text\\P8_medical\\thesis_dataset\\use_wav_raw\\90409913\\29482873.wav	1	1	[0.0, 96.79461669921875, 28.625446319580078, 0.0, 0.0, 72.07633209228516]	fn	1	1
1497	1052	yl	dx_87084179_26559053.wav	D:\\hc--document\\all text\\P8_medical\\thesis_dataset\\use_wav_raw\\87084179\\26559053.wav	1	5	[0.9863348603248596, 0.0, 119.4647445678711, 0.0, 0.0, 0.0]	jd	0	2
1498	1572	fn	cy_711010526_3092851040.wav	D:\\hc--document\\all text\\P8_medical\\thesis_dataset\\use_wav_raw\\711010526\\3092851040.wav	1	1	[0.0, 63.99785232543945, 53.070899963378906, 0.0, 0.0, 24.89502716064453]	fn	1	1
1499	1524	jd	cy_676426960_2343431512.wav	D:\\hc--document\\all text\\P8_medical\\thesis_dataset\\use_wav_raw\\676426960\\2343431512.wav	1	2	[0.0, 34.40743637084961, 114.86679077148438, 0.0, 0.0, 0.0]	jd	1	2
1500	852	jd	cy_722317515_3342652990.wav	D:\\hc--document\\all text\\P8_medical\\thesis_dataset\\use_wav_raw\\722317515\\3342652990.wav	1	2	[119.4167251586914, 0.0, 0.0, 91.41951751708984, 76.53948974609375, 0.0]	general	0	0
1501	1348	general	dx_77101672_21751271.wav	D:\\hc--document\\all text\\P8_medical\\thesis_dataset\\use_wav_raw\\77101672\\21751271.wav	1	0	[151.17503356933594, 0.0, 30.93514060974121, 46.106075286865234, 0.9600762128829956, 0.0]	general	1	0
1502	1090	yl	dx_89086583_27595300.wav	D:\\hc--document\\all text\\P8_medical\\thesis_dataset\\use_wav_raw\\89086583\\27595300.wav	1	5	[0.0, 69.52105712890625, 138.67327880859375, 0.0, 0.0, 0.0]	jd	0	2
1503	1505	wz	cy_624373727_1924230944.wav	D:\\hc--document\\all text\\P8_medical\\thesis_dataset\\use_wav_raw\\624373727\\1924230944.wav	1	3	[184.0912628173828, 0.0, 0.0, 158.11505126953125, 168.0655059814453, 0.0]	general	0	0
1504	1372	fn	cy_568469341_1630154120.wav	D:\\hc--document\\all text\\P8_medical\\thesis_dataset\\use_wav_raw\\568469341\\1630154120.wav	1	1	[0.0, 59.206424713134766, 0.0, 0.0, 0.0, 0.0]	fn	1	1
1505	670	general	cy_715664945_3188910483.wav	D:\\hc--document\\all text\\P8_medical\\thesis_dataset\\use_wav_raw\\715664945\\3188910483.wav	1	0	[144.74244689941406, 0.0, 0.0, 85.90412139892578, 45.496273040771484, 0.0]	general	1	0
1506	1551	jd	cy_692141988_2682030984.wav	D:\\hc--document\\all text\\P8_medical\\thesis_dataset\\use_wav_raw\\692141988\\2682030984.wav	1	2	[0.0, 50.76119613647461, 82.354736328125, 0.0, 0.0, 0.0]	jd	1	2
1507	343	fn	cy_678589216_2389526590.wav	D:\\hc--document\\all text\\P8_medical\\thesis_dataset\\use_wav_raw\\678589216\\2389526590.wav	1	1	[0.0, 36.784156799316406, 36.55353546142578, 0.0, 0.0, 0.0]	fn	1	1
1508	1277	fn	cy_723834798_3379862134.wav	D:\\hc--document\\all text\\P8_medical\\thesis_dataset\\use_wav_raw\\723834798\\3379862134.wav	1	1	[0.0, 2.0433366298675537, 0.0, 0.0, 0.0, 1.5247163772583008]	fn	1	1
1509	900	general	dx_88733352_27492646.wav	D:\\hc--document\\all text\\P8_medical\\thesis_dataset\\use_wav_raw\\88733352\\27492646.wav	1	0	[136.09219360351562, 9.535950660705566, 134.22280883789062, 17.13974952697754, 0.0, 0.0]	general	1	0
1510	1710	general	cy_677737556_2371218948.wav	D:\\hc--document\\all text\\P8_medical\\thesis_dataset\\use_wav_raw\\677737556\\2371218948.wav	1	0	[174.8076629638672, 0.0, 41.24427795410156, 76.52629852294922, 0.0, 0.0]	general	1	0
1511	1631	rouhe	cy_683709428_2501134846.wav	D:\\hc--document\\all text\\P8_medical\\thesis_dataset\\use_wav_raw\\683709428\\2501134846.wav	1	4	[0.0, 0.0, 0.0, 218.4949951171875, 445.35357666015625, 0.0]	rouhe	1	4
1512	1491	jd	dx_82079463_23357483.wav	D:\\hc--document\\all text\\P8_medical\\thesis_dataset\\use_wav_raw\\82079463\\23357483.wav	1	2	[196.59317016601562, 0.0, 0.0, 233.19668579101562, 125.16901397705078, 0.0]	wz	0	3
1513	806	general	dx_90095641_28643495.wav	D:\\hc--document\\all text\\P8_medical\\thesis_dataset\\use_wav_raw\\90095641\\28643495.wav	1	0	[89.80778503417969, 0.0, 21.029983520507812, 0.0, 6.17442512512207, 0.0]	general	1	0
1514	1327	jd	cy_667392191_2155115084.wav	D:\\hc--document\\all text\\P8_medical\\thesis_dataset\\use_wav_raw\\667392191\\2155115084.wav	1	2	[0.0, 0.0, 111.05986785888672, 0.0, 0.0, 0.0]	jd	1	2
1515	695	general	cy_724221789_3389457862.wav	D:\\hc--document\\all text\\P8_medical\\thesis_dataset\\use_wav_raw\\724221789\\3389457862.wav	1	0	[102.37345886230469, 0.0, 30.99701499938965, 34.444271087646484, 0.0, 0.0]	general	1	0
1516	407	rouhe	cy_721364350_3322210500.wav	D:\\hc--document\\all text\\P8_medical\\thesis_dataset\\use_wav_raw\\721364350\\3322210500.wav	1	4	[0.0, 0.0, 0.0, 347.3306884765625, 950.3467407226562, 0.0]	rouhe	1	4
1517	1095	fn	cy_634167443_1977485909.wav	D:\\hc--document\\all text\\P8_medical\\thesis_dataset\\use_wav_raw\\634167443\\1977485909.wav	1	1	[0.0, 64.11123657226562, 46.75471115112305, 0.0, 0.0, 0.0]	fn	1	1
1518	223	wz	cy_705988486_2988755072.wav	D:\\hc--document\\all text\\P8_medical\\thesis_dataset\\use_wav_raw\\705988486\\2988755072.wav	1	3	[151.44003295898438, 0.0, 0.0, 254.95008850097656, 229.0613555908203, 0.0]	wz	1	3
1519	1559	jd	dx_89707400_29382255.wav	D:\\hc--document\\all text\\P8_medical\\thesis_dataset\\use_wav_raw\\89707400\\29382255.wav	1	2	[0.0, 57.245540618896484, 160.5100555419922, 0.0, 0.0, 0.0]	jd	1	2
1520	1584	fn	cy_724613742_3397452941.wav	D:\\hc--document\\all text\\P8_medical\\thesis_dataset\\use_wav_raw\\724613742\\3397452941.wav	1	1	[0.0, 11.961638450622559, 0.0, 0.0, 0.0, 0.0]	fn	1	1
1521	1471	yl	dx_89912615_28924980.wav	D:\\hc--document\\all text\\P8_medical\\thesis_dataset\\use_wav_raw\\89912615\\28924980.wav	1	5	[0.0, 72.5008773803711, 0.0, 0.0, 0.0, 184.9317626953125]	yl	1	5
1522	1306	general	dx_88697024_27274210.wav	D:\\hc--document\\all text\\P8_medical\\thesis_dataset\\use_wav_raw\\88697024\\27274210.wav	1	0	[128.2434844970703, 0.0, 0.0, 74.0447998046875, 79.1225357055664, 0.0]	general	1	0
1523	1162	jd	cy_720632094_3304640300.wav	D:\\hc--document\\all text\\P8_medical\\thesis_dataset\\use_wav_raw\\720632094\\3304640300.wav	1	2	[82.73697662353516, 0.0, 84.16497039794922, 0.0, 0.0, 0.0]	jd	1	2
1524	1208	rouhe	dx_88113973_27817947.wav	D:\\hc--document\\all text\\P8_medical\\thesis_dataset\\use_wav_raw\\88113973\\27817947.wav	1	4	[157.9152069091797, 0.0, 0.0, 227.0897979736328, 150.71446228027344, 0.0]	wz	0	3
1525	1486	rouhe	cy_710911149_3091216563.wav	D:\\hc--document\\all text\\P8_medical\\thesis_dataset\\use_wav_raw\\710911149\\3091216563.wav	1	4	[76.89546966552734, 0.0, 0.0, 214.5364990234375, 272.1968688964844, 0.0]	rouhe	1	4
1526	1684	general	cy_720921968_3311967759.wav	D:\\hc--document\\all text\\P8_medical\\thesis_dataset\\use_wav_raw\\720921968\\3311967759.wav	1	0	[133.5813446044922, 0.0, 0.0, 45.04084014892578, 23.423179626464844, 0.0]	general	1	0
1527	1570	jd	dx_89395754_27725956.wav	D:\\hc--document\\all text\\P8_medical\\thesis_dataset\\use_wav_raw\\89395754\\27725956.wav	1	2	[1.0490672588348389, 105.80308532714844, 182.4181671142578, 0.0, 0.0, 0.0]	jd	1	2
1528	90	fn	cy_716248430_3204874475.wav	D:\\hc--document\\all text\\P8_medical\\thesis_dataset\\use_wav_raw\\716248430\\3204874475.wav	1	1	[0.0, 88.93400573730469, 43.47031784057617, 0.0, 0.0, 71.00286102294922]	fn	1	1
1529	264	jd	cy_249395476_447364452.wav	D:\\hc--document\\all text\\P8_medical\\thesis_dataset\\use_wav_raw\\249395476\\447364452.wav	1	2	[83.8878402709961, 0.0, 103.28307342529297, 0.0, 0.0, 0.0]	jd	1	2
1530	1242	fn	cy_634100455_1977135983.wav	D:\\hc--document\\all text\\P8_medical\\thesis_dataset\\use_wav_raw\\634100455\\1977135983.wav	1	1	[0.0, 61.426876068115234, 58.95854568481445, 0.0, 0.0, 18.60284996032715]	fn	1	1
1531	76	general	cy_722815321_3355013633.wav	D:\\hc--document\\all text\\P8_medical\\thesis_dataset\\use_wav_raw\\722815321\\3355013633.wav	1	0	[179.36642456054688, 0.0, 0.0, 86.65253448486328, 23.86220932006836, 0.0]	general	1	0
1532	1679	yl	cy_671254098_2234446236.wav	D:\\hc--document\\all text\\P8_medical\\thesis_dataset\\use_wav_raw\\671254098\\2234446236.wav	1	5	[0.0, 40.286216735839844, 4.253561019897461, 0.0, 0.0, 0.0]	fn	0	1
1533	1500	wz	dx_89800614_28312389.wav	D:\\hc--document\\all text\\P8_medical\\thesis_dataset\\use_wav_raw\\89800614\\28312389.wav	1	3	[216.15257263183594, 0.0, 0.0, 289.014892578125, 193.94161987304688, 0.0]	wz	1	3
1534	1033	general	dx_61538525_22600396.wav	D:\\hc--document\\all text\\P8_medical\\thesis_dataset\\use_wav_raw\\61538525\\22600396.wav	1	0	[193.3369598388672, 0.0, 0.0, 188.88592529296875, 108.29186248779297, 0.0]	general	1	0
1535	771	fn	dx_90071093_28526648.wav	D:\\hc--document\\all text\\P8_medical\\thesis_dataset\\use_wav_raw\\90071093\\28526648.wav	1	1	[0.0, 72.39659118652344, 0.0, 0.0, 0.0, 19.1434326171875]	fn	1	1
1536	1539	general	cy_722813968_3355220557.wav	D:\\hc--document\\all text\\P8_medical\\thesis_dataset\\use_wav_raw\\722813968\\3355220557.wav	1	0	[187.62559509277344, 0.0, 0.0, 115.81378173828125, 0.0, 36.43750762939453]	general	1	0
1537	1213	rouhe	cy_641524233_2016976742.wav	D:\\hc--document\\all text\\P8_medical\\thesis_dataset\\use_wav_raw\\641524233\\2016976742.wav	1	4	[2.109802722930908, 0.0, 0.0, 152.57151794433594, 317.30322265625, 0.0]	rouhe	1	4
1538	1245	rouhe	cy_607860677_1836236057.wav	D:\\hc--document\\all text\\P8_medical\\thesis_dataset\\use_wav_raw\\607860677\\1836236057.wav	1	4	[14.02704906463623, 0.0, 0.0, 232.09617614746094, 396.9541015625, 0.0]	rouhe	1	4
1539	582	jd	cy_688123296_2596674052.wav	D:\\hc--document\\all text\\P8_medical\\thesis_dataset\\use_wav_raw\\688123296\\2596674052.wav	1	2	[129.40550231933594, 23.859830856323242, 157.13128662109375, 25.35967445373535, 0.0, 0.0]	jd	1	2
1540	944	general	dx_86350509_24798720.wav	D:\\hc--document\\all text\\P8_medical\\thesis_dataset\\use_wav_raw\\86350509\\24798720.wav	1	0	[102.20531463623047, 0.0, 0.0, 32.19126510620117, 0.0, 14.291221618652344]	general	1	0
1541	1126	yl	dx_3411923_5630751.wav	D:\\hc--document\\all text\\P8_medical\\thesis_dataset\\use_wav_raw\\3411923\\5630751.wav	1	5	[0.0, 0.0, 0.0, 0.0, 0.0, 40.60724639892578]	yl	1	5
1542	628	rouhe	cy_693570942_2712767100.wav	D:\\hc--document\\all text\\P8_medical\\thesis_dataset\\use_wav_raw\\693570942\\2712767100.wav	1	4	[0.0, 0.0, 0.0, 382.8171081542969, 1019.511962890625, 0.0]	rouhe	1	4
1543	1746	general	dx_79030397_22565848.wav	D:\\hc--document\\all text\\P8_medical\\thesis_dataset\\use_wav_raw\\79030397\\22565848.wav	1	0	[167.0455780029297, 0.0, 0.0, 69.01966857910156, 14.613786697387695, 0.0]	general	1	0
1544	1667	wz	cy_684193737_2512190546.wav	D:\\hc--document\\all text\\P8_medical\\thesis_dataset\\use_wav_raw\\684193737\\2512190546.wav	1	3	[138.95361328125, 0.0, 0.0, 203.54183959960938, 155.26983642578125, 0.0]	wz	1	3
1545	1590	general	dx_90213842_28758513.wav	D:\\hc--document\\all text\\P8_medical\\thesis_dataset\\use_wav_raw\\90213842\\28758513.wav	1	0	[135.11361694335938, 0.0, 0.0, 102.13404846191406, 0.0, 64.95596313476562]	general	1	0
1546	1256	rouhe	cy_673525877_2282042482.wav	D:\\hc--document\\all text\\P8_medical\\thesis_dataset\\use_wav_raw\\673525877\\2282042482.wav	1	4	[67.28077697753906, 0.0, 0.0, 45.39457321166992, 179.84288024902344, 0.0]	rouhe	1	4
1547	637	yl	cy_671633784_2242305928.wav	D:\\hc--document\\all text\\P8_medical\\thesis_dataset\\use_wav_raw\\671633784\\2242305928.wav	1	5	[0.0, 0.0, 0.0, 0.0, 0.0, 98.23938751220703]	yl	1	5
1548	553	wz	dx_88724714_27433940.wav	D:\\hc--document\\all text\\P8_medical\\thesis_dataset\\use_wav_raw\\88724714\\27433940.wav	1	3	[123.78401947021484, 0.0, 0.0, 156.7451934814453, 122.4183349609375, 0.0]	wz	1	3
1549	792	wz	dx_65805109_18223721.wav	D:\\hc--document\\all text\\P8_medical\\thesis_dataset\\use_wav_raw\\65805109\\18223721.wav	1	3	[153.7291717529297, 0.0, 0.0, 184.0070343017578, 138.00173950195312, 0.0]	wz	1	3
1550	540	general	cy_712374999_3119080299.wav	D:\\hc--document\\all text\\P8_medical\\thesis_dataset\\use_wav_raw\\712374999\\3119080299.wav	1	0	[140.89105224609375, 0.0, 0.0, 53.11837387084961, 85.02605438232422, 0.0]	general	1	0
1551	779	jd	cy_698439510_2816430620.wav	D:\\hc--document\\all text\\P8_medical\\thesis_dataset\\use_wav_raw\\698439510\\2816430620.wav	1	2	[215.6421356201172, 0.0, 36.24462890625, 112.94192504882812, 0.0, 0.0]	general	0	0
1552	868	jd	dx_90270935_29067736.wav	D:\\hc--document\\all text\\P8_medical\\thesis_dataset\\use_wav_raw\\90270935\\29067736.wav	1	2	[0.0, 90.9543228149414, 118.8926773071289, 0.0, 0.0, 0.0]	jd	1	2
1553	1450	fn	dx_87852695_25828954.wav	D:\\hc--document\\all text\\P8_medical\\thesis_dataset\\use_wav_raw\\87852695\\25828954.wav	1	1	[0.0, 60.377601623535156, 58.1573371887207, 0.0, 0.0, 0.0]	fn	1	1
1554	306	fn	cy_719169012_3270848353.wav	D:\\hc--document\\all text\\P8_medical\\thesis_dataset\\use_wav_raw\\719169012\\3270848353.wav	1	1	[272.33343505859375, 0.0, 0.0, 218.0297393798828, 0.0, 0.0]	general	0	0
1555	416	jd	cy_263648217_488913008.wav	D:\\hc--document\\all text\\P8_medical\\thesis_dataset\\use_wav_raw\\263648217\\488913008.wav	1	2	[62.881534576416016, 0.0, 64.83561706542969, 0.0, 0.0, 0.0]	jd	1	2
1556	624	general	cy_670836715_2225691148.wav	D:\\hc--document\\all text\\P8_medical\\thesis_dataset\\use_wav_raw\\670836715\\2225691148.wav	1	0	[177.19993591308594, 0.0, 0.0, 85.498046875, 54.20001983642578, 0.0]	general	1	0
1557	1516	fn	cy_719866223_3287992801.wav	D:\\hc--document\\all text\\P8_medical\\thesis_dataset\\use_wav_raw\\719866223\\3287992801.wav	1	1	[0.0, 11.24317741394043, 0.0, 0.0, 0.0, 0.0]	fn	1	1
1558	1747	fn	dx_88878044_27079914.wav	D:\\hc--document\\all text\\P8_medical\\thesis_dataset\\use_wav_raw\\88878044\\27079914.wav	1	1	[0.0, 72.43221282958984, 17.473424911499023, 0.0, 0.0, 54.474246978759766]	fn	1	1
1559	969	general	cy_635731128_1986591059.wav	D:\\hc--document\\all text\\P8_medical\\thesis_dataset\\use_wav_raw\\635731128\\1986591059.wav	1	0	[0.0, 71.857177734375, 1.611579179763794, 0.0, 0.0, 65.5675277709961]	fn	0	1
1560	393	general	dx_92696319_32319705.wav	D:\\hc--document\\all text\\P8_medical\\thesis_dataset\\use_wav_raw\\92696319\\32319705.wav	1	0	[213.77532958984375, 0.0, 0.0, 191.97666931152344, 85.01068115234375, 0.0]	general	1	0
1561	1192	general	cy_719775532_3285484517.wav	D:\\hc--document\\all text\\P8_medical\\thesis_dataset\\use_wav_raw\\719775532\\3285484517.wav	1	0	[60.55556106567383, 0.0, 0.0, 0.0, 44.50454330444336, 0.0]	general	1	0
1562	1596	yl	cy_718700808_3260304795.wav	D:\\hc--document\\all text\\P8_medical\\thesis_dataset\\use_wav_raw\\718700808\\3260304795.wav	1	5	[63.45231246948242, 0.0, 0.0, 33.928741455078125, 0.0, 86.81787109375]	yl	1	5
1563	201	yl	cy_657784513_2103171812.wav	D:\\hc--document\\all text\\P8_medical\\thesis_dataset\\use_wav_raw\\657784513\\2103171812.wav	1	5	[133.51792907714844, 0.0, 5.639927387237549, 47.58903121948242, 22.113481521606445, 0.0]	general	0	0
1564	1275	jd	cy_592826679_1760011577.wav	D:\\hc--document\\all text\\P8_medical\\thesis_dataset\\use_wav_raw\\592826679\\1760011577.wav	1	2	[0.0, 26.928421020507812, 88.12855529785156, 0.0, 0.0, 0.0]	jd	1	2
1565	1691	jd	cy_679006882_2398669630.wav	D:\\hc--document\\all text\\P8_medical\\thesis_dataset\\use_wav_raw\\679006882\\2398669630.wav	1	2	[0.0, 58.542198181152344, 96.09221649169922, 0.0, 0.0, 0.0]	jd	1	2
1566	1716	rouhe	dx_57620016_15632645.wav	D:\\hc--document\\all text\\P8_medical\\thesis_dataset\\use_wav_raw\\57620016\\15632645.wav	1	4	[0.0, 0.0, 0.0, 0.0, 0.0, 35.13713836669922]	yl	0	5
1567	904	rouhe	cy_718060400_3246259115.wav	D:\\hc--document\\all text\\P8_medical\\thesis_dataset\\use_wav_raw\\718060400\\3246259115.wav	1	4	[0.0, 0.0, 0.0, 240.65325927734375, 506.3297119140625, 0.0]	rouhe	1	4
1568	1166	jd	cy_677465493_2365458994.wav	D:\\hc--document\\all text\\P8_medical\\thesis_dataset\\use_wav_raw\\677465493\\2365458994.wav	1	2	[90.21541595458984, 3.3675642013549805, 127.36016845703125, 0.0, 0.0, 0.0]	jd	1	2
1569	1413	fn	cy_591068538_1750855445.wav	D:\\hc--document\\all text\\P8_medical\\thesis_dataset\\use_wav_raw\\591068538\\1750855445.wav	1	1	[0.0, 33.02431869506836, 28.768178939819336, 0.0, 0.0, 24.98212432861328]	fn	1	1
1570	654	yl	cy_667054519_2152094792.wav	D:\\hc--document\\all text\\P8_medical\\thesis_dataset\\use_wav_raw\\667054519\\2152094792.wav	1	5	[0.0, 3.3785400390625, 0.0, 0.0, 0.0, 11.024972915649414]	yl	1	5
1571	665	yl	cy_698913314_2826997300.wav	D:\\hc--document\\all text\\P8_medical\\thesis_dataset\\use_wav_raw\\698913314\\2826997300.wav	1	5	[0.0, 0.0, 0.0, 0.0, 0.0, 39.645450592041016]	yl	1	5
1572	495	fn	cy_240264816_421090155.wav	D:\\hc--document\\all text\\P8_medical\\thesis_dataset\\use_wav_raw\\240264816\\421090155.wav	1	1	[0.0, 149.8736572265625, 0.0, 0.0, 0.0, 0.0]	fn	1	1
1573	807	yl	cy_719572969_3281494456.wav	D:\\hc--document\\all text\\P8_medical\\thesis_dataset\\use_wav_raw\\719572969\\3281494456.wav	1	5	[0.0, 16.558712005615234, 0.0, 0.0, 0.0, 52.62348175048828]	yl	1	5
1574	1703	yl	cy_680706943_2436322414.wav	D:\\hc--document\\all text\\P8_medical\\thesis_dataset\\use_wav_raw\\680706943\\2436322414.wav	1	5	[0.0, 0.0, 0.0, 0.0, 0.0, 34.2287712097168]	yl	1	5
1575	367	general	cy_687615585_2585554970.wav	D:\\hc--document\\all text\\P8_medical\\thesis_dataset\\use_wav_raw\\687615585\\2585554970.wav	1	0	[0.0, 99.94770050048828, 198.5211181640625, 0.0, 0.0, 0.0]	jd	0	2
1576	1069	general	cy_683424106_2494989538.wav	D:\\hc--document\\all text\\P8_medical\\thesis_dataset\\use_wav_raw\\683424106\\2494989538.wav	1	0	[111.99219512939453, 0.0, 0.0, 78.0428466796875, 0.0, 1.7811810970306396]	general	1	0
1577	565	jd	cy_674310075_2298955336.wav	D:\\hc--document\\all text\\P8_medical\\thesis_dataset\\use_wav_raw\\674310075\\2298955336.wav	1	2	[0.0, 160.35946655273438, 358.5537414550781, 0.0, 0.0, 0.0]	jd	1	2
1578	1076	fn	cy_721293425_3319571395.wav	D:\\hc--document\\all text\\P8_medical\\thesis_dataset\\use_wav_raw\\721293425\\3319571395.wav	1	1	[0.0, 61.61578369140625, 0.0, 0.0, 0.0, 57.03169631958008]	fn	1	1
1579	464	wz	cy_713093980_3132936029.wav	D:\\hc--document\\all text\\P8_medical\\thesis_dataset\\use_wav_raw\\713093980\\3132936029.wav	1	3	[124.9205322265625, 0.0, 0.0, 145.0961456298828, 29.644086837768555, 23.874889373779297]	wz	1	3
1580	1430	wz	cy_650312060_2062013486.wav	D:\\hc--document\\all text\\P8_medical\\thesis_dataset\\use_wav_raw\\650312060\\2062013486.wav	1	3	[182.543212890625, 0.0, 0.0, 243.3657684326172, 170.4022216796875, 0.0]	wz	1	3
1581	1465	wz	cy_563489216_1603561064.wav	D:\\hc--document\\all text\\P8_medical\\thesis_dataset\\use_wav_raw\\563489216\\1603561064.wav	1	3	[136.65354919433594, 0.0, 0.0, 148.9882049560547, 118.4075927734375, 0.0]	wz	1	3
1582	1351	yl	cy_721646580_3329049183.wav	D:\\hc--document\\all text\\P8_medical\\thesis_dataset\\use_wav_raw\\721646580\\3329049183.wav	1	5	[0.0, 123.49525451660156, 0.0, 0.0, 0.0, 146.76129150390625]	yl	1	5
1583	1475	wz	cy_589154986_1742043338.wav	D:\\hc--document\\all text\\P8_medical\\thesis_dataset\\use_wav_raw\\589154986\\1742043338.wav	1	3	[194.44850158691406, 0.0, 0.0, 212.97447204589844, 85.58715057373047, 0.0]	wz	1	3
1584	1593	general	cy_704639812_2956082628.wav	D:\\hc--document\\all text\\P8_medical\\thesis_dataset\\use_wav_raw\\704639812\\2956082628.wav	1	0	[168.74562072753906, 0.0, 0.0, 93.047607421875, 13.513694763183594, 3.297598123550415]	general	1	0
1585	614	wz	cy_234516744_404898051.wav	D:\\hc--document\\all text\\P8_medical\\thesis_dataset\\use_wav_raw\\234516744\\404898051.wav	1	3	[98.7593994140625, 0.0, 0.0, 122.54843139648438, 118.98580169677734, 0.0]	wz	1	3
1586	898	general	cy_694795078_2738371810.wav	D:\\hc--document\\all text\\P8_medical\\thesis_dataset\\use_wav_raw\\694795078\\2738371810.wav	1	0	[137.9375762939453, 19.94785499572754, 26.190122604370117, 58.88145065307617, 0.0, 95.60594940185547]	general	1	0
1587	189	fn	cy_681299750_2449433344.wav	D:\\hc--document\\all text\\P8_medical\\thesis_dataset\\use_wav_raw\\681299750\\2449433344.wav	1	1	[0.0, 146.7108154296875, 145.24777221679688, 0.0, 0.0, 0.0]	fn	1	1
1588	204	jd	dx_79440298_22534861.wav	D:\\hc--document\\all text\\P8_medical\\thesis_dataset\\use_wav_raw\\79440298\\22534861.wav	1	2	[112.5470962524414, 20.399110794067383, 52.88783264160156, 62.09543991088867, 0.0, 40.11187744140625]	general	0	0
1589	1122	yl	cy_208454813_335479481.wav	D:\\hc--document\\all text\\P8_medical\\thesis_dataset\\use_wav_raw\\208454813\\335479481.wav	1	5	[100.8499755859375, 0.4794287085533142, 143.24093627929688, 0.0, 0.0, 0.0]	jd	0	2
1590	1009	wz	cy_601005158_1801536530.wav	D:\\hc--document\\all text\\P8_medical\\thesis_dataset\\use_wav_raw\\601005158\\1801536530.wav	1	3	[146.11239624023438, 0.0, 0.0, 252.08346557617188, 180.80810546875, 0.0]	wz	1	3
1591	895	jd	dx_88215180_26299699.wav	D:\\hc--document\\all text\\P8_medical\\thesis_dataset\\use_wav_raw\\88215180\\26299699.wav	1	2	[0.0, 30.945491790771484, 172.8114471435547, 0.0, 0.0, 0.0]	jd	1	2
1592	1067	rouhe	cy_713083492_3132343658.wav	D:\\hc--document\\all text\\P8_medical\\thesis_dataset\\use_wav_raw\\713083492\\3132343658.wav	1	4	[0.0, 0.0, 0.0, 322.8622741699219, 883.0989990234375, 0.0]	rouhe	1	4
1593	1258	rouhe	cy_688345400_2601471066.wav	D:\\hc--document\\all text\\P8_medical\\thesis_dataset\\use_wav_raw\\688345400\\2601471066.wav	1	4	[0.0, 0.0, 0.0, 179.3348388671875, 491.57763671875, 0.0]	rouhe	1	4
1594	332	rouhe	cy_717812512_3239503471.wav	D:\\hc--document\\all text\\P8_medical\\thesis_dataset\\use_wav_raw\\717812512\\3239503471.wav	1	4	[0.0, 0.0, 0.0, 419.419677734375, 854.5245971679688, 0.0]	rouhe	1	4
1595	1234	jd	dx_92695741_32317316.wav	D:\\hc--document\\all text\\P8_medical\\thesis_dataset\\use_wav_raw\\92695741\\32317316.wav	1	2	[34.99221420288086, 54.19729995727539, 175.36224365234375, 0.0, 0.0, 0.0]	jd	1	2
