# Supplementary material for: Tone classification of online medical services based on 1DCNN-BiLSTM
Source: PeerJ Comput Sci. 2024 Sep 23;10:e2325. doi: 10.7717/peerj-cs.2325 (PMC11623085; doi:10.7717/peerj-cs.2325)
Supplement: Supplemental Information 5 — To execute the audio code, use this in conjunction with the combined dataset at figshare: Huang, Cheng (2024). Raw Data .zip. figshare. Dataset. https://doi.org/10.6084/m9.figshare.25013849.v2. [file peerj-cs-10-2325-s005.zip › Code/result/data_alexnet_new.csv]

	Unnamed: 0	wav_id	new_label	name	file_path_wav	is_validation	label_score	label_predict_list	label_predict_str	auc_right	label_predict_score
0	0	135	yl	cy_693072784_2703029380.wav	D:\\hc--document\\all text\\P8_medical\\thesis_dataset\\use_wav_raw\\693072784\\2703029380.wav	0	5	[6.289136945270002e-05, 1.4558651855622884e-05, 2.005084024858661e-05, 1.8310872746951645e-06, 0.00010279944399371743, 0.9997979998588562]	yl	1	5
1	1	855	yl	cy_711596104_3104356334.wav	D:\\hc--document\\all text\\P8_medical\\thesis_dataset\\use_wav_raw\\711596104\\3104356334.wav	0	5	[1.9047474779654294e-05, 0.00022994678874965757, 1.7104105154430727e-06, 8.490684422213235e-07, 1.8346729120821692e-05, 0.9997301697731018]	yl	1	5
2	2	997	general	cy_681139528_2445938472.wav	D:\\hc--document\\all text\\P8_medical\\thesis_dataset\\use_wav_raw\\681139528\\2445938472.wav	0	0	[0.9999822378158569, 4.9629406362328155e-08, 6.412827957547051e-08, 1.5870691640884615e-05, 1.7084157661884092e-06, 8.626352965279693e-09]	general	1	0
3	3	1676	yl	cy_688002399_2594039738.wav	D:\\hc--document\\all text\\P8_medical\\thesis_dataset\\use_wav_raw\\688002399\\2594039738.wav	0	5	[0.0099725890904665, 2.1270774595905095e-05, 0.0013509842101484537, 0.004265412222594023, 0.0011475669452920556, 0.9832422733306885]	yl	1	5
4	4	1176	yl	cy_723236735_3365571087.wav	D:\\hc--document\\all text\\P8_medical\\thesis_dataset\\use_wav_raw\\723236735\\3365571087.wav	0	5	[2.6235231871396536e-06, 0.0001456055324524641, 4.497269765124656e-05, 2.2070564820175775e-10, 2.741242860793136e-05, 0.9997794032096863]	yl	1	5
5	5	1286	wz	cy_628170444_1946421452.wav	D:\\hc--document\\all text\\P8_medical\\thesis_dataset\\use_wav_raw\\628170444\\1946421452.wav	0	3	[0.0027384706772863865, 0.00018637366883922368, 0.0001810372486943379, 0.9954016208648682, 3.2019430364016443e-05, 0.0014604628086090088]	wz	1	3
6	6	1179	rouhe	cy_654183249_2083202798.wav	D:\\hc--document\\all text\\P8_medical\\thesis_dataset\\use_wav_raw\\654183249\\2083202798.wav	0	4	[0.0005518845864571631, 2.6541800934865023e-07, 8.324615191668272e-05, 0.00018019981507677585, 0.9991710186004639, 1.3483173461281694e-05]	rouhe	1	4
7	7	1330	rouhe	cy_720434905_3300773574.wav	D:\\hc--document\\all text\\P8_medical\\thesis_dataset\\use_wav_raw\\720434905\\3300773574.wav	0	4	[0.001268799533136189, 1.2756458090734668e-05, 9.294194023823366e-05, 0.0004428359097801149, 0.9981775283813477, 5.104197498440044e-06]	rouhe	1	4
8	8	258	general	cy_670191155_2212282070.wav	D:\\hc--document\\all text\\P8_medical\\thesis_dataset\\use_wav_raw\\670191155\\2212282070.wav	0	0	[0.9999860525131226, 7.043628329483909e-07, 1.5867034335315111e-06, 4.091458322363906e-06, 1.5966656974342186e-06, 6.074810244172113e-06]	general	1	0
9	9	663	yl	cy_269729803_506756576.wav	D:\\hc--document\\all text\\P8_medical\\thesis_dataset\\use_wav_raw\\269729803\\506756576.wav	0	5	[0.06884730607271194, 0.003726040478795767, 0.004323195666074753, 0.0013832392869517207, 0.000811667472589761, 0.920908510684967]	yl	1	5
10	10	1753	wz	cy_676334809_2341234440.wav	D:\\hc--document\\all text\\P8_medical\\thesis_dataset\\use_wav_raw\\676334809\\2341234440.wav	0	3	[9.38266166485846e-05, 3.241492407823898e-08, 6.090695023885928e-07, 0.9998961687088013, 8.70448366185883e-06, 6.891151542731677e-07]	wz	1	3
11	11	226	yl	cy_712337646_3118077561.wav	D:\\hc--document\\all text\\P8_medical\\thesis_dataset\\use_wav_raw\\712337646\\3118077561.wav	0	5	[3.4239452361362055e-05, 0.00012192576832603663, 4.827261363971047e-05, 6.518573769653813e-08, 4.145556431467412e-06, 0.9997913241386414]	yl	1	5
12	12	1389	yl	cy_675234450_2320484320.wav	D:\\hc--document\\all text\\P8_medical\\thesis_dataset\\use_wav_raw\\675234450\\2320484320.wav	0	5	[0.00015249384159687907, 1.4227699693947216e-06, 2.295957074238686e-06, 0.00016034803411457688, 3.1437357392860577e-05, 0.9996519088745117]	yl	1	5
13	13	1423	general	cy_431457118_1051529742.wav	D:\\hc--document\\all text\\P8_medical\\thesis_dataset\\use_wav_raw\\431457118\\1051529742.wav	0	0	[0.9999759197235107, 2.944847778962867e-07, 7.903405276010744e-06, 3.1768376373975116e-08, 1.5857292964938097e-05, 1.2233556390128797e-08]	general	1	0
14	14	810	fn	cy_700350060_2859166134.wav	D:\\hc--document\\all text\\P8_medical\\thesis_dataset\\use_wav_raw\\700350060\\2859166134.wav	0	1	[1.0678728358470835e-05, 0.999889612197876, 5.1572096708696336e-05, 4.668005931307562e-05, 1.4087046338318032e-06, 1.6314286810370504e-08]	fn	1	1
15	15	120	jd	cy_686261374_2556720168.wav	D:\\hc--document\\all text\\P8_medical\\thesis_dataset\\use_wav_raw\\686261374\\2556720168.wav	0	2	[0.00042835890781134367, 6.265465923860347e-09, 0.9956334233283997, 0.003932653460651636, 2.4816183668008307e-06, 3.011062744917581e-06]	jd	1	2
16	16	576	jd	cy_723602504_3373152128.wav	D:\\hc--document\\all text\\P8_medical\\thesis_dataset\\use_wav_raw\\723602504\\3373152128.wav	0	2	[6.821178976679221e-05, 1.5215696294035297e-05, 0.9998621940612793, 2.2355132500706532e-07, 5.411802703747526e-05, 3.955781036069084e-09]	jd	1	2
17	17	1307	general	cy_714518370_3162736552.wav	D:\\hc--document\\all text\\P8_medical\\thesis_dataset\\use_wav_raw\\714518370\\3162736552.wav	0	0	[0.9997188448905945, 4.396029318343153e-09, 1.427495135430945e-05, 0.00025470834225416183, 1.0873012797674164e-05, 1.3224130270828027e-06]	general	1	0
18	18	1437	rouhe	cy_698334962_2814159004.wav	D:\\hc--document\\all text\\P8_medical\\thesis_dataset\\use_wav_raw\\698334962\\2814159004.wav	0	4	[0.0013226234586909413, 3.888896571879741e-06, 6.956722700124374e-06, 2.1625727697482944e-07, 0.9986647367477417, 1.6292375448756502e-06]	rouhe	1	4
19	19	1386	wz	cy_569720626_1636013330.wav	D:\\hc--document\\all text\\P8_medical\\thesis_dataset\\use_wav_raw\\569720626\\1636013330.wav	0	3	[1.1791255928983446e-05, 2.160611067836271e-08, 1.0259093841114009e-07, 0.9999845027923584, 3.626239504228579e-06, 1.802431537356597e-10]	wz	1	3
20	20	1549	yl	dx_87874592_25968384.wav	D:\\hc--document\\all text\\P8_medical\\thesis_dataset\\use_wav_raw\\87874592\\25968384.wav	0	5	[2.9462082693498814e-06, 4.6529260089300806e-07, 2.080668082271586e-06, 5.372683062887518e-07, 1.7377811673213728e-05, 0.9999765157699585]	yl	1	5
21	21	684	rouhe	cy_714321839_3158694010.wav	D:\\hc--document\\all text\\P8_medical\\thesis_dataset\\use_wav_raw\\714321839\\3158694010.wav	0	4	[0.0001521317899459973, 3.242322321739266e-08, 2.085286359942984e-05, 1.8021726646111347e-05, 0.9998088479042053, 2.174851090330776e-07]	rouhe	1	4
22	22	1114	yl	cy_720843353_3309441095.wav	D:\\hc--document\\all text\\P8_medical\\thesis_dataset\\use_wav_raw\\720843353\\3309441095.wav	0	5	[2.0653777710322174e-07, 1.74865448343553e-07, 4.00381122744875e-06, 6.912474054843187e-05, 0.00043212922173552215, 0.9994944334030151]	yl	1	5
23	23	839	rouhe	cy_717104407_3223595506.wav	D:\\hc--document\\all text\\P8_medical\\thesis_dataset\\use_wav_raw\\717104407\\3223595506.wav	0	4	[1.6864528333826456e-06, 4.354348881463466e-09, 7.85601787356427e-06, 1.7651731468504295e-05, 0.9999692440032959, 3.570006128938985e-06]	rouhe	1	4
24	24	688	wz	cy_724077306_3385956078.wav	D:\\hc--document\\all text\\P8_medical\\thesis_dataset\\use_wav_raw\\724077306\\3385956078.wav	0	3	[2.857868139471975e-06, 3.216136335026931e-08, 9.160207525837905e-08, 0.9999966621398926, 2.4195901460188907e-07, 3.345726184988962e-08]	wz	1	3
25	25	1722	general	dx_90084018_28578012.wav	D:\\hc--document\\all text\\P8_medical\\thesis_dataset\\use_wav_raw\\90084018\\28578012.wav	0	0	[0.9997262358665466, 4.930794830215746e-07, 9.448487253393978e-05, 0.00016482966020703316, 1.3802950888930354e-05, 9.784957200054123e-08]	general	1	0
26	26	374	rouhe	cy_718130972_3247311838.wav	D:\\hc--document\\all text\\P8_medical\\thesis_dataset\\use_wav_raw\\718130972\\3247311838.wav	0	4	[3.2705961530155037e-06, 2.691690497158561e-07, 1.9382632672204636e-06, 0.004775356035679579, 0.9952161312103271, 3.019604719156632e-06]	rouhe	1	4
27	27	1756	jd	cy_723346249_3367429027.wav	D:\\hc--document\\all text\\P8_medical\\thesis_dataset\\use_wav_raw\\723346249\\3367429027.wav	0	2	[7.954824832268059e-05, 4.05965511163231e-06, 0.9998941421508789, 7.247364806062251e-07, 1.950687510543503e-05, 2.037300873780623e-06]	jd	1	2
28	28	1688	yl	cy_633223959_1972272299.wav	D:\\hc--document\\all text\\P8_medical\\thesis_dataset\\use_wav_raw\\633223959\\1972272299.wav	0	5	[5.24199030849104e-08, 1.688517841103021e-07, 1.1867427929246332e-08, 1.00163629213057e-06, 7.567391003249213e-05, 0.9999232292175293]	yl	1	5
29	29	1220	general	dx_88789990_27287397.wav	D:\\hc--document\\all text\\P8_medical\\thesis_dataset\\use_wav_raw\\88789990\\27287397.wav	0	0	[0.9999806880950928, 7.01151289805857e-11, 1.776799763320014e-05, 7.290570920304162e-07, 8.067086127994116e-07, 1.6272783120996337e-09]	general	1	0
30	30	996	yl	cy_701680154_2888580628.wav	D:\\hc--document\\all text\\P8_medical\\thesis_dataset\\use_wav_raw\\701680154\\2888580628.wav	0	5	[7.411120463984844e-07, 2.716799372137757e-06, 2.628639208523964e-07, 4.659649675886612e-06, 1.1920554321420695e-08, 0.9999915361404419]	yl	1	5
31	31	465	wz	cy_715301509_3180300493.wav	D:\\hc--document\\all text\\P8_medical\\thesis_dataset\\use_wav_raw\\715301509\\3180300493.wav	0	3	[3.7046615775082614e-10, 2.8971957211770816e-12, 3.1730514049588265e-11, 1.0, 4.4371617491378856e-08, 5.29442178986983e-09]	wz	1	3
32	32	580	yl	cy_723079489_3360829974.wav	D:\\hc--document\\all text\\P8_medical\\thesis_dataset\\use_wav_raw\\723079489\\3360829974.wav	0	5	[9.553819836582989e-05, 8.267691669061605e-07, 6.0508123169711325e-06, 5.88658011224652e-08, 7.39329061616445e-06, 0.9998902082443237]	yl	1	5
33	33	942	fn	dx_90974554_29838328.wav	D:\\hc--document\\all text\\P8_medical\\thesis_dataset\\use_wav_raw\\90974554\\29838328.wav	0	1	[7.117329460015753e-06, 0.9998500347137451, 0.00014262337936088443, 2.236890495055377e-08, 3.705904561002171e-08, 6.49106510763886e-08]	fn	1	1
34	34	1581	fn	cy_669817116_2204710056.wav	D:\\hc--document\\all text\\P8_medical\\thesis_dataset\\use_wav_raw\\669817116\\2204710056.wav	0	1	[2.59585831372533e-05, 0.9998421669006348, 0.00012128992966609076, 2.2610149130741775e-07, 7.290426765393931e-06, 3.034317614947213e-06]	fn	1	1
35	35	423	general	cy_713847610_3148513886.wav	D:\\hc--document\\all text\\P8_medical\\thesis_dataset\\use_wav_raw\\713847610\\3148513886.wav	0	0	[0.9999972581863403, 1.1917121511828555e-08, 7.879125973886403e-07, 1.657216216699453e-06, 4.842816281325213e-08, 2.649005637067603e-07]	general	1	0
36	36	1254	wz	dx_71543284_20107027.wav	D:\\hc--document\\all text\\P8_medical\\thesis_dataset\\use_wav_raw\\71543284\\20107027.wav	0	3	[4.36166283179773e-06, 2.1115037895924615e-07, 3.805342032592307e-07, 0.9999912977218628, 1.86299678262003e-06, 1.8927210021502106e-06]	wz	1	3
37	37	68	yl	cy_677870844_2374132320.wav	D:\\hc--document\\all text\\P8_medical\\thesis_dataset\\use_wav_raw\\677870844\\2374132320.wav	0	5	[0.05349031835794449, 3.237590135540813e-05, 8.961244748206809e-05, 0.0010663074208423495, 0.0002431434695608914, 0.9450782537460327]	yl	1	5
38	38	946	general	dx_84114735_28397789.wav	D:\\hc--document\\all text\\P8_medical\\thesis_dataset\\use_wav_raw\\84114735\\28397789.wav	0	0	[0.9998751878738403, 3.1116487662075087e-06, 4.261103822500445e-05, 7.427606760757044e-05, 4.78799847769551e-06, 2.9212534613520802e-08]	general	1	0
39	39	1266	wz	cy_655490185_2090350646.wav	D:\\hc--document\\all text\\P8_medical\\thesis_dataset\\use_wav_raw\\655490185\\2090350646.wav	0	3	[1.2741468708554748e-05, 1.9783628601999226e-07, 1.0339821528759785e-05, 0.9999498128890991, 2.6522116968408227e-05, 3.922777409570699e-07]	wz	1	3
40	40	453	general	cy_658376768_2106455681.wav	D:\\hc--document\\all text\\P8_medical\\thesis_dataset\\use_wav_raw\\658376768\\2106455681.wav	0	0	[0.9997745156288147, 6.055388013237462e-08, 9.425120515516028e-05, 0.00012006334873149171, 6.896344530105125e-06, 4.171383352513658e-06]	general	1	0
41	41	1066	general	cy_714134639_3154755463.wav	D:\\hc--document\\all text\\P8_medical\\thesis_dataset\\use_wav_raw\\714134639\\3154755463.wav	0	0	[0.9999995231628418, 2.6446915768474355e-08, 1.958946569402542e-07, 1.5098237327038078e-07, 3.014450911109634e-08, 8.594614087087393e-08]	general	1	0
42	42	1291	jd	cy_677211207_2359856242.wav	D:\\hc--document\\all text\\P8_medical\\thesis_dataset\\use_wav_raw\\677211207\\2359856242.wav	0	2	[0.000829043856356293, 2.394548801021301e-06, 0.9990975856781006, 1.7168221120300586e-06, 6.919271254446357e-05, 5.650949486124546e-09]	jd	1	2
43	43	1750	wz	cy_551719617_1546131998.wav	D:\\hc--document\\all text\\P8_medical\\thesis_dataset\\use_wav_raw\\551719617\\1546131998.wav	0	3	[1.7578147890162654e-05, 1.6434634764195266e-09, 1.406574597240251e-06, 0.9999804496765137, 6.074425868973776e-07, 1.5264754793520297e-08]	wz	1	3
44	44	1083	rouhe	cy_721373395_3322783460.wav	D:\\hc--document\\all text\\P8_medical\\thesis_dataset\\use_wav_raw\\721373395\\3322783460.wav	0	4	[1.3240418184068403e-06, 8.328237730524657e-13, 2.2312084124731513e-10, 4.920174615108408e-05, 0.9999494552612305, 1.1037032399130453e-09]	rouhe	1	4
45	45	730	jd	cy_716163233_3200940119.wav	D:\\hc--document\\all text\\P8_medical\\thesis_dataset\\use_wav_raw\\716163233\\3200940119.wav	0	2	[0.00038403557846322656, 9.06731111172121e-06, 0.9995425939559937, 4.246407115715556e-05, 2.1797655790578574e-05, 1.0058191612927203e-08]	jd	1	2
46	46	1244	rouhe	cy_723648250_3374577356.wav	D:\\hc--document\\all text\\P8_medical\\thesis_dataset\\use_wav_raw\\723648250\\3374577356.wav	0	4	[4.176305083092302e-06, 6.413176933950382e-11, 1.4144463023058051e-07, 0.00023027729184832424, 0.9997654557228088, 7.547857894252274e-10]	rouhe	1	4
47	47	1394	yl	cy_723246353_3364002233.wav	D:\\hc--document\\all text\\P8_medical\\thesis_dataset\\use_wav_raw\\723246353\\3364002233.wav	0	5	[0.0007036158931441605, 0.0009374142973683774, 0.0003494703269097954, 1.886414402463288e-08, 4.279439508536598e-06, 0.998005211353302]	yl	1	5
48	48	167	yl	cy_692091735_2680963192.wav	D:\\hc--document\\all text\\P8_medical\\thesis_dataset\\use_wav_raw\\692091735\\2680963192.wav	0	5	[8.408035500906408e-05, 4.81465747270704e-07, 2.7390230528112625e-08, 2.7167581720277667e-05, 0.00024221248168032616, 0.9996460676193237]	yl	1	5
49	49	867	general	dx_82744302_23552766.wav	D:\\hc--document\\all text\\P8_medical\\thesis_dataset\\use_wav_raw\\82744302\\23552766.wav	0	0	[0.8827730417251587, 1.3314348507265095e-05, 0.0015930401859804988, 0.1153244823217392, 0.00029145891312509775, 4.623278528015362e-06]	general	1	0
50	50	699	jd	cy_673698592_2285770730.wav	D:\\hc--document\\all text\\P8_medical\\thesis_dataset\\use_wav_raw\\673698592\\2285770730.wav	0	2	[0.0002095710369758308, 1.0479956245035282e-06, 0.9996384382247925, 5.792734009446576e-05, 9.246942499885336e-05, 4.7314006224041805e-07]	jd	1	2
51	51	1356	fn	cy_605896469_1826604647.wav	D:\\hc--document\\all text\\P8_medical\\thesis_dataset\\use_wav_raw\\605896469\\1826604647.wav	0	1	[0.0016133725875988603, 0.9983007311820984, 6.736325303791091e-05, 1.3355061412312352e-07, 2.1684279545297613e-06, 1.6284100638586096e-05]	fn	1	1
52	52	1775	jd	cy_671859806_2246995004.wav	D:\\hc--document\\all text\\P8_medical\\thesis_dataset\\use_wav_raw\\671859806\\2246995004.wav	0	2	[0.00334364571608603, 3.072912477364298e-06, 0.9966122508049011, 1.109637651097728e-05, 2.9726666980423033e-05, 1.494382928513005e-07]	jd	1	2
53	53	794	wz	dx_90511412_29409895.wav	D:\\hc--document\\all text\\P8_medical\\thesis_dataset\\use_wav_raw\\90511412\\29409895.wav	0	3	[2.394091643509455e-05, 2.1995794668328017e-05, 6.178564217407256e-05, 0.999886155128479, 4.775081833940931e-06, 1.3408526911007357e-06]	wz	1	3
54	54	1007	fn	cy_717962325_3243417983.wav	D:\\hc--document\\all text\\P8_medical\\thesis_dataset\\use_wav_raw\\717962325\\3243417983.wav	0	1	[7.086442201398313e-05, 0.999836802482605, 3.9794929762138054e-05, 3.0760665481466276e-07, 4.337266364018433e-05, 8.857727152644657e-06]	fn	1	1
55	55	1252	general	cy_688397768_2602596312.wav	D:\\hc--document\\all text\\P8_medical\\thesis_dataset\\use_wav_raw\\688397768\\2602596312.wav	0	0	[0.9999425411224365, 1.2006794349872507e-06, 5.840672088197607e-07, 3.18349634653714e-07, 4.628347960533574e-05, 9.08291076484602e-06]	general	1	0
56	56	262	fn	dx_84735179_24207264.wav	D:\\hc--document\\all text\\P8_medical\\thesis_dataset\\use_wav_raw\\84735179\\24207264.wav	0	1	[0.0008486987208016217, 0.9983521699905396, 0.000311310839606449, 0.00045518859406001866, 8.268040801340248e-06, 2.4455217499053106e-05]	fn	1	1
57	57	344	jd	cy_623145049_1917882065.wav	D:\\hc--document\\all text\\P8_medical\\thesis_dataset\\use_wav_raw\\623145049\\1917882065.wav	0	2	[0.00023033427714835852, 2.2135500330477953e-05, 0.9997382760047913, 1.055397206073394e-06, 8.114247975754552e-06, 6.452729195416396e-08]	jd	1	2
58	58	1580	fn	dx_88578349_28079986.wav	D:\\hc--document\\all text\\P8_medical\\thesis_dataset\\use_wav_raw\\88578349\\28079986.wav	0	1	[8.77944694366306e-05, 0.999894380569458, 4.728562998934649e-06, 3.5957743449444024e-08, 7.1991494223766495e-06, 5.797497578896582e-06]	fn	1	1
59	59	171	yl	cy_705306106_2972138630.wav	D:\\hc--document\\all text\\P8_medical\\thesis_dataset\\use_wav_raw\\705306106\\2972138630.wav	0	5	[0.001999913016334176, 0.00021875473612453789, 2.5751882276381366e-05, 2.3153465633640735e-07, 0.0001941722584888339, 0.9975610971450806]	yl	1	5
60	60	441	general	cy_696878032_2781841578.wav	D:\\hc--document\\all text\\P8_medical\\thesis_dataset\\use_wav_raw\\696878032\\2781841578.wav	0	0	[0.9999558925628662, 2.3945577254380623e-07, 7.008285933807201e-07, 1.0683591256110958e-07, 4.305278343963437e-05, 1.6935578495136383e-09]	general	1	0
61	61	493	general	cy_712078370_3113924050.wav	D:\\hc--document\\all text\\P8_medical\\thesis_dataset\\use_wav_raw\\712078370\\3113924050.wav	0	0	[0.9999579191207886, 8.585281534578826e-07, 2.9948196242912672e-05, 9.522986147203483e-06, 1.3949836557003437e-06, 3.1478936080020503e-07]	general	1	0
62	62	1253	fn	cy_592952417_1760691791.wav	D:\\hc--document\\all text\\P8_medical\\thesis_dataset\\use_wav_raw\\592952417\\1760691791.wav	0	1	[0.003042693482711911, 0.9967701435089111, 0.00018692665616981685, 4.414618004489057e-09, 7.155540160397322e-09, 2.531193388222164e-07]	fn	1	1
63	63	168	yl	cy_718191261_3249346624.wav	D:\\hc--document\\all text\\P8_medical\\thesis_dataset\\use_wav_raw\\718191261\\3249346624.wav	0	5	[0.003054986475035548, 0.00037854452966712415, 0.0703672394156456, 0.0008999045239761472, 0.0008342702058143914, 0.9244650602340698]	yl	1	5
64	64	1650	fn	cy_682380496_2471895068.wav	D:\\hc--document\\all text\\P8_medical\\thesis_dataset\\use_wav_raw\\682380496\\2471895068.wav	0	1	[1.6602733012405224e-05, 0.9999743700027466, 2.2448944037023466e-06, 8.410454199747619e-08, 1.3571525414590724e-07, 6.54814448353136e-06]	fn	1	1
65	65	270	jd	cy_647709481_2048262227.wav	D:\\hc--document\\all text\\P8_medical\\thesis_dataset\\use_wav_raw\\647709481\\2048262227.wav	0	2	[1.4856524103379343e-05, 1.6513806144757837e-07, 0.999982476234436, 1.7388981632393552e-06, 7.64824449106527e-07, 1.2297715734632675e-08]	jd	1	2
66	66	460	general	cy_629809978_1955761241.wav	D:\\hc--document\\all text\\P8_medical\\thesis_dataset\\use_wav_raw\\629809978\\1955761241.wav	0	0	[0.9999197721481323, 1.1300806363578886e-05, 9.124428288487252e-06, 4.7193552745739e-05, 4.123564849578543e-06, 8.319803782796953e-06]	general	1	0
67	67	1509	wz	dx_90205634_28717005.wav	D:\\hc--document\\all text\\P8_medical\\thesis_dataset\\use_wav_raw\\90205634\\28717005.wav	0	3	[7.407920293189818e-06, 4.030512590347257e-10, 2.190958366554696e-05, 0.9999701976776123, 2.5766186695364013e-07, 2.2144814693092485e-07]	wz	1	3
68	68	1715	general	cy_691764066_2673900344.wav	D:\\hc--document\\all text\\P8_medical\\thesis_dataset\\use_wav_raw\\691764066\\2673900344.wav	0	0	[0.9999704360961914, 5.0819379815436605e-09, 3.046723804800422e-06, 5.222826985118445e-06, 1.3743803719989955e-05, 7.500149422412505e-06]	general	1	0
69	69	645	rouhe	cy_722491289_3346568109.wav	D:\\hc--document\\all text\\P8_medical\\thesis_dataset\\use_wav_raw\\722491289\\3346568109.wav	0	4	[9.936623428075109e-06, 7.902278831295462e-09, 2.0660936570493504e-05, 0.0003889534273184836, 0.9995593428611755, 2.112807305820752e-05]	rouhe	1	4
70	70	1433	jd	cy_601915601_1806353276.wav	D:\\hc--document\\all text\\P8_medical\\thesis_dataset\\use_wav_raw\\601915601\\1806353276.wav	0	2	[2.7151133963343455e-07, 3.5026181421926594e-07, 0.9998663663864136, 4.005868686363101e-05, 9.257010970031843e-05, 3.179576708589593e-07]	jd	1	2
71	71	245	jd	cy_683894657_2505432650.wav	D:\\hc--document\\all text\\P8_medical\\thesis_dataset\\use_wav_raw\\683894657\\2505432650.wav	0	2	[2.4702916334717884e-07, 1.4855346535114222e-06, 0.9999914169311523, 4.2681854210968595e-06, 2.466181058480288e-06, 8.151054231575472e-08]	jd	1	2
72	72	815	jd	cy_668663850_2181039484.wav	D:\\hc--document\\all text\\P8_medical\\thesis_dataset\\use_wav_raw\\668663850\\2181039484.wav	0	2	[7.10322055965662e-05, 7.855343028495554e-06, 0.9999157190322876, 8.715531976122293e-07, 2.1021132852183655e-06, 2.3106360913516255e-06]	jd	1	2
73	73	1230	jd	cy_684712504_2523338190.wav	D:\\hc--document\\all text\\P8_medical\\thesis_dataset\\use_wav_raw\\684712504\\2523338190.wav	0	2	[4.809204983757809e-05, 5.647201760439202e-05, 0.9998565912246704, 5.356231440600823e-07, 3.3028113648470026e-06, 3.502075560390949e-05]	jd	1	2
74	74	125	yl	cy_684382839_2516085086.wav	D:\\hc--document\\all text\\P8_medical\\thesis_dataset\\use_wav_raw\\684382839\\2516085086.wav	0	5	[8.537690155208111e-05, 4.278579410765815e-07, 1.513876441094908e-06, 0.00013136188499629498, 0.0003438074782025069, 0.9994373917579651]	yl	1	5
75	75	1031	fn	cy_700969402_2872911954.wav	D:\\hc--document\\all text\\P8_medical\\thesis_dataset\\use_wav_raw\\700969402\\2872911954.wav	0	1	[0.0003356079978402704, 0.9990764856338501, 9.657930604589637e-06, 1.792579860193655e-05, 0.0005534543306566775, 6.732259407726815e-06]	fn	1	1
76	76	543	rouhe	cy_686165499_2555780486.wav	D:\\hc--document\\all text\\P8_medical\\thesis_dataset\\use_wav_raw\\686165499\\2555780486.wav	0	4	[0.000590939074754715, 1.6854349382811051e-07, 2.7175003197044134e-05, 1.1955416994169354e-06, 0.9993757605552673, 4.854529834119603e-06]	rouhe	1	4
77	77	1355	yl	cy_693122479_2703305850.wav	D:\\hc--document\\all text\\P8_medical\\thesis_dataset\\use_wav_raw\\693122479\\2703305850.wav	0	5	[6.549779936904088e-05, 1.8621246056227392e-07, 8.816877539175039e-07, 5.047517248613076e-08, 1.6633791801723419e-06, 0.9999316930770874]	yl	1	5
78	78	1226	fn	cy_159576408_217182179.wav	D:\\hc--document\\all text\\P8_medical\\thesis_dataset\\use_wav_raw\\159576408\\217182179.wav	0	1	[9.768159543455113e-06, 0.9998894929885864, 8.802056981949136e-05, 1.2334056918916758e-05, 3.762989990718779e-07, 6.64614230316829e-09]	fn	1	1
79	79	1439	fn	cy_559752281_1584945137.wav	D:\\hc--document\\all text\\P8_medical\\thesis_dataset\\use_wav_raw\\559752281\\1584945137.wav	0	1	[1.6058190794865368e-06, 0.9778690934181213, 0.022051431238651276, 2.8064883750289482e-08, 7.564692350570112e-05, 2.209791773566394e-06]	fn	1	1
80	80	1304	general	cy_669020022_2188263930.wav	D:\\hc--document\\all text\\P8_medical\\thesis_dataset\\use_wav_raw\\669020022\\2188263930.wav	0	0	[0.9999755620956421, 9.066135930879682e-08, 1.754704317136202e-05, 4.680092843045713e-06, 2.0342088191682706e-06, 5.870353092518599e-08]	general	1	0
81	81	1059	fn	cy_722907902_3357407674.wav	D:\\hc--document\\all text\\P8_medical\\thesis_dataset\\use_wav_raw\\722907902\\3357407674.wav	0	1	[0.00032801833003759384, 0.999477207660675, 4.137231735512614e-05, 0.00010755186667665839, 3.9369122532662004e-05, 6.434939223254332e-06]	fn	1	1
82	82	473	general	dx_91093726_30498087.wav	D:\\hc--document\\all text\\P8_medical\\thesis_dataset\\use_wav_raw\\91093726\\30498087.wav	0	0	[0.9999597072601318, 6.457905783463502e-07, 1.0949021088890731e-05, 2.7654685254674405e-05, 7.991790766936901e-07, 2.425727245736198e-07]	general	1	0
83	83	783	general	cy_679190548_2402694320.wav	D:\\hc--document\\all text\\P8_medical\\thesis_dataset\\use_wav_raw\\679190548\\2402694320.wav	0	0	[0.9996942281723022, 1.2588762388077157e-07, 9.530099873700237e-07, 0.00026663695462048054, 3.1737825338495895e-05, 6.355026926030405e-06]	general	1	0
84	84	1739	yl	cy_701904886_2893583928.wav	D:\\hc--document\\all text\\P8_medical\\thesis_dataset\\use_wav_raw\\701904886\\2893583928.wav	0	5	[0.0008241581381298602, 2.9306307624210604e-05, 5.164546905689349e-07, 0.0001014003501040861, 0.00130315194837749, 0.9977414608001709]	yl	1	5
85	85	539	wz	cy_669475492_2197604482.wav	D:\\hc--document\\all text\\P8_medical\\thesis_dataset\\use_wav_raw\\669475492\\2197604482.wav	0	3	[8.156745934684295e-06, 2.3360533063510047e-08, 5.675611646438483e-06, 0.9999771118164062, 8.936332051234785e-06, 4.490090788067391e-08]	wz	1	3
86	86	113	yl	cy_589631754_1743301268.wav	D:\\hc--document\\all text\\P8_medical\\thesis_dataset\\use_wav_raw\\589631754\\1743301268.wav	0	5	[0.0034966440871357918, 0.0011986215831711888, 6.52971284580417e-05, 9.886302723316476e-05, 0.0023585944436490536, 0.9927819967269897]	yl	1	5
87	87	328	general	dx_91544226_30803032.wav	D:\\hc--document\\all text\\P8_medical\\thesis_dataset\\use_wav_raw\\91544226\\30803032.wav	0	0	[0.9999812841415405, 1.7744319791290764e-07, 1.7020320797200839e-07, 1.825247636588756e-05, 1.0736751221429586e-07, 3.348164412386723e-08]	general	1	0
88	88	1188	general	cy_672270902_2255946676.wav	D:\\hc--document\\all text\\P8_medical\\thesis_dataset\\use_wav_raw\\672270902\\2255946676.wav	0	0	[0.9999406337738037, 4.1605239253783566e-09, 8.59475494507933e-06, 4.1649940385468653e-07, 5.0273549277335405e-05, 6.072217928476675e-08]	general	1	0
89	89	774	rouhe	cy_724595875_3397252397.wav	D:\\hc--document\\all text\\P8_medical\\thesis_dataset\\use_wav_raw\\724595875\\3397252397.wav	0	4	[6.840205912794772e-08, 1.8888188235699488e-10, 2.785552851491957e-06, 0.00015824974980205297, 0.9998388290405273, 3.1109255171912764e-09]	rouhe	1	4
90	90	804	fn	dx_87163153_24912922.wav	D:\\hc--document\\all text\\P8_medical\\thesis_dataset\\use_wav_raw\\87163153\\24912922.wav	0	1	[6.853020373398522e-09, 1.0, 1.772829105739504e-11, 1.6490648974934637e-14, 8.211069231000713e-17, 6.269477124953848e-12]	fn	1	1
91	91	398	general	cy_715946735_3196417168.wav	D:\\hc--document\\all text\\P8_medical\\thesis_dataset\\use_wav_raw\\715946735\\3196417168.wav	0	0	[0.9999799728393555, 4.659413832541759e-08, 1.1380700925656129e-05, 7.3505184445821214e-06, 1.0444367717354908e-06, 2.74015349077672e-07]	general	1	0
92	92	249	wz	cy_716857047_3217113543.wav	D:\\hc--document\\all text\\P8_medical\\thesis_dataset\\use_wav_raw\\716857047\\3217113543.wav	0	3	[8.824608812574297e-05, 1.6439194894246612e-07, 2.8232805561856367e-05, 0.9998810291290283, 2.0733982637466397e-06, 1.6713367756437947e-07]	wz	1	3
93	93	667	wz	dx_92709074_32415960.wav	D:\\hc--document\\all text\\P8_medical\\thesis_dataset\\use_wav_raw\\92709074\\32415960.wav	0	3	[9.993431149268872e-08, 2.1639431913023088e-10, 1.4097496432441403e-06, 0.9999949932098389, 3.440452019276563e-06, 2.7681494874087775e-09]	wz	1	3
94	94	1617	general	cy_700922004_2871846426.wav	D:\\hc--document\\all text\\P8_medical\\thesis_dataset\\use_wav_raw\\700922004\\2871846426.wav	0	0	[0.9999914169311523, 1.4925695401846184e-10, 1.5655067500119912e-06, 6.021474430184526e-09, 7.047666713333456e-06, 4.1337039347055793e-10]	general	1	0
95	95	1536	jd	cy_714843556_3169988658.wav	D:\\hc--document\\all text\\P8_medical\\thesis_dataset\\use_wav_raw\\714843556\\3169988658.wav	0	2	[0.0006278616492636502, 3.1742656574351713e-06, 0.9993656277656555, 6.603641367064483e-08, 4.0290424863087537e-07, 2.8059512260369956e-06]	jd	1	2
96	96	1170	general	cy_720900895_3310562420.wav	D:\\hc--document\\all text\\P8_medical\\thesis_dataset\\use_wav_raw\\720900895\\3310562420.wav	0	0	[0.9993249177932739, 2.90222624244052e-06, 0.0005990367499180138, 6.738819502061233e-05, 4.94694359076675e-06, 8.769728196966753e-07]	general	1	0
97	97	1153	jd	dx_78671297_22342730.wav	D:\\hc--document\\all text\\P8_medical\\thesis_dataset\\use_wav_raw\\78671297\\22342730.wav	0	2	[4.6367786126211286e-05, 1.4580741662939545e-05, 0.9999351501464844, 1.0792717830554466e-07, 3.4427735045028385e-06, 3.4223907618979865e-07]	jd	1	2
98	98	420	wz	cy_723552549_3371714244.wav	D:\\hc--document\\all text\\P8_medical\\thesis_dataset\\use_wav_raw\\723552549\\3371714244.wav	0	3	[0.00027332943864166737, 1.5273839153451263e-06, 9.45254123507766e-06, 0.9996598958969116, 5.076813977211714e-05, 5.039644747739658e-06]	wz	1	3
99	99	1530	jd	dx_78000279_22092514.wav	D:\\hc--document\\all text\\P8_medical\\thesis_dataset\\use_wav_raw\\78000279\\22092514.wav	0	2	[1.902141229948029e-05, 4.280396979083889e-07, 0.9999754428863525, 4.5777642299071886e-06, 3.7889898862886184e-07, 1.1978373493093386e-07]	jd	1	2
100	100	680	wz	cy_719110890_3269564007.wav	D:\\hc--document\\all text\\P8_medical\\thesis_dataset\\use_wav_raw\\719110890\\3269564007.wav	0	3	[5.709109700546833e-06, 2.684467581559602e-08, 2.4749031581450254e-05, 0.9999643564224243, 5.081531980977161e-06, 3.8933222867854056e-08]	wz	1	3
101	101	108	rouhe	cy_722567386_3348512855.wav	D:\\hc--document\\all text\\P8_medical\\thesis_dataset\\use_wav_raw\\722567386\\3348512855.wav	0	4	[1.9099144992651418e-05, 3.334426512680011e-09, 0.0001288790808757767, 0.0018416790990158916, 0.9980103373527527, 3.0506011938769007e-08]	rouhe	1	4
102	102	1133	rouhe	cy_720943487_3312299800.wav	D:\\hc--document\\all text\\P8_medical\\thesis_dataset\\use_wav_raw\\720943487\\3312299800.wav	0	4	[2.256157358715427e-06, 7.548519032063439e-10, 1.9424974198045675e-06, 3.656939952634275e-06, 0.9999865293502808, 5.589457032328937e-06]	rouhe	1	4
103	103	608	fn	dx_70372640_21407503.wav	D:\\hc--document\\all text\\P8_medical\\thesis_dataset\\use_wav_raw\\70372640\\21407503.wav	0	1	[4.3706044380087405e-05, 0.9994211196899414, 0.0004727123014163226, 5.067345409770496e-05, 1.1612170965236146e-05, 2.609993714486336e-07]	fn	1	1
104	104	1408	wz	cy_716668241_3214240045.wav	D:\\hc--document\\all text\\P8_medical\\thesis_dataset\\use_wav_raw\\716668241\\3214240045.wav	0	3	[0.00014032535545993596, 1.6100797139984024e-08, 5.903629426029511e-05, 0.9997729659080505, 2.4321603632415645e-05, 3.363287532920367e-06]	wz	1	3
105	105	1630	general	dx_90873055_30265906.wav	D:\\hc--document\\all text\\P8_medical\\thesis_dataset\\use_wav_raw\\90873055\\30265906.wav	0	0	[0.9999980926513672, 2.649307440094617e-08, 1.8776417221033626e-07, 1.550202796352096e-06, 4.559016275607064e-08, 3.6568703620787346e-08]	general	1	0
106	106	1728	yl	cy_669798354_2204288714.wav	D:\\hc--document\\all text\\P8_medical\\thesis_dataset\\use_wav_raw\\669798354\\2204288714.wav	0	5	[5.12705955770798e-05, 5.042376142228022e-05, 1.6361869938918971e-06, 1.1871641618199646e-05, 1.87106479643262e-06, 0.9998828172683716]	yl	1	5
107	107	598	jd	cy_679305501_2405215566.wav	D:\\hc--document\\all text\\P8_medical\\thesis_dataset\\use_wav_raw\\679305501\\2405215566.wav	0	2	[2.940086051239632e-05, 5.036916306266903e-08, 0.9999139308929443, 2.481447700120043e-05, 3.02683165500639e-05, 1.5000308621893055e-06]	jd	1	2
108	108	424	rouhe	cy_716396489_3207067080.wav	D:\\hc--document\\all text\\P8_medical\\thesis_dataset\\use_wav_raw\\716396489\\3207067080.wav	0	4	[4.392497430671938e-06, 4.881879362983454e-07, 3.942484181607142e-05, 6.205619229149306e-06, 0.9999425411224365, 6.882390607643174e-06]	rouhe	1	4
109	109	151	yl	cy_684799127_2525209878.wav	D:\\hc--document\\all text\\P8_medical\\thesis_dataset\\use_wav_raw\\684799127\\2525209878.wav	0	5	[0.0004622236592695117, 7.681709917051194e-07, 1.818058876779105e-06, 0.0029403010848909616, 0.003419147338718176, 0.9931758046150208]	yl	1	5
110	110	984	yl	cy_721983399_3335074179.wav	D:\\hc--document\\all text\\P8_medical\\thesis_dataset\\use_wav_raw\\721983399\\3335074179.wav	0	5	[0.0013084403472021222, 1.0874446161324158e-05, 6.529096026497427e-06, 0.0002286518574692309, 2.996674993482884e-05, 0.9984155893325806]	yl	1	5
111	111	1642	fn	cy_717886956_3241420872.wav	D:\\hc--document\\all text\\P8_medical\\thesis_dataset\\use_wav_raw\\717886956\\3241420872.wav	0	1	[2.275788224537223e-09, 0.9999948740005493, 4.409293524076929e-06, 4.0111861054903386e-10, 8.119743766243914e-10, 7.638003580723307e-07]	fn	1	1
112	112	534	wz	cy_711712693_3106120535.wav	D:\\hc--document\\all text\\P8_medical\\thesis_dataset\\use_wav_raw\\711712693\\3106120535.wav	0	3	[0.00017213278624694794, 1.0966312657956223e-07, 0.00012751665781252086, 0.999408483505249, 0.00028909434331580997, 2.594726765892119e-06]	wz	1	3
113	113	1142	rouhe	cy_724416927_3392862186.wav	D:\\hc--document\\all text\\P8_medical\\thesis_dataset\\use_wav_raw\\724416927\\3392862186.wav	0	4	[0.062155380845069885, 1.055712228748007e-08, 9.093910921365023e-05, 0.0012825271114706993, 0.9364696145057678, 1.4496232552119181e-06]	rouhe	1	4
114	114	1202	jd	dx_90866272_30229077.wav	D:\\hc--document\\all text\\P8_medical\\thesis_dataset\\use_wav_raw\\90866272\\30229077.wav	0	2	[0.00011607680789893493, 2.922795090398722e-07, 0.999782383441925, 2.907339876401238e-06, 4.2603053884704423e-07, 9.788732859306037e-05]	jd	1	2
115	115	1452	jd	dx_92700338_32343617.wav	D:\\hc--document\\all text\\P8_medical\\thesis_dataset\\use_wav_raw\\92700338\\32343617.wav	0	2	[3.56089799424808e-07, 6.855312335574126e-07, 0.9999947547912598, 2.172471091910211e-09, 4.1188709474226926e-06, 1.476887323548226e-08]	jd	1	2
116	116	605	fn	dx_72420467_20356513.wav	D:\\hc--document\\all text\\P8_medical\\thesis_dataset\\use_wav_raw\\72420467\\20356513.wav	0	1	[2.843547397546331e-09, 0.9999995231628418, 3.7184702250669943e-07, 2.726863656751788e-12, 1.3125688036463856e-10, 7.520257128135199e-08]	fn	1	1
117	117	799	fn	cy_706030040_2989771268.wav	D:\\hc--document\\all text\\P8_medical\\thesis_dataset\\use_wav_raw\\706030040\\2989771268.wav	0	1	[6.078238129703095e-06, 0.9998730421066284, 5.265090294415131e-06, 0.00011539822298800573, 1.0522122551037683e-07, 1.0636208713776796e-07]	fn	1	1
118	118	79	fn	dx_90263235_29022723.wav	D:\\hc--document\\all text\\P8_medical\\thesis_dataset\\use_wav_raw\\90263235\\29022723.wav	0	1	[1.4127982467471156e-05, 0.9999213218688965, 7.128346169338329e-06, 1.3560940814727473e-08, 2.4029836822592188e-06, 5.502396743395366e-05]	fn	1	1
119	119	320	jd	cy_679268378_2404924422.wav	D:\\hc--document\\all text\\P8_medical\\thesis_dataset\\use_wav_raw\\679268378\\2404924422.wav	0	2	[3.085404387093149e-06, 2.4132211251526314e-07, 0.9999940395355225, 2.945477035609656e-07, 1.3716588398438034e-07, 2.1826317606610246e-06]	jd	1	2
120	120	1738	wz	dx_82042544_31370382.wav	D:\\hc--document\\all text\\P8_medical\\thesis_dataset\\use_wav_raw\\82042544\\31370382.wav	0	3	[1.2478017197281588e-06, 3.917012936227593e-09, 2.1553703390964074e-06, 0.9999889135360718, 7.533838015660876e-06, 1.0904104641440426e-07]	wz	1	3
121	121	366	general	cy_715941929_3196118840.wav	D:\\hc--document\\all text\\P8_medical\\thesis_dataset\\use_wav_raw\\715941929\\3196118840.wav	0	0	[0.9998052716255188, 1.3280973689688835e-06, 9.766306902747601e-05, 7.485452806577086e-05, 2.0581581338774413e-05, 2.8306931199040264e-07]	general	1	0
122	122	1446	wz	cy_696385644_2771164544.wav	D:\\hc--document\\all text\\P8_medical\\thesis_dataset\\use_wav_raw\\696385644\\2771164544.wav	0	3	[1.5181751223281026e-05, 8.434771769927352e-10, 3.7098967453630394e-08, 0.9999843835830688, 2.7739892516365217e-07, 1.0572584585588629e-07]	wz	1	3
123	123	629	jd	cy_433048113_1057225866.wav	D:\\hc--document\\all text\\P8_medical\\thesis_dataset\\use_wav_raw\\433048113\\1057225866.wav	0	2	[1.3733844639318704e-07, 8.086310998578483e-08, 0.9999990463256836, 7.883629860039321e-10, 7.288883807632374e-07, 3.6679212445100973e-10]	jd	1	2
124	124	529	rouhe	cy_683155751_2488941140.wav	D:\\hc--document\\all text\\P8_medical\\thesis_dataset\\use_wav_raw\\683155751\\2488941140.wav	0	4	[1.039154753357252e-07, 6.188825096842265e-08, 6.930030593821357e-08, 2.0270882750139663e-09, 0.9999991655349731, 5.626313850370934e-07]	rouhe	1	4
125	125	269	wz	dx_91488433_30521091.wav	D:\\hc--document\\all text\\P8_medical\\thesis_dataset\\use_wav_raw\\91488433\\30521091.wav	0	3	[2.681700266293774e-07, 1.7234876636962326e-08, 1.2138834790675901e-05, 0.9999872446060181, 3.3865421755763236e-07, 5.597171615079333e-09]	wz	1	3
126	126	1520	fn	cy_599599765_1794223607.wav	D:\\hc--document\\all text\\P8_medical\\thesis_dataset\\use_wav_raw\\599599765\\1794223607.wav	0	1	[6.1784376157447696e-06, 0.999993085861206, 4.193499307802995e-07, 4.7876266506818865e-08, 3.2366710911446717e-07, 1.905612334596185e-10]	fn	1	1
127	127	947	general	cy_719883377_3287371967.wav	D:\\hc--document\\all text\\P8_medical\\thesis_dataset\\use_wav_raw\\719883377\\3287371967.wav	0	0	[0.9998834133148193, 1.4929229052995652e-07, 1.3279774066177197e-05, 8.704551873961464e-05, 3.4206800592073705e-07, 1.578777482791338e-05]	general	1	0
128	128	732	general	dx_91388498_30446666.wav	D:\\hc--document\\all text\\P8_medical\\thesis_dataset\\use_wav_raw\\91388498\\30446666.wav	0	0	[0.9976601600646973, 4.3708325847546803e-07, 0.001831123954616487, 0.0005053335335105658, 2.90947491521365e-06, 8.304026977157264e-08]	general	1	0
129	129	96	jd	dx_89105147_27689456.wav	D:\\hc--document\\all text\\P8_medical\\thesis_dataset\\use_wav_raw\\89105147\\27689456.wav	0	2	[2.2731022909283638e-05, 9.702694114821497e-08, 0.999954342842102, 1.6742231991884182e-06, 1.7941087207873352e-05, 3.2830130294314586e-06]	jd	1	2
130	130	372	fn	dx_88330246_26937835.wav	D:\\hc--document\\all text\\P8_medical\\thesis_dataset\\use_wav_raw\\88330246\\26937835.wav	0	1	[0.06095442920923233, 0.9381494522094727, 0.0006314296624623239, 8.613854151917621e-05, 6.630179996136576e-05, 0.00011226282367715612]	fn	1	1
131	131	1702	jd	dx_91621656_31083222.wav	D:\\hc--document\\all text\\P8_medical\\thesis_dataset\\use_wav_raw\\91621656\\31083222.wav	0	2	[1.8374640831098077e-07, 6.271035690730287e-09, 0.9999971389770508, 6.599354378522548e-07, 1.7551631117385114e-06, 2.531969300889614e-07]	jd	1	2
132	132	1494	jd	dx_87140271_26880822.wav	D:\\hc--document\\all text\\P8_medical\\thesis_dataset\\use_wav_raw\\87140271\\26880822.wav	0	2	[4.982526058405767e-10, 2.6660400553879526e-09, 0.9999984502792358, 1.493770582783327e-06, 6.127469642791539e-09, 2.8458231327022077e-09]	jd	1	2
133	133	789	general	cy_715071536_3176178302.wav	D:\\hc--document\\all text\\P8_medical\\thesis_dataset\\use_wav_raw\\715071536\\3176178302.wav	0	0	[0.9998993873596191, 4.192038716155366e-09, 1.1975818381415593e-07, 9.78130119619891e-05, 6.460170993705106e-07, 2.0578540897986386e-06]	general	1	0
134	134	752	general	cy_704379520_2950182458.wav	D:\\hc--document\\all text\\P8_medical\\thesis_dataset\\use_wav_raw\\704379520\\2950182458.wav	0	0	[0.9994326233863831, 4.78945651138929e-07, 2.168363408827645e-07, 2.3077673176885583e-06, 1.1761657106035273e-06, 0.0005631122621707618]	general	1	0
135	135	980	rouhe	cy_559125393_1581846356.wav	D:\\hc--document\\all text\\P8_medical\\thesis_dataset\\use_wav_raw\\559125393\\1581846356.wav	0	4	[0.0004264281305950135, 6.254494451241044e-07, 0.00022190924210008234, 6.31763759884052e-05, 0.9992395639419556, 4.8343059461330995e-05]	rouhe	1	4
136	136	1320	jd	cy_556474455_1569020822.wav	D:\\hc--document\\all text\\P8_medical\\thesis_dataset\\use_wav_raw\\556474455\\1569020822.wav	0	2	[0.00012283532123547047, 3.2517384624952683e-06, 0.9995436072349548, 0.00010558662324910983, 0.00021700265642721206, 7.687450306548271e-06]	jd	1	2
137	137	925	jd	cy_717537648_3234745256.wav	D:\\hc--document\\all text\\P8_medical\\thesis_dataset\\use_wav_raw\\717537648\\3234745256.wav	0	2	[1.0335777915315703e-05, 3.238951467210427e-05, 0.9998714923858643, 3.977805681643076e-05, 1.0713859410316218e-05, 3.524607018334791e-05]	jd	1	2
138	138	1309	jd	cy_680375227_2429116296.wav	D:\\hc--document\\all text\\P8_medical\\thesis_dataset\\use_wav_raw\\680375227\\2429116296.wav	0	2	[0.0002496087981853634, 1.381053061777493e-05, 0.9989100694656372, 0.0008120789425447583, 1.0779114745673724e-05, 3.615813056967454e-06]	jd	1	2
139	139	692	fn	dx_91422202_30625046.wav	D:\\hc--document\\all text\\P8_medical\\thesis_dataset\\use_wav_raw\\91422202\\30625046.wav	0	1	[9.758691157912835e-05, 0.9998757839202881, 1.5306668501580134e-06, 7.391964118141914e-06, 8.509456961292017e-07, 1.6844509445945732e-05]	fn	1	1
140	140	1653	fn	cy_664247814_2139327542.wav	D:\\hc--document\\all text\\P8_medical\\thesis_dataset\\use_wav_raw\\664247814\\2139327542.wav	0	1	[0.025889970362186432, 0.9653230309486389, 0.005870265420526266, 5.2658592153420614e-08, 0.0006965421489439905, 0.0022201461251825094]	fn	1	1
141	141	1119	rouhe	cy_721896032_3333327390.wav	D:\\hc--document\\all text\\P8_medical\\thesis_dataset\\use_wav_raw\\721896032\\3333327390.wav	0	4	[0.00038719805888831615, 1.7108627015094413e-11, 0.00011280890612397343, 7.88737233961001e-05, 0.9994211196899414, 3.1487800811191846e-08]	rouhe	1	4
142	142	1441	fn	cy_669607669_2200348758.wav	D:\\hc--document\\all text\\P8_medical\\thesis_dataset\\use_wav_raw\\669607669\\2200348758.wav	0	1	[0.008618379943072796, 0.9693886041641235, 0.02173250913619995, 0.00016898632748052478, 7.901860226411372e-05, 1.258125757885864e-05]	fn	1	1
143	143	140	jd	cy_714880402_3171582916.wav	D:\\hc--document\\all text\\P8_medical\\thesis_dataset\\use_wav_raw\\714880402\\3171582916.wav	0	2	[0.0004530260048341006, 4.4495459405879956e-07, 0.9995396137237549, 1.57878417894608e-07, 1.960670260814368e-06, 4.879217158304527e-06]	jd	1	2
144	144	502	wz	cy_681878828_2461495808.wav	D:\\hc--document\\all text\\P8_medical\\thesis_dataset\\use_wav_raw\\681878828\\2461495808.wav	0	3	[2.2365957192960195e-06, 1.4999963771078484e-10, 7.3476421675877646e-06, 0.9999901056289673, 3.5161821188012254e-07, 1.2899514789666e-10]	wz	1	3
145	145	607	general	dx_91808805_30909809.wav	D:\\hc--document\\all text\\P8_medical\\thesis_dataset\\use_wav_raw\\91808805\\30909809.wav	0	0	[0.9993232488632202, 1.9962934061368287e-07, 8.021314715733752e-05, 0.0005914094508625567, 4.847358923143474e-06, 1.2151117800840439e-07]	general	1	0
146	146	161	fn	cy_701742968_2889944754.wav	D:\\hc--document\\all text\\P8_medical\\thesis_dataset\\use_wav_raw\\701742968\\2889944754.wav	0	1	[4.967941640643403e-05, 0.9988389611244202, 0.0007302851299755275, 0.00037791929207742214, 2.8722904517053394e-06, 2.1026259844347805e-07]	fn	1	1
147	147	382	jd	cy_670421305_2217106522.wav	D:\\hc--document\\all text\\P8_medical\\thesis_dataset\\use_wav_raw\\670421305\\2217106522.wav	0	2	[0.0019018776947632432, 3.1194609618978575e-05, 0.9979154467582703, 3.6802284739678726e-05, 0.00011182166053913534, 2.8634810860239668e-06]	jd	1	2
148	148	1227	wz	cy_721117079_3315817477.wav	D:\\hc--document\\all text\\P8_medical\\thesis_dataset\\use_wav_raw\\721117079\\3315817477.wav	0	3	[8.308755786856636e-05, 1.2084174549897853e-08, 2.2093538063927554e-05, 0.9997023940086365, 0.000188733174582012, 3.654161673694034e-06]	wz	1	3
149	149	622	rouhe	cy_721414308_3323437362.wav	D:\\hc--document\\all text\\P8_medical\\thesis_dataset\\use_wav_raw\\721414308\\3323437362.wav	0	4	[1.6849871826707385e-06, 7.099441590163735e-10, 5.153673896529654e-07, 5.529522013603128e-07, 0.9999972581863403, 1.1582415027078241e-08]	rouhe	1	4
150	150	717	rouhe	cy_694484586_2731842804.wav	D:\\hc--document\\all text\\P8_medical\\thesis_dataset\\use_wav_raw\\694484586\\2731842804.wav	0	4	[0.00025379486032761633, 7.265716135407274e-07, 1.9749877537833527e-05, 1.0470012057339773e-05, 0.9997146725654602, 4.396111989990459e-07]	rouhe	1	4
151	151	1068	fn	dx_88068742_26665799.wav	D:\\hc--document\\all text\\P8_medical\\thesis_dataset\\use_wav_raw\\88068742\\26665799.wav	0	1	[8.64393041410949e-06, 0.9998332262039185, 0.00015336513752117753, 2.1058031052234583e-07, 5.200361741231063e-08, 4.3724917304643895e-06]	fn	1	1
152	152	1205	jd	dx_84065317_28148820.wav	D:\\hc--document\\all text\\P8_medical\\thesis_dataset\\use_wav_raw\\84065317\\28148820.wav	0	2	[2.1971074204429897e-07, 9.056032013177173e-07, 0.9999967813491821, 2.0260256405890686e-06, 6.563971766126997e-08, 4.3298495455701413e-08]	jd	1	2
153	153	162	wz	cy_714570004_3164380876.wav	D:\\hc--document\\all text\\P8_medical\\thesis_dataset\\use_wav_raw\\714570004\\3164380876.wav	0	3	[2.8211157768964767e-05, 2.93729196521042e-09, 6.777418661840784e-07, 0.999968409538269, 2.3648883598070825e-06, 3.20234534001429e-07]	wz	1	3
154	154	1194	fn	cy_675857724_2332009616.wav	D:\\hc--document\\all text\\P8_medical\\thesis_dataset\\use_wav_raw\\675857724\\2332009616.wav	0	1	[0.087032251060009, 0.9011268615722656, 0.005989483091980219, 0.00042030581971630454, 0.003864588448777795, 0.0015664119273424149]	fn	1	1
155	155	1493	rouhe	cy_709149334_3055640752.wav	D:\\hc--document\\all text\\P8_medical\\thesis_dataset\\use_wav_raw\\709149334\\3055640752.wav	0	4	[7.15733040124178e-05, 4.929087693561485e-11, 1.9912239679342747e-07, 3.983656370110111e-06, 0.9999217987060547, 2.497589548511314e-06]	rouhe	1	4
156	156	1081	fn	cy_716880515_3218770015.wav	D:\\hc--document\\all text\\P8_medical\\thesis_dataset\\use_wav_raw\\716880515\\3218770015.wav	0	1	[0.00010686826863093302, 0.9998719692230225, 7.4007248258567415e-06, 1.3446144293993711e-05, 1.1616854322937797e-07, 1.4184645635850757e-07]	fn	1	1
157	157	787	general	cy_248722531_445445853.wav	D:\\hc--document\\all text\\P8_medical\\thesis_dataset\\use_wav_raw\\248722531\\445445853.wav	0	0	[0.9996862411499023, 7.672351785004139e-06, 1.821685509639792e-05, 2.5595147690182785e-07, 0.00028725367155857384, 3.8585719153161335e-07]	general	1	0
158	158	1563	rouhe	cy_668388218_2175453376.wav	D:\\hc--document\\all text\\P8_medical\\thesis_dataset\\use_wav_raw\\668388218\\2175453376.wav	0	4	[0.00010071963333757594, 4.127567535761045e-06, 0.0002934032236225903, 0.00032605419983156025, 0.9992716908454895, 3.90265449823346e-06]	rouhe	1	4
159	159	383	rouhe	dx_90109091_28722860.wav	D:\\hc--document\\all text\\P8_medical\\thesis_dataset\\use_wav_raw\\90109091\\28722860.wav	0	4	[0.0003320493269711733, 2.115802772095776e-06, 1.9631990653579123e-05, 0.0005164641188457608, 0.9991021156311035, 2.7615820727078244e-05]	rouhe	1	4
160	160	1151	rouhe	cy_723816946_3378423977.wav	D:\\hc--document\\all text\\P8_medical\\thesis_dataset\\use_wav_raw\\723816946\\3378423977.wav	0	4	[0.0002779848873615265, 1.8517448907573453e-08, 2.1616113372147083e-05, 5.7216162531403825e-05, 0.999643087387085, 1.153291577793425e-07]	rouhe	1	4
161	161	1140	wz	cy_682855461_2482311378.wav	D:\\hc--document\\all text\\P8_medical\\thesis_dataset\\use_wav_raw\\682855461\\2482311378.wav	0	3	[1.459798113501165e-05, 5.31642685430711e-09, 1.1154885214637034e-05, 0.9997435212135315, 0.00023045238049235195, 2.2611325789512193e-07]	wz	1	3
162	162	1157	fn	cy_602849955_1811015183.wav	D:\\hc--document\\all text\\P8_medical\\thesis_dataset\\use_wav_raw\\602849955\\1811015183.wav	0	1	[1.3116046027050743e-09, 0.999996542930603, 3.3808314583438914e-06, 6.70540012404075e-10, 6.906824445707116e-09, 6.580668099331888e-08]	fn	1	1
163	163	1758	wz	cy_615087885_1875029234.wav	D:\\hc--document\\all text\\P8_medical\\thesis_dataset\\use_wav_raw\\615087885\\1875029234.wav	0	3	[4.263952391170278e-08, 5.698933325248845e-09, 1.1065316130043357e-07, 0.9999995231628418, 1.1876141314814959e-07, 2.5281579496549966e-07]	wz	1	3
164	164	697	wz	cy_720360068_3299712291.wav	D:\\hc--document\\all text\\P8_medical\\thesis_dataset\\use_wav_raw\\720360068\\3299712291.wav	0	3	[2.0371655409689993e-05, 2.6280411874468612e-11, 3.78616107354901e-08, 0.9999700784683228, 9.466763003729284e-06, 2.3948530269990442e-08]	wz	1	3
165	165	447	jd	cy_681723162_2458061526.wav	D:\\hc--document\\all text\\P8_medical\\thesis_dataset\\use_wav_raw\\681723162\\2458061526.wav	0	2	[3.0796774808550254e-05, 3.8147632039908785e-06, 0.999954342842102, 8.748333129915409e-06, 3.0152247632031504e-07, 2.0353998024802422e-06]	jd	1	2
166	166	1369	wz	cy_700666166_2866265612.wav	D:\\hc--document\\all text\\P8_medical\\thesis_dataset\\use_wav_raw\\700666166\\2866265612.wav	0	3	[3.869817010127008e-05, 4.61555167419192e-08, 2.3597390281793196e-06, 0.9999439716339111, 1.0807872058649082e-05, 4.140811597608263e-06]	wz	1	3
167	167	1705	general	dx_88717755_27395124.wav	D:\\hc--document\\all text\\P8_medical\\thesis_dataset\\use_wav_raw\\88717755\\27395124.wav	0	0	[0.9945628046989441, 9.846419288805919e-07, 0.0006303527625277638, 0.004795433953404427, 1.046557372319512e-05, 2.585003677779696e-08]	general	1	0
168	168	1576	jd	cy_690695634_2652282074.wav	D:\\hc--document\\all text\\P8_medical\\thesis_dataset\\use_wav_raw\\690695634\\2652282074.wav	0	2	[0.0006154272705316544, 2.178016075049527e-05, 0.9992958307266235, 3.8267630770860706e-06, 1.7970714907278307e-05, 4.5127395424060524e-05]	jd	1	2
169	169	353	jd	dx_90654848_29711141.wav	D:\\hc--document\\all text\\P8_medical\\thesis_dataset\\use_wav_raw\\90654848\\29711141.wav	0	2	[1.1827204616565723e-05, 1.4862534044368658e-05, 0.9999721050262451, 5.762997190572605e-08, 1.1106491228929372e-06, 3.2188125942411716e-08]	jd	1	2
170	170	397	jd	cy_682137714_2466628016.wav	D:\\hc--document\\all text\\P8_medical\\thesis_dataset\\use_wav_raw\\682137714\\2466628016.wav	0	2	[0.00015095726121217012, 1.351314494968392e-05, 0.9997584223747253, 5.151669938641135e-06, 6.735933129675686e-05, 4.598444775183452e-06]	jd	1	2
171	171	1564	general	cy_723758551_3376927259.wav	D:\\hc--document\\all text\\P8_medical\\thesis_dataset\\use_wav_raw\\723758551\\3376927259.wav	0	0	[0.9998912811279297, 1.0764655655748356e-07, 5.536624667001888e-05, 4.02811128878966e-05, 1.2976879588677548e-05, 7.692302261830264e-08]	general	1	0
172	172	797	general	dx_90091090_28617174.wav	D:\\hc--document\\all text\\P8_medical\\thesis_dataset\\use_wav_raw\\90091090\\28617174.wav	0	0	[0.9999713897705078, 3.518589664963656e-06, 8.123305974550021e-07, 2.413824768154882e-05, 1.5693133548211335e-07, 8.364160031248957e-09]	general	1	0
173	173	1534	general	dx_90412064_29494937.wav	D:\\hc--document\\all text\\P8_medical\\thesis_dataset\\use_wav_raw\\90412064\\29494937.wav	0	0	[0.8335928320884705, 1.203915508085629e-05, 0.0005444008857011795, 0.16301649808883667, 0.002812913851812482, 2.1335647033993155e-05]	general	1	0
174	174	1569	general	cy_716720574_3215800305.wav	D:\\hc--document\\all text\\P8_medical\\thesis_dataset\\use_wav_raw\\716720574\\3215800305.wav	0	0	[0.999872088432312, 3.0567974818040966e-09, 4.386989260751761e-08, 2.3608964738741633e-07, 0.00012771517504006624, 5.424836579948078e-09]	general	1	0
175	175	1362	wz	cy_444410695_1098429480.wav	D:\\hc--document\\all text\\P8_medical\\thesis_dataset\\use_wav_raw\\444410695\\1098429480.wav	0	3	[1.4520385782645917e-08, 4.622349031313533e-11, 2.221056583096015e-08, 1.0, 1.42100155427205e-12, 5.524690704916679e-10]	wz	1	3
176	176	1088	wz	cy_677628372_2368903892.wav	D:\\hc--document\\all text\\P8_medical\\thesis_dataset\\use_wav_raw\\677628372\\2368903892.wav	0	3	[2.3160620912676677e-05, 2.8027877796432676e-09, 1.5308365618693642e-05, 0.9999603033065796, 1.2204108088553767e-06, 5.6922675462089956e-09]	wz	1	3
177	177	414	general	cy_694395526_2730056928.wav	D:\\hc--document\\all text\\P8_medical\\thesis_dataset\\use_wav_raw\\694395526\\2730056928.wav	0	0	[0.9999927282333374, 2.0594894678538367e-08, 4.0248927746233676e-08, 1.4238701169233536e-06, 5.380233233154286e-06, 4.6076115722826216e-07]	general	1	0
178	178	1357	fn	cy_651708503_2069532191.wav	D:\\hc--document\\all text\\P8_medical\\thesis_dataset\\use_wav_raw\\651708503\\2069532191.wav	0	1	[0.0008525253506377339, 0.9991372227668762, 5.3841472436033655e-06, 4.898272898401501e-09, 1.8592828610053402e-07, 4.7926300794642884e-06]	fn	1	1
179	179	1745	rouhe	cy_676533421_2345373356.wav	D:\\hc--document\\all text\\P8_medical\\thesis_dataset\\use_wav_raw\\676533421\\2345373356.wav	0	4	[7.787049980834126e-05, 3.338743113090459e-07, 8.908971267374e-07, 4.151814209762961e-05, 0.999879002571106, 4.783012741427228e-07]	rouhe	1	4
180	180	384	yl	dx_61813637_17721953.wav	D:\\hc--document\\all text\\P8_medical\\thesis_dataset\\use_wav_raw\\61813637\\17721953.wav	0	5	[7.513133823522367e-06, 7.728012860752642e-06, 2.5664730856078677e-05, 9.333759294349875e-07, 2.729910022480908e-07, 0.999957799911499]	yl	1	5
181	181	1189	yl	cy_679263661_2404301356.wav	D:\\hc--document\\all text\\P8_medical\\thesis_dataset\\use_wav_raw\\679263661\\2404301356.wav	0	5	[0.00035058820503763855, 1.6719037603252218e-06, 1.5682802768424153e-05, 9.548215302856988e-07, 9.4953655207064e-05, 0.9995361566543579]	yl	1	5
182	182	1294	fn	cy_711883544_3109328269.wav	D:\\hc--document\\all text\\P8_medical\\thesis_dataset\\use_wav_raw\\711883544\\3109328269.wav	0	1	[1.8837119569070637e-05, 0.9996342658996582, 0.00022899296891409904, 7.700738933635876e-06, 5.333754415914882e-06, 0.00010488050611456856]	fn	1	1
183	183	1460	fn	cy_670086964_2210218968.wav	D:\\hc--document\\all text\\P8_medical\\thesis_dataset\\use_wav_raw\\670086964\\2210218968.wav	0	1	[8.570920726924669e-06, 0.9995032548904419, 0.0004868008254561573, 7.47785477983598e-09, 1.0898148730120738e-06, 1.8974081683609256e-07]	fn	1	1
184	184	354	fn	cy_657066666_2099137499.wav	D:\\hc--document\\all text\\P8_medical\\thesis_dataset\\use_wav_raw\\657066666\\2099137499.wav	0	1	[0.0030295976903289557, 0.9963074922561646, 0.0005515107186511159, 3.3015874123520916e-06, 1.0932121767837089e-05, 9.719405352370813e-05]	fn	1	1
185	185	355	rouhe	cy_722805386_3354344498.wav	D:\\hc--document\\all text\\P8_medical\\thesis_dataset\\use_wav_raw\\722805386\\3354344498.wav	0	4	[7.807227120792959e-06, 3.1654021626081885e-09, 5.740304231949267e-07, 9.821912954066647e-07, 0.9999905824661255, 9.0772772409764e-08]	rouhe	1	4
186	186	878	jd	cy_723334167_3366469055.wav	D:\\hc--document\\all text\\P8_medical\\thesis_dataset\\use_wav_raw\\723334167\\3366469055.wav	0	2	[8.164686732925475e-05, 2.3953569325385615e-05, 0.9995067119598389, 1.387594693369465e-05, 9.714962652651593e-05, 0.0002766028337646276]	jd	1	2
187	187	1544	jd	cy_678096592_2379022644.wav	D:\\hc--document\\all text\\P8_medical\\thesis_dataset\\use_wav_raw\\678096592\\2379022644.wav	0	2	[1.465722107241163e-05, 3.083321644226089e-06, 0.9999328851699829, 3.305951759102754e-05, 1.3223258065409027e-05, 3.1016390948934713e-06]	jd	1	2
188	188	179	jd	dx_92936190_32373338.wav	D:\\hc--document\\all text\\P8_medical\\thesis_dataset\\use_wav_raw\\92936190\\32373338.wav	0	2	[0.00011426903074607253, 1.0938741979771294e-05, 0.9998692274093628, 2.1962730443192413e-06, 5.399987799137307e-07, 2.8435608783183852e-06]	jd	1	2
189	189	1571	fn	dx_89573524_28106028.wav	D:\\hc--document\\all text\\P8_medical\\thesis_dataset\\use_wav_raw\\89573524\\28106028.wav	0	1	[0.0033163249026983976, 0.9905450344085693, 0.002822454320266843, 0.0009059003205038607, 0.0003909484948962927, 0.0020192840602248907]	fn	1	1
190	190	1699	wz	cy_698224378_2811666934.wav	D:\\hc--document\\all text\\P8_medical\\thesis_dataset\\use_wav_raw\\698224378\\2811666934.wav	0	3	[1.3272731358426881e-08, 6.862336220103682e-12, 1.6615575235134905e-11, 1.0, 4.25866897302285e-09, 1.6198356891927723e-11]	wz	1	3
191	191	705	rouhe	cy_660100677_2116072295.wav	D:\\hc--document\\all text\\P8_medical\\thesis_dataset\\use_wav_raw\\660100677\\2116072295.wav	0	4	[0.15612955391407013, 6.602412213396747e-06, 0.007853423245251179, 0.02018003910779953, 0.8158177137374878, 1.27338516904274e-05]	rouhe	1	4
192	192	550	fn	dx_72660323_20398681.wav	D:\\hc--document\\all text\\P8_medical\\thesis_dataset\\use_wav_raw\\72660323\\20398681.wav	0	1	[6.919084398759878e-07, 0.999424934387207, 0.0004247970355208963, 8.916297520045191e-05, 1.8464373852111748e-06, 5.859211887582205e-05]	fn	1	1
193	193	798	fn	cy_681325538_2449998254.wav	D:\\hc--document\\all text\\P8_medical\\thesis_dataset\\use_wav_raw\\681325538\\2449998254.wav	0	1	[0.0017645201878622174, 0.9966793060302734, 0.0007229291368275881, 5.959798363619484e-05, 2.958235199912451e-06, 0.0007706328178755939]	fn	1	1
194	194	1184	fn	dx_86933504_25748939.wav	D:\\hc--document\\all text\\P8_medical\\thesis_dataset\\use_wav_raw\\86933504\\25748939.wav	0	1	[1.0917349300143542e-06, 0.9998815059661865, 0.00010734058014350012, 2.0001795775215214e-08, 5.29878298038966e-06, 4.7194243961712345e-06]	fn	1	1
195	195	1328	wz	cy_684201707_2512051766.wav	D:\\hc--document\\all text\\P8_medical\\thesis_dataset\\use_wav_raw\\684201707\\2512051766.wav	0	3	[4.355155851953896e-06, 6.600419516500367e-11, 5.896936272620223e-07, 0.9999909400939941, 4.051480573252775e-06, 1.749182700905294e-07]	wz	1	3
196	196	237	wz	cy_684871343_2526811854.wav	D:\\hc--document\\all text\\P8_medical\\thesis_dataset\\use_wav_raw\\684871343\\2526811854.wav	0	3	[0.0010969946160912514, 2.530213123463909e-06, 0.00300603942014277, 0.9932345747947693, 0.0026535086799412966, 6.400219717761502e-06]	wz	1	3
197	197	519	wz	cy_712510924_3121640897.wav	D:\\hc--document\\all text\\P8_medical\\thesis_dataset\\use_wav_raw\\712510924\\3121640897.wav	0	3	[0.00041883045923896134, 2.7322585083311424e-07, 8.832676394376904e-05, 0.9994255304336548, 6.701146776322275e-05, 1.227819694804566e-07]	wz	1	3
198	198	333	yl	dx_91789934_30779491.wav	D:\\hc--document\\all text\\P8_medical\\thesis_dataset\\use_wav_raw\\91789934\\30779491.wav	0	5	[2.638772002683254e-06, 4.478168875721167e-07, 1.3611424947157502e-06, 5.839606274093967e-06, 5.227002020546934e-06, 0.9999845027923584]	yl	1	5
199	199	937	rouhe	cy_614247237_1870354565.wav	D:\\hc--document\\all text\\P8_medical\\thesis_dataset\\use_wav_raw\\614247237\\1870354565.wav	0	4	[0.00017206186021212488, 6.443228357966291e-06, 1.8127439034287818e-05, 0.0001052202278515324, 0.9996848106384277, 1.3332432899915148e-05]	rouhe	1	4
200	200	1359	rouhe	cy_703630488_2932792126.wav	D:\\hc--document\\all text\\P8_medical\\thesis_dataset\\use_wav_raw\\703630488\\2932792126.wav	0	4	[0.0015735416673123837, 1.9262397472630255e-06, 0.002345436718314886, 0.0015935034025460482, 0.9944668412208557, 1.8919407011708245e-05]	rouhe	1	4
201	201	511	jd	dx_62798936_17159192.wav	D:\\hc--document\\all text\\P8_medical\\thesis_dataset\\use_wav_raw\\62798936\\17159192.wav	0	2	[0.0004753907269332558, 4.122021891816985e-06, 0.9993682503700256, 6.497355116152903e-06, 0.00014545490557793528, 3.831884498595173e-07]	jd	1	2
202	202	1643	general	cy_679641359_2412639716.wav	D:\\hc--document\\all text\\P8_medical\\thesis_dataset\\use_wav_raw\\679641359\\2412639716.wav	0	0	[0.999934196472168, 9.754454310950678e-08, 3.973527782363817e-05, 1.9196939319954254e-05, 6.629085419262992e-06, 8.969375642209343e-08]	general	1	0
203	203	1556	fn	cy_712140011_3114357306.wav	D:\\hc--document\\all text\\P8_medical\\thesis_dataset\\use_wav_raw\\712140011\\3114357306.wav	0	1	[7.842487684683874e-05, 0.9997298121452332, 0.00010519797797314823, 1.2665908855069574e-07, 2.108706576109398e-05, 6.534215208375826e-05]	fn	1	1
204	204	385	wz	cy_654360945_2087360213.wav	D:\\hc--document\\all text\\P8_medical\\thesis_dataset\\use_wav_raw\\654360945\\2087360213.wav	0	3	[1.386124495184049e-05, 9.135770824286737e-07, 4.219650691084098e-06, 0.9999246597290039, 5.6306133046746254e-05, 4.944400799899995e-08]	wz	1	3
205	205	1045	general	cy_703535914_2931337308.wav	D:\\hc--document\\all text\\P8_medical\\thesis_dataset\\use_wav_raw\\703535914\\2931337308.wav	0	0	[0.9999737739562988, 1.1027353821191355e-06, 1.2362390862108441e-06, 1.153338780568447e-05, 1.2291789062146563e-05, 1.5931153996007197e-07]	general	1	0
206	206	777	wz	cy_714071784_3152837321.wav	D:\\hc--document\\all text\\P8_medical\\thesis_dataset\\use_wav_raw\\714071784\\3152837321.wav	0	3	[0.0004530855512712151, 1.5234720152079717e-09, 5.635544584947638e-05, 0.999453604221344, 3.610368730733171e-05, 7.942692832330067e-07]	wz	1	3
207	207	1121	general	cy_680917326_2441094002.wav	D:\\hc--document\\all text\\P8_medical\\thesis_dataset\\use_wav_raw\\680917326\\2441094002.wav	0	0	[0.9999675750732422, 9.28263403920937e-08, 4.386842647363665e-06, 1.6053445506258868e-05, 1.1104691111540888e-05, 7.235134376060159e-07]	general	1	0
208	208	1568	yl	cy_553189053_1553192969.wav	D:\\hc--document\\all text\\P8_medical\\thesis_dataset\\use_wav_raw\\553189053\\1553192969.wav	0	5	[0.002659076126292348, 7.452190766343847e-05, 0.004830111749470234, 0.0004391797410789877, 0.0007465995149686933, 0.9912503957748413]	yl	1	5
209	209	1485	yl	cy_702469218_2905935704.wav	D:\\hc--document\\all text\\P8_medical\\thesis_dataset\\use_wav_raw\\702469218\\2905935704.wav	0	5	[0.0013294705422595143, 5.083618816570379e-05, 6.540650792885572e-05, 8.702812920091674e-06, 2.3911919925012626e-05, 0.9985217452049255]	yl	1	5
210	210	896	yl	cy_679815270_2416495694.wav	D:\\hc--document\\all text\\P8_medical\\thesis_dataset\\use_wav_raw\\679815270\\2416495694.wav	0	5	[2.8448590455809608e-05, 3.4602453524712473e-06, 1.8378259483142756e-06, 2.7916388717130758e-05, 0.00014427118003368378, 0.999794065952301]	yl	1	5
211	211	968	rouhe	cy_633692116_1974902246.wav	D:\\hc--document\\all text\\P8_medical\\thesis_dataset\\use_wav_raw\\633692116\\1974902246.wav	0	4	[2.5557232220307924e-05, 2.360832525027945e-07, 8.56831047713058e-06, 1.0794617082865443e-05, 0.9999547004699707, 2.0297936487168045e-07]	rouhe	1	4
212	212	870	fn	cy_724191805_3387662675.wav	D:\\hc--document\\all text\\P8_medical\\thesis_dataset\\use_wav_raw\\724191805\\3387662675.wav	0	1	[4.718654236057773e-05, 0.9994175434112549, 0.0005349850398488343, 4.165968459091118e-09, 5.872428943121122e-08, 2.3591886133544904e-07]	fn	1	1
213	213	305	general	cy_684673063_2522586172.wav	D:\\hc--document\\all text\\P8_medical\\thesis_dataset\\use_wav_raw\\684673063\\2522586172.wav	0	0	[0.999777615070343, 3.7385311770776752e-06, 0.00021316912898328155, 2.202992099853418e-08, 4.461652679310646e-06, 1.0548963018663926e-06]	general	1	0
214	214	1156	yl	dx_91263415_30182852.wav	D:\\hc--document\\all text\\P8_medical\\thesis_dataset\\use_wav_raw\\91263415\\30182852.wav	0	5	[1.019120304590615e-06, 2.1269640910759335e-06, 2.4838600438670255e-06, 3.7667094147764146e-05, 5.039111101723392e-07, 0.9999561309814453]	yl	1	5
215	215	164	fn	dx_84077211_28199438.wav	D:\\hc--document\\all text\\P8_medical\\thesis_dataset\\use_wav_raw\\84077211\\28199438.wav	0	1	[1.699363019724842e-05, 0.9998700618743896, 7.451236160704866e-05, 1.6898948160815053e-06, 1.8731843454133923e-07, 3.654079046100378e-05]	fn	1	1
216	216	1761	general	dx_92182539_31496260.wav	D:\\hc--document\\all text\\P8_medical\\thesis_dataset\\use_wav_raw\\92182539\\31496260.wav	0	0	[1.0, 2.5937239399846266e-15, 9.732531383729263e-16, 5.223658311459545e-12, 2.1715478959965064e-15, 1.7422473520099118e-15]	general	1	0
217	217	381	wz	cy_696249556_2768928014.wav	D:\\hc--document\\all text\\P8_medical\\thesis_dataset\\use_wav_raw\\696249556\\2768928014.wav	0	3	[1.5238762216540636e-06, 3.2389111392916448e-09, 5.50509730601334e-06, 0.9999927282333374, 2.3291480033549306e-07, 3.17329162946578e-09]	wz	1	3
218	218	842	jd	cy_674567771_2304261874.wav	D:\\hc--document\\all text\\P8_medical\\thesis_dataset\\use_wav_raw\\674567771\\2304261874.wav	0	2	[4.4029016862623394e-05, 8.346147296833806e-06, 0.9998453855514526, 4.13252018915955e-05, 6.020699584041722e-05, 6.314147640296142e-07]	jd	1	2
219	219	85	general	cy_671610273_2241801158.wav	D:\\hc--document\\all text\\P8_medical\\thesis_dataset\\use_wav_raw\\671610273\\2241801158.wav	0	0	[0.9999969005584717, 1.8812233548715085e-08, 1.2410730505507672e-06, 1.512146127424785e-06, 4.0196326267505356e-07, 3.851934771148535e-09]	general	1	0
220	220	301	wz	dx_88164185_28089482.wav	D:\\hc--document\\all text\\P8_medical\\thesis_dataset\\use_wav_raw\\88164185\\28089482.wav	0	3	[7.611190540046664e-07, 3.7460394786137385e-09, 1.26099974906424e-08, 0.9999982118606567, 9.449393445493115e-08, 8.907816209102748e-07]	wz	1	3
221	221	694	wz	dx_90887975_30374429.wav	D:\\hc--document\\all text\\P8_medical\\thesis_dataset\\use_wav_raw\\90887975\\30374429.wav	0	3	[3.170853597112e-05, 1.0567772079639326e-07, 1.6386529750889167e-06, 0.9998743534088135, 9.083258191822097e-05, 1.3214751106715994e-06]	wz	1	3
222	222	1689	jd	dx_42783006_10913746.wav	D:\\hc--document\\all text\\P8_medical\\thesis_dataset\\use_wav_raw\\42783006\\10913746.wav	0	2	[0.00024705601390451193, 1.5536006685579196e-05, 0.9984679818153381, 0.0007652759668417275, 0.00036633212585002184, 0.00013788003707304597]	jd	1	2
223	223	863	yl	cy_691806605_2675031612.wav	D:\\hc--document\\all text\\P8_medical\\thesis_dataset\\use_wav_raw\\691806605\\2675031612.wav	0	5	[4.340542000136338e-05, 6.454320100601763e-07, 1.2877525250587496e-06, 5.9201003750786185e-05, 6.478252180386335e-05, 0.9998306035995483]	yl	1	5
224	224	1421	general	dx_92462249_31819509.wav	D:\\hc--document\\all text\\P8_medical\\thesis_dataset\\use_wav_raw\\92462249\\31819509.wav	0	0	[0.9999991655349731, 1.0622810009408568e-07, 5.5059166470528e-07, 1.4196568365321127e-08, 1.2422000850165205e-07, 1.1598746407770477e-09]	general	1	0
225	225	1737	jd	cy_724223711_3389579617.wav	D:\\hc--document\\all text\\P8_medical\\thesis_dataset\\use_wav_raw\\724223711\\3389579617.wav	0	2	[1.0834610293386504e-05, 1.671523079949111e-07, 0.9999886751174927, 1.5470801884021057e-07, 1.7902068805142335e-07, 7.563090709261644e-10]	jd	1	2
226	226	1779	general	dx_90524113_29480546.wav	D:\\hc--document\\all text\\P8_medical\\thesis_dataset\\use_wav_raw\\90524113\\29480546.wav	0	0	[0.9999737739562988, 2.4150751869456144e-06, 2.193845466536004e-05, 1.4594835420211894e-06, 6.410633091036289e-08, 2.724231933370902e-07]	general	1	0
227	227	1562	general	cy_668900069_2185888476.wav	D:\\hc--document\\all text\\P8_medical\\thesis_dataset\\use_wav_raw\\668900069\\2185888476.wav	0	0	[0.999884843826294, 7.488943992939312e-06, 1.5137391528696753e-05, 9.090520325116813e-05, 7.172474738581514e-07, 8.715736043996003e-07]	general	1	0
228	228	981	fn	dx_54326928_14435966.wav	D:\\hc--document\\all text\\P8_medical\\thesis_dataset\\use_wav_raw\\54326928\\14435966.wav	0	1	[2.6727100248535862e-06, 0.9982267022132874, 4.018396066385321e-05, 0.0016291195061057806, 6.673681491520256e-05, 3.462418681010604e-05]	fn	1	1
229	229	1014	rouhe	cy_715870668_3194561052.wav	D:\\hc--document\\all text\\P8_medical\\thesis_dataset\\use_wav_raw\\715870668\\3194561052.wav	0	4	[0.0009173661819659173, 1.7538811514228314e-09, 0.0001583829871378839, 0.00015460031863767654, 0.9987680315971375, 1.5601149243593682e-06]	rouhe	1	4
230	230	1262	yl	dx_87139441_26877361.wav	D:\\hc--document\\all text\\P8_medical\\thesis_dataset\\use_wav_raw\\87139441\\26877361.wav	0	5	[7.13121323769883e-07, 1.1158608685946092e-06, 5.4216720002386865e-08, 1.0354100510312492e-07, 3.5919495644520794e-07, 0.9999977350234985]	yl	1	5
231	231	600	fn	dx_90531699_29524345.wav	D:\\hc--document\\all text\\P8_medical\\thesis_dataset\\use_wav_raw\\90531699\\29524345.wav	0	1	[0.00035027225385420024, 0.9986329674720764, 8.40938082546927e-05, 0.0007656145025976002, 0.0001394074788549915, 2.766108991636429e-05]	fn	1	1
232	232	982	jd	cy_724096855_3385753834.wav	D:\\hc--document\\all text\\P8_medical\\thesis_dataset\\use_wav_raw\\724096855\\3385753834.wav	0	2	[5.9105608670506626e-05, 8.007271389942616e-06, 0.9989737272262573, 0.0006644772947765887, 0.0002683509956113994, 2.6285821149940602e-05]	jd	1	2
233	233	81	fn	dx_48356152_12671926.wav	D:\\hc--document\\all text\\P8_medical\\thesis_dataset\\use_wav_raw\\48356152\\12671926.wav	0	1	[7.728574928478338e-06, 0.9998483657836914, 0.00013134536857251078, 9.84162056738569e-07, 3.957860371883726e-06, 7.599683158332482e-06]	fn	1	1
234	234	532	general	cy_674323954_2299000992.wav	D:\\hc--document\\all text\\P8_medical\\thesis_dataset\\use_wav_raw\\674323954\\2299000992.wav	0	0	[0.9999977350234985, 3.629603781973856e-07, 1.0949524948955514e-06, 8.092425929362435e-08, 4.88785190100316e-07, 2.923207205185463e-07]	general	1	0
235	235	518	fn	cy_670975327_2228616590.wav	D:\\hc--document\\all text\\P8_medical\\thesis_dataset\\use_wav_raw\\670975327\\2228616590.wav	0	1	[5.686112672265153e-06, 0.9964816570281982, 6.688370194751769e-05, 1.4868722246319521e-05, 0.0034272680059075356, 3.694530278153252e-06]	fn	1	1
236	236	340	jd	dx_81387033_23177790.wav	D:\\hc--document\\all text\\P8_medical\\thesis_dataset\\use_wav_raw\\81387033\\23177790.wav	0	2	[0.00013719072740059346, 1.0956318874377757e-06, 0.9998598098754883, 2.6977690481544414e-07, 6.657357971562305e-07, 8.923076961764309e-07]	jd	1	2
237	237	994	fn	cy_717611825_3235293624.wav	D:\\hc--document\\all text\\P8_medical\\thesis_dataset\\use_wav_raw\\717611825\\3235293624.wav	0	1	[1.9167118807672523e-06, 0.9999632835388184, 2.038302227447275e-05, 3.9485669844907534e-07, 6.018303224664123e-07, 1.3489051525539253e-05]	fn	1	1
238	238	387	rouhe	dx_90602630_29426643.wav	D:\\hc--document\\all text\\P8_medical\\thesis_dataset\\use_wav_raw\\90602630\\29426643.wav	0	4	[0.00031865391065366566, 3.738563918886939e-06, 0.000303231441648677, 0.0004122991522308439, 0.998927652835846, 3.4416356356814504e-05]	rouhe	1	4
239	239	507	rouhe	cy_578868452_1685396744.wav	D:\\hc--document\\all text\\P8_medical\\thesis_dataset\\use_wav_raw\\578868452\\1685396744.wav	0	4	[0.00232527032494545, 4.389934474602342e-06, 0.0008098057587631047, 0.002077029785141349, 0.9947720170021057, 1.1490441465866752e-05]	rouhe	1	4
240	240	499	fn	cy_682250053_2469006508.wav	D:\\hc--document\\all text\\P8_medical\\thesis_dataset\\use_wav_raw\\682250053\\2469006508.wav	0	1	[0.0015116326976567507, 0.9983615279197693, 0.00011602254380704835, 5.6697871286814916e-08, 5.791481726191705e-06, 4.968312623532256e-06]	fn	1	1
241	241	1663	yl	cy_714649681_3166482216.wav	D:\\hc--document\\all text\\P8_medical\\thesis_dataset\\use_wav_raw\\714649681\\3166482216.wav	0	5	[0.0033898206893354654, 1.2440913224054384e-06, 3.838568591163494e-05, 0.000635286676697433, 1.8502223610994406e-05, 0.9959167838096619]	yl	1	5
242	242	111	general	cy_677459191_2365269458.wav	D:\\hc--document\\all text\\P8_medical\\thesis_dataset\\use_wav_raw\\677459191\\2365269458.wav	0	0	[0.999984622001648, 2.0242860045982525e-06, 1.1351898137945682e-05, 4.277706295852113e-07, 1.5315607697630185e-06, 1.2561694795465428e-08]	general	1	0
243	243	63	yl	cy_692536604_2690848516.wav	D:\\hc--document\\all text\\P8_medical\\thesis_dataset\\use_wav_raw\\692536604\\2690848516.wav	0	5	[0.0003978647000622004, 1.0410768481960986e-05, 2.9918211907897785e-07, 1.4167003428156022e-05, 6.690403552056523e-06, 0.9995705485343933]	yl	1	5
244	244	1769	fn	cy_723623232_3374737823.wav	D:\\hc--document\\all text\\P8_medical\\thesis_dataset\\use_wav_raw\\723623232\\3374737823.wav	0	1	[1.6967262581601972e-06, 0.9999656677246094, 2.618824510136619e-06, 2.705097585931071e-06, 2.6291003450751305e-05, 9.63570641943079e-07]	fn	1	1
245	245	175	general	cy_231638915_396766914.wav	D:\\hc--document\\all text\\P8_medical\\thesis_dataset\\use_wav_raw\\231638915\\396766914.wav	0	0	[0.9999990463256836, 8.526103556505404e-07, 1.403361267193759e-07, 6.767956417519372e-09, 2.617479566424663e-09, 6.039103678939783e-14]	general	1	0
246	246	200	yl	dx_45581028_11690750.wav	D:\\hc--document\\all text\\P8_medical\\thesis_dataset\\use_wav_raw\\45581028\\11690750.wav	0	5	[2.238096931250766e-05, 1.360623718937859e-05, 3.959231617045589e-05, 0.00046897155698388815, 3.17213107337011e-07, 0.9994551539421082]	yl	1	5
247	247	821	yl	cy_669782030_2203917866.wav	D:\\hc--document\\all text\\P8_medical\\thesis_dataset\\use_wav_raw\\669782030\\2203917866.wav	0	5	[5.147279011907813e-07, 0.00038801750633865595, 1.8277523849974386e-07, 5.7298173317121837e-08, 1.3187261060920719e-07, 0.9996111989021301]	yl	1	5
248	248	835	jd	cy_722168333_3339564897.wav	D:\\hc--document\\all text\\P8_medical\\thesis_dataset\\use_wav_raw\\722168333\\3339564897.wav	0	2	[0.000247573567321524, 7.943680429889355e-06, 0.9996755123138428, 2.169973413401749e-06, 6.684068648610264e-05, 5.1080551344284686e-08]	jd	1	2
249	249	1159	jd	cy_722007951_3336601462.wav	D:\\hc--document\\all text\\P8_medical\\thesis_dataset\\use_wav_raw\\722007951\\3336601462.wav	0	2	[5.723060166928917e-05, 0.0001280546566704288, 0.9995436072349548, 1.204837076329568e-06, 9.027119085658342e-05, 0.00017961901903618127]	jd	1	2
250	250	235	general	cy_640797461_2013377105.wav	D:\\hc--document\\all text\\P8_medical\\thesis_dataset\\use_wav_raw\\640797461\\2013377105.wav	0	0	[0.9998499155044556, 1.2405203051457647e-06, 8.173131209332496e-05, 4.0006867493502796e-05, 2.5947474568965845e-05, 1.0817047950695269e-06]	general	1	0
251	251	1038	general	dx_89505854_32243195.wav	D:\\hc--document\\all text\\P8_medical\\thesis_dataset\\use_wav_raw\\89505854\\32243195.wav	0	0	[0.9989558458328247, 1.08864220749183e-07, 0.00010376911086495966, 0.0009355319780297577, 1.8475043361831922e-06, 2.8088988983654417e-06]	general	1	0
252	252	1501	wz	dx_87048170_26355219.wav	D:\\hc--document\\all text\\P8_medical\\thesis_dataset\\use_wav_raw\\87048170\\26355219.wav	0	3	[3.843704234895995e-06, 3.304686302385562e-09, 3.7415645692817634e-06, 0.9999916553497314, 7.739725447208912e-07, 2.801492549053819e-08]	wz	1	3
253	253	1288	fn	cy_720202026_3295439297.wav	D:\\hc--document\\all text\\P8_medical\\thesis_dataset\\use_wav_raw\\720202026\\3295439297.wav	0	1	[4.5301330828806385e-05, 0.9991564750671387, 0.0002180092706112191, 0.0005477773956954479, 4.0517980437471124e-07, 3.199662751285359e-05]	fn	1	1
254	254	935	general	dx_90857370_29846242.wav	D:\\hc--document\\all text\\P8_medical\\thesis_dataset\\use_wav_raw\\90857370\\29846242.wav	0	0	[0.9998792409896851, 1.41113233098622e-07, 9.928343206411228e-05, 2.034978570009116e-05, 9.880985629706629e-08, 8.532369406566431e-07]	general	1	0
255	255	109	jd	dx_84002155_30493501.wav	D:\\hc--document\\all text\\P8_medical\\thesis_dataset\\use_wav_raw\\84002155\\30493501.wav	0	2	[0.0001147914445027709, 8.474054880025506e-08, 0.9993295669555664, 0.0005548744229599833, 4.800311899089138e-07, 1.7644276795181213e-07]	jd	1	2
256	256	154	general	cy_178002072_263063240.wav	D:\\hc--document\\all text\\P8_medical\\thesis_dataset\\use_wav_raw\\178002072\\263063240.wav	0	0	[0.9999715089797974, 8.05635647083136e-09, 9.746367140905932e-06, 7.771970558678731e-06, 1.0879225555981975e-05, 1.1274531175331504e-07]	general	1	0
257	257	1592	fn	cy_709863616_3069958162.wav	D:\\hc--document\\all text\\P8_medical\\thesis_dataset\\use_wav_raw\\709863616\\3069958162.wav	0	1	[0.00784809235483408, 0.9832319021224976, 0.006859662942588329, 0.00013404752826318145, 0.0002909174363594502, 0.0016353060491383076]	fn	1	1
258	258	1492	fn	cy_719729442_3284966700.wav	D:\\hc--document\\all text\\P8_medical\\thesis_dataset\\use_wav_raw\\719729442\\3284966700.wav	0	1	[5.1269294090161566e-06, 0.9999749660491943, 8.639171937829815e-06, 1.946567863342352e-06, 1.1683845890786415e-08, 9.311936992162373e-06]	fn	1	1
259	259	1034	rouhe	dx_89688608_29283668.wav	D:\\hc--document\\all text\\P8_medical\\thesis_dataset\\use_wav_raw\\89688608\\29283668.wav	0	4	[4.092149538337253e-06, 5.283310855475065e-08, 0.00041077699279412627, 0.0014098644023761153, 0.9981235861778259, 5.1711784180952236e-05]	rouhe	1	4
260	260	1028	fn	dx_84251808_26963257.wav	D:\\hc--document\\all text\\P8_medical\\thesis_dataset\\use_wav_raw\\84251808\\26963257.wav	0	1	[7.688245204917621e-07, 0.9996466636657715, 0.0003524275671225041, 1.1386442011485087e-08, 1.2571187824050867e-07, 2.6203489156273463e-08]	fn	1	1
261	261	1448	wz	dx_90476239_29205955.wav	D:\\hc--document\\all text\\P8_medical\\thesis_dataset\\use_wav_raw\\90476239\\29205955.wav	0	3	[6.355376225286591e-09, 7.101891991156961e-11, 2.6439366251906904e-07, 0.9999996423721313, 1.1379295017377444e-07, 1.623872043776675e-11]	wz	1	3
262	262	581	fn	cy_638183504_1999456325.wav	D:\\hc--document\\all text\\P8_medical\\thesis_dataset\\use_wav_raw\\638183504\\1999456325.wav	0	1	[9.193113328365143e-07, 0.9999752044677734, 9.774384125194047e-06, 6.679972130996248e-09, 2.1474569678048283e-07, 1.3814092199027073e-05]	fn	1	1
263	263	857	rouhe	dx_89256673_31477842.wav	D:\\hc--document\\all text\\P8_medical\\thesis_dataset\\use_wav_raw\\89256673\\31477842.wav	0	4	[3.6364353945828043e-06, 7.099505410224083e-07, 7.863799510232639e-06, 2.23908391490113e-05, 0.9999617338180542, 3.5953758015239146e-06]	rouhe	1	4
264	264	357	yl	cy_720922051_3312582145.wav	D:\\hc--document\\all text\\P8_medical\\thesis_dataset\\use_wav_raw\\720922051\\3312582145.wav	0	5	[4.11241126130335e-05, 2.7770726163112158e-08, 2.5831981474766508e-05, 1.963446720765205e-06, 1.984685513889417e-05, 0.9999113082885742]	yl	1	5
265	265	872	wz	cy_557725682_1575050687.wav	D:\\hc--document\\all text\\P8_medical\\thesis_dataset\\use_wav_raw\\557725682\\1575050687.wav	0	3	[3.4261429391335696e-05, 2.9197769535471707e-08, 3.707873111125082e-05, 0.9999170303344727, 1.1602818631217815e-05, 4.31137819889571e-10]	wz	1	3
266	266	854	fn	cy_714315642_3158426031.wav	D:\\hc--document\\all text\\P8_medical\\thesis_dataset\\use_wav_raw\\714315642\\3158426031.wav	0	1	[0.00012670537398662418, 0.9975255131721497, 0.00024386700533796102, 3.4344168398092734e-07, 8.03118891781196e-05, 0.0020232561510056257]	fn	1	1
267	267	843	fn	cy_679965519_2419859336.wav	D:\\hc--document\\all text\\P8_medical\\thesis_dataset\\use_wav_raw\\679965519\\2419859336.wav	0	1	[0.00012229560525156558, 0.9993191957473755, 8.341585635207593e-05, 1.8795469713950297e-06, 0.00045716617023572326, 1.607841841178015e-05]	fn	1	1
268	268	1147	wz	cy_167014927_236437646.wav	D:\\hc--document\\all text\\P8_medical\\thesis_dataset\\use_wav_raw\\167014927\\236437646.wav	0	3	[2.1000146261940245e-06, 2.6081272253009047e-08, 3.1512976420344785e-05, 0.9999649524688721, 1.487248709963751e-06, 1.1786801756841214e-08]	wz	1	3
269	269	325	fn	cy_678157101_2380279658.wav	D:\\hc--document\\all text\\P8_medical\\thesis_dataset\\use_wav_raw\\678157101\\2380279658.wav	0	1	[4.273209560778923e-05, 0.9999151229858398, 1.130135751736816e-05, 2.9526185585382336e-07, 2.7244877287557756e-07, 3.024022043973673e-05]	fn	1	1
270	270	1773	yl	dx_89859674_28625320.wav	D:\\hc--document\\all text\\P8_medical\\thesis_dataset\\use_wav_raw\\89859674\\28625320.wav	0	5	[1.3900765907237655e-06, 7.398199159069918e-06, 2.7232233135165984e-10, 5.125372126713046e-07, 4.2209802586512524e-07, 0.9999903440475464]	yl	1	5
271	271	496	yl	cy_628762791_1947990233.wav	D:\\hc--document\\all text\\P8_medical\\thesis_dataset\\use_wav_raw\\628762791\\1947990233.wav	0	5	[0.0003210260474588722, 2.3327645521931117e-06, 5.299041731632315e-06, 0.0008809355203993618, 2.7656402380671352e-05, 0.9987627267837524]	yl	1	5
272	272	828	wz	cy_687532443_2583756114.wav	D:\\hc--document\\all text\\P8_medical\\thesis_dataset\\use_wav_raw\\687532443\\2583756114.wav	0	3	[0.00012875326501671225, 1.3075164062570366e-08, 4.4032965718088235e-08, 0.9997848868370056, 8.628328941995278e-05, 3.2867074395426243e-08]	wz	1	3
273	273	604	wz	dx_87010433_26178295.wav	D:\\hc--document\\all text\\P8_medical\\thesis_dataset\\use_wav_raw\\87010433\\26178295.wav	0	3	[3.983830538345501e-06, 1.0978987718957e-09, 0.0004885389935225248, 0.9995040893554688, 3.1729105103295296e-06, 1.8008915958489524e-07]	wz	1	3
274	274	380	rouhe	cy_717330981_3228284513.wav	D:\\hc--document\\all text\\P8_medical\\thesis_dataset\\use_wav_raw\\717330981\\3228284513.wav	0	4	[8.105739107122645e-05, 1.3384706676333735e-07, 0.0002443947014398873, 0.014940781518816948, 0.9836017489433289, 0.0011320046614855528]	rouhe	1	4
275	275	1370	wz	cy_722937484_3357845896.wav	D:\\hc--document\\all text\\P8_medical\\thesis_dataset\\use_wav_raw\\722937484\\3357845896.wav	0	3	[1.3952862332189397e-07, 1.5654729734748685e-09, 1.2959898413100746e-05, 0.9999866485595703, 4.1968149844251457e-08, 2.3100895418792788e-07]	wz	1	3
276	276	1651	rouhe	cy_711399245_3100341250.wav	D:\\hc--document\\all text\\P8_medical\\thesis_dataset\\use_wav_raw\\711399245\\3100341250.wav	0	4	[1.8220356650999747e-05, 1.6896850585368384e-10, 2.888819494728523e-07, 1.0003712986872415e-06, 0.9999804496765137, 6.34542232091917e-08]	rouhe	1	4
277	277	427	rouhe	cy_714480587_3162254616.wav	D:\\hc--document\\all text\\P8_medical\\thesis_dataset\\use_wav_raw\\714480587\\3162254616.wav	0	4	[5.322909782989882e-05, 3.3763285500754137e-06, 1.9721759599633515e-05, 6.949507280751277e-08, 0.999923586845398, 2.9065441609077425e-08]	rouhe	1	4
278	278	809	fn	cy_676829726_2352892022.wav	D:\\hc--document\\all text\\P8_medical\\thesis_dataset\\use_wav_raw\\676829726\\2352892022.wav	0	1	[9.349665197078139e-05, 0.9995775818824768, 6.58201242913492e-05, 4.475168395856599e-07, 3.6886583984596655e-05, 0.00022564333630725741]	fn	1	1
279	279	625	fn	cy_679263680_2404295116.wav	D:\\hc--document\\all text\\P8_medical\\thesis_dataset\\use_wav_raw\\679263680\\2404295116.wav	0	1	[2.3421336663886905e-05, 0.9999600648880005, 1.546179009892512e-05, 3.5846291268626373e-08, 1.026705945150752e-06, 2.5559514504891467e-09]	fn	1	1
280	280	1508	rouhe	cy_668274596_2173061324.wav	D:\\hc--document\\all text\\P8_medical\\thesis_dataset\\use_wav_raw\\668274596\\2173061324.wav	0	4	[0.013599708676338196, 5.637369213218335e-06, 0.00030765929841436446, 0.001396931940689683, 0.9846774339675903, 1.2634664017241448e-05]	rouhe	1	4
281	281	1488	fn	cy_671010187_2229322294.wav	D:\\hc--document\\all text\\P8_medical\\thesis_dataset\\use_wav_raw\\671010187\\2229322294.wav	0	1	[0.007043612189590931, 0.9776378870010376, 0.014054347760975361, 0.0003094016865361482, 0.00046902880421839654, 0.00048571571824140847]	fn	1	1
282	282	308	jd	cy_720134895_3293790264.wav	D:\\hc--document\\all text\\P8_medical\\thesis_dataset\\use_wav_raw\\720134895\\3293790264.wav	0	2	[1.7976024537347257e-05, 1.0852266996153048e-06, 0.9998704195022583, 2.4270946141768945e-06, 9.982466872315854e-05, 8.315363629662897e-06]	jd	1	2
283	283	1247	jd	cy_724418280_3392933683.wav	D:\\hc--document\\all text\\P8_medical\\thesis_dataset\\use_wav_raw\\724418280\\3392933683.wav	0	2	[0.0006386255845427513, 1.2013982086500619e-05, 0.9976450800895691, 0.0015408630715683103, 0.00016194458294194192, 1.3590813523478573e-06]	jd	1	2
284	284	691	jd	cy_674296546_2298440810.wav	D:\\hc--document\\all text\\P8_medical\\thesis_dataset\\use_wav_raw\\674296546\\2298440810.wav	0	2	[2.2511190763907507e-05, 7.96488734522427e-07, 0.9999750852584839, 3.481926000858948e-07, 7.968405384417565e-07, 4.5429504780258867e-07]	jd	1	2
285	285	148	yl	dx_92496854_31971537.wav	D:\\hc--document\\all text\\P8_medical\\thesis_dataset\\use_wav_raw\\92496854\\31971537.wav	0	5	[8.312282062661325e-08, 1.8241961470266688e-06, 3.3712740332703106e-07, 4.075402770808978e-08, 1.995532699083924e-07, 0.999997615814209]	yl	1	5
286	286	838	rouhe	cy_682776396_2480656528.wav	D:\\hc--document\\all text\\P8_medical\\thesis_dataset\\use_wav_raw\\682776396\\2480656528.wav	0	4	[4.663791969505837e-06, 4.5323839126254484e-10, 5.7821116570266895e-06, 2.5952947908081114e-05, 0.9999635219573975, 4.571850453771731e-08]	rouhe	1	4
287	287	1144	rouhe	cy_724337314_3391415371.wav	D:\\hc--document\\all text\\P8_medical\\thesis_dataset\\use_wav_raw\\724337314\\3391415371.wav	0	4	[0.00015240446373354644, 6.402685492901128e-09, 0.00014658969303127378, 0.001977297244593501, 0.9977235198020935, 2.648147301442805e-07]	rouhe	1	4
288	288	958	general	cy_684210998_2512301356.wav	D:\\hc--document\\all text\\P8_medical\\thesis_dataset\\use_wav_raw\\684210998\\2512301356.wav	0	0	[0.9999759197235107, 2.9568472115215627e-09, 2.0745128495036624e-06, 1.7467626094003208e-05, 4.377805908006849e-06, 1.2406262328568118e-07]	general	1	0
289	289	1164	jd	cy_719319967_3274458337.wav	D:\\hc--document\\all text\\P8_medical\\thesis_dataset\\use_wav_raw\\719319967\\3274458337.wav	0	2	[8.4857085312251e-05, 1.0393357570137596e-06, 0.9998761415481567, 3.6670741110356175e-07, 3.663896131911315e-05, 9.726137477628072e-07]	jd	1	2
290	290	1353	fn	dx_89119199_27767943.wav	D:\\hc--document\\all text\\P8_medical\\thesis_dataset\\use_wav_raw\\89119199\\27767943.wav	0	1	[2.9804539281030884e-08, 0.9999985694885254, 3.037376643533207e-07, 6.73389288774473e-10, 6.468899194089772e-09, 1.0606490832287818e-06]	fn	1	1
291	291	1032	fn	cy_675784808_2329833612.wav	D:\\hc--document\\all text\\P8_medical\\thesis_dataset\\use_wav_raw\\675784808\\2329833612.wav	0	1	[0.0002502074930816889, 0.9995695948600769, 1.4849816807327443e-06, 4.365395600558486e-09, 3.097322291978344e-07, 0.00017833382298704237]	fn	1	1
292	292	768	wz	cy_684346641_2515340536.wav	D:\\hc--document\\all text\\P8_medical\\thesis_dataset\\use_wav_raw\\684346641\\2515340536.wav	0	3	[6.928654784132959e-06, 1.642588216554941e-07, 7.24079945939593e-05, 0.999866247177124, 4.482814256334677e-05, 9.386125384480692e-06]	wz	1	3
293	293	1740	fn	cy_557354795_1573266251.wav	D:\\hc--document\\all text\\P8_medical\\thesis_dataset\\use_wav_raw\\557354795\\1573266251.wav	0	1	[0.000245540781179443, 0.9967803955078125, 0.002770407125353813, 9.021220392924079e-08, 0.00012600375339388847, 7.74270374677144e-05]	fn	1	1
294	294	595	general	cy_717083340_3223857401.wav	D:\\hc--document\\all text\\P8_medical\\thesis_dataset\\use_wav_raw\\717083340\\3223857401.wav	0	0	[0.999850869178772, 8.928676834329963e-05, 4.781231837114319e-05, 1.0452744163558236e-06, 8.568727935198694e-06, 2.4031492102949414e-06]	general	1	0
295	295	1669	rouhe	cy_718792605_3262834370.wav	D:\\hc--document\\all text\\P8_medical\\thesis_dataset\\use_wav_raw\\718792605\\3262834370.wav	0	4	[1.9061273633269593e-05, 1.175376240780679e-09, 4.6393807906497386e-07, 6.794088676542742e-06, 0.9999736547470093, 2.7865378407487817e-11]	rouhe	1	4
296	296	1518	fn	cy_683374276_2495081380.wav	D:\\hc--document\\all text\\P8_medical\\thesis_dataset\\use_wav_raw\\683374276\\2495081380.wav	0	1	[0.0006125513464212418, 0.9962052702903748, 0.003084478434175253, 4.5710594349657185e-06, 5.245466127234977e-06, 8.799121860647574e-05]	fn	1	1
297	297	788	rouhe	cy_716901975_3220117556.wav	D:\\hc--document\\all text\\P8_medical\\thesis_dataset\\use_wav_raw\\716901975\\3220117556.wav	0	4	[7.802719665050972e-06, 2.668075135825454e-11, 7.299122898984933e-06, 0.0001704333262750879, 0.9998145699501038, 4.538192399650143e-08]	rouhe	1	4
298	298	525	rouhe	cy_718109112_3247782714.wav	D:\\hc--document\\all text\\P8_medical\\thesis_dataset\\use_wav_raw\\718109112\\3247782714.wav	0	4	[8.389793947571889e-06, 7.76295827620288e-09, 2.624521187044593e-07, 5.360434442991391e-07, 0.9999905824661255, 3.3559814482941874e-07]	rouhe	1	4
299	299	1566	rouhe	cy_678973671_2397938898.wav	D:\\hc--document\\all text\\P8_medical\\thesis_dataset\\use_wav_raw\\678973671\\2397938898.wav	0	4	[0.00031540519557893276, 2.5443036065553315e-05, 0.0011492193443700671, 2.733462224568939e-06, 0.9984721541404724, 3.5030047001782805e-05]	rouhe	1	4
300	300	260	rouhe	cy_569701410_1635925481.wav	D:\\hc--document\\all text\\P8_medical\\thesis_dataset\\use_wav_raw\\569701410\\1635925481.wav	0	4	[0.0008542542927898467, 6.612651759496657e-08, 6.764745421605767e-07, 0.000587451970204711, 0.9985517859458923, 5.77216496822075e-06]	rouhe	1	4
301	301	1455	rouhe	cy_705589852_2980479842.wav	D:\\hc--document\\all text\\P8_medical\\thesis_dataset\\use_wav_raw\\705589852\\2980479842.wav	0	4	[0.0012423171428963542, 1.4107372692251374e-07, 2.155853326257784e-05, 0.000379011791665107, 0.9983550906181335, 1.8876680769608356e-06]	rouhe	1	4
302	302	1554	general	dx_90981972_29887152.wav	D:\\hc--document\\all text\\P8_medical\\thesis_dataset\\use_wav_raw\\90981972\\29887152.wav	0	0	[0.9982529282569885, 6.958939025025757e-07, 1.9454296307230834e-06, 0.001712472876533866, 3.20169965561945e-05, 1.970275498308638e-08]	general	1	0
303	303	1714	yl	dx_90703386_29687526.wav	D:\\hc--document\\all text\\P8_medical\\thesis_dataset\\use_wav_raw\\90703386\\29687526.wav	0	5	[0.0001279738498851657, 2.2792633558310627e-07, 3.956601631216472e-06, 6.0376587498467416e-05, 5.798767119813419e-07, 0.999806821346283]	yl	1	5
304	304	662	jd	cy_9823952_8902461.wav	D:\\hc--document\\all text\\P8_medical\\thesis_dataset\\use_wav_raw\\9823952\\8902461.wav	0	2	[0.0028213602490723133, 4.071947478223592e-05, 0.9970561265945435, 7.488610663131112e-06, 7.084784738253802e-05, 3.475811809039442e-06]	jd	1	2
305	305	1082	wz	cy_720824072_3309509147.wav	D:\\hc--document\\all text\\P8_medical\\thesis_dataset\\use_wav_raw\\720824072\\3309509147.wav	0	3	[2.4709881927265087e-06, 3.075689846809837e-06, 1.5173260180745274e-05, 0.9999637603759766, 1.5065623301779851e-05, 5.514434064934903e-07]	wz	1	3
306	306	939	general	cy_724394410_3393030175.wav	D:\\hc--document\\all text\\P8_medical\\thesis_dataset\\use_wav_raw\\724394410\\3393030175.wav	0	0	[0.9995866417884827, 5.499303235012576e-10, 8.580964845350536e-07, 2.680099532881286e-05, 0.0003857641713693738, 2.7106043631874854e-08]	general	1	0
307	307	1444	wz	cy_724781603_3401549997.wav	D:\\hc--document\\all text\\P8_medical\\thesis_dataset\\use_wav_raw\\724781603\\3401549997.wav	0	3	[3.281942895227985e-08, 3.0321704348745815e-12, 1.2306547447771266e-10, 0.9999994039535522, 3.163668225170113e-07, 2.185018814770956e-07]	wz	1	3
308	308	627	rouhe	cy_714107978_3153998281.wav	D:\\hc--document\\all text\\P8_medical\\thesis_dataset\\use_wav_raw\\714107978\\3153998281.wav	0	4	[6.0623289755312726e-05, 7.334602925013201e-10, 6.992649304038423e-08, 1.4347561773320194e-05, 0.999924898147583, 4.752036542043925e-09]	rouhe	1	4
309	309	1163	rouhe	cy_703444340_2928317668.wav	D:\\hc--document\\all text\\P8_medical\\thesis_dataset\\use_wav_raw\\703444340\\2928317668.wav	0	4	[0.000489561352878809, 1.4616702515013458e-08, 7.55335931899026e-05, 9.5327828603331e-05, 0.9993388056755066, 8.005313247849699e-07]	rouhe	1	4
310	310	1513	yl	cy_689474307_2626046936.wav	D:\\hc--document\\all text\\P8_medical\\thesis_dataset\\use_wav_raw\\689474307\\2626046936.wav	0	5	[1.5767927834531292e-05, 1.5959980146362795e-06, 4.830648663300963e-07, 1.520341470495623e-07, 4.5260500769472856e-07, 0.9999816417694092]	yl	1	5
311	311	800	wz	cy_696816418_2781361922.wav	D:\\hc--document\\all text\\P8_medical\\thesis_dataset\\use_wav_raw\\696816418\\2781361922.wav	0	3	[0.0010985871776938438, 1.0619122292609973e-07, 0.0003749583556782454, 0.9983506202697754, 0.00014402209490071982, 3.1686013244325295e-05]	wz	1	3
312	312	508	yl	dx_90868904_30243397.wav	D:\\hc--document\\all text\\P8_medical\\thesis_dataset\\use_wav_raw\\90868904\\30243397.wav	0	5	[0.00010106030822498724, 5.374935062718578e-05, 3.822939834208228e-05, 0.0005092450301162899, 3.301031392766163e-05, 0.9992647767066956]	yl	1	5
313	313	510	yl	cy_723261882_3365421612.wav	D:\\hc--document\\all text\\P8_medical\\thesis_dataset\\use_wav_raw\\723261882\\3365421612.wav	0	5	[0.0007870876579545438, 0.0002014192141359672, 0.0010026955278590322, 0.006928776856511831, 1.846796294557862e-05, 0.9910615086555481]	yl	1	5
314	314	214	fn	cy_688617282_2607351898.wav	D:\\hc--document\\all text\\P8_medical\\thesis_dataset\\use_wav_raw\\688617282\\2607351898.wav	0	1	[0.0005314269219525158, 0.9919174313545227, 0.0001078087734640576, 7.864635335863568e-06, 0.001217585988342762, 0.0062178331427276134]	fn	1	1
315	315	1089	general	dx_86293751_24754292.wav	D:\\hc--document\\all text\\P8_medical\\thesis_dataset\\use_wav_raw\\86293751\\24754292.wav	0	0	[0.9991090893745422, 4.11563718216712e-07, 0.0002727542305365205, 0.00046805842430330813, 0.00014867837307974696, 1.080311790246924e-06]	general	1	0
316	316	1358	yl	cy_714646789_3166249499.wav	D:\\hc--document\\all text\\P8_medical\\thesis_dataset\\use_wav_raw\\714646789\\3166249499.wav	0	5	[6.385938178254946e-08, 0.00041810484253801405, 0.00011427910067141056, 1.214667566529215e-08, 4.053953944094246e-06, 0.9994634985923767]	yl	1	5
317	317	950	general	dx_88165063_28098061.wav	D:\\hc--document\\all text\\P8_medical\\thesis_dataset\\use_wav_raw\\88165063\\28098061.wav	0	0	[0.997596800327301, 3.934789128834382e-05, 5.371523729991168e-05, 0.000922459876164794, 0.0013711953070014715, 1.646804594201967e-05]	general	1	0
318	318	1598	jd	cy_696855598_2781371748.wav	D:\\hc--document\\all text\\P8_medical\\thesis_dataset\\use_wav_raw\\696855598\\2781371748.wav	0	2	[0.0003302189870737493, 3.7588206396321766e-06, 0.999591052532196, 5.899285042687552e-07, 7.435671432176605e-05, 1.873307375888089e-08]	jd	1	2
319	319	116	wz	cy_684042881_2508663428.wav	D:\\hc--document\\all text\\P8_medical\\thesis_dataset\\use_wav_raw\\684042881\\2508663428.wav	0	3	[0.0008330522105097771, 3.54130804680608e-07, 5.987919848848833e-06, 0.9991495609283447, 5.510100436367793e-06, 5.479789706441807e-06]	wz	1	3
320	320	202	jd	cy_165279590_231853607.wav	D:\\hc--document\\all text\\P8_medical\\thesis_dataset\\use_wav_raw\\165279590\\231853607.wav	0	2	[7.764504061924526e-07, 5.691693331755232e-06, 0.9999932050704956, 9.753648555488326e-09, 1.2593956455475563e-07, 1.492924610602131e-07]	jd	1	2
321	321	887	yl	dx_87238779_25051491.wav	D:\\hc--document\\all text\\P8_medical\\thesis_dataset\\use_wav_raw\\87238779\\25051491.wav	0	5	[8.97082230721935e-08, 2.2107569108698044e-08, 2.8878725188974386e-08, 9.284760380978696e-06, 2.6832582378233383e-08, 0.9999905824661255]	yl	1	5
322	322	659	jd	dx_78721679_22426977.wav	D:\\hc--document\\all text\\P8_medical\\thesis_dataset\\use_wav_raw\\78721679\\22426977.wav	0	2	[2.0240811863914132e-05, 1.0387788051957614e-06, 0.999954342842102, 1.7132815628428943e-05, 6.931558345968369e-06, 3.476399115243112e-07]	jd	1	2
323	323	772	wz	dx_51539147_13513937.wav	D:\\hc--document\\all text\\P8_medical\\thesis_dataset\\use_wav_raw\\51539147\\13513937.wav	0	3	[4.555303974029812e-07, 1.0424234808681376e-09, 2.8460062750923498e-08, 0.9999994039535522, 9.413247425982263e-08, 2.741882720869171e-09]	wz	1	3
324	324	475	yl	dx_57593707_15586735.wav	D:\\hc--document\\all text\\P8_medical\\thesis_dataset\\use_wav_raw\\57593707\\15586735.wav	0	5	[3.56597911377321e-06, 1.0501133296259013e-09, 5.602774763246998e-06, 3.8170106563484296e-05, 9.17667861699556e-08, 0.9999525547027588]	yl	1	5
325	325	1143	jd	cy_717345053_3229363611.wav	D:\\hc--document\\all text\\P8_medical\\thesis_dataset\\use_wav_raw\\717345053\\3229363611.wav	0	2	[5.970423808321357e-05, 6.814026619395008e-06, 0.9995261430740356, 7.766505586914718e-05, 0.00030161807080730796, 2.811918966472149e-05]	jd	1	2
326	326	1619	general	cy_711443760_3101068936.wav	D:\\hc--document\\all text\\P8_medical\\thesis_dataset\\use_wav_raw\\711443760\\3101068936.wav	0	0	[0.9999961853027344, 4.7654662438390005e-08, 2.0670108824560884e-06, 1.031152010000369e-06, 4.071618207035499e-07, 3.4408353144499415e-07]	general	1	0
327	327	408	general	cy_720725047_3306719914.wav	D:\\hc--document\\all text\\P8_medical\\thesis_dataset\\use_wav_raw\\720725047\\3306719914.wav	0	0	[0.999997615814209, 4.9742547858500075e-09, 3.7131812291590904e-08, 2.3510981463914504e-06, 7.13510939220896e-09, 2.3297990203730023e-09]	general	1	0
328	328	266	wz	cy_720748709_3308734289.wav	D:\\hc--document\\all text\\P8_medical\\thesis_dataset\\use_wav_raw\\720748709\\3308734289.wav	0	3	[2.2756261387257837e-05, 1.2615239484148333e-06, 0.0004001253400929272, 0.9995563626289368, 1.6770085494499654e-05, 2.6707018605520716e-06]	wz	1	3
329	329	227	general	dx_89120853_27780727.wav	D:\\hc--document\\all text\\P8_medical\\thesis_dataset\\use_wav_raw\\89120853\\27780727.wav	0	0	[0.9999696016311646, 4.1604085510016375e-08, 1.395411118210177e-06, 2.423318801447749e-05, 3.5626746921479935e-06, 1.0998027164532687e-06]	general	1	0
330	330	324	rouhe	cy_715608565_3189007481.wav	D:\\hc--document\\all text\\P8_medical\\thesis_dataset\\use_wav_raw\\715608565\\3189007481.wav	0	4	[0.0007362343603745103, 4.1553974483576894e-08, 0.00021965341875329614, 0.007928844541311264, 0.9910985827445984, 1.673953011049889e-05]	rouhe	1	4
331	331	1097	rouhe	cy_724050512_3383989705.wav	D:\\hc--document\\all text\\P8_medical\\thesis_dataset\\use_wav_raw\\724050512\\3383989705.wav	0	4	[0.00010098890925291926, 1.803633509211977e-08, 1.2156793673057109e-05, 0.0006600263295695186, 0.9991208910942078, 0.00010589190787868574]	rouhe	1	4
332	332	830	general	cy_724596878_3393649036.wav	D:\\hc--document\\all text\\P8_medical\\thesis_dataset\\use_wav_raw\\724596878\\3393649036.wav	0	0	[0.9999412298202515, 1.1131099881822593e-06, 3.1432225569005823e-06, 2.627231333462987e-05, 2.578672683739569e-05, 2.5750789518497186e-06]	general	1	0
333	333	1735	wz	cy_715069070_3176003058.wav	D:\\hc--document\\all text\\P8_medical\\thesis_dataset\\use_wav_raw\\715069070\\3176003058.wav	0	3	[2.981016905323486e-06, 4.728183178315248e-09, 6.813971594965551e-06, 0.9999604225158691, 2.854080594261177e-05, 1.17333536309161e-06]	wz	1	3
334	334	1489	wz	dx_75388257_21267395.wav	D:\\hc--document\\all text\\P8_medical\\thesis_dataset\\use_wav_raw\\75388257\\21267395.wav	0	3	[7.75472983605141e-08, 4.546545778749689e-11, 2.7709296546163387e-07, 0.9999995231628418, 1.5000026110101317e-07, 2.828154777034797e-08]	wz	1	3
335	335	426	yl	dx_90846377_29784492.wav	D:\\hc--document\\all text\\P8_medical\\thesis_dataset\\use_wav_raw\\90846377\\29784492.wav	0	5	[1.2007937584712636e-05, 2.911755018430995e-06, 1.4541747987095732e-05, 0.0002474775828886777, 0.00039620790630578995, 0.9993269443511963]	yl	1	5
336	336	429	wz	cy_705249812_2970855652.wav	D:\\hc--document\\all text\\P8_medical\\thesis_dataset\\use_wav_raw\\705249812\\2970855652.wav	0	3	[1.531618181616068e-05, 9.343536611083891e-09, 7.105740951374173e-05, 0.9999080896377563, 5.56952863917104e-06, 1.4018980643015766e-08]	wz	1	3
337	337	1084	general	cy_710544297_3083726029.wav	D:\\hc--document\\all text\\P8_medical\\thesis_dataset\\use_wav_raw\\710544297\\3083726029.wav	0	0	[0.9999872446060181, 1.5894618172751507e-06, 9.903887075779494e-06, 7.396740784315625e-07, 3.597935744892311e-07, 2.129743137402329e-07]	general	1	0
338	338	1319	rouhe	cy_676607237_2346910710.wav	D:\\hc--document\\all text\\P8_medical\\thesis_dataset\\use_wav_raw\\676607237\\2346910710.wav	0	4	[8.094598160823807e-05, 1.762727602772074e-10, 4.978756351192715e-06, 0.0007635884103365242, 0.9991492033004761, 1.2520382597358548e-06]	rouhe	1	4
339	339	472	yl	cy_685165516_2532353842.wav	D:\\hc--document\\all text\\P8_medical\\thesis_dataset\\use_wav_raw\\685165516\\2532353842.wav	0	5	[2.0251625755918212e-05, 3.7459808481798973e-06, 0.0001845786755438894, 0.0007886128732934594, 0.005862559657543898, 0.9931401610374451]	yl	1	5
340	340	1199	yl	cy_563370633_1602906065.wav	D:\\hc--document\\all text\\P8_medical\\thesis_dataset\\use_wav_raw\\563370633\\1602906065.wav	0	5	[0.0002609963994473219, 4.018602339783683e-06, 1.3880655387765728e-05, 0.0010239030234515667, 0.0003119866014458239, 0.9983851909637451]	yl	1	5
341	341	1048	wz	cy_594080135_1766260394.wav	D:\\hc--document\\all text\\P8_medical\\thesis_dataset\\use_wav_raw\\594080135\\1766260394.wav	0	3	[3.956025102525018e-05, 5.945054795120086e-07, 1.8636332015375956e-06, 0.9987810254096985, 0.0011698583839461207, 7.189782081695739e-06]	wz	1	3
342	342	147	rouhe	cy_566097108_1617058052.wav	D:\\hc--document\\all text\\P8_medical\\thesis_dataset\\use_wav_raw\\566097108\\1617058052.wav	0	4	[3.297899093013257e-05, 6.535117336170515e-07, 2.023703018494416e-07, 0.00010203732381341979, 0.9998553991317749, 8.65652873471845e-06]	rouhe	1	4
343	343	987	general	cy_701802966_2891253310.wav	D:\\hc--document\\all text\\P8_medical\\thesis_dataset\\use_wav_raw\\701802966\\2891253310.wav	0	0	[0.9999792575836182, 3.300705486708466e-07, 5.8401235492056e-07, 2.414135224171332e-06, 4.30720865551848e-06, 1.3147604477126151e-05]	general	1	0
344	344	875	rouhe	cy_557457733_1573759847.wav	D:\\hc--document\\all text\\P8_medical\\thesis_dataset\\use_wav_raw\\557457733\\1573759847.wav	0	4	[0.002412368543446064, 1.3801556519865699e-07, 0.0002002355904551223, 0.0003101543406955898, 0.9970747232437134, 2.314110361112398e-06]	rouhe	1	4
345	345	222	yl	cy_632962808_1970830577.wav	D:\\hc--document\\all text\\P8_medical\\thesis_dataset\\use_wav_raw\\632962808\\1970830577.wav	0	5	[0.007519523613154888, 1.156413190983585e-06, 0.00016174220945686102, 6.906539510964649e-06, 3.2524742437090026e-06, 0.9923074245452881]	yl	1	5
346	346	1379	general	dx_57498113_15513710.wav	D:\\hc--document\\all text\\P8_medical\\thesis_dataset\\use_wav_raw\\57498113\\15513710.wav	0	0	[0.9999994039535522, 3.2138708361273416e-11, 2.9799391398910302e-08, 2.6544054776422854e-07, 3.3736182558641303e-07, 5.944466446861085e-11]	general	1	0
347	347	1373	jd	dx_54797222_14547171.wav	D:\\hc--document\\all text\\P8_medical\\thesis_dataset\\use_wav_raw\\54797222\\14547171.wav	0	2	[1.9434712157817557e-05, 4.484265403448262e-08, 0.9999759197235107, 2.513625076971948e-06, 1.0064605930892867e-06, 1.1860485074066673e-06]	jd	1	2
348	348	1150	jd	cy_582347865_1703991221.wav	D:\\hc--document\\all text\\P8_medical\\thesis_dataset\\use_wav_raw\\582347865\\1703991221.wav	0	2	[4.242793693265412e-06, 5.5673435639391755e-08, 0.9999954700469971, 9.864693062411334e-09, 2.159541736546089e-07, 1.068460075970279e-08]	jd	1	2
349	349	909	rouhe	cy_717761239_3238139748.wav	D:\\hc--document\\all text\\P8_medical\\thesis_dataset\\use_wav_raw\\717761239\\3238139748.wav	0	4	[0.0001296858536079526, 5.517693679735203e-08, 3.233978713979013e-05, 1.0264225380751668e-07, 0.9998341798782349, 3.6598401038645534e-06]	rouhe	1	4
350	350	1311	yl	cy_717112104_3223842846.wav	D:\\hc--document\\all text\\P8_medical\\thesis_dataset\\use_wav_raw\\717112104\\3223842846.wav	0	5	[0.0006308155134320259, 2.7474559828988276e-05, 3.2164971344172955e-05, 0.0009836922399699688, 2.5129927962552756e-05, 0.9983007311820984]	yl	1	5
351	351	1210	wz	cy_690111432_2639575104.wav	D:\\hc--document\\all text\\P8_medical\\thesis_dataset\\use_wav_raw\\690111432\\2639575104.wav	0	3	[9.101428440771997e-05, 3.490262745486916e-09, 4.71960665890947e-05, 0.9998137354850769, 4.555935811367817e-05, 2.4451010176562704e-06]	wz	1	3
352	352	1664	general	dx_89418155_27913531.wav	D:\\hc--document\\all text\\P8_medical\\thesis_dataset\\use_wav_raw\\89418155\\27913531.wav	0	0	[0.954959511756897, 1.086583870346658e-05, 1.3085506907373201e-05, 0.044892072677612305, 0.00012423806765582412, 2.8319655598352256e-07]	general	1	0
353	353	1364	wz	dx_86952035_25855325.wav	D:\\hc--document\\all text\\P8_medical\\thesis_dataset\\use_wav_raw\\86952035\\25855325.wav	0	3	[8.487913873977959e-05, 4.650186383514665e-05, 3.5378634493099526e-05, 0.9997794032096863, 2.27925102080917e-05, 3.1125720852287486e-05]	wz	1	3
354	354	1187	fn	cy_674288176_2298256550.wav	D:\\hc--document\\all text\\P8_medical\\thesis_dataset\\use_wav_raw\\674288176\\2298256550.wav	0	1	[6.742179539287463e-05, 0.9998728036880493, 3.411674697417766e-05, 6.7391101765679196e-06, 4.0380592736255494e-07, 1.8509583242121153e-05]	fn	1	1
355	355	1522	rouhe	cy_628685323_1947532604.wav	D:\\hc--document\\all text\\P8_medical\\thesis_dataset\\use_wav_raw\\628685323\\1947532604.wav	0	4	[6.214007953531109e-06, 3.3057123705049207e-10, 1.5627803122697514e-06, 2.1013802324887365e-05, 0.9999706745147705, 6.039218192199769e-07]	rouhe	1	4
356	356	521	jd	dx_91936028_30918011.wav	D:\\hc--document\\all text\\P8_medical\\thesis_dataset\\use_wav_raw\\91936028\\30918011.wav	0	2	[2.0047127691213973e-06, 2.7160143023508e-09, 0.9999977350234985, 8.644083493436483e-08, 1.8902483134297654e-07, 5.630610561135896e-11]	jd	1	2
357	357	180	rouhe	cy_723946961_3380778760.wav	D:\\hc--document\\all text\\P8_medical\\thesis_dataset\\use_wav_raw\\723946961\\3380778760.wav	0	4	[1.1751871170417871e-05, 2.1304518912912407e-11, 6.754719095170003e-08, 1.5253369383572135e-05, 0.9999728202819824, 5.136767011748589e-09]	rouhe	1	4
358	358	892	general	cy_671188132_2233088288.wav	D:\\hc--document\\all text\\P8_medical\\thesis_dataset\\use_wav_raw\\671188132\\2233088288.wav	0	0	[0.9999891519546509, 9.464121717428498e-07, 2.6302112487996965e-08, 6.040945663698949e-06, 2.046719828285859e-06, 1.87426076081465e-06]	general	1	0
359	359	640	general	cy_704438342_2951425164.wav	D:\\hc--document\\all text\\P8_medical\\thesis_dataset\\use_wav_raw\\704438342\\2951425164.wav	0	0	[0.9999997615814209, 2.9235319720655184e-10, 1.4383413571295023e-08, 8.221557123988532e-08, 1.1795022203386907e-07, 2.5462998376468704e-10]	general	1	0
360	360	143	jd	cy_672623566_2262992614.wav	D:\\hc--document\\all text\\P8_medical\\thesis_dataset\\use_wav_raw\\672623566\\2262992614.wav	0	2	[0.00031823257450014353, 6.914117278711274e-08, 0.9996743202209473, 6.7809942265739664e-06, 5.42094483080291e-07, 3.425158823233687e-08]	jd	1	2
361	361	1261	jd	cy_431828810_1052612511.wav	D:\\hc--document\\all text\\P8_medical\\thesis_dataset\\use_wav_raw\\431828810\\1052612511.wav	0	2	[1.5713547327322885e-05, 2.4604855752841104e-07, 0.9998743534088135, 3.1576243486597377e-07, 0.0001081190857803449, 1.1830508128696238e-06]	jd	1	2
362	362	1647	jd	cy_723934593_3381264689.wav	D:\\hc--document\\all text\\P8_medical\\thesis_dataset\\use_wav_raw\\723934593\\3381264689.wav	0	2	[6.871703590149991e-06, 3.1355575629277155e-06, 0.9998800754547119, 2.4865480554581154e-06, 0.00010735086834756657, 4.086053451146654e-08]	jd	1	2
363	363	254	general	cy_681879347_2462085388.wav	D:\\hc--document\\all text\\P8_medical\\thesis_dataset\\use_wav_raw\\681879347\\2462085388.wav	0	0	[0.9999973773956299, 9.03506514049468e-09, 7.753466313431545e-09, 2.407426336503704e-06, 2.344844745039154e-07, 5.940161695860979e-10]	general	1	0
364	364	1123	jd	cy_223230944_373348695.wav	D:\\hc--document\\all text\\P8_medical\\thesis_dataset\\use_wav_raw\\223230944\\373348695.wav	0	2	[1.4337270840769634e-05, 1.6487105312990025e-05, 0.999958872795105, 1.0433385710939547e-08, 1.033622811519308e-05, 2.6560982302470393e-09]	jd	1	2
365	365	1589	fn	dx_17800682_8068582.wav	D:\\hc--document\\all text\\P8_medical\\thesis_dataset\\use_wav_raw\\17800682\\8068582.wav	0	1	[0.007336817681789398, 0.9895126223564148, 0.0025617682840675116, 0.00039196692523546517, 0.0001658245746511966, 3.103586277575232e-05]	fn	1	1
366	366	411	general	cy_721134858_3316808966.wav	D:\\hc--document\\all text\\P8_medical\\thesis_dataset\\use_wav_raw\\721134858\\3316808966.wav	0	0	[0.9999967813491821, 1.2337054933198033e-08, 5.832795135773949e-09, 2.67312998403213e-06, 4.635450352452608e-07, 1.0585811338614803e-07]	general	1	0
367	367	1209	jd	cy_697201828_2791309556.wav	D:\\hc--document\\all text\\P8_medical\\thesis_dataset\\use_wav_raw\\697201828\\2791309556.wav	0	2	[2.033645796473138e-05, 7.976165215950459e-05, 0.9998983144760132, 1.2108740676808338e-08, 3.365308600677963e-07, 1.3082724308333127e-06]	jd	1	2
368	368	782	jd	cy_424151914_1023163422.wav	D:\\hc--document\\all text\\P8_medical\\thesis_dataset\\use_wav_raw\\424151914\\1023163422.wav	0	2	[2.1099399418744724e-06, 2.6786494800035143e-06, 0.9999566078186035, 3.622780059231445e-05, 2.2189149149198784e-06, 2.3361046430636634e-07]	jd	1	2
369	369	193	fn	dx_90027146_28878183.wav	D:\\hc--document\\all text\\P8_medical\\thesis_dataset\\use_wav_raw\\90027146\\28878183.wav	0	1	[0.0022934945300221443, 0.9971241354942322, 0.00028506669332273304, 0.00014692753029521555, 3.4646058338694274e-05, 0.00011582670413190499]	fn	1	1
370	370	1302	rouhe	cy_571529426_1645563047.wav	D:\\hc--document\\all text\\P8_medical\\thesis_dataset\\use_wav_raw\\571529426\\1645563047.wav	0	4	[8.644592526252382e-06, 1.066986166087247e-09, 7.909339387879299e-07, 0.00025133579038083553, 0.9997391104698181, 3.8502370180992784e-09]	rouhe	1	4
371	371	1531	jd	cy_188549662_289243016.wav	D:\\hc--document\\all text\\P8_medical\\thesis_dataset\\use_wav_raw\\188549662\\289243016.wav	0	2	[3.3603781048441306e-05, 2.7806834168586647e-07, 0.9998416900634766, 3.20375693263486e-05, 9.216569742420688e-05, 2.7332450258654717e-07]	jd	1	2
372	372	141	general	dx_45197161_11584285.wav	D:\\hc--document\\all text\\P8_medical\\thesis_dataset\\use_wav_raw\\45197161\\11584285.wav	0	0	[0.9999048709869385, 2.933698510787508e-07, 1.5301271560019813e-05, 6.545850919792429e-05, 1.4111686141404789e-05, 1.0268256467327319e-08]	general	1	0
373	373	1380	rouhe	cy_719135963_3270070951.wav	D:\\hc--document\\all text\\P8_medical\\thesis_dataset\\use_wav_raw\\719135963\\3270070951.wav	0	4	[0.001415297738276422, 3.958731667808024e-06, 6.821440911153331e-05, 0.0014229814987629652, 0.9970687031745911, 2.084833431581501e-05]	rouhe	1	4
374	374	936	yl	cy_714205001_3155655652.wav	D:\\hc--document\\all text\\P8_medical\\thesis_dataset\\use_wav_raw\\714205001\\3155655652.wav	0	5	[0.011780533008277416, 9.806020534597337e-05, 4.0947383240563795e-05, 0.00016302484436891973, 0.0003666406555566937, 0.9875507950782776]	yl	1	5
375	375	577	fn	cy_720469683_3301763806.wav	D:\\hc--document\\all text\\P8_medical\\thesis_dataset\\use_wav_raw\\720469683\\3301763806.wav	0	1	[0.0005676727741956711, 0.9961419701576233, 0.002840684959664941, 0.00018341836403124034, 4.2711755668278784e-05, 0.00022350033395923674]	fn	1	1
376	376	1198	rouhe	cy_724591884_3396653205.wav	D:\\hc--document\\all text\\P8_medical\\thesis_dataset\\use_wav_raw\\724591884\\3396653205.wav	0	4	[6.570600089617074e-05, 3.1080458029464353e-06, 6.681344530079514e-05, 0.0009342554840259254, 0.9988641738891602, 6.590990233235061e-05]	rouhe	1	4
377	377	1332	fn	cy_663262541_2133246854.wav	D:\\hc--document\\all text\\P8_medical\\thesis_dataset\\use_wav_raw\\663262541\\2133246854.wav	0	1	[4.519313733908348e-05, 0.9998157620429993, 4.8866171709960327e-05, 6.22158040641807e-05, 1.6543933156754065e-07, 2.7760806915466674e-05]	fn	1	1
378	378	1296	general	cy_720622083_3304966763.wav	D:\\hc--document\\all text\\P8_medical\\thesis_dataset\\use_wav_raw\\720622083\\3304966763.wav	0	0	[0.9972923398017883, 4.814963361354785e-08, 0.00010769609798444435, 0.0015826544258743525, 0.000760462717153132, 0.00025673757772892714]	general	1	0
379	379	1016	general	cy_667408124_2155473284.wav	D:\\hc--document\\all text\\P8_medical\\thesis_dataset\\use_wav_raw\\667408124\\2155473284.wav	0	0	[0.9999951124191284, 4.592682856241481e-08, 5.009241021980415e-07, 3.8109660636109766e-06, 2.5488526489425567e-07, 2.60446881839016e-07]	general	1	0
380	380	432	wz	cy_672234727_2254880404.wav	D:\\hc--document\\all text\\P8_medical\\thesis_dataset\\use_wav_raw\\672234727\\2254880404.wav	0	3	[0.00042478300747461617, 6.516690120861313e-08, 3.7708198306063423e-06, 0.9994624257087708, 0.00010861804184969515, 2.9709079285566986e-07]	wz	1	3
381	381	1435	yl	cy_689308895_2622446078.wav	D:\\hc--document\\all text\\P8_medical\\thesis_dataset\\use_wav_raw\\689308895\\2622446078.wav	0	5	[7.944849494379014e-05, 1.9785273252637126e-05, 0.00015472863742616028, 5.0772498070728034e-05, 2.8767502953996882e-05, 0.9996665716171265]	yl	1	5
382	382	1682	fn	cy_698880986_2827251412.wav	D:\\hc--document\\all text\\P8_medical\\thesis_dataset\\use_wav_raw\\698880986\\2827251412.wav	0	1	[0.007647647988051176, 0.9845191240310669, 0.006940591614693403, 4.686666670750128e-06, 0.0008825469994917512, 5.395591415435774e-06]	fn	1	1
383	383	515	jd	cy_438966580_1078522692.wav	D:\\hc--document\\all text\\P8_medical\\thesis_dataset\\use_wav_raw\\438966580\\1078522692.wav	0	2	[2.4248848262686806e-07, 8.825534969503224e-09, 0.9999996423721313, 1.9101918657948858e-10, 6.423124432330951e-08, 5.806019293813636e-12]	jd	1	2
384	384	1229	general	cy_714789523_3169675879.wav	D:\\hc--document\\all text\\P8_medical\\thesis_dataset\\use_wav_raw\\714789523\\3169675879.wav	0	0	[0.9995296001434326, 1.5676988596169394e-07, 4.3438765715109184e-05, 0.00033354785409756005, 9.078905713977292e-05, 2.4161904548236635e-06]	general	1	0
385	385	474	wz	dx_61510427_16794525.wav	D:\\hc--document\\all text\\P8_medical\\thesis_dataset\\use_wav_raw\\61510427\\16794525.wav	0	3	[1.5468978062926908e-06, 2.682109467855298e-08, 1.620214788999874e-05, 0.9999819993972778, 9.671846612491208e-08, 5.244718792596359e-08]	wz	1	3
386	386	1764	general	cy_677768140_2371884476.wav	D:\\hc--document\\all text\\P8_medical\\thesis_dataset\\use_wav_raw\\677768140\\2371884476.wav	0	0	[0.9999597072601318, 2.6580975198697843e-09, 2.6830028218682855e-05, 5.2309760576463304e-06, 7.556787750218064e-06, 6.892568649163877e-07]	general	1	0
387	387	1515	yl	cy_671725915_2245972432.wav	D:\\hc--document\\all text\\P8_medical\\thesis_dataset\\use_wav_raw\\671725915\\2245972432.wav	0	5	[0.0006782833952456713, 2.0886463971692137e-05, 0.0006381929852068424, 6.134629802545533e-05, 0.0004954839823767543, 0.9981056451797485]	yl	1	5
388	388	931	fn	cy_669308120_2194114230.wav	D:\\hc--document\\all text\\P8_medical\\thesis_dataset\\use_wav_raw\\669308120\\2194114230.wav	0	1	[6.53308873665992e-09, 1.0, 1.466357968382681e-08, 2.5302177020236627e-10, 3.71984612002052e-08, 5.681215498043457e-08]	fn	1	1
389	389	1017	yl	cy_723049489_3360860389.wav	D:\\hc--document\\all text\\P8_medical\\thesis_dataset\\use_wav_raw\\723049489\\3360860389.wav	0	5	[3.743130491784541e-06, 2.0832851532759378e-07, 1.28802594190347e-06, 1.0748975682872697e-06, 3.302650384284789e-07, 0.9999933242797852]	yl	1	5
390	390	1542	fn	cy_714946614_3172636112.wav	D:\\hc--document\\all text\\P8_medical\\thesis_dataset\\use_wav_raw\\714946614\\3172636112.wav	0	1	[1.8417567844153382e-05, 0.9800570011138916, 0.019923612475395203, 4.5284163086023455e-09, 5.1734907913214556e-08, 9.247709726878384e-07]	fn	1	1
391	391	1782	jd	cy_700948680_2872423776.wav	D:\\hc--document\\all text\\P8_medical\\thesis_dataset\\use_wav_raw\\700948680\\2872423776.wav	0	2	[0.000555347534827888, 4.219029870000668e-05, 0.9993975162506104, 9.821987667635312e-09, 4.942930900142528e-06, 7.789045852746312e-09]	jd	1	2
392	392	808	wz	cy_671953360_2248928812.wav	D:\\hc--document\\all text\\P8_medical\\thesis_dataset\\use_wav_raw\\671953360\\2248928812.wav	0	3	[0.0004445511440280825, 3.825051386741052e-09, 3.1595941436535213e-06, 0.9995469450950623, 3.596757551349583e-06, 1.6376164921894087e-06]	wz	1	3
393	393	814	yl	cy_694053230_2722897016.wav	D:\\hc--document\\all text\\P8_medical\\thesis_dataset\\use_wav_raw\\694053230\\2722897016.wav	0	5	[0.0005144947790540755, 3.2413638564321445e-06, 0.002353419316932559, 0.007316167000681162, 0.0007798598380759358, 0.9890328645706177]	yl	1	5
394	394	1027	rouhe	dx_87462407_25476762.wav	D:\\hc--document\\all text\\P8_medical\\thesis_dataset\\use_wav_raw\\87462407\\25476762.wav	0	4	[4.507453468249878e-06, 3.4268969606454647e-11, 3.1149409096542513e-06, 5.623409833788173e-06, 0.9999866485595703, 5.23673655550283e-08]	rouhe	1	4
395	395	1349	general	dx_87471159_25524554.wav	D:\\hc--document\\all text\\P8_medical\\thesis_dataset\\use_wav_raw\\87471159\\25524554.wav	0	0	[0.9999946355819702, 1.2316879960394544e-08, 1.1008648925781017e-06, 3.8691473491780926e-06, 2.45602223003516e-07, 1.4650733248799952e-07]	general	1	0
396	396	72	general	cy_629693663_1953141368.wav	D:\\hc--document\\all text\\P8_medical\\thesis_dataset\\use_wav_raw\\629693663\\1953141368.wav	0	0	[0.9996762275695801, 3.136750592602766e-07, 3.809832560364157e-05, 0.0002841070818249136, 1.179179662358365e-06, 3.074211329945342e-09]	general	1	0
397	397	1694	fn	dx_68499243_19155825.wav	D:\\hc--document\\all text\\P8_medical\\thesis_dataset\\use_wav_raw\\68499243\\19155825.wav	0	1	[3.871861918014474e-05, 0.9978377223014832, 4.4549266021931544e-05, 0.00028020108584314585, 0.00025490496773272753, 0.001543890917673707]	fn	1	1
398	398	1086	fn	cy_718182843_3248800987.wav	D:\\hc--document\\all text\\P8_medical\\thesis_dataset\\use_wav_raw\\718182843\\3248800987.wav	0	1	[3.903093329427065e-06, 0.9995612502098083, 7.69764301367104e-06, 0.0004169306776020676, 7.187118171714246e-07, 9.507116374152247e-06]	fn	1	1
399	399	133	wz	dx_81749576_27261244.wav	D:\\hc--document\\all text\\P8_medical\\thesis_dataset\\use_wav_raw\\81749576\\27261244.wav	0	3	[1.9649729438242503e-05, 2.6891898430303485e-11, 7.072658263496123e-07, 0.9999686479568481, 1.0939016647171229e-05, 2.4375744089866203e-08]	wz	1	3
400	400	533	fn	cy_683364600_2493445576.wav	D:\\hc--document\\all text\\P8_medical\\thesis_dataset\\use_wav_raw\\683364600\\2493445576.wav	0	1	[1.3048397704551462e-05, 0.9999085664749146, 1.2301794640734443e-06, 1.743286702549085e-05, 5.005164211979718e-07, 5.925188452238217e-05]	fn	1	1
401	401	497	wz	dx_88615322_26799927.wav	D:\\hc--document\\all text\\P8_medical\\thesis_dataset\\use_wav_raw\\88615322\\26799927.wav	0	3	[2.0064732098035165e-07, 7.323224053834565e-07, 1.894305086125314e-07, 0.9999977350234985, 1.065715764525521e-06, 1.5746003612093773e-07]	wz	1	3
402	402	541	fn	cy_685383278_2536886892.wav	D:\\hc--document\\all text\\P8_medical\\thesis_dataset\\use_wav_raw\\685383278\\2536886892.wav	0	1	[2.1422110307867115e-08, 0.9999997615814209, 1.2069546251325391e-08, 1.590863898948136e-11, 2.8637231475059366e-10, 2.501735139048833e-07]	fn	1	1
403	403	972	jd	cy_723425298_3369053346.wav	D:\\hc--document\\all text\\P8_medical\\thesis_dataset\\use_wav_raw\\723425298\\3369053346.wav	0	2	[0.0005184745532460511, 9.711627171782311e-06, 0.9992753863334656, 3.523608029354364e-05, 0.00015674458700232208, 4.476574758882634e-06]	jd	1	2
404	404	389	wz	dx_70214167_19771450.wav	D:\\hc--document\\all text\\P8_medical\\thesis_dataset\\use_wav_raw\\70214167\\19771450.wav	0	3	[3.7568974221358076e-05, 8.837827358831873e-09, 6.627685706916964e-07, 0.9999608993530273, 9.097576594285783e-07, 5.813180492530989e-10]	wz	1	3
405	405	1098	jd	cy_561428229_1593007709.wav	D:\\hc--document\\all text\\P8_medical\\thesis_dataset\\use_wav_raw\\561428229\\1593007709.wav	0	2	[0.0012639238266274333, 2.5633903533162083e-07, 0.9982511401176453, 0.0003976507287006825, 8.384963439311832e-05, 3.138906549793319e-06]	jd	1	2
406	406	658	yl	cy_438149730_1075636098.wav	D:\\hc--document\\all text\\P8_medical\\thesis_dataset\\use_wav_raw\\438149730\\1075636098.wav	0	5	[0.001067531295120716, 5.858281383552821e-06, 1.962592068593949e-05, 3.464228211669251e-05, 1.7296686564804986e-05, 0.9988551139831543]	yl	1	5
407	407	623	wz	cy_692825905_2697051120.wav	D:\\hc--document\\all text\\P8_medical\\thesis_dataset\\use_wav_raw\\692825905\\2697051120.wav	0	3	[0.00016317132394760847, 2.419814677523391e-07, 3.865927169499628e-07, 0.9998291730880737, 7.013357389951125e-06, 1.0134525441074516e-09]	wz	1	3
408	408	1469	wz	cy_691547923_2669417430.wav	D:\\hc--document\\all text\\P8_medical\\thesis_dataset\\use_wav_raw\\691547923\\2669417430.wav	0	3	[5.90267991356086e-05, 2.8100270998976384e-09, 4.358411024441011e-05, 0.9998905658721924, 6.039071649865946e-06, 7.613754178237286e-07]	wz	1	3
409	409	1182	fn	cy_698742814_2823286980.wav	D:\\hc--document\\all text\\P8_medical\\thesis_dataset\\use_wav_raw\\698742814\\2823286980.wav	0	1	[0.0002727966639213264, 0.996694803237915, 0.002912983065471053, 3.2581647246843204e-06, 0.00011502087727421895, 1.2321876283749589e-06]	fn	1	1
410	410	1178	rouhe	cy_715799261_3193810741.wav	D:\\hc--document\\all text\\P8_medical\\thesis_dataset\\use_wav_raw\\715799261\\3193810741.wav	0	4	[0.0027030936907976866, 3.2712698327941325e-08, 0.0002782620722427964, 0.0002542282163631171, 0.9967625141143799, 1.8047054481939995e-06]	rouhe	1	4
411	411	231	fn	cy_555259120_1563158624.wav	D:\\hc--document\\all text\\P8_medical\\thesis_dataset\\use_wav_raw\\555259120\\1563158624.wav	0	1	[0.00010853816638700664, 0.9997232556343079, 0.00012280385999474674, 1.8391081368918094e-07, 1.5139679817366414e-05, 3.003405436174944e-05]	fn	1	1
412	412	107	general	cy_714873128_3171101252.wav	D:\\hc--document\\all text\\P8_medical\\thesis_dataset\\use_wav_raw\\714873128\\3171101252.wav	0	0	[0.9999887943267822, 5.3225512886001525e-09, 3.165167017371573e-09, 1.0665040463209152e-05, 4.5503668388846563e-07, 7.07083316342505e-08]	general	1	0
413	413	1726	general	cy_700580316_2864317380.wav	D:\\hc--document\\all text\\P8_medical\\thesis_dataset\\use_wav_raw\\700580316\\2864317380.wav	0	0	[0.9999990463256836, 1.5190568802836424e-08, 8.908814663755038e-08, 2.9005201440668316e-07, 2.973449966248154e-07, 3.4161723760917084e-07]	general	1	0
414	414	158	wz	dx_89180770_31081424.wav	D:\\hc--document\\all text\\P8_medical\\thesis_dataset\\use_wav_raw\\89180770\\31081424.wav	0	3	[1.5216551219054963e-06, 4.853146773342587e-09, 1.0920398096914141e-07, 0.9999980926513672, 1.5529811037140462e-07, 8.495248948747758e-08]	wz	1	3
415	415	1128	fn	cy_722201800_3340754140.wav	D:\\hc--document\\all text\\P8_medical\\thesis_dataset\\use_wav_raw\\722201800\\3340754140.wav	0	1	[0.0002758669725153595, 0.9996674060821533, 4.980466474080458e-05, 2.6768394167930865e-09, 6.205148110893788e-06, 7.132379664653854e-07]	fn	1	1
416	416	557	wz	cy_677074100_2356906376.wav	D:\\hc--document\\all text\\P8_medical\\thesis_dataset\\use_wav_raw\\677074100\\2356906376.wav	0	3	[2.8552433377626585e-06, 1.1299184698998488e-08, 8.19301703813835e-07, 0.9999704360961914, 2.5940877094399184e-05, 6.637888017024807e-09]	wz	1	3
417	417	750	fn	dx_64474308_21782530.wav	D:\\hc--document\\all text\\P8_medical\\thesis_dataset\\use_wav_raw\\64474308\\21782530.wav	0	1	[7.556524792562413e-07, 0.9999024868011475, 4.912507574772462e-05, 1.0478852345841005e-05, 1.8101920886692824e-06, 3.530560206854716e-05]	fn	1	1
418	418	122	jd	dx_85812693_24633123.wav	D:\\hc--document\\all text\\P8_medical\\thesis_dataset\\use_wav_raw\\85812693\\24633123.wav	0	2	[0.000260781409451738, 2.7499007046571933e-05, 0.9995864033699036, 0.0001247811014764011, 1.342806825732623e-07, 4.033627760691161e-07]	jd	1	2
419	419	406	fn	dx_92144041_31318588.wav	D:\\hc--document\\all text\\P8_medical\\thesis_dataset\\use_wav_raw\\92144041\\31318588.wav	0	1	[0.00033577135764062405, 0.9920585751533508, 0.006530872546136379, 0.0007373024709522724, 2.3434470364236404e-08, 0.00033753429306671023]	fn	1	1
420	420	1720	yl	cy_559757883_1584862448.wav	D:\\hc--document\\all text\\P8_medical\\thesis_dataset\\use_wav_raw\\559757883\\1584862448.wav	0	5	[0.01112459134310484, 0.0017624266911298037, 0.0023533704224973917, 0.0026434094179421663, 2.9421466024359688e-05, 0.9820867776870728]	yl	1	5
421	421	615	wz	dx_91021200_30112857.wav	D:\\hc--document\\all text\\P8_medical\\thesis_dataset\\use_wav_raw\\91021200\\30112857.wav	0	3	[1.7330898117506877e-05, 7.486301356607328e-09, 1.4589473721571267e-05, 0.9999492168426514, 3.833390110230539e-06, 1.4999529412307311e-05]	wz	1	3
422	422	402	jd	cy_678734314_2392696600.wav	D:\\hc--document\\all text\\P8_medical\\thesis_dataset\\use_wav_raw\\678734314\\2392696600.wav	0	2	[4.460202490008669e-06, 4.975289357389556e-06, 0.9999160766601562, 3.806811221807038e-08, 7.395889406325296e-05, 5.104129172650573e-07]	jd	1	2
423	423	191	yl	dx_92459732_31781964.wav	D:\\hc--document\\all text\\P8_medical\\thesis_dataset\\use_wav_raw\\92459732\\31781964.wav	0	5	[0.00010998654033755884, 1.9375953286271397e-07, 4.1240059545089025e-06, 0.0009510272066108882, 2.8896009098389186e-05, 0.9989056587219238]	yl	1	5
424	424	1110	fn	cy_678394344_2385292186.wav	D:\\hc--document\\all text\\P8_medical\\thesis_dataset\\use_wav_raw\\678394344\\2385292186.wav	0	1	[0.003923592623323202, 0.9792153835296631, 0.014658382162451744, 0.0003212457231711596, 0.0018604220822453499, 2.106289321091026e-05]	fn	1	1
425	425	1654	yl	cy_720013101_3290399674.wav	D:\\hc--document\\all text\\P8_medical\\thesis_dataset\\use_wav_raw\\720013101\\3290399674.wav	0	5	[0.0023189480416476727, 2.5789740902837366e-06, 7.800273306202143e-05, 0.0002177267160732299, 2.6644145236787153e-06, 0.9973800778388977]	yl	1	5
426	426	1050	jd	cy_670623367_2221339414.wav	D:\\hc--document\\all text\\P8_medical\\thesis_dataset\\use_wav_raw\\670623367\\2221339414.wav	0	2	[4.72290521429386e-05, 1.6892469645313213e-09, 0.9999325275421143, 4.700865702034207e-06, 1.1995383829344064e-05, 3.4712854812823934e-06]	jd	1	2
427	427	1290	wz	dx_88270974_26621419.wav	D:\\hc--document\\all text\\P8_medical\\thesis_dataset\\use_wav_raw\\88270974\\26621419.wav	0	3	[6.568947810592363e-06, 5.113794188105203e-08, 2.499128868294065e-06, 0.9999858140945435, 7.185982440205407e-07, 4.374585842015222e-06]	wz	1	3
428	428	858	yl	cy_702647882_2910167582.wav	D:\\hc--document\\all text\\P8_medical\\thesis_dataset\\use_wav_raw\\702647882\\2910167582.wav	0	5	[0.00046980701154097915, 9.567354936734773e-06, 0.0003859008429571986, 2.8992370062042028e-05, 0.000184965057997033, 0.9989209175109863]	yl	1	5
429	429	312	jd	cy_672222620_2254657778.wav	D:\\hc--document\\all text\\P8_medical\\thesis_dataset\\use_wav_raw\\672222620\\2254657778.wav	0	2	[2.8006361389998347e-06, 5.397630502557149e-06, 0.998647153377533, 0.001341578084975481, 2.9970799459988484e-06, 5.4646034364225216e-09]	jd	1	2
430	430	195	jd	cy_723054910_3361190968.wav	D:\\hc--document\\all text\\P8_medical\\thesis_dataset\\use_wav_raw\\723054910\\3361190968.wav	0	2	[0.00026609093765728176, 0.0003016298287548125, 0.9981781244277954, 0.000948360888287425, 4.1965889977291226e-05, 0.0002638744772411883]	jd	1	2
431	431	142	general	cy_625269188_1929031364.wav	D:\\hc--document\\all text\\P8_medical\\thesis_dataset\\use_wav_raw\\625269188\\1929031364.wav	0	0	[0.9998155236244202, 3.142176012715936e-07, 1.950968226083205e-06, 4.453742803889327e-05, 0.000137308074044995, 4.95246183618292e-07]	general	1	0
432	432	488	rouhe	cy_719846647_3286941480.wav	D:\\hc--document\\all text\\P8_medical\\thesis_dataset\\use_wav_raw\\719846647\\3286941480.wav	0	4	[0.0007223130669444799, 1.3043876606388949e-05, 9.145614967565052e-06, 0.009723241440951824, 0.9894896149635315, 4.2476560338400304e-05]	rouhe	1	4
433	433	923	general	cy_673926093_2290554084.wav	D:\\hc--document\\all text\\P8_medical\\thesis_dataset\\use_wav_raw\\673926093\\2290554084.wav	0	0	[0.9995673298835754, 4.4859909564820555e-08, 0.00016415092977695167, 0.00010935142199741676, 7.072454900480807e-05, 8.833769970806316e-05]	general	1	0
434	434	862	rouhe	cy_719797188_3285731005.wav	D:\\hc--document\\all text\\P8_medical\\thesis_dataset\\use_wav_raw\\719797188\\3285731005.wav	0	4	[4.60521306422379e-07, 6.482058639845079e-11, 1.609875681651829e-07, 2.7969415441475576e-06, 0.999996542930603, 6.836002341970016e-08]	rouhe	1	4
435	435	368	rouhe	cy_718032193_3244530276.wav	D:\\hc--document\\all text\\P8_medical\\thesis_dataset\\use_wav_raw\\718032193\\3244530276.wav	0	4	[2.656790820765309e-05, 8.041143360060232e-07, 0.0006195150199346244, 0.001179307117126882, 0.9981622099876404, 1.1688515769492369e-05]	rouhe	1	4
436	436	1649	general	dx_91819631_30944991.wav	D:\\hc--document\\all text\\P8_medical\\thesis_dataset\\use_wav_raw\\91819631\\30944991.wav	0	0	[0.9999312162399292, 3.62034847967152e-06, 3.461149162831134e-06, 5.108151162858121e-05, 5.731789315177593e-06, 4.916236775898142e-06]	general	1	0
437	437	1161	yl	dx_84229532_26857288.wav	D:\\hc--document\\all text\\P8_medical\\thesis_dataset\\use_wav_raw\\84229532\\26857288.wav	0	5	[1.003855504677631e-05, 1.0561227099969983e-05, 4.479346671359963e-07, 4.9427731028117705e-06, 2.2751025596789987e-07, 0.9999737739562988]	yl	1	5
438	438	869	fn	cy_724798577_3402674157.wav	D:\\hc--document\\all text\\P8_medical\\thesis_dataset\\use_wav_raw\\724798577\\3402674157.wav	0	1	[0.0008077502134256065, 0.9988355040550232, 0.00035001200740225613, 3.244386448386649e-07, 3.867188297590474e-06, 2.4599239623057656e-06]	fn	1	1
439	439	469	jd	cy_677755447_2371607080.wav	D:\\hc--document\\all text\\P8_medical\\thesis_dataset\\use_wav_raw\\677755447\\2371607080.wav	0	2	[4.612467364495387e-06, 3.125582281882089e-07, 0.9999927282333374, 1.795920923086669e-08, 2.3094394236977678e-06, 1.1748008788003972e-08]	jd	1	2
440	440	1496	yl	cy_672419030_2258703140.wav	D:\\hc--document\\all text\\P8_medical\\thesis_dataset\\use_wav_raw\\672419030\\2258703140.wav	0	5	[0.0008189204381778836, 7.046859536785632e-05, 0.02293558418750763, 1.607129888725467e-05, 0.000519916124176234, 0.9756390452384949]	yl	1	5
441	441	949	general	dx_87623149_25775178.wav	D:\\hc--document\\all text\\P8_medical\\thesis_dataset\\use_wav_raw\\87623149\\25775178.wav	0	0	[0.9999704360961914, 9.683303687779699e-07, 9.759908607520629e-06, 1.1890449059137609e-05, 6.816847871959908e-06, 7.909333987754508e-08]	general	1	0
442	442	1578	wz	dx_88603610_28221818.wav	D:\\hc--document\\all text\\P8_medical\\thesis_dataset\\use_wav_raw\\88603610\\28221818.wav	0	3	[2.766778015939053e-05, 2.3322515474433203e-08, 2.3102175816802628e-07, 0.9999715089797974, 3.591418007431457e-08, 6.125231379883189e-07]	wz	1	3
443	443	263	rouhe	cy_575669614_1668292991.wav	D:\\hc--document\\all text\\P8_medical\\thesis_dataset\\use_wav_raw\\575669614\\1668292991.wav	0	4	[7.196910019047209e-07, 1.99224050589919e-08, 4.0435850223730085e-07, 3.0413681088248268e-05, 0.999967098236084, 1.4270050314735272e-06]	rouhe	1	4
444	444	1228	fn	cy_258777311_474529520.wav	D:\\hc--document\\all text\\P8_medical\\thesis_dataset\\use_wav_raw\\258777311\\474529520.wav	0	1	[6.188329280121252e-05, 0.9995428323745728, 0.0003851850051432848, 1.5979715328739985e-08, 9.867429071164224e-06, 2.654646209521161e-07]	fn	1	1
445	445	559	wz	cy_721157725_3317692000.wav	D:\\hc--document\\all text\\P8_medical\\thesis_dataset\\use_wav_raw\\721157725\\3317692000.wav	0	3	[8.862798495101742e-09, 1.3622283856484785e-11, 2.192295482927875e-07, 0.9999996423721313, 7.262253376438821e-08, 2.99002280712557e-08]	wz	1	3
446	446	561	yl	cy_717250992_3226871860.wav	D:\\hc--document\\all text\\P8_medical\\thesis_dataset\\use_wav_raw\\717250992\\3226871860.wav	0	5	[0.0020088674500584602, 4.9726582801667973e-05, 0.0006775397341698408, 0.00028899082099087536, 1.818339114834089e-05, 0.9969567060470581]	yl	1	5
447	447	1049	yl	cy_702174644_2899447888.wav	D:\\hc--document\\all text\\P8_medical\\thesis_dataset\\use_wav_raw\\702174644\\2899447888.wav	0	5	[0.03279514238238335, 7.373546395683661e-08, 2.350428985664621e-06, 0.001029560691677034, 1.3714277883991599e-05, 0.9661591053009033]	yl	1	5
448	448	621	general	cy_641067300_2014546712.wav	D:\\hc--document\\all text\\P8_medical\\thesis_dataset\\use_wav_raw\\641067300\\2014546712.wav	0	0	[0.9999915361404419, 4.140495093452046e-06, 8.132104767355486e-09, 8.650011977806571e-07, 3.3099581742135342e-06, 1.0592643207019137e-07]	general	1	0
449	449	1419	wz	cy_612597256_1861403837.wav	D:\\hc--document\\all text\\P8_medical\\thesis_dataset\\use_wav_raw\\612597256\\1861403837.wav	0	3	[6.639628736593295e-06, 5.366436184317536e-09, 4.7270571457147526e-08, 0.9999889135360718, 3.50048048858298e-06, 1.0060139175038785e-06]	wz	1	3
450	450	1339	wz	cy_694978166_2743786094.wav	D:\\hc--document\\all text\\P8_medical\\thesis_dataset\\use_wav_raw\\694978166\\2743786094.wav	0	3	[2.955263425974408e-06, 5.646505041312366e-09, 1.2809512384137633e-07, 0.9999964237213135, 4.5769237999593315e-07, 3.076165810966813e-08]	wz	1	3
451	451	689	rouhe	cy_715046853_3175740763.wav	D:\\hc--document\\all text\\P8_medical\\thesis_dataset\\use_wav_raw\\715046853\\3175740763.wav	0	4	[0.003305120626464486, 1.1741838079615263e-06, 6.869198841741309e-05, 0.00028618794749490917, 0.9960277080535889, 0.0003110175603069365]	rouhe	1	4
452	452	1510	general	dx_88326354_26912253.wav	D:\\hc--document\\all text\\P8_medical\\thesis_dataset\\use_wav_raw\\88326354\\26912253.wav	0	0	[0.9989193677902222, 8.168875020864164e-10, 1.1879741578013636e-05, 0.0010679226834326982, 4.5967573214511503e-07, 3.9167474596979446e-07]	general	1	0
453	453	446	yl	dx_87931873_26305601.wav	D:\\hc--document\\all text\\P8_medical\\thesis_dataset\\use_wav_raw\\87931873\\26305601.wav	0	5	[3.899167859344743e-05, 1.0681365893105976e-05, 0.00017229448712896556, 1.901908149193332e-06, 0.0006299712113104761, 0.9991461038589478]	yl	1	5
454	454	926	jd	cy_161283898_221401121.wav	D:\\hc--document\\all text\\P8_medical\\thesis_dataset\\use_wav_raw\\161283898\\221401121.wav	0	2	[1.492915180278942e-05, 4.745166481967544e-09, 0.9999639987945557, 1.953692662937101e-05, 1.291544208470441e-06, 2.6990022661266266e-07]	jd	1	2
455	455	1498	general	cy_722442973_3346176316.wav	D:\\hc--document\\all text\\P8_medical\\thesis_dataset\\use_wav_raw\\722442973\\3346176316.wav	0	0	[0.9999264478683472, 6.138963470903036e-08, 5.753703953814693e-05, 2.8174447379569756e-06, 1.2349802091193851e-05, 7.316719461414323e-07]	general	1	0
456	456	643	general	cy_721833574_3331989252.wav	D:\\hc--document\\all text\\P8_medical\\thesis_dataset\\use_wav_raw\\721833574\\3331989252.wav	0	0	[0.9990503191947937, 1.9776640328927897e-05, 0.0009083465556614101, 2.434121824990143e-06, 1.7599084458197467e-05, 1.4466422726400197e-06]	general	1	0
457	457	1467	yl	dx_90009004_28770353.wav	D:\\hc--document\\all text\\P8_medical\\thesis_dataset\\use_wav_raw\\90009004\\28770353.wav	0	5	[7.401475886581466e-05, 9.563507319398923e-07, 3.1940422218212916e-07, 2.1482799638761207e-05, 1.9996597984572873e-05, 0.9998832941055298]	yl	1	5
458	458	747	rouhe	cy_702299656_2902213078.wav	D:\\hc--document\\all text\\P8_medical\\thesis_dataset\\use_wav_raw\\702299656\\2902213078.wav	0	4	[6.106187811383279e-06, 3.834813355751976e-09, 0.00016127734852489084, 9.859292731562164e-06, 0.999822199344635, 6.483600714091153e-07]	rouhe	1	4
459	459	118	fn	dx_54603175_14637621.wav	D:\\hc--document\\all text\\P8_medical\\thesis_dataset\\use_wav_raw\\54603175\\14637621.wav	0	1	[0.00014528560859616846, 0.9953513145446777, 0.004498363006860018, 7.47741069062613e-08, 4.952632934873691e-06, 1.1392721210867762e-09]	fn	1	1
460	460	583	wz	dx_91692066_31612669.wav	D:\\hc--document\\all text\\P8_medical\\thesis_dataset\\use_wav_raw\\91692066\\31612669.wav	0	3	[1.0361479780840455e-06, 3.0911735393601703e-09, 2.1535011910600588e-05, 0.9999772310256958, 2.5067214082241662e-08, 7.182278238815343e-08]	wz	1	3
461	461	1135	fn	cy_693940721_2720581210.wav	D:\\hc--document\\all text\\P8_medical\\thesis_dataset\\use_wav_raw\\693940721\\2720581210.wav	0	1	[0.0002705147780943662, 0.9986833930015564, 0.0009535193676128983, 3.637267946032807e-05, 1.2806425729650073e-05, 4.337091377237812e-05]	fn	1	1
462	462	336	fn	cy_697319524_2791594376.wav	D:\\hc--document\\all text\\P8_medical\\thesis_dataset\\use_wav_raw\\697319524\\2791594376.wav	0	1	[0.0036856699734926224, 0.9901185631752014, 0.0018756098579615355, 0.0019612677861005068, 3.8075064367149025e-05, 0.002320678671821952]	fn	1	1
463	463	976	fn	cy_681618970_2455880088.wav	D:\\hc--document\\all text\\P8_medical\\thesis_dataset\\use_wav_raw\\681618970\\2455880088.wav	0	1	[2.665571230409114e-08, 0.9992921352386475, 0.0007070179563015699, 2.0717571658224188e-07, 5.851570108461601e-07, 6.898142538951102e-13]	fn	1	1
464	464	437	fn	dx_57308252_15412238.wav	D:\\hc--document\\all text\\P8_medical\\thesis_dataset\\use_wav_raw\\57308252\\15412238.wav	0	1	[0.0019162518437951803, 0.9980460405349731, 8.486722435918637e-06, 1.4888158261783246e-07, 2.152057822968345e-05, 7.615543381689349e-06]	fn	1	1
465	465	1670	jd	cy_427758802_1036894287.wav	D:\\hc--document\\all text\\P8_medical\\thesis_dataset\\use_wav_raw\\427758802\\1036894287.wav	0	2	[3.3107307899626903e-06, 2.9832904147042427e-06, 0.999963641166687, 1.561688623041846e-05, 1.004147907224251e-05, 4.419807282829424e-06]	jd	1	2
466	466	1432	general	dx_80885085_23009830.wav	D:\\hc--document\\all text\\P8_medical\\thesis_dataset\\use_wav_raw\\80885085\\23009830.wav	0	0	[0.9999258518218994, 8.564064728489029e-07, 2.0689244593086187e-06, 2.31199010158889e-05, 1.5821167835383676e-05, 3.2317529985448346e-05]	general	1	0
467	467	832	rouhe	cy_697281080_2790711922.wav	D:\\hc--document\\all text\\P8_medical\\thesis_dataset\\use_wav_raw\\697281080\\2790711922.wav	0	4	[0.0020562775898724794, 9.826683253777446e-07, 3.862741505145095e-05, 0.02520148642361164, 0.9727022051811218, 4.953329835188924e-07]	rouhe	1	4
468	468	1272	wz	dx_92591256_32221505.wav	D:\\hc--document\\all text\\P8_medical\\thesis_dataset\\use_wav_raw\\92591256\\32221505.wav	0	3	[8.244149285019375e-06, 4.314511414804656e-09, 5.761705779150361e-07, 0.9999887943267822, 1.159391104010865e-06, 1.158562099590199e-06]	wz	1	3
469	469	1243	rouhe	dx_51975234_13732317.wav	D:\\hc--document\\all text\\P8_medical\\thesis_dataset\\use_wav_raw\\51975234\\13732317.wav	0	4	[0.0011840792139992118, 1.4354047550568794e-07, 1.310972493229201e-06, 7.091643783496693e-05, 0.9987421631813049, 1.4314480267785257e-06]	rouhe	1	4
470	470	879	rouhe	cy_703871008_2938156948.wav	D:\\hc--document\\all text\\P8_medical\\thesis_dataset\\use_wav_raw\\703871008\\2938156948.wav	0	4	[3.7315172107810213e-07, 2.2724542247942736e-09, 6.923796263436088e-06, 4.844752766075544e-06, 0.9999878406524658, 4.461131553057385e-08]	rouhe	1	4
471	471	94	fn	cy_711062235_3093800096.wav	D:\\hc--document\\all text\\P8_medical\\thesis_dataset\\use_wav_raw\\711062235\\3093800096.wav	0	1	[4.483496013563126e-06, 0.9999294281005859, 3.862121593556367e-05, 2.3005788534646854e-05, 4.460861873667454e-06, 1.848893838030108e-08]	fn	1	1
472	472	1058	rouhe	cy_557466818_1573826138.wav	D:\\hc--document\\all text\\P8_medical\\thesis_dataset\\use_wav_raw\\557466818\\1573826138.wav	0	4	[0.00043381901923567057, 2.9911753074429726e-08, 3.9667811506660655e-06, 5.949425758444704e-05, 0.9994638562202454, 3.888526771334e-05]	rouhe	1	4
473	473	1431	fn	cy_711918824_3110173254.wav	D:\\hc--document\\all text\\P8_medical\\thesis_dataset\\use_wav_raw\\711918824\\3110173254.wav	0	1	[3.787799585097673e-07, 0.999993085861206, 5.541519954022078e-07, 8.725787097318971e-07, 9.831327361098374e-07, 4.1389580474060494e-06]	fn	1	1
474	474	1340	general	dx_60103611_16361689.wav	D:\\hc--document\\all text\\P8_medical\\thesis_dataset\\use_wav_raw\\60103611\\16361689.wav	0	0	[0.9998655319213867, 2.8747459523970065e-08, 8.998261910164729e-05, 5.961155125078221e-07, 3.1019731977721676e-05, 1.2816609341825824e-05]	general	1	0
475	475	1169	general	cy_673558854_2282797124.wav	D:\\hc--document\\all text\\P8_medical\\thesis_dataset\\use_wav_raw\\673558854\\2282797124.wav	0	0	[0.9999375343322754, 5.440641643872368e-07, 8.889203854778316e-06, 2.5171275410684757e-05, 2.7143152692588046e-05, 6.549999511662463e-07]	general	1	0
476	476	673	wz	dx_87091031_26594751.wav	D:\\hc--document\\all text\\P8_medical\\thesis_dataset\\use_wav_raw\\87091031\\26594751.wav	0	3	[0.0007148718577809632, 2.9772932563787435e-08, 1.803301188374462e-07, 0.9992830157279968, 8.648063385408022e-07, 1.0411082485006773e-06]	wz	1	3
477	477	186	wz	cy_681379855_2451183722.wav	D:\\hc--document\\all text\\P8_medical\\thesis_dataset\\use_wav_raw\\681379855\\2451183722.wav	0	3	[1.935033105837647e-05, 3.815169069554258e-09, 5.6975790357682854e-05, 0.999920129776001, 2.5003259906952735e-06, 1.0574058251222596e-06]	wz	1	3
478	478	578	rouhe	cy_668525699_2178194982.wav	D:\\hc--document\\all text\\P8_medical\\thesis_dataset\\use_wav_raw\\668525699\\2178194982.wav	0	4	[0.0018561845645308495, 6.618081727083336e-08, 6.7628698161570355e-06, 0.00022443741909228265, 0.9978975057601929, 1.496244476584252e-05]	rouhe	1	4
479	479	790	general	cy_620980612_1906662947.wav	D:\\hc--document\\all text\\P8_medical\\thesis_dataset\\use_wav_raw\\620980612\\1906662947.wav	0	0	[0.9987562894821167, 6.03639591645333e-07, 0.0006115681608207524, 0.00040573911974206567, 0.00022576841001864523, 2.541346022510993e-09]	general	1	0
480	480	1704	yl	cy_722561282_3348321895.wav	D:\\hc--document\\all text\\P8_medical\\thesis_dataset\\use_wav_raw\\722561282\\3348321895.wav	0	5	[0.002742271637544036, 0.00047896133037284017, 0.000138209798024036, 0.0004516643239185214, 4.753772373078391e-05, 0.9961413741111755]	yl	1	5
481	481	1502	general	cy_713370592_3138075982.wav	D:\\hc--document\\all text\\P8_medical\\thesis_dataset\\use_wav_raw\\713370592\\3138075982.wav	0	0	[0.9997650980949402, 3.073346078963368e-06, 0.00022477599850390106, 1.0033458011093899e-06, 1.971144001799985e-06, 3.968544660892803e-06]	general	1	0
482	482	1778	general	cy_723718426_3376984230.wav	D:\\hc--document\\all text\\P8_medical\\thesis_dataset\\use_wav_raw\\723718426\\3376984230.wav	0	0	[0.9999986886978149, 7.16372294817802e-10, 5.035021217736357e-07, 5.224969186201633e-07, 3.550132703367126e-07, 9.373658294009601e-09]	general	1	0
483	483	1117	wz	cy_716140312_3201552872.wav	D:\\hc--document\\all text\\P8_medical\\thesis_dataset\\use_wav_raw\\716140312\\3201552872.wav	0	3	[3.950461177737452e-05, 4.410917426866945e-07, 0.0005843619583174586, 0.9993395209312439, 3.592245775507763e-05, 3.0863316169416066e-07]	wz	1	3
484	484	710	rouhe	cy_694951414_2742900676.wav	D:\\hc--document\\all text\\P8_medical\\thesis_dataset\\use_wav_raw\\694951414\\2742900676.wav	0	4	[2.0189401766401716e-05, 1.4138684667486245e-09, 1.0592526450636797e-05, 3.762069172807969e-05, 0.9999289512634277, 2.674746383490856e-06]	rouhe	1	4
485	485	1538	general	cy_658952207_2109717215.wav	D:\\hc--document\\all text\\P8_medical\\thesis_dataset\\use_wav_raw\\658952207\\2109717215.wav	0	0	[0.9999701976776123, 3.7554511891357834e-06, 1.5431187421199866e-05, 2.5047997951332945e-06, 8.00989437266253e-06, 1.2495019063862856e-07]	general	1	0
486	486	433	rouhe	cy_664445294_2140204709.wav	D:\\hc--document\\all text\\P8_medical\\thesis_dataset\\use_wav_raw\\664445294\\2140204709.wav	0	4	[7.789955998305231e-05, 2.8291620424170105e-07, 0.00022519822232425213, 0.00040248926961794496, 0.9992882609367371, 5.9974217947456054e-06]	rouhe	1	4
487	487	687	general	cy_712843823_3127041353.wav	D:\\hc--document\\all text\\P8_medical\\thesis_dataset\\use_wav_raw\\712843823\\3127041353.wav	0	0	[0.9999899864196777, 1.1855929571424895e-09, 7.965747499838471e-06, 1.1147726581839379e-06, 4.3588437392827473e-07, 3.8416033021348994e-07]	general	1	0
488	488	781	fn	dx_90602000_29423833.wav	D:\\hc--document\\all text\\P8_medical\\thesis_dataset\\use_wav_raw\\90602000\\29423833.wav	0	1	[7.201209427876165e-06, 0.9999897480010986, 8.27802679737033e-08, 3.124710934443442e-09, 6.106834593566646e-09, 2.9232551241875626e-06]	fn	1	1
489	489	150	fn	cy_683375197_2493677844.wav	D:\\hc--document\\all text\\P8_medical\\thesis_dataset\\use_wav_raw\\683375197\\2493677844.wav	0	1	[4.533771425485611e-05, 0.9969965219497681, 0.00034088591928593814, 3.3124348419732996e-07, 3.8185859011719e-05, 0.0025787532795220613]	fn	1	1
490	490	1104	general	cy_712334712_3117925773.wav	D:\\hc--document\\all text\\P8_medical\\thesis_dataset\\use_wav_raw\\712334712\\3117925773.wav	0	0	[0.9999909400939941, 1.4548198201680407e-08, 5.641412371915067e-06, 2.2604251626034966e-06, 1.1862698556797113e-06, 1.0988994603167157e-08]	general	1	0
491	491	653	fn	dx_90596331_29397074.wav	D:\\hc--document\\all text\\P8_medical\\thesis_dataset\\use_wav_raw\\90596331\\29397074.wav	0	1	[2.934745225502411e-06, 0.999957799911499, 1.7157450201921165e-05, 1.9027118469239213e-05, 3.0147677989589283e-06, 2.6699733979285156e-08]	fn	1	1
492	492	1587	general	cy_723993629_3382229646.wav	D:\\hc--document\\all text\\P8_medical\\thesis_dataset\\use_wav_raw\\723993629\\3382229646.wav	0	0	[0.9999560117721558, 5.025928828672477e-08, 6.2486869865097106e-06, 1.6011046682251617e-05, 2.1701176592614502e-05, 8.18249503709012e-08]	general	1	0
493	493	339	general	cy_708675896_3047243266.wav	D:\\hc--document\\all text\\P8_medical\\thesis_dataset\\use_wav_raw\\708675896\\3047243266.wav	0	0	[0.9997617602348328, 2.2078380425227806e-05, 0.00012033269013045356, 9.231192234437913e-05, 3.327298600197537e-06, 1.8796951906097092e-07]	general	1	0
494	494	1056	rouhe	cy_720687336_3307063592.wav	D:\\hc--document\\all text\\P8_medical\\thesis_dataset\\use_wav_raw\\720687336\\3307063592.wav	0	4	[1.8388591342954896e-05, 5.343036946214852e-08, 2.289724216097966e-05, 1.7499766045148135e-06, 0.9999560117721558, 9.14580368771567e-07]	rouhe	1	4
495	495	837	fn	cy_594386602_1767800210.wav	D:\\hc--document\\all text\\P8_medical\\thesis_dataset\\use_wav_raw\\594386602\\1767800210.wav	0	1	[0.0013205282157287002, 0.9954537153244019, 0.00269519304856658, 3.745142578281957e-07, 0.0005298657924868166, 3.559412391496153e-07]	fn	1	1
496	496	1387	fn	dx_92322944_31694243.wav	D:\\hc--document\\all text\\P8_medical\\thesis_dataset\\use_wav_raw\\92322944\\31694243.wav	0	1	[0.24836671352386475, 0.7501140832901001, 0.00011387339327484369, 0.0007000669138506055, 6.370708433678374e-05, 0.000641627877485007]	fn	1	1
497	497	1545	rouhe	cy_723691707_3375245014.wav	D:\\hc--document\\all text\\P8_medical\\thesis_dataset\\use_wav_raw\\723691707\\3375245014.wav	0	4	[0.00764437485486269, 1.6601018160145031e-06, 0.0010875622974708676, 0.0037284945137798786, 0.9875330924987793, 4.8349861572205555e-06]	rouhe	1	4
498	498	216	rouhe	cy_708611974_3044512760.wav	D:\\hc--document\\all text\\P8_medical\\thesis_dataset\\use_wav_raw\\708611974\\3044512760.wav	0	4	[2.0979830139822297e-07, 1.947029898419217e-10, 2.625174033710209e-07, 6.349399336613715e-05, 0.9999359846115112, 1.2528183823690142e-08]	rouhe	1	4
499	499	434	fn	cy_644032736_2029460588.wav	D:\\hc--document\\all text\\P8_medical\\thesis_dataset\\use_wav_raw\\644032736\\2029460588.wav	0	1	[0.0004697877448052168, 0.9985660910606384, 0.0009354479843750596, 2.7141129976371303e-05, 7.132945825105708e-07, 8.845015031511139e-07]	fn	1	1
500	500	1314	general	cy_686980309_2571607788.wav	D:\\hc--document\\all text\\P8_medical\\thesis_dataset\\use_wav_raw\\686980309\\2571607788.wav	0	0	[0.9999816417694092, 2.7857090572069865e-06, 1.0618047781463247e-05, 1.9406591889037372e-07, 4.711487235908862e-06, 6.027275567532797e-09]	general	1	0
501	501	476	wz	dx_84438061_24123545.wav	D:\\hc--document\\all text\\P8_medical\\thesis_dataset\\use_wav_raw\\84438061\\24123545.wav	0	3	[4.1526676795911044e-05, 1.5135366737695222e-08, 4.998655276722275e-05, 0.9998947381973267, 5.248049546935363e-06, 8.450731002085377e-06]	wz	1	3
502	502	816	rouhe	cy_720349178_3299380190.wav	D:\\hc--document\\all text\\P8_medical\\thesis_dataset\\use_wav_raw\\720349178\\3299380190.wav	0	4	[1.4369642485689837e-05, 4.664976391288711e-11, 2.204602935762523e-07, 1.6136666090460494e-05, 0.9999692440032959, 6.930095386437074e-10]	rouhe	1	4
503	503	138	fn	dx_89804477_28332090.wav	D:\\hc--document\\all text\\P8_medical\\thesis_dataset\\use_wav_raw\\89804477\\28332090.wav	0	1	[8.881956432560401e-07, 0.9998441934585571, 0.00015436552348546684, 1.7262552498564787e-11, 2.928748870090203e-07, 2.420603664177179e-07]	fn	1	1
504	504	918	general	cy_717808607_3239988649.wav	D:\\hc--document\\all text\\P8_medical\\thesis_dataset\\use_wav_raw\\717808607\\3239988649.wav	0	0	[0.999980092048645, 1.5830665915927966e-06, 4.5820261220796965e-06, 2.4638420654810034e-06, 1.035534205584554e-05, 9.75732632468862e-07]	general	1	0
505	505	1672	general	dx_85700608_24597553.wav	D:\\hc--document\\all text\\P8_medical\\thesis_dataset\\use_wav_raw\\85700608\\24597553.wav	0	0	[0.9995765089988708, 6.616850356522264e-08, 3.495409691822715e-05, 0.00036367480061016977, 1.7544674847158603e-05, 7.285890660568839e-06]	general	1	0
506	506	1124	yl	dx_89468403_32026851.wav	D:\\hc--document\\all text\\P8_medical\\thesis_dataset\\use_wav_raw\\89468403\\32026851.wav	0	5	[2.574381596787134e-07, 4.711849896921194e-07, 2.0858088589648105e-08, 1.6355450497940183e-05, 3.6057905106190447e-08, 0.9999828338623047]	yl	1	5
507	507	1401	yl	cy_718169095_3250011396.wav	D:\\hc--document\\all text\\P8_medical\\thesis_dataset\\use_wav_raw\\718169095\\3250011396.wav	0	5	[1.5081821402418427e-05, 0.0002497422101441771, 0.0004543039249256253, 1.414722646586597e-05, 0.004480405710637569, 0.9947863817214966]	yl	1	5
508	508	1635	jd	dx_77288236_21887610.wav	D:\\hc--document\\all text\\P8_medical\\thesis_dataset\\use_wav_raw\\77288236\\21887610.wav	0	2	[0.0003608793194871396, 2.999802006797836e-07, 0.9972695708274841, 0.002153466222807765, 0.00016333078383468091, 5.247212538961321e-05]	jd	1	2
509	509	93	fn	cy_437144255_1072512441.wav	D:\\hc--document\\all text\\P8_medical\\thesis_dataset\\use_wav_raw\\437144255\\1072512441.wav	0	1	[0.0001343017938779667, 0.999552309513092, 0.0003126451629213989, 2.561800194200714e-08, 7.224787736959115e-07, 2.1902465618950373e-08]	fn	1	1
510	510	922	rouhe	cy_670469502_2218229146.wav	D:\\hc--document\\all text\\P8_medical\\thesis_dataset\\use_wav_raw\\670469502\\2218229146.wav	0	4	[0.00019769420032389462, 3.496557155813207e-06, 3.851706424029544e-05, 4.373279807623476e-05, 0.9997162222862244, 3.221620374915801e-07]	rouhe	1	4
511	511	1614	general	cy_673645164_2284678056.wav	D:\\hc--document\\all text\\P8_medical\\thesis_dataset\\use_wav_raw\\673645164\\2284678056.wav	0	0	[0.9999964237213135, 1.7691933473784616e-09, 4.042022396788525e-07, 1.3601789987660595e-06, 9.00916745649738e-07, 8.975037530944974e-07]	general	1	0
512	512	701	wz	cy_724704215_3400362768.wav	D:\\hc--document\\all text\\P8_medical\\thesis_dataset\\use_wav_raw\\724704215\\3400362768.wav	0	3	[1.1525822628755122e-05, 1.1150011687277583e-06, 6.21255537680554e-07, 0.9999833106994629, 1.139959977081162e-06, 2.375529675191501e-06]	wz	1	3
513	513	1037	wz	dx_91272395_30221517.wav	D:\\hc--document\\all text\\P8_medical\\thesis_dataset\\use_wav_raw\\91272395\\30221517.wav	0	3	[2.539317165428656e-06, 5.544473213880963e-10, 8.92564366949955e-06, 0.9999885559082031, 1.8589114247902216e-08, 9.446265991641667e-10]	wz	1	3
514	514	403	rouhe	cy_691147819_2661123322.wav	D:\\hc--document\\all text\\P8_medical\\thesis_dataset\\use_wav_raw\\691147819\\2661123322.wav	0	4	[8.706644621270243e-06, 8.602722978423571e-10, 1.1713418643921614e-06, 0.0039954641833901405, 0.9959944486618042, 2.577050395302649e-07]	rouhe	1	4
515	515	1741	yl	cy_692412837_2689000072.wav	D:\\hc--document\\all text\\P8_medical\\thesis_dataset\\use_wav_raw\\692412837\\2689000072.wav	0	5	[0.0007540059159509838, 4.6064895286690444e-05, 6.911358468641993e-06, 1.231769829246332e-06, 3.180789644829929e-05, 0.9991600513458252]	yl	1	5
516	516	66	general	dx_87009613_26185393.wav	D:\\hc--document\\all text\\P8_medical\\thesis_dataset\\use_wav_raw\\87009613\\26185393.wav	0	0	[0.9999405145645142, 4.369007626792154e-07, 2.5149840894300723e-06, 1.0942991401918789e-08, 5.652810796163976e-05, 1.4881820220580266e-09]	general	1	0
517	517	1257	yl	cy_698817170_2824904334.wav	D:\\hc--document\\all text\\P8_medical\\thesis_dataset\\use_wav_raw\\698817170\\2824904334.wav	0	5	[2.961374434562458e-07, 6.941618124756133e-08, 1.0157953056477709e-07, 6.751832426488136e-11, 5.045255875302246e-07, 0.999998927116394]	yl	1	5
518	518	549	wz	dx_84096642_28304707.wav	D:\\hc--document\\all text\\P8_medical\\thesis_dataset\\use_wav_raw\\84096642\\28304707.wav	0	3	[4.9919103730644565e-06, 1.9815962204461357e-08, 2.540671403039596e-06, 0.9999924898147583, 1.8382324995513954e-08, 1.1865104454500397e-08]	wz	1	3
519	519	707	yl	cy_688115999_2596486872.wav	D:\\hc--document\\all text\\P8_medical\\thesis_dataset\\use_wav_raw\\688115999\\2596486872.wav	0	5	[0.0014005179982632399, 6.8046661638732076e-09, 6.157657850280884e-08, 0.0007646408048458397, 0.007258996833115816, 0.9905757904052734]	yl	1	5
520	520	1558	wz	cy_721130997_3316597479.wav	D:\\hc--document\\all text\\P8_medical\\thesis_dataset\\use_wav_raw\\721130997\\3316597479.wav	0	3	[6.878364274598425e-06, 1.7143087234217091e-06, 3.095454667345621e-05, 0.9998437166213989, 9.912021778291091e-05, 1.7588556147529744e-05]	wz	1	3
521	521	313	general	dx_74841249_21160893.wav	D:\\hc--document\\all text\\P8_medical\\thesis_dataset\\use_wav_raw\\74841249\\21160893.wav	0	0	[0.999852180480957, 1.922905084938975e-06, 2.362225330898582e-07, 0.00014412912423722446, 8.162585345417028e-07, 7.32274429537938e-07]	general	1	0
522	522	820	wz	cy_714569759_3164363862.wav	D:\\hc--document\\all text\\P8_medical\\thesis_dataset\\use_wav_raw\\714569759\\3164363862.wav	0	3	[2.2143663954921067e-05, 1.7395821672039347e-08, 3.814857791439863e-06, 0.999970555305481, 1.536760919407243e-06, 1.9242663711338537e-06]	wz	1	3
523	523	485	general	dx_67363411_18898986.wav	D:\\hc--document\\all text\\P8_medical\\thesis_dataset\\use_wav_raw\\67363411\\18898986.wav	0	0	[0.9999814033508301, 5.600133476946212e-07, 1.769531507989086e-07, 1.718926796456799e-05, 7.623477245033428e-07, 4.239231188307713e-08]	general	1	0
524	524	1335	rouhe	cy_684293417_2514144166.wav	D:\\hc--document\\all text\\P8_medical\\thesis_dataset\\use_wav_raw\\684293417\\2514144166.wav	0	4	[2.8153574021416716e-05, 4.871048631116537e-08, 1.8809734001479228e-06, 7.032928260741755e-05, 0.9998878240585327, 1.1797494153142907e-05]	rouhe	1	4
525	525	602	jd	cy_714351931_3159616114.wav	D:\\hc--document\\all text\\P8_medical\\thesis_dataset\\use_wav_raw\\714351931\\3159616114.wav	0	2	[0.0003186674730386585, 2.0172144559182925e-06, 0.9996590614318848, 9.105414392251987e-06, 1.0667728020052891e-05, 4.3803086668958713e-07]	jd	1	2
526	526	456	general	cy_649090805_2055733121.wav	D:\\hc--document\\all text\\P8_medical\\thesis_dataset\\use_wav_raw\\649090805\\2055733121.wav	0	0	[0.9999744892120361, 5.202145825222715e-09, 2.3864145077823196e-06, 1.4697164260724094e-05, 8.46422972244909e-06, 9.774828058084495e-09]	general	1	0
527	527	399	fn	dx_57284218_15377196.wav	D:\\hc--document\\all text\\P8_medical\\thesis_dataset\\use_wav_raw\\57284218\\15377196.wav	0	1	[3.309736030132626e-06, 0.9999911785125732, 5.365816377889132e-06, 2.224061490530005e-10, 3.5414959853596883e-09, 6.778771677318218e-08]	fn	1	1
528	528	1555	fn	dx_65539775_18088892.wav	D:\\hc--document\\all text\\P8_medical\\thesis_dataset\\use_wav_raw\\65539775\\18088892.wav	0	1	[1.2288297511986457e-05, 0.9996411800384521, 0.0002824031689669937, 1.108303422370227e-06, 4.5150409277994186e-06, 5.854429764440283e-05]	fn	1	1
529	529	638	wz	dx_88034437_26466204.wav	D:\\hc--document\\all text\\P8_medical\\thesis_dataset\\use_wav_raw\\88034437\\26466204.wav	0	3	[1.3580929589807056e-05, 2.7804588853541645e-07, 3.684349576360546e-05, 0.9997133612632751, 0.00023564854927826673, 3.2608301125947037e-07]	wz	1	3
530	530	1115	rouhe	cy_694218380_2726436170.wav	D:\\hc--document\\all text\\P8_medical\\thesis_dataset\\use_wav_raw\\694218380\\2726436170.wav	0	4	[0.0004602924163918942, 2.989628811178591e-08, 3.783341995244882e-08, 0.00035623027360998094, 0.9991720914840698, 1.1453264960437082e-05]	rouhe	1	4
531	531	1398	fn	dx_91051151_30260942.wav	D:\\hc--document\\all text\\P8_medical\\thesis_dataset\\use_wav_raw\\91051151\\30260942.wav	0	1	[2.2399910449166782e-05, 0.9964145421981812, 0.0034743223804980516, 1.237316041624581e-06, 6.117886641732184e-06, 8.136586984619498e-05]	fn	1	1
532	532	302	rouhe	cy_719264689_3273408895.wav	D:\\hc--document\\all text\\P8_medical\\thesis_dataset\\use_wav_raw\\719264689\\3273408895.wav	0	4	[2.947025222965749e-06, 3.798950487521324e-09, 1.3355762575884e-06, 1.6254178262897767e-05, 0.9999743700027466, 5.032554327044636e-06]	rouhe	1	4
533	533	1071	rouhe	cy_719270691_3273869539.wav	D:\\hc--document\\all text\\P8_medical\\thesis_dataset\\use_wav_raw\\719270691\\3273869539.wav	0	4	[5.352233529265504e-06, 7.857047279458129e-08, 2.9765615181531757e-06, 4.616782462107949e-05, 0.999944806098938, 5.861716658728255e-07]	rouhe	1	4
534	534	1367	general	cy_652903645_2077988546.wav	D:\\hc--document\\all text\\P8_medical\\thesis_dataset\\use_wav_raw\\652903645\\2077988546.wav	0	0	[0.9999867677688599, 1.4457185670835315e-08, 1.2115756362618413e-05, 8.048559152484813e-08, 8.61117939621181e-07, 1.5939947672904964e-07]	general	1	0
535	535	1360	yl	dx_88171332_28137015.wav	D:\\hc--document\\all text\\P8_medical\\thesis_dataset\\use_wav_raw\\88171332\\28137015.wav	0	5	[3.826446845778264e-05, 2.9204018119344255e-06, 3.604904804888065e-06, 8.902154513634741e-05, 6.617083272431046e-05, 0.9998000264167786]	yl	1	5
536	536	1055	general	cy_654900062_2087056355.wav	D:\\hc--document\\all text\\P8_medical\\thesis_dataset\\use_wav_raw\\654900062\\2087056355.wav	0	0	[0.99972003698349, 1.7891457559926494e-07, 0.00011370772699592635, 6.54086034046486e-05, 0.00010013553401222453, 5.442971087177284e-07]	general	1	0
537	537	1274	yl	cy_719224909_3272036049.wav	D:\\hc--document\\all text\\P8_medical\\thesis_dataset\\use_wav_raw\\719224909\\3272036049.wav	0	5	[0.0012973680859431624, 2.6036181225208566e-05, 9.617994692234788e-06, 4.901559691461443e-07, 1.4148225773169543e-06, 0.9986650943756104]	yl	1	5
538	538	648	general	cy_707785098_3028049798.wav	D:\\hc--document\\all text\\P8_medical\\thesis_dataset\\use_wav_raw\\707785098\\3028049798.wav	0	0	[0.9999945163726807, 5.984921003232557e-09, 4.647102684884885e-07, 2.184232016588794e-06, 2.604533619887661e-06, 1.7039839406152169e-07]	general	1	0
539	539	413	jd	dx_84826716_24277023.wav	D:\\hc--document\\all text\\P8_medical\\thesis_dataset\\use_wav_raw\\84826716\\24277023.wav	0	2	[3.569155978766503e-06, 3.098018851233064e-06, 0.9999933242797852, 8.376876081683804e-09, 1.7679575137208303e-08, 2.2413055855707853e-09]	jd	1	2
540	540	1212	general	cy_723619456_3375042432.wav	D:\\hc--document\\all text\\P8_medical\\thesis_dataset\\use_wav_raw\\723619456\\3375042432.wav	0	0	[0.9998736381530762, 5.1986578597507105e-08, 2.3445636543328874e-05, 9.970454266294837e-05, 2.3069831058819545e-06, 8.372056754524237e-07]	general	1	0
541	541	1575	rouhe	dx_91085255_30452049.wav	D:\\hc--document\\all text\\P8_medical\\thesis_dataset\\use_wav_raw\\91085255\\30452049.wav	0	4	[4.008316864201333e-06, 8.18587864159781e-09, 4.934664588063242e-08, 4.778938546223799e-06, 0.9999905824661255, 5.738859272241825e-07]	rouhe	1	4
542	542	1366	jd	dx_84199007_26686546.wav	D:\\hc--document\\all text\\P8_medical\\thesis_dataset\\use_wav_raw\\84199007\\26686546.wav	0	2	[0.0006660082144662738, 2.389536923885771e-08, 0.9976589679718018, 0.0015897700795903802, 8.32509103929624e-05, 1.9887397684215102e-06]	jd	1	2
543	543	1381	yl	dx_91375969_30393836.wav	D:\\hc--document\\all text\\P8_medical\\thesis_dataset\\use_wav_raw\\91375969\\30393836.wav	0	5	[0.0008855191990733147, 5.689218596671708e-05, 9.116523642660468e-07, 0.000164967670571059, 1.1121706847916357e-05, 0.9988805651664734]	yl	1	5
544	544	1686	yl	dx_90652993_29696865.wav	D:\\hc--document\\all text\\P8_medical\\thesis_dataset\\use_wav_raw\\90652993\\29696865.wav	0	5	[0.0007288328488357365, 5.546824468183331e-05, 7.677091343794018e-05, 0.0004379137244541198, 0.0006751573528163135, 0.9980258941650391]	yl	1	5
545	545	975	yl	cy_702264986_2901666914.wav	D:\\hc--document\\all text\\P8_medical\\thesis_dataset\\use_wav_raw\\702264986\\2901666914.wav	0	5	[4.24448535341071e-06, 3.6272997476771707e-06, 2.914945298471139e-06, 2.066104207187891e-05, 3.518961602821946e-05, 0.9999334812164307]	yl	1	5
546	546	964	fn	cy_717475752_3232280516.wav	D:\\hc--document\\all text\\P8_medical\\thesis_dataset\\use_wav_raw\\717475752\\3232280516.wav	0	1	[3.060037124669179e-05, 0.9999393224716187, 2.103586894008913e-06, 5.639923301714589e-07, 1.4574672604794614e-05, 1.2809978215955198e-05]	fn	1	1
547	547	1061	general	dx_50052183_13088139.wav	D:\\hc--document\\all text\\P8_medical\\thesis_dataset\\use_wav_raw\\50052183\\13088139.wav	0	0	[0.9999510049819946, 1.790006172086578e-05, 1.9373936083866283e-05, 4.878009804087924e-06, 6.6356169554637745e-06, 9.900900721504513e-08]	general	1	0
548	548	1158	yl	cy_709115402_3057087240.wav	D:\\hc--document\\all text\\P8_medical\\thesis_dataset\\use_wav_raw\\709115402\\3057087240.wav	0	5	[0.0012888406636193395, 2.504559915905702e-06, 0.00032333770650438964, 6.537548529195192e-07, 5.308544928084302e-07, 0.9983842372894287]	yl	1	5
549	549	1405	yl	dx_91281651_30253082.wav	D:\\hc--document\\all text\\P8_medical\\thesis_dataset\\use_wav_raw\\91281651\\30253082.wav	0	5	[1.3317537650436861e-06, 4.01981105824234e-06, 0.007772394455969334, 4.240493581164628e-06, 3.17959234052978e-06, 0.9922148585319519]	yl	1	5
550	550	256	yl	cy_680462270_2430956710.wav	D:\\hc--document\\all text\\P8_medical\\thesis_dataset\\use_wav_raw\\680462270\\2430956710.wav	0	5	[2.4658063921378925e-05, 1.9692872683663154e-06, 0.0026010775472968817, 0.0004956579650752246, 9.832927025854588e-05, 0.9967783093452454]	yl	1	5
551	551	257	fn	cy_691232556_2662827672.wav	D:\\hc--document\\all text\\P8_medical\\thesis_dataset\\use_wav_raw\\691232556\\2662827672.wav	0	1	[0.021383706480264664, 0.7790748476982117, 0.0035577507223933935, 0.13141943514347076, 0.06447852402925491, 8.583375165471807e-05]	fn	1	1
552	552	341	yl	cy_719288462_3273220750.wav	D:\\hc--document\\all text\\P8_medical\\thesis_dataset\\use_wav_raw\\719288462\\3273220750.wav	0	5	[0.002469420898705721, 3.578423638828099e-05, 0.0008266318473033607, 0.00017543829744681716, 0.0011455187341198325, 0.9953470826148987]	yl	1	5
553	553	1594	wz	cy_674139190_2296073742.wav	D:\\hc--document\\all text\\P8_medical\\thesis_dataset\\use_wav_raw\\674139190\\2296073742.wav	0	3	[1.4459523356435966e-07, 2.0050929805393025e-09, 8.94161900077961e-08, 0.9999991655349731, 6.080248340367689e-07, 1.0296879793258995e-08]	wz	1	3
554	554	585	wz	cy_701084692_2875464378.wav	D:\\hc--document\\all text\\P8_medical\\thesis_dataset\\use_wav_raw\\701084692\\2875464378.wav	0	3	[0.0006130265537649393, 3.4893824363280146e-07, 0.00019268665346316993, 0.9990239143371582, 0.00015346270811278373, 1.6508380213053897e-05]	wz	1	3
555	555	101	general	cy_591081511_1750922651.wav	D:\\hc--document\\all text\\P8_medical\\thesis_dataset\\use_wav_raw\\591081511\\1750922651.wav	0	0	[0.9999667406082153, 3.3968362345149217e-07, 1.7443552451368305e-06, 2.8384987672325224e-05, 2.4631069663882954e-06, 1.884528870732538e-07]	general	1	0
556	556	1000	jd	dx_89994595_28686824.wav	D:\\hc--document\\all text\\P8_medical\\thesis_dataset\\use_wav_raw\\89994595\\28686824.wav	0	2	[0.0022112252190709114, 4.973120303475298e-05, 0.9976561069488525, 5.777832029707497e-06, 3.786516026593745e-05, 3.9284386730287224e-05]	jd	1	2
557	557	159	wz	dx_91574478_30975886.wav	D:\\hc--document\\all text\\P8_medical\\thesis_dataset\\use_wav_raw\\91574478\\30975886.wav	0	3	[3.046234451176133e-05, 3.6018722227026956e-08, 6.856044365122216e-06, 0.9999599456787109, 2.065217813651543e-06, 6.580983722415112e-07]	wz	1	3
558	558	1093	rouhe	cy_722872132_3356796339.wav	D:\\hc--document\\all text\\P8_medical\\thesis_dataset\\use_wav_raw\\722872132\\3356796339.wav	0	4	[3.2069139706436545e-05, 1.4295805158326402e-05, 8.101526418613503e-07, 0.00017244648188352585, 0.9996622800827026, 0.00011810100841103122]	rouhe	1	4
559	559	1453	rouhe	cy_724618580_3398832006.wav	D:\\hc--document\\all text\\P8_medical\\thesis_dataset\\use_wav_raw\\724618580\\3398832006.wav	0	4	[0.00038603306165896356, 0.0006735191564075649, 0.00012312427861616015, 1.1027108257621876e-06, 0.9987267851829529, 8.952691132435575e-05]	rouhe	1	4
560	560	590	general	cy_440807732_1084971126.wav	D:\\hc--document\\all text\\P8_medical\\thesis_dataset\\use_wav_raw\\440807732\\1084971126.wav	0	0	[0.9999887943267822, 1.5758917015773477e-07, 6.816277164034545e-06, 3.0767084808758227e-06, 2.848711915248714e-07, 8.958934358815895e-07]	general	1	0
561	561	362	yl	dx_77346450_21866947.wav	D:\\hc--document\\all text\\P8_medical\\thesis_dataset\\use_wav_raw\\77346450\\21866947.wav	0	5	[0.010963953100144863, 0.00014341446512844414, 0.00017137345275841653, 0.0005141608417034149, 0.0019450954860076308, 0.9862620234489441]	yl	1	5
562	562	520	wz	cy_719371623_3274705603.wav	D:\\hc--document\\all text\\P8_medical\\thesis_dataset\\use_wav_raw\\719371623\\3274705603.wav	0	3	[0.003189572598785162, 1.804566807095398e-08, 0.005185297224670649, 0.9915598034858704, 6.148302782094106e-05, 3.7217776025499916e-06]	wz	1	3
563	563	136	yl	cy_667657143_2163455644.wav	D:\\hc--document\\all text\\P8_medical\\thesis_dataset\\use_wav_raw\\667657143\\2163455644.wav	0	5	[0.0007839880418032408, 0.0003358982503414154, 6.668401965725934e-06, 1.720170246244379e-07, 1.1940335298277205e-06, 0.9988721013069153]	yl	1	5
564	564	850	general	cy_704569798_2954507896.wav	D:\\hc--document\\all text\\P8_medical\\thesis_dataset\\use_wav_raw\\704569798\\2954507896.wav	0	0	[0.9999604225158691, 2.359369517535015e-07, 1.8360196918365546e-05, 2.084683728753589e-05, 6.043693190349586e-08, 2.2090295814791716e-08]	general	1	0
565	565	630	yl	dx_92383345_32027433.wav	D:\\hc--document\\all text\\P8_medical\\thesis_dataset\\use_wav_raw\\92383345\\32027433.wav	0	5	[0.0002109452325385064, 2.2185937268659472e-05, 1.0709346724979696e-06, 0.00047916892799548805, 1.1201301276742015e-05, 0.9992755055427551]	yl	1	5
566	566	859	rouhe	cy_665071172_2143215503.wav	D:\\hc--document\\all text\\P8_medical\\thesis_dataset\\use_wav_raw\\665071172\\2143215503.wav	0	4	[0.0007656457601115108, 8.586261174059473e-06, 0.0013424073113128543, 7.941725198179483e-05, 0.997802197933197, 1.704847363726003e-06]	rouhe	1	4
567	567	1173	rouhe	cy_719445597_3277649892.wav	D:\\hc--document\\all text\\P8_medical\\thesis_dataset\\use_wav_raw\\719445597\\3277649892.wav	0	4	[2.318878068763297e-05, 3.030082434962722e-11, 5.3162452786637004e-06, 0.0003045282210223377, 0.9996668100357056, 7.558674752772276e-08]	rouhe	1	4
568	568	1223	jd	dx_57983592_15621523.wav	D:\\hc--document\\all text\\P8_medical\\thesis_dataset\\use_wav_raw\\57983592\\15621523.wav	0	2	[2.1713700334657915e-05, 4.48479568149196e-06, 0.9997480511665344, 4.8148369387490675e-05, 0.0001040219867718406, 7.362678297795355e-05]	jd	1	2
569	569	526	fn	cy_716237932_3204159308.wav	D:\\hc--document\\all text\\P8_medical\\thesis_dataset\\use_wav_raw\\716237932\\3204159308.wav	0	1	[0.026802439242601395, 0.9699504971504211, 7.170650496846065e-05, 5.96445443079574e-06, 0.0004438681935425848, 0.00272543728351593]	fn	1	1
570	570	513	general	cy_722921780_3356817364.wav	D:\\hc--document\\all text\\P8_medical\\thesis_dataset\\use_wav_raw\\722921780\\3356817364.wav	0	0	[0.9999489784240723, 6.561597274412634e-07, 2.8020371246384457e-05, 2.4620251224405365e-06, 1.979996159207076e-05, 4.2651276288552253e-08]	general	1	0
571	571	1271	yl	cy_667609247_2159620364.wav	D:\\hc--document\\all text\\P8_medical\\thesis_dataset\\use_wav_raw\\667609247\\2159620364.wav	0	5	[3.1842300813877955e-05, 1.4989407048915382e-08, 2.3062473701429553e-05, 1.380037133458245e-06, 4.3269956222502515e-06, 0.9999393224716187]	yl	1	5
572	572	1080	rouhe	cy_709923870_3071556145.wav	D:\\hc--document\\all text\\P8_medical\\thesis_dataset\\use_wav_raw\\709923870\\3071556145.wav	0	4	[0.00025361563893966377, 1.1593433768553041e-08, 2.760331699391827e-05, 0.0001030737257678993, 0.999614953994751, 6.896733566463809e-07]	rouhe	1	4
573	573	962	wz	cy_671079700_2231027278.wav	D:\\hc--document\\all text\\P8_medical\\thesis_dataset\\use_wav_raw\\671079700\\2231027278.wav	0	3	[4.307524432078935e-05, 1.1498925545083694e-07, 1.412977212567057e-06, 0.9998996257781982, 8.395681106776465e-06, 4.7306788474088535e-05]	wz	1	3
574	574	1451	fn	cy_724434254_3393976859.wav	D:\\hc--document\\all text\\P8_medical\\thesis_dataset\\use_wav_raw\\724434254\\3393976859.wav	0	1	[1.3606281754618976e-05, 0.999758780002594, 0.00011810554133262485, 1.8371478063272662e-06, 5.7447730796411633e-05, 5.0307899073231965e-05]	fn	1	1
575	575	1748	general	cy_699622312_2843066098.wav	D:\\hc--document\\all text\\P8_medical\\thesis_dataset\\use_wav_raw\\699622312\\2843066098.wav	0	0	[0.9999639987945557, 1.5359766791789298e-07, 9.69926350080641e-06, 2.887523578465334e-06, 2.3294523998629302e-05, 2.4722352165440498e-08]	general	1	0
576	576	1036	rouhe	cy_674802457_2309299894.wav	D:\\hc--document\\all text\\P8_medical\\thesis_dataset\\use_wav_raw\\674802457\\2309299894.wav	0	4	[0.14885331690311432, 4.2936949284921866e-07, 0.00011738942703232169, 0.0012982195476070046, 0.849717378616333, 1.3212736121204216e-05]	rouhe	1	4
577	577	268	rouhe	cy_259034107_475332071.wav	D:\\hc--document\\all text\\P8_medical\\thesis_dataset\\use_wav_raw\\259034107\\475332071.wav	0	4	[0.00026230342336930335, 5.565679748542607e-05, 0.0017439813818782568, 0.004202987067401409, 0.9936158657073975, 0.00011922683916054666]	rouhe	1	4
578	578	436	jd	dx_89444539_31914772.wav	D:\\hc--document\\all text\\P8_medical\\thesis_dataset\\use_wav_raw\\89444539\\31914772.wav	0	2	[7.5965731411997695e-06, 2.4306332306878176e-06, 0.9999827146530151, 1.107031888381016e-08, 7.132067821657984e-06, 8.771416482034056e-09]	jd	1	2
579	579	1443	fn	cy_717951063_3243327346.wav	D:\\hc--document\\all text\\P8_medical\\thesis_dataset\\use_wav_raw\\717951063\\3243327346.wav	0	1	[1.1422089585266804e-07, 0.9999996423721313, 2.7538655800185552e-08, 4.5396357783999974e-09, 1.7466309998326324e-07, 8.409828389233098e-09]	fn	1	1
580	580	977	general	dx_91267340_30179287.wav	D:\\hc--document\\all text\\P8_medical\\thesis_dataset\\use_wav_raw\\91267340\\30179287.wav	0	0	[0.9996022582054138, 2.094808104757817e-09, 2.0461302483454347e-05, 0.000345076055964455, 3.120666224276647e-05, 9.521965012027067e-07]	general	1	0
581	581	957	general	cy_694686489_2736047948.wav	D:\\hc--document\\all text\\P8_medical\\thesis_dataset\\use_wav_raw\\694686489\\2736047948.wav	0	0	[0.9999306201934814, 8.736265932896004e-09, 5.101934675622033e-06, 4.4027477997587994e-05, 2.017921542574186e-05, 1.7711473176973414e-08]	general	1	0
582	582	1259	general	cy_716683601_3213571316.wav	D:\\hc--document\\all text\\P8_medical\\thesis_dataset\\use_wav_raw\\716683601\\3213571316.wav	0	0	[0.9999861717224121, 2.7017341253099403e-08, 7.014148195594316e-07, 2.803503207360336e-08, 5.772396889369702e-06, 7.308860858756816e-06]	general	1	0
583	583	1130	general	cy_717107800_3223540094.wav	D:\\hc--document\\all text\\P8_medical\\thesis_dataset\\use_wav_raw\\717107800\\3223540094.wav	0	0	[0.9999887943267822, 4.6290447244246025e-06, 2.5500562514935154e-06, 1.4219172044249717e-06, 5.196205847823876e-07, 2.1474750155903166e-06]	general	1	0
584	584	860	wz	cy_673971877_2291588306.wav	D:\\hc--document\\all text\\P8_medical\\thesis_dataset\\use_wav_raw\\673971877\\2291588306.wav	0	3	[1.8514225303079e-05, 1.043965358604737e-08, 6.552695595019031e-06, 0.9999738931655884, 1.0286382803315064e-06, 8.041453725127212e-09]	wz	1	3
585	585	1637	rouhe	cy_693180154_2704895748.wav	D:\\hc--document\\all text\\P8_medical\\thesis_dataset\\use_wav_raw\\693180154\\2704895748.wav	0	4	[0.0025259284302592278, 1.0004563222310026e-07, 0.0001542336103739217, 0.0001754127733875066, 0.9971432089805603, 9.88156443781918e-07]	rouhe	1	4
586	586	656	rouhe	cy_690134465_2642603700.wav	D:\\hc--document\\all text\\P8_medical\\thesis_dataset\\use_wav_raw\\690134465\\2642603700.wav	0	4	[2.721399823713e-06, 2.408038142220903e-07, 0.0006958098383620381, 6.235342880245298e-06, 0.9992947578430176, 1.3676535104423237e-07]	rouhe	1	4
587	587	455	yl	cy_692251835_2684712458.wav	D:\\hc--document\\all text\\P8_medical\\thesis_dataset\\use_wav_raw\\692251835\\2684712458.wav	0	5	[0.0048254369758069515, 1.746670932334382e-05, 0.0008455681963823736, 6.15016688243486e-06, 1.8992073819390498e-05, 0.9942864775657654]	yl	1	5
588	588	1600	general	cy_724808198_3402004282.wav	D:\\hc--document\\all text\\P8_medical\\thesis_dataset\\use_wav_raw\\724808198\\3402004282.wav	0	0	[0.9999738931655884, 2.0269735045985726e-07, 1.4127310350886546e-05, 1.1631053894234356e-05, 3.9564742593256597e-08, 1.0489677748637405e-07]	general	1	0
589	589	574	fn	dx_64265787_17710967.wav	D:\\hc--document\\all text\\P8_medical\\thesis_dataset\\use_wav_raw\\64265787\\17710967.wav	0	1	[3.744128116522916e-05, 0.9996919631958008, 0.0001659887784626335, 9.062221124622738e-07, 3.463789823854313e-07, 0.00010327797645004466]	fn	1	1
590	590	248	jd	cy_429536356_1043886528.wav	D:\\hc--document\\all text\\P8_medical\\thesis_dataset\\use_wav_raw\\429536356\\1043886528.wav	0	2	[0.0006279000081121922, 3.1940983262757072e-06, 0.9992751479148865, 6.138339085737243e-05, 1.1388916391297244e-05, 2.0945624783053063e-05]	jd	1	2
591	591	345	general	cy_692615702_2692578074.wav	D:\\hc--document\\all text\\P8_medical\\thesis_dataset\\use_wav_raw\\692615702\\2692578074.wav	0	0	[0.9999114274978638, 3.7363099636422703e-07, 4.213328429614194e-05, 3.663393363240175e-05, 5.471018084790558e-06, 4.0548343349655624e-06]	general	1	0
592	592	1412	wz	cy_682995157_2485508226.wav	D:\\hc--document\\all text\\P8_medical\\thesis_dataset\\use_wav_raw\\682995157\\2485508226.wav	0	3	[0.00017645407933741808, 5.536452363230637e-07, 1.1393063687137328e-05, 0.9997076392173767, 0.00010391773685114458, 9.443765236483159e-08]	wz	1	3
593	593	378	general	cy_714078166_3153300474.wav	D:\\hc--document\\all text\\P8_medical\\thesis_dataset\\use_wav_raw\\714078166\\3153300474.wav	0	0	[0.9999030828475952, 4.2813039158318134e-07, 3.119404254903202e-06, 9.206971299136057e-05, 3.562161055015167e-07, 9.644011242926354e-07]	general	1	0
594	594	954	wz	cy_663093559_2132397641.wav	D:\\hc--document\\all text\\P8_medical\\thesis_dataset\\use_wav_raw\\663093559\\2132397641.wav	0	3	[2.4047369606705615e-07, 1.4299586514887608e-10, 4.3084675382942805e-08, 0.9999997615814209, 2.7378722552984236e-11, 3.0907787180317614e-12]	wz	1	3
595	595	480	jd	cy_669944496_2208936506.wav	D:\\hc--document\\all text\\P8_medical\\thesis_dataset\\use_wav_raw\\669944496\\2208936506.wav	0	2	[5.274034151625528e-07, 2.1993241006157405e-08, 0.9999994039535522, 3.77219464553491e-08, 7.324384432294551e-10, 1.5897045832491408e-11]	jd	1	2
596	596	317	yl	cy_723169703_3363035252.wav	D:\\hc--document\\all text\\P8_medical\\thesis_dataset\\use_wav_raw\\723169703\\3363035252.wav	0	5	[0.0068093035370111465, 3.1674728688813047e-06, 0.007871628738939762, 0.004476393107324839, 0.0005382730159908533, 0.9803013205528259]	yl	1	5
597	597	331	wz	cy_672292892_2256065042.wav	D:\\hc--document\\all text\\P8_medical\\thesis_dataset\\use_wav_raw\\672292892\\2256065042.wav	0	3	[3.595244209009252e-07, 2.0842241710283815e-08, 1.5176320857790415e-06, 0.9999856948852539, 1.245296880370006e-05, 1.3728451708772127e-09]	wz	1	3
598	598	91	general	cy_723822757_3379655855.wav	D:\\hc--document\\all text\\P8_medical\\thesis_dataset\\use_wav_raw\\723822757\\3379655855.wav	0	0	[0.9999990463256836, 4.010932030951153e-08, 5.608666810985596e-07, 2.4192982550630404e-07, 1.579549007146852e-07, 1.5603509595507603e-08]	general	1	0
599	599	145	jd	cy_562776_2442795.wav	D:\\hc--document\\all text\\P8_medical\\thesis_dataset\\use_wav_raw\\562776\\2442795.wav	0	2	[4.049186463817023e-05, 1.1349873602739535e-05, 0.9998968839645386, 7.620540287689437e-08, 5.005315688322298e-05, 1.1449394605733687e-06]	jd	1	2
600	600	224	rouhe	cy_716689762_3213957667.wav	D:\\hc--document\\all text\\P8_medical\\thesis_dataset\\use_wav_raw\\716689762\\3213957667.wav	0	4	[1.2491599591157865e-05, 1.7771405680377939e-07, 2.9628980158236118e-08, 2.7553085146792e-06, 0.9999845027923584, 4.26532800190671e-08]	rouhe	1	4
601	601	1343	yl	cy_671365901_2236749254.wav	D:\\hc--document\\all text\\P8_medical\\thesis_dataset\\use_wav_raw\\671365901\\2236749254.wav	0	5	[0.007180372718721628, 0.00012030768266413361, 0.0007792729884386063, 2.8088537874282338e-05, 6.628331902902573e-05, 0.9918255805969238]	yl	1	5
602	602	1279	general	cy_621218560_1908069626.wav	D:\\hc--document\\all text\\P8_medical\\thesis_dataset\\use_wav_raw\\621218560\\1908069626.wav	0	0	[0.9998937845230103, 1.350254706267151e-06, 1.3898223187425174e-05, 4.656452074414119e-05, 3.65662185686233e-06, 4.0643590182298794e-05]	general	1	0
603	603	1276	yl	cy_563677296_1604504135.wav	D:\\hc--document\\all text\\P8_medical\\thesis_dataset\\use_wav_raw\\563677296\\1604504135.wav	0	5	[0.007928513921797276, 0.0006987603264860809, 7.089719292707741e-05, 0.0008184205507859588, 0.0006682220846414566, 0.9898151159286499]	yl	1	5
604	604	483	jd	cy_690127912_2640439348.wav	D:\\hc--document\\all text\\P8_medical\\thesis_dataset\\use_wav_raw\\690127912\\2640439348.wav	0	2	[1.4161885701469146e-05, 2.2722460926161148e-06, 0.9997995495796204, 1.365418711429811e-06, 0.0001823342900024727, 3.190919244389079e-07]	jd	1	2
605	605	911	yl	cy_433282063_1058130228.wav	D:\\hc--document\\all text\\P8_medical\\thesis_dataset\\use_wav_raw\\433282063\\1058130228.wav	0	5	[7.804039341863245e-05, 1.9292971046525054e-05, 0.00031401458545587957, 9.635296737542376e-05, 1.750516354093179e-08, 0.9994921684265137]	yl	1	5
606	606	1078	rouhe	cy_721164470_3318118177.wav	D:\\hc--document\\all text\\P8_medical\\thesis_dataset\\use_wav_raw\\721164470\\3318118177.wav	0	4	[0.004900825675576925, 1.4710365121572977e-06, 0.00041455408791080117, 0.0006760069518350065, 0.9940024018287659, 4.709637778432807e-06]	rouhe	1	4
607	607	448	jd	dx_90086786_28592547.wav	D:\\hc--document\\all text\\P8_medical\\thesis_dataset\\use_wav_raw\\90086786\\28592547.wav	0	2	[2.2777358310577256e-07, 3.954743590384169e-07, 0.9999594688415527, 3.947321602026932e-05, 3.9348350355794537e-07, 1.1376847020017067e-08]	jd	1	2
608	608	1638	general	cy_627488104_1942019636.wav	D:\\hc--document\\all text\\P8_medical\\thesis_dataset\\use_wav_raw\\627488104\\1942019636.wav	0	0	[0.9999995231628418, 4.2750167850158505e-09, 1.2698188811555156e-07, 3.6972608086216496e-07, 9.741309980881852e-09, 2.8861829592941035e-10]	general	1	0
609	609	1215	yl	cy_714844647_3170088312.wav	D:\\hc--document\\all text\\P8_medical\\thesis_dataset\\use_wav_raw\\714844647\\3170088312.wav	0	5	[0.001198813202790916, 5.2660984692920465e-06, 0.00012311259342823178, 6.241173105081543e-05, 0.0003792590869124979, 0.9982312321662903]	yl	1	5
610	610	616	jd	cy_197916863_310515803.wav	D:\\hc--document\\all text\\P8_medical\\thesis_dataset\\use_wav_raw\\197916863\\310515803.wav	0	2	[1.4275693160925584e-07, 4.460237903458619e-07, 0.9999988079071045, 5.548939157051791e-07, 1.2446187724890478e-07, 1.9893850455865447e-10]	jd	1	2
611	611	127	wz	dx_91627467_31267197.wav	D:\\hc--document\\all text\\P8_medical\\thesis_dataset\\use_wav_raw\\91627467\\31267197.wav	0	3	[2.1182653853202282e-08, 1.2579478257668253e-11, 3.192302244769962e-08, 0.999998927116394, 1.0386091844338807e-06, 1.687674167083486e-10]	wz	1	3
612	612	1599	yl	dx_90739844_29827553.wav	D:\\hc--document\\all text\\P8_medical\\thesis_dataset\\use_wav_raw\\90739844\\29827553.wav	0	5	[5.909007086302154e-05, 6.771192147425609e-06, 1.5456761275345343e-06, 9.971605322789401e-05, 8.58454782814988e-08, 0.9998327493667603]	yl	1	5
613	613	1219	jd	dx_89260745_27501409.wav	D:\\hc--document\\all text\\P8_medical\\thesis_dataset\\use_wav_raw\\89260745\\27501409.wav	0	2	[5.553771131872054e-08, 3.090795397397983e-09, 0.9999998807907104, 1.974815511118777e-08, 9.957079605271701e-09, 2.759298692311951e-11]	jd	1	2
614	614	1424	jd	cy_189451011_290527349.wav	D:\\hc--document\\all text\\P8_medical\\thesis_dataset\\use_wav_raw\\189451011\\290527349.wav	0	2	[3.5352077247807756e-05, 2.6534485186857637e-07, 0.9999639987945557, 1.8714942484621133e-07, 1.655453019111519e-07, 8.395392825377712e-09]	jd	1	2
615	615	1391	general	cy_719967397_3290604263.wav	D:\\hc--document\\all text\\P8_medical\\thesis_dataset\\use_wav_raw\\719967397\\3290604263.wav	0	0	[1.0, 2.0808348100143093e-11, 3.6993397234397207e-09, 1.1235399416387182e-10, 6.4737373448031654e-12, 4.901564709669515e-10]	general	1	0
616	616	1527	general	cy_662908684_2131277333.wav	D:\\hc--document\\all text\\P8_medical\\thesis_dataset\\use_wav_raw\\662908684\\2131277333.wav	0	0	[0.9934804439544678, 8.172059438038559e-07, 0.003179502207785845, 0.0017333272844552994, 0.0015852206852287054, 2.0716228391393088e-05]	general	1	0
617	617	568	yl	dx_59872678_16349297.wav	D:\\hc--document\\all text\\P8_medical\\thesis_dataset\\use_wav_raw\\59872678\\16349297.wav	0	5	[4.4335298298392445e-05, 0.0001398708118358627, 4.5074393710820004e-06, 4.6197801566449925e-05, 8.460180106339976e-05, 0.9996803998947144]	yl	1	5
618	618	1454	general	dx_54311761_14416944.wav	D:\\hc--document\\all text\\P8_medical\\thesis_dataset\\use_wav_raw\\54311761\\14416944.wav	0	0	[0.9999606609344482, 8.084067637526005e-09, 1.2409042938088533e-05, 6.907219358254224e-06, 1.9873650671797805e-05, 1.0363793023770995e-07]	general	1	0
619	619	481	yl	cy_724225048_3389668695.wav	D:\\hc--document\\all text\\P8_medical\\thesis_dataset\\use_wav_raw\\724225048\\3389668695.wav	0	5	[0.00026727624936029315, 1.7121501514338888e-05, 3.1217464311339427e-06, 4.180378164164722e-05, 0.0008158612181432545, 0.9988547563552856]	yl	1	5
620	620	1639	general	cy_718650655_3259317056.wav	D:\\hc--document\\all text\\P8_medical\\thesis_dataset\\use_wav_raw\\718650655\\3259317056.wav	0	0	[0.9998387098312378, 1.288879492022943e-08, 0.00011587562039494514, 3.868755982239236e-07, 4.511248698690906e-05, 2.19156226499706e-09]	general	1	0
621	621	1231	fn	dx_86861171_25217422.wav	D:\\hc--document\\all text\\P8_medical\\thesis_dataset\\use_wav_raw\\86861171\\25217422.wav	0	1	[4.212478597764857e-05, 0.9992302656173706, 0.00043542409548535943, 9.783662972040474e-05, 6.465344540629303e-06, 0.00018800090765580535]	fn	1	1
622	622	1183	general	cy_705102180_2967228936.wav	D:\\hc--document\\all text\\P8_medical\\thesis_dataset\\use_wav_raw\\705102180\\2967228936.wav	0	0	[0.9999189376831055, 2.289293865587183e-09, 1.7485120906712837e-06, 1.4867442587274127e-05, 6.377230602083728e-05, 5.819950388286088e-07]	general	1	0
623	623	462	general	cy_715943872_3196231491.wav	D:\\hc--document\\all text\\P8_medical\\thesis_dataset\\use_wav_raw\\715943872\\3196231491.wav	0	0	[0.9999275207519531, 1.2336603276708047e-06, 3.831397771136835e-05, 7.857285709178541e-06, 1.4826338883722201e-05, 1.0375269084761385e-05]	general	1	0
624	624	1695	general	cy_621546779_1909683488.wav	D:\\hc--document\\all text\\P8_medical\\thesis_dataset\\use_wav_raw\\621546779\\1909683488.wav	0	0	[0.9999346733093262, 3.8802144830540897e-10, 5.2539395255735144e-05, 1.040549705066951e-05, 1.5565083231194876e-06, 7.566423505522835e-07]	general	1	0
625	625	421	yl	dx_90109458_28724153.wav	D:\\hc--document\\all text\\P8_medical\\thesis_dataset\\use_wav_raw\\90109458\\28724153.wav	0	5	[8.36803337733727e-06, 4.316465265219449e-07, 1.688222255324945e-05, 1.8376073057879694e-05, 8.858476940076798e-05, 0.99986732006073]	yl	1	5
626	626	194	jd	cy_399308558_929320472.wav	D:\\hc--document\\all text\\P8_medical\\thesis_dataset\\use_wav_raw\\399308558\\929320472.wav	0	2	[0.0003683225077111274, 2.63088480778606e-07, 0.9995753169059753, 4.0678063669474795e-05, 1.5274128600140102e-05, 1.7459029777455726e-07]	jd	1	2
627	627	1064	wz	cy_695210444_2747086900.wav	D:\\hc--document\\all text\\P8_medical\\thesis_dataset\\use_wav_raw\\695210444\\2747086900.wav	0	3	[0.0001265558530576527, 3.166470211035666e-11, 8.527570571459364e-06, 0.9998464584350586, 1.8225509847979993e-05, 2.0870874095635372e-07]	wz	1	3
628	628	69	fn	cy_428613100_1040201868.wav	D:\\hc--document\\all text\\P8_medical\\thesis_dataset\\use_wav_raw\\428613100\\1040201868.wav	0	1	[6.269765435718e-05, 0.9996485710144043, 0.0002865492715500295, 3.687012295472414e-08, 1.8735634057520656e-06, 4.022031703243556e-07]	fn	1	1
629	629	1344	yl	cy_722361574_3344458533.wav	D:\\hc--document\\all text\\P8_medical\\thesis_dataset\\use_wav_raw\\722361574\\3344458533.wav	0	5	[0.002092633629217744, 2.7943377062911168e-05, 0.0001257800468010828, 9.720496564114e-06, 0.00010509765706956387, 0.9976388216018677]	yl	1	5
630	630	1112	yl	dx_74954333_21240449.wav	D:\\hc--document\\all text\\P8_medical\\thesis_dataset\\use_wav_raw\\74954333\\21240449.wav	0	5	[8.370119758183137e-06, 3.462048425717512e-06, 1.2419064887581044e-07, 4.848570370086236e-06, 6.748568466719007e-06, 0.999976396560669]	yl	1	5
631	631	70	wz	cy_709958842_3070965060.wav	D:\\hc--document\\all text\\P8_medical\\thesis_dataset\\use_wav_raw\\709958842\\3070965060.wav	0	3	[7.023158445917943e-07, 5.221716392611597e-09, 5.624377408253167e-08, 0.9999986886978149, 6.031996804267692e-07, 7.198118101570117e-09]	wz	1	3
632	632	917	rouhe	cy_704113410_2943831866.wav	D:\\hc--document\\all text\\P8_medical\\thesis_dataset\\use_wav_raw\\704113410\\2943831866.wav	0	4	[9.73581918515265e-05, 7.449090788647084e-10, 4.757530547294664e-08, 4.9123558710562065e-05, 0.9998534917831421, 8.024628073144413e-09]	rouhe	1	4
633	633	1461	general	cy_673212534_2275390680.wav	D:\\hc--document\\all text\\P8_medical\\thesis_dataset\\use_wav_raw\\673212534\\2275390680.wav	0	0	[0.9997410178184509, 3.224602096452145e-07, 2.2606404854741413e-06, 0.00022378540597856045, 1.3323852726898622e-05, 1.9301252905279398e-05]	general	1	0
634	634	1177	fn	dx_92286625_31501207.wav	D:\\hc--document\\all text\\P8_medical\\thesis_dataset\\use_wav_raw\\92286625\\31501207.wav	0	1	[0.00011797957995440811, 0.9998332262039185, 4.6469784138025716e-05, 1.166364853588675e-07, 3.130763275294157e-07, 1.8751287598206545e-06]	fn	1	1
635	635	948	wz	cy_678650907_2390841478.wav	D:\\hc--document\\all text\\P8_medical\\thesis_dataset\\use_wav_raw\\678650907\\2390841478.wav	0	3	[0.00022463500499725342, 3.496636535871289e-09, 0.0020062136463820934, 0.9977668523788452, 2.317402731932816e-06, 6.277657949027571e-09]	wz	1	3
636	636	417	wz	cy_644471693_2031523562.wav	D:\\hc--document\\all text\\P8_medical\\thesis_dataset\\use_wav_raw\\644471693\\2031523562.wav	0	3	[0.00013003646745346487, 6.759127586519753e-07, 2.8074526198906824e-05, 0.9998389482498169, 2.1918876882409677e-06, 8.149221031317211e-08]	wz	1	3
637	637	963	jd	cy_664564979_2143063814.wav	D:\\hc--document\\all text\\P8_medical\\thesis_dataset\\use_wav_raw\\664564979\\2143063814.wav	0	2	[4.3509512579475995e-06, 5.850798245887745e-08, 0.9999881982803345, 6.156166705295618e-07, 6.545824817294488e-06, 2.3314953523367876e-07]	jd	1	2
638	638	758	jd	cy_724088122_3384716251.wav	D:\\hc--document\\all text\\P8_medical\\thesis_dataset\\use_wav_raw\\724088122\\3384716251.wav	0	2	[0.00010739194840425625, 6.0590642533497885e-05, 0.9998039603233337, 1.3401014257397037e-05, 1.4669762094854377e-05, 3.4898175016451205e-08]	jd	1	2
639	639	501	wz	cy_621316990_1908912212.wav	D:\\hc--document\\all text\\P8_medical\\thesis_dataset\\use_wav_raw\\621316990\\1908912212.wav	0	3	[0.00013969345309305936, 6.979911631788127e-06, 6.204478268045932e-05, 0.9997829794883728, 8.251481631305069e-06, 1.4164804440497392e-08]	wz	1	3
640	640	1612	rouhe	cy_714720272_3167170328.wav	D:\\hc--document\\all text\\P8_medical\\thesis_dataset\\use_wav_raw\\714720272\\3167170328.wav	0	4	[0.0001306045160163194, 1.4084906752032111e-07, 4.594140136759961e-06, 8.074669312918559e-05, 0.9997813105583191, 2.5069789444387425e-06]	rouhe	1	4
641	641	834	general	cy_271763713_512715242.wav	D:\\hc--document\\all text\\P8_medical\\thesis_dataset\\use_wav_raw\\271763713\\512715242.wav	0	0	[0.9999366998672485, 4.229027581459377e-06, 3.584810474421829e-05, 3.856737293972401e-06, 1.825641629693564e-05, 1.1222491593798622e-06]	general	1	0
642	642	1442	wz	cy_675920965_2332613712.wav	D:\\hc--document\\all text\\P8_medical\\thesis_dataset\\use_wav_raw\\675920965\\2332613712.wav	0	3	[4.740976510220207e-05, 2.2364521612416866e-07, 0.0008921995759010315, 0.9990542531013489, 5.842614427820081e-06, 1.3745064808556862e-10]	wz	1	3
643	643	185	fn	cy_700530476_2863249284.wav	D:\\hc--document\\all text\\P8_medical\\thesis_dataset\\use_wav_raw\\700530476\\2863249284.wav	0	1	[0.0021526538766920567, 0.945438802242279, 0.05230904743075371, 1.0082900189445354e-05, 7.110261503839865e-05, 1.8367431039223447e-05]	fn	1	1
644	644	466	general	dx_91036990_30179184.wav	D:\\hc--document\\all text\\P8_medical\\thesis_dataset\\use_wav_raw\\91036990\\30179184.wav	0	0	[0.9999909400939941, 2.3786091674082854e-07, 4.5102122925300137e-08, 3.8418470467149746e-06, 2.6429850095155416e-06, 2.4034970920183696e-06]	general	1	0
645	645	1395	jd	cy_715060952_3175605993.wav	D:\\hc--document\\all text\\P8_medical\\thesis_dataset\\use_wav_raw\\715060952\\3175605993.wav	0	2	[3.2690149964764714e-05, 1.4804813872615341e-06, 0.9999657869338989, 4.133418940455158e-09, 2.3906350676838883e-08, 6.346621450603607e-09]	jd	1	2
646	646	1529	yl	cy_710535160_3083523879.wav	D:\\hc--document\\all text\\P8_medical\\thesis_dataset\\use_wav_raw\\710535160\\3083523879.wav	0	5	[0.00016851321561262012, 2.7681027859216556e-05, 3.3589432860026136e-05, 0.0006942861946299672, 5.093748404760845e-05, 0.9990249872207642]	yl	1	5
647	647	1203	yl	cy_656406686_2095429283.wav	D:\\hc--document\\all text\\P8_medical\\thesis_dataset\\use_wav_raw\\656406686\\2095429283.wav	0	5	[0.005218140315264463, 1.348741898254957e-05, 0.00028606789419427514, 0.004981352481991053, 0.003106611082330346, 0.9863943457603455]	yl	1	5
648	648	636	yl	cy_711645647_3104889906.wav	D:\\hc--document\\all text\\P8_medical\\thesis_dataset\\use_wav_raw\\711645647\\3104889906.wav	0	5	[3.5016437323065475e-05, 3.974192077293992e-05, 7.719229870417621e-06, 0.0032544266432523727, 2.7175433388038073e-06, 0.9966603517532349]	yl	1	5
649	649	199	yl	dx_86761933_25220907.wav	D:\\hc--document\\all text\\P8_medical\\thesis_dataset\\use_wav_raw\\86761933\\25220907.wav	0	5	[0.0031550033017992973, 1.3768376447842456e-06, 1.3384756130108144e-05, 0.00011275498400209472, 0.00023077534569893032, 0.9964866638183594]	yl	1	5
650	650	386	jd	cy_567338328_1623774191.wav	D:\\hc--document\\all text\\P8_medical\\thesis_dataset\\use_wav_raw\\567338328\\1623774191.wav	0	2	[0.009171522222459316, 2.4653878426761366e-05, 0.9904683232307434, 4.620143590727821e-05, 0.00017550853954162449, 0.00011379385978216305]	jd	1	2
651	651	570	fn	cy_714649533_3166551916.wav	D:\\hc--document\\all text\\P8_medical\\thesis_dataset\\use_wav_raw\\714649533\\3166551916.wav	0	1	[0.0008837796631269157, 0.998166024684906, 0.0008565775933675468, 4.2716374082374386e-07, 6.505157216452062e-05, 2.8080337870051153e-05]	fn	1	1
652	652	233	general	cy_724240275_3388865419.wav	D:\\hc--document\\all text\\P8_medical\\thesis_dataset\\use_wav_raw\\724240275\\3388865419.wav	0	0	[0.9998267292976379, 1.1789158804731414e-07, 9.873529779724777e-05, 6.578098691534251e-05, 4.520036782196257e-06, 4.164367055636831e-06]	general	1	0
653	653	323	fn	cy_655467113_2090146184.wav	D:\\hc--document\\all text\\P8_medical\\thesis_dataset\\use_wav_raw\\655467113\\2090146184.wav	0	1	[3.655538449720552e-08, 1.0, 2.0595514627075318e-08, 2.928350451014694e-09, 5.063785502024132e-11, 5.319073835357256e-15]	fn	1	1
654	654	1396	rouhe	cy_579715165_1689842243.wav	D:\\hc--document\\all text\\P8_medical\\thesis_dataset\\use_wav_raw\\579715165\\1689842243.wav	0	4	[0.0021257151383906603, 8.562894890928874e-07, 2.223200317530427e-05, 0.00022853231348562986, 0.9975159168243408, 0.00010682743595680222]	rouhe	1	4
655	655	259	fn	cy_423951770_1023742890.wav	D:\\hc--document\\all text\\P8_medical\\thesis_dataset\\use_wav_raw\\423951770\\1023742890.wav	0	1	[0.0004909897688776255, 0.9817473292350769, 0.0027360524982213974, 1.3401871683527133e-06, 0.015024256892502308, 6.094658289157451e-08]	fn	1	1
656	656	390	jd	cy_721448088_3323946194.wav	D:\\hc--document\\all text\\P8_medical\\thesis_dataset\\use_wav_raw\\721448088\\3323946194.wav	0	2	[3.2049404126155423e-06, 5.015584747525281e-07, 0.9999874830245972, 8.60770398958266e-07, 7.936117981444113e-06, 1.2584728814601931e-08]	jd	1	2
657	657	883	general	cy_723382209_3368086483.wav	D:\\hc--document\\all text\\P8_medical\\thesis_dataset\\use_wav_raw\\723382209\\3368086483.wav	0	0	[0.9999966621398926, 3.1696764324351534e-08, 1.2008023020371184e-07, 4.4474899141278e-07, 2.585396941867657e-06, 7.117014888535778e-08]	general	1	0
658	658	1693	jd	dx_87600092_25641987.wav	D:\\hc--document\\all text\\P8_medical\\thesis_dataset\\use_wav_raw\\87600092\\25641987.wav	0	2	[4.927818281430518e-06, 5.202318789088167e-05, 0.9999428987503052, 1.1725379778226852e-07, 2.1724924081922836e-08, 1.4987049379300288e-09]	jd	1	2
659	659	1573	wz	cy_684180867_2511586578.wav	D:\\hc--document\\all text\\P8_medical\\thesis_dataset\\use_wav_raw\\684180867\\2511586578.wav	0	3	[3.123140049865469e-05, 3.752889554675676e-09, 4.66255187347997e-06, 0.9999617338180542, 1.964109515029122e-06, 3.237242651721317e-07]	wz	1	3
660	660	586	jd	cy_589413773_1742019488.wav	D:\\hc--document\\all text\\P8_medical\\thesis_dataset\\use_wav_raw\\589413773\\1742019488.wav	0	2	[2.9858147172490135e-05, 6.208780541783199e-05, 0.9998714923858643, 1.2801880075130612e-05, 1.4659480257250834e-05, 9.17776287678862e-06]	jd	1	2
661	661	1438	wz	cy_714667158_3166207264.wav	D:\\hc--document\\all text\\P8_medical\\thesis_dataset\\use_wav_raw\\714667158\\3166207264.wav	0	3	[0.0001093604660127312, 2.6947516218456258e-08, 1.3652692132382072e-06, 0.9998607635498047, 2.83432182186516e-05, 1.4258539238198864e-07]	wz	1	3
662	662	1018	general	dx_87555856_28234058.wav	D:\\hc--document\\all text\\P8_medical\\thesis_dataset\\use_wav_raw\\87555856\\28234058.wav	0	0	[0.9999958276748657, 5.749618381400978e-08, 2.3566083484638511e-07, 1.5152755850067479e-06, 9.339438520328258e-07, 1.3727799341722857e-06]	general	1	0
663	663	1393	general	dx_91705863_31699217.wav	D:\\hc--document\\all text\\P8_medical\\thesis_dataset\\use_wav_raw\\91705863\\31699217.wav	0	0	[0.9999809265136719, 6.328661328325325e-08, 2.5378790269314777e-06, 7.0609739850624464e-06, 8.212891771108843e-06, 1.229769964083971e-06]	general	1	0
664	664	395	yl	cy_711625058_3104552636.wav	D:\\hc--document\\all text\\P8_medical\\thesis_dataset\\use_wav_raw\\711625058\\3104552636.wav	0	5	[0.00024380222021136433, 7.952464329719078e-06, 0.00012807738676201552, 0.0009795244550332427, 0.0006466319900937378, 0.997994065284729]	yl	1	5
665	665	1429	rouhe	cy_697778448_2801704872.wav	D:\\hc--document\\all text\\P8_medical\\thesis_dataset\\use_wav_raw\\697778448\\2801704872.wav	0	4	[6.195173682499444e-06, 8.895954550780516e-08, 2.0356266759335995e-05, 6.133152055554092e-05, 0.9999086856842041, 3.3525893741170876e-06]	rouhe	1	4
666	666	1547	yl	cy_695704068_2759578856.wav	D:\\hc--document\\all text\\P8_medical\\thesis_dataset\\use_wav_raw\\695704068\\2759578856.wav	0	5	[3.215225660824217e-06, 7.047294303674789e-08, 1.273096614795577e-07, 1.8937253116746433e-05, 4.647310106520308e-06, 0.999972939491272]	yl	1	5
667	667	78	general	cy_582065766_1702560089.wav	D:\\hc--document\\all text\\P8_medical\\thesis_dataset\\use_wav_raw\\582065766\\1702560089.wav	0	0	[0.9997124075889587, 5.564193656937277e-07, 1.972728205146268e-05, 0.00022779084974899888, 3.846934123430401e-05, 8.959303272604302e-07]	general	1	0
668	668	1626	jd	cy_660005255_2115355256.wav	D:\\hc--document\\all text\\P8_medical\\thesis_dataset\\use_wav_raw\\660005255\\2115355256.wav	0	2	[1.4635866136814002e-05, 1.4177701679329857e-08, 0.9999282360076904, 1.5542703977189376e-06, 5.554249946726486e-05, 1.5667893649151665e-08]	jd	1	2
669	669	538	rouhe	cy_717917045_3243562091.wav	D:\\hc--document\\all text\\P8_medical\\thesis_dataset\\use_wav_raw\\717917045\\3243562091.wav	0	4	[5.627395512419753e-05, 8.123942074611534e-10, 3.496989666018635e-05, 0.00753198703750968, 0.9923680424690247, 8.654467819724232e-06]	rouhe	1	4
670	670	1743	jd	cy_693609636_2713908844.wav	D:\\hc--document\\all text\\P8_medical\\thesis_dataset\\use_wav_raw\\693609636\\2713908844.wav	0	2	[0.001021091011352837, 1.9450876607152168e-06, 0.998955488204956, 4.931457169732312e-06, 1.430440170224756e-05, 2.164336137866485e-06]	jd	1	2
671	671	1521	jd	cy_677968913_2376395864.wav	D:\\hc--document\\all text\\P8_medical\\thesis_dataset\\use_wav_raw\\677968913\\2376395864.wav	0	2	[5.858047734363936e-05, 5.221222636464518e-07, 0.9999299049377441, 3.823692168225534e-06, 7.098862170096254e-06, 2.2454907266933333e-08]	jd	1	2
672	672	1709	yl	cy_562344346_1597676705.wav	D:\\hc--document\\all text\\P8_medical\\thesis_dataset\\use_wav_raw\\562344346\\1597676705.wav	0	5	[2.147047325706808e-06, 0.0003697973152156919, 8.528700163878966e-07, 3.123731460163981e-07, 0.0002529080375097692, 0.9993739724159241]	yl	1	5
673	673	1436	general	cy_705862294_2985680652.wav	D:\\hc--document\\all text\\P8_medical\\thesis_dataset\\use_wav_raw\\705862294\\2985680652.wav	0	0	[0.9999549388885498, 7.388449851930545e-09, 1.9089541183348047e-06, 4.2789546569110826e-05, 3.6697596783596964e-07, 3.737242071366609e-09]	general	1	0
674	674	1263	fn	cy_652223605_2074206023.wav	D:\\hc--document\\all text\\P8_medical\\thesis_dataset\\use_wav_raw\\652223605\\2074206023.wav	0	1	[4.724866084870882e-05, 0.9992855191230774, 0.0006603554938919842, 2.425636580483115e-07, 1.992209945456125e-06, 4.684402938437415e-06]	fn	1	1
675	675	304	yl	cy_723298858_3366510109.wav	D:\\hc--document\\all text\\P8_medical\\thesis_dataset\\use_wav_raw\\723298858\\3366510109.wav	0	5	[9.396355380886234e-06, 1.6068594050011598e-05, 6.187352119013667e-05, 7.282185947588005e-07, 3.421572955630836e-06, 0.999908447265625]	yl	1	5
676	676	334	jd	cy_231585058_396709452.wav	D:\\hc--document\\all text\\P8_medical\\thesis_dataset\\use_wav_raw\\231585058\\396709452.wav	0	2	[3.2259029012493556e-06, 5.21345191373257e-06, 0.9999914169311523, 1.4637271839035293e-08, 2.2661227561115993e-08, 1.234230353475141e-07]	jd	1	2
677	677	1646	general	cy_682003205_2464092216.wav	D:\\hc--document\\all text\\P8_medical\\thesis_dataset\\use_wav_raw\\682003205\\2464092216.wav	0	0	[0.9999890327453613, 4.15151635024813e-06, 9.156543114841043e-07, 2.8907479645567946e-06, 9.013604653773655e-07, 2.042784217337612e-06]	general	1	0
678	678	457	wz	dx_84214071_26765725.wav	D:\\hc--document\\all text\\P8_medical\\thesis_dataset\\use_wav_raw\\84214071\\26765725.wav	0	3	[0.00020282254263292998, 1.0136911043900909e-07, 4.462502147362102e-06, 0.9997735619544983, 1.1471771358628757e-05, 7.645426194358151e-06]	wz	1	3
679	679	1221	general	dx_92613196_32335764.wav	D:\\hc--document\\all text\\P8_medical\\thesis_dataset\\use_wav_raw\\92613196\\32335764.wav	0	0	[0.9999973773956299, 3.276957372122524e-08, 1.4595310915410664e-07, 2.383673745498527e-06, 1.303959180631864e-07, 1.0632820846012692e-08]	general	1	0
680	680	967	yl	dx_89199037_31177018.wav	D:\\hc--document\\all text\\P8_medical\\thesis_dataset\\use_wav_raw\\89199037\\31177018.wav	0	5	[0.0009350639302283525, 0.00012608936231117696, 2.394630791968666e-05, 0.0012510014930739999, 1.6565899159104447e-06, 0.9976621866226196]	yl	1	5
681	681	443	wz	cy_678564170_2388940302.wav	D:\\hc--document\\all text\\P8_medical\\thesis_dataset\\use_wav_raw\\678564170\\2388940302.wav	0	3	[7.013051072135568e-05, 3.3089011708398175e-07, 1.475446680387904e-07, 0.9999147653579712, 1.4854589380774996e-06, 1.3187969670980237e-05]	wz	1	3
682	682	849	yl	cy_688114539_2596469756.wav	D:\\hc--document\\all text\\P8_medical\\thesis_dataset\\use_wav_raw\\688114539\\2596469756.wav	0	5	[9.645857790019363e-05, 0.0002172641543438658, 1.744921610224992e-05, 0.00012921956658829004, 8.381026418646798e-05, 0.9994557499885559]	yl	1	5
683	683	554	yl	cy_702947476_2916936646.wav	D:\\hc--document\\all text\\P8_medical\\thesis_dataset\\use_wav_raw\\702947476\\2916936646.wav	0	5	[1.4289767023001332e-05, 1.291721491725184e-05, 1.02829390016268e-05, 0.00023558012617286295, 0.0007784782792441547, 0.9989485144615173]	yl	1	5
684	684	243	jd	dx_90774307_30000057.wav	D:\\hc--document\\all text\\P8_medical\\thesis_dataset\\use_wav_raw\\90774307\\30000057.wav	0	2	[8.915865328162909e-05, 3.1639822282159002e-06, 0.9860995411872864, 0.013598921708762646, 4.699072178482311e-06, 0.00020451753516681492]	jd	1	2
685	685	649	rouhe	cy_718259544_3251651802.wav	D:\\hc--document\\all text\\P8_medical\\thesis_dataset\\use_wav_raw\\718259544\\3251651802.wav	0	4	[3.19701102853287e-05, 9.7794945475016e-09, 2.3689570298301987e-05, 1.505695854575606e-05, 0.9999291896820068, 2.864135595359585e-08]	rouhe	1	4
686	686	377	rouhe	dx_89989787_28668420.wav	D:\\hc--document\\all text\\P8_medical\\thesis_dataset\\use_wav_raw\\89989787\\28668420.wav	0	4	[6.53614051771001e-07, 7.271906965478081e-10, 2.1440999375954561e-07, 1.7269896488869563e-05, 0.9999804496765137, 1.4201111753209261e-06]	rouhe	1	4
687	687	556	wz	cy_723266932_3365837269.wav	D:\\hc--document\\all text\\P8_medical\\thesis_dataset\\use_wav_raw\\723266932\\3365837269.wav	0	3	[0.0001050964929163456, 3.6842062733910552e-09, 3.803509389399551e-05, 0.9998527765274048, 3.6176277262711665e-06, 4.818662091565784e-07]	wz	1	3
688	688	1249	yl	cy_715545375_3186495341.wav	D:\\hc--document\\all text\\P8_medical\\thesis_dataset\\use_wav_raw\\715545375\\3186495341.wav	0	5	[0.01112942211329937, 0.0003902260505128652, 7.538828504038975e-05, 1.1317138159938622e-05, 5.692526769962569e-07, 0.9883931279182434]	yl	1	5
689	689	891	general	cy_676482004_2344278792.wav	D:\\hc--document\\all text\\P8_medical\\thesis_dataset\\use_wav_raw\\676482004\\2344278792.wav	0	0	[0.9999998807907104, 4.315240387242625e-10, 2.1807744943203033e-08, 2.7664055490816963e-09, 1.7689666398368331e-09, 1.364441715168141e-07]	general	1	0
690	690	1548	wz	dx_74949627_21211022.wav	D:\\hc--document\\all text\\P8_medical\\thesis_dataset\\use_wav_raw\\74949627\\21211022.wav	0	3	[2.2758371187592275e-08, 2.596718630051842e-12, 8.462806455611371e-09, 0.9999966621398926, 1.7674947727641666e-08, 3.282156512796064e-06]	wz	1	3
691	691	971	fn	dx_58317320_15894055.wav	D:\\hc--document\\all text\\P8_medical\\thesis_dataset\\use_wav_raw\\58317320\\15894055.wav	0	1	[3.224505178422987e-07, 0.999907374382019, 9.231691365130246e-05, 5.1133170614336976e-11, 5.5152655775714265e-09, 2.0450157192652973e-11]	fn	1	1
692	692	927	jd	cy_715702139_3191382270.wav	D:\\hc--document\\all text\\P8_medical\\thesis_dataset\\use_wav_raw\\715702139\\3191382270.wav	0	2	[6.029023391640465e-10, 5.777383904614908e-08, 0.9999953508377075, 4.588511274050688e-06, 3.7234757499504667e-09, 1.0446863374369286e-09]	jd	1	2
693	693	1374	jd	dx_91964595_31083800.wav	D:\\hc--document\\all text\\P8_medical\\thesis_dataset\\use_wav_raw\\91964595\\31083800.wav	0	2	[4.510911094257608e-05, 6.53500183034339e-06, 0.9896261692047119, 0.01031997799873352, 1.5872257108640042e-06, 6.345862288981152e-07]	jd	1	2
694	694	1416	jd	cy_657361689_2100719747.wav	D:\\hc--document\\all text\\P8_medical\\thesis_dataset\\use_wav_raw\\657361689\\2100719747.wav	0	2	[4.079691962033394e-08, 2.0541103367577307e-05, 0.9999794960021973, 6.257998893394179e-12, 3.858571795412047e-10, 3.860639238850716e-11]	jd	1	2
695	695	940	fn	dx_79161014_22506352.wav	D:\\hc--document\\all text\\P8_medical\\thesis_dataset\\use_wav_raw\\79161014\\22506352.wav	0	1	[5.117964385625839e-10, 0.999998927116394, 2.249030517376127e-09, 1.0154223017977415e-09, 2.449990965658344e-08, 1.093139417207567e-06]	fn	1	1
696	696	560	yl	cy_707068960_3013256090.wav	D:\\hc--document\\all text\\P8_medical\\thesis_dataset\\use_wav_raw\\707068960\\3013256090.wav	0	5	[0.011292505078017712, 1.3094979749439517e-06, 0.0008049499592743814, 9.019049684866332e-06, 2.0086152289877646e-05, 0.9878721237182617]	yl	1	5
697	697	1021	rouhe	dx_87903987_26139637.wav	D:\\hc--document\\all text\\P8_medical\\thesis_dataset\\use_wav_raw\\87903987\\26139637.wav	0	4	[0.0006695972406305373, 3.746095671885996e-06, 3.562187703209929e-05, 0.004221123177558184, 0.9950496554374695, 2.0215737094986252e-05]	rouhe	1	4
698	698	410	rouhe	dx_87312652_25000755.wav	D:\\hc--document\\all text\\P8_medical\\thesis_dataset\\use_wav_raw\\87312652\\25000755.wav	0	4	[3.772800255319453e-06, 1.0307384400221054e-05, 5.9443391364766285e-05, 0.0007170587196014822, 0.9991903901100159, 1.899984636111185e-05]	rouhe	1	4
699	699	973	jd	dx_67346886_18870589.wav	D:\\hc--document\\all text\\P8_medical\\thesis_dataset\\use_wav_raw\\67346886\\18870589.wav	0	2	[0.00014334751176647842, 4.770221266880981e-07, 0.999774158000946, 1.0510132597119082e-05, 7.066501711960882e-05, 8.658240631120862e-07]	jd	1	2
700	700	1301	wz	dx_72388687_20302633.wav	D:\\hc--document\\all text\\P8_medical\\thesis_dataset\\use_wav_raw\\72388687\\20302633.wav	0	3	[0.00014129737974144518, 1.2449588382423826e-07, 2.519472673156997e-06, 0.9998315572738647, 1.8474784155841917e-05, 5.917901944485493e-06]	wz	1	3
701	701	1565	wz	cy_714741982_3168478330.wav	D:\\hc--document\\all text\\P8_medical\\thesis_dataset\\use_wav_raw\\714741982\\3168478330.wav	0	3	[0.0006425985484384, 3.4560630410851445e-06, 1.8148219169233926e-05, 0.9972636699676514, 0.0020437331404536963, 2.8427402867237106e-05]	wz	1	3
702	702	1495	fn	cy_724165279_3387807303.wav	D:\\hc--document\\all text\\P8_medical\\thesis_dataset\\use_wav_raw\\724165279\\3387807303.wav	0	1	[3.5354744909454894e-08, 0.9999998807907104, 2.5181497775861317e-08, 8.748459734420067e-09, 3.0918094751086755e-09, 1.8703419257803944e-08]	fn	1	1
703	703	119	fn	dx_91347924_30591815.wav	D:\\hc--document\\all text\\P8_medical\\thesis_dataset\\use_wav_raw\\91347924\\30591815.wav	0	1	[4.129791705054231e-05, 0.9973088502883911, 0.00016803645121399313, 6.906195437750284e-08, 3.6484090060184826e-07, 0.0024812850169837475]	fn	1	1
704	704	73	rouhe	cy_684270245_2513587192.wav	D:\\hc--document\\all text\\P8_medical\\thesis_dataset\\use_wav_raw\\684270245\\2513587192.wav	0	4	[4.154951238888316e-05, 5.069752660347149e-06, 3.4970864817296388e-06, 3.7804047678946517e-06, 0.9999457597732544, 2.7968218319074367e-07]	rouhe	1	4
705	705	1776	wz	dx_83982364_30382526.wav	D:\\hc--document\\all text\\P8_medical\\thesis_dataset\\use_wav_raw\\83982364\\30382526.wav	0	3	[1.5024946833364083e-06, 7.47648332133366e-11, 5.967105607851408e-06, 0.9999920129776001, 3.4168192541983444e-07, 1.4154036875879683e-07]	wz	1	3
706	706	1337	general	dx_87419851_25609773.wav	D:\\hc--document\\all text\\P8_medical\\thesis_dataset\\use_wav_raw\\87419851\\25609773.wav	0	0	[0.99945467710495, 9.44108720091208e-08, 1.7878161088447087e-05, 0.0004720699798781425, 5.533230796572752e-05, 4.218304372471948e-09]	general	1	0
707	707	1107	general	dx_87134896_26870791.wav	D:\\hc--document\\all text\\P8_medical\\thesis_dataset\\use_wav_raw\\87134896\\26870791.wav	0	0	[0.999567449092865, 3.38359059242066e-05, 6.435778232116718e-06, 0.00038532933103851974, 2.814740973633434e-08, 6.969262358325068e-06]	general	1	0
708	708	589	wz	dx_91024530_30116251.wav	D:\\hc--document\\all text\\P8_medical\\thesis_dataset\\use_wav_raw\\91024530\\30116251.wav	0	3	[3.765387646126328e-06, 3.865618580789487e-08, 1.5764728411582496e-10, 0.9999947547912598, 7.628073603882513e-07, 7.002157644819818e-07]	wz	1	3
709	709	1044	yl	cy_724079138_3386011936.wav	D:\\hc--document\\all text\\P8_medical\\thesis_dataset\\use_wav_raw\\724079138\\3386011936.wav	0	5	[8.723998945470157e-08, 3.5032809364565765e-07, 9.4807033335087e-09, 3.3692739709323405e-09, 2.567086312410538e-07, 0.9999992847442627]	yl	1	5
710	710	92	fn	cy_719786390_3286366131.wav	D:\\hc--document\\all text\\P8_medical\\thesis_dataset\\use_wav_raw\\719786390\\3286366131.wav	0	1	[6.257906989048934e-06, 0.9999254941940308, 1.3113076420268044e-05, 4.53145343470851e-09, 2.8936651119693124e-07, 5.479096944327466e-05]	fn	1	1
711	711	1238	rouhe	cy_689321460_2623751050.wav	D:\\hc--document\\all text\\P8_medical\\thesis_dataset\\use_wav_raw\\689321460\\2623751050.wav	0	4	[0.005184242967516184, 3.84577674594766e-07, 0.00023847990087233484, 3.0321602025651373e-05, 0.99454665184021, 1.9003358886493515e-08]	rouhe	1	4
712	712	719	general	cy_721860681_3332428589.wav	D:\\hc--document\\all text\\P8_medical\\thesis_dataset\\use_wav_raw\\721860681\\3332428589.wav	0	0	[0.9996826648712158, 1.2120010069338605e-05, 0.00011348345287842676, 0.0001446166861569509, 3.652112354757264e-05, 1.0652546734490898e-05]	general	1	0
713	713	400	general	cy_701237354_2878895578.wav	D:\\hc--document\\all text\\P8_medical\\thesis_dataset\\use_wav_raw\\701237354\\2878895578.wav	0	0	[0.999953031539917, 1.8238634424960765e-07, 6.095843673392665e-06, 1.393077582179103e-05, 3.8270252389338566e-07, 2.6466717827133834e-05]	general	1	0
714	714	1543	yl	cy_677769287_2371915110.wav	D:\\hc--document\\all text\\P8_medical\\thesis_dataset\\use_wav_raw\\677769287\\2371915110.wav	0	5	[0.03176956996321678, 2.4474367819493636e-05, 0.00011816058395197615, 0.0008119376725517213, 0.0012377798557281494, 0.9660380482673645]	yl	1	5
715	715	1024	general	cy_641000825_2014152242.wav	D:\\hc--document\\all text\\P8_medical\\thesis_dataset\\use_wav_raw\\641000825\\2014152242.wav	0	0	[0.9999822378158569, 9.169427528377128e-08, 5.0652156460273545e-06, 3.688918695843313e-06, 2.8694910270132823e-06, 6.080125331209274e-06]	general	1	0
716	716	530	fn	cy_568845750_1631530601.wav	D:\\hc--document\\all text\\P8_medical\\thesis_dataset\\use_wav_raw\\568845750\\1631530601.wav	0	1	[4.7004668886074796e-05, 0.9977867603302002, 0.0018533095717430115, 1.588847408129368e-05, 5.3594154451275244e-05, 0.00024336227215826511]	fn	1	1
717	717	1731	fn	cy_707650264_3025251790.wav	D:\\hc--document\\all text\\P8_medical\\thesis_dataset\\use_wav_raw\\707650264\\3025251790.wav	0	1	[3.338526539664599e-07, 0.9999629259109497, 3.48620924341958e-05, 1.0865630617473698e-09, 1.3274138837005012e-06, 6.12415703926672e-07]	fn	1	1
718	718	1621	rouhe	dx_91430570_30669027.wav	D:\\hc--document\\all text\\P8_medical\\thesis_dataset\\use_wav_raw\\91430570\\30669027.wav	0	4	[0.00022214137425180525, 1.0293471319755554e-07, 5.41250255992054e-06, 0.0002655379648786038, 0.9995057582855225, 1.1762529084080597e-06]	rouhe	1	4
719	719	650	fn	cy_705603574_2982096330.wav	D:\\hc--document\\all text\\P8_medical\\thesis_dataset\\use_wav_raw\\705603574\\2982096330.wav	0	1	[8.750541383051313e-06, 0.9995926022529602, 1.0832199222932104e-05, 1.2050165310029115e-08, 6.451555236708373e-06, 0.0003814807569142431]	fn	1	1
720	720	376	general	dx_89190953_31132902.wav	D:\\hc--document\\all text\\P8_medical\\thesis_dataset\\use_wav_raw\\89190953\\31132902.wav	0	0	[0.9999973773956299, 1.7472198132750805e-09, 3.8960413917266123e-07, 2.2036590507923393e-06, 2.8605406932058486e-09, 2.6399320507408675e-09]	general	1	0
721	721	661	fn	dx_90828224_30269199.wav	D:\\hc--document\\all text\\P8_medical\\thesis_dataset\\use_wav_raw\\90828224\\30269199.wav	0	1	[0.0015540474560111761, 0.9983617663383484, 3.491225288598798e-05, 2.8467267654264106e-08, 5.951650337010506e-07, 4.867334064329043e-05]	fn	1	1
722	722	1632	wz	cy_633995051_1976528384.wav	D:\\hc--document\\all text\\P8_medical\\thesis_dataset\\use_wav_raw\\633995051\\1976528384.wav	0	3	[7.17728720900368e-09, 7.996014961264564e-11, 1.375302360884234e-08, 0.9999997615814209, 7.094728005085926e-08, 6.327162793695607e-08]	wz	1	3
723	723	1323	wz	cy_716153125_3202243100.wav	D:\\hc--document\\all text\\P8_medical\\thesis_dataset\\use_wav_raw\\716153125\\3202243100.wav	0	3	[0.00014766106323804706, 7.732776907687366e-08, 5.823370520374738e-05, 0.9997701048851013, 2.939605792562361e-06, 2.1057729099993594e-05]	wz	1	3
724	724	1113	wz	cy_689362224_2623552072.wav	D:\\hc--document\\all text\\P8_medical\\thesis_dataset\\use_wav_raw\\689362224\\2623552072.wav	0	3	[0.001809042994864285, 6.227650573009669e-08, 0.00011060461838496849, 0.998045802116394, 3.426848343224265e-05, 1.3108162022490433e-07]	wz	1	3
725	725	132	yl	cy_716115266_3199750870.wav	D:\\hc--document\\all text\\P8_medical\\thesis_dataset\\use_wav_raw\\716115266\\3199750870.wav	0	5	[7.5854521128349e-05, 5.989674718875904e-06, 6.868492619105382e-06, 1.0932904842775315e-05, 0.0001776764402166009, 0.9997226595878601]	yl	1	5
726	726	379	yl	cy_684303444_2514349442.wav	D:\\hc--document\\all text\\P8_medical\\thesis_dataset\\use_wav_raw\\684303444\\2514349442.wav	0	5	[0.008089633658528328, 0.00014785189705435187, 0.0003044834011234343, 2.2333911147143226e-06, 0.004460357129573822, 0.9869953989982605]	yl	1	5
727	727	1675	jd	dx_48814499_12675211.wav	D:\\hc--document\\all text\\P8_medical\\thesis_dataset\\use_wav_raw\\48814499\\12675211.wav	0	2	[1.587710762862571e-08, 1.71124518999477e-08, 0.9999978542327881, 2.104530722135678e-06, 8.1567623766432e-09, 1.5547106713142966e-08]	jd	1	2
728	728	62	wz	dx_88320167_26879791.wav	D:\\hc--document\\all text\\P8_medical\\thesis_dataset\\use_wav_raw\\88320167\\26879791.wav	0	3	[4.534226263785968e-06, 1.062855847777655e-08, 1.648395198117214e-08, 0.9999951124191284, 9.907949305443253e-08, 2.730662629346625e-07]	wz	1	3
729	729	1636	yl	cy_683992446_2507495676.wav	D:\\hc--document\\all text\\P8_medical\\thesis_dataset\\use_wav_raw\\683992446\\2507495676.wav	0	5	[0.0007959368522278965, 0.001608062768355012, 3.9283735532080755e-05, 7.551167072961107e-05, 5.946562282588275e-07, 0.9974806904792786]	yl	1	5
730	730	1403	general	cy_724692909_3399806948.wav	D:\\hc--document\\all text\\P8_medical\\thesis_dataset\\use_wav_raw\\724692909\\3399806948.wav	0	0	[0.9999878406524658, 1.110257219494315e-09, 8.836679626256227e-06, 2.0575710095727118e-06, 1.2518445373643772e-06, 4.504940309679739e-10]	general	1	0
731	731	829	jd	cy_667288842_2152988732.wav	D:\\hc--document\\all text\\P8_medical\\thesis_dataset\\use_wav_raw\\667288842\\2152988732.wav	0	2	[1.736610647640191e-05, 3.7591387354041217e-06, 0.9999731779098511, 3.800467496262172e-09, 1.1839399576274445e-06, 4.494039330893429e-06]	jd	1	2
732	732	1102	general	cy_687465211_2582295030.wav	D:\\hc--document\\all text\\P8_medical\\thesis_dataset\\use_wav_raw\\687465211\\2582295030.wav	0	0	[0.9999722242355347, 7.891433710938145e-07, 8.763787263887934e-06, 1.6286961908917874e-05, 1.5335382386183483e-06, 3.224569695703394e-07]	general	1	0
733	733	494	jd	cy_700139194_2854443904.wav	D:\\hc--document\\all text\\P8_medical\\thesis_dataset\\use_wav_raw\\700139194\\2854443904.wav	0	2	[0.00010089467832585797, 3.568395072761632e-07, 0.999679446220398, 0.00020139513071626425, 1.676632928138133e-05, 1.2401716276144725e-06]	jd	1	2
734	734	851	wz	dx_42118955_10716866.wav	D:\\hc--document\\all text\\P8_medical\\thesis_dataset\\use_wav_raw\\42118955\\10716866.wav	0	3	[8.905125525870972e-09, 2.1896655322262149e-10, 3.476449705885898e-07, 0.9999995231628418, 8.02993938009422e-08, 3.979862661651623e-09]	wz	1	3
735	735	1338	wz	dx_87836340_25728130.wav	D:\\hc--document\\all text\\P8_medical\\thesis_dataset\\use_wav_raw\\87836340\\25728130.wav	0	3	[5.236857759882696e-05, 2.809468657716252e-09, 0.00019148307910654694, 0.9997547268867493, 1.427794927622017e-06, 1.79254726617728e-08]	wz	1	3
736	736	1146	yl	cy_674280405_2298119370.wav	D:\\hc--document\\all text\\P8_medical\\thesis_dataset\\use_wav_raw\\674280405\\2298119370.wav	0	5	[0.000500102061778307, 9.971278632292524e-05, 0.0003224710817448795, 0.039646074175834656, 3.9211096009239554e-05, 0.9593924283981323]	yl	1	5
737	737	579	yl	dx_91367212_30339325.wav	D:\\hc--document\\all text\\P8_medical\\thesis_dataset\\use_wav_raw\\91367212\\30339325.wav	0	5	[9.470388613408431e-05, 6.16833203821443e-05, 3.689213190227747e-05, 0.00014056722284294665, 6.86550629325211e-05, 0.9995973706245422]	yl	1	5
738	738	655	fn	cy_671034848_2229944498.wav	D:\\hc--document\\all text\\P8_medical\\thesis_dataset\\use_wav_raw\\671034848\\2229944498.wav	0	1	[1.5875476719884318e-06, 0.999975323677063, 2.3030575903248973e-05, 9.087319341460898e-09, 6.337177893556145e-08, 1.2954442851764725e-08]	fn	1	1
739	739	899	yl	cy_715370027_3182567410.wav	D:\\hc--document\\all text\\P8_medical\\thesis_dataset\\use_wav_raw\\715370027\\3182567410.wav	0	5	[8.076041558524594e-05, 0.00048803933896124363, 0.035623885691165924, 0.003357428126037121, 0.0011381057556718588, 0.9593116641044617]	yl	1	5
740	740	1270	wz	dx_86998223_26111268.wav	D:\\hc--document\\all text\\P8_medical\\thesis_dataset\\use_wav_raw\\86998223\\26111268.wav	0	3	[1.3081488532407093e-06, 2.5980865028807365e-11, 1.7031668164690927e-07, 0.9999926090240479, 5.9616659200401045e-06, 1.9520173921705464e-08]	wz	1	3
741	741	666	wz	cy_721842168_3332617080.wav	D:\\hc--document\\all text\\P8_medical\\thesis_dataset\\use_wav_raw\\721842168\\3332617080.wav	0	3	[5.2556934804215416e-08, 6.593367518625826e-10, 1.6422531112780803e-09, 0.9999990463256836, 6.030405756973778e-07, 2.3486599332045444e-07]	wz	1	3
742	742	177	jd	cy_722944997_3357711592.wav	D:\\hc--document\\all text\\P8_medical\\thesis_dataset\\use_wav_raw\\722944997\\3357711592.wav	0	2	[0.0001571863831486553, 9.243524345947662e-07, 0.9981879591941833, 0.0014849996659904718, 0.00013817606668453664, 3.0812057957518846e-05]	jd	1	2
743	743	1206	rouhe	cy_699236774_2834268330.wav	D:\\hc--document\\all text\\P8_medical\\thesis_dataset\\use_wav_raw\\699236774\\2834268330.wav	0	4	[3.696169130762428e-07, 4.922630636450265e-10, 2.5333424673590343e-06, 2.0105912881263066e-06, 0.9999951124191284, 2.295085510528594e-10]	rouhe	1	4
744	744	833	general	cy_673915455_2290355160.wav	D:\\hc--document\\all text\\P8_medical\\thesis_dataset\\use_wav_raw\\673915455\\2290355160.wav	0	0	[1.0, 8.031784265449815e-11, 6.242745875795208e-09, 2.172808877265453e-10, 2.151116524490293e-12, 7.774596938459055e-11]	general	1	0
745	745	65	wz	dx_90724895_29815152.wav	D:\\hc--document\\all text\\P8_medical\\thesis_dataset\\use_wav_raw\\90724895\\29815152.wav	0	3	[3.494643685542087e-09, 2.54242651237524e-11, 3.910670398621363e-11, 1.0, 8.550236962889812e-09, 1.5707893319394373e-11]	wz	1	3
746	746	1668	wz	cy_682918139_2483708824.wav	D:\\hc--document\\all text\\P8_medical\\thesis_dataset\\use_wav_raw\\682918139\\2483708824.wav	0	3	[9.538382437312976e-05, 3.5404774667568972e-09, 5.854970552832128e-08, 0.9998961687088013, 6.577460681000957e-06, 1.7826484963734401e-06]	wz	1	3
747	747	563	wz	cy_717665488_3235999776.wav	D:\\hc--document\\all text\\P8_medical\\thesis_dataset\\use_wav_raw\\717665488\\3235999776.wav	0	3	[5.964079150544421e-07, 1.4336200282460965e-10, 3.307071239078141e-08, 0.9999992847442627, 3.7281751019691e-08, 3.5242608831254074e-09]	wz	1	3
748	748	1385	general	dx_62391403_17009196.wav	D:\\hc--document\\all text\\P8_medical\\thesis_dataset\\use_wav_raw\\62391403\\17009196.wav	0	0	[0.999908447265625, 2.3714381569561738e-08, 3.685406113618228e-07, 9.020188736030832e-05, 9.377882292938011e-07, 2.6342714676275136e-08]	general	1	0
749	749	1241	yl	dx_87873919_25960497.wav	D:\\hc--document\\all text\\P8_medical\\thesis_dataset\\use_wav_raw\\87873919\\25960497.wav	0	5	[8.692107371643942e-07, 5.179834261070937e-06, 4.1502171370666474e-05, 2.3858942768129054e-06, 8.121465100430214e-08, 0.9999500513076782]	yl	1	5
750	750	1267	jd	cy_722267177_3341902772.wav	D:\\hc--document\\all text\\P8_medical\\thesis_dataset\\use_wav_raw\\722267177\\3341902772.wav	0	2	[8.68567713041557e-06, 3.0201204936020076e-05, 0.9999210834503174, 4.331016043579439e-06, 3.23068379657343e-05, 3.3499622986710165e-06]	jd	1	2
751	751	537	wz	cy_715607374_3188804205.wav	D:\\hc--document\\all text\\P8_medical\\thesis_dataset\\use_wav_raw\\715607374\\3188804205.wav	0	3	[0.0004740706062875688, 1.6267853425233625e-05, 4.1570924622647e-06, 0.9989410042762756, 0.0005600296426564455, 4.42641749032191e-06]	wz	1	3
752	752	196	general	cy_711711212_3106070957.wav	D:\\hc--document\\all text\\P8_medical\\thesis_dataset\\use_wav_raw\\711711212\\3106070957.wav	0	0	[0.9999349117279053, 8.176347421340324e-08, 1.1469431626665028e-07, 3.534936695359647e-05, 2.8864715204690583e-05, 7.349945008172654e-07]	general	1	0
753	753	71	rouhe	cy_706918404_3010049754.wav	D:\\hc--document\\all text\\P8_medical\\thesis_dataset\\use_wav_raw\\706918404\\3010049754.wav	0	4	[0.0001724159810692072, 1.844810859630286e-09, 6.434624083340168e-06, 0.00018310004088561982, 0.9996379613876343, 5.2634444358545807e-08]	rouhe	1	4
754	754	1287	rouhe	cy_717909777_3242197649.wav	D:\\hc--document\\all text\\P8_medical\\thesis_dataset\\use_wav_raw\\717909777\\3242197649.wav	0	4	[1.217077351611806e-05, 7.832330197743431e-07, 6.037137427483685e-05, 4.718450873042457e-05, 0.9998778104782104, 1.7438059103369596e-06]	rouhe	1	4
755	755	428	wz	dx_91263390_30158097.wav	D:\\hc--document\\all text\\P8_medical\\thesis_dataset\\use_wav_raw\\91263390\\30158097.wav	0	3	[5.3694198868470266e-05, 1.9743454870990718e-08, 1.1681774594762828e-05, 0.9999048709869385, 2.4731421945034526e-05, 4.988131877325941e-06]	wz	1	3
756	756	722	general	cy_723498594_3371413742.wav	D:\\hc--document\\all text\\P8_medical\\thesis_dataset\\use_wav_raw\\723498594\\3371413742.wav	0	0	[0.9991337656974792, 3.269442458986305e-05, 0.00012341042747721076, 0.0005364324897527695, 0.00017111763008870184, 2.6124841951968847e-06]	general	1	0
757	757	678	fn	cy_723841256_3378482487.wav	D:\\hc--document\\all text\\P8_medical\\thesis_dataset\\use_wav_raw\\723841256\\3378482487.wav	0	1	[2.584220055723563e-05, 0.9980113506317139, 0.0019260484259575605, 2.761225368885789e-05, 3.003002802870469e-06, 6.064844001230085e-06]	fn	1	1
758	758	1181	jd	cy_583449441_1709751440.wav	D:\\hc--document\\all text\\P8_medical\\thesis_dataset\\use_wav_raw\\583449441\\1709751440.wav	0	2	[4.502220690483227e-06, 1.3368737938890263e-07, 0.999995231628418, 9.481418983270373e-10, 1.417726451791168e-07, 1.7930179563308002e-10]	jd	1	2
759	759	1005	rouhe	dx_87852825_25829352.wav	D:\\hc--document\\all text\\P8_medical\\thesis_dataset\\use_wav_raw\\87852825\\25829352.wav	0	4	[2.436839167785365e-05, 1.9544030283036307e-10, 2.928239268840116e-07, 0.0005585475591942668, 0.999416708946228, 5.631374122572197e-08]	rouhe	1	4
760	760	1717	fn	dx_84276645_27101293.wav	D:\\hc--document\\all text\\P8_medical\\thesis_dataset\\use_wav_raw\\84276645\\27101293.wav	0	1	[0.0018249432323500514, 0.9976746439933777, 9.9491871878854e-06, 2.4591709006926976e-05, 2.386577762081288e-06, 0.000463528762338683]	fn	1	1
761	761	114	yl	cy_675559647_2324930738.wav	D:\\hc--document\\all text\\P8_medical\\thesis_dataset\\use_wav_raw\\675559647\\2324930738.wav	0	5	[0.00035955890780314803, 2.2617125239321467e-07, 4.61584733102427e-07, 2.9377715691225603e-05, 0.0011865075211971998, 0.9984238147735596]	yl	1	5
762	762	1131	rouhe	cy_722254453_3340963250.wav	D:\\hc--document\\all text\\P8_medical\\thesis_dataset\\use_wav_raw\\722254453\\3340963250.wav	0	4	[7.289489440154284e-05, 4.459874136664155e-11, 5.409298751146707e-07, 4.727411214844324e-05, 0.9998791217803955, 8.135247336893414e-11]	rouhe	1	4
763	763	330	rouhe	cy_723560374_3372273168.wav	D:\\hc--document\\all text\\P8_medical\\thesis_dataset\\use_wav_raw\\723560374\\3372273168.wav	0	4	[9.051534561876906e-07, 1.8315927940992793e-10, 6.438598632030335e-08, 2.066917886622832e-06, 0.9999969005584717, 1.0343062517570445e-10]	rouhe	1	4
764	764	144	rouhe	cy_723115722_3362287975.wav	D:\\hc--document\\all text\\P8_medical\\thesis_dataset\\use_wav_raw\\723115722\\3362287975.wav	0	4	[9.535418212180957e-05, 5.382218759564239e-08, 5.272593625704758e-06, 1.0261530860589119e-06, 0.9998981952667236, 1.3505008666925278e-07]	rouhe	1	4
765	765	793	jd	cy_722201519_3341123372.wav	D:\\hc--document\\all text\\P8_medical\\thesis_dataset\\use_wav_raw\\722201519\\3341123372.wav	0	2	[3.4299098388146376e-06, 2.2429030650528148e-05, 0.9996613264083862, 2.0170451534795575e-05, 0.0002802773960866034, 1.2326374417170882e-05]	jd	1	2
766	766	1172	wz	cy_718754967_3261918292.wav	D:\\hc--document\\all text\\P8_medical\\thesis_dataset\\use_wav_raw\\718754967\\3261918292.wav	0	3	[6.031660859662225e-07, 3.999383935138212e-09, 7.789029950799886e-06, 0.9997676014900208, 0.000224021976464428, 4.11336706918064e-08]	wz	1	3
767	767	124	general	dx_90483471_29253202.wav	D:\\hc--document\\all text\\P8_medical\\thesis_dataset\\use_wav_raw\\90483471\\29253202.wav	0	0	[0.9999967813491821, 3.8676003555337957e-07, 4.124918859815807e-07, 1.035058176057646e-06, 1.4749297179150744e-06, 6.335500302157016e-08]	general	1	0
768	768	1553	yl	cy_720673672_3306195148.wav	D:\\hc--document\\all text\\P8_medical\\thesis_dataset\\use_wav_raw\\720673672\\3306195148.wav	0	5	[0.0005342428339645267, 0.00027226097881793976, 0.00016726709145586938, 5.521712409972679e-06, 6.607233808608726e-05, 0.9989546537399292]	yl	1	5
769	769	1622	yl	cy_714815193_3169271593.wav	D:\\hc--document\\all text\\P8_medical\\thesis_dataset\\use_wav_raw\\714815193\\3169271593.wav	0	5	[0.13126172125339508, 0.006236206740140915, 0.0002892641059588641, 0.0014920321991667151, 8.523350697942078e-05, 0.8606355786323547]	yl	1	5
770	770	255	jd	dx_90275835_29099590.wav	D:\\hc--document\\all text\\P8_medical\\thesis_dataset\\use_wav_raw\\90275835\\29099590.wav	0	2	[0.0019597685895860195, 3.535216592354118e-06, 0.9969436526298523, 1.2802184755855706e-05, 0.0007055948371998966, 0.0003747133887372911]	jd	1	2
771	771	919	yl	dx_84478827_24173074.wav	D:\\hc--document\\all text\\P8_medical\\thesis_dataset\\use_wav_raw\\84478827\\24173074.wav	0	5	[0.005257377866655588, 8.341035572811961e-05, 0.00012530360254459083, 0.00157710793428123, 0.0005327299586497247, 0.9924240112304688]	yl	1	5
772	772	1062	wz	cy_637672090_1996385861.wav	D:\\hc--document\\all text\\P8_medical\\thesis_dataset\\use_wav_raw\\637672090\\1996385861.wav	0	3	[0.0021652206778526306, 5.249622603287207e-08, 9.802669410419185e-06, 0.9977376461029053, 8.363747474504635e-05, 3.6054093470738735e-06]	wz	1	3
773	773	219	rouhe	dx_59819424_16272094.wav	D:\\hc--document\\all text\\P8_medical\\thesis_dataset\\use_wav_raw\\59819424\\16272094.wav	0	4	[4.522088147496106e-06, 8.476430230075493e-05, 0.0003078439913224429, 8.438055374426767e-05, 0.9993669390678406, 0.0001515471376478672]	rouhe	1	4
774	774	1382	general	cy_683812881_2503441554.wav	D:\\hc--document\\all text\\P8_medical\\thesis_dataset\\use_wav_raw\\683812881\\2503441554.wav	0	0	[0.9995130300521851, 1.3570434020948596e-06, 3.349924099893542e-06, 1.9806018826784566e-05, 0.00016068316472228616, 0.0003016955452039838]	general	1	0
775	775	1207	wz	cy_703462708_2928775638.wav	D:\\hc--document\\all text\\P8_medical\\thesis_dataset\\use_wav_raw\\703462708\\2928775638.wav	0	3	[0.03557032346725464, 2.2452445591625292e-07, 0.0007841847254894674, 0.9635258316993713, 0.00011906627332791686, 3.611639840528369e-07]	wz	1	3
776	776	470	yl	cy_717862235_3240866992.wav	D:\\hc--document\\all text\\P8_medical\\thesis_dataset\\use_wav_raw\\717862235\\3240866992.wav	0	5	[0.0018854389199987054, 1.840501863625832e-05, 1.7774464140529744e-05, 0.00175920978654176, 0.00020813386072404683, 0.9961110949516296]	yl	1	5
777	777	197	general	cy_648298316_2051391257.wav	D:\\hc--document\\all text\\P8_medical\\thesis_dataset\\use_wav_raw\\648298316\\2051391257.wav	0	0	[0.9930776357650757, 4.1713917653396493e-07, 0.001886742771603167, 0.004633764270693064, 0.0003995114238932729, 1.9327947029523784e-06]	general	1	0
778	778	871	yl	cy_714791228_3169869132.wav	D:\\hc--document\\all text\\P8_medical\\thesis_dataset\\use_wav_raw\\714791228\\3169869132.wav	0	5	[0.0010572598548606038, 6.22370907876757e-06, 0.00019277413957752287, 0.005333780776709318, 6.235665932763368e-05, 0.9933474659919739]	yl	1	5
779	779	240	general	cy_680192311_2426421754.wav	D:\\hc--document\\all text\\P8_medical\\thesis_dataset\\use_wav_raw\\680192311\\2426421754.wav	0	0	[0.9979264736175537, 2.1835339225617645e-07, 4.094169707968831e-05, 0.002013618592172861, 1.7204536561621353e-05, 1.4995785022620112e-06]	general	1	0
780	780	1186	general	cy_603868655_1816087382.wav	D:\\hc--document\\all text\\P8_medical\\thesis_dataset\\use_wav_raw\\603868655\\1816087382.wav	0	0	[0.9999890327453613, 2.8049404932062316e-07, 6.668353194072552e-07, 8.143730156007223e-06, 7.803197945577267e-07, 1.0354924597777426e-06]	general	1	0
781	781	612	jd	cy_614536815_1872080705.wav	D:\\hc--document\\all text\\P8_medical\\thesis_dataset\\use_wav_raw\\614536815\\1872080705.wav	0	2	[2.513875369913876e-05, 3.613979870920048e-08, 0.9999722242355347, 2.1358587218855973e-06, 4.899281975667691e-07, 2.036765200941204e-09]	jd	1	2
782	782	1074	jd	dx_61776775_17654381.wav	D:\\hc--document\\all text\\P8_medical\\thesis_dataset\\use_wav_raw\\61776775\\17654381.wav	0	2	[6.9786565290996805e-06, 3.840842737190542e-07, 0.9999836683273315, 1.356741449853871e-06, 7.516997811762849e-06, 7.788799827324056e-09]	jd	1	2
783	783	943	fn	cy_723127533_3362117869.wav	D:\\hc--document\\all text\\P8_medical\\thesis_dataset\\use_wav_raw\\723127533\\3362117869.wav	0	1	[2.2157591672566923e-07, 0.9999986886978149, 8.18229295873607e-07, 8.453934441376987e-09, 1.7123078066560993e-08, 1.906004030161057e-07]	fn	1	1
784	784	552	general	dx_87682949_26135515.wav	D:\\hc--document\\all text\\P8_medical\\thesis_dataset\\use_wav_raw\\87682949\\26135515.wav	0	0	[0.9998704195022583, 9.645957561588148e-07, 1.1505812835821416e-06, 0.00012371937918942422, 6.920249973063619e-08, 3.6122273741057143e-06]	general	1	0
785	785	877	yl	cy_714366851_3159472230.wav	D:\\hc--document\\all text\\P8_medical\\thesis_dataset\\use_wav_raw\\714366851\\3159472230.wav	0	5	[0.0001827951055020094, 1.7927829958352959e-06, 6.312941422947915e-07, 1.2553687156469095e-07, 2.4876741008483805e-05, 0.9997897744178772]	yl	1	5
786	786	1418	jd	cy_29247542_21589631.wav	D:\\hc--document\\all text\\P8_medical\\thesis_dataset\\use_wav_raw\\29247542\\21589631.wav	0	2	[4.5105397816769255e-07, 6.8418589762586635e-06, 0.9999735355377197, 5.451453954918861e-09, 1.9124126993119717e-05, 1.2511508273860272e-08]	jd	1	2
787	787	1352	general	cy_718103548_3247366640.wav	D:\\hc--document\\all text\\P8_medical\\thesis_dataset\\use_wav_raw\\718103548\\3247366640.wav	0	0	[0.9966742992401123, 1.010460255201906e-05, 7.351068052230403e-05, 0.0009971713880077004, 0.0021267086267471313, 0.00011813155288109556]	general	1	0
788	788	693	general	cy_692435805_2688675118.wav	D:\\hc--document\\all text\\P8_medical\\thesis_dataset\\use_wav_raw\\692435805\\2688675118.wav	0	0	[0.9996767044067383, 9.776624665391864e-07, 0.00014218407159205526, 5.700973702005285e-07, 5.7570854551158845e-05, 0.00012198389595141634]	general	1	0
789	789	1240	general	cy_266093627_496182638.wav	D:\\hc--document\\all text\\P8_medical\\thesis_dataset\\use_wav_raw\\266093627\\496182638.wav	0	0	[0.9994937181472778, 4.197735492539323e-10, 0.00031992033473215997, 0.00011542443098733202, 7.086909317877144e-05, 4.737928094300514e-08]	general	1	0
790	790	1152	rouhe	cy_696875622_2781825314.wav	D:\\hc--document\\all text\\P8_medical\\thesis_dataset\\use_wav_raw\\696875622\\2781825314.wav	0	4	[4.616058504325338e-05, 7.319478356748732e-08, 1.2543097000161652e-05, 9.284665429731831e-05, 0.9998471736907959, 1.2403440905472962e-06]	rouhe	1	4
791	791	512	rouhe	cy_677993009_2376737652.wav	D:\\hc--document\\all text\\P8_medical\\thesis_dataset\\use_wav_raw\\677993009\\2376737652.wav	0	4	[0.00027499644784256816, 5.882535333512351e-06, 4.513682597462321e-06, 9.402816067449749e-05, 0.999586284160614, 3.428934724070132e-05]	rouhe	1	4
792	792	1633	yl	cy_715813049_3192894059.wav	D:\\hc--document\\all text\\P8_medical\\thesis_dataset\\use_wav_raw\\715813049\\3192894059.wav	0	5	[0.00014275200373958796, 5.861123142381075e-09, 1.1707321334597509e-07, 3.576127028281917e-06, 5.157275609235512e-06, 0.9998483657836914]	yl	1	5
793	793	941	jd	cy_611479_2678200.wav	D:\\hc--document\\all text\\P8_medical\\thesis_dataset\\use_wav_raw\\611479\\2678200.wav	0	2	[0.00019549262651707977, 1.9879145838785917e-05, 0.9997832179069519, 2.4287741595685475e-08, 1.246298779733479e-06, 8.719020172520686e-08]	jd	1	2
794	794	874	wz	dx_91839099_31055780.wav	D:\\hc--document\\all text\\P8_medical\\thesis_dataset\\use_wav_raw\\91839099\\31055780.wav	0	3	[4.6327794933631594e-08, 1.6569295848561927e-12, 1.101214452958743e-09, 0.9999998807907104, 4.601340819476718e-08, 6.75798375593395e-11]	wz	1	3
795	795	228	wz	dx_91801399_30866986.wav	D:\\hc--document\\all text\\P8_medical\\thesis_dataset\\use_wav_raw\\91801399\\30866986.wav	0	3	[1.430582230455002e-08, 8.74411820728227e-10, 7.644167254738932e-08, 0.9999998807907104, 1.706168539783448e-11, 7.829141779325255e-09]	wz	1	3
796	796	1512	fn	dx_91019697_30088581.wav	D:\\hc--document\\all text\\P8_medical\\thesis_dataset\\use_wav_raw\\91019697\\30088581.wav	0	1	[0.0015505356714129448, 0.9983162879943848, 3.248335997341201e-05, 7.380283204838634e-05, 7.101351002347656e-06, 1.9904537111870013e-05]	fn	1	1
797	797	110	fn	dx_89511120_32273113.wav	D:\\hc--document\\all text\\P8_medical\\thesis_dataset\\use_wav_raw\\89511120\\32273113.wav	0	1	[0.0012682516826316714, 0.9972224235534668, 8.451024768874049e-05, 8.359965164572714e-08, 0.00141056755091995, 1.4091986486164387e-05]	fn	1	1
798	798	1383	fn	dx_91289641_30295463.wav	D:\\hc--document\\all text\\P8_medical\\thesis_dataset\\use_wav_raw\\91289641\\30295463.wav	0	1	[9.513652912573889e-06, 0.9999233484268188, 6.68158900225535e-05, 6.667576907259942e-11, 1.2162280960126282e-08, 4.0859080741029175e-07]	fn	1	1
799	799	1305	yl	dx_84008845_30528977.wav	D:\\hc--document\\all text\\P8_medical\\thesis_dataset\\use_wav_raw\\84008845\\30528977.wav	0	5	[0.00016381223395001143, 0.00029872520826756954, 4.48916143795941e-05, 5.4256743169389665e-06, 2.4404422219959088e-05, 0.9994626641273499]	yl	1	5
800	800	812	jd	cy_714177180_3157549689.wav	D:\\hc--document\\all text\\P8_medical\\thesis_dataset\\use_wav_raw\\714177180\\3157549689.wav	0	2	[9.242706437362358e-05, 0.0002608908689580858, 0.999620795249939, 1.3716552302867058e-06, 8.51276854518801e-06, 1.599493589310441e-05]	jd	1	2
801	801	86	general	cy_722171314_3339450175.wav	D:\\hc--document\\all text\\P8_medical\\thesis_dataset\\use_wav_raw\\722171314\\3339450175.wav	0	0	[0.9994426369667053, 1.4819430305124115e-07, 0.0005080300034023821, 2.8458123779273592e-05, 7.343336392295896e-07, 2.001931716222316e-05]	general	1	0
802	802	1174	wz	dx_90224427_28832700.wav	D:\\hc--document\\all text\\P8_medical\\thesis_dataset\\use_wav_raw\\90224427\\28832700.wav	0	3	[1.4853552556814975e-06, 2.7218090004055284e-09, 9.454395240027225e-07, 0.999996542930603, 7.833349400243605e-07, 2.4466825720992347e-07]	wz	1	3
803	803	335	jd	cy_447767080_1110675843.wav	D:\\hc--document\\all text\\P8_medical\\thesis_dataset\\use_wav_raw\\447767080\\1110675843.wav	0	2	[2.4694656531210057e-05, 5.930078259552829e-07, 0.9999744892120361, 5.1221391572653374e-09, 2.0919679855069262e-07, 2.985932889831844e-10]	jd	1	2
804	804	1001	rouhe	cy_719308017_3274440565.wav	D:\\hc--document\\all text\\P8_medical\\thesis_dataset\\use_wav_raw\\719308017\\3274440565.wav	0	4	[3.715277853189036e-05, 7.704661214580355e-11, 1.6944872186286375e-05, 0.0001373362902086228, 0.9998044371604919, 4.144318154430948e-06]	rouhe	1	4
805	805	452	general	cy_684199566_2512391174.wav	D:\\hc--document\\all text\\P8_medical\\thesis_dataset\\use_wav_raw\\684199566\\2512391174.wav	0	0	[0.9998588562011719, 3.57359255076517e-07, 0.00012304537813179195, 1.00878487501177e-05, 5.0284188546356745e-06, 2.634952807056834e-06]	general	1	0
806	806	232	jd	cy_672196252_2254019272.wav	D:\\hc--document\\all text\\P8_medical\\thesis_dataset\\use_wav_raw\\672196252\\2254019272.wav	0	2	[0.0025967403780668974, 9.02534884517081e-06, 0.9972785115242004, 6.320436568785226e-06, 9.035096809384413e-06, 0.00010042981011793017]	jd	1	2
807	807	596	rouhe	cy_721243714_3319480013.wav	D:\\hc--document\\all text\\P8_medical\\thesis_dataset\\use_wav_raw\\721243714\\3319480013.wav	0	4	[3.0696435260324506e-06, 3.732268183398446e-08, 7.659135735593736e-05, 0.007042048033326864, 0.9928745031356812, 3.7366808101069182e-06]	rouhe	1	4
808	808	1043	wz	cy_721508975_3325106632.wav	D:\\hc--document\\all text\\P8_medical\\thesis_dataset\\use_wav_raw\\721508975\\3325106632.wav	0	3	[3.686484706122428e-05, 4.4022574030577744e-08, 1.7140131603810005e-05, 0.9998883008956909, 5.463104753289372e-05, 3.015984475496225e-06]	wz	1	3
809	809	1473	rouhe	dx_88293943_26742668.wav	D:\\hc--document\\all text\\P8_medical\\thesis_dataset\\use_wav_raw\\88293943\\26742668.wav	0	4	[5.016726845497033e-06, 7.660691153432708e-06, 0.00029356026789173484, 0.0005962864961475134, 0.9990973472595215, 9.680169199555166e-08]	rouhe	1	4
810	810	1318	fn	cy_719231806_3272456704.wav	D:\\hc--document\\all text\\P8_medical\\thesis_dataset\\use_wav_raw\\719231806\\3272456704.wav	0	1	[1.9406436180258169e-10, 0.9999998807907104, 3.5703671130704606e-08, 4.002318199081145e-10, 6.197040797184528e-11, 1.6349039810847898e-07]	fn	1	1
811	811	360	rouhe	dx_76730433_21687464.wav	D:\\hc--document\\all text\\P8_medical\\thesis_dataset\\use_wav_raw\\76730433\\21687464.wav	0	4	[6.025137366805211e-08, 2.795728981652701e-09, 8.407538985011342e-07, 8.781715587247163e-05, 0.9999104738235474, 7.480466592824087e-07]	rouhe	1	4
812	812	1250	fn	cy_677465451_2365378680.wav	D:\\hc--document\\all text\\P8_medical\\thesis_dataset\\use_wav_raw\\677465451\\2365378680.wav	0	1	[0.000717065529897809, 0.9974750876426697, 0.001805316423997283, 6.548523288074648e-07, 7.21504989087407e-07, 1.112741301767528e-06]	fn	1	1
813	813	571	yl	cy_721440574_3323335158.wav	D:\\hc--document\\all text\\P8_medical\\thesis_dataset\\use_wav_raw\\721440574\\3323335158.wav	0	5	[8.663290032018267e-07, 5.233618693978315e-08, 1.145887154052616e-06, 3.945919161196798e-06, 2.120847966580186e-06, 0.9999918937683105]	yl	1	5
814	814	1008	fn	dx_53643371_14212563.wav	D:\\hc--document\\all text\\P8_medical\\thesis_dataset\\use_wav_raw\\53643371\\14212563.wav	0	1	[0.0003005136677529663, 0.9996838569641113, 1.4011193343321793e-05, 1.974073455812686e-07, 7.632133360857551e-07, 5.993427976136445e-07]	fn	1	1
815	815	569	yl	cy_718079310_3247704804.wav	D:\\hc--document\\all text\\P8_medical\\thesis_dataset\\use_wav_raw\\718079310\\3247704804.wav	0	5	[0.00028875749558210373, 0.0004048700211569667, 0.00036397221265360713, 0.0003663964744191617, 2.6381598217994906e-05, 0.9985496401786804]	yl	1	5
816	816	1224	fn	dx_89741544_29553544.wav	D:\\hc--document\\all text\\P8_medical\\thesis_dataset\\use_wav_raw\\89741544\\29553544.wav	0	1	[2.694863496799371e-07, 0.9993603825569153, 0.0006387627799995244, 3.6273213321891262e-09, 3.4201462995042675e-07, 2.4496355877090537e-07]	fn	1	1
817	817	1336	general	cy_712855896_3127501670.wav	D:\\hc--document\\all text\\P8_medical\\thesis_dataset\\use_wav_raw\\712855896\\3127501670.wav	0	0	[0.9999947547912598, 4.134752984441548e-09, 2.5355149091410567e-07, 5.860355258846539e-07, 4.3946333789790515e-06, 4.951494325666772e-09]	general	1	0
818	818	960	wz	cy_721071284_3315802785.wav	D:\\hc--document\\all text\\P8_medical\\thesis_dataset\\use_wav_raw\\721071284\\3315802785.wav	0	3	[2.3201786802928837e-07, 5.877361097805789e-12, 1.50099666029746e-08, 0.9999996423721313, 1.3151195332739007e-07, 2.802083842734504e-10]	wz	1	3
819	819	1191	jd	cy_714026739_3153122785.wav	D:\\hc--document\\all text\\P8_medical\\thesis_dataset\\use_wav_raw\\714026739\\3153122785.wav	0	2	[0.0001252031943295151, 4.463317964109592e-06, 0.9998447895050049, 2.0988152300560614e-06, 2.3483269615098834e-05, 9.118598320867477e-09]	jd	1	2
820	820	157	fn	cy_557880841_1575800519.wav	D:\\hc--document\\all text\\P8_medical\\thesis_dataset\\use_wav_raw\\557880841\\1575800519.wav	0	1	[0.0029682661406695843, 0.9966117739677429, 0.0002117753028869629, 6.743495032424107e-05, 0.0001400704204570502, 5.655352879330167e-07]	fn	1	1
821	821	932	rouhe	cy_607924780_1836877256.wav	D:\\hc--document\\all text\\P8_medical\\thesis_dataset\\use_wav_raw\\607924780\\1836877256.wav	0	4	[0.00021402965649031103, 0.001113666221499443, 0.06160543113946915, 2.802276810598414e-07, 0.9370653629302979, 1.2407634812916513e-06]	rouhe	1	4
822	822	1278	fn	cy_580880318_1696094528.wav	D:\\hc--document\\all text\\P8_medical\\thesis_dataset\\use_wav_raw\\580880318\\1696094528.wav	0	1	[0.0031940550543367863, 0.9429404139518738, 0.013985715806484222, 0.03830452263355255, 0.0011508428724482656, 0.00042447310988791287]	fn	1	1
823	823	696	rouhe	cy_691424808_2666859396.wav	D:\\hc--document\\all text\\P8_medical\\thesis_dataset\\use_wav_raw\\691424808\\2666859396.wav	0	4	[0.005063652526587248, 6.847978966106893e-07, 0.00233845436014235, 0.00013509034761227667, 0.9924537539482117, 8.293837709061336e-06]	rouhe	1	4
824	824	1322	wz	cy_682375840_2471892320.wav	D:\\hc--document\\all text\\P8_medical\\thesis_dataset\\use_wav_raw\\682375840\\2471892320.wav	0	3	[0.000661297352053225, 3.372805323920147e-08, 0.00016494024021085352, 0.9991641044616699, 9.692124876892194e-06, 9.00195207265142e-09]	wz	1	3
825	825	149	wz	dx_90836942_29738492.wav	D:\\hc--document\\all text\\P8_medical\\thesis_dataset\\use_wav_raw\\90836942\\29738492.wav	0	3	[0.0002433278423268348, 2.5336066755698994e-06, 3.6456298403209075e-05, 0.9993444085121155, 9.157363820122555e-05, 0.00028167982236482203]	wz	1	3
826	826	945	general	cy_717817547_3240407669.wav	D:\\hc--document\\all text\\P8_medical\\thesis_dataset\\use_wav_raw\\717817547\\3240407669.wav	0	0	[0.9999746084213257, 8.487433547088585e-07, 6.846644282632042e-06, 1.4757306416868232e-05, 2.1853074940736406e-06, 8.241214004556241e-07]	general	1	0
827	827	913	general	cy_683047189_2486796174.wav	D:\\hc--document\\all text\\P8_medical\\thesis_dataset\\use_wav_raw\\683047189\\2486796174.wav	0	0	[0.9996212720870972, 4.245325271767797e-06, 0.00017207044584210962, 3.1384122848976403e-05, 0.00017035650671459734, 6.021674607836758e-07]	general	1	0
828	828	544	general	dx_90630549_29571594.wav	D:\\hc--document\\all text\\P8_medical\\thesis_dataset\\use_wav_raw\\90630549\\29571594.wav	0	0	[0.9915122389793396, 1.4108836694504134e-06, 0.0007646851008757949, 0.00691142538562417, 0.000802205060608685, 7.930980245873798e-06]	general	1	0
829	829	651	rouhe	dx_84004625_30504892.wav	D:\\hc--document\\all text\\P8_medical\\thesis_dataset\\use_wav_raw\\84004625\\30504892.wav	0	4	[8.276672451756895e-05, 1.069783595042395e-09, 1.993944351852406e-06, 2.0044108168804087e-05, 0.9998950958251953, 1.349215779100632e-07]	rouhe	1	4
830	830	394	wz	cy_724439549_3394366773.wav	D:\\hc--document\\all text\\P8_medical\\thesis_dataset\\use_wav_raw\\724439549\\3394366773.wav	0	3	[0.0015053767710924149, 3.089631945840665e-06, 0.00018151757831219584, 0.997963547706604, 0.00034634541952982545, 6.857851531094639e-08]	wz	1	3
831	831	1087	fn	cy_656561388_2096338232.wav	D:\\hc--document\\all text\\P8_medical\\thesis_dataset\\use_wav_raw\\656561388\\2096338232.wav	0	1	[0.007307716645300388, 0.9925612807273865, 8.792232620180584e-06, 1.7915135686052963e-06, 1.2242312550370116e-06, 0.00011911494948435575]	fn	1	1
832	832	1075	rouhe	cy_685674193_2543179248.wav	D:\\hc--document\\all text\\P8_medical\\thesis_dataset\\use_wav_raw\\685674193\\2543179248.wav	0	4	[0.00024494045646861196, 2.6764928406919353e-07, 0.0008562246803194284, 0.0037823177408427, 0.9950670003890991, 4.919393904856406e-05]	rouhe	1	4
833	833	817	wz	cy_677267248_2361035436.wav	D:\\hc--document\\all text\\P8_medical\\thesis_dataset\\use_wav_raw\\677267248\\2361035436.wav	0	3	[5.2838058763882145e-05, 1.5795603758306243e-06, 1.8956308167616953e-07, 0.9998533725738525, 4.2323576053604484e-05, 4.972498572897166e-05]	wz	1	3
834	834	246	jd	cy_722986327_3358525501.wav	D:\\hc--document\\all text\\P8_medical\\thesis_dataset\\use_wav_raw\\722986327\\3358525501.wav	0	2	[0.00012255209730938077, 6.394634155526546e-09, 0.9991390705108643, 0.00020674859115388244, 0.0005316329770721495, 1.5023989163864826e-08]	jd	1	2
835	835	545	rouhe	cy_677500446_2366113840.wav	D:\\hc--document\\all text\\P8_medical\\thesis_dataset\\use_wav_raw\\677500446\\2366113840.wav	0	4	[2.943913932540454e-05, 3.122512881939543e-12, 1.9808126694442763e-07, 1.7041200408129953e-05, 0.9999532699584961, 1.4418423788242762e-08]	rouhe	1	4
836	836	657	general	dx_70450772_24065717.wav	D:\\hc--document\\all text\\P8_medical\\thesis_dataset\\use_wav_raw\\70450772\\24065717.wav	0	0	[0.9999899864196777, 5.702611005631297e-08, 5.005118168810441e-07, 9.420873539056629e-06, 2.7704396998728953e-08, 1.0696781060914873e-07]	general	1	0
837	837	1744	wz	cy_671121391_2231689804.wav	D:\\hc--document\\all text\\P8_medical\\thesis_dataset\\use_wav_raw\\671121391\\2231689804.wav	0	3	[6.059764956489744e-08, 7.464653201116889e-11, 2.4242005625119134e-10, 0.9999992847442627, 6.023394689691486e-07, 1.6680427705750844e-08]	wz	1	3
838	838	1310	yl	cy_718978094_3267341172.wav	D:\\hc--document\\all text\\P8_medical\\thesis_dataset\\use_wav_raw\\718978094\\3267341172.wav	0	5	[0.0015994672430679202, 2.268264324811753e-05, 2.095747913699597e-05, 1.3062884818282328e-06, 2.216183474956779e-06, 0.9983533620834351]	yl	1	5
839	839	1420	fn	dx_91846386_31092971.wav	D:\\hc--document\\all text\\P8_medical\\thesis_dataset\\use_wav_raw\\91846386\\31092971.wav	0	1	[0.0005338960909284651, 0.9981386661529541, 0.001076824963092804, 9.644002420827746e-05, 9.490177035331726e-05, 5.927422171225771e-05]	fn	1	1
840	840	1105	rouhe	cy_710882132_3090427765.wav	D:\\hc--document\\all text\\P8_medical\\thesis_dataset\\use_wav_raw\\710882132\\3090427765.wav	0	4	[0.0004086418775841594, 1.5812423370675788e-08, 8.976312528830022e-05, 0.0003011091030202806, 0.9992002844810486, 6.690310527801557e-08]	rouhe	1	4
841	841	542	fn	cy_6419300_7239379.wav	D:\\hc--document\\all text\\P8_medical\\thesis_dataset\\use_wav_raw\\6419300\\7239379.wav	0	1	[5.433686922629022e-08, 0.9999759197235107, 2.3975468138814904e-05, 2.1354411572360732e-08, 3.598079126310161e-11, 4.639442252596382e-08]	fn	1	1
842	842	1582	rouhe	cy_677676371_2370003760.wav	D:\\hc--document\\all text\\P8_medical\\thesis_dataset\\use_wav_raw\\677676371\\2370003760.wav	0	4	[0.002754430053755641, 3.321604822303925e-07, 0.0006865639006718993, 0.006834086496382952, 0.9897067546844482, 1.787229484762065e-05]	rouhe	1	4
843	843	676	rouhe	cy_722966414_3359264837.wav	D:\\hc--document\\all text\\P8_medical\\thesis_dataset\\use_wav_raw\\722966414\\3359264837.wav	0	4	[0.00012795034854207188, 4.5185480357368135e-10, 9.97751925524426e-08, 6.100869086367311e-06, 0.9998644590377808, 1.3609492270916235e-06]	rouhe	1	4
844	844	766	rouhe	cy_691493593_2668626516.wav	D:\\hc--document\\all text\\P8_medical\\thesis_dataset\\use_wav_raw\\691493593\\2668626516.wav	0	4	[0.00045754582970403135, 1.5098191141760253e-08, 5.870443055755459e-05, 0.0014042409602552652, 0.9980019927024841, 7.752518285997212e-05]	rouhe	1	4
845	845	1591	yl	dx_86880584_25356053.wav	D:\\hc--document\\all text\\P8_medical\\thesis_dataset\\use_wav_raw\\86880584\\25356053.wav	0	5	[0.0002319728082511574, 8.070203875831794e-06, 7.547447467004531e-07, 0.0004860947374254465, 6.390020246271888e-08, 0.9992730021476746]	yl	1	5
846	846	611	wz	cy_724084414_3384319366.wav	D:\\hc--document\\all text\\P8_medical\\thesis_dataset\\use_wav_raw\\724084414\\3384319366.wav	0	3	[2.807837154250592e-05, 2.8411072889866773e-06, 0.038662780076265335, 0.9612997174263, 1.749000375639298e-06, 4.835421805182705e-06]	wz	1	3
847	847	463	general	cy_63016432_39909871.wav	D:\\hc--document\\all text\\P8_medical\\thesis_dataset\\use_wav_raw\\63016432\\39909871.wav	0	0	[0.999866247177124, 6.21612457507581e-07, 0.000131113309180364, 1.851434262789553e-06, 7.303162163907473e-08, 3.402280124298329e-10]	general	1	0
848	848	885	wz	cy_684461893_2517853128.wav	D:\\hc--document\\all text\\P8_medical\\thesis_dataset\\use_wav_raw\\684461893\\2517853128.wav	0	3	[1.58623345214437e-06, 1.0388650650838827e-07, 1.2435125427145977e-06, 0.9999492168426514, 3.417086918489076e-05, 1.3740930626227055e-05]	wz	1	3
849	849	409	rouhe	cy_722366023_3344899243.wav	D:\\hc--document\\all text\\P8_medical\\thesis_dataset\\use_wav_raw\\722366023\\3344899243.wav	0	4	[0.0003782176645472646, 1.0588332433059122e-09, 2.2976111722528003e-05, 6.65222542011179e-05, 0.9995322227478027, 2.7551259051961097e-08]	rouhe	1	4
850	850	890	rouhe	cy_723965704_3382240000.wav	D:\\hc--document\\all text\\P8_medical\\thesis_dataset\\use_wav_raw\\723965704\\3382240000.wav	0	4	[5.221638275543228e-06, 3.910823664909913e-09, 8.466926004757624e-08, 3.244856634410098e-05, 0.9999620914459229, 7.511087574130215e-08]	rouhe	1	4
851	851	1770	yl	cy_671148109_2232267354.wav	D:\\hc--document\\all text\\P8_medical\\thesis_dataset\\use_wav_raw\\671148109\\2232267354.wav	0	5	[2.6194205929641612e-05, 0.0001509572030045092, 2.465780380589422e-05, 1.781783566912054e-06, 8.685893590154592e-06, 0.9997876286506653]	yl	1	5
852	852	588	jd	cy_715599538_3188268928.wav	D:\\hc--document\\all text\\P8_medical\\thesis_dataset\\use_wav_raw\\715599538\\3188268928.wav	0	2	[9.947759826900437e-05, 3.180548674208694e-06, 0.9998941421508789, 2.112467655024375e-06, 5.551126491809555e-07, 5.109033622829884e-07]	jd	1	2
853	853	1350	yl	cy_692710217_2694562980.wav	D:\\hc--document\\all text\\P8_medical\\thesis_dataset\\use_wav_raw\\692710217\\2694562980.wav	0	5	[0.004800282418727875, 0.00010065032984130085, 0.00040809030178934336, 0.010842815041542053, 0.0009116079309023917, 0.9829366207122803]	yl	1	5
854	854	1400	fn	cy_717683465_3236998199.wav	D:\\hc--document\\all text\\P8_medical\\thesis_dataset\\use_wav_raw\\717683465\\3236998199.wav	0	1	[0.0014647943899035454, 0.9975920915603638, 1.0918757880062913e-06, 0.0005617933929897845, 0.0003019199939444661, 7.832071423763409e-05]	fn	1	1
855	855	412	general	cy_721560301_3325468271.wav	D:\\hc--document\\all text\\P8_medical\\thesis_dataset\\use_wav_raw\\721560301\\3325468271.wav	0	0	[0.9996834993362427, 2.151227818103507e-06, 0.0003100611793342978, 4.0673867260920815e-06, 2.71795585149448e-07, 2.3511709912327206e-08]	general	1	0
856	856	522	wz	dx_78069768_22210948.wav	D:\\hc--document\\all text\\P8_medical\\thesis_dataset\\use_wav_raw\\78069768\\22210948.wav	0	3	[6.660337293620464e-14, 6.159976169897567e-16, 1.2439464029971505e-14, 1.0, 4.399046231451376e-12, 7.415689427543032e-14]	wz	1	3
857	857	1388	rouhe	dx_85798246_24619918.wav	D:\\hc--document\\all text\\P8_medical\\thesis_dataset\\use_wav_raw\\85798246\\24619918.wav	0	4	[0.0008743295329622924, 5.7716538215402124e-09, 1.697505467745941e-05, 0.0001828180393204093, 0.9989239573478699, 1.8907007870438974e-06]	rouhe	1	4
858	858	985	fn	cy_697586250_2797394066.wav	D:\\hc--document\\all text\\P8_medical\\thesis_dataset\\use_wav_raw\\697586250\\2797394066.wav	0	1	[0.001068131416104734, 0.997501790523529, 0.0002744658850133419, 1.598806306901679e-06, 0.0011521290289238095, 1.9360620626684977e-06]	fn	1	1
859	859	647	general	cy_691938094_2677614692.wav	D:\\hc--document\\all text\\P8_medical\\thesis_dataset\\use_wav_raw\\691938094\\2677614692.wav	0	0	[0.9999769926071167, 3.9002296148282767e-07, 6.732488600391662e-06, 1.05804599570547e-06, 1.4672245015390217e-05, 1.921503098856192e-07]	general	1	0
860	860	1019	jd	cy_705889074_2986368030.wav	D:\\hc--document\\all text\\P8_medical\\thesis_dataset\\use_wav_raw\\705889074\\2986368030.wav	0	2	[4.913152906738105e-07, 8.565691267392594e-09, 0.9999995231628418, 1.2574418839506052e-08, 3.2858270770930176e-08, 2.234764018282931e-08]	jd	1	2
861	861	1289	yl	cy_655998896_2095334825.wav	D:\\hc--document\\all text\\P8_medical\\thesis_dataset\\use_wav_raw\\655998896\\2095334825.wav	0	5	[3.3035496471711667e-06, 7.945064908199129e-07, 6.746366125298664e-06, 1.6034900909289718e-05, 6.692106921946106e-07, 0.9999723434448242]	yl	1	5
862	862	1597	general	cy_672875983_2268321228.wav	D:\\hc--document\\all text\\P8_medical\\thesis_dataset\\use_wav_raw\\672875983\\2268321228.wav	0	0	[0.9999372959136963, 2.954557385237422e-05, 8.9613222371554e-06, 1.9090033674729057e-05, 4.819021341972984e-06, 2.9944462198727706e-07]	general	1	0
863	863	988	general	dx_92494019_31958030.wav	D:\\hc--document\\all text\\P8_medical\\thesis_dataset\\use_wav_raw\\92494019\\31958030.wav	0	0	[0.999993085861206, 8.071269519405178e-08, 2.9913867365394253e-06, 9.455763461119204e-08, 4.3794366888505465e-07, 3.3137723676190944e-06]	general	1	0
864	864	1341	general	dx_91310563_30399581.wav	D:\\hc--document\\all text\\P8_medical\\thesis_dataset\\use_wav_raw\\91310563\\30399581.wav	0	0	[0.9999879598617554, 4.2677896772147506e-09, 2.1200742139626527e-07, 8.465038263238966e-06, 3.3574372082512127e-06, 3.958286587391058e-09]	general	1	0
865	865	1193	jd	cy_719530962_3279323028.wav	D:\\hc--document\\all text\\P8_medical\\thesis_dataset\\use_wav_raw\\719530962\\3279323028.wav	0	2	[0.001186754205264151, 1.720657905934786e-06, 0.9987290501594543, 6.965883949305862e-05, 1.1192462807230186e-05, 1.5597802303091157e-06]	jd	1	2
866	866	1425	fn	cy_713759775_3148956116.wav	D:\\hc--document\\all text\\P8_medical\\thesis_dataset\\use_wav_raw\\713759775\\3148956116.wav	0	1	[9.331369597020966e-07, 0.9999945163726807, 2.5072961307159858e-06, 2.2928738019345474e-07, 7.110798350140612e-08, 1.8009531004281598e-06]	fn	1	1
867	867	1200	fn	cy_637289760_1994368862.wav	D:\\hc--document\\all text\\P8_medical\\thesis_dataset\\use_wav_raw\\637289760\\1994368862.wav	0	1	[5.0521954108262435e-05, 0.9993613362312317, 0.0005854738992638886, 3.843340934395201e-08, 4.734719709631463e-07, 2.1540074612858007e-06]	fn	1	1
868	868	1155	rouhe	cy_691354151_2665381672.wav	D:\\hc--document\\all text\\P8_medical\\thesis_dataset\\use_wav_raw\\691354151\\2665381672.wav	0	4	[0.0001845753868110478, 2.6291238075515366e-09, 4.144391823501792e-06, 7.232212374219671e-05, 0.9997382760047913, 5.731778287554334e-07]	rouhe	1	4
869	869	818	yl	cy_688050527_2595115260.wav	D:\\hc--document\\all text\\P8_medical\\thesis_dataset\\use_wav_raw\\688050527\\2595115260.wav	0	5	[0.0012597788590937853, 1.5270066796801984e-05, 8.869678822520655e-06, 0.00010307780758012086, 4.1894065361702815e-05, 0.9985711574554443]	yl	1	5
870	870	1707	jd	cy_601338600_1803206129.wav	D:\\hc--document\\all text\\P8_medical\\thesis_dataset\\use_wav_raw\\601338600\\1803206129.wav	0	2	[4.754297333420254e-05, 1.5834370969969314e-07, 0.9999178647994995, 9.049917025549803e-06, 2.4919561838032678e-05, 4.3563312601690996e-07]	jd	1	2
871	871	840	general	cy_694664407_2735587016.wav	D:\\hc--document\\all text\\P8_medical\\thesis_dataset\\use_wav_raw\\694664407\\2735587016.wav	0	0	[0.9866663813591003, 2.361930683036917e-06, 0.0024682944640517235, 0.01018582284450531, 0.00053867680253461, 0.00013852484698873013]	general	1	0
872	872	1732	jd	cy_669332893_2195129488.wav	D:\\hc--document\\all text\\P8_medical\\thesis_dataset\\use_wav_raw\\669332893\\2195129488.wav	0	2	[0.0006136561860330403, 1.151152446254855e-05, 0.9992677569389343, 8.717570744920522e-05, 1.4617386113968678e-05, 5.315369890013244e-06]	jd	1	2
873	873	912	jd	cy_645930940_2038735982.wav	D:\\hc--document\\all text\\P8_medical\\thesis_dataset\\use_wav_raw\\645930940\\2038735982.wav	0	2	[0.00019244990835431963, 5.687912789653637e-07, 0.9998015761375427, 4.766048277815571e-06, 4.890254103884217e-07, 1.0314700205071858e-07]	jd	1	2
874	874	1696	general	cy_691217368_2662624804.wav	D:\\hc--document\\all text\\P8_medical\\thesis_dataset\\use_wav_raw\\691217368\\2662624804.wav	0	0	[0.9998372793197632, 1.3337277948721749e-07, 1.0745960935309995e-05, 0.00012596756278071553, 6.8675572038046084e-06, 1.9011964468518272e-05]	general	1	0
875	875	902	rouhe	cy_696960882_2783739582.wav	D:\\hc--document\\all text\\P8_medical\\thesis_dataset\\use_wav_raw\\696960882\\2783739582.wav	0	4	[0.0012048104545101523, 1.8343425836064853e-06, 0.0010075068566948175, 8.098633770714514e-06, 0.9977772831916809, 5.414399879555276e-07]	rouhe	1	4
876	876	181	general	cy_679158590_2401981330.wav	D:\\hc--document\\all text\\P8_medical\\thesis_dataset\\use_wav_raw\\679158590\\2401981330.wav	0	0	[0.9994240999221802, 2.0906216377625242e-05, 0.00018636119784787297, 0.00021242315415292978, 0.00015565047215204686, 7.062856184347766e-07]	general	1	0
877	877	1415	yl	cy_675903576_2332351442.wav	D:\\hc--document\\all text\\P8_medical\\thesis_dataset\\use_wav_raw\\675903576\\2332351442.wav	0	5	[0.010874834842979908, 0.0013171936152502894, 0.0003129365504719317, 1.1151432772749104e-05, 2.6035975224658614e-06, 0.9874812960624695]	yl	1	5
878	878	856	yl	dx_90755745_29906661.wav	D:\\hc--document\\all text\\P8_medical\\thesis_dataset\\use_wav_raw\\90755745\\29906661.wav	0	5	[6.993484014117257e-09, 5.377540333029174e-07, 7.600704066135222e-08, 1.1336555871821474e-07, 1.3637783922604285e-05, 0.9999855756759644]	yl	1	5
879	879	1022	yl	cy_608543091_1839694880.wav	D:\\hc--document\\all text\\P8_medical\\thesis_dataset\\use_wav_raw\\608543091\\1839694880.wav	0	5	[0.00019637517107184976, 1.9794915715465322e-06, 0.00014560639101546258, 2.708611646085046e-07, 1.8567205017916422e-07, 0.9996556043624878]	yl	1	5
880	880	1091	general	cy_560038955_1586180450.wav	D:\\hc--document\\all text\\P8_medical\\thesis_dataset\\use_wav_raw\\560038955\\1586180450.wav	0	0	[0.9999901056289673, 6.982043032621732e-08, 2.4092598778224783e-06, 2.592899761566514e-07, 1.1424426702433266e-06, 5.962912837276235e-06]	general	1	0
881	881	1293	general	cy_715246471_3179758832.wav	D:\\hc--document\\all text\\P8_medical\\thesis_dataset\\use_wav_raw\\715246471\\3179758832.wav	0	0	[0.9999434947967529, 5.400878855255087e-09, 2.1761761672678404e-06, 1.538613287266344e-05, 3.90058703487739e-05, 3.505756751565059e-08]	general	1	0
882	882	77	general	cy_716281091_3203051424.wav	D:\\hc--document\\all text\\P8_medical\\thesis_dataset\\use_wav_raw\\716281091\\3203051424.wav	0	0	[0.9999940395355225, 8.582782484722884e-09, 2.654765864917863e-07, 2.8975586019441835e-07, 5.218420028541004e-06, 2.0835391012496984e-07]	general	1	0
883	883	1766	general	cy_723706440_3376096979.wav	D:\\hc--document\\all text\\P8_medical\\thesis_dataset\\use_wav_raw\\723706440\\3376096979.wav	0	0	[0.9999879598617554, 9.277544066321752e-09, 8.160159836734238e-07, 5.426269581221277e-06, 5.678634806827176e-06, 5.253668167171099e-09]	general	1	0
884	884	979	jd	cy_659577790_2113120898.wav	D:\\hc--document\\all text\\P8_medical\\thesis_dataset\\use_wav_raw\\659577790\\2113120898.wav	0	2	[3.2359846954932436e-05, 4.6721260105186957e-07, 0.9999603033065796, 5.690815640946312e-08, 6.703335202473681e-06, 5.4068568289267205e-08]	jd	1	2
885	885	1103	general	dx_15765676_7824283.wav	D:\\hc--document\\all text\\P8_medical\\thesis_dataset\\use_wav_raw\\15765676\\7824283.wav	0	0	[0.9999892711639404, 4.4169388146997335e-09, 1.016742317005992e-05, 4.864572247242904e-07, 7.756617748100325e-08, 8.740677515106654e-09]	general	1	0
886	886	1613	wz	cy_684523883_2519550308.wav	D:\\hc--document\\all text\\P8_medical\\thesis_dataset\\use_wav_raw\\684523883\\2519550308.wav	0	3	[0.00044872661237604916, 3.284627609900781e-07, 1.0093258424603846e-05, 0.9994404911994934, 9.910669905366376e-05, 1.2000411970802816e-06]	wz	1	3
887	887	1023	yl	cy_716014074_3196959693.wav	D:\\hc--document\\all text\\P8_medical\\thesis_dataset\\use_wav_raw\\716014074\\3196959693.wav	0	5	[0.00365092558786273, 4.930142836201412e-07, 1.5495051286507078e-07, 4.514096417551627e-06, 0.0002879035018850118, 0.996056079864502]	yl	1	5
888	888	1557	rouhe	cy_692803593_2696604680.wav	D:\\hc--document\\all text\\P8_medical\\thesis_dataset\\use_wav_raw\\692803593\\2696604680.wav	0	4	[0.0013737214030697942, 2.229070332759875e-07, 0.0006368368049152195, 0.0009550912072882056, 0.997032880783081, 1.1827653452201048e-06]	rouhe	1	4
889	889	1185	jd	dx_84966633_24288026.wav	D:\\hc--document\\all text\\P8_medical\\thesis_dataset\\use_wav_raw\\84966633\\24288026.wav	0	2	[2.6326546276322915e-07, 2.622819010866806e-05, 0.9999730587005615, 1.58786761517149e-07, 4.2581991266388286e-08, 1.631593988804525e-07]	jd	1	2
890	890	356	rouhe	cy_718439415_3255414676.wav	D:\\hc--document\\all text\\P8_medical\\thesis_dataset\\use_wav_raw\\718439415\\3255414676.wav	0	4	[0.0003754648205358535, 3.248416078349692e-06, 1.3937841686129104e-05, 2.1112090564656683e-07, 0.999599039554596, 8.104155313048977e-06]	rouhe	1	4
891	891	1154	general	dx_89739139_29540090.wav	D:\\hc--document\\all text\\P8_medical\\thesis_dataset\\use_wav_raw\\89739139\\29540090.wav	0	0	[0.9983680844306946, 7.3815948908873e-09, 0.0005471113254316151, 0.001081625698134303, 3.231418759241933e-06, 2.501002960286769e-08]	general	1	0
892	892	99	general	cy_681790729_2459553700.wav	D:\\hc--document\\all text\\P8_medical\\thesis_dataset\\use_wav_raw\\681790729\\2459553700.wav	0	0	[0.9999781847000122, 1.9339680079610844e-07, 2.1161471522646025e-05, 1.3046681601736054e-07, 9.526022637373899e-08, 1.4675563875243824e-07]	general	1	0
893	893	166	fn	cy_684635713_2521729094.wav	D:\\hc--document\\all text\\P8_medical\\thesis_dataset\\use_wav_raw\\684635713\\2521729094.wav	0	1	[0.0027314445469528437, 0.9918040037155151, 0.0025505167432129383, 0.0006323156994767487, 6.073107670090394e-06, 0.00227563944645226]	fn	1	1
894	894	864	yl	cy_718184445_3248880750.wav	D:\\hc--document\\all text\\P8_medical\\thesis_dataset\\use_wav_raw\\718184445\\3248880750.wav	0	5	[0.0004018257313873619, 0.0001224486477440223, 1.1821821317425929e-05, 6.465846809078357e-07, 9.40978861763142e-05, 0.999369204044342]	yl	1	5
895	895	87	wz	cy_635434981_1984377083.wav	D:\\hc--document\\all text\\P8_medical\\thesis_dataset\\use_wav_raw\\635434981\\1984377083.wav	0	3	[0.0005376441404223442, 2.1244201064973822e-08, 1.1752472346415743e-05, 0.9990954399108887, 0.0003542016202118248, 9.688560567155946e-07]	wz	1	3
896	896	881	general	dx_57180072_15345093.wav	D:\\hc--document\\all text\\P8_medical\\thesis_dataset\\use_wav_raw\\57180072\\15345093.wav	0	0	[0.9999597072601318, 9.68747713159246e-07, 6.589422696379188e-07, 4.040565727336798e-06, 3.3361320674885064e-05, 1.1879287740157451e-06]	general	1	0
897	897	129	jd	cy_675563525_2325098192.wav	D:\\hc--document\\all text\\P8_medical\\thesis_dataset\\use_wav_raw\\675563525\\2325098192.wav	0	2	[5.5282507673837245e-05, 1.0060158217584103e-07, 0.9999436140060425, 1.447218380690174e-07, 5.384036398936587e-07, 3.7903583915976924e-07]	jd	1	2
898	898	1640	yl	cy_700907350_2871530972.wav	D:\\hc--document\\all text\\P8_medical\\thesis_dataset\\use_wav_raw\\700907350\\2871530972.wav	0	5	[0.03906214237213135, 0.0001265388127649203, 0.01047559455037117, 0.000647216395009309, 0.002952854847535491, 0.9467356204986572]	yl	1	5
899	899	527	general	cy_446396010_1106531280.wav	D:\\hc--document\\all text\\P8_medical\\thesis_dataset\\use_wav_raw\\446396010\\1106531280.wav	0	0	[0.9999728202819824, 4.6934644615248544e-07, 1.5392432715088944e-06, 5.397262157202931e-07, 2.324080742255319e-05, 1.3167855286155827e-06]	general	1	0
900	900	1236	wz	cy_685177183_2532739778.wav	D:\\hc--document\\all text\\P8_medical\\thesis_dataset\\use_wav_raw\\685177183\\2532739778.wav	0	3	[1.1108682684835003e-07, 3.70954742617835e-12, 6.188137149365502e-07, 0.9999990463256836, 1.925054249340974e-07, 6.746220249098656e-11]	wz	1	3
901	901	1579	yl	cy_672845442_2267590134.wav	D:\\hc--document\\all text\\P8_medical\\thesis_dataset\\use_wav_raw\\672845442\\2267590134.wav	0	5	[7.658749382244423e-05, 1.5640731021449028e-07, 5.165764832781861e-06, 9.25307540455833e-06, 0.0026015485636889935, 0.997307300567627]	yl	1	5
902	902	163	yl	cy_669511298_2198321012.wav	D:\\hc--document\\all text\\P8_medical\\thesis_dataset\\use_wav_raw\\669511298\\2198321012.wav	0	5	[0.0007501245127059519, 1.643219184188638e-05, 0.00035418421612121165, 0.0007197982049547136, 2.354844764340669e-05, 0.9981359243392944]	yl	1	5
903	903	652	fn	dx_92016601_30987565.wav	D:\\hc--document\\all text\\P8_medical\\thesis_dataset\\use_wav_raw\\92016601\\30987565.wav	0	1	[6.317766860775009e-07, 0.9999597072601318, 1.8539210941526107e-05, 3.5340647741577413e-08, 2.786902086882037e-06, 1.83501197170699e-05]	fn	1	1
904	904	1303	yl	cy_699288486_2835332244.wav	D:\\hc--document\\all text\\P8_medical\\thesis_dataset\\use_wav_raw\\699288486\\2835332244.wav	0	5	[6.469521758845076e-05, 7.875435585447121e-06, 0.0001874097652034834, 2.996700345647696e-07, 3.4999027320736786e-06, 0.9997361302375793]	yl	1	5
905	905	1674	jd	dx_90393856_29397056.wav	D:\\hc--document\\all text\\P8_medical\\thesis_dataset\\use_wav_raw\\90393856\\29397056.wav	0	2	[4.758133945870213e-05, 3.499675585771911e-05, 0.999835729598999, 2.2399166482500732e-05, 4.169728345004842e-05, 1.7572638171259314e-05]	jd	1	2
906	906	1040	jd	cy_193270153_299686685.wav	D:\\hc--document\\all text\\P8_medical\\thesis_dataset\\use_wav_raw\\193270153\\299686685.wav	0	2	[0.00018843372527044266, 4.355078544904245e-06, 0.9998071789741516, 2.484419558967943e-09, 2.532101639474149e-09, 1.7545048530340224e-12]	jd	1	2
907	907	1690	jd	cy_598515287_1788523328.wav	D:\\hc--document\\all text\\P8_medical\\thesis_dataset\\use_wav_raw\\598515287\\1788523328.wav	0	2	[0.0001891532592708245, 1.7153563021565787e-05, 0.9997598528862, 8.839578185870778e-06, 2.3905931811896153e-05, 1.019836986415612e-06]	jd	1	2
908	908	1285	yl	cy_553478597_1554599531.wav	D:\\hc--document\\all text\\P8_medical\\thesis_dataset\\use_wav_raw\\553478597\\1554599531.wav	0	5	[1.0588696568447631e-05, 7.916485245118565e-09, 2.0391207726788707e-06, 7.753360478091054e-06, 7.564546103822067e-05, 0.9999039173126221]	yl	1	5
909	909	1680	general	cy_717951723_3243164631.wav	D:\\hc--document\\all text\\P8_medical\\thesis_dataset\\use_wav_raw\\717951723\\3243164631.wav	0	0	[0.9999338388442993, 1.3818457773595583e-06, 1.3131732885085512e-05, 8.121139217109885e-06, 1.3805659364152234e-05, 2.9669257855857722e-05]	general	1	0
910	910	134	fn	cy_669536339_2199026672.wav	D:\\hc--document\\all text\\P8_medical\\thesis_dataset\\use_wav_raw\\669536339\\2199026672.wav	0	1	[9.463462902203901e-07, 0.9999939203262329, 9.747175226948457e-07, 5.71142884098208e-08, 3.94530979974661e-06, 2.0670800893185515e-07]	fn	1	1
911	911	613	yl	cy_652913663_2076281012.wav	D:\\hc--document\\all text\\P8_medical\\thesis_dataset\\use_wav_raw\\652913663\\2076281012.wav	0	5	[0.0003805809246841818, 0.00010654915968189016, 4.057091427966952e-05, 1.9003083480129135e-06, 0.0003417677653487772, 0.9991286396980286]	yl	1	5
912	912	1628	wz	dx_90844803_29775458.wav	D:\\hc--document\\all text\\P8_medical\\thesis_dataset\\use_wav_raw\\90844803\\29775458.wav	0	3	[0.00039444840513169765, 7.946881908083014e-08, 6.728998414473608e-06, 0.999591052532196, 4.101215381524526e-06, 3.5695954920811346e-06]	wz	1	3
913	913	315	yl	cy_715669668_3189300757.wav	D:\\hc--document\\all text\\P8_medical\\thesis_dataset\\use_wav_raw\\715669668\\3189300757.wav	0	5	[0.0008621211163699627, 5.076430170447566e-06, 4.1016570321517065e-05, 0.008743435144424438, 0.0005089542246423662, 0.9898394346237183]	yl	1	5
914	914	1585	rouhe	cy_695817824_2760573392.wav	D:\\hc--document\\all text\\P8_medical\\thesis_dataset\\use_wav_raw\\695817824\\2760573392.wav	0	4	[0.000791118189226836, 1.8234456433674495e-07, 6.14481105003506e-05, 0.013215498067438602, 0.9853949546813965, 0.0005367791163735092]	rouhe	1	4
915	915	1282	jd	cy_606470572_1829494937.wav	D:\\hc--document\\all text\\P8_medical\\thesis_dataset\\use_wav_raw\\606470572\\1829494937.wav	0	2	[0.00012051410158164799, 1.2638436601264402e-05, 0.9996365308761597, 7.634069334017113e-06, 0.00020132120698690414, 2.1317717255442403e-05]	jd	1	2
916	916	347	jd	dx_90449302_29047841.wav	D:\\hc--document\\all text\\P8_medical\\thesis_dataset\\use_wav_raw\\90449302\\29047841.wav	0	2	[2.237044185449122e-07, 5.5152198780161754e-11, 0.9999707937240601, 2.6547118977759965e-05, 2.2442848148784833e-06, 1.0200302114071746e-07]	jd	1	2
917	917	1190	wz	cy_672638493_2264897182.wav	D:\\hc--document\\all text\\P8_medical\\thesis_dataset\\use_wav_raw\\672638493\\2264897182.wav	0	3	[1.5972444771250593e-06, 3.577758889150573e-06, 9.658774615672883e-07, 0.9999364614486694, 5.739304469898343e-05, 1.4179198259967052e-08]	wz	1	3
918	918	1487	yl	cy_442168471_1090242051.wav	D:\\hc--document\\all text\\P8_medical\\thesis_dataset\\use_wav_raw\\442168471\\1090242051.wav	0	5	[0.001039963448420167, 0.00017215906700585037, 3.165364978485741e-05, 1.4050443496671505e-05, 1.669809535087552e-05, 0.9987254738807678]	yl	1	5
919	919	547	general	cy_720317454_3297852454.wav	D:\\hc--document\\all text\\P8_medical\\thesis_dataset\\use_wav_raw\\720317454\\3297852454.wav	0	0	[0.9945887327194214, 2.4642667995067313e-07, 7.517113408539444e-05, 0.005207764450460672, 0.00012726540444418788, 8.614533157924598e-07]	general	1	0
920	920	170	fn	cy_560840625_1591714658.wav	D:\\hc--document\\all text\\P8_medical\\thesis_dataset\\use_wav_raw\\560840625\\1591714658.wav	0	1	[4.361665730812092e-07, 0.9999991655349731, 3.4835707651836856e-07, 8.569185361295695e-09, 6.9689711779119534e-09, 2.5277289594782815e-08]	fn	1	1
921	921	617	general	cy_710025297_3073873369.wav	D:\\hc--document\\all text\\P8_medical\\thesis_dataset\\use_wav_raw\\710025297\\3073873369.wav	0	0	[0.9999914169311523, 3.583405239204751e-10, 3.6115416151005775e-06, 1.1744263019863865e-06, 3.8072539609856904e-06, 2.045994662580597e-08]	general	1	0
922	922	1041	fn	cy_572521159_1651013378.wav	D:\\hc--document\\all text\\P8_medical\\thesis_dataset\\use_wav_raw\\572521159\\1651013378.wav	0	1	[6.390522457877523e-07, 0.9995157718658447, 0.0004833047278225422, 9.57177892502159e-09, 6.505773342269094e-08, 2.4769823880888e-07]	fn	1	1
923	923	100	rouhe	cy_706005380_2989255160.wav	D:\\hc--document\\all text\\P8_medical\\thesis_dataset\\use_wav_raw\\706005380\\2989255160.wav	0	4	[9.559442332829349e-06, 2.0759920171808943e-10, 3.937253495678306e-06, 1.8720083971857093e-05, 0.9999678134918213, 6.741668556742297e-09]	rouhe	1	4
924	924	606	yl	cy_714494712_3163516691.wav	D:\\hc--document\\all text\\P8_medical\\thesis_dataset\\use_wav_raw\\714494712\\3163516691.wav	0	5	[0.005437585990875959, 3.7580325624730904e-06, 0.0006091953837312758, 4.160661774221808e-05, 9.678884816821665e-05, 0.9938110709190369]	yl	1	5
925	925	388	jd	cy_700900462_2871337540.wav	D:\\hc--document\\all text\\P8_medical\\thesis_dataset\\use_wav_raw\\700900462\\2871337540.wav	0	2	[0.029324280098080635, 0.00011884773266501725, 0.9699580073356628, 1.3813821624353295e-06, 0.0005827408749610186, 1.4705527974001598e-05]	jd	1	2
926	926	998	wz	dx_91384384_30426799.wav	D:\\hc--document\\all text\\P8_medical\\thesis_dataset\\use_wav_raw\\91384384\\30426799.wav	0	3	[1.827938866938439e-08, 5.967523808436681e-09, 1.0594770571970002e-07, 0.9999997615814209, 6.276523834003456e-08, 4.582052959278826e-09]	wz	1	3
927	927	440	general	cy_669066760_2189248246.wav	D:\\hc--document\\all text\\P8_medical\\thesis_dataset\\use_wav_raw\\669066760\\2189248246.wav	0	0	[0.9998001456260681, 7.735945473541506e-06, 0.00019092339789494872, 6.766471472019475e-08, 9.919655212797807e-07, 2.256254418853132e-07]	general	1	0
928	928	1561	wz	cy_556656288_1570488704.wav	D:\\hc--document\\all text\\P8_medical\\thesis_dataset\\use_wav_raw\\556656288\\1570488704.wav	0	3	[0.013417364098131657, 2.0363529984024353e-05, 2.1865847884328105e-05, 0.9863594174385071, 0.00017498793022241443, 5.9341778069210704e-06]	wz	1	3
929	929	1774	jd	dx_91311513_30402659.wav	D:\\hc--document\\all text\\P8_medical\\thesis_dataset\\use_wav_raw\\91311513\\30402659.wav	0	2	[7.1110043791122735e-06, 1.04748707485669e-07, 0.9999918937683105, 6.224269810672922e-08, 1.751897258372992e-07, 6.426577101592557e-07]	jd	1	2
930	930	1099	wz	dx_90411229_29490321.wav	D:\\hc--document\\all text\\P8_medical\\thesis_dataset\\use_wav_raw\\90411229\\29490321.wav	0	3	[0.00030694250017404556, 1.0530027338973014e-06, 1.9950948626501486e-06, 0.999688982963562, 1.9784977212111698e-07, 8.543169656149985e-07]	wz	1	3
931	931	253	fn	cy_663203910_2133948161.wav	D:\\hc--document\\all text\\P8_medical\\thesis_dataset\\use_wav_raw\\663203910\\2133948161.wav	0	1	[0.013102993369102478, 0.9303450584411621, 0.01707024872303009, 0.008251459337770939, 0.02846020832657814, 0.0027699926868081093]	fn	1	1
932	932	966	general	cy_648543158_2053885370.wav	D:\\hc--document\\all text\\P8_medical\\thesis_dataset\\use_wav_raw\\648543158\\2053885370.wav	0	0	[0.9999569654464722, 5.794905177936016e-07, 2.2652871223272086e-07, 2.542605943745002e-05, 1.4801345969317481e-05, 2.0071752260264475e-06]	general	1	0
933	933	1092	fn	cy_682715832_2479194700.wav	D:\\hc--document\\all text\\P8_medical\\thesis_dataset\\use_wav_raw\\682715832\\2479194700.wav	0	1	[0.007213577628135681, 0.9798847436904907, 0.004204888362437487, 0.00041407201206311584, 0.008251888677477837, 3.082179318880662e-05]	fn	1	1
934	934	1711	yl	cy_716159041_3202659493.wav	D:\\hc--document\\all text\\P8_medical\\thesis_dataset\\use_wav_raw\\716159041\\3202659493.wav	0	5	[0.002901986474171281, 2.1011164790252224e-05, 0.00021764749544672668, 1.2224431600316166e-07, 0.0003866400511469692, 0.9964725375175476]	yl	1	5
935	935	889	jd	cy_724494048_3395839221.wav	D:\\hc--document\\all text\\P8_medical\\thesis_dataset\\use_wav_raw\\724494048\\3395839221.wav	0	2	[0.00021645311790052801, 1.7819896811488434e-06, 0.9997115731239319, 3.681166390379076e-06, 5.831598900840618e-05, 8.142239494191017e-06]	jd	1	2
936	936	682	yl	cy_717942063_3242590408.wav	D:\\hc--document\\all text\\P8_medical\\thesis_dataset\\use_wav_raw\\717942063\\3242590408.wav	0	5	[9.7911455668509e-05, 2.4076984118437394e-05, 0.00016256066737696528, 5.9364929256844334e-06, 0.00018223735969513655, 0.9995273351669312]	yl	1	5
937	937	1363	wz	dx_88114004_27821088.wav	D:\\hc--document\\all text\\P8_medical\\thesis_dataset\\use_wav_raw\\88114004\\27821088.wav	0	3	[1.4724193533766083e-05, 1.3943862953169628e-08, 5.36787738383282e-05, 0.9998015761375427, 0.00012990307004656643, 1.5726692481621285e-07]	wz	1	3
938	938	916	general	dx_90822978_30245816.wav	D:\\hc--document\\all text\\P8_medical\\thesis_dataset\\use_wav_raw\\90822978\\30245816.wav	0	0	[0.999395489692688, 1.6166897154334947e-08, 7.572989125037566e-05, 0.0005272853886708617, 1.1699111155394348e-06, 2.4715146196285787e-07]	general	1	0
939	939	121	general	cy_668374083_2175125700.wav	D:\\hc--document\\all text\\P8_medical\\thesis_dataset\\use_wav_raw\\668374083\\2175125700.wav	0	0	[0.9998953342437744, 5.305275294631429e-07, 8.331803655892145e-06, 9.559911995893344e-05, 8.752775215725705e-08, 4.866460656671734e-08]	general	1	0
940	940	1618	jd	cy_589476250_1742760860.wav	D:\\hc--document\\all text\\P8_medical\\thesis_dataset\\use_wav_raw\\589476250\\1742760860.wav	0	2	[0.0003091798862442374, 3.3640169760928984e-08, 0.9995875954627991, 4.645061562769115e-05, 5.6610802857903764e-05, 7.640942101261317e-08]	jd	1	2
941	941	703	wz	dx_92396670_32108277.wav	D:\\hc--document\\all text\\P8_medical\\thesis_dataset\\use_wav_raw\\92396670\\32108277.wav	0	3	[0.00019020546460524201, 1.1793191978526352e-09, 5.121038952893286e-07, 0.9998036026954651, 5.249357855063863e-06, 5.219876015871705e-07]	wz	1	3
942	942	961	jd	cy_697051566_2785721440.wav	D:\\hc--document\\all text\\P8_medical\\thesis_dataset\\use_wav_raw\\697051566\\2785721440.wav	0	2	[0.001402453170157969, 9.364982247461739e-07, 0.9983482360839844, 0.00011220395390409976, 0.00012852976215071976, 7.621548775205156e-06]	jd	1	2
943	943	819	jd	cy_672911549_2269006946.wav	D:\\hc--document\\all text\\P8_medical\\thesis_dataset\\use_wav_raw\\672911549\\2269006946.wav	0	2	[4.7544970584567636e-05, 7.888100981290336e-07, 0.9994822144508362, 0.0002571362419985235, 0.0002123206650139764, 6.037912214651442e-08]	jd	1	2
944	944	1251	jd	cy_641193283_2015177948.wav	D:\\hc--document\\all text\\P8_medical\\thesis_dataset\\use_wav_raw\\641193283\\2015177948.wav	0	2	[9.562775812810287e-05, 5.947755994384352e-07, 0.9998353719711304, 1.9473534848657437e-05, 4.8752015572972596e-05, 1.557545488140022e-07]	jd	1	2
945	945	468	wz	cy_714375975_3160162858.wav	D:\\hc--document\\all text\\P8_medical\\thesis_dataset\\use_wav_raw\\714375975\\3160162858.wav	0	3	[6.391487113432959e-05, 1.4497091527232442e-08, 3.626195393735543e-05, 0.9998898506164551, 9.671251973486505e-06, 1.8382728228516498e-07]	wz	1	3
946	946	187	yl	cy_688208989_2598624774.wav	D:\\hc--document\\all text\\P8_medical\\thesis_dataset\\use_wav_raw\\688208989\\2598624774.wav	0	5	[0.05040544271469116, 0.0010002475464716554, 0.04241764917969704, 0.0008449504384770989, 0.001126201474107802, 0.9042054414749146]	yl	1	5
947	947	1611	jd	cy_629694415_1953185162.wav	D:\\hc--document\\all text\\P8_medical\\thesis_dataset\\use_wav_raw\\629694415\\1953185162.wav	0	2	[9.06363766262075e-06, 7.327248852107004e-08, 0.9999908208847046, 7.764040965696495e-09, 1.5069039349668856e-08, 2.457866132843378e-09]	jd	1	2
948	948	364	jd	cy_668100899_2169556442.wav	D:\\hc--document\\all text\\P8_medical\\thesis_dataset\\use_wav_raw\\668100899\\2169556442.wav	0	2	[0.0005714366561733186, 1.0178977390751243e-05, 0.9991180300712585, 9.081806524591229e-07, 0.00026328672538511455, 3.620001007220708e-05]	jd	1	2
949	949	1546	jd	dx_89683997_29261545.wav	D:\\hc--document\\all text\\P8_medical\\thesis_dataset\\use_wav_raw\\89683997\\29261545.wav	0	2	[1.223237518388487e-06, 7.677286703255959e-06, 0.9999868869781494, 1.9324227196193533e-06, 1.0489393531543101e-07, 2.1477535483427346e-06]	jd	1	2
950	950	639	rouhe	cy_720244508_3295959659.wav	D:\\hc--document\\all text\\P8_medical\\thesis_dataset\\use_wav_raw\\720244508\\3295959659.wav	0	4	[2.9533026690842235e-07, 2.576617530447578e-10, 6.906934686412569e-07, 9.463782771490514e-05, 0.9998998641967773, 4.591264314512955e-06]	rouhe	1	4
951	951	391	general	cy_445213905_1101363489.wav	D:\\hc--document\\all text\\P8_medical\\thesis_dataset\\use_wav_raw\\445213905\\1101363489.wav	0	0	[0.9999998807907104, 1.4783449464594867e-10, 1.0839241310067749e-10, 9.344416440626446e-08, 9.963950775571107e-10, 3.339371279498238e-10]	general	1	0
952	952	261	wz	cy_719961209_3290513939.wav	D:\\hc--document\\all text\\P8_medical\\thesis_dataset\\use_wav_raw\\719961209\\3290513939.wav	0	3	[6.222259980859235e-05, 3.436050022287418e-08, 1.6722717646189267e-06, 0.999924898147583, 6.198098617460346e-06, 5.003416390536586e-06]	wz	1	3
953	953	803	jd	cy_448785936_1114488005.wav	D:\\hc--document\\all text\\P8_medical\\thesis_dataset\\use_wav_raw\\448785936\\1114488005.wav	0	2	[9.473143290961161e-05, 4.7116998302954016e-07, 0.999881386756897, 3.7709165212618245e-07, 7.158799235185143e-06, 1.5830184565857053e-05]	jd	1	2
954	954	599	rouhe	cy_680948931_2441884118.wav	D:\\hc--document\\all text\\P8_medical\\thesis_dataset\\use_wav_raw\\680948931\\2441884118.wav	0	4	[2.457126902299933e-05, 1.4760929900603514e-07, 9.554972166370135e-06, 2.145212420145981e-06, 0.999963641166687, 9.955952728901707e-10]	rouhe	1	4
955	955	88	fn	cy_724462807_3394431946.wav	D:\\hc--document\\all text\\P8_medical\\thesis_dataset\\use_wav_raw\\724462807\\3394431946.wav	0	1	[3.7351985611167038e-06, 0.9997307658195496, 0.00015176837041508406, 4.291305685910629e-06, 4.019923665055103e-07, 0.00010907046089414507]	fn	1	1
956	956	1519	rouhe	cy_716771613_3215474659.wav	D:\\hc--document\\all text\\P8_medical\\thesis_dataset\\use_wav_raw\\716771613\\3215474659.wav	0	4	[0.00048429914750158787, 2.9589525638584746e-06, 0.0002507884637452662, 0.0004499583155848086, 0.9987280964851379, 8.38652194943279e-05]	rouhe	1	4
957	957	974	jd	dx_90435665_29619099.wav	D:\\hc--document\\all text\\P8_medical\\thesis_dataset\\use_wav_raw\\90435665\\29619099.wav	0	2	[1.4465108996989105e-18, 1.5320828076865957e-15, 1.0, 2.7757341016258706e-24, 9.965521502254308e-19, 5.738467680834382e-23]	jd	1	2
958	958	1239	general	cy_674019182_2292544488.wav	D:\\hc--document\\all text\\P8_medical\\thesis_dataset\\use_wav_raw\\674019182\\2292544488.wav	0	0	[0.9998949766159058, 7.04872036294546e-08, 2.858076413758681e-06, 1.027830148814246e-05, 6.81336605339311e-05, 2.35725638049189e-05]	general	1	0
959	959	117	jd	cy_246322882_438750675.wav	D:\\hc--document\\all text\\P8_medical\\thesis_dataset\\use_wav_raw\\246322882\\438750675.wav	0	2	[0.004914474673569202, 1.5480613058116433e-07, 0.9950786828994751, 6.21597337158164e-06, 4.6081413529464044e-07, 1.1556704926363182e-08]	jd	1	2
960	960	1100	general	cy_658526958_2107618442.wav	D:\\hc--document\\all text\\P8_medical\\thesis_dataset\\use_wav_raw\\658526958\\2107618442.wav	0	0	[0.9991255402565002, 1.56234378323461e-07, 7.71737722971011e-06, 0.000865334237460047, 5.381504593060527e-07, 6.69939083763893e-07]	general	1	0
961	961	1232	general	cy_558658551_1580499506.wav	D:\\hc--document\\all text\\P8_medical\\thesis_dataset\\use_wav_raw\\558658551\\1580499506.wav	0	0	[0.9999841451644897, 3.7306442379758664e-08, 9.049239451996982e-06, 8.199953072107746e-07, 5.596762548520928e-06, 3.335930500725226e-07]	general	1	0
962	962	467	rouhe	cy_712262776_3116183897.wav	D:\\hc--document\\all text\\P8_medical\\thesis_dataset\\use_wav_raw\\712262776\\3116183897.wav	0	4	[0.0002806454722303897, 1.4650117563519416e-08, 2.7416867851570714e-06, 2.2506517325382447e-06, 0.9997109770774841, 3.360840992172598e-06]	rouhe	1	4
963	963	1409	rouhe	cy_720637918_3305010066.wav	D:\\hc--document\\all text\\P8_medical\\thesis_dataset\\use_wav_raw\\720637918\\3305010066.wav	0	4	[0.0007580335368402302, 8.880685982148862e-07, 2.718074210861232e-05, 0.001072336919605732, 0.9978494644165039, 0.00029214026289992034]	rouhe	1	4
964	964	105	jd	dx_87480948_25572209.wav	D:\\hc--document\\all text\\P8_medical\\thesis_dataset\\use_wav_raw\\87480948\\25572209.wav	0	2	[2.917248275480233e-05, 9.689584885563818e-07, 0.9999674558639526, 1.8312221072847024e-07, 5.0251742322871e-07, 1.695736045803642e-06]	jd	1	2
965	965	1417	general	cy_673436912_2280166830.wav	D:\\hc--document\\all text\\P8_medical\\thesis_dataset\\use_wav_raw\\673436912\\2280166830.wav	0	0	[0.9999850988388062, 7.1294428138912735e-09, 1.421166871296009e-05, 3.233245422507025e-07, 3.7542051245509356e-07, 8.48247694307247e-08]	general	1	0
966	966	1354	wz	dx_91318189_30438183.wav	D:\\hc--document\\all text\\P8_medical\\thesis_dataset\\use_wav_raw\\91318189\\30438183.wav	0	3	[7.143216407712316e-06, 1.5845869061337226e-10, 2.7437192784418585e-07, 0.9999920129776001, 5.458572331917821e-07, 4.2992976290179286e-08]	wz	1	3
967	967	1046	rouhe	cy_672426165_2259864262.wav	D:\\hc--document\\all text\\P8_medical\\thesis_dataset\\use_wav_raw\\672426165\\2259864262.wav	0	4	[2.4328645764626344e-08, 4.393734508167935e-12, 6.160997827464598e-07, 1.682722086115973e-07, 0.9999991655349731, 1.4758462896224955e-08]	rouhe	1	4
968	968	1132	general	cy_559127139_1581859070.wav	D:\\hc--document\\all text\\P8_medical\\thesis_dataset\\use_wav_raw\\559127139\\1581859070.wav	0	0	[0.9998873472213745, 2.4511330742882365e-09, 7.627811100974213e-06, 1.649033038120251e-05, 8.843325485941023e-05, 8.296177611555322e-08]	general	1	0
969	969	128	fn	dx_82197151_23380685.wav	D:\\hc--document\\all text\\P8_medical\\thesis_dataset\\use_wav_raw\\82197151\\23380685.wav	0	1	[9.348113053420093e-06, 0.9998737573623657, 0.00011350990826031193, 1.2484804301493568e-06, 4.957684041073662e-07, 1.6483696754221455e-06]	fn	1	1
970	970	422	rouhe	cy_719042934_3267630655.wav	D:\\hc--document\\all text\\P8_medical\\thesis_dataset\\use_wav_raw\\719042934\\3267630655.wav	0	4	[0.00048129522474482656, 1.8298741224498372e-06, 1.1213648576813284e-05, 0.00015082553727552295, 0.9993233680725098, 3.149588155793026e-05]	rouhe	1	4
971	971	351	general	cy_696977954_2784237288.wav	D:\\hc--document\\all text\\P8_medical\\thesis_dataset\\use_wav_raw\\696977954\\2784237288.wav	0	0	[0.9998836517333984, 2.6920622531179106e-06, 7.628586899954826e-05, 3.4292090276721865e-05, 1.2795829889000743e-06, 1.774650399966049e-06]	general	1	0
972	972	106	rouhe	cy_686369940_2558452698.wav	D:\\hc--document\\all text\\P8_medical\\thesis_dataset\\use_wav_raw\\686369940\\2558452698.wav	0	4	[0.00038553893682546914, 5.737780952586036e-07, 0.000854330719448626, 0.0002073127106996253, 0.9985515475273132, 7.042611969154677e-07]	rouhe	1	4
973	973	1085	wz	dx_91780118_30726420.wav	D:\\hc--document\\all text\\P8_medical\\thesis_dataset\\use_wav_raw\\91780118\\30726420.wav	0	3	[2.0290815882617608e-05, 1.3016918387620535e-07, 2.010190343071372e-07, 0.9999774694442749, 5.073227953289461e-07, 1.4048169987290748e-06]	wz	1	3
974	974	392	wz	cy_686586466_2563026262.wav	D:\\hc--document\\all text\\P8_medical\\thesis_dataset\\use_wav_raw\\686586466\\2563026262.wav	0	3	[9.486087947152555e-05, 3.645088213488634e-07, 5.48770685782074e-07, 0.9998984336853027, 5.647618763759965e-06, 8.548835950250577e-08]	wz	1	3
975	975	1655	rouhe	cy_685967970_2549542560.wav	D:\\hc--document\\all text\\P8_medical\\thesis_dataset\\use_wav_raw\\685967970\\2549542560.wav	0	4	[0.0007865685038268566, 2.0728192495766962e-08, 2.6059880838147365e-05, 0.00010486309474799782, 0.9990823268890381, 2.068952937861468e-07]	rouhe	1	4
976	976	365	yl	dx_91235022_30006593.wav	D:\\hc--document\\all text\\P8_medical\\thesis_dataset\\use_wav_raw\\91235022\\30006593.wav	0	5	[1.2766346912940207e-07, 1.170383678861242e-09, 4.2086742979563496e-08, 9.773398232937325e-07, 3.5620297822447355e-09, 0.999998927116394]	yl	1	5
977	977	321	yl	cy_702090530_2897551478.wav	D:\\hc--document\\all text\\P8_medical\\thesis_dataset\\use_wav_raw\\702090530\\2897551478.wav	0	5	[0.00011552300566108897, 2.1013427158322884e-06, 9.085088095162064e-06, 0.00011802155495388433, 0.0008083643624559045, 0.9989468455314636]	yl	1	5
978	978	1051	jd	cy_559307656_1582845569.wav	D:\\hc--document\\all text\\P8_medical\\thesis_dataset\\use_wav_raw\\559307656\\1582845569.wav	0	2	[4.475555215321947e-06, 6.854858014548881e-09, 0.9999953508377075, 6.935108842753834e-08, 3.554173133579752e-08, 4.745152271112829e-09]	jd	1	2
979	979	1175	rouhe	dx_91546059_30812324.wav	D:\\hc--document\\all text\\P8_medical\\thesis_dataset\\use_wav_raw\\91546059\\30812324.wav	0	4	[7.3659998633957e-06, 5.686255462933332e-05, 0.0002330097631784156, 3.9181712054414675e-05, 0.9996635913848877, 5.6936539039043055e-08]	rouhe	1	4
980	980	1300	wz	cy_558893147_1580733125.wav	D:\\hc--document\\all text\\P8_medical\\thesis_dataset\\use_wav_raw\\558893147\\1580733125.wav	0	3	[0.0003247570130042732, 1.9081929281128396e-07, 5.885640916858392e-07, 0.9980593323707581, 0.0014615808613598347, 0.00015348335728049278]	wz	1	3
981	981	1292	general	cy_686455663_2560274202.wav	D:\\hc--document\\all text\\P8_medical\\thesis_dataset\\use_wav_raw\\686455663\\2560274202.wav	0	0	[0.999902606010437, 2.078613192679768e-07, 5.2250238695705775e-06, 8.964419976109639e-05, 2.2414583327190485e-06, 1.0332662503387269e-10]	general	1	0
982	982	487	rouhe	cy_723885214_3380546834.wav	D:\\hc--document\\all text\\P8_medical\\thesis_dataset\\use_wav_raw\\723885214\\3380546834.wav	0	4	[2.1702520825783722e-05, 3.613309873529147e-09, 8.058826495016547e-08, 8.338435873156413e-05, 0.9998940229415894, 7.933358574518934e-07]	rouhe	1	4
983	983	531	yl	cy_704045054_2942187100.wav	D:\\hc--document\\all text\\P8_medical\\thesis_dataset\\use_wav_raw\\704045054\\2942187100.wav	0	5	[0.005023970268666744, 4.003339597602462e-07, 3.75080185222032e-06, 5.043543205829337e-05, 2.594785109977238e-05, 0.9948955178260803]	yl	1	5
984	984	999	general	cy_653060809_2077101920.wav	D:\\hc--document\\all text\\P8_medical\\thesis_dataset\\use_wav_raw\\653060809\\2077101920.wav	0	0	[1.0, 2.970145240865918e-09, 1.5911930106859984e-10, 1.0148904633355826e-10, 1.3035839963038143e-08, 1.1183263516623132e-12]	general	1	0
985	985	491	general	cy_262437870_485345939.wav	D:\\hc--document\\all text\\P8_medical\\thesis_dataset\\use_wav_raw\\262437870\\485345939.wav	0	0	[0.9999582767486572, 4.791872143528053e-08, 2.7321580091665965e-06, 8.603756640468418e-08, 3.8294918340398e-05, 6.270123549256823e-07]	general	1	0
986	986	1706	fn	dx_44803920_11468063.wav	D:\\hc--document\\all text\\P8_medical\\thesis_dataset\\use_wav_raw\\44803920\\11468063.wav	0	1	[2.7838130336022004e-05, 0.988827109336853, 0.008029223419725895, 0.0022650831378996372, 0.0004789032391272485, 0.00037173624150455]	fn	1	1
987	987	60	rouhe	cy_713538670_3141961824.wav	D:\\hc--document\\all text\\P8_medical\\thesis_dataset\\use_wav_raw\\713538670\\3141961824.wav	0	4	[1.361785393783066e-06, 1.0319761711841124e-10, 4.671942832601417e-10, 5.163157652532391e-07, 0.9999979734420776, 2.563347152317874e-07]	rouhe	1	4
988	988	965	jd	cy_713977967_3150918268.wav	D:\\hc--document\\all text\\P8_medical\\thesis_dataset\\use_wav_raw\\713977967\\3150918268.wav	0	2	[4.2180385207757354e-05, 9.087497421234048e-11, 0.9995458722114563, 0.00010982783715007827, 0.00029922768590040505, 2.871145170502132e-06]	jd	1	2
989	989	1145	jd	dx_87113535_26726089.wav	D:\\hc--document\\all text\\P8_medical\\thesis_dataset\\use_wav_raw\\87113535\\26726089.wav	0	2	[1.0838954040082172e-05, 2.102782900692546e-06, 0.9999575614929199, 2.720488191698678e-05, 1.4636958667324507e-06, 8.753723363952304e-07]	jd	1	2
990	990	1002	fn	cy_718175718_3248273898.wav	D:\\hc--document\\all text\\P8_medical\\thesis_dataset\\use_wav_raw\\718175718\\3248273898.wav	0	1	[6.8988024395366665e-06, 0.9999344348907471, 1.252028869203059e-05, 4.884704480900837e-07, 1.170043833553791e-05, 3.393385122762993e-05]	fn	1	1
991	991	1624	yl	cy_681792506_2459629800.wav	D:\\hc--document\\all text\\P8_medical\\thesis_dataset\\use_wav_raw\\681792506\\2459629800.wav	0	5	[0.00205878634005785, 4.709460881713312e-06, 2.021669024543371e-05, 2.0508523448370397e-06, 3.229209323762916e-05, 0.9978819489479065]	yl	1	5
992	992	1283	general	cy_716569712_3211675995.wav	D:\\hc--document\\all text\\P8_medical\\thesis_dataset\\use_wav_raw\\716569712\\3211675995.wav	0	0	[0.9999423027038574, 4.656660053115047e-07, 3.4118304029107094e-05, 5.726115887227934e-06, 1.5380011973320507e-05, 2.067836021524272e-06]	general	1	0
993	993	126	wz	cy_699053466_2830136712.wav	D:\\hc--document\\all text\\P8_medical\\thesis_dataset\\use_wav_raw\\699053466\\2830136712.wav	0	3	[3.965495125157759e-06, 1.2496960266616952e-07, 2.995959903273615e-06, 0.9999843835830688, 5.428827989817364e-06, 3.0533749395544874e-06]	wz	1	3
994	994	1445	jd	dx_81776932_27424619.wav	D:\\hc--document\\all text\\P8_medical\\thesis_dataset\\use_wav_raw\\81776932\\27424619.wav	0	2	[2.208391197200399e-05, 8.5347261347124e-07, 0.9999769926071167, 1.4585558538726673e-08, 1.2141765637352364e-07, 1.3893469708037287e-09]	jd	1	2
995	995	82	fn	cy_676786803_2350747504.wav	D:\\hc--document\\all text\\P8_medical\\thesis_dataset\\use_wav_raw\\676786803\\2350747504.wav	0	1	[1.974344421284968e-08, 0.9999902248382568, 9.75010061665671e-06, 2.073494777569615e-13, 7.536308466171704e-09, 4.707476009002676e-08]	fn	1	1
996	996	1057	fn	cy_714475163_3162226874.wav	D:\\hc--document\\all text\\P8_medical\\thesis_dataset\\use_wav_raw\\714475163\\3162226874.wav	0	1	[1.5200947700577672e-07, 0.9999929666519165, 6.046259386494057e-06, 1.9620018942845263e-09, 3.3286170264545945e-08, 8.419643222623563e-07]	fn	1	1
997	997	1523	rouhe	cy_722634939_3349321458.wav	D:\\hc--document\\all text\\P8_medical\\thesis_dataset\\use_wav_raw\\722634939\\3349321458.wav	0	4	[3.433404316410815e-08, 4.937801834081768e-10, 2.8415199082587606e-09, 9.14767133508576e-06, 0.9999901056289673, 7.20036439361138e-07]	rouhe	1	4
998	998	1376	jd	cy_426560017_1032271755.wav	D:\\hc--document\\all text\\P8_medical\\thesis_dataset\\use_wav_raw\\426560017\\1032271755.wav	0	2	[6.2158678701962344e-06, 8.398370141549094e-07, 0.9999914169311523, 2.5487264565526857e-07, 1.1849069778691046e-06, 1.3232420315034688e-07]	jd	1	2
999	999	97	yl	cy_636111885_1988130272.wav	D:\\hc--document\\all text\\P8_medical\\thesis_dataset\\use_wav_raw\\636111885\\1988130272.wav	0	5	[2.7426431188359857e-06, 5.1862393490864633e-08, 3.731499020886986e-08, 4.641893156076549e-06, 2.4410562673438108e-06, 0.9999901056289673]	yl	1	5
1000	1000	358	wz	dx_46530228_11963915.wav	D:\\hc--document\\all text\\P8_medical\\thesis_dataset\\use_wav_raw\\46530228\\11963915.wav	0	3	[2.7089272407465614e-06, 3.0442187437529356e-08, 1.0894636659486423e-07, 0.9999938011169434, 1.114732185669709e-06, 2.2120482299214927e-06]	wz	1	3
1001	1001	1772	fn	cy_447117042_1108322958.wav	D:\\hc--document\\all text\\P8_medical\\thesis_dataset\\use_wav_raw\\447117042\\1108322958.wav	0	1	[1.6077366353783873e-06, 0.9999912977218628, 5.044893441663589e-06, 7.67149810343426e-09, 4.934253894361973e-08, 2.0142319954175036e-06]	fn	1	1
1002	1002	173	rouhe	cy_723062044_3359682563.wav	D:\\hc--document\\all text\\P8_medical\\thesis_dataset\\use_wav_raw\\723062044\\3359682563.wav	0	4	[4.999224984203465e-05, 1.5929771279843408e-08, 3.9748769609104784e-07, 8.154385682246357e-07, 0.9999467134475708, 2.164433226425899e-06]	rouhe	1	4
1003	1003	346	general	cy_614596323_1872433820.wav	D:\\hc--document\\all text\\P8_medical\\thesis_dataset\\use_wav_raw\\614596323\\1872433820.wav	0	0	[0.9999909400939941, 3.133724533199711e-07, 7.505970188503852e-06, 5.118975536788639e-07, 1.6755758736053394e-07, 5.721690854443295e-07]	general	1	0
1004	1004	500	fn	dx_89936441_28358328.wav	D:\\hc--document\\all text\\P8_medical\\thesis_dataset\\use_wav_raw\\89936441\\28358328.wav	0	1	[3.0823871384200174e-06, 0.9998776912689209, 0.00011883820843650028, 3.1571110525874246e-07, 2.4364091188999737e-08, 1.9379490012738643e-08]	fn	1	1
1005	1005	952	jd	dx_92172971_31444968.wav	D:\\hc--document\\all text\\P8_medical\\thesis_dataset\\use_wav_raw\\92172971\\31444968.wav	0	2	[2.7842880001571757e-08, 2.468716897574552e-10, 0.999994158744812, 5.757181497756392e-06, 7.817984482016982e-08, 1.800360749371066e-09]	jd	1	2
1006	1006	229	general	dx_61161064_16705545.wav	D:\\hc--document\\all text\\P8_medical\\thesis_dataset\\use_wav_raw\\61161064\\16705545.wav	0	0	[0.9999761581420898, 4.1880210233102844e-07, 1.1226325113966595e-05, 1.1044299753848463e-05, 1.1733135352187674e-06, 1.8373121690729022e-08]	general	1	0
1007	1007	1148	yl	cy_576879987_1674974126.wav	D:\\hc--document\\all text\\P8_medical\\thesis_dataset\\use_wav_raw\\576879987\\1674974126.wav	0	5	[0.0003141079214401543, 0.00015187614189926535, 0.0002471648040227592, 0.00017612817464396358, 5.726737799705006e-05, 0.999053418636322]	yl	1	5
1008	1008	826	fn	dx_87940846_26364265.wav	D:\\hc--document\\all text\\P8_medical\\thesis_dataset\\use_wav_raw\\87940846\\26364265.wav	0	1	[0.003581355093047023, 0.9908555746078491, 8.131471258820966e-05, 0.003053425345569849, 3.087253207922913e-05, 0.0023974806535989046]	fn	1	1
1009	1009	482	fn	dx_65131738_18074045.wav	D:\\hc--document\\all text\\P8_medical\\thesis_dataset\\use_wav_raw\\65131738\\18074045.wav	0	1	[2.1169339561311062e-06, 0.9998469352722168, 9.272569513996132e-06, 4.962489583704155e-07, 2.604365931802022e-07, 0.0001409404940204695]	fn	1	1
1010	1010	1414	wz	cy_652283658_2072815865.wav	D:\\hc--document\\all text\\P8_medical\\thesis_dataset\\use_wav_raw\\652283658\\2072815865.wav	0	3	[7.427816308336332e-05, 1.349456084653866e-07, 7.732850463071372e-06, 0.9998910427093506, 1.78694990609074e-05, 8.968294423539191e-06]	wz	1	3
1011	1011	98	wz	cy_672485230_2260129632.wav	D:\\hc--document\\all text\\P8_medical\\thesis_dataset\\use_wav_raw\\672485230\\2260129632.wav	0	3	[5.317247996572405e-05, 7.786877063153952e-07, 8.748341429054562e-08, 0.9998483657836914, 9.59392127697356e-05, 1.6205303836613894e-06]	wz	1	3
1012	1012	176	general	cy_721261711_3319157425.wav	D:\\hc--document\\all text\\P8_medical\\thesis_dataset\\use_wav_raw\\721261711\\3319157425.wav	0	0	[0.9999946355819702, 2.6273150321998173e-10, 2.0299191305639397e-07, 3.5619723348645493e-06, 1.1657718914648285e-06, 3.5765938832810207e-07]	general	1	0
1013	1013	1666	general	cy_675692106_2327765294.wav	D:\\hc--document\\all text\\P8_medical\\thesis_dataset\\use_wav_raw\\675692106\\2327765294.wav	0	0	[0.998673677444458, 4.51817095381557e-06, 0.0008775459136813879, 0.00018865604943130165, 0.0001933281891979277, 6.234567990759388e-05]	general	1	0
1014	1014	61	rouhe	cy_551006557_1542695177.wav	D:\\hc--document\\all text\\P8_medical\\thesis_dataset\\use_wav_raw\\551006557\\1542695177.wav	0	4	[8.68024926603539e-06, 4.156861244108967e-10, 8.506450285494793e-06, 1.4564145203621592e-05, 0.9999682903289795, 5.484535048339012e-10]	rouhe	1	4
1015	1015	1652	rouhe	dx_92932467_32351523.wav	D:\\hc--document\\all text\\P8_medical\\thesis_dataset\\use_wav_raw\\92932467\\32351523.wav	0	4	[0.002414580201730132, 5.5519216402899474e-05, 0.00023769178369548172, 0.00012960312596987933, 0.9969881176948547, 0.00017457581998314708]	rouhe	1	4
1016	1016	352	fn	cy_687216436_2576900380.wav	D:\\hc--document\\all text\\P8_medical\\thesis_dataset\\use_wav_raw\\687216436\\2576900380.wav	0	1	[0.00014671619283035398, 0.9993686079978943, 0.00012407546455506235, 1.0410003170591153e-07, 4.8961592256091535e-06, 0.000355649390257895]	fn	1	1
1017	1017	1648	fn	cy_588642862_1738618973.wav	D:\\hc--document\\all text\\P8_medical\\thesis_dataset\\use_wav_raw\\588642862\\1738618973.wav	0	1	[8.532919309800491e-05, 0.9997757077217102, 0.00013805509661324322, 2.1042515285785157e-08, 4.943950102642702e-07, 4.829548174711817e-07]	fn	1	1
1018	1018	845	general	cy_716227219_3203273393.wav	D:\\hc--document\\all text\\P8_medical\\thesis_dataset\\use_wav_raw\\716227219\\3203273393.wav	0	0	[0.9999879598617554, 2.3202356658202916e-07, 1.7155864497908624e-06, 6.484887762781e-06, 3.6979567994421814e-06, 1.4235085332714448e-10]	general	1	0
1019	1019	1698	general	dx_90996606_29958209.wav	D:\\hc--document\\all text\\P8_medical\\thesis_dataset\\use_wav_raw\\90996606\\29958209.wav	0	0	[0.9991963505744934, 1.0256823088639067e-06, 6.336425576591864e-05, 0.0007104125688783824, 2.174462133552879e-05, 7.0975183916743845e-06]	general	1	0
1020	1020	1361	fn	cy_713737049_3145639537.wav	D:\\hc--document\\all text\\P8_medical\\thesis_dataset\\use_wav_raw\\713737049\\3145639537.wav	0	1	[0.0010144334519281983, 0.9746306538581848, 2.0647583369282074e-05, 0.024255234748125076, 6.918187864357606e-05, 9.91137494565919e-06]	fn	1	1
1021	1021	1644	wz	dx_88321047_26888877.wav	D:\\hc--document\\all text\\P8_medical\\thesis_dataset\\use_wav_raw\\88321047\\26888877.wav	0	3	[0.0021952020470052958, 6.057720014496226e-08, 5.9430156397866085e-05, 0.9977359771728516, 8.352792065124959e-06, 9.552028359394171e-07]	wz	1	3
1022	1022	152	wz	cy_706669858_3004448794.wav	D:\\hc--document\\all text\\P8_medical\\thesis_dataset\\use_wav_raw\\706669858\\3004448794.wav	0	3	[2.926602519437438e-06, 4.997284530627866e-11, 4.389009689020895e-07, 0.9999964237213135, 2.2150801726184e-07, 1.1897325347121068e-09]	wz	1	3
1023	1023	450	jd	cy_681794173_2459635838.wav	D:\\hc--document\\all text\\P8_medical\\thesis_dataset\\use_wav_raw\\681794173\\2459635838.wav	0	2	[3.807472239714116e-05, 8.445066669082735e-06, 0.999942421913147, 3.8234952626226e-06, 6.105582542659249e-06, 1.0531231282584486e-06]	jd	1	2
1024	1024	174	fn	cy_720903165_3310751723.wav	D:\\hc--document\\all text\\P8_medical\\thesis_dataset\\use_wav_raw\\720903165\\3310751723.wav	0	1	[3.6135941172688035e-07, 0.9998571872711182, 6.304985618044157e-07, 8.537475878256373e-06, 3.947073309973348e-06, 0.00012927086208947003]	fn	1	1
1025	1025	371	rouhe	dx_89965794_28526281.wav	D:\\hc--document\\all text\\P8_medical\\thesis_dataset\\use_wav_raw\\89965794\\28526281.wav	0	4	[1.680756213318091e-05, 7.604528917681819e-08, 2.5524898319417844e-06, 0.00023938094091136009, 0.9997410178184509, 1.5656695495636086e-07]	rouhe	1	4
1026	1026	536	rouhe	cy_558518697_1578885533.wav	D:\\hc--document\\all text\\P8_medical\\thesis_dataset\\use_wav_raw\\558518697\\1578885533.wav	0	4	[2.34829949476989e-05, 6.584475742421603e-10, 3.8688267522957176e-07, 6.696508989989525e-06, 0.999969482421875, 3.775470158728922e-09]	rouhe	1	4
1027	1027	677	jd	cy_719454311_3278267602.wav	D:\\hc--document\\all text\\P8_medical\\thesis_dataset\\use_wav_raw\\719454311\\3278267602.wav	0	2	[3.2567345442657825e-07, 3.649523421245249e-07, 0.999822199344635, 7.359707524301484e-05, 0.00010347284114686772, 4.722950919244795e-09]	jd	1	2
1028	1028	1550	jd	cy_82166257_51575191.wav	D:\\hc--document\\all text\\P8_medical\\thesis_dataset\\use_wav_raw\\82166257\\51575191.wav	0	2	[5.8356894442113116e-05, 5.242472980171442e-06, 0.9999349117279053, 4.175214769475133e-07, 4.2259057408955414e-07, 6.18599415247445e-07]	jd	1	2
1029	1029	178	rouhe	cy_715333125_3182174694.wav	D:\\hc--document\\all text\\P8_medical\\thesis_dataset\\use_wav_raw\\715333125\\3182174694.wav	0	4	[0.00041446363320574164, 7.015103165031178e-09, 8.68032657308504e-05, 3.047999598493334e-05, 0.9994540810585022, 1.4022369214217179e-05]	rouhe	1	4
1030	1030	192	fn	cy_716446136_3208392498.wav	D:\\hc--document\\all text\\P8_medical\\thesis_dataset\\use_wav_raw\\716446136\\3208392498.wav	0	1	[0.0022566455882042646, 0.9920696020126343, 0.004218277987092733, 0.000929590780287981, 0.0004273679223842919, 9.863939339993522e-05]	fn	1	1
1031	1031	1392	wz	cy_711400976_3100266234.wav	D:\\hc--document\\all text\\P8_medical\\thesis_dataset\\use_wav_raw\\711400976\\3100266234.wav	0	3	[6.73343674861826e-06, 7.301186766284218e-09, 3.5199860803913907e-07, 0.9999775886535645, 1.4289979844761547e-05, 1.1214306141482666e-06]	wz	1	3
1032	1032	1678	fn	cy_723129778_3362322766.wav	D:\\hc--document\\all text\\P8_medical\\thesis_dataset\\use_wav_raw\\723129778\\3362322766.wav	0	1	[2.4738274078117684e-05, 0.9951601624488831, 2.095116435896216e-08, 0.004634940531104803, 6.02835752943065e-05, 0.00011980887938989326]	fn	1	1
1033	1033	350	jd	dx_91851747_31121940.wav	D:\\hc--document\\all text\\P8_medical\\thesis_dataset\\use_wav_raw\\91851747\\31121940.wav	0	2	[0.005711738020181656, 3.901877789758146e-06, 0.9942271709442139, 6.288293661782518e-06, 3.868172825605143e-06, 4.7114335757214576e-05]	jd	1	2
1034	1034	1197	wz	dx_92669333_32166487.wav	D:\\hc--document\\all text\\P8_medical\\thesis_dataset\\use_wav_raw\\92669333\\32166487.wav	0	3	[2.550377757870592e-06, 1.8848141103422478e-10, 8.552390681870747e-06, 0.9999860525131226, 2.4372614007006632e-06, 3.466081182068592e-07]	wz	1	3
1035	1035	970	wz	cy_715565664_3186393852.wav	D:\\hc--document\\all text\\P8_medical\\thesis_dataset\\use_wav_raw\\715565664\\3186393852.wav	0	3	[0.0002732115099206567, 4.749843540707843e-08, 0.0006275959312915802, 0.9990284442901611, 7.053006993373856e-05, 2.1074700384815515e-07]	wz	1	3
1036	1036	646	rouhe	cy_678809858_2394389778.wav	D:\\hc--document\\all text\\P8_medical\\thesis_dataset\\use_wav_raw\\678809858\\2394389778.wav	0	4	[0.00036015480873174965, 5.558752569356784e-09, 0.0007382637704722583, 0.0004069603164680302, 0.9984946250915527, 2.2582380410085534e-08]	rouhe	1	4
1037	1037	1511	general	cy_721791920_3332092437.wav	D:\\hc--document\\all text\\P8_medical\\thesis_dataset\\use_wav_raw\\721791920\\3332092437.wav	0	0	[0.9997690320014954, 1.5007219644758152e-06, 3.200580249540508e-05, 0.00012899715511593968, 6.749269959982485e-05, 1.003985289571574e-06]	general	1	0
1038	1038	1759	yl	cy_646286925_2040826322.wav	D:\\hc--document\\all text\\P8_medical\\thesis_dataset\\use_wav_raw\\646286925\\2040826322.wav	0	5	[7.106558041414246e-05, 2.1934436063020257e-06, 7.025150989647955e-05, 0.0001867574464995414, 8.927556336857378e-05, 0.9995805621147156]	yl	1	5
1039	1039	1313	wz	cy_610405073_1849452851.wav	D:\\hc--document\\all text\\P8_medical\\thesis_dataset\\use_wav_raw\\610405073\\1849452851.wav	0	3	[0.0009945842903107405, 1.3850472768694999e-08, 6.187566759763286e-05, 0.9988861680030823, 5.53349127585534e-05, 2.0122631667618407e-06]	wz	1	3
1040	1040	1265	fn	cy_655084960_2088064124.wav	D:\\hc--document\\all text\\P8_medical\\thesis_dataset\\use_wav_raw\\655084960\\2088064124.wav	0	1	[8.753719384912984e-07, 0.9999942779541016, 4.870007160207024e-06, 1.5930040489844921e-12, 9.148443114170846e-10, 2.6683727449849926e-10]	fn	1	1
1041	1041	811	fn	dx_64908531_17857822.wav	D:\\hc--document\\all text\\P8_medical\\thesis_dataset\\use_wav_raw\\64908531\\17857822.wav	0	1	[0.002273210324347019, 0.9737962484359741, 0.0013883134815841913, 0.020596854388713837, 6.923183536855504e-05, 0.0018762161489576101]	fn	1	1
1042	1042	1281	jd	dx_87877509_25983734.wav	D:\\hc--document\\all text\\P8_medical\\thesis_dataset\\use_wav_raw\\87877509\\25983734.wav	0	2	[2.520194902899675e-05, 1.5671977848796814e-07, 0.9995418787002563, 0.000432476430432871, 3.327307638301136e-07, 4.226503236282042e-08]	jd	1	2
1043	1043	1718	rouhe	cy_722554194_3347577803.wav	D:\\hc--document\\all text\\P8_medical\\thesis_dataset\\use_wav_raw\\722554194\\3347577803.wav	0	4	[6.541574111906812e-05, 5.0645695637285826e-08, 9.467783002037322e-08, 0.0002874920901376754, 0.9996460676193237, 8.256313321908237e-07]	rouhe	1	4
1044	1044	620	rouhe	dx_91674781_31508248.wav	D:\\hc--document\\all text\\P8_medical\\thesis_dataset\\use_wav_raw\\91674781\\31508248.wav	0	4	[0.0003103214839939028, 2.6725012958195293e-06, 9.23709012567997e-05, 2.6849435016629286e-05, 0.9995537400245667, 1.4071942132432014e-05]	rouhe	1	4
1045	1045	1047	wz	cy_720484531_3300850319.wav	D:\\hc--document\\all text\\P8_medical\\thesis_dataset\\use_wav_raw\\720484531\\3300850319.wav	0	3	[6.798348977099522e-07, 2.795660591914384e-08, 4.525980656922002e-08, 0.9999467134475708, 4.396705480758101e-05, 8.524149052391294e-06]	wz	1	3
1046	1046	1233	rouhe	cy_704012690_2941427630.wav	D:\\hc--document\\all text\\P8_medical\\thesis_dataset\\use_wav_raw\\704012690\\2941427630.wav	0	4	[9.919209696818143e-05, 4.262845720859332e-08, 2.0423956812010147e-05, 0.01320656854659319, 0.9865352511405945, 0.000138558229082264]	rouhe	1	4
1047	1047	1312	fn	cy_554879621_1564849520.wav	D:\\hc--document\\all text\\P8_medical\\thesis_dataset\\use_wav_raw\\554879621\\1564849520.wav	0	1	[0.0022700277622789145, 0.9975367784500122, 0.0001811809343053028, 8.284685009130044e-07, 1.0095011475641513e-06, 1.0265028322464786e-05]	fn	1	1
1048	1048	1054	jd	cy_724434010_3394026077.wav	D:\\hc--document\\all text\\P8_medical\\thesis_dataset\\use_wav_raw\\724434010\\3394026077.wav	0	2	[1.1936943337786943e-05, 4.104097062196388e-09, 0.9999877214431763, 2.6164789801441657e-07, 1.439178163309407e-07, 2.3437811691451316e-08]	jd	1	2
1049	1049	1246	jd	dx_91268747_30185833.wav	D:\\hc--document\\all text\\P8_medical\\thesis_dataset\\use_wav_raw\\91268747\\30185833.wav	0	2	[6.3218644754670095e-06, 5.9034874766439316e-08, 0.9997981190681458, 0.0001941472291946411, 1.737341825958083e-09, 1.3410275414571515e-06]	jd	1	2
1050	1050	822	wz	dx_87292931_25389248.wav	D:\\hc--document\\all text\\P8_medical\\thesis_dataset\\use_wav_raw\\87292931\\25389248.wav	0	3	[7.982412739693245e-07, 1.002240401781762e-09, 6.222887350304518e-06, 0.9999880790710449, 4.84576139569981e-06, 1.2268119853331427e-09]	wz	1	3
1051	1051	74	general	cy_719314770_3274045798.wav	D:\\hc--document\\all text\\P8_medical\\thesis_dataset\\use_wav_raw\\719314770\\3274045798.wav	0	0	[0.9999624490737915, 2.1155417471163673e-06, 1.2355831131571904e-05, 4.001096840511309e-06, 1.7228936485480517e-05, 1.7490118580099079e-06]	general	1	0
1052	1052	591	jd	dx_87971977_26113515.wav	D:\\hc--document\\all text\\P8_medical\\thesis_dataset\\use_wav_raw\\87971977\\26113515.wav	0	2	[0.0002347921981709078, 6.567572086169093e-07, 0.9997605681419373, 4.451949919825893e-08, 1.8506525520933792e-06, 1.991418457691907e-06]	jd	1	2
1053	1053	1463	rouhe	cy_718967864_3266657222.wav	D:\\hc--document\\all text\\P8_medical\\thesis_dataset\\use_wav_raw\\718967864\\3266657222.wav	0	4	[0.028139838948845863, 7.313128236319244e-08, 1.6737704982006107e-06, 2.4067141566774808e-05, 0.9718337059020996, 6.198536652846087e-07]	rouhe	1	4
1054	1054	1514	yl	dx_91276345_30235967.wav	D:\\hc--document\\all text\\P8_medical\\thesis_dataset\\use_wav_raw\\91276345\\30235967.wav	0	5	[2.6758611056720838e-05, 6.787985057599144e-06, 6.863563726255961e-07, 0.00015135099238250405, 4.392462926716689e-07, 0.999813973903656]	yl	1	5
1055	1055	713	rouhe	cy_721780894_3330981514.wav	D:\\hc--document\\all text\\P8_medical\\thesis_dataset\\use_wav_raw\\721780894\\3330981514.wav	0	4	[0.0023494793567806482, 4.824612376275184e-10, 2.9554394131992012e-05, 1.0539120012253989e-05, 0.9976084232330322, 1.970669472939335e-06]	rouhe	1	4
1056	1056	1020	yl	cy_668869400_2185271120.wav	D:\\hc--document\\all text\\P8_medical\\thesis_dataset\\use_wav_raw\\668869400\\2185271120.wav	0	5	[0.0001264024613192305, 3.173997174599208e-05, 1.4616680346080102e-05, 3.7279001844581217e-05, 2.3207035155792255e-06, 0.9997876286506653]	yl	1	5
1057	1057	375	wz	cy_698844310_2825607786.wav	D:\\hc--document\\all text\\P8_medical\\thesis_dataset\\use_wav_raw\\698844310\\2825607786.wav	0	3	[4.696744781540474e-06, 7.470004476095582e-11, 3.950720383727457e-06, 0.9999872446060181, 4.105714197066845e-06, 1.156831741511155e-09]	wz	1	3
1058	1058	836	yl	cy_675830947_2330643910.wav	D:\\hc--document\\all text\\P8_medical\\thesis_dataset\\use_wav_raw\\675830947\\2330643910.wav	0	5	[4.179458168440675e-10, 5.108909317641519e-05, 0.00039131942321546376, 6.669900898259584e-08, 3.649143991424353e-07, 0.9995570778846741]	yl	1	5
1059	1059	1371	general	dx_74866813_21070112.wav	D:\\hc--document\\all text\\P8_medical\\thesis_dataset\\use_wav_raw\\74866813\\21070112.wav	0	0	[0.9995065927505493, 1.9314889243560174e-08, 0.00012983909982722253, 0.0003553429851308465, 8.044395144679584e-06, 1.7176526867501707e-08]	general	1	0
1060	1060	504	fn	dx_90709482_29692381.wav	D:\\hc--document\\all text\\P8_medical\\thesis_dataset\\use_wav_raw\\90709482\\29692381.wav	0	1	[2.3296795603755527e-08, 0.9999381303787231, 5.8690788137027994e-05, 9.849916438042783e-08, 5.648103069688659e-07, 2.492255362085416e-06]	fn	1	1
1061	1061	369	general	cy_715335191_3182373152.wav	D:\\hc--document\\all text\\P8_medical\\thesis_dataset\\use_wav_raw\\715335191\\3182373152.wav	0	0	[0.9999834299087524, 2.449571354645741e-07, 1.223012077389285e-05, 2.688733729883097e-06, 1.337765638709243e-06, 5.2593119193034e-08]	general	1	0
1062	1062	725	general	cy_453811396_1130327135.wav	D:\\hc--document\\all text\\P8_medical\\thesis_dataset\\use_wav_raw\\453811396\\1130327135.wav	0	0	[0.9998971223831177, 9.94097945294925e-07, 8.722172060515732e-05, 1.054201402439503e-05, 4.07171046390431e-06, 9.924999488930553e-09]	general	1	0
1063	1063	311	rouhe	cy_723788135_3377804587.wav	D:\\hc--document\\all text\\P8_medical\\thesis_dataset\\use_wav_raw\\723788135\\3377804587.wav	0	4	[0.00018066875054500997, 1.3374356910844654e-07, 2.6921304296934068e-08, 3.1519506592303514e-05, 0.999782145023346, 5.539820904232329e-06]	rouhe	1	4
1064	1064	1410	yl	cy_677828590_2373194028.wav	D:\\hc--document\\all text\\P8_medical\\thesis_dataset\\use_wav_raw\\677828590\\2373194028.wav	0	5	[0.00012968137161806226, 0.0015234157908707857, 0.0035531921312212944, 0.00019867427181452513, 6.64465842419304e-05, 0.9945284724235535]	yl	1	5
1065	1065	454	fn	cy_601586658_1804438019.wav	D:\\hc--document\\all text\\P8_medical\\thesis_dataset\\use_wav_raw\\601586658\\1804438019.wav	0	1	[8.417550247941108e-07, 0.999847412109375, 1.673661955692296e-07, 6.423861265147934e-08, 1.3652359484694898e-05, 0.00013775013212580234]	fn	1	1
1066	1066	995	general	cy_683991202_2507823830.wav	D:\\hc--document\\all text\\P8_medical\\thesis_dataset\\use_wav_raw\\683991202\\2507823830.wav	0	0	[0.9999762773513794, 3.122339276018238e-09, 4.536359483608976e-06, 1.834802606026642e-05, 8.795410053608066e-07, 4.2965496049873764e-08]	general	1	0
1067	1067	215	general	cy_724326778_3391013878.wav	D:\\hc--document\\all text\\P8_medical\\thesis_dataset\\use_wav_raw\\724326778\\3391013878.wav	0	0	[0.999972939491272, 6.745713987399427e-10, 9.381716949974361e-07, 1.4759513078388409e-06, 2.4131955797201954e-05, 6.007855404277507e-07]	general	1	0
1068	1068	1171	general	cy_722533191_3347978216.wav	D:\\hc--document\\all text\\P8_medical\\thesis_dataset\\use_wav_raw\\722533191\\3347978216.wav	0	0	[0.999995231628418, 2.910682805890019e-10, 1.2393670090204978e-07, 5.280744019842132e-08, 4.517885372479213e-06, 4.125564245782698e-08]	general	1	0
1069	1069	1342	jd	dx_91654991_31398425.wav	D:\\hc--document\\all text\\P8_medical\\thesis_dataset\\use_wav_raw\\91654991\\31398425.wav	0	2	[2.9978918973938562e-05, 4.9357759053236805e-06, 0.9997711777687073, 0.0001848014653660357, 1.1512485116327298e-06, 8.044291462283581e-06]	jd	1	2
1070	1070	486	fn	cy_675226815_2318344154.wav	D:\\hc--document\\all text\\P8_medical\\thesis_dataset\\use_wav_raw\\675226815\\2318344154.wav	0	1	[0.0012858653208240867, 0.9974416494369507, 0.0012658524792641401, 5.251587165133742e-09, 2.520880116207991e-06, 4.206592166156042e-06]	fn	1	1
1071	1071	992	wz	dx_91272171_30203279.wav	D:\\hc--document\\all text\\P8_medical\\thesis_dataset\\use_wav_raw\\91272171\\30203279.wav	0	3	[1.3518533705791924e-05, 9.187137717248106e-10, 1.7473091418196418e-07, 0.9999825954437256, 7.94223012690054e-07, 2.8989229576836806e-06]	wz	1	3
1072	1072	449	jd	dx_92809223_32241253.wav	D:\\hc--document\\all text\\P8_medical\\thesis_dataset\\use_wav_raw\\92809223\\32241253.wav	0	2	[0.001257444848306477, 3.329457285872195e-06, 0.9987383484840393, 7.632743290741928e-07, 2.1780716963348823e-07, 8.461126022041299e-09]	jd	1	2
1073	1073	1109	rouhe	cy_628654800_1947367796.wav	D:\\hc--document\\all text\\P8_medical\\thesis_dataset\\use_wav_raw\\628654800\\1947367796.wav	0	4	[1.4516414012177847e-05, 1.397840398986716e-09, 2.201351435360266e-06, 2.5617067876737565e-05, 0.9999567270278931, 9.729232033350854e-07]	rouhe	1	4
1074	1074	894	jd	cy_720273354_3296341933.wav	D:\\hc--document\\all text\\P8_medical\\thesis_dataset\\use_wav_raw\\720273354\\3296341933.wav	0	2	[3.1969793212738296e-07, 4.985739598950545e-10, 0.999996542930603, 1.7310030386852304e-07, 3.0221417546272278e-06, 6.398459539980195e-10]	jd	1	2
1075	1075	241	rouhe	cy_721326923_3321012486.wav	D:\\hc--document\\all text\\P8_medical\\thesis_dataset\\use_wav_raw\\721326923\\3321012486.wav	0	4	[0.0004559320514090359, 6.733348811849282e-08, 0.0001805294887162745, 0.000309934897813946, 0.999053418636322, 1.4947795534681063e-07]	rouhe	1	4
1076	1076	439	wz	dx_88709072_27345242.wav	D:\\hc--document\\all text\\P8_medical\\thesis_dataset\\use_wav_raw\\88709072\\27345242.wav	0	3	[2.4070262952591293e-05, 7.115509106370155e-06, 0.002445364138111472, 0.9975144863128662, 5.6948074416141026e-06, 3.2493178423464997e-06]	wz	1	3
1077	1077	880	fn	cy_719825472_3285541864.wav	D:\\hc--document\\all text\\P8_medical\\thesis_dataset\\use_wav_raw\\719825472\\3285541864.wav	0	1	[0.0017395175527781248, 0.9916200637817383, 0.00598851777613163, 0.00010756266419775784, 0.0005396060296334326, 4.785081273439573e-06]	fn	1	1
1078	1078	1316	wz	dx_88060590_26619380.wav	D:\\hc--document\\all text\\P8_medical\\thesis_dataset\\use_wav_raw\\88060590\\26619380.wav	0	3	[1.4797487324358372e-07, 9.350213190373324e-07, 1.2620404959307052e-05, 0.9999862909317017, 3.810962656558559e-09, 1.8968586701362256e-08]	wz	1	3
1079	1079	112	rouhe	cy_720248202_3296035622.wav	D:\\hc--document\\all text\\P8_medical\\thesis_dataset\\use_wav_raw\\720248202\\3296035622.wav	0	4	[2.033874224594001e-08, 8.563695759467027e-12, 4.928677981297369e-07, 1.5648131011403166e-05, 0.999983549118042, 3.5039875001530163e-07]	rouhe	1	4
1080	1080	80	wz	cy_724073231_3385593885.wav	D:\\hc--document\\all text\\P8_medical\\thesis_dataset\\use_wav_raw\\724073231\\3385593885.wav	0	3	[2.741755906754406e-06, 8.090751748568437e-07, 1.7424750922145904e-06, 0.9999889135360718, 4.243303919793107e-06, 1.5714306300651515e-06]	wz	1	3
1081	1081	318	wz	cy_672155269_2253169020.wav	D:\\hc--document\\all text\\P8_medical\\thesis_dataset\\use_wav_raw\\672155269\\2253169020.wav	0	3	[0.00036983616882935166, 1.2072749200342514e-07, 4.131809328100644e-05, 0.9994970560073853, 9.083832264877856e-05, 8.69874043019081e-07]	wz	1	3
1082	1082	1273	general	dx_88577425_28073495.wav	D:\\hc--document\\all text\\P8_medical\\thesis_dataset\\use_wav_raw\\88577425\\28073495.wav	0	0	[0.9999955892562866, 3.270313015946158e-07, 4.4327663317744737e-07, 2.583513833087636e-06, 8.380299618693243e-07, 1.6786241019417503e-07]	general	1	0
1083	1083	1771	yl	cy_569748690_1636200815.wav	D:\\hc--document\\all text\\P8_medical\\thesis_dataset\\use_wav_raw\\569748690\\1636200815.wav	0	5	[2.617916379676899e-06, 0.0001724187604850158, 5.943256383034168e-06, 1.516864131190232e-06, 5.033102752349805e-06, 0.9998124241828918]	yl	1	5
1084	1084	1713	fn	cy_711699233_3105915068.wav	D:\\hc--document\\all text\\P8_medical\\thesis_dataset\\use_wav_raw\\711699233\\3105915068.wav	0	1	[0.0004775937122758478, 0.9994310736656189, 6.000398570904508e-05, 7.950190479277808e-07, 1.236431398865534e-05, 1.8089132936438546e-05]	fn	1	1
1085	1085	155	fn	dx_89471393_32047086.wav	D:\\hc--document\\all text\\P8_medical\\thesis_dataset\\use_wav_raw\\89471393\\32047086.wav	0	1	[9.720103832933091e-09, 0.999996542930603, 3.427413730605622e-06, 1.3322529711368158e-11, 7.786635225492944e-11, 3.073308274537112e-09]	fn	1	1
1086	1086	337	fn	cy_645052453_2034281954.wav	D:\\hc--document\\all text\\P8_medical\\thesis_dataset\\use_wav_raw\\645052453\\2034281954.wav	0	1	[1.6693818906787783e-05, 0.9987743496894836, 0.000676037569064647, 3.0825124675004645e-09, 3.7555324183813354e-07, 0.0005325350794009864]	fn	1	1
1087	1087	1449	wz	cy_679138606_2401555442.wav	D:\\hc--document\\all text\\P8_medical\\thesis_dataset\\use_wav_raw\\679138606\\2401555442.wav	0	3	[0.0012564696371555328, 3.4960712582687847e-06, 3.54028343281243e-05, 0.9984435439109802, 0.0002522986033000052, 8.743190846871585e-06]	wz	1	3
1088	1088	247	rouhe	dx_46541792_11856292.wav	D:\\hc--document\\all text\\P8_medical\\thesis_dataset\\use_wav_raw\\46541792\\11856292.wav	0	4	[8.499504474457353e-05, 3.002717505751207e-07, 8.335158054251224e-05, 3.399123897906975e-06, 0.9998260140419006, 2.0072091047040885e-06]	rouhe	1	4
1089	1089	906	jd	dx_91654248_31392632.wav	D:\\hc--document\\all text\\P8_medical\\thesis_dataset\\use_wav_raw\\91654248\\31392632.wav	0	2	[7.383876436506398e-06, 2.1801076854899293e-07, 0.9999922513961792, 8.760822112208189e-08, 4.324885694018121e-08, 6.5834235840611655e-09]	jd	1	2
1090	1090	1754	rouhe	cy_688514181_2605179066.wav	D:\\hc--document\\all text\\P8_medical\\thesis_dataset\\use_wav_raw\\688514181\\2605179066.wav	0	4	[1.457737380405888e-05, 1.1000647504033623e-08, 4.002275090897456e-05, 3.990577897639014e-05, 0.9999043941497803, 1.0808037131937454e-06]	rouhe	1	4
1091	1091	252	rouhe	cy_718567292_3257186425.wav	D:\\hc--document\\all text\\P8_medical\\thesis_dataset\\use_wav_raw\\718567292\\3257186425.wav	0	4	[0.0006230936269275844, 4.810480618289148e-07, 2.3650954972254112e-06, 0.0004274531383998692, 0.998946487903595, 1.447850337399359e-07]	rouhe	1	4
1092	1092	564	wz	dx_91048746_30295162.wav	D:\\hc--document\\all text\\P8_medical\\thesis_dataset\\use_wav_raw\\91048746\\30295162.wav	0	3	[3.947923687519506e-06, 1.8260800871416905e-08, 5.738227628171444e-06, 0.9999895095825195, 3.129847669924857e-08, 6.583620120181877e-07]	wz	1	3
1093	1093	1065	fn	cy_706612942_3003408094.wav	D:\\hc--document\\all text\\P8_medical\\thesis_dataset\\use_wav_raw\\706612942\\3003408094.wav	0	1	[1.310298258783149e-10, 1.0, 5.075972420165442e-10, 4.241782924907511e-09, 2.5889307364579395e-10, 3.8886105446778174e-10]	fn	1	1
1094	1094	131	general	dx_61374609_16770485.wav	D:\\hc--document\\all text\\P8_medical\\thesis_dataset\\use_wav_raw\\61374609\\16770485.wav	0	0	[0.9997920393943787, 2.807574901453336e-07, 0.0001632670609978959, 3.5506378480931744e-05, 1.2696663134192931e-06, 7.59287968321587e-06]	general	1	0
1095	1095	1298	general	dx_90145601_28936579.wav	D:\\hc--document\\all text\\P8_medical\\thesis_dataset\\use_wav_raw\\90145601\\28936579.wav	0	0	[0.9948101043701172, 1.5745359860375174e-07, 1.3666824543179246e-06, 0.005185573827475309, 1.702959025351447e-06, 1.0830758583324496e-06]	general	1	0
1096	1096	458	fn	cy_717205224_3226023282.wav	D:\\hc--document\\all text\\P8_medical\\thesis_dataset\\use_wav_raw\\717205224\\3226023282.wav	0	1	[0.0007845122017897666, 0.9988918900489807, 0.00030520124710164964, 1.6103562302305363e-05, 1.3142774832886062e-06, 1.1046973895645351e-06]	fn	1	1
1097	1097	75	fn	cy_652594568_2074363196.wav	D:\\hc--document\\all text\\P8_medical\\thesis_dataset\\use_wav_raw\\652594568\\2074363196.wav	0	1	[9.187547789224482e-07, 0.9999618530273438, 3.688422657432966e-05, 3.5354478455928984e-08, 1.340857664899886e-07, 2.7277948788650974e-07]	fn	1	1
1098	1098	959	yl	cy_673000170_2270917874.wav	D:\\hc--document\\all text\\P8_medical\\thesis_dataset\\use_wav_raw\\673000170\\2270917874.wav	0	5	[0.07242082804441452, 1.8971594784034096e-07, 0.0008873333572410047, 0.07052551209926605, 0.0023574724327772856, 0.8538087010383606]	yl	1	5
1099	1099	1237	jd	dx_90012679_28793231.wav	D:\\hc--document\\all text\\P8_medical\\thesis_dataset\\use_wav_raw\\90012679\\28793231.wav	0	2	[1.5040428706925013e-06, 2.9752087016277073e-08, 0.9997344613075256, 0.00024359699455089867, 2.0419482098077424e-05, 1.0380255766051505e-08]	jd	1	2
1100	1100	225	rouhe	cy_722628163_3350274107.wav	D:\\hc--document\\all text\\P8_medical\\thesis_dataset\\use_wav_raw\\722628163\\3350274107.wav	0	4	[0.0028276992961764336, 7.1977936499934e-08, 0.00012137594603700563, 0.0011558145051822066, 0.9958590865135193, 3.602169454097748e-05]	rouhe	1	4
1101	1101	1094	yl	cy_696885126_2781996828.wav	D:\\hc--document\\all text\\P8_medical\\thesis_dataset\\use_wav_raw\\696885126\\2781996828.wav	0	5	[2.817127324306057e-06, 4.085242153450963e-07, 5.771435098722577e-06, 4.6291925173136406e-06, 1.8858164594348636e-06, 0.9999845027923584]	yl	1	5
1102	1102	827	jd	cy_671600298_2241678048.wav	D:\\hc--document\\all text\\P8_medical\\thesis_dataset\\use_wav_raw\\671600298\\2241678048.wav	0	2	[6.992661656113341e-05, 1.0929317113550496e-06, 0.9995829463005066, 0.00029139957041479647, 5.3435327572515234e-05, 1.2014651247227448e-06]	jd	1	2
1103	1103	1583	fn	dx_61744507_17615803.wav	D:\\hc--document\\all text\\P8_medical\\thesis_dataset\\use_wav_raw\\61744507\\17615803.wav	0	1	[0.0006342619308270514, 0.9954441785812378, 0.0018356266664341092, 0.00013663919526152313, 1.6447922462248243e-05, 0.0019329539500176907]	fn	1	1
1104	1104	484	rouhe	cy_718131530_3247834841.wav	D:\\hc--document\\all text\\P8_medical\\thesis_dataset\\use_wav_raw\\718131530\\3247834841.wav	0	4	[5.289775799610652e-06, 1.68824218493846e-10, 2.302989287272794e-06, 0.0001596631482243538, 0.9998319149017334, 8.653689178572677e-07]	rouhe	1	4
1105	1105	1216	general	cy_719323138_3274686882.wav	D:\\hc--document\\all text\\P8_medical\\thesis_dataset\\use_wav_raw\\719323138\\3274686882.wav	0	0	[0.9997715353965759, 1.8494122855372552e-07, 2.7627881991065806e-06, 0.00011887784057762474, 0.00010668941831681877, 5.622863952225998e-08]	general	1	0
1106	1106	1139	jd	cy_685418464_2537651848.wav	D:\\hc--document\\all text\\P8_medical\\thesis_dataset\\use_wav_raw\\685418464\\2537651848.wav	0	2	[1.5943209064062103e-06, 2.5533603675853556e-08, 0.9999983310699463, 3.572582230049193e-08, 1.2466012222489553e-08, 2.6174687306479427e-08]	jd	1	2
1107	1107	1427	general	cy_662243602_2128010234.wav	D:\\hc--document\\all text\\P8_medical\\thesis_dataset\\use_wav_raw\\662243602\\2128010234.wav	0	0	[0.9998894929885864, 1.177233843918657e-05, 1.3198444321460556e-05, 4.8651213546691e-07, 4.9549717004993e-06, 8.004281698958948e-05]	general	1	0
1108	1108	1658	yl	cy_724231569_3388238043.wav	D:\\hc--document\\all text\\P8_medical\\thesis_dataset\\use_wav_raw\\724231569\\3388238043.wav	0	5	[0.00466734915971756, 4.764093773701461e-06, 0.000504530209582299, 0.0004578216467052698, 0.0005938312970101833, 0.9937717318534851]	yl	1	5
1109	1109	505	wz	cy_682836494_2481883596.wav	D:\\hc--document\\all text\\P8_medical\\thesis_dataset\\use_wav_raw\\682836494\\2481883596.wav	0	3	[1.09254588096519e-05, 5.08898834183924e-09, 2.5980063583119772e-05, 0.999962568283081, 3.9684968555775413e-07, 8.089718761539189e-08]	wz	1	3
1110	1110	1141	yl	cy_572949365_1653327419.wav	D:\\hc--document\\all text\\P8_medical\\thesis_dataset\\use_wav_raw\\572949365\\1653327419.wav	0	5	[0.00018347003788221627, 0.00016304054588545114, 0.00029093571356497705, 1.4268609447753988e-05, 0.04003360867500305, 0.9593146443367004]	yl	1	5
1111	1111	824	general	cy_567507962_1624411358.wav	D:\\hc--document\\all text\\P8_medical\\thesis_dataset\\use_wav_raw\\567507962\\1624411358.wav	0	0	[0.9997629523277283, 1.8413678049000737e-07, 8.262954906967934e-06, 4.780106792168226e-06, 0.0002236529253423214, 1.1603220428924033e-07]	general	1	0
1112	1112	951	rouhe	cy_715669586_3189368359.wav	D:\\hc--document\\all text\\P8_medical\\thesis_dataset\\use_wav_raw\\715669586\\3189368359.wav	0	4	[0.002012232318520546, 1.658808912452514e-07, 0.00010758676216937602, 0.0011913988273590803, 0.9966855645179749, 3.007772420460242e-06]	rouhe	1	4
1113	1113	1125	wz	dx_87065558_26448784.wav	D:\\hc--document\\all text\\P8_medical\\thesis_dataset\\use_wav_raw\\87065558\\26448784.wav	0	3	[3.4910422073153313e-06, 5.81487302753203e-10, 1.8753649300151665e-08, 0.9999964237213135, 3.49416637845934e-08, 2.8686912401099107e-08]	wz	1	3
1114	1114	986	jd	cy_226199558_382195440.wav	D:\\hc--document\\all text\\P8_medical\\thesis_dataset\\use_wav_raw\\226199558\\382195440.wav	0	2	[0.0004540814261417836, 5.575857358053327e-07, 0.999315619468689, 3.4489323752495693e-06, 0.00022589204309042543, 4.431311140251637e-07]	jd	1	2
1115	1115	1195	wz	dx_90752887_29898391.wav	D:\\hc--document\\all text\\P8_medical\\thesis_dataset\\use_wav_raw\\90752887\\29898391.wav	0	3	[3.6543379877684856e-08, 1.1884440986875688e-08, 1.7193556800521037e-08, 0.9999996423721313, 2.7671353564073797e-07, 2.315591718371479e-09]	wz	1	3
1116	1116	1497	rouhe	cy_715552908_3187119082.wav	D:\\hc--document\\all text\\P8_medical\\thesis_dataset\\use_wav_raw\\715552908\\3187119082.wav	0	4	[0.001620858907699585, 6.596553703275276e-08, 1.3262736501928885e-05, 0.00037935993168503046, 0.9979864358901978, 1.0576546571883227e-07]	rouhe	1	4
1117	1117	1101	jd	dx_90298786_29216660.wav	D:\\hc--document\\all text\\P8_medical\\thesis_dataset\\use_wav_raw\\90298786\\29216660.wav	0	2	[1.0458204087626655e-05, 0.0006982313352636993, 0.9992635846138, 3.7199722413561176e-08, 2.589107907624566e-06, 2.504377334844321e-05]	jd	1	2
1118	1118	1222	yl	cy_684385391_2516144486.wav	D:\\hc--document\\all text\\P8_medical\\thesis_dataset\\use_wav_raw\\684385391\\2516144486.wav	0	5	[0.004184773191809654, 7.045361417112872e-05, 7.077517511788756e-05, 3.4461238101357594e-05, 0.0004179687821306288, 0.9952215552330017]	yl	1	5
1119	1119	1268	general	cy_686523101_2561673432.wav	D:\\hc--document\\all text\\P8_medical\\thesis_dataset\\use_wav_raw\\686523101\\2561673432.wav	0	0	[0.9999760389328003, 1.931283122758032e-06, 6.223802984095528e-08, 3.609041243635147e-08, 1.3383490795604303e-06, 2.0577012037392706e-05]	general	1	0
1120	1120	848	jd	cy_680719041_2436564060.wav	D:\\hc--document\\all text\\P8_medical\\thesis_dataset\\use_wav_raw\\680719041\\2436564060.wav	0	2	[0.000753994972910732, 3.2032405670179287e-06, 0.9992388486862183, 1.0693819376683678e-06, 2.8687416033790214e-06, 2.3305338103796203e-08]	jd	1	2
1121	1121	1440	rouhe	cy_686354401_2558096522.wav	D:\\hc--document\\all text\\P8_medical\\thesis_dataset\\use_wav_raw\\686354401\\2558096522.wav	0	4	[5.845374471391551e-05, 1.0252137627730917e-07, 7.948892744025216e-06, 3.2046214073488954e-06, 0.9999299049377441, 4.1582222820579773e-07]	rouhe	1	4
1122	1122	431	yl	cy_685258352_2534321200.wav	D:\\hc--document\\all text\\P8_medical\\thesis_dataset\\use_wav_raw\\685258352\\2534321200.wav	0	5	[4.205240111332387e-05, 7.511418971262174e-06, 0.0023406334221363068, 0.010720654390752316, 0.0001327128120465204, 0.986756443977356]	yl	1	5
1123	1123	1015	yl	cy_715139638_3177767669.wav	D:\\hc--document\\all text\\P8_medical\\thesis_dataset\\use_wav_raw\\715139638\\3177767669.wav	0	5	[0.0019297811668366194, 0.0005947186728008091, 0.00015592682757414877, 2.5479170290054753e-05, 0.0016486461972817779, 0.9956454038619995]	yl	1	5
1124	1124	989	general	dx_84267791_27048766.wav	D:\\hc--document\\all text\\P8_medical\\thesis_dataset\\use_wav_raw\\84267791\\27048766.wav	0	0	[0.9999576807022095, 1.973666485355352e-06, 9.815349585551303e-06, 9.521140782453585e-06, 1.939107278303709e-05, 1.6122596662171418e-06]	general	1	0
1125	1125	67	fn	cy_615852734_1879293638.wav	D:\\hc--document\\all text\\P8_medical\\thesis_dataset\\use_wav_raw\\615852734\\1879293638.wav	0	1	[1.802505175874103e-05, 0.998082160949707, 0.0015819256659597158, 1.146573254118266e-06, 4.5859474084863905e-06, 0.0003120879700873047]	fn	1	1
1126	1126	631	rouhe	dx_88724832_27434617.wav	D:\\hc--document\\all text\\P8_medical\\thesis_dataset\\use_wav_raw\\88724832\\27434617.wav	0	4	[4.616922888089903e-05, 1.9758623626131566e-09, 5.06834767293185e-05, 0.0009826129535213113, 0.9989192485809326, 1.1988274764007656e-06]	rouhe	1	4
1127	1127	265	general	cy_720706085_3306675623.wav	D:\\hc--document\\all text\\P8_medical\\thesis_dataset\\use_wav_raw\\720706085\\3306675623.wav	0	0	[0.9999473094940186, 7.039936917863088e-07, 3.819543223926303e-07, 2.863335524239119e-08, 5.0989467126782984e-05, 6.313743483588041e-07]	general	1	0
1128	1128	363	rouhe	cy_710460184_3081999821.wav	D:\\hc--document\\all text\\P8_medical\\thesis_dataset\\use_wav_raw\\710460184\\3081999821.wav	0	4	[2.825810724971234e-06, 1.6691694901260767e-11, 4.555595367605747e-08, 9.623779106959773e-08, 0.9999970197677612, 1.945097194422374e-09]	rouhe	1	4
1129	1129	1325	jd	cy_250750809_451221407.wav	D:\\hc--document\\all text\\P8_medical\\thesis_dataset\\use_wav_raw\\250750809\\451221407.wav	0	2	[9.472867532167584e-05, 1.0131017234016326e-06, 0.9998894929885864, 7.559032155768364e-08, 1.4424223991227336e-05, 2.2812916711245634e-07]	jd	1	2
1130	1130	1751	yl	cy_692862492_2697813298.wav	D:\\hc--document\\all text\\P8_medical\\thesis_dataset\\use_wav_raw\\692862492\\2697813298.wav	0	5	[0.0003578004252631217, 6.180872151162475e-05, 0.00010565388947725296, 1.2408238490024814e-06, 5.438956577563658e-06, 0.9994681477546692]	yl	1	5
1131	1131	182	rouhe	cy_680947179_2441773664.wav	D:\\hc--document\\all text\\P8_medical\\thesis_dataset\\use_wav_raw\\680947179\\2441773664.wav	0	4	[0.0006376629462465644, 7.022112891164056e-10, 8.337498729815707e-05, 5.214070029069262e-07, 0.9992783665657043, 4.2222310980832845e-08]	rouhe	1	4
1132	1132	442	yl	dx_91505479_30592206.wav	D:\\hc--document\\all text\\P8_medical\\thesis_dataset\\use_wav_raw\\91505479\\30592206.wav	0	5	[7.147108408389613e-05, 2.6025161787401885e-05, 0.00021657676552422345, 0.0012458795681595802, 0.0004585114074870944, 0.9979815483093262]	yl	1	5
1133	1133	1235	fn	cy_682616739_2477180754.wav	D:\\hc--document\\all text\\P8_medical\\thesis_dataset\\use_wav_raw\\682616739\\2477180754.wav	0	1	[2.9986338176968275e-06, 0.9999961853027344, 4.855919542023912e-07, 5.208871112216684e-09, 2.9834368309167303e-09, 3.073249388307886e-07]	fn	1	1
1134	1134	1687	wz	dx_90510008_29399386.wav	D:\\hc--document\\all text\\P8_medical\\thesis_dataset\\use_wav_raw\\90510008\\29399386.wav	0	3	[3.407151183409951e-08, 1.40533684689359e-09, 2.0885588014607492e-07, 0.9999990463256836, 7.168076194830064e-07, 7.290196890608058e-09]	wz	1	3
1135	1135	1390	wz	cy_724833787_3402647051.wav	D:\\hc--document\\all text\\P8_medical\\thesis_dataset\\use_wav_raw\\724833787\\3402647051.wav	0	3	[0.00019964117382187396, 3.3454705317126354e-07, 4.104112304048613e-05, 0.9997575879096985, 1.4089324622545973e-06, 3.455314256939346e-08]	wz	1	3
1136	1136	230	general	cy_687661643_2586484136.wav	D:\\hc--document\\all text\\P8_medical\\thesis_dataset\\use_wav_raw\\687661643\\2586484136.wav	0	0	[0.9994341731071472, 9.188748606447916e-08, 2.1445888705784455e-05, 0.0004636544326785952, 7.013679714873433e-05, 1.0453438335389365e-05]	general	1	0
1137	1137	1248	jd	dx_62852692_17212995.wav	D:\\hc--document\\all text\\P8_medical\\thesis_dataset\\use_wav_raw\\62852692\\17212995.wav	0	2	[1.2930126104038209e-05, 7.353399382736825e-07, 0.9999784231185913, 3.3702499422361143e-06, 4.1847824832075275e-06, 2.5532378344905737e-07]	jd	1	2
1138	1138	184	rouhe	cy_722508959_3348022023.wav	D:\\hc--document\\all text\\P8_medical\\thesis_dataset\\use_wav_raw\\722508959\\3348022023.wav	0	4	[2.1952659778889938e-07, 2.8393249557057132e-11, 4.681432130837493e-08, 2.6021687517641112e-05, 0.9999736547470093, 1.1782201880805587e-07]	rouhe	1	4
1139	1139	644	rouhe	dx_90996490_29956364.wav	D:\\hc--document\\all text\\P8_medical\\thesis_dataset\\use_wav_raw\\90996490\\29956364.wav	0	4	[8.464804704999551e-05, 1.0514278159234891e-07, 5.273242641123943e-05, 0.002586792688816786, 0.9971229434013367, 0.0001526963897049427]	rouhe	1	4
1140	1140	64	rouhe	cy_569154850_1633050683.wav	D:\\hc--document\\all text\\P8_medical\\thesis_dataset\\use_wav_raw\\569154850\\1633050683.wav	0	4	[0.00040215053013525903, 2.067692905782792e-09, 0.0005932467756792903, 0.0019000712782144547, 0.9971045851707458, 2.3658259351577726e-08]	rouhe	1	4
1141	1141	1077	yl	cy_718280120_3251468400.wav	D:\\hc--document\\all text\\P8_medical\\thesis_dataset\\use_wav_raw\\718280120\\3251468400.wav	0	5	[5.709594006475527e-07, 9.114917154384727e-10, 1.2126149329105829e-07, 1.4185025598578704e-08, 1.0327170230084448e-06, 0.9999983310699463]	yl	1	5
1142	1142	1120	yl	cy_269301204_505479215.wav	D:\\hc--document\\all text\\P8_medical\\thesis_dataset\\use_wav_raw\\269301204\\505479215.wav	0	5	[1.6759942809585482e-05, 6.3325023802462965e-06, 1.9968842025264166e-05, 1.5337172953877598e-06, 8.007932046893984e-05, 0.9998753070831299]	yl	1	5
1143	1143	1537	jd	cy_671096299_2231223224.wav	D:\\hc--document\\all text\\P8_medical\\thesis_dataset\\use_wav_raw\\671096299\\2231223224.wav	0	2	[0.0009340058313682675, 0.00022512963914778084, 0.9953342080116272, 0.0034585040993988514, 4.724152313428931e-05, 9.169752956950106e-07]	jd	1	2
1144	1144	743	wz	cy_697975400_2807430946.wav	D:\\hc--document\\all text\\P8_medical\\thesis_dataset\\use_wav_raw\\697975400\\2807430946.wav	0	3	[0.000273098616162315, 2.058162181128864e-06, 0.00033139900187961757, 0.9993664622306824, 2.6332643756177276e-05, 6.502951919173938e-07]	wz	1	3
1145	1145	425	general	cy_674587178_2304692190.wav	D:\\hc--document\\all text\\P8_medical\\thesis_dataset\\use_wav_raw\\674587178\\2304692190.wav	0	0	[0.999543309211731, 4.227323557870477e-08, 0.0003948332159779966, 4.418090975377709e-05, 1.7565555026521906e-05, 7.365394338876285e-08]	general	1	0
1146	1146	1118	wz	dx_71189773_19923543.wav	D:\\hc--document\\all text\\P8_medical\\thesis_dataset\\use_wav_raw\\71189773\\19923543.wav	0	3	[6.20823470853793e-07, 4.6496018057951005e-07, 3.5681723602465354e-06, 0.999995231628418, 4.784113372124921e-08, 4.585853030647513e-09]	wz	1	3
1147	1147	1777	jd	dx_41487008_10578896.wav	D:\\hc--document\\all text\\P8_medical\\thesis_dataset\\use_wav_raw\\41487008\\10578896.wav	0	2	[0.00036875205114483833, 3.0053524824324995e-07, 0.9949576258659363, 0.004560424480587244, 7.481695502065122e-05, 3.806959284702316e-05]	jd	1	2
1148	1148	1345	rouhe	cy_721229418_3318961225.wav	D:\\hc--document\\all text\\P8_medical\\thesis_dataset\\use_wav_raw\\721229418\\3318961225.wav	0	4	[2.0581188664436922e-07, 7.253735372775294e-14, 2.848595248572394e-10, 1.616139570614905e-06, 0.9999980926513672, 2.8037782165424296e-11]	rouhe	1	4
1149	1149	1070	rouhe	cy_691832558_2675352978.wav	D:\\hc--document\\all text\\P8_medical\\thesis_dataset\\use_wav_raw\\691832558\\2675352978.wav	0	4	[4.308400457375683e-05, 8.295760606236158e-11, 5.1599367907329e-06, 6.115802761996747e-07, 0.9999512434005737, 5.867492602895652e-11]	rouhe	1	4
1150	1150	610	rouhe	dx_90201711_28696595.wav	D:\\hc--document\\all text\\P8_medical\\thesis_dataset\\use_wav_raw\\90201711\\28696595.wav	0	4	[1.6028154277591966e-05, 7.449732497555317e-10, 0.00013945097452960908, 0.00015569571405649185, 0.9996802806854248, 8.663898370286915e-06]	rouhe	1	4
1151	1151	461	rouhe	cy_686262419_2556085716.wav	D:\\hc--document\\all text\\P8_medical\\thesis_dataset\\use_wav_raw\\686262419\\2556085716.wav	0	4	[8.450511813862249e-05, 1.0745381473498128e-07, 4.151830580667593e-06, 0.0010464556980878115, 0.9988646507263184, 8.998676293003882e-08]	rouhe	1	4
1152	1152	444	jd	cy_666616073_2150016284.wav	D:\\hc--document\\all text\\P8_medical\\thesis_dataset\\use_wav_raw\\666616073\\2150016284.wav	0	2	[1.2204088761791354e-07, 2.4309954937962175e-08, 0.9999992847442627, 9.448429949543424e-08, 5.200463988330739e-07, 3.9460161360693746e-08]	jd	1	2
1153	1153	1006	fn	cy_647336634_2046162086.wav	D:\\hc--document\\all text\\P8_medical\\thesis_dataset\\use_wav_raw\\647336634\\2046162086.wav	0	1	[0.011725246906280518, 0.9674192070960999, 0.017374610528349876, 0.0033576032146811485, 4.677169272326864e-05, 7.656171510461718e-05]	fn	1	1
1154	1154	1315	wz	cy_613229777_1864815878.wav	D:\\hc--document\\all text\\P8_medical\\thesis_dataset\\use_wav_raw\\613229777\\1864815878.wav	0	3	[0.00023173839144874364, 7.401750679036923e-08, 0.0020464363042265177, 0.997715950012207, 3.7837523905182024e-06, 2.10516782317427e-06]	wz	1	3
1155	1155	990	general	cy_721754683_3330997459.wav	D:\\hc--document\\all text\\P8_medical\\thesis_dataset\\use_wav_raw\\721754683\\3330997459.wav	0	0	[0.9998623132705688, 1.7814697912399424e-06, 2.63899573837989e-06, 0.0001225629384862259, 8.98301641427679e-06, 1.8144314708479214e-06]	general	1	0
1156	1156	1108	general	dx_85603174_24487678.wav	D:\\hc--document\\all text\\P8_medical\\thesis_dataset\\use_wav_raw\\85603174\\24487678.wav	0	0	[0.9999502897262573, 9.460860894705547e-08, 6.607668723290772e-08, 5.269527036944055e-07, 2.4177975319616962e-06, 4.662225546780974e-05]	general	1	0
1157	1157	805	yl	cy_707067828_3013307644.wav	D:\\hc--document\\all text\\P8_medical\\thesis_dataset\\use_wav_raw\\707067828\\3013307644.wav	0	5	[4.86465580706863e-07, 2.0945321033138953e-09, 3.1424158919435285e-07, 0.021144600585103035, 7.941117655718699e-05, 0.9787752628326416]	yl	1	5
1158	1158	1039	fn	cy_669509937_2198271170.wav	D:\\hc--document\\all text\\P8_medical\\thesis_dataset\\use_wav_raw\\669509937\\2198271170.wav	0	1	[1.4129061298717716e-07, 0.9998937845230103, 0.00010502706572879106, 1.3636531903671312e-09, 4.2801559629879193e-08, 1.0031516239905613e-06]	fn	1	1
1159	1159	1507	jd	cy_181548662_271162490.wav	D:\\hc--document\\all text\\P8_medical\\thesis_dataset\\use_wav_raw\\181548662\\271162490.wav	0	2	[0.0008135385578498244, 3.775758159463294e-06, 0.9990701079368591, 3.508838562993333e-05, 7.659280527150258e-05, 9.010244070850604e-07]	jd	1	2
1160	1160	430	general	dx_90207777_28730026.wav	D:\\hc--document\\all text\\P8_medical\\thesis_dataset\\use_wav_raw\\90207777\\28730026.wav	0	0	[0.9999988079071045, 1.01795150087014e-08, 7.641603794183993e-09, 9.308708968092105e-07, 8.55408259781143e-08, 1.5532887687186303e-07]	general	1	0
1161	1161	221	wz	cy_620902729_1906355153.wav	D:\\hc--document\\all text\\P8_medical\\thesis_dataset\\use_wav_raw\\620902729\\1906355153.wav	0	3	[1.4629869156124187e-06, 1.369392488292931e-09, 3.951193139073439e-05, 0.9999527931213379, 6.190768999658758e-06, 1.528001891681896e-10]	wz	1	3
1162	1162	930	yl	dx_84208066_26746145.wav	D:\\hc--document\\all text\\P8_medical\\thesis_dataset\\use_wav_raw\\84208066\\26746145.wav	0	5	[9.426159408576495e-07, 2.0847910491283983e-06, 2.504615110865416e-07, 0.00020046927966177464, 2.0870827484031906e-06, 0.9997941851615906]	yl	1	5
1163	1163	594	fn	cy_572039448_1648281872.wav	D:\\hc--document\\all text\\P8_medical\\thesis_dataset\\use_wav_raw\\572039448\\1648281872.wav	0	1	[0.00025205741985701025, 0.9969782829284668, 0.001986943418160081, 9.35177922656294e-06, 4.105223706574179e-05, 0.0007322952733375132]	fn	1	1
1164	1164	914	rouhe	cy_689378996_2623933842.wav	D:\\hc--document\\all text\\P8_medical\\thesis_dataset\\use_wav_raw\\689378996\\2623933842.wav	0	4	[0.00022338952112477273, 5.499418698207137e-09, 1.7393080042893416e-06, 6.311217504162414e-08, 0.9997747540473938, 6.581216638323895e-08]	rouhe	1	4
1165	1165	509	fn	cy_718616560_3258866283.wav	D:\\hc--document\\all text\\P8_medical\\thesis_dataset\\use_wav_raw\\718616560\\3258866283.wav	0	1	[2.9688758118595615e-08, 0.9999915361404419, 3.4429891115905775e-07, 6.228858540069382e-10, 1.2082484772690805e-06, 6.962730367376935e-06]	fn	1	1
1166	1166	683	general	dx_89138763_27559655.wav	D:\\hc--document\\all text\\P8_medical\\thesis_dataset\\use_wav_raw\\89138763\\27559655.wav	0	0	[0.999687910079956, 7.308589999865944e-08, 4.9481241148896515e-05, 0.0002538371772971004, 7.790623385517392e-06, 1.0075081036120537e-06]	general	1	0
1167	1167	404	general	cy_724063084_3384931700.wav	D:\\hc--document\\all text\\P8_medical\\thesis_dataset\\use_wav_raw\\724063084\\3384931700.wav	0	0	[0.9999972581863403, 4.784652318789995e-08, 1.4805723935751303e-07, 2.526866865082411e-06, 1.5060976465974818e-08, 4.1575091813683684e-08]	general	1	0
1168	1168	102	fn	cy_723303797_3365998133.wav	D:\\hc--document\\all text\\P8_medical\\thesis_dataset\\use_wav_raw\\723303797\\3365998133.wav	0	1	[3.4988295283255866e-06, 0.9999815225601196, 3.016585196746746e-06, 5.019291648977742e-09, 1.0404036743238976e-07, 1.1765296221710742e-05]	fn	1	1
1169	1169	1397	jd	cy_669946934_2207299346.wav	D:\\hc--document\\all text\\P8_medical\\thesis_dataset\\use_wav_raw\\669946934\\2207299346.wav	0	2	[1.8842258214135654e-05, 2.3066191090492794e-07, 0.9999804496765137, 3.3749605332644705e-09, 7.447060568210873e-08, 3.8423215187322057e-07]	jd	1	2
1170	1170	801	wz	cy_708966924_3051885838.wav	D:\\hc--document\\all text\\P8_medical\\thesis_dataset\\use_wav_raw\\708966924\\3051885838.wav	0	3	[1.6703561414033175e-05, 4.352817661867903e-09, 8.706204971531406e-05, 0.9998959302902222, 2.991020551235124e-07, 2.481893135453106e-09]	wz	1	3
1171	1171	1532	wz	dx_91010479_30035181.wav	D:\\hc--document\\all text\\P8_medical\\thesis_dataset\\use_wav_raw\\91010479\\30035181.wav	0	3	[8.094787773416101e-08, 1.1952597765707562e-11, 4.6787440055595653e-07, 0.9999939203262329, 5.54944517716649e-06, 1.1164187796453007e-08]	wz	1	3
1172	1172	1134	jd	cy_672819337_2267102466.wav	D:\\hc--document\\all text\\P8_medical\\thesis_dataset\\use_wav_raw\\672819337\\2267102466.wav	0	2	[1.3446846303111215e-08, 2.1287702267613895e-08, 1.0, 1.1723471082802916e-08, 1.8809886981330237e-08, 8.162825970714493e-11]	jd	1	2
1173	1173	1755	rouhe	cy_629204206_1954972646.wav	D:\\hc--document\\all text\\P8_medical\\thesis_dataset\\use_wav_raw\\629204206\\1954972646.wav	0	4	[0.00011575724784052, 4.108267148694722e-07, 0.00023749172396492213, 0.0004968417342752218, 0.9991488456726074, 5.825315270158171e-07]	rouhe	1	4
1174	1174	584	wz	dx_92831856_32377365.wav	D:\\hc--document\\all text\\P8_medical\\thesis_dataset\\use_wav_raw\\92831856\\32377365.wav	0	3	[6.862342161184642e-07, 3.9176042965216595e-10, 1.306778157905697e-10, 0.9999992847442627, 1.9909332849010752e-08, 1.2163877904924902e-08]	wz	1	3
1175	1175	1742	yl	cy_686221397_2555346984.wav	D:\\hc--document\\all text\\P8_medical\\thesis_dataset\\use_wav_raw\\686221397\\2555346984.wav	0	5	[9.974592103390023e-06, 9.645629717169868e-08, 6.088620807531697e-07, 1.8076918422593735e-05, 1.405218972649891e-05, 0.9999570846557617]	yl	1	5
1176	1176	933	jd	dx_90974198_29835539.wav	D:\\hc--document\\all text\\P8_medical\\thesis_dataset\\use_wav_raw\\90974198\\29835539.wav	0	2	[3.738301893463358e-05, 4.320147297676158e-07, 0.9999580383300781, 4.069209808221785e-06, 4.571964851152188e-08, 5.944090109011313e-09]	jd	1	2
1177	1177	1526	fn	cy_586532898_1726435889.wav	D:\\hc--document\\all text\\P8_medical\\thesis_dataset\\use_wav_raw\\586532898\\1726435889.wav	0	1	[1.7085445280784484e-09, 1.0, 1.725192877444215e-09, 6.459396212354918e-11, 3.466905873494852e-09, 1.215167029500197e-11]	fn	1	1
1178	1178	1659	rouhe	cy_710183190_3076284524.wav	D:\\hc--document\\all text\\P8_medical\\thesis_dataset\\use_wav_raw\\710183190\\3076284524.wav	0	4	[8.4162806160748e-05, 5.10088398186781e-08, 2.3614882593392394e-05, 3.064573320443742e-05, 0.9998613595962524, 1.418435999767098e-07]	rouhe	1	4
1179	1179	1763	rouhe	cy_715835056_3192766977.wav	D:\\hc--document\\all text\\P8_medical\\thesis_dataset\\use_wav_raw\\715835056\\3192766977.wav	0	4	[1.9243029214521812e-07, 4.066492420573553e-10, 1.1619135165119587e-07, 1.9325817390836164e-08, 0.9999996423721313, 1.3877182958310641e-08]	rouhe	1	4
1180	1180	861	yl	cy_718745476_3261258141.wav	D:\\hc--document\\all text\\P8_medical\\thesis_dataset\\use_wav_raw\\718745476\\3261258141.wav	0	5	[0.00031084418878890574, 8.498487659380771e-06, 4.155181159148924e-06, 6.328421295620501e-05, 5.119777415529825e-05, 0.9995620846748352]	yl	1	5
1181	1181	1504	general	cy_615216822_1875785987.wav	D:\\hc--document\\all text\\P8_medical\\thesis_dataset\\use_wav_raw\\615216822\\1875785987.wav	0	0	[0.9999573230743408, 2.315271194675006e-05, 1.9491406419547275e-05, 1.9294114916856842e-10, 7.162746840094769e-09, 1.3970102408222829e-08]	general	1	0
1182	1182	1616	jd	dx_90733956_29804464.wav	D:\\hc--document\\all text\\P8_medical\\thesis_dataset\\use_wav_raw\\90733956\\29804464.wav	0	2	[1.4515151633531787e-05, 3.3665621685941005e-06, 0.9999498128890991, 1.5359870303655043e-05, 1.6793592294561677e-05, 7.998556128541168e-08]	jd	1	2
1183	1183	1426	fn	dx_84331443_24085492.wav	D:\\hc--document\\all text\\P8_medical\\thesis_dataset\\use_wav_raw\\84331443\\24085492.wav	0	1	[1.8928261852124706e-05, 0.9997212290763855, 1.1264578461123165e-06, 1.1365402485807863e-07, 1.394998463410957e-07, 0.00025846503558568656]	fn	1	1
1184	1184	1106	fn	dx_75418281_21307366.wav	D:\\hc--document\\all text\\P8_medical\\thesis_dataset\\use_wav_raw\\75418281\\21307366.wav	0	1	[7.887289825703192e-07, 0.9999980926513672, 8.725439784029732e-07, 1.1315386672094974e-07, 4.5190450492782475e-08, 1.7750016922946088e-07]	fn	1	1
1185	1185	236	wz	cy_564607727_1609425728.wav	D:\\hc--document\\all text\\P8_medical\\thesis_dataset\\use_wav_raw\\564607727\\1609425728.wav	0	3	[3.7952593174850335e-06, 1.3330554438084619e-08, 8.030185085772246e-07, 0.9999926090240479, 2.775990651571192e-06, 2.3579069807766473e-09]	wz	1	3
1186	1186	1567	wz	cy_716533050_3210292872.wav	D:\\hc--document\\all text\\P8_medical\\thesis_dataset\\use_wav_raw\\716533050\\3210292872.wav	0	3	[0.0015619046753272414, 6.997480522841215e-05, 0.005912554915994406, 0.9923560619354248, 9.413761290488765e-05, 5.324684934748802e-06]	wz	1	3
1187	1187	471	fn	cy_721243972_3319465837.wav	D:\\hc--document\\all text\\P8_medical\\thesis_dataset\\use_wav_raw\\721243972\\3319465837.wav	0	1	[2.298886784046772e-06, 0.9999428987503052, 5.284712096909061e-05, 1.5674280575694866e-06, 4.2458023585822957e-07, 1.8881960883732063e-08]	fn	1	1
1188	1188	1165	jd	cy_683645685_2500263912.wav	D:\\hc--document\\all text\\P8_medical\\thesis_dataset\\use_wav_raw\\683645685\\2500263912.wav	0	2	[0.00021380030375439674, 7.67775418353267e-06, 0.9995852112770081, 4.349251412349986e-06, 2.910384864662774e-05, 0.00015993522538337857]	jd	1	2
1189	1189	1765	jd	cy_672687843_2264276250.wav	D:\\hc--document\\all text\\P8_medical\\thesis_dataset\\use_wav_raw\\672687843\\2264276250.wav	0	2	[0.000419130694353953, 3.2311538234353065e-05, 0.9994173049926758, 1.9959428755100816e-05, 9.177012543659657e-05, 1.9568115021684207e-05]	jd	1	2
1190	1190	888	general	cy_723846719_3378958131.wav	D:\\hc--document\\all text\\P8_medical\\thesis_dataset\\use_wav_raw\\723846719\\3378958131.wav	0	0	[0.9999226331710815, 1.7536981999910495e-07, 1.2500796628955868e-06, 6.560097244801e-05, 4.621337666321779e-06, 5.715914994652849e-06]	general	1	0
1191	1191	373	yl	cy_723893268_3381157496.wav	D:\\hc--document\\all text\\P8_medical\\thesis_dataset\\use_wav_raw\\723893268\\3381157496.wav	0	5	[0.45355525612831116, 1.900702409329824e-05, 0.006226343102753162, 0.0015238589840009809, 0.0014293231070041656, 0.5372461676597595]	yl	1	5
1192	1192	635	jd	cy_682783490_2480778922.wav	D:\\hc--document\\all text\\P8_medical\\thesis_dataset\\use_wav_raw\\682783490\\2480778922.wav	0	2	[0.0008945060544647276, 7.986895411704609e-08, 0.998659610748291, 0.00043780208216048777, 7.733055099379271e-06, 2.1094461999382474e-07]	jd	1	2
1193	1193	929	general	dx_61582697_22654257.wav	D:\\hc--document\\all text\\P8_medical\\thesis_dataset\\use_wav_raw\\61582697\\22654257.wav	0	0	[0.9999958276748657, 1.994824998519107e-07, 1.4299478152679512e-06, 2.487213123458787e-06, 4.255224617111253e-09, 6.460555979082017e-10]	general	1	0
1194	1194	938	yl	cy_672008212_2251086562.wav	D:\\hc--document\\all text\\P8_medical\\thesis_dataset\\use_wav_raw\\672008212\\2251086562.wav	0	5	[0.0005910034524276853, 2.490991857229119e-09, 2.354540629312396e-05, 1.1163295994265354e-06, 1.655836285863188e-07, 0.9993841648101807]	yl	1	5
1195	1195	876	fn	cy_719267187_3273609161.wav	D:\\hc--document\\all text\\P8_medical\\thesis_dataset\\use_wav_raw\\719267187\\3273609161.wav	0	1	[0.0002319659834029153, 0.9951618313789368, 0.004405609332025051, 1.9524254639691208e-06, 9.094589768210426e-05, 0.00010767109779408202]	fn	1	1
1196	1196	1683	jd	cy_673006328_2271080766.wav	D:\\hc--document\\all text\\P8_medical\\thesis_dataset\\use_wav_raw\\673006328\\2271080766.wav	0	2	[2.829276581906015e-07, 1.8041540897684172e-05, 0.9999788999557495, 5.475873763316486e-07, 1.7059874153346755e-06, 4.939195719089184e-07]	jd	1	2
1197	1197	1574	yl	cy_722876574_3357128298.wav	D:\\hc--document\\all text\\P8_medical\\thesis_dataset\\use_wav_raw\\722876574\\3357128298.wav	0	5	[3.424544775043614e-05, 0.0006094775744713843, 0.004783371929079294, 5.930670158704743e-05, 1.3686486454389524e-05, 0.994499921798706]	yl	1	5
1198	1198	1708	general	cy_551034256_1542798407.wav	D:\\hc--document\\all text\\P8_medical\\thesis_dataset\\use_wav_raw\\551034256\\1542798407.wav	0	0	[0.9998458623886108, 1.5416303540405352e-06, 9.150749974651262e-06, 3.845155151793733e-05, 0.00010475384624442086, 1.360602652766829e-07]	general	1	0
1199	1199	1767	yl	cy_677970373_2376240012.wav	D:\\hc--document\\all text\\P8_medical\\thesis_dataset\\use_wav_raw\\677970373\\2376240012.wav	0	5	[0.006409837398678064, 0.0007306308834813535, 0.01416629645973444, 0.0004595968348439783, 0.001762164174579084, 0.976471483707428]	yl	1	5
1200	1200	1297	wz	dx_87475575_25542698.wav	D:\\hc--document\\all text\\P8_medical\\thesis_dataset\\use_wav_raw\\87475575\\25542698.wav	0	3	[2.2490326045954134e-06, 3.352605304485223e-08, 5.635243269352941e-06, 0.999990701675415, 1.2607837334144278e-06, 5.1575561599292996e-08]	wz	1	3
1201	1201	188	fn	cy_644888425_2033547593.wav	D:\\hc--document\\all text\\P8_medical\\thesis_dataset\\use_wav_raw\\644888425\\2033547593.wav	0	1	[9.939439223671798e-06, 0.9999179840087891, 5.038513791078003e-06, 2.0765099179698154e-05, 3.69291193180743e-08, 4.623020504368469e-05]	fn	1	1
1202	1202	1160	wz	cy_626746765_1936955525.wav	D:\\hc--document\\all text\\P8_medical\\thesis_dataset\\use_wav_raw\\626746765\\1936955525.wav	0	3	[3.2219973945757374e-05, 3.425826067271487e-09, 3.830595687759342e-06, 0.999919056892395, 4.336279016570188e-05, 1.563767114021175e-06]	wz	1	3
1203	1203	1595	jd	cy_712114213_3112972170.wav	D:\\hc--document\\all text\\P8_medical\\thesis_dataset\\use_wav_raw\\712114213\\3112972170.wav	0	2	[0.00010897799074882641, 2.7926671464229e-07, 0.9997237324714661, 0.00015791872283443809, 8.913328201742843e-06, 1.7121548978593637e-07]	jd	1	2
1204	1204	641	fn	cy_670155607_2211597044.wav	D:\\hc--document\\all text\\P8_medical\\thesis_dataset\\use_wav_raw\\670155607\\2211597044.wav	0	1	[2.4702488943262324e-09, 0.9999978542327881, 2.0553225112962537e-06, 2.3157266035300772e-11, 1.79767791763652e-08, 1.0473595324356211e-07]	fn	1	1
1205	1205	445	jd	cy_714854210_3170513667.wav	D:\\hc--document\\all text\\P8_medical\\thesis_dataset\\use_wav_raw\\714854210\\3170513667.wav	0	2	[0.00034080332261510193, 2.2820489675723366e-07, 0.9996321201324463, 4.990741331312165e-07, 1.009887273539789e-05, 1.614227585378103e-05]	jd	1	2
1206	1206	300	jd	cy_637523499_1995721238.wav	D:\\hc--document\\all text\\P8_medical\\thesis_dataset\\use_wav_raw\\637523499\\1995721238.wav	0	2	[6.297185336734401e-06, 1.0324226451530194e-07, 0.9999350309371948, 5.0789622036973014e-05, 7.712384103797376e-06, 5.8589627371929964e-08]	jd	1	2
1207	1207	451	wz	cy_677136812_2358228506.wav	D:\\hc--document\\all text\\P8_medical\\thesis_dataset\\use_wav_raw\\677136812\\2358228506.wav	0	3	[2.867699606667884e-07, 4.621638893809177e-08, 1.2174922403573873e-07, 0.9999878406524658, 1.1506457667564973e-05, 1.7761959725248744e-07]	wz	1	3
1208	1208	1540	jd	dx_82455343_23439286.wav	D:\\hc--document\\all text\\P8_medical\\thesis_dataset\\use_wav_raw\\82455343\\23439286.wav	0	2	[0.00020378248882479966, 1.2068946944054915e-06, 0.9957790374755859, 0.002012914279475808, 0.0019921460188925266, 1.0859524991246872e-05]	jd	1	2
1209	1209	1681	yl	cy_689280804_2621747618.wav	D:\\hc--document\\all text\\P8_medical\\thesis_dataset\\use_wav_raw\\689280804\\2621747618.wav	0	5	[0.001161115476861596, 6.98973162798211e-05, 1.2608860743057448e-05, 5.202912689128425e-06, 4.1526574932504445e-05, 0.9987096786499023]	yl	1	5
1210	1210	633	rouhe	cy_710974024_3092341626.wav	D:\\hc--document\\all text\\P8_medical\\thesis_dataset\\use_wav_raw\\710974024\\3092341626.wav	0	4	[1.598755261511542e-05, 2.66924367053889e-08, 1.7348705796393915e-06, 3.340013790875673e-05, 0.9998694658279419, 7.933815504657105e-05]	rouhe	1	4
1211	1211	601	rouhe	cy_678300425_2383335418.wav	D:\\hc--document\\all text\\P8_medical\\thesis_dataset\\use_wav_raw\\678300425\\2383335418.wav	0	4	[0.004535462241619825, 1.3293540177983232e-05, 5.808013884234242e-05, 2.620472150738351e-05, 0.9930813908576965, 0.002285609720274806]	rouhe	1	4
1212	1212	1757	yl	cy_718701765_3260385996.wav	D:\\hc--document\\all text\\P8_medical\\thesis_dataset\\use_wav_raw\\718701765\\3260385996.wav	0	5	[7.428927801811369e-06, 1.4303377611213364e-05, 2.739886440394912e-06, 1.3999554937527137e-07, 1.1529534276633058e-05, 0.9999638795852661]	yl	1	5
1213	1213	1079	general	cy_596468032_1778099351.wav	D:\\hc--document\\all text\\P8_medical\\thesis_dataset\\use_wav_raw\\596468032\\1778099351.wav	0	0	[0.9999980926513672, 3.378291921762866e-07, 4.297685904930404e-07, 8.143494056866984e-08, 3.2899694701882254e-07, 6.858421670585813e-07]	general	1	0
1214	1214	329	yl	dx_65502134_18177662.wav	D:\\hc--document\\all text\\P8_medical\\thesis_dataset\\use_wav_raw\\65502134\\18177662.wav	0	5	[1.0204827276538708e-06, 1.3406477705757425e-07, 1.1519424560901825e-06, 1.793926998061579e-07, 4.0795310951580177e-07, 0.9999970197677612]	yl	1	5
1215	1215	953	yl	cy_708791972_3048326630.wav	D:\\hc--document\\all text\\P8_medical\\thesis_dataset\\use_wav_raw\\708791972\\3048326630.wav	0	5	[4.954979522153735e-05, 0.00020066709839738905, 0.0005283050704747438, 0.0001236445241374895, 0.00031178671633824706, 0.9987861514091492]	yl	1	5
1216	1216	1721	wz	cy_716801305_3217187128.wav	D:\\hc--document\\all text\\P8_medical\\thesis_dataset\\use_wav_raw\\716801305\\3217187128.wav	0	3	[2.4779769773886073e-06, 4.09517619814892e-09, 3.435103963056463e-06, 0.9999728202819824, 2.0183877495583147e-05, 1.0781998298625695e-06]	wz	1	3
1217	1217	1299	jd	cy_677408342_2364148696.wav	D:\\hc--document\\all text\\P8_medical\\thesis_dataset\\use_wav_raw\\677408342\\2364148696.wav	0	2	[0.0010644100839272141, 3.9728238476754996e-09, 0.9989338517189026, 1.3060983974355622e-06, 3.849194456506666e-07, 2.4717714097732824e-08]	jd	1	2
1218	1218	626	jd	cy_717322282_3229520391.wav	D:\\hc--document\\all text\\P8_medical\\thesis_dataset\\use_wav_raw\\717322282\\3229520391.wav	0	2	[0.00033814372727647424, 2.5888143682095688e-06, 0.9974337220191956, 0.0019049412803724408, 0.00022862706100568175, 9.195504389936104e-05]	jd	1	2
1219	1219	1768	general	dx_90859767_29859178.wav	D:\\hc--document\\all text\\P8_medical\\thesis_dataset\\use_wav_raw\\90859767\\29859178.wav	0	0	[0.9998950958251953, 1.709994648990687e-06, 6.020327055011876e-05, 3.6112076031713514e-06, 8.767383405938745e-06, 3.055108027183451e-05]	general	1	0
1220	1220	619	rouhe	cy_693594566_2713338546.wav	D:\\hc--document\\all text\\P8_medical\\thesis_dataset\\use_wav_raw\\693594566\\2713338546.wav	0	4	[0.0006179716438055038, 7.256205947214767e-08, 0.0004620723775587976, 5.178479841561057e-05, 0.9988677501678467, 3.243699211452622e-07]	rouhe	1	4
1221	1221	172	general	cy_704681116_2957000308.wav	D:\\hc--document\\all text\\P8_medical\\thesis_dataset\\use_wav_raw\\704681116\\2957000308.wav	0	0	[0.9999779462814331, 8.572641263526748e-07, 1.842623873926641e-06, 1.0437606761115603e-06, 1.8385750081506558e-05, 5.4971721397123474e-08]	general	1	0
1222	1222	1712	fn	cy_679947563_2419428242.wav	D:\\hc--document\\all text\\P8_medical\\thesis_dataset\\use_wav_raw\\679947563\\2419428242.wav	0	1	[0.002919113961979747, 0.9968075752258301, 7.414726132992655e-05, 4.778571747010574e-05, 1.4895331332809292e-05, 0.00013654452050104737]	fn	1	1
1223	1223	314	general	dx_90129421_28839036.wav	D:\\hc--document\\all text\\P8_medical\\thesis_dataset\\use_wav_raw\\90129421\\28839036.wav	0	0	[0.9999978542327881, 9.107084508741536e-08, 1.9502301711327164e-06, 8.806255635818161e-08, 8.6992555381471e-09, 9.744824502888605e-09]	general	1	0
1224	1224	587	yl	cy_581106709_1697328830.wav	D:\\hc--document\\all text\\P8_medical\\thesis_dataset\\use_wav_raw\\581106709\\1697328830.wav	0	5	[0.007997170090675354, 3.9554030081490055e-05, 0.00018333116895519197, 0.0015283315442502499, 2.530938400013838e-05, 0.9902262687683105]	yl	1	5
1225	1225	1749	yl	dx_80593887_22910369.wav	D:\\hc--document\\all text\\P8_medical\\thesis_dataset\\use_wav_raw\\80593887\\22910369.wav	0	5	[5.977643127152987e-07, 8.589387903157331e-07, 8.049196367210243e-06, 0.0004446742532309145, 3.655060254459386e-07, 0.9995453953742981]	yl	1	5
1226	1226	1096	jd	dx_83989161_30422067.wav	D:\\hc--document\\all text\\P8_medical\\thesis_dataset\\use_wav_raw\\83989161\\30422067.wav	0	2	[0.0001978100190171972, 3.1642994144931436e-05, 0.9995924830436707, 0.00017256292630918324, 2.6219472601951566e-06, 2.843039510480594e-06]	jd	1	2
1227	1227	322	general	cy_683452542_2495380286.wav	D:\\hc--document\\all text\\P8_medical\\thesis_dataset\\use_wav_raw\\683452542\\2495380286.wav	0	0	[0.9999505281448364, 5.010909944758168e-07, 1.3484339433489367e-05, 1.0711691800224798e-07, 3.517622099025175e-05, 2.1226917112926458e-07]	general	1	0
1228	1228	1204	fn	dx_91083105_30438998.wav	D:\\hc--document\\all text\\P8_medical\\thesis_dataset\\use_wav_raw\\91083105\\30438998.wav	0	1	[1.677356158324983e-05, 0.9985028505325317, 0.0012895310064777732, 1.1535789212757663e-07, 2.0712548575829715e-05, 0.00016999720537569374]	fn	1	1
1229	1229	1331	general	dx_75938800_21497126.wav	D:\\hc--document\\all text\\P8_medical\\thesis_dataset\\use_wav_raw\\75938800\\21497126.wav	0	0	[0.9999864101409912, 3.384857052424195e-07, 3.0397305295082333e-07, 1.1624446415225975e-05, 3.0499382575044365e-08, 1.2313550996623235e-06]	general	1	0
1230	1230	1725	yl	dx_91143566_30161620.wav	D:\\hc--document\\all text\\P8_medical\\thesis_dataset\\use_wav_raw\\91143566\\30161620.wav	0	5	[2.3403797513310565e-06, 9.859693818725646e-06, 3.950822247134056e-07, 2.7207133825868368e-05, 1.0181054221902741e-06, 0.9999592304229736]	yl	1	5
1231	1231	1662	wz	cy_669942339_2207223958.wav	D:\\hc--document\\all text\\P8_medical\\thesis_dataset\\use_wav_raw\\669942339\\2207223958.wav	0	3	[0.00040798098780214787, 4.4311329361335083e-07, 7.575492418254726e-06, 0.9995537400245667, 2.254548053315375e-05, 7.678654583287425e-06]	wz	1	3
1232	1232	492	wz	cy_715063483_3176330758.wav	D:\\hc--document\\all text\\P8_medical\\thesis_dataset\\use_wav_raw\\715063483\\3176330758.wav	0	3	[0.0034130013082176447, 1.4234163927540067e-06, 0.0009007239132188261, 0.9954956769943237, 0.00016248859174083918, 2.675805808394216e-05]	wz	1	3
1233	1233	634	wz	cy_698872986_2826146384.wav	D:\\hc--document\\all text\\P8_medical\\thesis_dataset\\use_wav_raw\\698872986\\2826146384.wav	0	3	[7.789667142787948e-05, 1.6884582976217644e-07, 0.0002575828111730516, 0.9989748001098633, 0.0006850302452221513, 4.545997398963664e-06]	wz	1	3
1234	1234	419	yl	cy_704511332_2953177354.wav	D:\\hc--document\\all text\\P8_medical\\thesis_dataset\\use_wav_raw\\704511332\\2953177354.wav	0	5	[7.323110821744194e-06, 9.668867278378457e-06, 1.2828771787098958e-06, 1.1365513330474641e-07, 9.368563041789457e-06, 0.9999722242355347]	yl	1	5
1235	1235	956	rouhe	cy_721195049_3319236364.wav	D:\\hc--document\\all text\\P8_medical\\thesis_dataset\\use_wav_raw\\721195049\\3319236364.wav	0	4	[1.231257868994362e-07, 1.0924261495404153e-10, 1.7163960364996456e-05, 1.2678355233219918e-05, 0.9999699592590332, 9.336049089370135e-08]	rouhe	1	4
1236	1236	1010	rouhe	dx_91853309_31131634.wav	D:\\hc--document\\all text\\P8_medical\\thesis_dataset\\use_wav_raw\\91853309\\31131634.wav	0	4	[5.233805859461427e-05, 1.7848372779738497e-09, 2.8733615181408823e-05, 0.0001864478545030579, 0.9997324347496033, 1.3482458705027511e-08]	rouhe	1	4
1237	1237	1724	wz	dx_90434981_29615347.wav	D:\\hc--document\\all text\\P8_medical\\thesis_dataset\\use_wav_raw\\90434981\\29615347.wav	0	3	[4.937882103206448e-09, 9.469391937244609e-10, 2.9370221810154362e-08, 1.0, 4.393357344589788e-10, 2.101196994175325e-09]	wz	1	3
1238	1238	1422	wz	cy_667542677_2158210770.wav	D:\\hc--document\\all text\\P8_medical\\thesis_dataset\\use_wav_raw\\667542677\\2158210770.wav	0	3	[2.1739902877015993e-05, 3.573048559246672e-07, 4.263841674401192e-06, 0.9999688863754272, 4.743707904708572e-06, 9.215271212781317e-09]	wz	1	3
1239	1239	153	jd	dx_90859944_29858738.wav	D:\\hc--document\\all text\\P8_medical\\thesis_dataset\\use_wav_raw\\90859944\\29858738.wav	0	2	[7.858342542022001e-06, 1.8848668048576656e-07, 0.9998064637184143, 2.493224883437506e-06, 0.00017998799739871174, 3.0175617666827748e-06]	jd	1	2
1240	1240	310	fn	dx_85397261_24466212.wav	D:\\hc--document\\all text\\P8_medical\\thesis_dataset\\use_wav_raw\\85397261\\24466212.wav	0	1	[0.00042035270598717034, 0.9984810948371887, 8.392800373258069e-05, 0.00022863000049255788, 0.0002682797785382718, 0.0005176569102331996]	fn	1	1
1241	1241	955	rouhe	cy_650232148_2061582893.wav	D:\\hc--document\\all text\\P8_medical\\thesis_dataset\\use_wav_raw\\650232148\\2061582893.wav	0	4	[0.00038440609932877123, 7.485440164600732e-06, 3.362415372976102e-05, 5.4582440498052165e-05, 0.9994875192642212, 3.23932254104875e-05]	rouhe	1	4
1242	1242	435	rouhe	cy_671718212_2243989624.wav	D:\\hc--document\\all text\\P8_medical\\thesis_dataset\\use_wav_raw\\671718212\\2243989624.wav	0	4	[6.881517037982121e-05, 2.0870916728199518e-07, 4.890728632744867e-06, 0.00040768508915789425, 0.999502420425415, 1.5900197467999533e-05]	rouhe	1	4
1243	1243	983	rouhe	cy_695405630_2751240674.wav	D:\\hc--document\\all text\\P8_medical\\thesis_dataset\\use_wav_raw\\695405630\\2751240674.wav	0	4	[2.3224811229738407e-06, 3.366182610431423e-10, 2.9305272164492635e-07, 1.9987716370906128e-07, 0.9999972581863403, 2.3582899522089917e-10]	rouhe	1	4
1244	1244	309	yl	cy_571857681_1647865967.wav	D:\\hc--document\\all text\\P8_medical\\thesis_dataset\\use_wav_raw\\571857681\\1647865967.wav	0	5	[0.0002082888677250594, 5.056597728980705e-06, 4.961506783729419e-05, 7.921145879663527e-06, 6.604572263313457e-05, 0.999663233757019]	yl	1	5
1245	1245	764	jd	cy_621893319_1911419867.wav	D:\\hc--document\\all text\\P8_medical\\thesis_dataset\\use_wav_raw\\621893319\\1911419867.wav	0	2	[2.3703544016484557e-08, 4.1674377371236915e-07, 0.9999988079071045, 7.410660973761196e-10, 2.254031414850033e-07, 5.762752834925777e-07]	jd	1	2
1246	1246	1284	fn	cy_633447214_1974237542.wav	D:\\hc--document\\all text\\P8_medical\\thesis_dataset\\use_wav_raw\\633447214\\1974237542.wav	0	1	[0.00503073213621974, 0.9829584956169128, 0.011843000538647175, 5.140898792888038e-05, 5.112561120768078e-05, 6.521173054352403e-05]	fn	1	1
1247	1247	1365	wz	cy_699242112_2834421362.wav	D:\\hc--document\\all text\\P8_medical\\thesis_dataset\\use_wav_raw\\699242112\\2834421362.wav	0	3	[0.00013049029803369194, 7.079609787297159e-09, 0.0001288010535063222, 0.9997400641441345, 2.2670668897717405e-07, 3.2288792795043264e-07]	wz	1	3
1248	1248	1334	yl	cy_677486924_2365810962.wav	D:\\hc--document\\all text\\P8_medical\\thesis_dataset\\use_wav_raw\\677486924\\2365810962.wav	0	5	[0.00048154298565350473, 0.0001647261087782681, 6.553778803208843e-06, 0.00111189519520849, 0.0006490090163424611, 0.9975862503051758]	yl	1	5
1249	1249	1260	general	dx_84253870_26973819.wav	D:\\hc--document\\all text\\P8_medical\\thesis_dataset\\use_wav_raw\\84253870\\26973819.wav	0	0	[0.9999173879623413, 3.862557207412465e-07, 1.318171780440025e-05, 4.340094528743066e-05, 1.0657129934088516e-07, 2.547167423472274e-05]	general	1	0
1250	1250	95	general	cy_722736166_3352048667.wav	D:\\hc--document\\all text\\P8_medical\\thesis_dataset\\use_wav_raw\\722736166\\3352048667.wav	0	0	[0.9999825954437256, 4.2951509016120326e-08, 1.9580759271775605e-06, 1.3318572200660128e-05, 1.5505025885431678e-06, 6.20802609319071e-07]	general	1	0
1251	1251	165	yl	cy_712861709_3127785416.wav	D:\\hc--document\\all text\\P8_medical\\thesis_dataset\\use_wav_raw\\712861709\\3127785416.wav	0	5	[7.896040915511549e-05, 3.0920335120754316e-05, 0.00023207000049296767, 1.2358351852981286e-07, 0.0014019364025443792, 0.9982559084892273]	yl	1	5
1252	1252	477	rouhe	cy_641942975_2019216026.wav	D:\\hc--document\\all text\\P8_medical\\thesis_dataset\\use_wav_raw\\641942975\\2019216026.wav	0	4	[1.3838050108461175e-05, 2.3675081339824544e-10, 0.0002024104614974931, 5.134313596499851e-06, 0.999778687953949, 1.2054916176396091e-08]	rouhe	1	4
1253	1253	1013	jd	cy_684814193_2525541348.wav	D:\\hc--document\\all text\\P8_medical\\thesis_dataset\\use_wav_raw\\684814193\\2525541348.wav	0	2	[7.193426426965743e-06, 4.987102215636696e-07, 0.9999879598617554, 9.042968684980224e-08, 4.217499736114405e-06, 3.164387507581523e-08]	jd	1	2
1254	1254	921	wz	cy_652947031_2076370655.wav	D:\\hc--document\\all text\\P8_medical\\thesis_dataset\\use_wav_raw\\652947031\\2076370655.wav	0	3	[9.083668146558921e-07, 8.77992647474457e-07, 1.8972447435317008e-07, 0.9999929666519165, 5.052109372627456e-06, 1.8102608301262535e-10]	wz	1	3
1255	1255	924	yl	cy_613989918_1869067439.wav	D:\\hc--document\\all text\\P8_medical\\thesis_dataset\\use_wav_raw\\613989918\\1869067439.wav	0	5	[0.00035191085771657526, 4.6382128857658245e-06, 0.001508740009739995, 1.5534891417701147e-07, 3.0116734706098214e-06, 0.9981315732002258]	yl	1	5
1256	1256	490	wz	cy_701576894_2886296734.wav	D:\\hc--document\\all text\\P8_medical\\thesis_dataset\\use_wav_raw\\701576894\\2886296734.wav	0	3	[0.0005079092807136476, 3.7823517651247585e-09, 1.8324576558370609e-06, 0.9993895292282104, 5.531329588848166e-05, 4.5417025830829516e-05]	wz	1	3
1257	1257	1029	jd	cy_722498843_3347259257.wav	D:\\hc--document\\all text\\P8_medical\\thesis_dataset\\use_wav_raw\\722498843\\3347259257.wav	0	2	[0.00027122627943754196, 3.4216245694551617e-06, 0.9986864924430847, 0.000979136093519628, 3.398661192477448e-06, 5.63206740480382e-05]	jd	1	2
1258	1258	1517	yl	cy_711136555_3095281207.wav	D:\\hc--document\\all text\\P8_medical\\thesis_dataset\\use_wav_raw\\711136555\\3095281207.wav	0	5	[0.0006690368172712624, 1.4630995792686008e-05, 4.074575826962246e-06, 9.957027032214683e-06, 2.032892189163249e-05, 0.9992819428443909]	yl	1	5
1259	1259	1781	rouhe	cy_720083787_3292940257.wav	D:\\hc--document\\all text\\P8_medical\\thesis_dataset\\use_wav_raw\\720083787\\3292940257.wav	0	4	[0.005182651802897453, 1.3333512470126152e-05, 5.731236160499975e-05, 0.0026932409964501858, 0.9916260242462158, 0.00042748352279886603]	rouhe	1	4
1260	1260	672	jd	cy_605962806_1826948153.wav	D:\\hc--document\\all text\\P8_medical\\thesis_dataset\\use_wav_raw\\605962806\\1826948153.wav	0	2	[1.2583363968587946e-05, 1.2028671108055278e-06, 0.9999709129333496, 7.99415647634305e-06, 3.447654307819903e-06, 3.921033112419536e-06]	jd	1	2
1261	1261	361	yl	cy_709201170_3056683936.wav	D:\\hc--document\\all text\\P8_medical\\thesis_dataset\\use_wav_raw\\709201170\\3056683936.wav	0	5	[0.0002477896341588348, 1.0448022180753469e-07, 7.849592407183081e-07, 0.00031883889460004866, 3.049793519949162e-07, 0.9994321465492249]	yl	1	5
1262	1262	573	rouhe	cy_711427006_3100769570.wav	D:\\hc--document\\all text\\P8_medical\\thesis_dataset\\use_wav_raw\\711427006\\3100769570.wav	0	4	[8.541011993656866e-06, 3.832266770587012e-08, 4.6108387323329225e-05, 2.063108240690781e-06, 0.9999431371688843, 2.4841841916867224e-09]	rouhe	1	4
1263	1263	1377	rouhe	cy_717442225_3232296003.wav	D:\\hc--document\\all text\\P8_medical\\thesis_dataset\\use_wav_raw\\717442225\\3232296003.wav	0	4	[0.002214220352470875, 6.29435916721377e-08, 4.265422830940224e-06, 6.606419628951699e-05, 0.9976786971092224, 3.670541264000349e-05]	rouhe	1	4
1264	1264	985	fn	cy_697586250_2797394066.wav	D:\\hc--document\\all text\\P8_medical\\thesis_dataset\\use_wav_raw\\697586250\\2797394066.wav	0	1	[0.001068131416104734, 0.997501790523529, 0.0002744658850133419, 1.598806306901679e-06, 0.0011521290289238095, 1.9360620626684977e-06]	fn	1	1
1265	1265	551	yl	dx_89776229_29748117.wav	D:\\hc--document\\all text\\P8_medical\\thesis_dataset\\use_wav_raw\\89776229\\29748117.wav	0	5	[0.00015096245624590665, 5.437385084405832e-07, 4.495919347391464e-05, 7.487486436730251e-05, 7.224919681902975e-05, 0.9996564388275146]	yl	1	5
1266	1266	1629	jd	cy_680348569_2428394318.wav	D:\\hc--document\\all text\\P8_medical\\thesis_dataset\\use_wav_raw\\680348569\\2428394318.wav	0	2	[0.0003590959240682423, 2.1543335606111214e-05, 0.9988061189651489, 0.0007010184926912189, 7.358211587416008e-05, 3.86490864912048e-05]	jd	1	2
1267	1267	1347	rouhe	cy_717424125_3230769772.wav	D:\\hc--document\\all text\\P8_medical\\thesis_dataset\\use_wav_raw\\717424125\\3230769772.wav	0	4	[0.007115684449672699, 1.7222483847945114e-06, 0.0037202450912445784, 0.00029762156191281974, 0.9888542890548706, 1.0589938028715551e-05]	rouhe	1	4
1268	1268	1269	jd	cy_680498847_2431769956.wav	D:\\hc--document\\all text\\P8_medical\\thesis_dataset\\use_wav_raw\\680498847\\2431769956.wav	0	2	[0.00032221779110841453, 1.6276787846436491e-06, 0.999675989151001, 1.255539245903492e-07, 1.134316196527152e-08, 4.510847517735783e-08]	jd	1	2
1269	1269	327	fn	dx_89983548_28624408.wav	D:\\hc--document\\all text\\P8_medical\\thesis_dataset\\use_wav_raw\\89983548\\28624408.wav	0	1	[2.7221480195294134e-05, 0.9995976090431213, 6.973604467930272e-05, 0.00029554314096458256, 7.260588063218165e-06, 2.6486179649509722e-06]	fn	1	1
1270	1270	813	general	cy_703958914_2941481092.wav	D:\\hc--document\\all text\\P8_medical\\thesis_dataset\\use_wav_raw\\703958914\\2941481092.wav	0	0	[0.9999955892562866, 7.537215651609586e-08, 8.000420166354161e-07, 6.099101597101253e-07, 2.8530832878459478e-06, 6.858812184873386e-08]	general	1	0
1271	1271	130	jd	dx_32322379_9599236.wav	D:\\hc--document\\all text\\P8_medical\\thesis_dataset\\use_wav_raw\\32322379\\9599236.wav	0	2	[3.3876993256853893e-05, 1.4736183402419556e-06, 0.9999645948410034, 1.7350188841191994e-08, 6.5684662153842055e-09, 5.1093942410318505e-09]	jd	1	2
1272	1272	743	wz	cy_697975400_2807430946.wav	D:\\hc--document\\all text\\P8_medical\\thesis_dataset\\use_wav_raw\\697975400\\2807430946.wav	0	3	[0.000273098616162315, 2.058162181128864e-06, 0.00033139900187961757, 0.9993664622306824, 2.6332643756177276e-05, 6.502951919173938e-07]	wz	1	3
1273	1273	1346	rouhe	cy_679294074_2404969368.wav	D:\\hc--document\\all text\\P8_medical\\thesis_dataset\\use_wav_raw\\679294074\\2404969368.wav	0	4	[9.194938320433721e-05, 4.129650278628105e-06, 0.00015236722538247705, 0.00022778946731705219, 0.9995232820510864, 4.565566484870942e-07]	rouhe	1	4
1274	1274	1719	wz	dx_87076311_26505907.wav	D:\\hc--document\\all text\\P8_medical\\thesis_dataset\\use_wav_raw\\87076311\\26505907.wav	0	3	[1.7675612980383448e-05, 6.121746221054991e-09, 3.854579802009539e-07, 0.9999775886535645, 1.396179641233175e-06, 2.9845557492080843e-06]	wz	1	3
1275	1275	1671	fn	cy_159393055_216764174.wav	D:\\hc--document\\all text\\P8_medical\\thesis_dataset\\use_wav_raw\\159393055\\216764174.wav	0	1	[0.00252736103720963, 0.9974452257156372, 2.5189121515722945e-05, 6.511254646568432e-09, 8.331906542480283e-07, 1.4581287359760609e-06]	fn	1	1
1276	1276	1736	wz	dx_92807395_32234271.wav	D:\\hc--document\\all text\\P8_medical\\thesis_dataset\\use_wav_raw\\92807395\\32234271.wav	1	3	[0.006673953030258417, 2.563444104453083e-05, 0.00196295278146863, 0.9467318058013916, 0.04390130937099457, 0.0007043754449114203]	wz	1	3
1277	1277	479	rouhe	cy_717159506_3224846722.wav	D:\\hc--document\\all text\\P8_medical\\thesis_dataset\\use_wav_raw\\717159506\\3224846722.wav	1	4	[0.06214623525738716, 5.943448923062533e-05, 0.812270998954773, 0.0697881355881691, 0.055712293833494186, 2.289116855536122e-05]	jd	0	2
1278	1278	1657	rouhe	cy_716723857_3215984805.wav	D:\\hc--document\\all text\\P8_medical\\thesis_dataset\\use_wav_raw\\716723857\\3215984805.wav	1	4	[0.42981547117233276, 3.1819740797800478e-06, 7.326409831875935e-05, 0.0018419955158606172, 0.5211753249168396, 0.04709075763821602]	rouhe	1	4
1279	1279	1308	general	cy_717897481_3242510064.wav	D:\\hc--document\\all text\\P8_medical\\thesis_dataset\\use_wav_raw\\717897481\\3242510064.wav	1	0	[0.06173981726169586, 0.0011150989448651671, 0.8618439435958862, 0.005853097885847092, 0.01654074341058731, 0.05290727689862251]	jd	0	2
1280	1280	438	jd	cy_219336173_362285231.wav	D:\\hc--document\\all text\\P8_medical\\thesis_dataset\\use_wav_raw\\219336173\\362285231.wav	1	2	[0.8317400813102722, 0.021537533029913902, 0.13867390155792236, 0.00010545047553023323, 0.00014845211990177631, 0.007794595789164305]	general	0	0
1281	1281	1180	general	cy_683610675_2498906886.wav	D:\\hc--document\\all text\\P8_medical\\thesis_dataset\\use_wav_raw\\683610675\\2498906886.wav	1	0	[0.7048515677452087, 0.013367920182645321, 0.06782280653715134, 0.19512449204921722, 0.01087365671992302, 0.00795948039740324]	general	1	0
1282	1282	103	jd	cy_694860638_2739807140.wav	D:\\hc--document\\all text\\P8_medical\\thesis_dataset\\use_wav_raw\\694860638\\2739807140.wav	1	2	[0.9731600880622864, 0.00010972211020998657, 0.0001879980554804206, 0.00020455218327697366, 0.02281867153942585, 0.0035189297050237656]	general	0	0
1283	1283	632	fn	dx_91664292_31448578.wav	D:\\hc--document\\all text\\P8_medical\\thesis_dataset\\use_wav_raw\\91664292\\31448578.wav	1	1	[0.029079893603920937, 0.6706096529960632, 0.298789918422699, 0.0014528302708640695, 5.4004147386876866e-05, 1.3659909200214315e-05]	fn	1	1
1284	1284	716	wz	cy_676483139_2344285508.wav	D:\\hc--document\\all text\\P8_medical\\thesis_dataset\\use_wav_raw\\676483139\\2344285508.wav	1	3	[0.025773363187909126, 5.192321623326279e-05, 1.9858820451190695e-05, 0.03900952264666557, 0.12246651947498322, 0.8126788139343262]	yl	0	5
1285	1285	1127	wz	cy_700637902_2865610430.wav	D:\\hc--document\\all text\\P8_medical\\thesis_dataset\\use_wav_raw\\700637902\\2865610430.wav	1	3	[0.20271778106689453, 1.406659180247516e-06, 0.09349831938743591, 0.7037245631217957, 4.180629912298173e-05, 1.6108744603116065e-05]	wz	1	3
1286	1286	1620	wz	cy_694934664_2741387772.wav	D:\\hc--document\\all text\\P8_medical\\thesis_dataset\\use_wav_raw\\694934664\\2741387772.wav	1	3	[0.004914327058941126, 2.784355046969722e-06, 0.00242370436899364, 0.9902704954147339, 0.001280279946513474, 0.0011083962162956595]	wz	1	3
1287	1287	239	general	cy_675168465_2317117152.wav	D:\\hc--document\\all text\\P8_medical\\thesis_dataset\\use_wav_raw\\675168465\\2317117152.wav	1	0	[0.9012064337730408, 0.00042323165689595044, 0.05242978408932686, 0.03910267725586891, 0.0006830795318819582, 0.006154737435281277]	general	1	0
1288	1288	506	general	dx_92015742_30982248.wav	D:\\hc--document\\all text\\P8_medical\\thesis_dataset\\use_wav_raw\\92015742\\30982248.wav	1	0	[0.39306703209877014, 0.0019845557399094105, 0.013807142153382301, 0.47780269384384155, 0.11303016543388367, 0.0003084977506659925]	wz	0	3
1289	1289	993	fn	dx_87471331_25517545.wav	D:\\hc--document\\all text\\P8_medical\\thesis_dataset\\use_wav_raw\\87471331\\25517545.wav	1	1	[0.00045087881153449416, 1.495788455940783e-05, 0.9873363375663757, 0.0002291629061801359, 0.010713321156799793, 0.0012554243439808488]	jd	0	2
1290	1290	1685	wz	cy_724193909_3387786077.wav	D:\\hc--document\\all text\\P8_medical\\thesis_dataset\\use_wav_raw\\724193909\\3387786077.wav	1	3	[0.04461497813463211, 0.0008070491021499038, 0.0006696583586744964, 0.8893459439277649, 0.013553490862250328, 0.05100885033607483]	wz	1	3
1291	1291	1586	rouhe	cy_724659991_3399195822.wav	D:\\hc--document\\all text\\P8_medical\\thesis_dataset\\use_wav_raw\\724659991\\3399195822.wav	1	4	[0.4442659318447113, 1.908412559714634e-05, 0.00022529345005750656, 0.3685568869113922, 0.012252994813024998, 0.17467978596687317]	general	0	0
1292	1292	991	general	cy_714913372_3172061890.wav	D:\\hc--document\\all text\\P8_medical\\thesis_dataset\\use_wav_raw\\714913372\\3172061890.wav	1	0	[0.1599886268377304, 9.855682037596125e-06, 0.10099344700574875, 0.7090260982513428, 0.012166191823780537, 0.017815759405493736]	wz	0	3
1293	1293	1030	fn	cy_667698226_2161364434.wav	D:\\hc--document\\all text\\P8_medical\\thesis_dataset\\use_wav_raw\\667698226\\2161364434.wav	1	1	[0.0014564936282113194, 0.0027994599658995867, 0.9955348968505859, 4.7379171519423835e-06, 7.880463272158522e-06, 0.00019652875198516995]	jd	0	2
1294	1294	1673	wz	dx_46076054_11789250.wav	D:\\hc--document\\all text\\P8_medical\\thesis_dataset\\use_wav_raw\\46076054\\11789250.wav	1	3	[0.8836201429367065, 0.00045449152821674943, 0.08189941942691803, 0.028275519609451294, 0.005538923665881157, 0.00021148865926079452]	general	0	0
1295	1295	802	general	cy_716290101_3204045972.wav	D:\\hc--document\\all text\\P8_medical\\thesis_dataset\\use_wav_raw\\716290101\\3204045972.wav	1	0	[0.12315625697374344, 0.005395674612373114, 0.8368697762489319, 3.132376878056675e-05, 0.034408893436193466, 0.00013806692732032388]	jd	0	2
1296	1296	523	rouhe	cy_718008103_3244890436.wav	D:\\hc--document\\all text\\P8_medical\\thesis_dataset\\use_wav_raw\\718008103\\3244890436.wav	1	4	[0.00018766048015095294, 1.2130189297465677e-08, 0.00010074154124595225, 7.19222452971735e-06, 0.999703586101532, 8.23111122372211e-07]	rouhe	1	4
1297	1297	866	general	dx_82522218_23533257.wav	D:\\hc--document\\all text\\P8_medical\\thesis_dataset\\use_wav_raw\\82522218\\23533257.wav	1	0	[0.8300430178642273, 0.0020959372632205486, 0.0026850963477045298, 0.07445355504751205, 0.0907183364033699, 4.048588834848488e-06]	general	1	0
1298	1298	1129	fn	cy_672497485_2260334802.wav	D:\\hc--document\\all text\\P8_medical\\thesis_dataset\\use_wav_raw\\672497485\\2260334802.wav	1	1	[0.00021611733245663345, 0.0002160627191187814, 0.9845204949378967, 7.064541478030151e-06, 0.015039986930787563, 2.3536190951745084e-07]	jd	0	2
1299	1299	517	general	cy_704657870_2956462868.wav	D:\\hc--document\\all text\\P8_medical\\thesis_dataset\\use_wav_raw\\704657870\\2956462868.wav	1	0	[0.00029151502531021833, 0.02083241567015648, 0.104093037545681, 0.10763651877641678, 0.766092836856842, 0.001053630723617971]	rouhe	0	4
1300	1300	593	fn	cy_688092088_2596001892.wav	D:\\hc--document\\all text\\P8_medical\\thesis_dataset\\use_wav_raw\\688092088\\2596001892.wav	1	1	[0.014483933337032795, 0.1313282549381256, 0.04782402142882347, 0.002136270282790065, 0.1278756558895111, 0.67635178565979]	yl	0	5
1301	1301	524	general	dx_90245307_28926002.wav	D:\\hc--document\\all text\\P8_medical\\thesis_dataset\\use_wav_raw\\90245307\\28926002.wav	1	0	[0.5429167747497559, 0.026912108063697815, 0.2548266649246216, 0.11132798343896866, 0.06281793117523193, 0.0011985594173893332]	general	1	0
1302	1302	1552	rouhe	cy_719078580_3268830789.wav	D:\\hc--document\\all text\\P8_medical\\thesis_dataset\\use_wav_raw\\719078580\\3268830789.wav	1	4	[0.5076807141304016, 0.023289509117603302, 0.0002621367166284472, 0.4420187175273895, 0.021406270563602448, 0.005342675372958183]	general	0	0
1303	1303	218	general	cy_242099882_426431706.wav	D:\\hc--document\\all text\\P8_medical\\thesis_dataset\\use_wav_raw\\242099882\\426431706.wav	1	0	[0.9129568338394165, 1.8315711713512428e-05, 5.413669441622915e-06, 0.07653533667325974, 0.01048392616212368, 2.2202203808774357e-07]	general	1	0
1304	1304	1784	rouhe	cy_722804012_3354118802.wav	D:\\hc--document\\all text\\P8_medical\\thesis_dataset\\use_wav_raw\\722804012\\3354118802.wav	1	4	[0.013144545257091522, 5.886856797587825e-07, 2.1089535948703997e-05, 0.9791048169136047, 0.007592780981212854, 0.00013614838826470077]	wz	0	3
1305	1305	1634	yl	cy_713856297_3148027145.wav	D:\\hc--document\\all text\\P8_medical\\thesis_dataset\\use_wav_raw\\713856297\\3148027145.wav	1	5	[0.0020280666649341583, 4.471252395887859e-05, 9.08490110305138e-05, 0.003224515588954091, 0.00010248128091916442, 0.9945093989372253]	yl	1	5
1306	1306	1149	yl	cy_606489599_1829629052.wav	D:\\hc--document\\all text\\P8_medical\\thesis_dataset\\use_wav_raw\\606489599\\1829629052.wav	1	5	[0.014922866597771645, 9.408274308952969e-06, 0.009607546962797642, 0.9753122329711914, 7.988389552338049e-05, 6.803718861192465e-05]	wz	0	3
1307	1307	1116	general	dx_90158619_29012968.wav	D:\\hc--document\\all text\\P8_medical\\thesis_dataset\\use_wav_raw\\90158619\\29012968.wav	1	0	[0.025782017037272453, 0.04234194755554199, 0.001862753415480256, 0.08454713970422745, 0.8333702087402344, 0.012095943093299866]	rouhe	0	4
1308	1308	1625	rouhe	cy_715012022_3174602225.wav	D:\\hc--document\\all text\\P8_medical\\thesis_dataset\\use_wav_raw\\715012022\\3174602225.wav	1	4	[0.0007987492717802525, 3.152904826109193e-09, 1.2498437627073145e-06, 0.0005756198661401868, 0.9986143112182617, 1.0126540473720524e-05]	rouhe	1	4
1309	1309	203	rouhe	cy_588237586_1735783922.wav	D:\\hc--document\\all text\\P8_medical\\thesis_dataset\\use_wav_raw\\588237586\\1735783922.wav	1	4	[0.002634988632053137, 0.7118175625801086, 0.20820972323417664, 0.0019445556681603193, 0.0671490728855133, 0.008244096301496029]	fn	0	1
1310	1310	908	yl	dx_60538547_16513771.wav	D:\\hc--document\\all text\\P8_medical\\thesis_dataset\\use_wav_raw\\60538547\\16513771.wav	1	5	[0.0003876799310091883, 0.06021475791931152, 0.9289641976356506, 0.0034786309115588665, 0.00014589409693144262, 0.006808844860643148]	jd	0	2
1311	1311	597	wz	cy_720957312_3313242747.wav	D:\\hc--document\\all text\\P8_medical\\thesis_dataset\\use_wav_raw\\720957312\\3313242747.wav	1	3	[0.9895350337028503, 4.125813939026557e-05, 0.00019693125796038657, 0.005385172087699175, 0.003934131935238838, 0.0009074981207959354]	general	0	0
1312	1312	660	yl	dx_82039250_31352922.wav	D:\\hc--document\\all text\\P8_medical\\thesis_dataset\\use_wav_raw\\82039250\\31352922.wav	1	5	[0.015147916972637177, 0.00013912947906646878, 1.0455230636807755e-07, 0.002794938627630472, 3.982312045991421e-05, 0.9818781018257141]	yl	1	5
1313	1313	1138	rouhe	cy_713943113_3150077253.wav	D:\\hc--document\\all text\\P8_medical\\thesis_dataset\\use_wav_raw\\713943113\\3150077253.wav	1	4	[0.051341067999601364, 2.517032271498465e-07, 0.018859663978219032, 0.4276719093322754, 0.5018579959869385, 0.00026914430782198906]	rouhe	1	4
1314	1314	674	jd	cy_599786848_1795185098.wav	D:\\hc--document\\all text\\P8_medical\\thesis_dataset\\use_wav_raw\\599786848\\1795185098.wav	1	2	[0.2669311463832855, 0.006944275461137295, 0.6396287083625793, 0.0003738681843969971, 0.023149823769927025, 0.06297221034765244]	jd	1	2
1315	1315	1399	jd	cy_667977705_2167128588.wav	D:\\hc--document\\all text\\P8_medical\\thesis_dataset\\use_wav_raw\\667977705\\2167128588.wav	1	2	[0.6877438426017761, 1.3044756087765563e-05, 0.24353502690792084, 0.0024962672032415867, 0.06618965417146683, 2.2158135834615678e-05]	general	0	0
1316	1316	528	jd	cy_704968172_2964806524.wav	D:\\hc--document\\all text\\P8_medical\\thesis_dataset\\use_wav_raw\\704968172\\2964806524.wav	1	2	[0.87308269739151, 0.0039018471725285053, 0.10684768110513687, 6.031723023625091e-05, 0.0005977454129606485, 0.015509755350649357]	general	0	0
1317	1317	1317	wz	cy_557552912_1574301896.wav	D:\\hc--document\\all text\\P8_medical\\thesis_dataset\\use_wav_raw\\557552912\\1574301896.wav	1	3	[0.00033075071405619383, 3.84967279387638e-06, 0.001789555768482387, 0.9968950748443604, 0.00020792971190530807, 0.0007728695054538548]	wz	1	3
1318	1318	242	general	cy_647997321_2049727487.wav	D:\\hc--document\\all text\\P8_medical\\thesis_dataset\\use_wav_raw\\647997321\\2049727487.wav	1	0	[0.47018855810165405, 0.005765665788203478, 0.3784005343914032, 0.006734105758368969, 0.13715893030166626, 0.0017521170666441321]	general	1	0
1319	1319	1457	general	cy_434060454_1060987899.wav	D:\\hc--document\\all text\\P8_medical\\thesis_dataset\\use_wav_raw\\434060454\\1060987899.wav	1	0	[0.02683560736477375, 0.00012531409447547048, 0.9489936232566833, 0.017280668020248413, 0.006701573729515076, 6.3309445977211e-05]	jd	0	2
1320	1320	1588	jd	cy_670033146_2209152762.wav	D:\\hc--document\\all text\\P8_medical\\thesis_dataset\\use_wav_raw\\670033146\\2209152762.wav	1	2	[0.9734635353088379, 0.0008311399724334478, 0.02446531318128109, 4.107373024453409e-05, 0.00028986434335820377, 0.0009091195533983409]	general	0	0
1321	1321	183	wz	cy_720035514_3291136485.wav	D:\\hc--document\\all text\\P8_medical\\thesis_dataset\\use_wav_raw\\720035514\\3291136485.wav	1	3	[0.0021345687564462423, 1.59168521349784e-05, 1.5142849179028417e-06, 0.9914005398750305, 0.00637871352955699, 6.871939694974571e-05]	wz	1	3
1322	1322	198	jd	cy_719388503_3275955903.wav	D:\\hc--document\\all text\\P8_medical\\thesis_dataset\\use_wav_raw\\719388503\\3275955903.wav	1	2	[0.06914655864238739, 0.00035543483681976795, 0.0038374001160264015, 0.23174618184566498, 0.542809009552002, 0.15210549533367157]	rouhe	0	4
1323	1323	1026	jd	cy_716480374_3209503496.wav	D:\\hc--document\\all text\\P8_medical\\thesis_dataset\\use_wav_raw\\716480374\\3209503496.wav	1	2	[0.0023968853056430817, 0.00025159012875519693, 0.9973474740982056, 3.4060158782267536e-07, 3.5329403544892557e-06, 9.280854840199027e-08]	jd	1	2
1324	1324	1214	yl	cy_715595705_3188016152.wav	D:\\hc--document\\all text\\P8_medical\\thesis_dataset\\use_wav_raw\\715595705\\3188016152.wav	1	5	[0.44644758105278015, 0.0007820387254469097, 0.5428486466407776, 3.244972049287753e-06, 8.331953722517937e-06, 0.009910082444548607]	jd	0	2
1325	1325	873	jd	cy_594417937_1767967295.wav	D:\\hc--document\\all text\\P8_medical\\thesis_dataset\\use_wav_raw\\594417937\\1767967295.wav	1	2	[0.9114894866943359, 0.0024610040709376335, 0.0387139730155468, 3.155200101900846e-05, 0.04617194086313248, 0.0011321076890453696]	general	0	0
1326	1326	776	yl	cy_648518074_2052456785.wav	D:\\hc--document\\all text\\P8_medical\\thesis_dataset\\use_wav_raw\\648518074\\2052456785.wav	1	5	[0.847143828868866, 0.0015734834596514702, 0.0005017557414248586, 0.15069067478179932, 1.1357758921803907e-05, 7.90301346569322e-05]	general	0	0
1327	1327	1464	wz	cy_69003904_43562396.wav	D:\\hc--document\\all text\\P8_medical\\thesis_dataset\\use_wav_raw\\69003904\\43562396.wav	1	3	[0.0028720912523567677, 6.057045538909733e-06, 0.00946146808564663, 0.9876463413238525, 1.4053269296709914e-05, 7.085051434430056e-10]	wz	1	3
1328	1328	920	jd	dx_90256404_28998971.wav	D:\\hc--document\\all text\\P8_medical\\thesis_dataset\\use_wav_raw\\90256404\\28998971.wav	1	2	[0.6295021176338196, 0.0005184326437301934, 0.00020674582628998905, 0.006083497311919928, 0.00047291742521338165, 0.3632163107395172]	general	0	0
1329	1329	1434	general	cy_722510242_3348204196.wav	D:\\hc--document\\all text\\P8_medical\\thesis_dataset\\use_wav_raw\\722510242\\3348204196.wav	1	0	[0.09431742131710052, 0.0011527136666700244, 0.903165340423584, 0.0008797107730060816, 8.836411871016026e-05, 0.00039645450306124985]	jd	0	2
1330	1330	250	yl	cy_722292984_3342767144.wav	D:\\hc--document\\all text\\P8_medical\\thesis_dataset\\use_wav_raw\\722292984\\3342767144.wav	1	5	[0.1870882660150528, 1.647404678806197e-05, 0.370522677898407, 0.0414547473192215, 0.008253920823335648, 0.3926639258861542]	yl	1	5
1331	1331	761	jd	dx_81769691_27378930.wav	D:\\hc--document\\all text\\P8_medical\\thesis_dataset\\use_wav_raw\\81769691\\27378930.wav	1	2	[0.31645920872688293, 0.017099469900131226, 0.6584408283233643, 0.0036812243051826954, 0.0009605906088836491, 0.0033586774952709675]	jd	1	2
1332	1332	1503	fn	dx_91905079_30760076.wav	D:\\hc--document\\all text\\P8_medical\\thesis_dataset\\use_wav_raw\\91905079\\30760076.wav	1	1	[0.9556236863136292, 0.02555369958281517, 0.007188243791460991, 0.0009614304872229695, 0.0014082564739510417, 0.009264699183404446]	general	0	0
1333	1333	846	yl	cy_718697223_3260113846.wav	D:\\hc--document\\all text\\P8_medical\\thesis_dataset\\use_wav_raw\\718697223\\3260113846.wav	1	5	[0.38883230090141296, 0.08023025095462799, 0.011557039804756641, 0.059545740485191345, 0.0006411856738850474, 0.45919346809387207]	yl	1	5
1334	1334	1577	general	cy_564858557_1610621216.wav	D:\\hc--document\\all text\\P8_medical\\thesis_dataset\\use_wav_raw\\564858557\\1610621216.wav	1	0	[0.7204406261444092, 1.1704688063218782e-07, 0.05994240939617157, 0.1809542179107666, 0.03866108879446983, 1.5067985259520356e-06]	general	1	0
1335	1335	338	jd	cy_722713089_3351992259.wav	D:\\hc--document\\all text\\P8_medical\\thesis_dataset\\use_wav_raw\\722713089\\3351992259.wav	1	2	[0.0003023439785465598, 0.21678043901920319, 0.06043646112084389, 0.05130288377404213, 0.019287414848804474, 0.6518903970718384]	yl	0	5
1336	1336	1402	general	cy_678179799_2380828016.wav	D:\\hc--document\\all text\\P8_medical\\thesis_dataset\\use_wav_raw\\678179799\\2380828016.wav	1	0	[0.4845638871192932, 0.19013620913028717, 0.2638436555862427, 0.011839623562991619, 0.036732353270053864, 0.012884336523711681]	general	1	0
1337	1337	555	jd	cy_682307032_2470238912.wav	D:\\hc--document\\all text\\P8_medical\\thesis_dataset\\use_wav_raw\\682307032\\2470238912.wav	1	2	[0.002253727288916707, 0.017366057261824608, 0.7551730275154114, 8.128461195155978e-05, 0.22275912761688232, 0.0023667605128139257]	jd	1	2
1338	1338	831	jd	cy_709601718_3064704754.wav	D:\\hc--document\\all text\\P8_medical\\thesis_dataset\\use_wav_raw\\709601718\\3064704754.wav	1	2	[0.0007836625445634127, 0.9852917194366455, 0.0026118552777916193, 0.00014431022282224149, 2.9923696274636313e-05, 0.01113845407962799]	fn	0	1
1339	1339	562	jd	dx_84403808_24246236.wav	D:\\hc--document\\all text\\P8_medical\\thesis_dataset\\use_wav_raw\\84403808\\24246236.wav	1	2	[0.0005862511461600661, 2.1199970490215492e-07, 1.2791908375220373e-05, 0.05236785486340523, 0.9470258355140686, 7.0431460699182935e-06]	rouhe	0	4
1340	1340	1375	wz	dx_91818253_30936582.wav	D:\\hc--document\\all text\\P8_medical\\thesis_dataset\\use_wav_raw\\91818253\\30936582.wav	1	3	[0.0004340233572293073, 5.356978194370754e-10, 0.0006362693966366351, 0.9902246594429016, 0.008705001324415207, 4.283929655457541e-09]	wz	1	3
1341	1341	1329	rouhe	cy_716447830_3208543986.wav	D:\\hc--document\\all text\\P8_medical\\thesis_dataset\\use_wav_raw\\716447830\\3208543986.wav	1	4	[0.02745097689330578, 3.586725654258771e-07, 1.4942789675842505e-05, 4.468520273803733e-06, 0.9724159836769104, 0.00011320484190946445]	rouhe	1	4
1342	1342	213	wz	dx_77009183_21808496.wav	D:\\hc--document\\all text\\P8_medical\\thesis_dataset\\use_wav_raw\\77009183\\21808496.wav	1	3	[0.7792432308197021, 5.474905628943816e-05, 0.1510075330734253, 0.05320774018764496, 0.013371986337006092, 0.003114754566922784]	general	0	0
1343	1343	303	rouhe	cy_717020988_3222592990.wav	D:\\hc--document\\all text\\P8_medical\\thesis_dataset\\use_wav_raw\\717020988\\3222592990.wav	1	4	[0.002732681343331933, 1.1537269983818987e-07, 0.007264065556228161, 0.004606896545737982, 0.9853940010070801, 2.1569189811998513e-06]	rouhe	1	4
1344	1344	1368	yl	cy_722151379_3339705953.wav	D:\\hc--document\\all text\\P8_medical\\thesis_dataset\\use_wav_raw\\722151379\\3339705953.wav	1	5	[0.01857946254312992, 0.9394352436065674, 0.0018869121558964252, 1.9032166164834052e-05, 0.03952569141983986, 0.0005536269745789468]	fn	0	1
1345	1345	1560	fn	dx_64648160_17836079.wav	D:\\hc--document\\all text\\P8_medical\\thesis_dataset\\use_wav_raw\\64648160\\17836079.wav	1	1	[0.0031513746362179518, 0.9182848334312439, 0.07747345417737961, 1.7348253322779783e-07, 0.00021503322932403535, 0.000875096011441201]	fn	1	1
1346	1346	405	yl	cy_696206040_2768926612.wav	D:\\hc--document\\all text\\P8_medical\\thesis_dataset\\use_wav_raw\\696206040\\2768926612.wav	1	5	[0.27584126591682434, 9.92752393358387e-05, 0.001853468012996018, 0.006932696793228388, 0.33685970306396484, 0.3784135580062866]	yl	1	5
1347	1347	825	rouhe	cy_446890764_1107486570.wav	D:\\hc--document\\all text\\P8_medical\\thesis_dataset\\use_wav_raw\\446890764\\1107486570.wav	1	4	[0.00018634574371390045, 2.5341531095790515e-09, 1.7120924894697964e-05, 0.013735674321651459, 0.9860515594482422, 9.25232052395586e-06]	rouhe	1	4
1348	1348	1645	jd	cy_692063856_2680644492.wav	D:\\hc--document\\all text\\P8_medical\\thesis_dataset\\use_wav_raw\\692063856\\2680644492.wav	1	2	[0.0018811809131875634, 0.35243311524391174, 0.6078512072563171, 2.5144887331407517e-05, 0.03772176429629326, 8.751803397899494e-05]	jd	1	2
1349	1349	893	wz	dx_91774524_30694142.wav	D:\\hc--document\\all text\\P8_medical\\thesis_dataset\\use_wav_raw\\91774524\\30694142.wav	1	3	[0.026958199217915535, 8.382198757317383e-06, 0.0008492887718603015, 0.9515327215194702, 0.011876645497977734, 0.00877478625625372]	wz	1	3
1350	1350	1660	jd	dx_50334501_13055687.wav	D:\\hc--document\\all text\\P8_medical\\thesis_dataset\\use_wav_raw\\50334501\\13055687.wav	1	2	[0.04752190783619881, 0.0017834181198850274, 0.008228007704019547, 0.9232336282730103, 0.0058258878998458385, 0.01340712234377861]	wz	0	3
1351	1351	1697	rouhe	cy_707036072_3012567004.wav	D:\\hc--document\\all text\\P8_medical\\thesis_dataset\\use_wav_raw\\707036072\\3012567004.wav	1	4	[0.00016986839182209224, 0.00019423810590524226, 4.482499874752799e-12, 0.9996358156204224, 4.810597253879223e-09, 6.036606879921162e-15]	wz	0	3
1352	1352	139	rouhe	cy_714743441_3168669978.wav	D:\\hc--document\\all text\\P8_medical\\thesis_dataset\\use_wav_raw\\714743441\\3168669978.wav	1	4	[0.4137333333492279, 3.841289526462788e-06, 2.2858592274133116e-05, 0.5535624027252197, 0.012184267863631248, 0.020493369549512863]	wz	0	3
1353	1353	1641	fn	cy_163639347_227326064.wav	D:\\hc--document\\all text\\P8_medical\\thesis_dataset\\use_wav_raw\\163639347\\227326064.wav	1	1	[1.8757451471174136e-05, 0.9967886209487915, 0.0031918666791170835, 1.1475929234672222e-10, 5.586940119428618e-07, 2.8653320782723313e-07]	fn	1	1
1354	1354	1627	jd	cy_569308789_1633912502.wav	D:\\hc--document\\all text\\P8_medical\\thesis_dataset\\use_wav_raw\\569308789\\1633912502.wav	1	2	[0.14307063817977905, 0.0031124399974942207, 0.18246088922023773, 0.023373568430542946, 0.6427543759346008, 0.005228035617619753]	rouhe	0	4
1355	1355	841	general	cy_647500014_2047069913.wav	D:\\hc--document\\all text\\P8_medical\\thesis_dataset\\use_wav_raw\\647500014\\2047069913.wav	1	0	[0.00471436558291316, 0.0001491575822001323, 0.0012427405454218388, 0.951908528804779, 0.0003714617632795125, 0.041613779962062836]	wz	0	3
1356	1356	234	yl	cy_720723607_3306625791.wav	D:\\hc--document\\all text\\P8_medical\\thesis_dataset\\use_wav_raw\\720723607\\3306625791.wav	1	5	[0.6561843752861023, 0.0004359752347227186, 0.3227520287036896, 3.361255949130282e-05, 0.02056868001818657, 2.5369770810357295e-05]	general	0	0
1357	1357	326	jd	cy_672973508_2270324968.wav	D:\\hc--document\\all text\\P8_medical\\thesis_dataset\\use_wav_raw\\672973508\\2270324968.wav	1	2	[0.7407917380332947, 7.356589776463807e-06, 0.01577780209481716, 0.10365909337997437, 0.13891246914863586, 0.0008515549707226455]	general	0	0
1358	1358	1729	general	dx_79419293_25942546.wav	D:\\hc--document\\all text\\P8_medical\\thesis_dataset\\use_wav_raw\\79419293\\25942546.wav	1	0	[0.0005683511262759566, 1.8969079462749505e-07, 0.8122940063476562, 0.18521501123905182, 0.0019222073024138808, 2.2332605453811993e-07]	jd	0	2
1359	1359	1734	fn	cy_30992_141821.wav	D:\\hc--document\\all text\\P8_medical\\thesis_dataset\\use_wav_raw\\30992\\141821.wav	1	1	[6.67555068503134e-05, 0.004008085932582617, 0.9958369731903076, 1.3738261195328505e-08, 8.815964974928647e-05, 7.010944713670142e-09]	jd	0	2
1360	1360	884	rouhe	cy_720105377_3292621716.wav	D:\\hc--document\\all text\\P8_medical\\thesis_dataset\\use_wav_raw\\720105377\\3292621716.wav	1	4	[0.006898931693285704, 4.1816024349827785e-06, 0.0002486520679667592, 0.6056908965110779, 0.38682475686073303, 0.0003326060250401497]	wz	0	3
1361	1361	160	general	dx_89723551_29465132.wav	D:\\hc--document\\all text\\P8_medical\\thesis_dataset\\use_wav_raw\\89723551\\29465132.wav	1	0	[0.6524218320846558, 0.0001402624766342342, 0.15834558010101318, 0.024355778470635414, 0.16469918191432953, 3.74040610040538e-05]	general	1	0
1362	1362	348	wz	dx_43006010_10921197.wav	D:\\hc--document\\all text\\P8_medical\\thesis_dataset\\use_wav_raw\\43006010\\10921197.wav	1	3	[0.007305476348847151, 7.561960160273884e-07, 0.00020047856378369033, 0.992455244064331, 3.553411443135701e-05, 2.4429987206531223e-06]	wz	1	3
1363	1363	535	wz	dx_55767971_14948711.wav	D:\\hc--document\\all text\\P8_medical\\thesis_dataset\\use_wav_raw\\55767971\\14948711.wav	1	3	[0.3254171311855316, 0.0002392559836152941, 0.008215202018618584, 0.6486107707023621, 0.0019382268656045198, 0.01557941548526287]	wz	1	3
1364	1364	1025	rouhe	cy_720260206_3296971719.wav	D:\\hc--document\\all text\\P8_medical\\thesis_dataset\\use_wav_raw\\720260206\\3296971719.wav	1	4	[0.00018637180619407445, 1.7200887825197242e-08, 0.0011253536213189363, 0.016693448647856712, 0.9805504083633423, 0.0014444097178056836]	rouhe	1	4
1365	1365	1218	yl	cy_670119899_2210908648.wav	D:\\hc--document\\all text\\P8_medical\\thesis_dataset\\use_wav_raw\\670119899\\2210908648.wav	1	5	[0.3778415322303772, 0.001819926081225276, 0.005709743592888117, 0.38051602244377136, 0.1536817103624344, 0.08043105900287628]	wz	0	3
1366	1366	882	general	cy_633633822_1974624710.wav	D:\\hc--document\\all text\\P8_medical\\thesis_dataset\\use_wav_raw\\633633822\\1974624710.wav	1	0	[0.18430790305137634, 1.8963815819006413e-05, 7.265775639098138e-05, 0.004045642912387848, 0.8048465251922607, 0.0067083463072776794]	rouhe	0	4
1367	1367	478	wz	cy_717900576_3241438103.wav	D:\\hc--document\\all text\\P8_medical\\thesis_dataset\\use_wav_raw\\717900576\\3241438103.wav	1	3	[0.8759921789169312, 0.0003398378612473607, 0.007556116208434105, 0.00035249744541943073, 0.11574360728263855, 1.578731826157309e-05]	general	0	0
1368	1368	146	wz	cy_718963486_3266447463.wav	D:\\hc--document\\all text\\P8_medical\\thesis_dataset\\use_wav_raw\\718963486\\3266447463.wav	1	3	[0.15351086854934692, 4.95520922072501e-08, 0.2129329890012741, 0.6308379173278809, 0.0027177357114851475, 5.083839482722396e-07]	wz	1	3
1369	1369	1783	yl	cy_705923054_2987238172.wav	D:\\hc--document\\all text\\P8_medical\\thesis_dataset\\use_wav_raw\\705923054\\2987238172.wav	1	5	[0.13544610142707825, 0.5795406699180603, 0.00865828525274992, 0.2314118891954422, 0.01591433398425579, 0.02902876026928425]	fn	0	1
1370	1370	847	rouhe	cy_712001245_3111736680.wav	D:\\hc--document\\all text\\P8_medical\\thesis_dataset\\use_wav_raw\\712001245\\3111736680.wav	1	4	[0.009255973622202873, 2.3304725971229345e-07, 0.0005790928844362497, 0.0003166070091538131, 0.9898471236228943, 9.211652809426596e-07]	rouhe	1	4
1371	1371	1447	general	cy_677565194_2367502452.wav	D:\\hc--document\\all text\\P8_medical\\thesis_dataset\\use_wav_raw\\677565194\\2367502452.wav	1	0	[0.00035401497734710574, 5.455001883092336e-06, 8.270027319667861e-05, 0.9913164377212524, 0.008142099715769291, 9.927788778441027e-05]	wz	0	3
1372	1372	1623	general	cy_682483609_2474176866.wav	D:\\hc--document\\all text\\P8_medical\\thesis_dataset\\use_wav_raw\\682483609\\2474176866.wav	1	0	[0.9561157822608948, 3.946070592064643e-06, 0.02353878878057003, 0.00022722510038875043, 0.02009112387895584, 2.3058259102981538e-05]	general	1	0
1373	1373	572	general	cy_711236274_3097102988.wav	D:\\hc--document\\all text\\P8_medical\\thesis_dataset\\use_wav_raw\\711236274\\3097102988.wav	1	0	[0.02176159806549549, 0.0006750669563189149, 3.0434166546911e-05, 0.010581109672784805, 0.000152377353515476, 0.9667993783950806]	yl	0	5
[truncated: 222 more rows]
