# Supplementary material for: Tone classification of online medical services based on 1DCNN-BiLSTM
Source: PeerJ Comput Sci. 2024 Sep 23;10:e2325. doi: 10.7717/peerj-cs.2325 (PMC11623085; doi:10.7717/peerj-cs.2325)
Supplement: Supplemental Information 5 — To execute the audio code, use this in conjunction with the combined dataset at figshare: Huang, Cheng (2024). Raw Data .zip. figshare. Dataset. https://doi.org/10.6084/m9.figshare.25013849.v2. [file peerj-cs-10-2325-s005.zip › Code/result/data_batch128_new.csv]

	Unnamed: 0	wav_id	new_label	name	file_path_wav	is_validation	label_score	label_predict_list	label_predict_str	auc_right	label_predict_score
0	0	135	yl	cy_693072784_2703029380.wav	D:\Python--software\pythonProject\thesis_dataset\P8_medical\thesis_dataset\use_wav_raw\693072784\2703029380.wav	0	5	[1.4855390787124634, 1.7548558712005615, 0.5643030405044556, 1.2169383764266968, 0.01421300508081913, 2.6291344165802]	yl	1	5
1	1	855	yl	cy_711596104_3104356334.wav	D:\Python--software\pythonProject\thesis_dataset\P8_medical\thesis_dataset\use_wav_raw\711596104\3104356334.wav	0	5	[1.0063848495483398, 2.551090717315674, 1.2361655235290527, 0.33744969964027405, 0.0, 2.395589828491211]	fn	0	1
2	2	997	general	cy_681139528_2445938472.wav	D:\Python--software\pythonProject\thesis_dataset\P8_medical\thesis_dataset\use_wav_raw\681139528\2445938472.wav	0	0	[1.696102499961853, 0.8361555337905884, 1.154689073562622, 1.0926209688186646, 1.0988216400146484, 1.3728317022323608]	general	1	0
3	3	1676	yl	cy_688002399_2594039738.wav	D:\Python--software\pythonProject\thesis_dataset\P8_medical\thesis_dataset\use_wav_raw\688002399\2594039738.wav	0	5	[1.1089303493499756, 1.4006645679473877, 0.5173899531364441, 1.2197736501693726, 0.0, 2.4411933422088623]	yl	1	5
4	4	1176	yl	cy_723236735_3365571087.wav	D:\Python--software\pythonProject\thesis_dataset\P8_medical\thesis_dataset\use_wav_raw\723236735\3365571087.wav	0	5	[1.2265887260437012, 3.2995657920837402, 2.3369343280792236, 0.0, 0.0, 1.73527991771698]	fn	0	1
5	5	1286	wz	cy_628170444_1946421452.wav	D:\Python--software\pythonProject\thesis_dataset\P8_medical\thesis_dataset\use_wav_raw\628170444\1946421452.wav	0	3	[1.8130271434783936, 0.24755260348320007, 0.2769794762134552, 2.046312093734741, 0.7668526768684387, 1.5810531377792358]	wz	1	3
6	6	1179	rouhe	cy_654183249_2083202798.wav	D:\Python--software\pythonProject\thesis_dataset\P8_medical\thesis_dataset\use_wav_raw\654183249\2083202798.wav	0	4	[1.9288568496704102, 0.0028656143695116043, 0.7793480753898621, 1.595556378364563, 1.9124749898910522, 1.3865405321121216]	general	0	0
7	7	1330	rouhe	cy_720434905_3300773574.wav	D:\Python--software\pythonProject\thesis_dataset\P8_medical\thesis_dataset\use_wav_raw\720434905\3300773574.wav	0	4	[1.3077834844589233, 1.5166163444519043, 0.509409487247467, 1.301729440689087, 0.0, 2.34348201751709]	yl	0	5
8	8	258	general	cy_670191155_2212282070.wav	D:\Python--software\pythonProject\thesis_dataset\P8_medical\thesis_dataset\use_wav_raw\670191155\2212282070.wav	0	0	[1.7700819969177246, 1.5359282493591309, 1.351431965827942, 0.8677906394004822, 0.6020209789276123, 1.7103568315505981]	general	1	0
9	9	663	yl	cy_269729803_506756576.wav	D:\Python--software\pythonProject\thesis_dataset\P8_medical\thesis_dataset\use_wav_raw\269729803\506756576.wav	0	5	[2.229888916015625, 2.275111675262451, 1.9309864044189453, 0.901047945022583, 0.46676820516586304, 1.608833909034729]	fn	0	1
10	10	1753	wz	cy_676334809_2341234440.wav	D:\Python--software\pythonProject\thesis_dataset\P8_medical\thesis_dataset\use_wav_raw\676334809\2341234440.wav	0	3	[1.4996044635772705, 0.18980622291564941, 0.0, 2.175675630569458, 0.7013184428215027, 1.9993953704833984]	wz	1	3
11	11	226	yl	cy_712337646_3118077561.wav	D:\Python--software\pythonProject\thesis_dataset\P8_medical\thesis_dataset\use_wav_raw\712337646\3118077561.wav	0	5	[1.1131062507629395, 2.605739116668701, 1.176942229270935, 0.5042996406555176, 0.0, 2.3226852416992188]	fn	0	1
12	12	1389	yl	cy_675234450_2320484320.wav	D:\Python--software\pythonProject\thesis_dataset\P8_medical\thesis_dataset\use_wav_raw\675234450\2320484320.wav	0	5	[1.8737056255340576, 0.7226825952529907, 0.4869954288005829, 1.9098879098892212, 0.5100095272064209, 1.8730684518814087]	wz	0	3
13	13	1423	general	cy_431457118_1051529742.wav	D:\Python--software\pythonProject\thesis_dataset\P8_medical\thesis_dataset\use_wav_raw\431457118\1051529742.wav	0	0	[1.544661045074463, 0.5473002195358276, 0.9176163673400879, 1.044256329536438, 1.482602834701538, 1.8290950059890747]	yl	0	5
14	14	810	fn	cy_700350060_2859166134.wav	D:\Python--software\pythonProject\thesis_dataset\P8_medical\thesis_dataset\use_wav_raw\700350060\2859166134.wav	0	1	[1.0154935121536255, 2.6038031578063965, 1.979227900505066, 0.2728588581085205, 0.0, 1.3580135107040405]	fn	1	1
15	15	120	jd	cy_686261374_2556720168.wav	D:\Python--software\pythonProject\thesis_dataset\P8_medical\thesis_dataset\use_wav_raw\686261374\2556720168.wav	0	2	[1.5071543455123901, 0.0, 0.0, 2.5684032440185547, 0.6854152083396912, 1.987544298171997]	wz	0	3
16	16	576	jd	cy_723602504_3373152128.wav	D:\Python--software\pythonProject\thesis_dataset\P8_medical\thesis_dataset\use_wav_raw\723602504\3373152128.wav	0	2	[1.9711071252822876, 1.249419927597046, 2.135242223739624, 0.7473447322845459, 1.300194263458252, 0.6563146710395813]	jd	1	2
17	17	1307	general	cy_714518370_3162736552.wav	D:\Python--software\pythonProject\thesis_dataset\P8_medical\thesis_dataset\use_wav_raw\714518370\3162736552.wav	0	0	[1.603355050086975, 1.1132861375808716, 1.8301758766174316, 0.7661095857620239, 1.2536789178848267, 0.8735330700874329]	jd	0	2
18	18	1437	rouhe	cy_698334962_2814159004.wav	D:\Python--software\pythonProject\thesis_dataset\P8_medical\thesis_dataset\use_wav_raw\698334962\2814159004.wav	0	4	[1.9731664657592773, 0.0, 0.8985905051231384, 1.5656057596206665, 2.1523818969726562, 1.4440257549285889]	rouhe	1	4
19	19	1386	wz	cy_569720626_1636013330.wav	D:\Python--software\pythonProject\thesis_dataset\P8_medical\thesis_dataset\use_wav_raw\569720626\1636013330.wav	0	3	[1.9365739822387695, 0.11660120636224747, 0.5421929955482483, 2.476057291030884, 0.8563766479492188, 1.3264554738998413]	wz	1	3
20	20	1549	yl	dx_87874592_25968384.wav	D:\Python--software\pythonProject\thesis_dataset\P8_medical\thesis_dataset\use_wav_raw\87874592\25968384.wav	0	5	[1.1795262098312378, 1.2195364236831665, 0.7127224802970886, 0.8140818476676941, 0.5047394037246704, 2.0019657611846924]	yl	1	5
21	21	684	rouhe	cy_714321839_3158694010.wav	D:\Python--software\pythonProject\thesis_dataset\P8_medical\thesis_dataset\use_wav_raw\714321839\3158694010.wav	0	4	[1.8544882535934448, 0.27377140522003174, 1.3200805187225342, 1.3346130847930908, 1.7865880727767944, 0.8978679180145264]	general	0	0
22	22	1114	yl	cy_720843353_3309441095.wav	D:\Python--software\pythonProject\thesis_dataset\P8_medical\thesis_dataset\use_wav_raw\720843353\3309441095.wav	0	5	[1.6542749404907227, 0.0, 0.8914026618003845, 1.1183226108551025, 2.3129358291625977, 0.8837440013885498]	rouhe	0	4
23	23	839	rouhe	cy_717104407_3223595506.wav	D:\Python--software\pythonProject\thesis_dataset\P8_medical\thesis_dataset\use_wav_raw\717104407\3223595506.wav	0	4	[1.6976032257080078, 0.0, 0.520671010017395, 1.5913159847259521, 2.9081034660339355, 0.7195141315460205]	rouhe	1	4
24	24	688	wz	cy_724077306_3385956078.wav	D:\Python--software\pythonProject\thesis_dataset\P8_medical\thesis_dataset\use_wav_raw\724077306\3385956078.wav	0	3	[2.0556728839874268, 0.22308726608753204, 0.5964935421943665, 2.1845762729644775, 1.0902211666107178, 1.413103699684143]	wz	1	3
25	25	1722	general	dx_90084018_28578012.wav	D:\Python--software\pythonProject\thesis_dataset\P8_medical\thesis_dataset\use_wav_raw\90084018\28578012.wav	0	0	[1.8660211563110352, 0.29894348978996277, 1.271722435951233, 1.7347265481948853, 1.074078917503357, 0.8619272708892822]	general	1	0
26	26	374	rouhe	cy_718130972_3247311838.wav	D:\Python--software\pythonProject\thesis_dataset\P8_medical\thesis_dataset\use_wav_raw\718130972\3247311838.wav	0	4	[1.754150390625, 0.0, 0.0, 1.7843176126480103, 2.319521903991699, 1.5363483428955078]	rouhe	1	4
27	27	1756	jd	cy_723346249_3367429027.wav	D:\Python--software\pythonProject\thesis_dataset\P8_medical\thesis_dataset\use_wav_raw\723346249\3367429027.wav	0	2	[1.3820325136184692, 1.7372972965240479, 1.8909330368041992, 0.39677321910858154, 0.8398430347442627, 1.2640973329544067]	jd	1	2
28	28	1688	yl	cy_633223959_1972272299.wav	D:\Python--software\pythonProject\thesis_dataset\P8_medical\thesis_dataset\use_wav_raw\633223959\1972272299.wav	0	5	[0.4269363582134247, 0.38437649607658386, 0.0, 0.0, 0.0, 2.3459997177124023]	yl	1	5
29	29	1220	general	dx_88789990_27287397.wav	D:\Python--software\pythonProject\thesis_dataset\P8_medical\thesis_dataset\use_wav_raw\88789990\27287397.wav	0	0	[2.1479945182800293, 1.121936321258545, 2.431713819503784, 1.0968167781829834, 1.3501189947128296, 0.11401606351137161]	jd	0	2
30	30	996	yl	cy_701680154_2888580628.wav	D:\Python--software\pythonProject\thesis_dataset\P8_medical\thesis_dataset\use_wav_raw\701680154\2888580628.wav	0	5	[1.2920196056365967, 1.7336891889572144, 0.11636786162853241, 1.3088339567184448, 0.0, 2.8362629413604736]	yl	1	5
31	31	465	wz	cy_715301509_3180300493.wav	D:\Python--software\pythonProject\thesis_dataset\P8_medical\thesis_dataset\use_wav_raw\715301509\3180300493.wav	0	3	[1.8003424406051636, 0.0, 0.0, 1.99226975440979, 2.042837142944336, 1.4867509603500366]	rouhe	0	4
32	32	580	yl	cy_723079489_3360829974.wav	D:\Python--software\pythonProject\thesis_dataset\P8_medical\thesis_dataset\use_wav_raw\723079489\3360829974.wav	0	5	[1.720767855644226, 0.0, 1.020930528640747, 1.2531183958053589, 2.1304128170013428, 1.167669415473938]	rouhe	0	4
33	33	942	fn	dx_90974554_29838328.wav	D:\Python--software\pythonProject\thesis_dataset\P8_medical\thesis_dataset\use_wav_raw\90974554\29838328.wav	0	1	[1.5271326303482056, 3.2890942096710205, 2.670480251312256, 0.0, 0.0, 1.2311714887619019]	fn	1	1
34	34	1581	fn	cy_669817116_2204710056.wav	D:\Python--software\pythonProject\thesis_dataset\P8_medical\thesis_dataset\use_wav_raw\669817116\2204710056.wav	0	1	[1.3507755994796753, 3.141702175140381, 2.5712578296661377, 0.0, 0.0, 1.12978994846344]	fn	1	1
35	35	423	general	cy_713847610_3148513886.wav	D:\Python--software\pythonProject\thesis_dataset\P8_medical\thesis_dataset\use_wav_raw\713847610\3148513886.wav	0	0	[2.3681440353393555, 0.4331410825252533, 1.3330351114273071, 1.8078503608703613, 1.8366384506225586, 1.4002406597137451]	general	1	0
36	36	1254	wz	dx_71543284_20107027.wav	D:\Python--software\pythonProject\thesis_dataset\P8_medical\thesis_dataset\use_wav_raw\71543284\20107027.wav	0	3	[1.893272042274475, 0.3538880944252014, 0.4741409420967102, 2.072007656097412, 0.6923119425773621, 1.4823205471038818]	wz	1	3
37	37	68	yl	cy_677870844_2374132320.wav	D:\Python--software\pythonProject\thesis_dataset\P8_medical\thesis_dataset\use_wav_raw\677870844\2374132320.wav	0	5	[1.8446922302246094, 0.9150160551071167, 0.9612640142440796, 1.442246913909912, 0.8407423496246338, 1.7889585494995117]	general	0	0
38	38	946	general	dx_84114735_28397789.wav	D:\Python--software\pythonProject\thesis_dataset\P8_medical\thesis_dataset\use_wav_raw\84114735\28397789.wav	0	0	[1.8388254642486572, 1.3023271560668945, 1.6364896297454834, 0.9918513298034668, 0.8630346655845642, 0.9806010723114014]	general	1	0
39	39	1266	wz	cy_655490185_2090350646.wav	D:\Python--software\pythonProject\thesis_dataset\P8_medical\thesis_dataset\use_wav_raw\655490185\2090350646.wav	0	3	[1.5836924314498901, 0.0, 0.5820289254188538, 2.0634512901306152, 0.8907757997512817, 1.0833714008331299]	wz	1	3
40	40	453	general	cy_658376768_2106455681.wav	D:\Python--software\pythonProject\thesis_dataset\P8_medical\thesis_dataset\use_wav_raw\658376768\2106455681.wav	0	0	[2.0566375255584717, 0.524257242679596, 1.3990304470062256, 1.478238582611084, 1.3238521814346313, 1.0529677867889404]	general	1	0
41	41	1066	general	cy_714134639_3154755463.wav	D:\Python--software\pythonProject\thesis_dataset\P8_medical\thesis_dataset\use_wav_raw\714134639\3154755463.wav	0	0	[2.00382399559021, 0.5091671347618103, 1.4016214609146118, 1.4604922533035278, 1.6163748502731323, 1.0660908222198486]	general	1	0
42	42	1291	jd	cy_677211207_2359856242.wav	D:\Python--software\pythonProject\thesis_dataset\P8_medical\thesis_dataset\use_wav_raw\677211207\2359856242.wav	0	2	[1.2255053520202637, 2.184814214706421, 2.4126222133636475, 0.12997180223464966, 0.6078254580497742, 1.024103045463562]	jd	1	2
43	43	1750	wz	cy_551719617_1546131998.wav	D:\Python--software\pythonProject\thesis_dataset\P8_medical\thesis_dataset\use_wav_raw\551719617\1546131998.wav	0	3	[1.7883554697036743, 0.12314090132713318, 1.232427954673767, 1.6034290790557861, 1.291344404220581, 0.6262115836143494]	general	0	0
44	44	1083	rouhe	cy_721373395_3322783460.wav	D:\Python--software\pythonProject\thesis_dataset\P8_medical\thesis_dataset\use_wav_raw\721373395\3322783460.wav	0	4	[2.0336897373199463, 0.0, 0.4035482108592987, 2.063375949859619, 3.7323360443115234, 0.48541396856307983]	rouhe	1	4
45	45	730	jd	cy_716163233_3200940119.wav	D:\Python--software\pythonProject\thesis_dataset\P8_medical\thesis_dataset\use_wav_raw\716163233\3200940119.wav	0	2	[1.9954686164855957, 1.5883382558822632, 2.011021137237549, 0.7664910554885864, 0.6686551570892334, 0.8286148309707642]	jd	1	2
46	46	1244	rouhe	cy_723648250_3374577356.wav	D:\Python--software\pythonProject\thesis_dataset\P8_medical\thesis_dataset\use_wav_raw\723648250\3374577356.wav	0	4	[2.156468391418457, 0.0, 0.6205057501792908, 2.02666974067688, 3.6026523113250732, 0.33635473251342773]	rouhe	1	4
47	47	1394	yl	cy_723246353_3364002233.wav	D:\Python--software\pythonProject\thesis_dataset\P8_medical\thesis_dataset\use_wav_raw\723246353\3364002233.wav	0	5	[1.3788790702819824, 1.7582036256790161, 0.9429304599761963, 0.7120386958122253, 0.45167410373687744, 2.424466371536255]	yl	1	5
48	48	167	yl	cy_692091735_2680963192.wav	D:\Python--software\pythonProject\thesis_dataset\P8_medical\thesis_dataset\use_wav_raw\692091735\2680963192.wav	0	5	[1.142019510269165, 1.8123154640197754, 0.0406615249812603, 1.14876127243042, 0.0, 2.9976646900177]	yl	1	5
49	49	867	general	dx_82744302_23552766.wav	D:\Python--software\pythonProject\thesis_dataset\P8_medical\thesis_dataset\use_wav_raw\82744302\23552766.wav	0	0	[1.694285273551941, 1.0315476655960083, 0.935620903968811, 1.8906031847000122, 0.0, 1.3952014446258545]	wz	0	3
50	50	699	jd	cy_673698592_2285770730.wav	D:\Python--software\pythonProject\thesis_dataset\P8_medical\thesis_dataset\use_wav_raw\673698592\2285770730.wav	0	2	[2.081974983215332, 1.2389622926712036, 2.2644121646881104, 0.6941531300544739, 1.5223212242126465, 0.6754907965660095]	jd	1	2
51	51	1356	fn	cy_605896469_1826604647.wav	D:\Python--software\pythonProject\thesis_dataset\P8_medical\thesis_dataset\use_wav_raw\605896469\1826604647.wav	0	1	[1.1833791732788086, 2.285886764526367, 1.4123446941375732, 0.5091343522071838, 0.0, 1.9611945152282715]	fn	1	1
52	52	1775	jd	cy_671859806_2246995004.wav	D:\Python--software\pythonProject\thesis_dataset\P8_medical\thesis_dataset\use_wav_raw\671859806\2246995004.wav	0	2	[2.061906337738037, 1.6724478006362915, 1.5033026933670044, 1.4757461547851562, 0.23716206848621368, 1.506880760192871]	general	0	0
53	53	794	wz	dx_90511412_29409895.wav	D:\Python--software\pythonProject\thesis_dataset\P8_medical\thesis_dataset\use_wav_raw\90511412\29409895.wav	0	3	[1.3980482816696167, 2.9652037620544434, 2.7705135345458984, 0.0, 0.006976287346333265, 1.0614513158798218]	fn	0	1
54	54	1007	fn	cy_717962325_3243417983.wav	D:\Python--software\pythonProject\thesis_dataset\P8_medical\thesis_dataset\use_wav_raw\717962325\3243417983.wav	0	1	[1.1880182027816772, 2.2623395919799805, 1.0898231267929077, 0.6392880082130432, 0.0, 2.430624485015869]	yl	0	5
55	55	1252	general	cy_688397768_2602596312.wav	D:\Python--software\pythonProject\thesis_dataset\P8_medical\thesis_dataset\use_wav_raw\688397768\2602596312.wav	0	0	[1.149227261543274, 1.1656265258789062, 0.14291687309741974, 0.8874472379684448, 0.6005598306655884, 2.7746782302856445]	yl	0	5
56	56	262	fn	dx_84735179_24207264.wav	D:\Python--software\pythonProject\thesis_dataset\P8_medical\thesis_dataset\use_wav_raw\84735179\24207264.wav	0	1	[1.6369792222976685, 1.0758320093154907, 1.0803459882736206, 1.5318284034729004, 0.21136128902435303, 1.4942229986190796]	general	0	0
57	57	344	jd	cy_623145049_1917882065.wav	D:\Python--software\pythonProject\thesis_dataset\P8_medical\thesis_dataset\use_wav_raw\623145049\1917882065.wav	0	2	[1.7452073097229004, 2.0046589374542236, 2.6140713691711426, 0.31614476442337036, 0.7648926377296448, 0.537903904914856]	jd	1	2
58	58	1580	fn	dx_88578349_28079986.wav	D:\Python--software\pythonProject\thesis_dataset\P8_medical\thesis_dataset\use_wav_raw\88578349\28079986.wav	0	1	[1.7425963878631592, 3.1661713123321533, 1.966761589050293, 0.45986080169677734, 0.0, 1.8454564809799194]	fn	1	1
59	59	171	yl	cy_705306106_2972138630.wav	D:\Python--software\pythonProject\thesis_dataset\P8_medical\thesis_dataset\use_wav_raw\705306106\2972138630.wav	0	5	[1.3179452419281006, 1.7834596633911133, 0.41746753454208374, 1.0105849504470825, 0.0, 2.8256654739379883]	yl	1	5
60	60	441	general	cy_696878032_2781841578.wav	D:\Python--software\pythonProject\thesis_dataset\P8_medical\thesis_dataset\use_wav_raw\696878032\2781841578.wav	0	0	[1.6107614040374756, 2.746551036834717, 2.3275303840637207, 0.16434109210968018, 0.12815533578395844, 1.2768059968948364]	fn	0	1
61	61	493	general	cy_712078370_3113924050.wav	D:\Python--software\pythonProject\thesis_dataset\P8_medical\thesis_dataset\use_wav_raw\712078370\3113924050.wav	0	0	[1.9388049840927124, 0.11992988735437393, 1.8646289110183716, 1.17522132396698, 2.420175552368164, 0.5364354848861694]	rouhe	0	4
62	62	1253	fn	cy_592952417_1760691791.wav	D:\Python--software\pythonProject\thesis_dataset\P8_medical\thesis_dataset\use_wav_raw\592952417\1760691791.wav	0	1	[1.893479347229004, 2.7608642578125, 2.714810848236084, 0.4234215021133423, 0.0, 0.8035797476768494]	fn	1	1
63	63	168	yl	cy_718191261_3249346624.wav	D:\Python--software\pythonProject\thesis_dataset\P8_medical\thesis_dataset\use_wav_raw\718191261\3249346624.wav	0	5	[1.4925062656402588, 1.4123624563217163, 0.0, 1.7186055183410645, 0.0, 3.0460238456726074]	yl	1	5
64	64	1650	fn	cy_682380496_2471895068.wav	D:\Python--software\pythonProject\thesis_dataset\P8_medical\thesis_dataset\use_wav_raw\682380496\2471895068.wav	0	1	[1.4781262874603271, 2.340179443359375, 1.1723228693008423, 0.928462564945221, 0.0, 2.2009761333465576]	fn	1	1
65	65	270	jd	cy_647709481_2048262227.wav	D:\Python--software\pythonProject\thesis_dataset\P8_medical\thesis_dataset\use_wav_raw\647709481\2048262227.wav	0	2	[2.031388282775879, 0.22308112680912018, 0.42071402072906494, 2.4904589653015137, 0.6873053312301636, 1.4939262866973877]	wz	0	3
66	66	460	general	cy_629809978_1955761241.wav	D:\Python--software\pythonProject\thesis_dataset\P8_medical\thesis_dataset\use_wav_raw\629809978\1955761241.wav	0	0	[1.6954314708709717, 0.0, 0.0, 2.458888053894043, 0.696992814540863, 1.8593229055404663]	wz	0	3
67	67	1509	wz	dx_90205634_28717005.wav	D:\Python--software\pythonProject\thesis_dataset\P8_medical\thesis_dataset\use_wav_raw\90205634\28717005.wav	0	3	[1.6837353706359863, 0.17407523095607758, 0.2558678388595581, 2.1810097694396973, 0.6168678998947144, 1.6734927892684937]	wz	1	3
68	68	1715	general	cy_691764066_2673900344.wav	D:\Python--software\pythonProject\thesis_dataset\P8_medical\thesis_dataset\use_wav_raw\691764066\2673900344.wav	0	0	[1.7965084314346313, 0.37144190073013306, 0.0625029131770134, 2.3602490425109863, 0.5814784169197083, 1.9040271043777466]	wz	0	3
69	69	645	rouhe	cy_722491289_3346568109.wav	D:\Python--software\pythonProject\thesis_dataset\P8_medical\thesis_dataset\use_wav_raw\722491289\3346568109.wav	0	4	[1.8826912641525269, 0.0, 0.0, 2.0717456340789795, 2.5791049003601074, 1.2574663162231445]	rouhe	1	4
70	70	1433	jd	cy_601915601_1806353276.wav	D:\Python--software\pythonProject\thesis_dataset\P8_medical\thesis_dataset\use_wav_raw\601915601\1806353276.wav	0	2	[1.1154437065124512, 1.2288378477096558, 1.5520182847976685, 0.36702728271484375, 1.0840446949005127, 1.2210476398468018]	jd	1	2
71	71	245	jd	cy_683894657_2505432650.wav	D:\Python--software\pythonProject\thesis_dataset\P8_medical\thesis_dataset\use_wav_raw\683894657\2505432650.wav	0	2	[1.5391267538070679, 2.308072805404663, 2.279423713684082, 0.34864115715026855, 0.19103819131851196, 1.006461501121521]	fn	0	1
72	72	815	jd	cy_668663850_2181039484.wav	D:\Python--software\pythonProject\thesis_dataset\P8_medical\thesis_dataset\use_wav_raw\668663850\2181039484.wav	0	2	[1.8220908641815186, 1.580858588218689, 1.6271073818206787, 1.1807794570922852, 0.3578447997570038, 1.3490961790084839]	general	0	0
73	73	1230	jd	cy_684712504_2523338190.wav	D:\Python--software\pythonProject\thesis_dataset\P8_medical\thesis_dataset\use_wav_raw\684712504\2523338190.wav	0	2	[1.7684792280197144, 1.0535154342651367, 2.0049197673797607, 0.6858177185058594, 1.4289747476577759, 0.6774166226387024]	jd	1	2
74	74	125	yl	cy_684382839_2516085086.wav	D:\Python--software\pythonProject\thesis_dataset\P8_medical\thesis_dataset\use_wav_raw\684382839\2516085086.wav	0	5	[1.295314073562622, 1.4442461729049683, 1.1706838607788086, 0.9888243079185486, 0.11982232332229614, 1.8499958515167236]	yl	1	5
75	75	1031	fn	cy_700969402_2872911954.wav	D:\Python--software\pythonProject\thesis_dataset\P8_medical\thesis_dataset\use_wav_raw\700969402\2872911954.wav	0	1	[1.1842496395111084, 2.3436522483825684, 2.304269790649414, 0.019214699044823647, 0.32676640152931213, 0.9409975409507751]	fn	1	1
76	76	543	rouhe	cy_686165499_2555780486.wav	D:\Python--software\pythonProject\thesis_dataset\P8_medical\thesis_dataset\use_wav_raw\686165499\2555780486.wav	0	4	[1.9138822555541992, 0.0, 0.7748484015464783, 1.6862494945526123, 2.449671983718872, 0.9514946341514587]	rouhe	1	4
77	77	1355	yl	cy_693122479_2703305850.wav	D:\Python--software\pythonProject\thesis_dataset\P8_medical\thesis_dataset\use_wav_raw\693122479\2703305850.wav	0	5	[1.27292799949646, 1.1968059539794922, 0.7411811351776123, 0.7756021022796631, 0.7382600903511047, 2.2541344165802]	yl	1	5
78	78	1226	fn	cy_159576408_217182179.wav	D:\Python--software\pythonProject\thesis_dataset\P8_medical\thesis_dataset\use_wav_raw\159576408\217182179.wav	0	1	[2.0197064876556396, 2.793309211730957, 2.654559850692749, 0.4179345667362213, 0.2558363378047943, 1.0205281972885132]	fn	1	1
79	79	1439	fn	cy_559752281_1584945137.wav	D:\Python--software\pythonProject\thesis_dataset\P8_medical\thesis_dataset\use_wav_raw\559752281\1584945137.wav	0	1	[1.459760069847107, 2.8265793323516846, 2.8839144706726074, 0.0, 0.3567921817302704, 0.8556116819381714]	jd	0	2
80	80	1304	general	cy_669020022_2188263930.wav	D:\Python--software\pythonProject\thesis_dataset\P8_medical\thesis_dataset\use_wav_raw\669020022\2188263930.wav	0	0	[1.4602341651916504, 1.9049139022827148, 1.778904676437378, 0.663460910320282, 0.27878889441490173, 1.447035789489746]	fn	0	1
81	81	1059	fn	cy_722907902_3357407674.wav	D:\Python--software\pythonProject\thesis_dataset\P8_medical\thesis_dataset\use_wav_raw\722907902\3357407674.wav	0	1	[1.2541449069976807, 1.6485605239868164, 0.6982254385948181, 0.9952517747879028, 0.31118449568748474, 2.416367769241333]	yl	0	5
82	82	473	general	dx_91093726_30498087.wav	D:\Python--software\pythonProject\thesis_dataset\P8_medical\thesis_dataset\use_wav_raw\91093726\30498087.wav	0	0	[1.773720145225525, 0.6851179599761963, 0.6056459546089172, 1.926719307899475, 0.38977184891700745, 1.5856393575668335]	wz	0	3
83	83	783	general	cy_679190548_2402694320.wav	D:\Python--software\pythonProject\thesis_dataset\P8_medical\thesis_dataset\use_wav_raw\679190548\2402694320.wav	0	0	[1.9515442848205566, 0.6642234325408936, 0.5060623288154602, 2.076648473739624, 0.4351753294467926, 1.7805191278457642]	wz	0	3
84	84	1739	yl	cy_701904886_2893583928.wav	D:\Python--software\pythonProject\thesis_dataset\P8_medical\thesis_dataset\use_wav_raw\701904886\2893583928.wav	0	5	[1.2885987758636475, 0.9445525407791138, 0.0, 1.7382426261901855, 0.26047971844673157, 2.934199810028076]	yl	1	5
85	85	539	wz	cy_669475492_2197604482.wav	D:\Python--software\pythonProject\thesis_dataset\P8_medical\thesis_dataset\use_wav_raw\669475492\2197604482.wav	0	3	[1.2030646800994873, 2.0973703861236572, 2.272907257080078, 0.0, 0.7916121482849121, 1.0967210531234741]	jd	0	2
86	86	113	yl	cy_589631754_1743301268.wav	D:\Python--software\pythonProject\thesis_dataset\P8_medical\thesis_dataset\use_wav_raw\589631754\1743301268.wav	0	5	[1.5645759105682373, 1.7391886711120605, 1.1157559156417847, 0.8324108123779297, 0.49862244725227356, 2.2787275314331055]	yl	1	5
87	87	328	general	dx_91544226_30803032.wav	D:\Python--software\pythonProject\thesis_dataset\P8_medical\thesis_dataset\use_wav_raw\91544226\30803032.wav	0	0	[1.6340599060058594, 1.0612624883651733, 1.3458337783813477, 1.5531903505325317, 0.1691664457321167, 0.9364226460456848]	general	1	0
88	88	1188	general	cy_672270902_2255946676.wav	D:\Python--software\pythonProject\thesis_dataset\P8_medical\thesis_dataset\use_wav_raw\672270902\2255946676.wav	0	0	[1.9938971996307373, 1.2137197256088257, 2.2508902549743652, 0.6130064129829407, 1.4696890115737915, 0.5761395692825317]	jd	0	2
89	89	774	rouhe	cy_724595875_3397252397.wav	D:\Python--software\pythonProject\thesis_dataset\P8_medical\thesis_dataset\use_wav_raw\724595875\3397252397.wav	0	4	[2.002535343170166, 0.0, 0.7043507099151611, 1.5078527927398682, 3.053466558456421, 0.9597349166870117]	rouhe	1	4
90	90	804	fn	dx_87163153_24912922.wav	D:\Python--software\pythonProject\thesis_dataset\P8_medical\thesis_dataset\use_wav_raw\87163153\24912922.wav	0	1	[1.5732700824737549, 2.566897392272949, 1.4932276010513306, 0.19803348183631897, 0.29052042961120605, 2.1868228912353516]	fn	1	1
91	91	398	general	cy_715946735_3196417168.wav	D:\Python--software\pythonProject\thesis_dataset\P8_medical\thesis_dataset\use_wav_raw\715946735\3196417168.wav	0	0	[1.6844936609268188, 1.0232504606246948, 1.0197314023971558, 1.2706416845321655, 0.6942210793495178, 1.4581537246704102]	general	1	0
92	92	249	wz	cy_716857047_3217113543.wav	D:\Python--software\pythonProject\thesis_dataset\P8_medical\thesis_dataset\use_wav_raw\716857047\3217113543.wav	0	3	[1.8627479076385498, 0.061502326279878616, 0.4724384546279907, 2.307629346847534, 0.9760496020317078, 1.4831688404083252]	wz	1	3
93	93	667	wz	dx_92709074_32415960.wav	D:\Python--software\pythonProject\thesis_dataset\P8_medical\thesis_dataset\use_wav_raw\92709074\32415960.wav	0	3	[1.7610805034637451, 0.0, 0.26900145411491394, 2.5378127098083496, 1.1003857851028442, 1.2497247457504272]	wz	1	3
94	94	1617	general	cy_700922004_2871846426.wav	D:\Python--software\pythonProject\thesis_dataset\P8_medical\thesis_dataset\use_wav_raw\700922004\2871846426.wav	0	0	[2.295708179473877, 0.6676075458526611, 1.697796106338501, 1.117128610610962, 2.055298328399658, 1.197353482246399]	general	1	0
95	95	1536	jd	cy_714843556_3169988658.wav	D:\Python--software\pythonProject\thesis_dataset\P8_medical\thesis_dataset\use_wav_raw\714843556\3169988658.wav	0	2	[1.9392529726028442, 0.8685648441314697, 1.3256679773330688, 1.143884301185608, 1.443137288093567, 1.4376602172851562]	general	0	0
96	96	1170	general	cy_720900895_3310562420.wav	D:\Python--software\pythonProject\thesis_dataset\P8_medical\thesis_dataset\use_wav_raw\720900895\3310562420.wav	0	0	[1.2775747776031494, 1.4299818277359009, 0.6736353635787964, 1.3617390394210815, 0.08422279357910156, 2.074507474899292]	yl	0	5
97	97	1153	jd	dx_78671297_22342730.wav	D:\Python--software\pythonProject\thesis_dataset\P8_medical\thesis_dataset\use_wav_raw\78671297\22342730.wav	0	2	[1.3934217691421509, 2.258572816848755, 1.9734610319137573, 0.35431087017059326, 0.22363759577274323, 1.4093211889266968]	fn	0	1
98	98	420	wz	cy_723552549_3371714244.wav	D:\Python--software\pythonProject\thesis_dataset\P8_medical\thesis_dataset\use_wav_raw\723552549\3371714244.wav	0	3	[1.893193006515503, 1.349651575088501, 1.956543207168579, 0.950130820274353, 0.692823052406311, 0.7151583433151245]	jd	0	2
99	99	1530	jd	dx_78000279_22092514.wav	D:\Python--software\pythonProject\thesis_dataset\P8_medical\thesis_dataset\use_wav_raw\78000279\22092514.wav	0	2	[2.045149326324463, 0.3220445513725281, 1.0894594192504883, 1.9582452774047852, 1.0916727781295776, 1.0338740348815918]	general	0	0
100	100	680	wz	cy_719110890_3269564007.wav	D:\Python--software\pythonProject\thesis_dataset\P8_medical\thesis_dataset\use_wav_raw\719110890\3269564007.wav	0	3	[1.8053267002105713, 0.44711002707481384, 1.7594646215438843, 0.9340280890464783, 1.9673670530319214, 0.807836651802063]	rouhe	0	4
101	101	108	rouhe	cy_722567386_3348512855.wav	D:\Python--software\pythonProject\thesis_dataset\P8_medical\thesis_dataset\use_wav_raw\722567386\3348512855.wav	0	4	[2.130821943283081, 0.0, 1.1356050968170166, 1.6077913045883179, 3.1383583545684814, 0.5212400555610657]	rouhe	1	4
102	102	1133	rouhe	cy_720943487_3312299800.wav	D:\Python--software\pythonProject\thesis_dataset\P8_medical\thesis_dataset\use_wav_raw\720943487\3312299800.wav	0	4	[1.80430006980896, 0.3129240870475769, 0.959904670715332, 1.2129058837890625, 1.7536234855651855, 1.5317268371582031]	general	0	0
103	103	608	fn	dx_70372640_21407503.wav	D:\Python--software\pythonProject\thesis_dataset\P8_medical\thesis_dataset\use_wav_raw\70372640\21407503.wav	0	1	[1.9665613174438477, 1.9427807331085205, 2.5440244674682617, 0.5479493141174316, 0.5870857238769531, 0.2912653386592865]	jd	0	2
104	104	1408	wz	cy_716668241_3214240045.wav	D:\Python--software\pythonProject\thesis_dataset\P8_medical\thesis_dataset\use_wav_raw\716668241\3214240045.wav	0	3	[1.6556466817855835, 0.0, 0.0, 2.708702802658081, 0.8298202157020569, 2.1060922145843506]	wz	1	3
105	105	1630	general	dx_90873055_30265906.wav	D:\Python--software\pythonProject\thesis_dataset\P8_medical\thesis_dataset\use_wav_raw\90873055\30265906.wav	0	0	[1.8845304250717163, 1.0422956943511963, 1.517041802406311, 1.488358974456787, 0.6383463144302368, 0.8100428581237793]	general	1	0
106	106	1728	yl	cy_669798354_2204288714.wav	D:\Python--software\pythonProject\thesis_dataset\P8_medical\thesis_dataset\use_wav_raw\669798354\2204288714.wav	0	5	[1.1673887968063354, 1.092651128768921, 0.027600523084402084, 1.1072787046432495, 0.3736908733844757, 2.6776540279388428]	yl	1	5
107	107	598	jd	cy_679305501_2405215566.wav	D:\Python--software\pythonProject\thesis_dataset\P8_medical\thesis_dataset\use_wav_raw\679305501\2405215566.wav	0	2	[1.909205436706543, 0.3823976516723633, 0.838832437992096, 1.8890360593795776, 1.0277092456817627, 1.309478759765625]	general	0	0
108	108	424	rouhe	cy_716396489_3207067080.wav	D:\Python--software\pythonProject\thesis_dataset\P8_medical\thesis_dataset\use_wav_raw\716396489\3207067080.wav	0	4	[1.1289392709732056, 1.6363669633865356, 0.7390896677970886, 0.8316143751144409, 0.11942007392644882, 2.3867881298065186]	yl	0	5
109	109	151	yl	cy_684799127_2525209878.wav	D:\Python--software\pythonProject\thesis_dataset\P8_medical\thesis_dataset\use_wav_raw\684799127\2525209878.wav	0	5	[1.3243367671966553, 0.8261973261833191, 0.22968964278697968, 1.4552267789840698, 0.7170435190200806, 2.4208247661590576]	yl	1	5
110	110	984	yl	cy_721983399_3335074179.wav	D:\Python--software\pythonProject\thesis_dataset\P8_medical\thesis_dataset\use_wav_raw\721983399\3335074179.wav	0	5	[1.9993765354156494, 0.0, 0.11333511769771576, 2.460752487182617, 1.8683931827545166, 1.7373543977737427]	wz	0	3
111	111	1642	fn	cy_717886956_3241420872.wav	D:\Python--software\pythonProject\thesis_dataset\P8_medical\thesis_dataset\use_wav_raw\717886956\3241420872.wav	0	1	[0.860719621181488, 2.883235216140747, 1.5005159378051758, 0.2811581492424011, 0.0, 2.2060859203338623]	fn	1	1
112	112	534	wz	cy_711712693_3106120535.wav	D:\Python--software\pythonProject\thesis_dataset\P8_medical\thesis_dataset\use_wav_raw\711712693\3106120535.wav	0	3	[1.6134653091430664, 0.0, 0.0, 2.213491201400757, 1.0655019283294678, 1.904665231704712]	wz	1	3
113	113	1142	rouhe	cy_724416927_3392862186.wav	D:\Python--software\pythonProject\thesis_dataset\P8_medical\thesis_dataset\use_wav_raw\724416927\3392862186.wav	0	4	[2.1763498783111572, 0.0, 0.7636374235153198, 2.1935391426086426, 2.635268449783325, 0.5707674026489258]	rouhe	1	4
114	114	1202	jd	dx_90866272_30229077.wav	D:\Python--software\pythonProject\thesis_dataset\P8_medical\thesis_dataset\use_wav_raw\90866272\30229077.wav	0	2	[1.147093653678894, 1.5706919431686401, 0.9794574975967407, 1.0280004739761353, 0.0, 1.7424427270889282]	yl	0	5
115	115	1452	jd	dx_92700338_32343617.wav	D:\Python--software\pythonProject\thesis_dataset\P8_medical\thesis_dataset\use_wav_raw\92700338\32343617.wav	0	2	[2.2150726318359375, 3.165759325027466, 2.82930064201355, 0.0, 0.31864118576049805, 0.9929726719856262]	fn	0	1
116	116	605	fn	dx_72420467_20356513.wav	D:\Python--software\pythonProject\thesis_dataset\P8_medical\thesis_dataset\use_wav_raw\72420467\20356513.wav	0	1	[1.6455518007278442, 3.9153079986572266, 2.9203104972839355, 0.0, 0.0, 1.4196633100509644]	fn	1	1
117	117	799	fn	cy_706030040_2989771268.wav	D:\Python--software\pythonProject\thesis_dataset\P8_medical\thesis_dataset\use_wav_raw\706030040\2989771268.wav	0	1	[2.131046772003174, 0.0, 0.6861434578895569, 2.06414794921875, 2.1699540615081787, 1.3580961227416992]	rouhe	0	4
118	118	79	fn	dx_90263235_29022723.wav	D:\Python--software\pythonProject\thesis_dataset\P8_medical\thesis_dataset\use_wav_raw\90263235\29022723.wav	0	1	[1.5511515140533447, 2.688218116760254, 1.988168478012085, 0.25006821751594543, 0.04024939239025116, 1.6465312242507935]	fn	1	1
119	119	320	jd	cy_679268378_2404924422.wav	D:\Python--software\pythonProject\thesis_dataset\P8_medical\thesis_dataset\use_wav_raw\679268378\2404924422.wav	0	2	[1.3556272983551025, 2.1500627994537354, 1.8681652545928955, 0.5281641483306885, 0.20024879276752472, 1.4518378973007202]	fn	0	1
120	120	1738	wz	dx_82042544_31370382.wav	D:\Python--software\pythonProject\thesis_dataset\P8_medical\thesis_dataset\use_wav_raw\82042544\31370382.wav	0	3	[1.9539133310317993, 0.18698565661907196, 0.587242841720581, 2.0533370971679688, 1.0234736204147339, 1.2786424160003662]	wz	1	3
121	121	366	general	cy_715941929_3196118840.wav	D:\Python--software\pythonProject\thesis_dataset\P8_medical\thesis_dataset\use_wav_raw\715941929\3196118840.wav	0	0	[1.983129620552063, 0.9230548143386841, 1.3371704816818237, 1.5216652154922485, 0.8874648809432983, 1.227115273475647]	general	1	0
122	122	1446	wz	cy_696385644_2771164544.wav	D:\Python--software\pythonProject\thesis_dataset\P8_medical\thesis_dataset\use_wav_raw\696385644\2771164544.wav	0	3	[1.7208523750305176, 0.3037981688976288, 0.08273159712553024, 2.1964523792266846, 0.6124256253242493, 1.8274723291397095]	wz	1	3
123	123	629	jd	cy_433048113_1057225866.wav	D:\Python--software\pythonProject\thesis_dataset\P8_medical\thesis_dataset\use_wav_raw\433048113\1057225866.wav	0	2	[1.9659135341644287, 2.3353259563446045, 2.788825035095215, 0.32264775037765503, 0.5880160927772522, 0.6185398101806641]	jd	1	2
124	124	529	rouhe	cy_683155751_2488941140.wav	D:\Python--software\pythonProject\thesis_dataset\P8_medical\thesis_dataset\use_wav_raw\683155751\2488941140.wav	0	4	[1.1539804935455322, 1.6638685464859009, 1.0618387460708618, 1.0863370895385742, 0.0, 1.921600341796875]	yl	0	5
125	125	269	wz	dx_91488433_30521091.wav	D:\Python--software\pythonProject\thesis_dataset\P8_medical\thesis_dataset\use_wav_raw\91488433\30521091.wav	0	3	[1.8753372430801392, 0.11429914087057114, 1.1212806701660156, 1.7676887512207031, 1.2232873439788818, 0.7235571146011353]	general	0	0
126	126	1520	fn	cy_599599765_1794223607.wav	D:\Python--software\pythonProject\thesis_dataset\P8_medical\thesis_dataset\use_wav_raw\599599765\1794223607.wav	0	1	[1.168243408203125, 2.742827892303467, 2.1833741664886475, 0.042925529181957245, 0.0, 1.5136706829071045]	fn	1	1
127	127	947	general	cy_719883377_3287371967.wav	D:\Python--software\pythonProject\thesis_dataset\P8_medical\thesis_dataset\use_wav_raw\719883377\3287371967.wav	0	0	[1.1516720056533813, 0.07929988205432892, 0.0, 2.0844016075134277, 0.6312211751937866, 2.562068223953247]	yl	0	5
128	128	732	general	dx_91388498_30446666.wav	D:\Python--software\pythonProject\thesis_dataset\P8_medical\thesis_dataset\use_wav_raw\91388498\30446666.wav	0	0	[1.800894021987915, 0.3489586412906647, 1.3722572326660156, 1.5014995336532593, 1.0226892232894897, 0.6103396415710449]	general	1	0
129	129	96	jd	dx_89105147_27689456.wav	D:\Python--software\pythonProject\thesis_dataset\P8_medical\thesis_dataset\use_wav_raw\89105147\27689456.wav	0	2	[1.67410409450531, 1.5142232179641724, 1.9478718042373657, 0.7696781158447266, 0.7232673168182373, 0.909627377986908]	jd	1	2
130	130	372	fn	dx_88330246_26937835.wav	D:\Python--software\pythonProject\thesis_dataset\P8_medical\thesis_dataset\use_wav_raw\88330246\26937835.wav	0	1	[1.8434590101242065, 2.418553113937378, 1.495054006576538, 0.8391515016555786, 0.0, 1.9883426427841187]	fn	1	1
131	131	1702	jd	dx_91621656_31083222.wav	D:\Python--software\pythonProject\thesis_dataset\P8_medical\thesis_dataset\use_wav_raw\91621656\31083222.wav	0	2	[1.411331057548523, 1.3511770963668823, 1.3348841667175293, 0.7755411863327026, 0.6951465010643005, 1.455048680305481]	yl	0	5
132	132	1494	jd	dx_87140271_26880822.wav	D:\Python--software\pythonProject\thesis_dataset\P8_medical\thesis_dataset\use_wav_raw\87140271\26880822.wav	0	2	[1.9197516441345215, 1.2506283521652222, 1.4488869905471802, 1.4874017238616943, 0.4978344142436981, 1.1971668004989624]	general	0	0
133	133	789	general	cy_715071536_3176178302.wav	D:\Python--software\pythonProject\thesis_dataset\P8_medical\thesis_dataset\use_wav_raw\715071536\3176178302.wav	0	0	[1.7183897495269775, 0.0, 0.0, 2.0690038204193115, 1.1581990718841553, 1.9094078540802002]	wz	0	3
134	134	752	general	cy_704379520_2950182458.wav	D:\Python--software\pythonProject\thesis_dataset\P8_medical\thesis_dataset\use_wav_raw\704379520\2950182458.wav	0	0	[1.794165849685669, 0.0, 0.49028825759887695, 1.7622781991958618, 1.6317939758300781, 1.641492247581482]	general	1	0
135	135	980	rouhe	cy_559125393_1581846356.wav	D:\Python--software\pythonProject\thesis_dataset\P8_medical\thesis_dataset\use_wav_raw\559125393\1581846356.wav	0	4	[1.8412162065505981, 0.0, 0.8281376361846924, 1.3632222414016724, 2.291771650314331, 1.0336040258407593]	rouhe	1	4
136	136	1320	jd	cy_556474455_1569020822.wav	D:\Python--software\pythonProject\thesis_dataset\P8_medical\thesis_dataset\use_wav_raw\556474455\1569020822.wav	0	2	[1.0711369514465332, 1.6971937417984009, 1.4927475452423096, 0.6496996283531189, 0.13325496017932892, 1.5283679962158203]	fn	0	1
137	137	925	jd	cy_717537648_3234745256.wav	D:\Python--software\pythonProject\thesis_dataset\P8_medical\thesis_dataset\use_wav_raw\717537648\3234745256.wav	0	2	[1.2228056192398071, 2.4528961181640625, 1.254079818725586, 0.5770684480667114, 0.0, 2.1042981147766113]	fn	0	1
138	138	1309	jd	cy_680375227_2429116296.wav	D:\Python--software\pythonProject\thesis_dataset\P8_medical\thesis_dataset\use_wav_raw\680375227\2429116296.wav	0	2	[1.9833362102508545, 1.2410331964492798, 2.0709149837493896, 0.8129324316978455, 1.1885623931884766, 0.5885373950004578]	jd	1	2
139	139	692	fn	dx_91422202_30625046.wav	D:\Python--software\pythonProject\thesis_dataset\P8_medical\thesis_dataset\use_wav_raw\91422202\30625046.wav	0	1	[1.5684270858764648, 2.928830862045288, 1.9588422775268555, 0.4833073914051056, 0.0, 1.6840238571166992]	fn	1	1
140	140	1653	fn	cy_664247814_2139327542.wav	D:\Python--software\pythonProject\thesis_dataset\P8_medical\thesis_dataset\use_wav_raw\664247814\2139327542.wav	0	1	[1.3341164588928223, 2.295938491821289, 1.715353012084961, 0.29895028471946716, 0.18904165923595428, 1.8243024349212646]	fn	1	1
141	141	1119	rouhe	cy_721896032_3333327390.wav	D:\Python--software\pythonProject\thesis_dataset\P8_medical\thesis_dataset\use_wav_raw\721896032\3333327390.wav	0	4	[1.9729554653167725, 0.0, 0.703311562538147, 2.3102097511291504, 1.5267993211746216, 0.9986088275909424]	wz	0	3
142	142	1441	fn	cy_669607669_2200348758.wav	D:\Python--software\pythonProject\thesis_dataset\P8_medical\thesis_dataset\use_wav_raw\669607669\2200348758.wav	0	1	[1.8855321407318115, 1.6526530981063843, 1.7700620889663696, 0.6765329837799072, 0.8789697885513306, 1.4842437505722046]	general	0	0
143	143	140	jd	cy_714880402_3171582916.wav	D:\Python--software\pythonProject\thesis_dataset\P8_medical\thesis_dataset\use_wav_raw\714880402\3171582916.wav	0	2	[2.24722957611084, 0.40800318121910095, 1.6147091388702393, 1.3102284669876099, 1.943009614944458, 0.9821587800979614]	general	0	0
144	144	502	wz	cy_681878828_2461495808.wav	D:\Python--software\pythonProject\thesis_dataset\P8_medical\thesis_dataset\use_wav_raw\681878828\2461495808.wav	0	3	[2.151010751724243, 0.5686067938804626, 1.0811502933502197, 2.062044143676758, 0.8769761919975281, 1.0596147775650024]	general	0	0
145	145	607	general	dx_91808805_30909809.wav	D:\Python--software\pythonProject\thesis_dataset\P8_medical\thesis_dataset\use_wav_raw\91808805\30909809.wav	0	0	[2.0321195125579834, 0.28331971168518066, 0.6887438893318176, 1.9799776077270508, 1.042967438697815, 1.3319867849349976]	general	1	0
146	146	161	fn	cy_701742968_2889944754.wav	D:\Python--software\pythonProject\thesis_dataset\P8_medical\thesis_dataset\use_wav_raw\701742968\2889944754.wav	0	1	[1.4515572786331177, 2.9224541187286377, 1.787685513496399, 0.2821396291255951, 0.0, 2.011876344680786]	fn	1	1
147	147	382	jd	cy_670421305_2217106522.wav	D:\Python--software\pythonProject\thesis_dataset\P8_medical\thesis_dataset\use_wav_raw\670421305\2217106522.wav	0	2	[1.7824327945709229, 1.9177846908569336, 2.072495222091675, 0.5616335272789001, 0.7846631407737732, 1.1631567478179932]	jd	1	2
148	148	1227	wz	cy_721117079_3315817477.wav	D:\Python--software\pythonProject\thesis_dataset\P8_medical\thesis_dataset\use_wav_raw\721117079\3315817477.wav	0	3	[1.7098007202148438, 0.006549062207341194, 0.3516015410423279, 1.7866724729537964, 1.332993984222412, 1.5648940801620483]	wz	1	3
149	149	622	rouhe	cy_721414308_3323437362.wav	D:\Python--software\pythonProject\thesis_dataset\P8_medical\thesis_dataset\use_wav_raw\721414308\3323437362.wav	0	4	[1.8663910627365112, 0.0, 1.2591781616210938, 1.4026883840560913, 2.717634677886963, 0.5098139047622681]	rouhe	1	4
150	150	717	rouhe	cy_694484586_2731842804.wav	D:\Python--software\pythonProject\thesis_dataset\P8_medical\thesis_dataset\use_wav_raw\694484586\2731842804.wav	0	4	[2.1856226921081543, 0.17486432194709778, 1.1188632249832153, 1.5583218336105347, 2.1458144187927246, 1.3412381410598755]	general	0	0
151	151	1068	fn	dx_88068742_26665799.wav	D:\Python--software\pythonProject\thesis_dataset\P8_medical\thesis_dataset\use_wav_raw\88068742\26665799.wav	0	1	[1.9117679595947266, 1.74138605594635, 1.4082883596420288, 1.5361524820327759, 0.0, 1.4845949411392212]	general	0	0
152	152	1205	jd	dx_84065317_28148820.wav	D:\Python--software\pythonProject\thesis_dataset\P8_medical\thesis_dataset\use_wav_raw\84065317\28148820.wav	0	2	[1.2708622217178345, 2.1405739784240723, 1.9220579862594604, 0.6131870746612549, 0.0, 1.2842426300048828]	fn	0	1
153	153	162	wz	cy_714570004_3164380876.wav	D:\Python--software\pythonProject\thesis_dataset\P8_medical\thesis_dataset\use_wav_raw\714570004\3164380876.wav	0	3	[1.5044091939926147, 0.23242120444774628, 0.0, 2.5360639095306396, 0.39541569352149963, 2.0893547534942627]	wz	1	3
154	154	1194	fn	cy_675857724_2332009616.wav	D:\Python--software\pythonProject\thesis_dataset\P8_medical\thesis_dataset\use_wav_raw\675857724\2332009616.wav	0	1	[1.2554707527160645, 2.0687851905822754, 2.279174566268921, 0.0, 0.7514674663543701, 1.2195953130722046]	jd	0	2
155	155	1493	rouhe	cy_709149334_3055640752.wav	D:\Python--software\pythonProject\thesis_dataset\P8_medical\thesis_dataset\use_wav_raw\709149334\3055640752.wav	0	4	[1.972596287727356, 0.0, 0.4287494421005249, 1.8635350465774536, 2.690971851348877, 1.3386679887771606]	rouhe	1	4
156	156	1081	fn	cy_716880515_3218770015.wav	D:\Python--software\pythonProject\thesis_dataset\P8_medical\thesis_dataset\use_wav_raw\716880515\3218770015.wav	0	1	[1.0454823970794678, 2.7752575874328613, 1.9394992589950562, 0.022329825907945633, 0.0, 1.607830286026001]	fn	1	1
157	157	787	general	cy_248722531_445445853.wav	D:\Python--software\pythonProject\thesis_dataset\P8_medical\thesis_dataset\use_wav_raw\248722531\445445853.wav	0	0	[1.9539661407470703, 0.9156718850135803, 2.029710054397583, 1.2375452518463135, 1.1401437520980835, 0.489835262298584]	jd	0	2
158	158	1563	rouhe	cy_668388218_2175453376.wav	D:\Python--software\pythonProject\thesis_dataset\P8_medical\thesis_dataset\use_wav_raw\668388218\2175453376.wav	0	4	[1.8019044399261475, 0.0, 0.5879215002059937, 2.3402185440063477, 1.7769336700439453, 0.995658278465271]	wz	0	3
159	159	383	rouhe	dx_90109091_28722860.wav	D:\Python--software\pythonProject\thesis_dataset\P8_medical\thesis_dataset\use_wav_raw\90109091\28722860.wav	0	4	[1.9247816801071167, 0.19379249215126038, 1.4841525554656982, 1.5547337532043457, 1.3756526708602905, 0.34556442499160767]	general	0	0
160	160	1151	rouhe	cy_723816946_3378423977.wav	D:\Python--software\pythonProject\thesis_dataset\P8_medical\thesis_dataset\use_wav_raw\723816946\3378423977.wav	0	4	[1.7130063772201538, 0.0, 1.032135248184204, 1.0798487663269043, 2.4742581844329834, 0.9324999451637268]	rouhe	1	4
161	161	1140	wz	cy_682855461_2482311378.wav	D:\Python--software\pythonProject\thesis_dataset\P8_medical\thesis_dataset\use_wav_raw\682855461\2482311378.wav	0	3	[1.9090073108673096, 0.0, 0.2698388695716858, 2.4687180519104004, 1.1783454418182373, 1.4480897188186646]	wz	1	3
162	162	1157	fn	cy_602849955_1811015183.wav	D:\Python--software\pythonProject\thesis_dataset\P8_medical\thesis_dataset\use_wav_raw\602849955\1811015183.wav	0	1	[1.2213202714920044, 2.8572328090667725, 1.6460797786712646, 0.7238760590553284, 0.0, 1.744022250175476]	fn	1	1
163	163	1758	wz	cy_615087885_1875029234.wav	D:\Python--software\pythonProject\thesis_dataset\P8_medical\thesis_dataset\use_wav_raw\615087885\1875029234.wav	0	3	[1.4260584115982056, 2.093852996826172, 1.2052000761032104, 0.9686006903648376, 0.0, 1.9302021265029907]	fn	0	1
164	164	697	wz	cy_720360068_3299712291.wav	D:\Python--software\pythonProject\thesis_dataset\P8_medical\thesis_dataset\use_wav_raw\720360068\3299712291.wav	0	3	[1.5352325439453125, 0.0, 0.0, 2.0543222427368164, 1.1119747161865234, 2.053605318069458]	wz	1	3
165	165	447	jd	cy_681723162_2458061526.wav	D:\Python--software\pythonProject\thesis_dataset\P8_medical\thesis_dataset\use_wav_raw\681723162\2458061526.wav	0	2	[1.3844918012619019, 2.1556670665740967, 1.5045077800750732, 0.5950605273246765, 0.028058437630534172, 1.785614013671875]	fn	0	1
166	166	1369	wz	cy_700666166_2866265612.wav	D:\Python--software\pythonProject\thesis_dataset\P8_medical\thesis_dataset\use_wav_raw\700666166\2866265612.wav	0	3	[1.3019928932189941, 0.22204938530921936, 0.0, 2.231621503829956, 0.4500543177127838, 2.5580968856811523]	yl	0	5
167	167	1705	general	dx_88717755_27395124.wav	D:\Python--software\pythonProject\thesis_dataset\P8_medical\thesis_dataset\use_wav_raw\88717755\27395124.wav	0	0	[1.9609848260879517, 0.03865063190460205, 1.2555832862854004, 1.847913384437561, 1.3520160913467407, 0.4049433767795563]	general	1	0
168	168	1576	jd	cy_690695634_2652282074.wav	D:\Python--software\pythonProject\thesis_dataset\P8_medical\thesis_dataset\use_wav_raw\690695634\2652282074.wav	0	2	[1.4691089391708374, 1.9862799644470215, 1.9853017330169678, 0.33886125683784485, 0.6209267377853394, 1.2380918264389038]	fn	0	1
169	169	353	jd	dx_90654848_29711141.wav	D:\Python--software\pythonProject\thesis_dataset\P8_medical\thesis_dataset\use_wav_raw\90654848\29711141.wav	0	2	[1.8826467990875244, 3.152156114578247, 2.3266148567199707, 0.4462031424045563, 0.0, 1.815137267112732]	fn	0	1
170	170	397	jd	cy_682137714_2466628016.wav	D:\Python--software\pythonProject\thesis_dataset\P8_medical\thesis_dataset\use_wav_raw\682137714\2466628016.wav	0	2	[1.493806004524231, 2.067896842956543, 2.0459511280059814, 0.12903320789337158, 0.6900683641433716, 1.3249444961547852]	fn	0	1
171	171	1564	general	cy_723758551_3376927259.wav	D:\Python--software\pythonProject\thesis_dataset\P8_medical\thesis_dataset\use_wav_raw\723758551\3376927259.wav	0	0	[1.8004297018051147, 0.5789523124694824, 0.7651877999305725, 1.797857642173767, 0.8362236618995667, 1.4687025547027588]	general	1	0
172	172	797	general	dx_90091090_28617174.wav	D:\Python--software\pythonProject\thesis_dataset\P8_medical\thesis_dataset\use_wav_raw\90091090\28617174.wav	0	0	[2.3264541625976562, 1.2965052127838135, 1.4292609691619873, 1.7147643566131592, 0.598620593547821, 1.177207589149475]	general	1	0
173	173	1534	general	dx_90412064_29494937.wav	D:\Python--software\pythonProject\thesis_dataset\P8_medical\thesis_dataset\use_wav_raw\90412064\29494937.wav	0	0	[1.8031986951828003, 0.7499575018882751, 0.7069613337516785, 1.8880953788757324, 0.31853675842285156, 1.2883548736572266]	wz	0	3
174	174	1569	general	cy_716720574_3215800305.wav	D:\Python--software\pythonProject\thesis_dataset\P8_medical\thesis_dataset\use_wav_raw\716720574\3215800305.wav	0	0	[1.957451581954956, 0.0, 1.2553081512451172, 1.4680591821670532, 2.366892099380493, 0.5783856511116028]	rouhe	0	4
175	175	1362	wz	cy_444410695_1098429480.wav	D:\Python--software\pythonProject\thesis_dataset\P8_medical\thesis_dataset\use_wav_raw\444410695\1098429480.wav	0	3	[2.2118685245513916, 0.0, 0.5623230934143066, 2.2673850059509277, 1.7328405380249023, 1.657758116722107]	wz	1	3
176	176	1088	wz	cy_677628372_2368903892.wav	D:\Python--software\pythonProject\thesis_dataset\P8_medical\thesis_dataset\use_wav_raw\677628372\2368903892.wav	0	3	[1.87675940990448, 0.1172681599855423, 0.7747466564178467, 1.9574799537658691, 1.3294812440872192, 1.3466038703918457]	wz	1	3
177	177	414	general	cy_694395526_2730056928.wav	D:\Python--software\pythonProject\thesis_dataset\P8_medical\thesis_dataset\use_wav_raw\694395526\2730056928.wav	0	0	[1.875722885131836, 0.0, 0.276620090007782, 1.8276900053024292, 1.8050676584243774, 1.8299769163131714]	general	1	0
178	178	1357	fn	cy_651708503_2069532191.wav	D:\Python--software\pythonProject\thesis_dataset\P8_medical\thesis_dataset\use_wav_raw\651708503\2069532191.wav	0	1	[1.359771728515625, 3.2814180850982666, 2.4017486572265625, 0.0, 0.0, 1.6049621105194092]	fn	1	1
179	179	1745	rouhe	cy_676533421_2345373356.wav	D:\Python--software\pythonProject\thesis_dataset\P8_medical\thesis_dataset\use_wav_raw\676533421\2345373356.wav	0	4	[1.7574379444122314, 0.0, 0.8169404864311218, 1.95594322681427, 1.211423635482788, 1.0413769483566284]	wz	0	3
180	180	384	yl	dx_61813637_17721953.wav	D:\Python--software\pythonProject\thesis_dataset\P8_medical\thesis_dataset\use_wav_raw\61813637\17721953.wav	0	5	[1.694163203239441, 1.3905097246170044, 0.8475392460823059, 1.399990439414978, 0.0018812213093042374, 1.7952666282653809]	yl	1	5
181	181	1189	yl	cy_679263661_2404301356.wav	D:\Python--software\pythonProject\thesis_dataset\P8_medical\thesis_dataset\use_wav_raw\679263661\2404301356.wav	0	5	[1.3472323417663574, 2.77191424369812, 2.3528780937194824, 0.0, 0.0, 1.3113042116165161]	fn	0	1
182	182	1294	fn	cy_711883544_3109328269.wav	D:\Python--software\pythonProject\thesis_dataset\P8_medical\thesis_dataset\use_wav_raw\711883544\3109328269.wav	0	1	[0.8929688930511475, 2.3896007537841797, 1.2339482307434082, 0.3548315763473511, 0.0, 2.0437228679656982]	fn	1	1
183	183	1460	fn	cy_670086964_2210218968.wav	D:\Python--software\pythonProject\thesis_dataset\P8_medical\thesis_dataset\use_wav_raw\670086964\2210218968.wav	0	1	[2.205627679824829, 2.9888510704040527, 3.230431318283081, 0.17516812682151794, 0.47339245676994324, 0.6807258129119873]	jd	0	2
184	184	354	fn	cy_657066666_2099137499.wav	D:\Python--software\pythonProject\thesis_dataset\P8_medical\thesis_dataset\use_wav_raw\657066666\2099137499.wav	0	1	[1.53255295753479, 2.539156913757324, 1.916139006614685, 0.028413474559783936, 0.505485475063324, 1.8913500308990479]	fn	1	1
185	185	355	rouhe	cy_722805386_3354344498.wav	D:\Python--software\pythonProject\thesis_dataset\P8_medical\thesis_dataset\use_wav_raw\722805386\3354344498.wav	0	4	[1.822385311126709, 0.022919686511158943, 1.099836826324463, 1.477002739906311, 1.7525194883346558, 0.7993694543838501]	general	0	0
186	186	878	jd	cy_723334167_3366469055.wav	D:\Python--software\pythonProject\thesis_dataset\P8_medical\thesis_dataset\use_wav_raw\723334167\3366469055.wav	0	2	[1.3180999755859375, 1.9162849187850952, 1.4502025842666626, 0.41185301542282104, 0.43701979517936707, 1.7563408613204956]	fn	0	1
187	187	1544	jd	cy_678096592_2379022644.wav	D:\Python--software\pythonProject\thesis_dataset\P8_medical\thesis_dataset\use_wav_raw\678096592\2379022644.wav	0	2	[1.2947248220443726, 1.5926399230957031, 0.9615141153335571, 0.7442142963409424, 0.32771411538124084, 1.971430778503418]	yl	0	5
188	188	179	jd	dx_92936190_32373338.wav	D:\Python--software\pythonProject\thesis_dataset\P8_medical\thesis_dataset\use_wav_raw\92936190\32373338.wav	0	2	[1.8285512924194336, 2.072934865951538, 2.1320197582244873, 0.7223420143127441, 0.16703473031520844, 0.7611857056617737]	jd	1	2
189	189	1571	fn	dx_89573524_28106028.wav	D:\Python--software\pythonProject\thesis_dataset\P8_medical\thesis_dataset\use_wav_raw\89573524\28106028.wav	0	1	[1.0926909446716309, 1.9385643005371094, 1.4577656984329224, 0.5735130906105042, 0.0, 1.572641372680664]	fn	1	1
190	190	1699	wz	cy_698224378_2811666934.wav	D:\Python--software\pythonProject\thesis_dataset\P8_medical\thesis_dataset\use_wav_raw\698224378\2811666934.wav	0	3	[2.42738938331604, 0.0, 0.5886168479919434, 2.226864814758301, 2.255861759185791, 1.5914417505264282]	general	0	0
191	191	705	rouhe	cy_660100677_2116072295.wav	D:\Python--software\pythonProject\thesis_dataset\P8_medical\thesis_dataset\use_wav_raw\660100677\2116072295.wav	0	4	[2.3088269233703613, 0.2332303375005722, 0.5956621170043945, 2.3426594734191895, 1.3957502841949463, 1.6841814517974854]	wz	0	3
192	192	550	fn	dx_72660323_20398681.wav	D:\Python--software\pythonProject\thesis_dataset\P8_medical\thesis_dataset\use_wav_raw\72660323\20398681.wav	0	1	[1.2873567342758179, 2.206754684448242, 0.9313561916351318, 1.1992952823638916, 0.0, 2.2887518405914307]	yl	0	5
193	193	798	fn	cy_681325538_2449998254.wav	D:\Python--software\pythonProject\thesis_dataset\P8_medical\thesis_dataset\use_wav_raw\681325538\2449998254.wav	0	1	[1.7907181978225708, 0.0, 0.0, 2.208338737487793, 1.5779534578323364, 1.6877096891403198]	wz	0	3
194	194	1184	fn	dx_86933504_25748939.wav	D:\Python--software\pythonProject\thesis_dataset\P8_medical\thesis_dataset\use_wav_raw\86933504\25748939.wav	0	1	[1.517019271850586, 2.733182668685913, 1.6958928108215332, 0.765972912311554, 0.0, 1.7413864135742188]	fn	1	1
195	195	1328	wz	cy_684201707_2512051766.wav	D:\Python--software\pythonProject\thesis_dataset\P8_medical\thesis_dataset\use_wav_raw\684201707\2512051766.wav	0	3	[1.5780394077301025, 0.1329633593559265, 0.12272649258375168, 2.304401159286499, 0.6036990880966187, 1.6209990978240967]	wz	1	3
196	196	237	wz	cy_684871343_2526811854.wav	D:\Python--software\pythonProject\thesis_dataset\P8_medical\thesis_dataset\use_wav_raw\684871343\2526811854.wav	0	3	[1.7116122245788574, 1.349016785621643, 2.4874954223632812, 0.12876932322978973, 1.6219340562820435, 0.5123963356018066]	jd	0	2
197	197	519	wz	cy_712510924_3121640897.wav	D:\Python--software\pythonProject\thesis_dataset\P8_medical\thesis_dataset\use_wav_raw\712510924\3121640897.wav	0	3	[1.857724666595459, 0.322062611579895, 0.4094979763031006, 2.2193541526794434, 0.852618932723999, 1.6497613191604614]	wz	1	3
198	198	333	yl	dx_91789934_30779491.wav	D:\Python--software\pythonProject\thesis_dataset\P8_medical\thesis_dataset\use_wav_raw\91789934\30779491.wav	0	5	[1.3474748134613037, 2.709113121032715, 1.730282187461853, 0.597429096698761, 0.0, 1.7171988487243652]	fn	0	1
199	199	937	rouhe	cy_614247237_1870354565.wav	D:\Python--software\pythonProject\thesis_dataset\P8_medical\thesis_dataset\use_wav_raw\614247237\1870354565.wav	0	4	[1.8520960807800293, 0.23116353154182434, 0.9666054248809814, 1.5792384147644043, 1.4541990756988525, 1.22586989402771]	general	0	0
200	200	1359	rouhe	cy_703630488_2932792126.wav	D:\Python--software\pythonProject\thesis_dataset\P8_medical\thesis_dataset\use_wav_raw\703630488\2932792126.wav	0	4	[2.022280693054199, 0.0, 0.0, 2.5685513019561768, 1.8514310121536255, 1.7034486532211304]	wz	0	3
201	201	511	jd	dx_62798936_17159192.wav	D:\Python--software\pythonProject\thesis_dataset\P8_medical\thesis_dataset\use_wav_raw\62798936\17159192.wav	0	2	[1.5007611513137817, 2.1330153942108154, 1.9833815097808838, 0.4533957242965698, 0.42035260796546936, 1.2603631019592285]	fn	0	1
202	202	1643	general	cy_679641359_2412639716.wav	D:\Python--software\pythonProject\thesis_dataset\P8_medical\thesis_dataset\use_wav_raw\679641359\2412639716.wav	0	0	[2.1946706771850586, 0.14293697476387024, 1.3094664812088013, 2.02862286567688, 1.5003050565719604, 0.9285768270492554]	general	1	0
203	203	1556	fn	cy_712140011_3114357306.wav	D:\Python--software\pythonProject\thesis_dataset\P8_medical\thesis_dataset\use_wav_raw\712140011\3114357306.wav	0	1	[1.2840207815170288, 2.244875431060791, 1.160473346710205, 0.7147132754325867, 0.0, 2.1541831493377686]	fn	1	1
204	204	385	wz	cy_654360945_2087360213.wav	D:\Python--software\pythonProject\thesis_dataset\P8_medical\thesis_dataset\use_wav_raw\654360945\2087360213.wav	0	3	[1.5510458946228027, 0.0, 0.30108553171157837, 2.267709970474243, 1.1268789768218994, 1.1630970239639282]	wz	1	3
205	205	1045	general	cy_703535914_2931337308.wav	D:\Python--software\pythonProject\thesis_dataset\P8_medical\thesis_dataset\use_wav_raw\703535914\2931337308.wav	0	0	[1.3563050031661987, 1.943284511566162, 1.1070289611816406, 0.9289014935493469, 0.0, 2.0237607955932617]	yl	0	5
206	206	777	wz	cy_714071784_3152837321.wav	D:\Python--software\pythonProject\thesis_dataset\P8_medical\thesis_dataset\use_wav_raw\714071784\3152837321.wav	0	3	[1.6193437576293945, 0.0, 0.0, 2.3257484436035156, 1.34501051902771, 1.7320020198822021]	wz	1	3
207	207	1121	general	cy_680917326_2441094002.wav	D:\Python--software\pythonProject\thesis_dataset\P8_medical\thesis_dataset\use_wav_raw\680917326\2441094002.wav	0	0	[1.2074307203292847, 0.6808039546012878, 0.5237239003181458, 1.4807831048965454, 0.6932695508003235, 2.1321616172790527]	yl	0	5
208	208	1568	yl	cy_553189053_1553192969.wav	D:\Python--software\pythonProject\thesis_dataset\P8_medical\thesis_dataset\use_wav_raw\553189053\1553192969.wav	0	5	[1.9020347595214844, 0.9317838549613953, 1.6345162391662598, 1.1953672170639038, 1.1636444330215454, 1.227522611618042]	general	0	0
209	209	1485	yl	cy_702469218_2905935704.wav	D:\Python--software\pythonProject\thesis_dataset\P8_medical\thesis_dataset\use_wav_raw\702469218\2905935704.wav	0	5	[1.6197410821914673, 0.386079877614975, 0.0, 2.1698808670043945, 0.45542940497398376, 2.348875045776367]	yl	1	5
210	210	896	yl	cy_679815270_2416495694.wav	D:\Python--software\pythonProject\thesis_dataset\P8_medical\thesis_dataset\use_wav_raw\679815270\2416495694.wav	0	5	[1.1892788410186768, 1.5739485025405884, 0.41602417826652527, 1.3062729835510254, 0.0, 2.361050605773926]	yl	1	5
211	211	968	rouhe	cy_633692116_1974902246.wav	D:\Python--software\pythonProject\thesis_dataset\P8_medical\thesis_dataset\use_wav_raw\633692116\1974902246.wav	0	4	[1.7345283031463623, 1.0917000770568848, 0.6655851602554321, 1.9087579250335693, 0.08448852598667145, 1.8860163688659668]	wz	0	3
212	212	870	fn	cy_724191805_3387662675.wav	D:\Python--software\pythonProject\thesis_dataset\P8_medical\thesis_dataset\use_wav_raw\724191805\3387662675.wav	0	1	[1.5646284818649292, 2.584717035293579, 1.284436583518982, 0.40864497423171997, 0.0, 2.2956955432891846]	fn	1	1
213	213	305	general	cy_684673063_2522586172.wav	D:\Python--software\pythonProject\thesis_dataset\P8_medical\thesis_dataset\use_wav_raw\684673063\2522586172.wav	0	0	[2.0205161571502686, 0.41419124603271484, 0.9035487174987793, 1.5587834119796753, 1.440953254699707, 1.4447212219238281]	general	1	0
214	214	1156	yl	dx_91263415_30182852.wav	D:\Python--software\pythonProject\thesis_dataset\P8_medical\thesis_dataset\use_wav_raw\91263415\30182852.wav	0	5	[1.2846205234527588, 1.4164044857025146, 0.7150742411613464, 1.1479545831680298, 0.04540099948644638, 2.212622880935669]	yl	1	5
215	215	164	fn	dx_84077211_28199438.wav	D:\Python--software\pythonProject\thesis_dataset\P8_medical\thesis_dataset\use_wav_raw\84077211\28199438.wav	0	1	[1.2893614768981934, 2.417471408843994, 1.593772530555725, 0.4595721662044525, 0.0, 1.6824734210968018]	fn	1	1
216	216	1761	general	dx_92182539_31496260.wav	D:\Python--software\pythonProject\thesis_dataset\P8_medical\thesis_dataset\use_wav_raw\92182539\31496260.wav	0	0	[2.47316837310791, 0.5612593293190002, 1.8530129194259644, 1.589154839515686, 1.777741551399231, 0.5574566721916199]	general	1	0
217	217	381	wz	cy_696249556_2768928014.wav	D:\Python--software\pythonProject\thesis_dataset\P8_medical\thesis_dataset\use_wav_raw\696249556\2768928014.wav	0	3	[1.8757667541503906, 0.3436003029346466, 0.09532665461301804, 2.390286922454834, 0.7498725056648254, 2.0597164630889893]	wz	1	3
218	218	842	jd	cy_674567771_2304261874.wav	D:\Python--software\pythonProject\thesis_dataset\P8_medical\thesis_dataset\use_wav_raw\674567771\2304261874.wav	0	2	[1.4418635368347168, 2.701174736022949, 1.9946575164794922, 0.3154788017272949, 0.0, 1.5826188325881958]	fn	0	1
219	219	85	general	cy_671610273_2241801158.wav	D:\Python--software\pythonProject\thesis_dataset\P8_medical\thesis_dataset\use_wav_raw\671610273\2241801158.wav	0	0	[2.1742210388183594, 1.1976951360702515, 2.0332236289978027, 1.1665865182876587, 1.069445013999939, 0.7241766452789307]	general	1	0
220	220	301	wz	dx_88164185_28089482.wav	D:\Python--software\pythonProject\thesis_dataset\P8_medical\thesis_dataset\use_wav_raw\88164185\28089482.wav	0	3	[1.761606216430664, 0.36120885610580444, 0.8439822793006897, 1.9066927433013916, 0.7108029723167419, 0.9973731637001038]	wz	1	3
221	221	694	wz	dx_90887975_30374429.wav	D:\Python--software\pythonProject\thesis_dataset\P8_medical\thesis_dataset\use_wav_raw\90887975\30374429.wav	0	3	[1.7978460788726807, 0.1842142939567566, 1.0102545022964478, 1.7481580972671509, 1.1758899688720703, 1.018459677696228]	general	0	0
222	222	1689	jd	dx_42783006_10913746.wav	D:\Python--software\pythonProject\thesis_dataset\P8_medical\thesis_dataset\use_wav_raw\42783006\10913746.wav	0	2	[1.6413064002990723, 2.3522911071777344, 1.860992670059204, 0.6581721305847168, 0.007555057760328054, 1.4479082822799683]	fn	0	1
223	223	863	yl	cy_691806605_2675031612.wav	D:\Python--software\pythonProject\thesis_dataset\P8_medical\thesis_dataset\use_wav_raw\691806605\2675031612.wav	0	5	[1.1822924613952637, 1.2234740257263184, 0.6367219686508179, 1.0215415954589844, 0.34760159254074097, 2.0810811519622803]	yl	1	5
224	224	1421	general	dx_92462249_31819509.wav	D:\Python--software\pythonProject\thesis_dataset\P8_medical\thesis_dataset\use_wav_raw\92462249\31819509.wav	0	0	[1.9284111261367798, 2.18326473236084, 2.21540904045105, 0.9018233418464661, 0.278461217880249, 1.032296061515808]	jd	0	2
225	225	1737	jd	cy_724223711_3389579617.wav	D:\Python--software\pythonProject\thesis_dataset\P8_medical\thesis_dataset\use_wav_raw\724223711\3389579617.wav	0	2	[1.6890939474105835, 0.9926338195800781, 1.5189160108566284, 1.5067920684814453, 0.675433337688446, 1.0367486476898193]	general	0	0
226	226	1779	general	dx_90524113_29480546.wav	D:\Python--software\pythonProject\thesis_dataset\P8_medical\thesis_dataset\use_wav_raw\90524113\29480546.wav	0	0	[1.447908878326416, 1.8257538080215454, 1.6681452989578247, 0.7516608238220215, 0.2759484350681305, 1.2769969701766968]	fn	0	1
227	227	1562	general	cy_668900069_2185888476.wav	D:\Python--software\pythonProject\thesis_dataset\P8_medical\thesis_dataset\use_wav_raw\668900069\2185888476.wav	0	0	[2.103640556335449, 0.6490251421928406, 1.0179156064987183, 1.9563724994659424, 0.9145752191543579, 1.3597052097320557]	general	1	0
228	228	981	fn	dx_54326928_14435966.wav	D:\Python--software\pythonProject\thesis_dataset\P8_medical\thesis_dataset\use_wav_raw\54326928\14435966.wav	0	1	[1.7061299085617065, 0.4693625569343567, 0.2492901086807251, 2.105801820755005, 0.3967958092689514, 1.6383864879608154]	wz	0	3
229	229	1014	rouhe	cy_715870668_3194561052.wav	D:\Python--software\pythonProject\thesis_dataset\P8_medical\thesis_dataset\use_wav_raw\715870668\3194561052.wav	0	4	[2.4027318954467773, 0.19552084803581238, 1.701606273651123, 1.659814476966858, 2.0423583984375, 0.5286421179771423]	general	0	0
230	230	1262	yl	dx_87139441_26877361.wav	D:\Python--software\pythonProject\thesis_dataset\P8_medical\thesis_dataset\use_wav_raw\87139441\26877361.wav	0	5	[1.4530563354492188, 2.3408620357513428, 0.5924878120422363, 1.2239776849746704, 0.0, 2.6579701900482178]	yl	1	5
231	231	600	fn	dx_90531699_29524345.wav	D:\Python--software\pythonProject\thesis_dataset\P8_medical\thesis_dataset\use_wav_raw\90531699\29524345.wav	0	1	[1.4527286291122437, 2.4456965923309326, 1.253905177116394, 1.0453697443008423, 0.0, 1.9076216220855713]	fn	1	1
232	232	982	jd	cy_724096855_3385753834.wav	D:\Python--software\pythonProject\thesis_dataset\P8_medical\thesis_dataset\use_wav_raw\724096855\3385753834.wav	0	2	[1.0899239778518677, 1.4613333940505981, 1.2676705121994019, 0.6855029463768005, 0.38031089305877686, 1.5924032926559448]	yl	0	5
233	233	81	fn	dx_48356152_12671926.wav	D:\Python--software\pythonProject\thesis_dataset\P8_medical\thesis_dataset\use_wav_raw\48356152\12671926.wav	0	1	[1.2850269079208374, 3.533374309539795, 2.287233829498291, 0.00755862332880497, 0.0, 1.5966429710388184]	fn	1	1
234	234	532	general	cy_674323954_2299000992.wav	D:\Python--software\pythonProject\thesis_dataset\P8_medical\thesis_dataset\use_wav_raw\674323954\2299000992.wav	0	0	[1.7921439409255981, 0.3263837695121765, 0.9092962145805359, 1.1878609657287598, 1.6975380182266235, 1.6318038702011108]	general	1	0
235	235	518	fn	cy_670975327_2228616590.wav	D:\Python--software\pythonProject\thesis_dataset\P8_medical\thesis_dataset\use_wav_raw\670975327\2228616590.wav	0	1	[1.1024874448776245, 1.7957005500793457, 1.3646893501281738, 0.6327994465827942, 0.020298605784773827, 1.6651936769485474]	fn	1	1
236	236	340	jd	dx_81387033_23177790.wav	D:\Python--software\pythonProject\thesis_dataset\P8_medical\thesis_dataset\use_wav_raw\81387033\23177790.wav	0	2	[1.8689703941345215, 1.5537322759628296, 1.7955076694488525, 1.1726667881011963, 0.17340406775474548, 0.8761312365531921]	general	0	0
237	237	994	fn	cy_717611825_3235293624.wav	D:\Python--software\pythonProject\thesis_dataset\P8_medical\thesis_dataset\use_wav_raw\717611825\3235293624.wav	0	1	[1.3754762411117554, 2.8160316944122314, 1.2665884494781494, 0.583309531211853, 0.0, 2.401120662689209]	fn	1	1
238	238	387	rouhe	dx_90602630_29426643.wav	D:\Python--software\pythonProject\thesis_dataset\P8_medical\thesis_dataset\use_wav_raw\90602630\29426643.wav	0	4	[1.8249311447143555, 0.027654077857732773, 1.0146973133087158, 1.894960880279541, 1.0295541286468506, 0.8307709693908691]	wz	0	3
239	239	507	rouhe	cy_578868452_1685396744.wav	D:\Python--software\pythonProject\thesis_dataset\P8_medical\thesis_dataset\use_wav_raw\578868452\1685396744.wav	0	4	[1.9483771324157715, 0.6663739085197449, 1.0369294881820679, 1.2230167388916016, 1.454766869544983, 1.6192262172698975]	general	0	0
240	240	499	fn	cy_682250053_2469006508.wav	D:\Python--software\pythonProject\thesis_dataset\P8_medical\thesis_dataset\use_wav_raw\682250053\2469006508.wav	0	1	[1.38289475440979, 3.190250873565674, 2.2341127395629883, 0.0, 0.0, 1.5984797477722168]	fn	1	1
241	241	1663	yl	cy_714649681_3166482216.wav	D:\Python--software\pythonProject\thesis_dataset\P8_medical\thesis_dataset\use_wav_raw\714649681\3166482216.wav	0	5	[2.3185982704162598, 0.5408381223678589, 0.17644989490509033, 2.3911521434783936, 1.1705245971679688, 2.3115181922912598]	wz	0	3
242	242	111	general	cy_677459191_2365269458.wav	D:\Python--software\pythonProject\thesis_dataset\P8_medical\thesis_dataset\use_wav_raw\677459191\2365269458.wav	0	0	[2.0757040977478027, 1.4417850971221924, 2.0009772777557373, 0.9874608516693115, 0.7223541736602783, 0.774658203125]	general	1	0
243	243	63	yl	cy_692536604_2690848516.wav	D:\Python--software\pythonProject\thesis_dataset\P8_medical\thesis_dataset\use_wav_raw\692536604\2690848516.wav	0	5	[1.3262593746185303, 1.7203868627548218, 0.27208733558654785, 0.9473748207092285, 0.27885931730270386, 2.8461480140686035]	yl	1	5
244	244	1769	fn	cy_723623232_3374737823.wav	D:\Python--software\pythonProject\thesis_dataset\P8_medical\thesis_dataset\use_wav_raw\723623232\3374737823.wav	0	1	[1.0161018371582031, 2.2231650352478027, 0.9357653260231018, 0.6274327039718628, 0.0, 2.1799798011779785]	fn	1	1
245	245	175	general	cy_231638915_396766914.wav	D:\Python--software\pythonProject\thesis_dataset\P8_medical\thesis_dataset\use_wav_raw\231638915\396766914.wav	0	0	[1.7638089656829834, 3.979663133621216, 3.514846086502075, 0.0, 0.0, 0.6123785972595215]	fn	0	1
246	246	200	yl	dx_45581028_11690750.wav	D:\Python--software\pythonProject\thesis_dataset\P8_medical\thesis_dataset\use_wav_raw\45581028\11690750.wav	0	5	[1.296505093574524, 2.966228485107422, 1.2113620042800903, 0.4904498755931854, 0.0, 2.5249764919281006]	fn	0	1
247	247	821	yl	cy_669782030_2203917866.wav	D:\Python--software\pythonProject\thesis_dataset\P8_medical\thesis_dataset\use_wav_raw\669782030\2203917866.wav	0	5	[1.1800081729888916, 3.0034472942352295, 1.4222090244293213, 0.4658055901527405, 0.0, 2.2702548503875732]	fn	0	1
248	248	835	jd	cy_722168333_3339564897.wav	D:\Python--software\pythonProject\thesis_dataset\P8_medical\thesis_dataset\use_wav_raw\722168333\3339564897.wav	0	2	[1.8891780376434326, 0.9448073506355286, 2.066826343536377, 1.071936011314392, 1.301424503326416, 0.32017311453819275]	jd	1	2
249	249	1159	jd	cy_722007951_3336601462.wav	D:\Python--software\pythonProject\thesis_dataset\P8_medical\thesis_dataset\use_wav_raw\722007951\3336601462.wav	0	2	[1.08591628074646, 1.9059942960739136, 0.5691150426864624, 0.8435255885124207, 0.0, 2.525991678237915]	yl	0	5
250	250	235	general	cy_640797461_2013377105.wav	D:\Python--software\pythonProject\thesis_dataset\P8_medical\thesis_dataset\use_wav_raw\640797461\2013377105.wav	0	0	[2.202544689178467, 1.7830489873886108, 2.17634654045105, 0.7119554281234741, 1.241958737373352, 1.1222249269485474]	general	1	0
251	251	1038	general	dx_89505854_32243195.wav	D:\Python--software\pythonProject\thesis_dataset\P8_medical\thesis_dataset\use_wav_raw\89505854\32243195.wav	0	0	[1.2302252054214478, 0.6003908514976501, 0.8517131209373474, 1.1763396263122559, 0.8927702903747559, 1.5301800966262817]	yl	0	5
252	252	1501	wz	dx_87048170_26355219.wav	D:\Python--software\pythonProject\thesis_dataset\P8_medical\thesis_dataset\use_wav_raw\87048170\26355219.wav	0	3	[1.895093560218811, 0.0, 0.47252529859542847, 2.5134990215301514, 1.291846752166748, 1.000956416130066]	wz	1	3
253	253	1288	fn	cy_720202026_3295439297.wav	D:\Python--software\pythonProject\thesis_dataset\P8_medical\thesis_dataset\use_wav_raw\720202026\3295439297.wav	0	1	[1.3356348276138306, 2.4624216556549072, 0.9694803953170776, 0.8223580121994019, 0.0, 2.5531976222991943]	yl	0	5
254	254	935	general	dx_90857370_29846242.wav	D:\Python--software\pythonProject\thesis_dataset\P8_medical\thesis_dataset\use_wav_raw\90857370\29846242.wav	0	0	[1.8127427101135254, 1.3949428796768188, 1.228391408920288, 1.5632712841033936, 0.10472738742828369, 1.50264573097229]	general	1	0
255	255	109	jd	dx_84002155_30493501.wav	D:\Python--software\pythonProject\thesis_dataset\P8_medical\thesis_dataset\use_wav_raw\84002155\30493501.wav	0	2	[1.980482816696167, 0.3416946530342102, 0.37798261642456055, 2.3868606090545654, 0.7631127238273621, 1.6071258783340454]	wz	0	3
256	256	154	general	cy_178002072_263063240.wav	D:\Python--software\pythonProject\thesis_dataset\P8_medical\thesis_dataset\use_wav_raw\178002072\263063240.wav	0	0	[2.0683634281158447, 1.0229547023773193, 1.521424651145935, 1.4863454103469849, 0.7274916768074036, 1.1353647708892822]	general	1	0
257	257	1592	fn	cy_709863616_3069958162.wav	D:\Python--software\pythonProject\thesis_dataset\P8_medical\thesis_dataset\use_wav_raw\709863616\3069958162.wav	0	1	[1.8220490217208862, 1.189084529876709, 0.8845182657241821, 1.7195134162902832, 0.18715348839759827, 1.657983422279358]	general	0	0
258	258	1492	fn	cy_719729442_3284966700.wav	D:\Python--software\pythonProject\thesis_dataset\P8_medical\thesis_dataset\use_wav_raw\719729442\3284966700.wav	0	1	[1.5041284561157227, 1.9767988920211792, 1.2326997518539429, 0.8182122111320496, 0.04761002957820892, 2.3144185543060303]	yl	0	5
259	259	1034	rouhe	dx_89688608_29283668.wav	D:\Python--software\pythonProject\thesis_dataset\P8_medical\thesis_dataset\use_wav_raw\89688608\29283668.wav	0	4	[1.7390116453170776, 0.0, 0.6414229869842529, 1.8400394916534424, 1.3990708589553833, 1.1019296646118164]	wz	0	3
260	260	1028	fn	dx_84251808_26963257.wav	D:\Python--software\pythonProject\thesis_dataset\P8_medical\thesis_dataset\use_wav_raw\84251808\26963257.wav	0	1	[1.5021100044250488, 4.022663116455078, 3.2136194705963135, 0.0, 0.0, 0.8682063221931458]	fn	1	1
261	261	1448	wz	dx_90476239_29205955.wav	D:\Python--software\pythonProject\thesis_dataset\P8_medical\thesis_dataset\use_wav_raw\90476239\29205955.wav	0	3	[1.8220014572143555, 0.6907844543457031, 1.9024767875671387, 1.2253010272979736, 1.1905012130737305, 0.3427470624446869]	jd	0	2
262	262	581	fn	cy_638183504_1999456325.wav	D:\Python--software\pythonProject\thesis_dataset\P8_medical\thesis_dataset\use_wav_raw\638183504\1999456325.wav	0	1	[1.280128002166748, 2.22697114944458, 1.1168290376663208, 1.0385082960128784, 0.0, 2.1087687015533447]	fn	1	1
263	263	857	rouhe	dx_89256673_31477842.wav	D:\Python--software\pythonProject\thesis_dataset\P8_medical\thesis_dataset\use_wav_raw\89256673\31477842.wav	0	4	[1.2967852354049683, 1.0553966760635376, 0.8054569959640503, 1.1129615306854248, 0.4936183989048004, 1.9240648746490479]	yl	0	5
264	264	357	yl	cy_720922051_3312582145.wav	D:\Python--software\pythonProject\thesis_dataset\P8_medical\thesis_dataset\use_wav_raw\720922051\3312582145.wav	0	5	[1.6535975933074951, 0.0, 0.9683025479316711, 0.9218143820762634, 3.017632007598877, 0.9250747561454773]	rouhe	0	4
265	265	872	wz	cy_557725682_1575050687.wav	D:\Python--software\pythonProject\thesis_dataset\P8_medical\thesis_dataset\use_wav_raw\557725682\1575050687.wav	0	3	[1.8321534395217896, 1.0900381803512573, 2.0384013652801514, 0.9334466457366943, 1.3992955684661865, 0.6256945133209229]	jd	0	2
266	266	854	fn	cy_714315642_3158426031.wav	D:\Python--software\pythonProject\thesis_dataset\P8_medical\thesis_dataset\use_wav_raw\714315642\3158426031.wav	0	1	[1.29869544506073, 2.3750112056732178, 1.6751983165740967, 0.06456509977579117, 0.19459092617034912, 1.8739343881607056]	fn	1	1
267	267	843	fn	cy_679965519_2419859336.wav	D:\Python--software\pythonProject\thesis_dataset\P8_medical\thesis_dataset\use_wav_raw\679965519\2419859336.wav	0	1	[1.2671269178390503, 2.2786760330200195, 2.267808198928833, 0.08233030885457993, 0.4651286005973816, 1.1652401685714722]	fn	1	1
268	268	1147	wz	cy_167014927_236437646.wav	D:\Python--software\pythonProject\thesis_dataset\P8_medical\thesis_dataset\use_wav_raw\167014927\236437646.wav	0	3	[2.47198224067688, 1.1354070901870728, 1.6363272666931152, 1.7915321588516235, 1.0955686569213867, 1.0660842657089233]	general	0	0
269	269	325	fn	cy_678157101_2380279658.wav	D:\Python--software\pythonProject\thesis_dataset\P8_medical\thesis_dataset\use_wav_raw\678157101\2380279658.wav	0	1	[1.3537389039993286, 2.4539341926574707, 1.8495433330535889, 0.2488260567188263, 0.08789317309856415, 1.6747174263000488]	fn	1	1
270	270	1773	yl	dx_89859674_28625320.wav	D:\Python--software\pythonProject\thesis_dataset\P8_medical\thesis_dataset\use_wav_raw\89859674\28625320.wav	0	5	[1.735950231552124, 1.4447723627090454, 1.1223230361938477, 1.1602848768234253, 0.6358863115310669, 1.8298553228378296]	yl	1	5
271	271	496	yl	cy_628762791_1947990233.wav	D:\Python--software\pythonProject\thesis_dataset\P8_medical\thesis_dataset\use_wav_raw\628762791\1947990233.wav	0	5	[1.6608752012252808, 0.4956943094730377, 0.38840389251708984, 1.7289180755615234, 0.7003064751625061, 2.0004732608795166]	yl	1	5
272	272	828	wz	cy_687532443_2583756114.wav	D:\Python--software\pythonProject\thesis_dataset\P8_medical\thesis_dataset\use_wav_raw\687532443\2583756114.wav	0	3	[1.954569935798645, 0.0, 0.06831516325473785, 2.089930295944214, 1.9088603258132935, 1.9761162996292114]	wz	1	3
273	273	604	wz	dx_87010433_26178295.wav	D:\Python--software\pythonProject\thesis_dataset\P8_medical\thesis_dataset\use_wav_raw\87010433\26178295.wav	0	3	[1.6787025928497314, 0.0, 0.7870855927467346, 1.989634394645691, 1.4404758214950562, 0.9661515355110168]	wz	1	3
274	274	380	rouhe	cy_717330981_3228284513.wav	D:\Python--software\pythonProject\thesis_dataset\P8_medical\thesis_dataset\use_wav_raw\717330981\3228284513.wav	0	4	[1.857712745666504, 0.0, 0.5292648077011108, 1.6109086275100708, 2.5956242084503174, 0.9755899906158447]	rouhe	1	4
275	275	1370	wz	cy_722937484_3357845896.wav	D:\Python--software\pythonProject\thesis_dataset\P8_medical\thesis_dataset\use_wav_raw\722937484\3357845896.wav	0	3	[1.9510873556137085, 0.0, 0.8477505445480347, 2.3678505420684814, 1.2282254695892334, 0.8034863471984863]	wz	1	3
276	276	1651	rouhe	cy_711399245_3100341250.wav	D:\Python--software\pythonProject\thesis_dataset\P8_medical\thesis_dataset\use_wav_raw\711399245\3100341250.wav	0	4	[1.9295322895050049, 0.0, 0.9186382293701172, 1.7026675939559937, 3.1335270404815674, 0.6589463353157043]	rouhe	1	4
277	277	427	rouhe	cy_714480587_3162254616.wav	D:\Python--software\pythonProject\thesis_dataset\P8_medical\thesis_dataset\use_wav_raw\714480587\3162254616.wav	0	4	[1.343959093093872, 1.9538747072219849, 0.7933262586593628, 0.9011070728302002, 0.0, 2.482820987701416]	yl	0	5
278	278	809	fn	cy_676829726_2352892022.wav	D:\Python--software\pythonProject\thesis_dataset\P8_medical\thesis_dataset\use_wav_raw\676829726\2352892022.wav	0	1	[1.3655955791473389, 2.8864502906799316, 1.6632970571517944, 0.22076506912708282, 0.0, 1.9093544483184814]	fn	1	1
279	279	625	fn	cy_679263680_2404295116.wav	D:\Python--software\pythonProject\thesis_dataset\P8_medical\thesis_dataset\use_wav_raw\679263680\2404295116.wav	0	1	[1.9180059432983398, 0.9175398945808411, 0.5766165852546692, 1.8288480043411255, 0.6754902601242065, 2.0722415447235107]	yl	0	5
280	280	1508	rouhe	cy_668274596_2173061324.wav	D:\Python--software\pythonProject\thesis_dataset\P8_medical\thesis_dataset\use_wav_raw\668274596\2173061324.wav	0	4	[2.0942070484161377, 0.5849011540412903, 1.276904821395874, 1.4893385171890259, 1.5293235778808594, 1.3137757778167725]	general	0	0
281	281	1488	fn	cy_671010187_2229322294.wav	D:\Python--software\pythonProject\thesis_dataset\P8_medical\thesis_dataset\use_wav_raw\671010187\2229322294.wav	0	1	[1.5881469249725342, 1.4252163171768188, 2.2972021102905273, 0.5013688802719116, 1.0593823194503784, 0.7059062123298645]	jd	0	2
282	282	308	jd	cy_720134895_3293790264.wav	D:\Python--software\pythonProject\thesis_dataset\P8_medical\thesis_dataset\use_wav_raw\720134895\3293790264.wav	0	2	[1.3653833866119385, 1.720328688621521, 2.2001798152923584, 0.19471824169158936, 1.0083385705947876, 1.0076262950897217]	jd	1	2
283	283	1247	jd	cy_724418280_3392933683.wav	D:\Python--software\pythonProject\thesis_dataset\P8_medical\thesis_dataset\use_wav_raw\724418280\3392933683.wav	0	2	[1.074720025062561, 1.1690090894699097, 0.8759410977363586, 1.0042988061904907, 0.4433256685733795, 1.9204291105270386]	yl	0	5
284	284	691	jd	cy_674296546_2298440810.wav	D:\Python--software\pythonProject\thesis_dataset\P8_medical\thesis_dataset\use_wav_raw\674296546\2298440810.wav	0	2	[2.0542798042297363, 1.9652119874954224, 2.016632318496704, 1.0055861473083496, 0.5041219592094421, 1.2742729187011719]	general	0	0
285	285	148	yl	dx_92496854_31971537.wav	D:\Python--software\pythonProject\thesis_dataset\P8_medical\thesis_dataset\use_wav_raw\92496854\31971537.wav	0	5	[1.6341346502304077, 1.06631338596344, 1.241746425628662, 1.3768869638442993, 0.2885375916957855, 1.2654253244400024]	general	0	0
286	286	838	rouhe	cy_682776396_2480656528.wav	D:\Python--software\pythonProject\thesis_dataset\P8_medical\thesis_dataset\use_wav_raw\682776396\2480656528.wav	0	4	[1.3711161613464355, 0.7307445406913757, 1.519940733909607, 0.9806147813796997, 1.2089838981628418, 0.8513067364692688]	jd	0	2
287	287	1144	rouhe	cy_724337314_3391415371.wav	D:\Python--software\pythonProject\thesis_dataset\P8_medical\thesis_dataset\use_wav_raw\724337314\3391415371.wav	0	4	[2.1511571407318115, 0.0, 0.20531952381134033, 2.9231879711151123, 1.6442712545394897, 1.3540723323822021]	wz	0	3
288	288	958	general	cy_684210998_2512301356.wav	D:\Python--software\pythonProject\thesis_dataset\P8_medical\thesis_dataset\use_wav_raw\684210998\2512301356.wav	0	0	[1.7370357513427734, 0.280748575925827, 0.29143911600112915, 2.4162559509277344, 0.438859224319458, 1.6200892925262451]	wz	0	3
289	289	1164	jd	cy_719319967_3274458337.wav	D:\Python--software\pythonProject\thesis_dataset\P8_medical\thesis_dataset\use_wav_raw\719319967\3274458337.wav	0	2	[1.513408899307251, 2.865987777709961, 2.7278783321380615, 0.0, 0.14223550260066986, 1.0482362508773804]	fn	0	1
290	290	1353	fn	dx_89119199_27767943.wav	D:\Python--software\pythonProject\thesis_dataset\P8_medical\thesis_dataset\use_wav_raw\89119199\27767943.wav	0	1	[1.4185279607772827, 3.835581064224243, 2.659172534942627, 0.0, 0.0, 1.6291520595550537]	fn	1	1
291	291	1032	fn	cy_675784808_2329833612.wav	D:\Python--software\pythonProject\thesis_dataset\P8_medical\thesis_dataset\use_wav_raw\675784808\2329833612.wav	0	1	[1.5169216394424438, 2.3106977939605713, 1.7166087627410889, 0.2662002146244049, 0.3925798535346985, 1.928165078163147]	fn	1	1
292	292	768	wz	cy_684346641_2515340536.wav	D:\Python--software\pythonProject\thesis_dataset\P8_medical\thesis_dataset\use_wav_raw\684346641\2515340536.wav	0	3	[1.6461471319198608, 0.0, 0.3090379238128662, 2.0941290855407715, 1.1050783395767212, 1.5092146396636963]	wz	1	3
293	293	1740	fn	cy_557354795_1573266251.wav	D:\Python--software\pythonProject\thesis_dataset\P8_medical\thesis_dataset\use_wav_raw\557354795\1573266251.wav	0	1	[1.3208602666854858, 2.801605463027954, 2.2706453800201416, 0.0, 0.1855282485485077, 1.3474223613739014]	fn	1	1
294	294	595	general	cy_717083340_3223857401.wav	D:\Python--software\pythonProject\thesis_dataset\P8_medical\thesis_dataset\use_wav_raw\717083340\3223857401.wav	0	0	[1.0684492588043213, 2.279297113418579, 1.3579113483428955, 0.4067915678024292, 0.0, 2.0355021953582764]	fn	0	1
295	295	1669	rouhe	cy_718792605_3262834370.wav	D:\Python--software\pythonProject\thesis_dataset\P8_medical\thesis_dataset\use_wav_raw\718792605\3262834370.wav	0	4	[2.1269233226776123, 0.0, 1.3501029014587402, 1.5622183084487915, 2.8852791786193848, 0.1994868367910385]	rouhe	1	4
296	296	1518	fn	cy_683374276_2495081380.wav	D:\Python--software\pythonProject\thesis_dataset\P8_medical\thesis_dataset\use_wav_raw\683374276\2495081380.wav	0	1	[1.872725009918213, 1.1464743614196777, 0.945192813873291, 1.6679704189300537, 0.38021767139434814, 1.8034855127334595]	general	0	0
297	297	788	rouhe	cy_716901975_3220117556.wav	D:\Python--software\pythonProject\thesis_dataset\P8_medical\thesis_dataset\use_wav_raw\716901975\3220117556.wav	0	4	[1.9966973066329956, 0.0, 0.6552687287330627, 1.8701969385147095, 3.2532095909118652, 0.8675937056541443]	rouhe	1	4
298	298	525	rouhe	cy_718109112_3247782714.wav	D:\Python--software\pythonProject\thesis_dataset\P8_medical\thesis_dataset\use_wav_raw\718109112\3247782714.wav	0	4	[1.8339097499847412, 0.0, 0.7541735768318176, 1.482750415802002, 2.7912070751190186, 0.9093775749206543]	rouhe	1	4
299	299	1566	rouhe	cy_678973671_2397938898.wav	D:\Python--software\pythonProject\thesis_dataset\P8_medical\thesis_dataset\use_wav_raw\678973671\2397938898.wav	0	4	[1.8235164880752563, 1.6361587047576904, 1.3861877918243408, 1.2709577083587646, 0.11308614909648895, 1.5015584230422974]	general	0	0
300	300	260	rouhe	cy_569701410_1635925481.wav	D:\Python--software\pythonProject\thesis_dataset\P8_medical\thesis_dataset\use_wav_raw\569701410\1635925481.wav	0	4	[1.8312087059020996, 0.1130095049738884, 0.8916394710540771, 1.8464295864105225, 1.2568767070770264, 1.145706295967102]	wz	0	3
301	301	1455	rouhe	cy_705589852_2980479842.wav	D:\Python--software\pythonProject\thesis_dataset\P8_medical\thesis_dataset\use_wav_raw\705589852\2980479842.wav	0	4	[2.0631790161132812, 0.0, 0.939003586769104, 1.670409083366394, 2.4036033153533936, 1.2124520540237427]	rouhe	1	4
302	302	1554	general	dx_90981972_29887152.wav	D:\Python--software\pythonProject\thesis_dataset\P8_medical\thesis_dataset\use_wav_raw\90981972\29887152.wav	0	0	[1.933823585510254, 0.29512205719947815, 1.0115386247634888, 1.7527576684951782, 1.1036336421966553, 0.9403997659683228]	general	1	0
303	303	1714	yl	dx_90703386_29687526.wav	D:\Python--software\pythonProject\thesis_dataset\P8_medical\thesis_dataset\use_wav_raw\90703386\29687526.wav	0	5	[1.3647799491882324, 2.1160504817962646, 1.195542812347412, 0.6935862898826599, 0.0, 1.885352373123169]	fn	0	1
304	304	662	jd	cy_9823952_8902461.wav	D:\Python--software\pythonProject\thesis_dataset\P8_medical\thesis_dataset\use_wav_raw\9823952\8902461.wav	0	2	[1.5499522686004639, 2.5544588565826416, 2.4232215881347656, 0.04646598547697067, 0.47698116302490234, 1.1725512742996216]	fn	0	1
305	305	1082	wz	cy_720824072_3309509147.wav	D:\Python--software\pythonProject\thesis_dataset\P8_medical\thesis_dataset\use_wav_raw\720824072\3309509147.wav	0	3	[1.5303664207458496, 0.0, 0.0, 2.6222314834594727, 1.0349860191345215, 1.4435255527496338]	wz	1	3
306	306	939	general	cy_724394410_3393030175.wav	D:\Python--software\pythonProject\thesis_dataset\P8_medical\thesis_dataset\use_wav_raw\724394410\3393030175.wav	0	0	[2.003418207168579, 0.0, 0.5300291180610657, 1.7514917850494385, 3.6803972721099854, 0.49294477701187134]	rouhe	0	4
307	307	1444	wz	cy_724781603_3401549997.wav	D:\Python--software\pythonProject\thesis_dataset\P8_medical\thesis_dataset\use_wav_raw\724781603\3401549997.wav	0	3	[1.5709930658340454, 0.0, 0.0, 2.697566509246826, 0.925273060798645, 2.1142420768737793]	wz	1	3
308	308	627	rouhe	cy_714107978_3153998281.wav	D:\Python--software\pythonProject\thesis_dataset\P8_medical\thesis_dataset\use_wav_raw\714107978\3153998281.wav	0	4	[1.880178689956665, 0.0, 0.6808091998100281, 1.735791802406311, 2.207968235015869, 1.3857073783874512]	rouhe	1	4
309	309	1163	rouhe	cy_703444340_2928317668.wav	D:\Python--software\pythonProject\thesis_dataset\P8_medical\thesis_dataset\use_wav_raw\703444340\2928317668.wav	0	4	[2.1157987117767334, 0.021461408585309982, 2.0721449851989746, 0.9831262826919556, 2.7741892337799072, 0.28438568115234375]	rouhe	1	4
310	310	1513	yl	cy_689474307_2626046936.wav	D:\Python--software\pythonProject\thesis_dataset\P8_medical\thesis_dataset\use_wav_raw\689474307\2626046936.wav	0	5	[1.0249511003494263, 1.3359622955322266, 0.7747414112091064, 0.5225822329521179, 0.5936985015869141, 2.181866407394409]	yl	1	5
311	311	800	wz	cy_696816418_2781361922.wav	D:\Python--software\pythonProject\thesis_dataset\P8_medical\thesis_dataset\use_wav_raw\696816418\2781361922.wav	0	3	[1.7643767595291138, 0.18610532581806183, 0.23128598928451538, 2.047274112701416, 0.9249011278152466, 1.6660619974136353]	wz	1	3
312	312	508	yl	dx_90868904_30243397.wav	D:\Python--software\pythonProject\thesis_dataset\P8_medical\thesis_dataset\use_wav_raw\90868904\30243397.wav	0	5	[1.6511287689208984, 2.3231074810028076, 1.5300979614257812, 0.6245460510253906, 0.18610753118991852, 1.9803214073181152]	fn	0	1
313	313	510	yl	cy_723261882_3365421612.wav	D:\Python--software\pythonProject\thesis_dataset\P8_medical\thesis_dataset\use_wav_raw\723261882\3365421612.wav	0	5	[1.336687684059143, 1.5589840412139893, 0.1285645067691803, 1.5463157892227173, 0.0, 2.6758060455322266]	yl	1	5
314	314	214	fn	cy_688617282_2607351898.wav	D:\Python--software\pythonProject\thesis_dataset\P8_medical\thesis_dataset\use_wav_raw\688617282\2607351898.wav	0	1	[1.2609635591506958, 2.4019510746002197, 1.7698144912719727, 0.31851062178611755, 0.0, 1.724823236465454]	fn	1	1
315	315	1089	general	dx_86293751_24754292.wav	D:\Python--software\pythonProject\thesis_dataset\P8_medical\thesis_dataset\use_wav_raw\86293751\24754292.wav	0	0	[2.0758895874023438, 0.5502533316612244, 1.596178650856018, 1.5878208875656128, 1.2407199144363403, 0.7724137306213379]	general	1	0
316	316	1358	yl	cy_714646789_3166249499.wav	D:\Python--software\pythonProject\thesis_dataset\P8_medical\thesis_dataset\use_wav_raw\714646789\3166249499.wav	0	5	[1.197045922279358, 2.078502893447876, 0.28923651576042175, 1.034730076789856, 0.0, 2.9673218727111816]	yl	1	5
317	317	950	general	dx_88165063_28098061.wav	D:\Python--software\pythonProject\thesis_dataset\P8_medical\thesis_dataset\use_wav_raw\88165063\28098061.wav	0	0	[1.6730968952178955, 0.3828400671482086, 1.3045974969863892, 1.6791599988937378, 0.8907154202461243, 0.6492227911949158]	wz	0	3
318	318	1598	jd	cy_696855598_2781371748.wav	D:\Python--software\pythonProject\thesis_dataset\P8_medical\thesis_dataset\use_wav_raw\696855598\2781371748.wav	0	2	[1.9072458744049072, 1.46608567237854, 2.567889928817749, 0.553306519985199, 1.1709529161453247, 0.13208626210689545]	jd	1	2
319	319	116	wz	cy_684042881_2508663428.wav	D:\Python--software\pythonProject\thesis_dataset\P8_medical\thesis_dataset\use_wav_raw\684042881\2508663428.wav	0	3	[1.2642970085144043, 0.6160727739334106, 0.0, 1.7917894124984741, 0.5142528414726257, 2.715618848800659]	yl	0	5
320	320	202	jd	cy_165279590_231853607.wav	D:\Python--software\pythonProject\thesis_dataset\P8_medical\thesis_dataset\use_wav_raw\165279590\231853607.wav	0	2	[1.4969325065612793, 2.6330394744873047, 2.4955523014068604, 0.008817430585622787, 0.32217442989349365, 1.0111602544784546]	fn	0	1
321	321	887	yl	dx_87238779_25051491.wav	D:\Python--software\pythonProject\thesis_dataset\P8_medical\thesis_dataset\use_wav_raw\87238779\25051491.wav	0	5	[1.419582724571228, 1.9504365921020508, 0.39450740814208984, 1.2370651960372925, 0.0, 2.8024380207061768]	yl	1	5
322	322	659	jd	dx_78721679_22426977.wav	D:\Python--software\pythonProject\thesis_dataset\P8_medical\thesis_dataset\use_wav_raw\78721679\22426977.wav	0	2	[2.043707847595215, 1.4168092012405396, 2.157519817352295, 0.8272719383239746, 0.8614267110824585, 0.4485858678817749]	jd	1	2
323	323	772	wz	dx_51539147_13513937.wav	D:\Python--software\pythonProject\thesis_dataset\P8_medical\thesis_dataset\use_wav_raw\51539147\13513937.wav	0	3	[1.9627230167388916, 0.0740886703133583, 0.49248364567756653, 2.577793836593628, 0.7572076320648193, 1.3769121170043945]	wz	1	3
324	324	475	yl	dx_57593707_15586735.wav	D:\Python--software\pythonProject\thesis_dataset\P8_medical\thesis_dataset\use_wav_raw\57593707\15586735.wav	0	5	[1.2738475799560547, 1.400383710861206, 0.5899889469146729, 1.0657095909118652, 0.08017829060554504, 2.271798849105835]	yl	1	5
325	325	1143	jd	cy_717345053_3229363611.wav	D:\Python--software\pythonProject\thesis_dataset\P8_medical\thesis_dataset\use_wav_raw\717345053\3229363611.wav	0	2	[1.0571160316467285, 1.7725225687026978, 1.4069328308105469, 0.38324981927871704, 0.38997820019721985, 1.707919955253601]	fn	0	1
326	326	1619	general	cy_711443760_3101068936.wav	D:\Python--software\pythonProject\thesis_dataset\P8_medical\thesis_dataset\use_wav_raw\711443760\3101068936.wav	0	0	[1.9741867780685425, 0.0, 0.9057294130325317, 1.587687611579895, 2.207369327545166, 1.1910966634750366]	rouhe	0	4
327	327	408	general	cy_720725047_3306719914.wav	D:\Python--software\pythonProject\thesis_dataset\P8_medical\thesis_dataset\use_wav_raw\720725047\3306719914.wav	0	0	[2.270242929458618, 0.0853719562292099, 1.0366599559783936, 1.3929766416549683, 2.4004037380218506, 1.3505431413650513]	rouhe	0	4
328	328	266	wz	cy_720748709_3308734289.wav	D:\Python--software\pythonProject\thesis_dataset\P8_medical\thesis_dataset\use_wav_raw\720748709\3308734289.wav	0	3	[1.7365890741348267, 0.0, 0.10099788755178452, 2.7226195335388184, 0.8184036612510681, 1.5829278230667114]	wz	1	3
329	329	227	general	dx_89120853_27780727.wav	D:\Python--software\pythonProject\thesis_dataset\P8_medical\thesis_dataset\use_wav_raw\89120853\27780727.wav	0	0	[1.6099141836166382, 1.1735354661941528, 0.641120970249176, 1.5269110202789307, 0.3738841116428375, 1.8866024017333984]	yl	0	5
330	330	324	rouhe	cy_715608565_3189007481.wav	D:\Python--software\pythonProject\thesis_dataset\P8_medical\thesis_dataset\use_wav_raw\715608565\3189007481.wav	0	4	[1.5869755744934082, 0.0, 0.0, 2.2773683071136475, 1.0391066074371338, 1.7835485935211182]	wz	0	3
331	331	1097	rouhe	cy_724050512_3383989705.wav	D:\Python--software\pythonProject\thesis_dataset\P8_medical\thesis_dataset\use_wav_raw\724050512\3383989705.wav	0	4	[1.9036740064620972, 0.0, 0.6015963554382324, 1.8336292505264282, 2.434774160385132, 1.247666597366333]	rouhe	1	4
332	332	830	general	cy_724596878_3393649036.wav	D:\Python--software\pythonProject\thesis_dataset\P8_medical\thesis_dataset\use_wav_raw\724596878\3393649036.wav	0	0	[1.8661003112792969, 0.4651312232017517, 1.1987788677215576, 1.0699135065078735, 1.551266074180603, 0.9608107209205627]	general	1	0
333	333	1735	wz	cy_715069070_3176003058.wav	D:\Python--software\pythonProject\thesis_dataset\P8_medical\thesis_dataset\use_wav_raw\715069070\3176003058.wav	0	3	[1.8326913118362427, 0.2660466432571411, 0.7490469813346863, 1.7911655902862549, 1.0521385669708252, 1.3761365413665771]	general	0	0
334	334	1489	wz	dx_75388257_21267395.wav	D:\Python--software\pythonProject\thesis_dataset\P8_medical\thesis_dataset\use_wav_raw\75388257\21267395.wav	0	3	[1.4544665813446045, 0.0, 0.0, 2.5284409523010254, 0.8139923214912415, 1.6006176471710205]	wz	1	3
335	335	426	yl	dx_90846377_29784492.wav	D:\Python--software\pythonProject\thesis_dataset\P8_medical\thesis_dataset\use_wav_raw\90846377\29784492.wav	0	5	[1.5264161825180054, 1.4894740581512451, 0.8666775822639465, 0.8146854639053345, 0.5815318822860718, 2.2262630462646484]	yl	1	5
336	336	429	wz	cy_705249812_2970855652.wav	D:\Python--software\pythonProject\thesis_dataset\P8_medical\thesis_dataset\use_wav_raw\705249812\2970855652.wav	0	3	[1.6142091751098633, 0.0, 0.0, 2.882256269454956, 1.1739081144332886, 1.7092843055725098]	wz	1	3
337	337	1084	general	cy_710544297_3083726029.wav	D:\Python--software\pythonProject\thesis_dataset\P8_medical\thesis_dataset\use_wav_raw\710544297\3083726029.wav	0	0	[1.7630155086517334, 0.4703076481819153, 1.2075837850570679, 1.483638048171997, 1.0648202896118164, 1.0746052265167236]	general	1	0
338	338	1319	rouhe	cy_676607237_2346910710.wav	D:\Python--software\pythonProject\thesis_dataset\P8_medical\thesis_dataset\use_wav_raw\676607237\2346910710.wav	0	4	[2.0493946075439453, 0.0, 1.6421061754226685, 1.6082746982574463, 2.1783831119537354, 0.2718442976474762]	rouhe	1	4
339	339	472	yl	cy_685165516_2532353842.wav	D:\Python--software\pythonProject\thesis_dataset\P8_medical\thesis_dataset\use_wav_raw\685165516\2532353842.wav	0	5	[1.1432913541793823, 1.1470590829849243, 0.6853241324424744, 1.0502042770385742, 0.46173185110092163, 2.054638624191284]	yl	1	5
340	340	1199	yl	cy_563370633_1602906065.wav	D:\Python--software\pythonProject\thesis_dataset\P8_medical\thesis_dataset\use_wav_raw\563370633\1602906065.wav	0	5	[1.5399470329284668, 0.7175400853157043, 0.0, 2.0401341915130615, 0.3697275221347809, 2.519193172454834]	yl	1	5
341	341	1048	wz	cy_594080135_1766260394.wav	D:\Python--software\pythonProject\thesis_dataset\P8_medical\thesis_dataset\use_wav_raw\594080135\1766260394.wav	0	3	[1.572266936302185, 0.0772501602768898, 0.30124223232269287, 2.079838514328003, 0.74800044298172, 1.5569792985916138]	wz	1	3
342	342	147	rouhe	cy_566097108_1617058052.wav	D:\Python--software\pythonProject\thesis_dataset\P8_medical\thesis_dataset\use_wav_raw\566097108\1617058052.wav	0	4	[1.3243910074234009, 1.166395902633667, 0.06750791519880295, 1.6220052242279053, 0.03414928913116455, 2.562138080596924]	yl	0	5
343	343	987	general	cy_701802966_2891253310.wav	D:\Python--software\pythonProject\thesis_dataset\P8_medical\thesis_dataset\use_wav_raw\701802966\2891253310.wav	0	0	[1.5693951845169067, 0.5762841701507568, 0.31780537962913513, 1.7776154279708862, 0.5497077703475952, 1.9043127298355103]	yl	0	5
344	344	875	rouhe	cy_557457733_1573759847.wav	D:\Python--software\pythonProject\thesis_dataset\P8_medical\thesis_dataset\use_wav_raw\557457733\1573759847.wav	0	4	[1.7215161323547363, 0.5551838874816895, 1.7553496360778809, 1.063920259475708, 1.7972385883331299, 0.8312495350837708]	rouhe	1	4
345	345	222	yl	cy_632962808_1970830577.wav	D:\Python--software\pythonProject\thesis_dataset\P8_medical\thesis_dataset\use_wav_raw\632962808\1970830577.wav	0	5	[1.3166497945785522, 1.3987873792648315, 0.6078243255615234, 1.0666921138763428, 0.455392986536026, 2.427297592163086]	yl	1	5
346	346	1379	general	dx_57498113_15513710.wav	D:\Python--software\pythonProject\thesis_dataset\P8_medical\thesis_dataset\use_wav_raw\57498113\15513710.wav	0	0	[2.3146164417266846, 0.23373909294605255, 1.6337016820907593, 1.710525393486023, 1.6698594093322754, 0.36943942308425903]	general	1	0
347	347	1373	jd	dx_54797222_14547171.wav	D:\Python--software\pythonProject\thesis_dataset\P8_medical\thesis_dataset\use_wav_raw\54797222\14547171.wav	0	2	[1.79762601852417, 1.1179345846176147, 1.4937641620635986, 1.3265125751495361, 0.5237638354301453, 0.9755762815475464]	general	0	0
348	348	1150	jd	cy_582347865_1703991221.wav	D:\Python--software\pythonProject\thesis_dataset\P8_medical\thesis_dataset\use_wav_raw\582347865\1703991221.wav	0	2	[1.8847872018814087, 1.6237212419509888, 2.441699504852295, 0.8590796589851379, 0.5955352783203125, 0.22512580454349518]	jd	1	2
349	349	909	rouhe	cy_717761239_3238139748.wav	D:\Python--software\pythonProject\thesis_dataset\P8_medical\thesis_dataset\use_wav_raw\717761239\3238139748.wav	0	4	[2.072016954421997, 0.0, 1.5124872922897339, 1.2431873083114624, 2.712970495223999, 0.3780210614204407]	rouhe	1	4
350	350	1311	yl	cy_717112104_3223842846.wav	D:\Python--software\pythonProject\thesis_dataset\P8_medical\thesis_dataset\use_wav_raw\717112104\3223842846.wav	0	5	[1.2762415409088135, 1.0943307876586914, 0.12767398357391357, 1.2692770957946777, 0.5045064687728882, 2.6114516258239746]	yl	1	5
351	351	1210	wz	cy_690111432_2639575104.wav	D:\Python--software\pythonProject\thesis_dataset\P8_medical\thesis_dataset\use_wav_raw\690111432\2639575104.wav	0	3	[1.8705036640167236, 0.0, 0.24476370215415955, 2.2782411575317383, 1.7280560731887817, 1.6096687316894531]	wz	1	3
352	352	1664	general	dx_89418155_27913531.wav	D:\Python--software\pythonProject\thesis_dataset\P8_medical\thesis_dataset\use_wav_raw\89418155\27913531.wav	0	0	[1.5776686668395996, 1.4017254114151, 0.7184734344482422, 1.2342609167099, 0.4359169602394104, 2.02290415763855]	yl	0	5
353	353	1364	wz	dx_86952035_25855325.wav	D:\Python--software\pythonProject\thesis_dataset\P8_medical\thesis_dataset\use_wav_raw\86952035\25855325.wav	0	3	[1.4924266338348389, 0.353252112865448, 0.3405112326145172, 2.09333872795105, 0.41681960225105286, 1.6545531749725342]	wz	1	3
354	354	1187	fn	cy_674288176_2298256550.wav	D:\Python--software\pythonProject\thesis_dataset\P8_medical\thesis_dataset\use_wav_raw\674288176\2298256550.wav	0	1	[0.9995927810668945, 3.0251593589782715, 1.6759005784988403, 0.3229826092720032, 0.0, 1.8258686065673828]	fn	1	1
355	355	1522	rouhe	cy_628685323_1947532604.wav	D:\Python--software\pythonProject\thesis_dataset\P8_medical\thesis_dataset\use_wav_raw\628685323\1947532604.wav	0	4	[1.5933462381362915, 0.0, 0.8622233271598816, 1.353570818901062, 1.9166126251220703, 1.1166776418685913]	rouhe	1	4
356	356	521	jd	dx_91936028_30918011.wav	D:\Python--software\pythonProject\thesis_dataset\P8_medical\thesis_dataset\use_wav_raw\91936028\30918011.wav	0	2	[1.5184178352355957, 1.1404612064361572, 1.3753715753555298, 0.6296819448471069, 1.214038372039795, 1.2887381315231323]	general	0	0
357	357	180	rouhe	cy_723946961_3380778760.wav	D:\Python--software\pythonProject\thesis_dataset\P8_medical\thesis_dataset\use_wav_raw\723946961\3380778760.wav	0	4	[1.9121475219726562, 0.0, 0.0, 2.3098690509796143, 3.2358179092407227, 1.0089616775512695]	rouhe	1	4
358	358	892	general	cy_671188132_2233088288.wav	D:\Python--software\pythonProject\thesis_dataset\P8_medical\thesis_dataset\use_wav_raw\671188132\2233088288.wav	0	0	[1.3530075550079346, 1.8507922887802124, 0.639682412147522, 1.024513840675354, 0.0, 2.278373956680298]	yl	0	5
359	359	640	general	cy_704438342_2951425164.wav	D:\Python--software\pythonProject\thesis_dataset\P8_medical\thesis_dataset\use_wav_raw\704438342\2951425164.wav	0	0	[1.9580769538879395, 0.0, 0.7725377678871155, 1.4695039987564087, 2.2723844051361084, 1.2480098009109497]	rouhe	0	4
360	360	143	jd	cy_672623566_2262992614.wav	D:\Python--software\pythonProject\thesis_dataset\P8_medical\thesis_dataset\use_wav_raw\672623566\2262992614.wav	0	2	[1.9106473922729492, 1.7436621189117432, 1.723526120185852, 1.0502979755401611, 0.4231763482093811, 1.2888835668563843]	general	0	0
361	361	1261	jd	cy_431828810_1052612511.wav	D:\Python--software\pythonProject\thesis_dataset\P8_medical\thesis_dataset\use_wav_raw\431828810\1052612511.wav	0	2	[1.695556640625, 2.211273193359375, 1.8857194185256958, 0.28617072105407715, 0.521939218044281, 1.548698902130127]	fn	0	1
362	362	1647	jd	cy_723934593_3381264689.wav	D:\Python--software\pythonProject\thesis_dataset\P8_medical\thesis_dataset\use_wav_raw\723934593\3381264689.wav	0	2	[1.7791657447814941, 2.201221466064453, 2.5180976390838623, 0.3998911380767822, 0.44559985399246216, 0.6424437761306763]	jd	1	2
363	363	254	general	cy_681879347_2462085388.wav	D:\Python--software\pythonProject\thesis_dataset\P8_medical\thesis_dataset\use_wav_raw\681879347\2462085388.wav	0	0	[2.056391716003418, 0.843072235584259, 0.7957417964935303, 1.7138193845748901, 0.6597983837127686, 1.6786774396896362]	general	1	0
364	364	1123	jd	cy_223230944_373348695.wav	D:\Python--software\pythonProject\thesis_dataset\P8_medical\thesis_dataset\use_wav_raw\223230944\373348695.wav	0	2	[1.775020956993103, 1.6548022031784058, 2.5445892810821533, 0.8830578923225403, 0.6016514897346497, 0.16479071974754333]	jd	1	2
365	365	1589	fn	dx_17800682_8068582.wav	D:\Python--software\pythonProject\thesis_dataset\P8_medical\thesis_dataset\use_wav_raw\17800682\8068582.wav	0	1	[1.2821662425994873, 2.2630646228790283, 1.8137508630752563, 0.6289657950401306, 0.0, 1.4068245887756348]	fn	1	1
366	366	411	general	cy_721134858_3316808966.wav	D:\Python--software\pythonProject\thesis_dataset\P8_medical\thesis_dataset\use_wav_raw\721134858\3316808966.wav	0	0	[1.336517333984375, 1.4879120588302612, 0.686454176902771, 1.1650261878967285, 0.21915636956691742, 2.2624800205230713]	yl	0	5
367	367	1209	jd	cy_697201828_2791309556.wav	D:\Python--software\pythonProject\thesis_dataset\P8_medical\thesis_dataset\use_wav_raw\697201828\2791309556.wav	0	2	[1.1571044921875, 2.5612540245056152, 1.104257345199585, 0.5802655816078186, 0.0, 2.41524600982666]	fn	0	1
368	368	782	jd	cy_424151914_1023163422.wav	D:\Python--software\pythonProject\thesis_dataset\P8_medical\thesis_dataset\use_wav_raw\424151914\1023163422.wav	0	2	[1.3413501977920532, 2.5668957233428955, 1.7650796175003052, 0.7485404014587402, 0.0, 1.492730736732483]	fn	0	1
369	369	193	fn	dx_90027146_28878183.wav	D:\Python--software\pythonProject\thesis_dataset\P8_medical\thesis_dataset\use_wav_raw\90027146\28878183.wav	0	1	[1.402028203010559, 2.202512502670288, 1.2653470039367676, 0.915705144405365, 0.0, 2.107177734375]	fn	1	1
370	370	1302	rouhe	cy_571529426_1645563047.wav	D:\Python--software\pythonProject\thesis_dataset\P8_medical\thesis_dataset\use_wav_raw\571529426\1645563047.wav	0	4	[1.8986631631851196, 0.12447436898946762, 1.167380928993225, 1.6276594400405884, 1.512972354888916, 0.8272109031677246]	general	0	0
371	371	1531	jd	cy_188549662_289243016.wav	D:\Python--software\pythonProject\thesis_dataset\P8_medical\thesis_dataset\use_wav_raw\188549662\289243016.wav	0	2	[1.3348790407180786, 2.044797897338867, 2.368816614151001, 0.18137890100479126, 0.6239464282989502, 0.6954555511474609]	jd	1	2
372	372	141	general	dx_45197161_11584285.wav	D:\Python--software\pythonProject\thesis_dataset\P8_medical\thesis_dataset\use_wav_raw\45197161\11584285.wav	0	0	[2.1593055725097656, 1.2176932096481323, 1.1515722274780273, 1.8115993738174438, 0.4669315814971924, 1.565086007118225]	general	1	0
373	373	1380	rouhe	cy_719135963_3270070951.wav	D:\Python--software\pythonProject\thesis_dataset\P8_medical\thesis_dataset\use_wav_raw\719135963\3270070951.wav	0	4	[1.4278206825256348, 0.995725154876709, 0.6688911318778992, 1.3268370628356934, 0.5351863503456116, 2.1419031620025635]	yl	0	5
374	374	936	yl	cy_714205001_3155655652.wav	D:\Python--software\pythonProject\thesis_dataset\P8_medical\thesis_dataset\use_wav_raw\714205001\3155655652.wav	0	5	[1.326643466949463, 1.1917625665664673, 0.5022862553596497, 1.2542338371276855, 0.312965452671051, 2.341956615447998]	yl	1	5
375	375	577	fn	cy_720469683_3301763806.wav	D:\Python--software\pythonProject\thesis_dataset\P8_medical\thesis_dataset\use_wav_raw\720469683\3301763806.wav	0	1	[1.3039430379867554, 2.568877935409546, 1.126613974571228, 0.6661602258682251, 0.0, 2.2831995487213135]	fn	1	1
376	376	1198	rouhe	cy_724591884_3396653205.wav	D:\Python--software\pythonProject\thesis_dataset\P8_medical\thesis_dataset\use_wav_raw\724591884\3396653205.wav	0	4	[0.9924997091293335, 0.052176639437675476, 0.0, 1.5880458354949951, 0.8771410584449768, 2.097154378890991]	yl	0	5
377	377	1332	fn	cy_663262541_2133246854.wav	D:\Python--software\pythonProject\thesis_dataset\P8_medical\thesis_dataset\use_wav_raw\663262541\2133246854.wav	0	1	[1.4253720045089722, 1.9560754299163818, 1.0045417547225952, 1.0539216995239258, 0.0, 2.0164294242858887]	yl	0	5
378	378	1296	general	cy_720622083_3304966763.wav	D:\Python--software\pythonProject\thesis_dataset\P8_medical\thesis_dataset\use_wav_raw\720622083\3304966763.wav	0	0	[1.3141010999679565, 0.8518629670143127, 0.4213988780975342, 1.0591901540756226, 0.9205002784729004, 2.287470817565918]	yl	0	5
379	379	1016	general	cy_667408124_2155473284.wav	D:\Python--software\pythonProject\thesis_dataset\P8_medical\thesis_dataset\use_wav_raw\667408124\2155473284.wav	0	0	[1.589571237564087, 1.4754363298416138, 0.2478608340024948, 1.835627794265747, 0.0, 2.476621150970459]	yl	0	5
380	380	432	wz	cy_672234727_2254880404.wav	D:\Python--software\pythonProject\thesis_dataset\P8_medical\thesis_dataset\use_wav_raw\672234727\2254880404.wav	0	3	[1.8661211729049683, 0.47555994987487793, 0.49266287684440613, 2.0868377685546875, 0.748403787612915, 1.7129850387573242]	wz	1	3
381	381	1435	yl	cy_689308895_2622446078.wav	D:\Python--software\pythonProject\thesis_dataset\P8_medical\thesis_dataset\use_wav_raw\689308895\2622446078.wav	0	5	[1.4341877698898315, 1.5809588432312012, 0.04621896147727966, 1.5849463939666748, 0.0, 2.923682451248169]	yl	1	5
382	382	1682	fn	cy_698880986_2827251412.wav	D:\Python--software\pythonProject\thesis_dataset\P8_medical\thesis_dataset\use_wav_raw\698880986\2827251412.wav	0	1	[1.9317054748535156, 1.834584355354309, 2.356114387512207, 0.7170879244804382, 0.3828783333301544, 0.494071364402771]	jd	0	2
383	383	515	jd	cy_438966580_1078522692.wav	D:\Python--software\pythonProject\thesis_dataset\P8_medical\thesis_dataset\use_wav_raw\438966580\1078522692.wav	0	2	[2.2975382804870605, 2.294334888458252, 3.2620773315429688, 0.2220592051744461, 1.0607616901397705, 0.09904725849628448]	jd	1	2
384	384	1229	general	cy_714789523_3169675879.wav	D:\Python--software\pythonProject\thesis_dataset\P8_medical\thesis_dataset\use_wav_raw\714789523\3169675879.wav	0	0	[1.7353479862213135, 0.480044960975647, 0.045944616198539734, 2.2280306816101074, 0.5274234414100647, 2.2500503063201904]	yl	0	5
385	385	474	wz	dx_61510427_16794525.wav	D:\Python--software\pythonProject\thesis_dataset\P8_medical\thesis_dataset\use_wav_raw\61510427\16794525.wav	0	3	[1.9865163564682007, 0.0, 0.7661163210868835, 2.3577091693878174, 1.1507363319396973, 0.9107494354248047]	wz	1	3
386	386	1764	general	cy_677768140_2371884476.wav	D:\Python--software\pythonProject\thesis_dataset\P8_medical\thesis_dataset\use_wav_raw\677768140\2371884476.wav	0	0	[2.11665678024292, 0.21978634595870972, 1.0726392269134521, 1.788817048072815, 1.685133934020996, 1.162032127380371]	general	1	0
387	387	1515	yl	cy_671725915_2245972432.wav	D:\Python--software\pythonProject\thesis_dataset\P8_medical\thesis_dataset\use_wav_raw\671725915\2245972432.wav	0	5	[1.1970388889312744, 2.4887449741363525, 2.3355190753936768, 0.0, 0.4779168963432312, 1.2602698802947998]	fn	0	1
388	388	931	fn	cy_669308120_2194114230.wav	D:\Python--software\pythonProject\thesis_dataset\P8_medical\thesis_dataset\use_wav_raw\669308120\2194114230.wav	0	1	[1.0543652772903442, 3.116396903991699, 2.268059492111206, 0.0, 0.0, 1.5170011520385742]	fn	1	1
389	389	1017	yl	cy_723049489_3360860389.wav	D:\Python--software\pythonProject\thesis_dataset\P8_medical\thesis_dataset\use_wav_raw\723049489\3360860389.wav	0	5	[1.1817328929901123, 1.537083387374878, 0.600141167640686, 0.9150558710098267, 0.17675219476222992, 2.4712178707122803]	yl	1	5
390	390	1542	fn	cy_714946614_3172636112.wav	D:\Python--software\pythonProject\thesis_dataset\P8_medical\thesis_dataset\use_wav_raw\714946614\3172636112.wav	0	1	[1.145765781402588, 2.9361205101013184, 2.0177125930786133, 0.15409141778945923, 0.0, 1.6535791158676147]	fn	1	1
391	391	1782	jd	cy_700948680_2872423776.wav	D:\Python--software\pythonProject\thesis_dataset\P8_medical\thesis_dataset\use_wav_raw\700948680\2872423776.wav	0	2	[1.452448844909668, 3.4716904163360596, 2.939232349395752, 0.0, 0.0, 0.7934310436248779]	fn	0	1
392	392	808	wz	cy_671953360_2248928812.wav	D:\Python--software\pythonProject\thesis_dataset\P8_medical\thesis_dataset\use_wav_raw\671953360\2248928812.wav	0	3	[1.9105452299118042, 0.011751141399145126, 0.027202032506465912, 2.3092761039733887, 1.2175493240356445, 2.0020077228546143]	wz	1	3
393	393	814	yl	cy_694053230_2722897016.wav	D:\Python--software\pythonProject\thesis_dataset\P8_medical\thesis_dataset\use_wav_raw\694053230\2722897016.wav	0	5	[1.8921681642532349, 0.0, 0.09952791780233383, 2.127173900604248, 2.0542538166046143, 1.7707105875015259]	wz	0	3
394	394	1027	rouhe	dx_87462407_25476762.wav	D:\Python--software\pythonProject\thesis_dataset\P8_medical\thesis_dataset\use_wav_raw\87462407\25476762.wav	0	4	[1.4116603136062622, 0.988250195980072, 0.8268833160400391, 1.013167142868042, 0.9085798859596252, 1.7018049955368042]	yl	0	5
395	395	1349	general	dx_87471159_25524554.wav	D:\Python--software\pythonProject\thesis_dataset\P8_medical\thesis_dataset\use_wav_raw\87471159\25524554.wav	0	0	[1.5709785223007202, 0.1131368950009346, 0.06209489330649376, 2.366267204284668, 0.47980090975761414, 1.8538098335266113]	wz	0	3
396	396	72	general	cy_629693663_1953141368.wav	D:\Python--software\pythonProject\thesis_dataset\P8_medical\thesis_dataset\use_wav_raw\629693663\1953141368.wav	0	0	[1.8448017835617065, 0.2321675717830658, 0.5148984789848328, 2.2304036617279053, 0.8136173486709595, 1.5096052885055542]	wz	0	3
397	397	1694	fn	dx_68499243_19155825.wav	D:\Python--software\pythonProject\thesis_dataset\P8_medical\thesis_dataset\use_wav_raw\68499243\19155825.wav	0	1	[1.720406413078308, 1.0462599992752075, 1.314574122428894, 1.356418490409851, 0.44802767038345337, 1.2998723983764648]	general	0	0
398	398	1086	fn	cy_718182843_3248800987.wav	D:\Python--software\pythonProject\thesis_dataset\P8_medical\thesis_dataset\use_wav_raw\718182843\3248800987.wav	0	1	[0.9489039182662964, 2.8512513637542725, 1.8972562551498413, 0.010281705297529697, 0.0, 1.6214560270309448]	fn	1	1
399	399	133	wz	dx_81749576_27261244.wav	D:\Python--software\pythonProject\thesis_dataset\P8_medical\thesis_dataset\use_wav_raw\81749576\27261244.wav	0	3	[2.172717571258545, 0.4890691936016083, 1.2118170261383057, 2.2594187259674072, 0.8244436383247375, 0.8852188587188721]	wz	1	3
400	400	533	fn	cy_683364600_2493445576.wav	D:\Python--software\pythonProject\thesis_dataset\P8_medical\thesis_dataset\use_wav_raw\683364600\2493445576.wav	0	1	[1.2749968767166138, 1.5676844120025635, 0.6493988037109375, 1.342537522315979, 0.0, 2.2708442211151123]	yl	0	5
401	401	497	wz	dx_88615322_26799927.wav	D:\Python--software\pythonProject\thesis_dataset\P8_medical\thesis_dataset\use_wav_raw\88615322\26799927.wav	0	3	[1.94185471534729, 0.0, 0.48995843529701233, 2.435622453689575, 1.299078345298767, 1.0712629556655884]	wz	1	3
402	402	541	fn	cy_685383278_2536886892.wav	D:\Python--software\pythonProject\thesis_dataset\P8_medical\thesis_dataset\use_wav_raw\685383278\2536886892.wav	0	1	[1.2113491296768188, 3.28328800201416, 2.3738887310028076, 0.0, 0.0, 1.3509435653686523]	fn	1	1
403	403	972	jd	cy_723425298_3369053346.wav	D:\Python--software\pythonProject\thesis_dataset\P8_medical\thesis_dataset\use_wav_raw\723425298\3369053346.wav	0	2	[1.6068692207336426, 2.4916646480560303, 2.2313930988311768, 0.04662647470831871, 0.3093634247779846, 1.2475165128707886]	fn	0	1
404	404	389	wz	dx_70214167_19771450.wav	D:\Python--software\pythonProject\thesis_dataset\P8_medical\thesis_dataset\use_wav_raw\70214167\19771450.wav	0	3	[2.059417724609375, 0.46204495429992676, 1.6743603944778442, 1.3351283073425293, 1.7270081043243408, 0.5356802940368652]	general	0	0
405	405	1098	jd	cy_561428229_1593007709.wav	D:\Python--software\pythonProject\thesis_dataset\P8_medical\thesis_dataset\use_wav_raw\561428229\1593007709.wav	0	2	[1.3974679708480835, 1.7915112972259521, 1.9912446737289429, 0.21073953807353973, 0.6817607283592224, 0.8925444483757019]	jd	1	2
406	406	658	yl	cy_438149730_1075636098.wav	D:\Python--software\pythonProject\thesis_dataset\P8_medical\thesis_dataset\use_wav_raw\438149730\1075636098.wav	0	5	[1.9267284870147705, 1.0132609605789185, 1.493359923362732, 1.094406008720398, 0.9185460209846497, 0.9057221412658691]	general	0	0
407	407	623	wz	cy_692825905_2697051120.wav	D:\Python--software\pythonProject\thesis_dataset\P8_medical\thesis_dataset\use_wav_raw\692825905\2697051120.wav	0	3	[1.9293522834777832, 0.0, 0.2518811523914337, 2.4459457397460938, 1.2867158651351929, 1.6758933067321777]	wz	1	3
408	408	1469	wz	cy_691547923_2669417430.wav	D:\Python--software\pythonProject\thesis_dataset\P8_medical\thesis_dataset\use_wav_raw\691547923\2669417430.wav	0	3	[2.3777267932891846, 0.0, 0.695411741733551, 2.394866466522217, 1.6700835227966309, 1.5275835990905762]	wz	1	3
409	409	1182	fn	cy_698742814_2823286980.wav	D:\Python--software\pythonProject\thesis_dataset\P8_medical\thesis_dataset\use_wav_raw\698742814\2823286980.wav	0	1	[1.321160912513733, 2.0689117908477783, 1.9708913564682007, 0.1408536732196808, 0.49228790402412415, 1.299580454826355]	fn	1	1
410	410	1178	rouhe	cy_715799261_3193810741.wav	D:\Python--software\pythonProject\thesis_dataset\P8_medical\thesis_dataset\use_wav_raw\715799261\3193810741.wav	0	4	[2.0538697242736816, 0.0, 1.3298436403274536, 1.4787564277648926, 2.278587579727173, 0.7882944941520691]	rouhe	1	4
411	411	231	fn	cy_555259120_1563158624.wav	D:\Python--software\pythonProject\thesis_dataset\P8_medical\thesis_dataset\use_wav_raw\555259120\1563158624.wav	0	1	[1.7229266166687012, 1.769217610359192, 2.1715941429138184, 0.5249205827713013, 0.7565184235572815, 1.0779181718826294]	jd	0	2
412	412	107	general	cy_714873128_3171101252.wav	D:\Python--software\pythonProject\thesis_dataset\P8_medical\thesis_dataset\use_wav_raw\714873128\3171101252.wav	0	0	[2.2589924335479736, 1.0003864765167236, 1.324961543083191, 1.348618745803833, 1.661591649055481, 1.8200311660766602]	general	1	0
413	413	1726	general	cy_700580316_2864317380.wav	D:\Python--software\pythonProject\thesis_dataset\P8_medical\thesis_dataset\use_wav_raw\700580316\2864317380.wav	0	0	[1.7377384901046753, 0.0, 0.910944402217865, 1.2576795816421509, 2.5243148803710938, 0.8522807955741882]	rouhe	0	4
414	414	158	wz	dx_89180770_31081424.wav	D:\Python--software\pythonProject\thesis_dataset\P8_medical\thesis_dataset\use_wav_raw\89180770\31081424.wav	0	3	[1.8890275955200195, 0.3521660268306732, 0.6435421705245972, 2.0404787063598633, 0.7550414800643921, 1.1799269914627075]	wz	1	3
415	415	1128	fn	cy_722201800_3340754140.wav	D:\Python--software\pythonProject\thesis_dataset\P8_medical\thesis_dataset\use_wav_raw\722201800\3340754140.wav	0	1	[1.2119313478469849, 3.243745803833008, 2.519721269607544, 0.0, 0.0, 1.1345317363739014]	fn	1	1
416	416	557	wz	cy_677074100_2356906376.wav	D:\Python--software\pythonProject\thesis_dataset\P8_medical\thesis_dataset\use_wav_raw\677074100\2356906376.wav	0	3	[1.204594612121582, 0.3599308729171753, 0.4615946412086487, 1.8405487537384033, 0.7050186395645142, 1.7592016458511353]	wz	1	3
417	417	750	fn	dx_64474308_21782530.wav	D:\Python--software\pythonProject\thesis_dataset\P8_medical\thesis_dataset\use_wav_raw\64474308\21782530.wav	0	1	[1.0090563297271729, 2.9256033897399902, 1.9881716966629028, 0.09615613520145416, 0.0, 1.4286714792251587]	fn	1	1
418	418	122	jd	dx_85812693_24633123.wav	D:\Python--software\pythonProject\thesis_dataset\P8_medical\thesis_dataset\use_wav_raw\85812693\24633123.wav	0	2	[1.9453632831573486, 1.5214319229125977, 1.4228054285049438, 1.5697214603424072, 0.09555625170469284, 1.2703083753585815]	general	0	0
419	419	406	fn	dx_92144041_31318588.wav	D:\Python--software\pythonProject\thesis_dataset\P8_medical\thesis_dataset\use_wav_raw\92144041\31318588.wav	0	1	[1.6706265211105347, 1.5036166906356812, 1.4497085809707642, 1.2866531610488892, 0.0, 1.0889710187911987]	general	0	0
420	420	1720	yl	cy_559757883_1584862448.wav	D:\Python--software\pythonProject\thesis_dataset\P8_medical\thesis_dataset\use_wav_raw\559757883\1584862448.wav	0	5	[2.0143890380859375, 3.0218772888183594, 1.7732266187667847, 0.6578417420387268, 0.0, 2.259007215499878]	fn	0	1
421	421	615	wz	dx_91021200_30112857.wav	D:\Python--software\pythonProject\thesis_dataset\P8_medical\thesis_dataset\use_wav_raw\91021200\30112857.wav	0	3	[1.3274561166763306, 0.7666707038879395, 0.4201277792453766, 1.384810447692871, 0.6925841569900513, 2.1373703479766846]	yl	0	5
422	422	402	jd	cy_678734314_2392696600.wav	D:\Python--software\pythonProject\thesis_dataset\P8_medical\thesis_dataset\use_wav_raw\678734314\2392696600.wav	0	2	[1.4479844570159912, 1.9475767612457275, 1.9412505626678467, 0.3896346092224121, 0.7127046585083008, 1.5893932580947876]	fn	0	1
423	423	191	yl	dx_92459732_31781964.wav	D:\Python--software\pythonProject\thesis_dataset\P8_medical\thesis_dataset\use_wav_raw\92459732\31781964.wav	0	5	[1.9147992134094238, 0.0, 0.8436825275421143, 1.8268027305603027, 1.38055419921875, 0.9751386046409607]	general	0	0
424	424	1110	fn	cy_678394344_2385292186.wav	D:\Python--software\pythonProject\thesis_dataset\P8_medical\thesis_dataset\use_wav_raw\678394344\2385292186.wav	0	1	[1.9849928617477417, 0.3312704265117645, 0.35991260409355164, 2.339399814605713, 0.7050372958183289, 1.6667908430099487]	wz	0	3
425	425	1654	yl	cy_720013101_3290399674.wav	D:\Python--software\pythonProject\thesis_dataset\P8_medical\thesis_dataset\use_wav_raw\720013101\3290399674.wav	0	5	[1.9635545015335083, 0.004627707414329052, 0.9172134399414062, 1.4665132761001587, 1.955074667930603, 1.203612208366394]	general	0	0
426	426	1050	jd	cy_670623367_2221339414.wav	D:\Python--software\pythonProject\thesis_dataset\P8_medical\thesis_dataset\use_wav_raw\670623367\2221339414.wav	0	2	[1.8400474786758423, 0.18110260367393494, 0.5878167152404785, 1.7518037557601929, 1.3663716316223145, 1.778656244277954]	general	0	0
427	427	1290	wz	dx_88270974_26621419.wav	D:\Python--software\pythonProject\thesis_dataset\P8_medical\thesis_dataset\use_wav_raw\88270974\26621419.wav	0	3	[1.5841587781906128, 0.0, 0.19417168200016022, 2.526341199874878, 0.4559658467769623, 1.300995111465454]	wz	1	3
428	428	858	yl	cy_702647882_2910167582.wav	D:\Python--software\pythonProject\thesis_dataset\P8_medical\thesis_dataset\use_wav_raw\702647882\2910167582.wav	0	5	[1.6420154571533203, 0.7729586362838745, 0.4635809361934662, 1.867242693901062, 0.28387218713760376, 2.039386749267578]	yl	1	5
429	429	312	jd	cy_672222620_2254657778.wav	D:\Python--software\pythonProject\thesis_dataset\P8_medical\thesis_dataset\use_wav_raw\672222620\2254657778.wav	0	2	[1.2090537548065186, 2.1062726974487305, 1.607981562614441, 0.7323712110519409, 0.0, 1.3766899108886719]	fn	0	1
430	430	195	jd	cy_723054910_3361190968.wav	D:\Python--software\pythonProject\thesis_dataset\P8_medical\thesis_dataset\use_wav_raw\723054910\3361190968.wav	0	2	[1.2352454662322998, 1.1365066766738892, 0.6309102177619934, 1.2990784645080566, 0.31162071228027344, 2.186859607696533]	yl	0	5
431	431	142	general	cy_625269188_1929031364.wav	D:\Python--software\pythonProject\thesis_dataset\P8_medical\thesis_dataset\use_wav_raw\625269188\1929031364.wav	0	0	[1.985190987586975, 0.9009401798248291, 1.7913748025894165, 0.9429935216903687, 1.190930962562561, 0.5859749913215637]	general	1	0
432	432	488	rouhe	cy_719846647_3286941480.wav	D:\Python--software\pythonProject\thesis_dataset\P8_medical\thesis_dataset\use_wav_raw\719846647\3286941480.wav	0	4	[1.8142173290252686, 0.0, 0.41328099370002747, 1.4558366537094116, 2.452699661254883, 1.17180335521698]	rouhe	1	4
433	433	923	general	cy_673926093_2290554084.wav	D:\Python--software\pythonProject\thesis_dataset\P8_medical\thesis_dataset\use_wav_raw\673926093\2290554084.wav	0	0	[1.873894214630127, 0.47474512457847595, 1.5362852811813354, 1.2286449670791626, 1.4411648511886597, 0.6486585140228271]	general	1	0
434	434	862	rouhe	cy_719797188_3285731005.wav	D:\Python--software\pythonProject\thesis_dataset\P8_medical\thesis_dataset\use_wav_raw\719797188\3285731005.wav	0	4	[1.750677227973938, 0.0, 0.6590167880058289, 1.216795563697815, 2.627830982208252, 1.0561259984970093]	rouhe	1	4
435	435	368	rouhe	cy_718032193_3244530276.wav	D:\Python--software\pythonProject\thesis_dataset\P8_medical\thesis_dataset\use_wav_raw\718032193\3244530276.wav	0	4	[2.006314992904663, 0.0, 0.3246597945690155, 2.099855661392212, 1.890562653541565, 1.6620891094207764]	wz	0	3
436	436	1649	general	dx_91819631_30944991.wav	D:\Python--software\pythonProject\thesis_dataset\P8_medical\thesis_dataset\use_wav_raw\91819631\30944991.wav	0	0	[1.7867600917816162, 0.8263187408447266, 1.6799724102020264, 1.3305522203445435, 0.7008491158485413, 0.448797345161438]	general	1	0
437	437	1161	yl	dx_84229532_26857288.wav	D:\Python--software\pythonProject\thesis_dataset\P8_medical\thesis_dataset\use_wav_raw\84229532\26857288.wav	0	5	[1.8364155292510986, 1.0150737762451172, 0.5111286640167236, 1.9297126531600952, 0.34616735577583313, 2.1030237674713135]	yl	1	5
438	438	869	fn	cy_724798577_3402674157.wav	D:\Python--software\pythonProject\thesis_dataset\P8_medical\thesis_dataset\use_wav_raw\724798577\3402674157.wav	0	1	[1.3141930103302002, 2.020839214324951, 1.2300211191177368, 0.7712527513504028, 0.05567297339439392, 2.125737428665161]	yl	0	5
439	439	469	jd	cy_677755447_2371607080.wav	D:\Python--software\pythonProject\thesis_dataset\P8_medical\thesis_dataset\use_wav_raw\677755447\2371607080.wav	0	2	[1.9682965278625488, 1.4515259265899658, 2.0198111534118652, 0.7594116926193237, 1.0449717044830322, 0.9382251501083374]	jd	1	2
440	440	1496	yl	cy_672419030_2258703140.wav	D:\Python--software\pythonProject\thesis_dataset\P8_medical\thesis_dataset\use_wav_raw\672419030\2258703140.wav	0	5	[1.835355281829834, 1.702580451965332, 2.597963333129883, 0.3135458827018738, 1.269972801208496, 0.5152327418327332]	jd	0	2
441	441	949	general	dx_87623149_25775178.wav	D:\Python--software\pythonProject\thesis_dataset\P8_medical\thesis_dataset\use_wav_raw\87623149\25775178.wav	0	0	[2.03889536857605, 0.7236332893371582, 1.4205057621002197, 1.4070605039596558, 0.989547848701477, 0.9224488735198975]	general	1	0
442	442	1578	wz	dx_88603610_28221818.wav	D:\Python--software\pythonProject\thesis_dataset\P8_medical\thesis_dataset\use_wav_raw\88603610\28221818.wav	0	3	[1.9603636264801025, 0.6071843504905701, 0.34165558218955994, 2.24609637260437, 0.2959842085838318, 1.6099082231521606]	wz	1	3
443	443	263	rouhe	cy_575669614_1668292991.wav	D:\Python--software\pythonProject\thesis_dataset\P8_medical\thesis_dataset\use_wav_raw\575669614\1668292991.wav	0	4	[1.579881191253662, 0.0, 0.0, 2.819960117340088, 1.6091892719268799, 1.7512707710266113]	wz	0	3
444	444	1228	fn	cy_258777311_474529520.wav	D:\Python--software\pythonProject\thesis_dataset\P8_medical\thesis_dataset\use_wav_raw\258777311\474529520.wav	0	1	[1.903333306312561, 2.0914998054504395, 2.2959110736846924, 0.4032381772994995, 0.6863390207290649, 1.247066617012024]	jd	0	2
445	445	559	wz	cy_721157725_3317692000.wav	D:\Python--software\pythonProject\thesis_dataset\P8_medical\thesis_dataset\use_wav_raw\721157725\3317692000.wav	0	3	[1.879384994506836, 0.0, 0.8909745812416077, 1.1494799852371216, 3.2735483646392822, 0.8052597641944885]	rouhe	0	4
446	446	561	yl	cy_717250992_3226871860.wav	D:\Python--software\pythonProject\thesis_dataset\P8_medical\thesis_dataset\use_wav_raw\717250992\3226871860.wav	0	5	[1.3519920110702515, 1.3668971061706543, 0.2705993950366974, 1.3634262084960938, 0.1801694929599762, 2.8498334884643555]	yl	1	5
447	447	1049	yl	cy_702174644_2899447888.wav	D:\Python--software\pythonProject\thesis_dataset\P8_medical\thesis_dataset\use_wav_raw\702174644\2899447888.wav	0	5	[1.9932548999786377, 0.0, 0.0, 2.5090041160583496, 1.6400758028030396, 1.945961356163025]	wz	0	3
448	448	621	general	cy_641067300_2014546712.wav	D:\Python--software\pythonProject\thesis_dataset\P8_medical\thesis_dataset\use_wav_raw\641067300\2014546712.wav	0	0	[1.8793468475341797, 0.788986325263977, 0.7086373567581177, 1.677882432937622, 0.8377352952957153, 1.7207804918289185]	general	1	0
449	449	1419	wz	cy_612597256_1861403837.wav	D:\Python--software\pythonProject\thesis_dataset\P8_medical\thesis_dataset\use_wav_raw\612597256\1861403837.wav	0	3	[1.442779302597046, 0.5725765228271484, 0.0, 1.952704906463623, 0.5374584794044495, 2.418552875518799]	yl	0	5
450	450	1339	wz	cy_694978166_2743786094.wav	D:\Python--software\pythonProject\thesis_dataset\P8_medical\thesis_dataset\use_wav_raw\694978166\2743786094.wav	0	3	[1.559570550918579, 0.0, 0.2823210656642914, 2.423679828643799, 0.9323757290840149, 1.3259868621826172]	wz	1	3
451	451	689	rouhe	cy_715046853_3175740763.wav	D:\Python--software\pythonProject\thesis_dataset\P8_medical\thesis_dataset\use_wav_raw\715046853\3175740763.wav	0	4	[1.8531475067138672, 0.0, 1.1369348764419556, 1.5002472400665283, 2.5303235054016113, 0.9733237028121948]	rouhe	1	4
452	452	1510	general	dx_88326354_26912253.wav	D:\Python--software\pythonProject\thesis_dataset\P8_medical\thesis_dataset\use_wav_raw\88326354\26912253.wav	0	0	[1.8806935548782349, 0.2865695357322693, 0.4083191752433777, 2.321669578552246, 0.6141633987426758, 1.500152826309204]	wz	0	3
453	453	446	yl	dx_87931873_26305601.wav	D:\Python--software\pythonProject\thesis_dataset\P8_medical\thesis_dataset\use_wav_raw\87931873\26305601.wav	0	5	[1.3472987413406372, 1.5167850255966187, 1.4836558103561401, 0.6947324275970459, 0.6799581050872803, 1.6269265413284302]	yl	1	5
454	454	926	jd	cy_161283898_221401121.wav	D:\Python--software\pythonProject\thesis_dataset\P8_medical\thesis_dataset\use_wav_raw\161283898\221401121.wav	0	2	[1.5175049304962158, 2.4503893852233887, 2.0445096492767334, 0.11624622344970703, 0.33197057247161865, 1.528803825378418]	fn	0	1
455	455	1498	general	cy_722442973_3346176316.wav	D:\Python--software\pythonProject\thesis_dataset\P8_medical\thesis_dataset\use_wav_raw\722442973\3346176316.wav	0	0	[1.8765785694122314, 0.3386693298816681, 0.5604605078697205, 1.7540372610092163, 1.161772608757019, 1.727166771888733]	general	1	0
456	456	643	general	cy_721833574_3331989252.wav	D:\Python--software\pythonProject\thesis_dataset\P8_medical\thesis_dataset\use_wav_raw\721833574\3331989252.wav	0	0	[2.189697504043579, 0.9617998003959656, 2.267552137374878, 0.7640791535377502, 2.1157217025756836, 0.5138320922851562]	jd	0	2
457	457	1467	yl	dx_90009004_28770353.wav	D:\Python--software\pythonProject\thesis_dataset\P8_medical\thesis_dataset\use_wav_raw\90009004\28770353.wav	0	5	[1.1348880529403687, 1.7036134004592896, 1.7500275373458862, 0.37297025322914124, 0.3757222294807434, 1.3253282308578491]	jd	0	2
458	458	747	rouhe	cy_702299656_2902213078.wav	D:\Python--software\pythonProject\thesis_dataset\P8_medical\thesis_dataset\use_wav_raw\702299656\2902213078.wav	0	4	[2.0111827850341797, 0.0, 1.3029927015304565, 1.5042579174041748, 2.8935048580169678, 0.5118703246116638]	rouhe	1	4
459	459	118	fn	dx_54603175_14637621.wav	D:\Python--software\pythonProject\thesis_dataset\P8_medical\thesis_dataset\use_wav_raw\54603175\14637621.wav	0	1	[2.3140087127685547, 3.100504159927368, 3.2102866172790527, 0.3326597511768341, 0.28635239601135254, 0.792597234249115]	jd	0	2
460	460	583	wz	dx_91692066_31612669.wav	D:\Python--software\pythonProject\thesis_dataset\P8_medical\thesis_dataset\use_wav_raw\91692066\31612669.wav	0	3	[1.6132354736328125, 0.0, 0.0, 2.9174060821533203, 0.7331805229187012, 1.7125962972640991]	wz	1	3
461	461	1135	fn	cy_693940721_2720581210.wav	D:\Python--software\pythonProject\thesis_dataset\P8_medical\thesis_dataset\use_wav_raw\693940721\2720581210.wav	0	1	[1.3652150630950928, 1.6289316415786743, 1.7283883094787598, 0.5940181612968445, 0.5818048715591431, 1.6161274909973145]	jd	0	2
462	462	336	fn	cy_697319524_2791594376.wav	D:\Python--software\pythonProject\thesis_dataset\P8_medical\thesis_dataset\use_wav_raw\697319524\2791594376.wav	0	1	[2.0808475017547607, 0.0, 0.6962932348251343, 2.1750152111053467, 1.8012698888778687, 1.2002828121185303]	wz	0	3
463	463	976	fn	cy_681618970_2455880088.wav	D:\Python--software\pythonProject\thesis_dataset\P8_medical\thesis_dataset\use_wav_raw\681618970\2455880088.wav	0	1	[1.7999756336212158, 4.683528900146484, 4.017800331115723, 0.0, 0.0, 0.7028995752334595]	fn	1	1
464	464	437	fn	dx_57308252_15412238.wav	D:\Python--software\pythonProject\thesis_dataset\P8_medical\thesis_dataset\use_wav_raw\57308252\15412238.wav	0	1	[1.7516249418258667, 2.4864089488983154, 1.545979619026184, 0.6935549378395081, 0.0, 2.059694528579712]	fn	1	1
465	465	1670	jd	cy_427758802_1036894287.wav	D:\Python--software\pythonProject\thesis_dataset\P8_medical\thesis_dataset\use_wav_raw\427758802\1036894287.wav	0	2	[1.4323805570602417, 2.4129483699798584, 2.145291805267334, 0.02292780578136444, 0.36848828196525574, 1.2215206623077393]	fn	0	1
466	466	1432	general	dx_80885085_23009830.wav	D:\Python--software\pythonProject\thesis_dataset\P8_medical\thesis_dataset\use_wav_raw\80885085\23009830.wav	0	0	[1.3777191638946533, 1.9828358888626099, 1.2467522621154785, 0.8080270290374756, 0.0, 1.9024407863616943]	fn	0	1
467	467	832	rouhe	cy_697281080_2790711922.wav	D:\Python--software\pythonProject\thesis_dataset\P8_medical\thesis_dataset\use_wav_raw\697281080\2790711922.wav	0	4	[1.919333577156067, 0.437208890914917, 0.5727397799491882, 2.247159004211426, 0.7783876061439514, 1.6515781879425049]	wz	0	3
468	468	1272	wz	dx_92591256_32221505.wav	D:\Python--software\pythonProject\thesis_dataset\P8_medical\thesis_dataset\use_wav_raw\92591256\32221505.wav	0	3	[1.5368437767028809, 0.0, 0.11216869205236435, 2.3940577507019043, 0.8936865925788879, 1.3688929080963135]	wz	1	3
469	469	1243	rouhe	dx_51975234_13732317.wav	D:\Python--software\pythonProject\thesis_dataset\P8_medical\thesis_dataset\use_wav_raw\51975234\13732317.wav	0	4	[2.0405242443084717, 0.7762293219566345, 1.4249413013458252, 1.5861724615097046, 1.1110185384750366, 0.9850022792816162]	general	0	0
470	470	879	rouhe	cy_703871008_2938156948.wav	D:\Python--software\pythonProject\thesis_dataset\P8_medical\thesis_dataset\use_wav_raw\703871008\2938156948.wav	0	4	[1.569977879524231, 0.0, 1.166894793510437, 1.186984658241272, 2.0989205837249756, 0.6725788712501526]	rouhe	1	4
471	471	94	fn	cy_711062235_3093800096.wav	D:\Python--software\pythonProject\thesis_dataset\P8_medical\thesis_dataset\use_wav_raw\711062235\3093800096.wav	0	1	[0.8716511130332947, 2.7381138801574707, 2.015850782394409, 0.0, 0.0, 1.4648934602737427]	fn	1	1
472	472	1058	rouhe	cy_557466818_1573826138.wav	D:\Python--software\pythonProject\thesis_dataset\P8_medical\thesis_dataset\use_wav_raw\557466818\1573826138.wav	0	4	[1.8866064548492432, 0.21860995888710022, 1.7020506858825684, 1.1372106075286865, 2.325629472732544, 0.6786383390426636]	rouhe	1	4
473	473	1431	fn	cy_711918824_3110173254.wav	D:\Python--software\pythonProject\thesis_dataset\P8_medical\thesis_dataset\use_wav_raw\711918824\3110173254.wav	0	1	[1.272426724433899, 2.8361732959747314, 0.8760997653007507, 0.8512237071990967, 0.0, 2.554213523864746]	fn	1	1
474	474	1340	general	dx_60103611_16361689.wav	D:\Python--software\pythonProject\thesis_dataset\P8_medical\thesis_dataset\use_wav_raw\60103611\16361689.wav	0	0	[1.1727896928787231, 1.294409990310669, 0.8913281559944153, 0.8312488198280334, 0.4005594551563263, 1.7378958463668823]	yl	0	5
475	475	1169	general	cy_673558854_2282797124.wav	D:\Python--software\pythonProject\thesis_dataset\P8_medical\thesis_dataset\use_wav_raw\673558854\2282797124.wav	0	0	[1.7930521965026855, 1.0566668510437012, 1.4722635746002197, 1.4714182615280151, 0.5884811878204346, 1.2021621465682983]	general	1	0
476	476	673	wz	dx_87091031_26594751.wav	D:\Python--software\pythonProject\thesis_dataset\P8_medical\thesis_dataset\use_wav_raw\87091031\26594751.wav	0	3	[1.8629412651062012, 0.0, 0.3377007246017456, 2.4718074798583984, 0.7791810631752014, 1.2516261339187622]	wz	1	3
477	477	186	wz	cy_681379855_2451183722.wav	D:\Python--software\pythonProject\thesis_dataset\P8_medical\thesis_dataset\use_wav_raw\681379855\2451183722.wav	0	3	[1.8927468061447144, 0.0, 0.5518097281455994, 1.9818840026855469, 1.8187915086746216, 1.3135647773742676]	wz	1	3
478	478	578	rouhe	cy_668525699_2178194982.wav	D:\Python--software\pythonProject\thesis_dataset\P8_medical\thesis_dataset\use_wav_raw\668525699\2178194982.wav	0	4	[1.8363840579986572, 0.0, 0.0, 2.8190674781799316, 0.9459524154663086, 1.902024269104004]	wz	0	3
479	479	790	general	cy_620980612_1906662947.wav	D:\Python--software\pythonProject\thesis_dataset\P8_medical\thesis_dataset\use_wav_raw\620980612\1906662947.wav	0	0	[2.0588619709014893, 1.2588188648223877, 2.1794424057006836, 1.187065601348877, 0.9841011762619019, 0.4588509798049927]	jd	0	2
480	480	1704	yl	cy_722561282_3348321895.wav	D:\Python--software\pythonProject\thesis_dataset\P8_medical\thesis_dataset\use_wav_raw\722561282\3348321895.wav	0	5	[1.615989327430725, 0.9608672261238098, 0.9253277778625488, 1.4693917036056519, 0.49750033020973206, 1.690212368965149]	yl	1	5
481	481	1502	general	cy_713370592_3138075982.wav	D:\Python--software\pythonProject\thesis_dataset\P8_medical\thesis_dataset\use_wav_raw\713370592\3138075982.wav	0	0	[2.090764284133911, 0.7331971526145935, 0.6760883927345276, 1.9753787517547607, 0.7930129766464233, 1.7017862796783447]	general	1	0
482	482	1778	general	cy_723718426_3376984230.wav	D:\Python--software\pythonProject\thesis_dataset\P8_medical\thesis_dataset\use_wav_raw\723718426\3376984230.wav	0	0	[1.801590919494629, 0.0, 0.33729514479637146, 1.674891471862793, 2.2828176021575928, 1.3917300701141357]	rouhe	0	4
483	483	1117	wz	cy_716140312_3201552872.wav	D:\Python--software\pythonProject\thesis_dataset\P8_medical\thesis_dataset\use_wav_raw\716140312\3201552872.wav	0	3	[2.156090497970581, 0.0, 0.9092801809310913, 2.2751524448394775, 2.0270004272460938, 0.8785973191261292]	wz	1	3
484	484	710	rouhe	cy_694951414_2742900676.wav	D:\Python--software\pythonProject\thesis_dataset\P8_medical\thesis_dataset\use_wav_raw\694951414\2742900676.wav	0	4	[2.079092025756836, 0.0, 0.4573608338832855, 1.9215527772903442, 2.6588809490203857, 1.449310064315796]	rouhe	1	4
485	485	1538	general	cy_658952207_2109717215.wav	D:\Python--software\pythonProject\thesis_dataset\P8_medical\thesis_dataset\use_wav_raw\658952207\2109717215.wav	0	0	[1.4369266033172607, 2.1126904487609863, 0.7710480093955994, 1.2194818258285522, 0.0, 2.33232045173645]	yl	0	5
486	486	433	rouhe	cy_664445294_2140204709.wav	D:\Python--software\pythonProject\thesis_dataset\P8_medical\thesis_dataset\use_wav_raw\664445294\2140204709.wav	0	4	[1.753385066986084, 0.0, 0.0, 2.486206293106079, 1.8366822004318237, 1.8842049837112427]	wz	0	3
487	487	687	general	cy_712843823_3127041353.wav	D:\Python--software\pythonProject\thesis_dataset\P8_medical\thesis_dataset\use_wav_raw\712843823\3127041353.wav	0	0	[1.85822331905365, 0.17275860905647278, 0.8887373805046082, 1.8901499509811401, 1.1987956762313843, 1.1982120275497437]	wz	0	3
488	488	781	fn	dx_90602000_29423833.wav	D:\Python--software\pythonProject\thesis_dataset\P8_medical\thesis_dataset\use_wav_raw\90602000\29423833.wav	0	1	[1.6062822341918945, 2.4412899017333984, 1.2339905500411987, 0.7776827216148376, 0.0, 2.2811691761016846]	fn	1	1
489	489	150	fn	cy_683375197_2493677844.wav	D:\Python--software\pythonProject\thesis_dataset\P8_medical\thesis_dataset\use_wav_raw\683375197\2493677844.wav	0	1	[1.3558708429336548, 2.7434353828430176, 2.069404363632202, 0.0, 0.12606456875801086, 1.5893226861953735]	fn	1	1
490	490	1104	general	cy_712334712_3117925773.wav	D:\Python--software\pythonProject\thesis_dataset\P8_medical\thesis_dataset\use_wav_raw\712334712\3117925773.wav	0	0	[1.9269920587539673, 0.0, 0.8971788883209229, 1.189316987991333, 2.299034595489502, 1.0299018621444702]	rouhe	0	4
491	491	653	fn	dx_90596331_29397074.wav	D:\Python--software\pythonProject\thesis_dataset\P8_medical\thesis_dataset\use_wav_raw\90596331\29397074.wav	0	1	[0.8769866228103638, 2.6863820552825928, 2.0743255615234375, 0.0, 0.0, 1.148229718208313]	fn	1	1
492	492	1587	general	cy_723993629_3382229646.wav	D:\Python--software\pythonProject\thesis_dataset\P8_medical\thesis_dataset\use_wav_raw\723993629\3382229646.wav	0	0	[1.8958081007003784, 0.7672907710075378, 1.8280069828033447, 1.116491675376892, 1.3442302942276, 0.5128443837165833]	general	1	0
493	493	339	general	cy_708675896_3047243266.wav	D:\Python--software\pythonProject\thesis_dataset\P8_medical\thesis_dataset\use_wav_raw\708675896\3047243266.wav	0	0	[1.2794723510742188, 2.3252816200256348, 2.3673064708709717, 0.30094391107559204, 0.14621075987815857, 1.1235288381576538]	jd	0	2
494	494	1056	rouhe	cy_720687336_3307063592.wav	D:\Python--software\pythonProject\thesis_dataset\P8_medical\thesis_dataset\use_wav_raw\720687336\3307063592.wav	0	4	[1.8182560205459595, 0.0, 1.0767595767974854, 1.4439890384674072, 2.6191775798797607, 0.6599759459495544]	rouhe	1	4
495	495	837	fn	cy_594386602_1767800210.wav	D:\Python--software\pythonProject\thesis_dataset\P8_medical\thesis_dataset\use_wav_raw\594386602\1767800210.wav	0	1	[1.5453805923461914, 3.0246901512145996, 2.780217409133911, 0.0, 0.6355658173561096, 1.210946798324585]	fn	1	1
496	496	1387	fn	dx_92322944_31694243.wav	D:\Python--software\pythonProject\thesis_dataset\P8_medical\thesis_dataset\use_wav_raw\92322944\31694243.wav	0	1	[1.2717456817626953, 1.8298078775405884, 1.1328622102737427, 0.8426649570465088, 0.0, 1.9503607749938965]	yl	0	5
497	497	1545	rouhe	cy_723691707_3375245014.wav	D:\Python--software\pythonProject\thesis_dataset\P8_medical\thesis_dataset\use_wav_raw\723691707\3375245014.wav	0	4	[2.175079584121704, 0.0, 1.3811852931976318, 1.5289512872695923, 2.8506648540496826, 0.7075857520103455]	rouhe	1	4
498	498	216	rouhe	cy_708611974_3044512760.wav	D:\Python--software\pythonProject\thesis_dataset\P8_medical\thesis_dataset\use_wav_raw\708611974\3044512760.wav	0	4	[2.280085802078247, 0.0, 1.0288394689559937, 2.024339437484741, 2.6033425331115723, 0.7617700099945068]	rouhe	1	4
499	499	434	fn	cy_644032736_2029460588.wav	D:\Python--software\pythonProject\thesis_dataset\P8_medical\thesis_dataset\use_wav_raw\644032736\2029460588.wav	0	1	[2.0918400287628174, 2.9605672359466553, 2.577976942062378, 0.21550147235393524, 0.09970584511756897, 1.3042058944702148]	fn	1	1
500	500	1314	general	cy_686980309_2571607788.wav	D:\Python--software\pythonProject\thesis_dataset\P8_medical\thesis_dataset\use_wav_raw\686980309\2571607788.wav	0	0	[1.985201358795166, 1.0794836282730103, 1.1564348936080933, 1.4470720291137695, 0.7306067943572998, 1.410652995109558]	general	1	0
501	501	476	wz	dx_84438061_24123545.wav	D:\Python--software\pythonProject\thesis_dataset\P8_medical\thesis_dataset\use_wav_raw\84438061\24123545.wav	0	3	[1.8163584470748901, 0.23528850078582764, 1.1398922204971313, 1.7956786155700684, 0.9658690690994263, 0.9339730143547058]	general	0	0
502	502	816	rouhe	cy_720349178_3299380190.wav	D:\Python--software\pythonProject\thesis_dataset\P8_medical\thesis_dataset\use_wav_raw\720349178\3299380190.wav	0	4	[1.9193100929260254, 0.0, 0.8207439184188843, 1.5770713090896606, 3.5738484859466553, 0.1744256168603897]	rouhe	1	4
503	503	138	fn	dx_89804477_28332090.wav	D:\Python--software\pythonProject\thesis_dataset\P8_medical\thesis_dataset\use_wav_raw\89804477\28332090.wav	0	1	[1.5984715223312378, 3.6130034923553467, 2.7124392986297607, 0.0, 0.0, 1.3125468492507935]	fn	1	1
504	504	918	general	cy_717808607_3239988649.wav	D:\Python--software\pythonProject\thesis_dataset\P8_medical\thesis_dataset\use_wav_raw\717808607\3239988649.wav	0	0	[1.6800554990768433, 0.012487832456827164, 1.3724792003631592, 1.103267788887024, 2.125779867172241, 0.9144033789634705]	rouhe	0	4
505	505	1672	general	dx_85700608_24597553.wav	D:\Python--software\pythonProject\thesis_dataset\P8_medical\thesis_dataset\use_wav_raw\85700608\24597553.wav	0	0	[1.4587098360061646, 1.1738297939300537, 0.7460658550262451, 1.3004300594329834, 0.4489052891731262, 1.9592721462249756]	yl	0	5
506	506	1124	yl	dx_89468403_32026851.wav	D:\Python--software\pythonProject\thesis_dataset\P8_medical\thesis_dataset\use_wav_raw\89468403\32026851.wav	0	5	[1.1549177169799805, 1.1171804666519165, 0.04222296178340912, 1.7133500576019287, 0.0, 2.464761734008789]	yl	1	5
507	507	1401	yl	cy_718169095_3250011396.wav	D:\Python--software\pythonProject\thesis_dataset\P8_medical\thesis_dataset\use_wav_raw\718169095\3250011396.wav	0	5	[1.2476305961608887, 1.8049997091293335, 1.8281153440475464, 0.0, 1.4941738843917847, 1.4341880083084106]	jd	0	2
508	508	1635	jd	dx_77288236_21887610.wav	D:\Python--software\pythonProject\thesis_dataset\P8_medical\thesis_dataset\use_wav_raw\77288236\21887610.wav	0	2	[1.6422878503799438, 0.0, 0.1700272262096405, 2.4621903896331787, 1.0682311058044434, 1.173902988433838]	wz	0	3
509	509	93	fn	cy_437144255_1072512441.wav	D:\Python--software\pythonProject\thesis_dataset\P8_medical\thesis_dataset\use_wav_raw\437144255\1072512441.wav	0	1	[1.6210802793502808, 2.4578564167022705, 2.134758710861206, 0.07521573454141617, 0.6459704637527466, 1.5628480911254883]	fn	1	1
510	510	922	rouhe	cy_670469502_2218229146.wav	D:\Python--software\pythonProject\thesis_dataset\P8_medical\thesis_dataset\use_wav_raw\670469502\2218229146.wav	0	4	[1.829485297203064, 1.593431830406189, 1.9488500356674194, 1.018004059791565, 0.4406038224697113, 0.7918369770050049]	jd	0	2
511	511	1614	general	cy_673645164_2284678056.wav	D:\Python--software\pythonProject\thesis_dataset\P8_medical\thesis_dataset\use_wav_raw\673645164\2284678056.wav	0	0	[1.6115957498550415, 0.24346765875816345, 0.4186466634273529, 1.6989375352859497, 1.163830041885376, 1.8227826356887817]	yl	0	5
512	512	701	wz	cy_724704215_3400362768.wav	D:\Python--software\pythonProject\thesis_dataset\P8_medical\thesis_dataset\use_wav_raw\724704215\3400362768.wav	0	3	[1.3205747604370117, 1.0988584756851196, 0.47327712178230286, 1.1378533840179443, 0.6426782608032227, 2.302525520324707]	yl	0	5
513	513	1037	wz	dx_91272395_30221517.wav	D:\Python--software\pythonProject\thesis_dataset\P8_medical\thesis_dataset\use_wav_raw\91272395\30221517.wav	0	3	[1.7854925394058228, 0.0, 0.46015867590904236, 2.6601014137268066, 1.1025059223175049, 1.0327483415603638]	wz	1	3
514	514	403	rouhe	cy_691147819_2661123322.wav	D:\Python--software\pythonProject\thesis_dataset\P8_medical\thesis_dataset\use_wav_raw\691147819\2661123322.wav	0	4	[2.243561267852783, 0.0, 0.660232424736023, 1.8170536756515503, 2.743046760559082, 0.9922524094581604]	rouhe	1	4
515	515	1741	yl	cy_692412837_2689000072.wav	D:\Python--software\pythonProject\thesis_dataset\P8_medical\thesis_dataset\use_wav_raw\692412837\2689000072.wav	0	5	[1.7126474380493164, 0.15548673272132874, 1.19026780128479, 0.9988722801208496, 2.040353536605835, 1.2503743171691895]	rouhe	0	4
516	516	66	general	dx_87009613_26185393.wav	D:\Python--software\pythonProject\thesis_dataset\P8_medical\thesis_dataset\use_wav_raw\87009613\26185393.wav	0	0	[2.080685615539551, 1.2223585844039917, 1.8476779460906982, 1.0530478954315186, 1.0195879936218262, 0.7218796014785767]	general	1	0
517	517	1257	yl	cy_698817170_2824904334.wav	D:\Python--software\pythonProject\thesis_dataset\P8_medical\thesis_dataset\use_wav_raw\698817170\2824904334.wav	0	5	[1.1180437803268433, 2.2179532051086426, 0.6708356738090515, 0.5736504197120667, 0.0, 2.6854305267333984]	yl	1	5
518	518	549	wz	dx_84096642_28304707.wav	D:\Python--software\pythonProject\thesis_dataset\P8_medical\thesis_dataset\use_wav_raw\84096642\28304707.wav	0	3	[1.6853711605072021, 0.23290438950061798, 0.8587315082550049, 1.9686293601989746, 0.706777811050415, 0.9708085060119629]	wz	1	3
519	519	707	yl	cy_688115999_2596486872.wav	D:\Python--software\pythonProject\thesis_dataset\P8_medical\thesis_dataset\use_wav_raw\688115999\2596486872.wav	0	5	[1.134523868560791, 0.7890380024909973, 0.0, 1.1491292715072632, 0.7630773782730103, 2.991276264190674]	yl	1	5
520	520	1558	wz	cy_721130997_3316597479.wav	D:\Python--software\pythonProject\thesis_dataset\P8_medical\thesis_dataset\use_wav_raw\721130997\3316597479.wav	0	3	[1.5084270238876343, 0.0, 0.0, 2.3712477684020996, 0.9725360870361328, 2.1295509338378906]	wz	1	3
521	521	313	general	dx_74841249_21160893.wav	D:\Python--software\pythonProject\thesis_dataset\P8_medical\thesis_dataset\use_wav_raw\74841249\21160893.wav	0	0	[1.7066607475280762, 0.9567274451255798, 0.5860996246337891, 1.8531781435012817, 0.0, 1.5558017492294312]	wz	0	3
522	522	820	wz	cy_714569759_3164363862.wav	D:\Python--software\pythonProject\thesis_dataset\P8_medical\thesis_dataset\use_wav_raw\714569759\3164363862.wav	0	3	[1.6323646306991577, 0.0, 0.0, 2.625919818878174, 0.7533693313598633, 2.0212135314941406]	wz	1	3
523	523	485	general	dx_67363411_18898986.wav	D:\Python--software\pythonProject\thesis_dataset\P8_medical\thesis_dataset\use_wav_raw\67363411\18898986.wav	0	0	[1.3688069581985474, 1.4872393608093262, 0.846294105052948, 1.235602617263794, 0.25074368715286255, 2.1436634063720703]	yl	0	5
524	524	1335	rouhe	cy_684293417_2514144166.wav	D:\Python--software\pythonProject\thesis_dataset\P8_medical\thesis_dataset\use_wav_raw\684293417\2514144166.wav	0	4	[2.106069564819336, 0.0, 0.8135427236557007, 1.8149855136871338, 2.395111322402954, 1.2366160154342651]	rouhe	1	4
525	525	602	jd	cy_714351931_3159616114.wav	D:\Python--software\pythonProject\thesis_dataset\P8_medical\thesis_dataset\use_wav_raw\714351931\3159616114.wav	0	2	[1.9997937679290771, 0.6712281107902527, 1.9674327373504639, 1.0499227046966553, 1.7043125629425049, 0.49410584568977356]	general	0	0
526	526	456	general	cy_649090805_2055733121.wav	D:\Python--software\pythonProject\thesis_dataset\P8_medical\thesis_dataset\use_wav_raw\649090805\2055733121.wav	0	0	[1.9910892248153687, 1.3851404190063477, 2.1821608543395996, 0.8245970606803894, 0.8367835879325867, 0.36266788840293884]	jd	0	2
527	527	399	fn	dx_57284218_15377196.wav	D:\Python--software\pythonProject\thesis_dataset\P8_medical\thesis_dataset\use_wav_raw\57284218\15377196.wav	0	1	[1.636089563369751, 3.262972354888916, 2.0597987174987793, 0.44317811727523804, 0.0, 1.7109414339065552]	fn	1	1
528	528	1555	fn	dx_65539775_18088892.wav	D:\Python--software\pythonProject\thesis_dataset\P8_medical\thesis_dataset\use_wav_raw\65539775\18088892.wav	0	1	[1.2391669750213623, 2.7539520263671875, 1.5076106786727905, 0.7156962156295776, 0.0, 2.083045482635498]	fn	1	1
529	529	638	wz	dx_88034437_26466204.wav	D:\Python--software\pythonProject\thesis_dataset\P8_medical\thesis_dataset\use_wav_raw\88034437\26466204.wav	0	3	[1.972822904586792, 0.5789297223091125, 1.3748407363891602, 1.7507370710372925, 0.9480312466621399, 0.7093269228935242]	general	0	0
530	530	1115	rouhe	cy_694218380_2726436170.wav	D:\Python--software\pythonProject\thesis_dataset\P8_medical\thesis_dataset\use_wav_raw\694218380\2726436170.wav	0	4	[1.9187535047531128, 0.0, 0.0, 2.378666639328003, 1.9882844686508179, 1.863073706626892]	wz	0	3
531	531	1398	fn	dx_91051151_30260942.wav	D:\Python--software\pythonProject\thesis_dataset\P8_medical\thesis_dataset\use_wav_raw\91051151\30260942.wav	0	1	[1.5537009239196777, 3.5944182872772217, 2.386381149291992, 0.0, 0.0, 1.672136664390564]	fn	1	1
532	532	302	rouhe	cy_719264689_3273408895.wav	D:\Python--software\pythonProject\thesis_dataset\P8_medical\thesis_dataset\use_wav_raw\719264689\3273408895.wav	0	4	[1.230812907218933, 0.5289996266365051, 0.17753760516643524, 1.5433372259140015, 0.7715045809745789, 2.2359256744384766]	yl	0	5
533	533	1071	rouhe	cy_719270691_3273869539.wav	D:\Python--software\pythonProject\thesis_dataset\P8_medical\thesis_dataset\use_wav_raw\719270691\3273869539.wav	0	4	[2.115910053253174, 0.0, 0.0, 2.649550437927246, 1.9112354516983032, 1.6555287837982178]	wz	0	3
534	534	1367	general	cy_652903645_2077988546.wav	D:\Python--software\pythonProject\thesis_dataset\P8_medical\thesis_dataset\use_wav_raw\652903645\2077988546.wav	0	0	[1.616384506225586, 1.407564401626587, 1.123394250869751, 0.9418513774871826, 0.6673597693443298, 1.8631614446640015]	yl	0	5
535	535	1360	yl	dx_88171332_28137015.wav	D:\Python--software\pythonProject\thesis_dataset\P8_medical\thesis_dataset\use_wav_raw\88171332\28137015.wav	0	5	[1.9026176929473877, 0.0, 0.5239776372909546, 2.16957688331604, 2.107077121734619, 0.5678008198738098]	wz	0	3
536	536	1055	general	cy_654900062_2087056355.wav	D:\Python--software\pythonProject\thesis_dataset\P8_medical\thesis_dataset\use_wav_raw\654900062\2087056355.wav	0	0	[1.9419653415679932, 0.0, 1.3792028427124023, 1.7014814615249634, 1.7394577264785767, 0.5375471115112305]	general	1	0
537	537	1274	yl	cy_719224909_3272036049.wav	D:\Python--software\pythonProject\thesis_dataset\P8_medical\thesis_dataset\use_wav_raw\719224909\3272036049.wav	0	5	[1.5398280620574951, 1.6967345476150513, 0.47269269824028015, 1.1702868938446045, 0.0, 2.7207436561584473]	yl	1	5
538	538	648	general	cy_707785098_3028049798.wav	D:\Python--software\pythonProject\thesis_dataset\P8_medical\thesis_dataset\use_wav_raw\707785098\3028049798.wav	0	0	[1.9715170860290527, 0.0, 1.0314959287643433, 1.5973562002182007, 2.3326077461242676, 0.9593213796615601]	rouhe	0	4
539	539	413	jd	dx_84826716_24277023.wav	D:\Python--software\pythonProject\thesis_dataset\P8_medical\thesis_dataset\use_wav_raw\84826716\24277023.wav	0	2	[1.5425976514816284, 3.264291524887085, 2.8546392917633057, 0.0, 0.0, 1.0763885974884033]	fn	0	1
540	540	1212	general	cy_723619456_3375042432.wav	D:\Python--software\pythonProject\thesis_dataset\P8_medical\thesis_dataset\use_wav_raw\723619456\3375042432.wav	0	0	[1.570206642150879, 0.5638182759284973, 0.7599999308586121, 1.3598583936691284, 0.984442412853241, 1.575024127960205]	yl	0	5
541	541	1575	rouhe	dx_91085255_30452049.wav	D:\Python--software\pythonProject\thesis_dataset\P8_medical\thesis_dataset\use_wav_raw\91085255\30452049.wav	0	4	[1.7424684762954712, 0.0, 1.017996907234192, 1.7448443174362183, 1.8286962509155273, 0.6389812231063843]	rouhe	1	4
542	542	1366	jd	dx_84199007_26686546.wav	D:\Python--software\pythonProject\thesis_dataset\P8_medical\thesis_dataset\use_wav_raw\84199007\26686546.wav	0	2	[1.8394774198532104, 0.10538902133703232, 0.40690889954566956, 2.3746886253356934, 0.7419330477714539, 1.4802889823913574]	wz	0	3
543	543	1381	yl	dx_91375969_30393836.wav	D:\Python--software\pythonProject\thesis_dataset\P8_medical\thesis_dataset\use_wav_raw\91375969\30393836.wav	0	5	[1.2743595838546753, 1.5249089002609253, 0.3932766914367676, 1.2442535161972046, 0.0, 2.44077730178833]	yl	1	5
544	544	1686	yl	dx_90652993_29696865.wav	D:\Python--software\pythonProject\thesis_dataset\P8_medical\thesis_dataset\use_wav_raw\90652993\29696865.wav	0	5	[1.2818639278411865, 1.9507110118865967, 0.3989396393299103, 1.1870063543319702, 0.0, 2.396176338195801]	yl	1	5
545	545	975	yl	cy_702264986_2901666914.wav	D:\Python--software\pythonProject\thesis_dataset\P8_medical\thesis_dataset\use_wav_raw\702264986\2901666914.wav	0	5	[1.3343499898910522, 1.4639722108840942, 0.07270447909832001, 1.4520562887191772, 0.0, 2.857123613357544]	yl	1	5
546	546	964	fn	cy_717475752_3232280516.wav	D:\Python--software\pythonProject\thesis_dataset\P8_medical\thesis_dataset\use_wav_raw\717475752\3232280516.wav	0	1	[1.0961209535598755, 2.760408639907837, 2.251890182495117, 0.0, 0.0, 1.3617334365844727]	fn	1	1
547	547	1061	general	dx_50052183_13088139.wav	D:\Python--software\pythonProject\thesis_dataset\P8_medical\thesis_dataset\use_wav_raw\50052183\13088139.wav	0	0	[1.8882052898406982, 1.3034337759017944, 2.0851552486419678, 1.0060486793518066, 0.7483326196670532, 0.5656315088272095]	jd	0	2
548	548	1158	yl	cy_709115402_3057087240.wav	D:\Python--software\pythonProject\thesis_dataset\P8_medical\thesis_dataset\use_wav_raw\709115402\3057087240.wav	0	5	[1.5049803256988525, 1.7374664545059204, 0.747941255569458, 1.1375054121017456, 0.0, 2.5386407375335693]	yl	1	5
549	549	1405	yl	dx_91281651_30253082.wav	D:\Python--software\pythonProject\thesis_dataset\P8_medical\thesis_dataset\use_wav_raw\91281651\30253082.wav	0	5	[1.3857749700546265, 2.361337900161743, 1.1286300420761108, 0.7516791224479675, 0.0, 2.4786581993103027]	yl	1	5
550	550	256	yl	cy_680462270_2430956710.wav	D:\Python--software\pythonProject\thesis_dataset\P8_medical\thesis_dataset\use_wav_raw\680462270\2430956710.wav	0	5	[1.8059380054473877, 0.6789310574531555, 0.8609399795532227, 1.4601079225540161, 0.9946700930595398, 1.6579291820526123]	general	0	0
551	551	257	fn	cy_691232556_2662827672.wav	D:\Python--software\pythonProject\thesis_dataset\P8_medical\thesis_dataset\use_wav_raw\691232556\2662827672.wav	0	1	[2.1653733253479004, 0.0, 0.6839183568954468, 2.011139154434204, 2.908352851867676, 0.9007884860038757]	rouhe	0	4
552	552	341	yl	cy_719288462_3273220750.wav	D:\Python--software\pythonProject\thesis_dataset\P8_medical\thesis_dataset\use_wav_raw\719288462\3273220750.wav	0	5	[1.6360819339752197, 0.8380541801452637, 0.5088524222373962, 1.710034966468811, 0.41416826844215393, 1.9819386005401611]	yl	1	5
553	553	1594	wz	cy_674139190_2296073742.wav	D:\Python--software\pythonProject\thesis_dataset\P8_medical\thesis_dataset\use_wav_raw\674139190\2296073742.wav	0	3	[1.5372294187545776, 0.0, 0.0, 2.7420806884765625, 0.3253961205482483, 1.999781847000122]	wz	1	3
554	554	585	wz	cy_701084692_2875464378.wav	D:\Python--software\pythonProject\thesis_dataset\P8_medical\thesis_dataset\use_wav_raw\701084692\2875464378.wav	0	3	[1.4888540506362915, 1.3493778705596924, 1.343133807182312, 1.0326322317123413, 0.5470880270004272, 1.5074745416641235]	yl	0	5
555	555	101	general	cy_591081511_1750922651.wav	D:\Python--software\pythonProject\thesis_dataset\P8_medical\thesis_dataset\use_wav_raw\591081511\1750922651.wav	0	0	[2.2230303287506104, 0.7531395554542542, 1.3569029569625854, 1.6093571186065674, 1.4192676544189453, 1.2458723783493042]	general	1	0
556	556	1000	jd	dx_89994595_28686824.wav	D:\Python--software\pythonProject\thesis_dataset\P8_medical\thesis_dataset\use_wav_raw\89994595\28686824.wav	0	2	[1.4637870788574219, 2.3372647762298584, 2.097759246826172, 0.2933409512042999, 0.32283857464790344, 1.2492555379867554]	fn	0	1
557	557	159	wz	dx_91574478_30975886.wav	D:\Python--software\pythonProject\thesis_dataset\P8_medical\thesis_dataset\use_wav_raw\91574478\30975886.wav	0	3	[1.93405020236969, 0.5038647055625916, 1.0946946144104004, 1.800248384475708, 0.8415077328681946, 1.1543238162994385]	general	0	0
558	558	1093	rouhe	cy_722872132_3356796339.wav	D:\Python--software\pythonProject\thesis_dataset\P8_medical\thesis_dataset\use_wav_raw\722872132\3356796339.wav	0	4	[1.2538756132125854, 2.138967752456665, 0.6217144727706909, 0.818434476852417, 0.0, 2.614053964614868]	yl	0	5
559	559	1453	rouhe	cy_724618580_3398832006.wav	D:\Python--software\pythonProject\thesis_dataset\P8_medical\thesis_dataset\use_wav_raw\724618580\3398832006.wav	0	4	[1.3721511363983154, 2.9501848220825195, 1.0202462673187256, 0.24882784485816956, 0.0, 2.904282808303833]	fn	0	1
560	560	590	general	cy_440807732_1084971126.wav	D:\Python--software\pythonProject\thesis_dataset\P8_medical\thesis_dataset\use_wav_raw\440807732\1084971126.wav	0	0	[1.7133615016937256, 0.4650275409221649, 0.5603982210159302, 2.1874823570251465, 0.3786940574645996, 1.521743655204773]	wz	0	3
561	561	362	yl	dx_77346450_21866947.wav	D:\Python--software\pythonProject\thesis_dataset\P8_medical\thesis_dataset\use_wav_raw\77346450\21866947.wav	0	5	[1.3234177827835083, 1.3988149166107178, 1.1570950746536255, 0.946527361869812, 0.35397613048553467, 1.8949229717254639]	yl	1	5
562	562	520	wz	cy_719371623_3274705603.wav	D:\Python--software\pythonProject\thesis_dataset\P8_medical\thesis_dataset\use_wav_raw\719371623\3274705603.wav	0	3	[1.7370434999465942, 0.47208353877067566, 0.46219417452812195, 1.972164273262024, 0.6858651638031006, 1.7802897691726685]	wz	1	3
563	563	136	yl	cy_667657143_2163455644.wav	D:\Python--software\pythonProject\thesis_dataset\P8_medical\thesis_dataset\use_wav_raw\667657143\2163455644.wav	0	5	[1.361535906791687, 2.2205069065093994, 1.117942214012146, 0.7540336847305298, 0.0, 2.2843570709228516]	yl	1	5
564	564	850	general	cy_704569798_2954507896.wav	D:\Python--software\pythonProject\thesis_dataset\P8_medical\thesis_dataset\use_wav_raw\704569798\2954507896.wav	0	0	[1.344422698020935, 1.3725076913833618, 0.8009030818939209, 1.1621662378311157, 0.34649068117141724, 2.1076531410217285]	yl	0	5
565	565	630	yl	dx_92383345_32027433.wav	D:\Python--software\pythonProject\thesis_dataset\P8_medical\thesis_dataset\use_wav_raw\92383345\32027433.wav	0	5	[1.7528293132781982, 1.304238200187683, 0.762019693851471, 1.4477064609527588, 0.17070844769477844, 1.9000380039215088]	yl	1	5
566	566	859	rouhe	cy_665071172_2143215503.wav	D:\Python--software\pythonProject\thesis_dataset\P8_medical\thesis_dataset\use_wav_raw\665071172\2143215503.wav	0	4	[1.7986665964126587, 0.8634011745452881, 1.448917031288147, 1.1805633306503296, 1.2854481935501099, 1.5119377374649048]	general	0	0
567	567	1173	rouhe	cy_719445597_3277649892.wav	D:\Python--software\pythonProject\thesis_dataset\P8_medical\thesis_dataset\use_wav_raw\719445597\3277649892.wav	0	4	[1.9080965518951416, 0.0, 1.0684525966644287, 1.3969752788543701, 2.8271656036376953, 0.49649110436439514]	rouhe	1	4
568	568	1223	jd	dx_57983592_15621523.wav	D:\Python--software\pythonProject\thesis_dataset\P8_medical\thesis_dataset\use_wav_raw\57983592\15621523.wav	0	2	[1.3328849077224731, 1.600442886352539, 1.407214879989624, 0.6976112127304077, 0.3690110146999359, 1.6406956911087036]	yl	0	5
569	569	526	fn	cy_716237932_3204159308.wav	D:\Python--software\pythonProject\thesis_dataset\P8_medical\thesis_dataset\use_wav_raw\716237932\3204159308.wav	0	1	[1.8322957754135132, 0.24021577835083008, 0.7595750689506531, 1.406456708908081, 1.667147159576416, 1.7594190835952759]	general	0	0
570	570	513	general	cy_722921780_3356817364.wav	D:\Python--software\pythonProject\thesis_dataset\P8_medical\thesis_dataset\use_wav_raw\722921780\3356817364.wav	0	0	[1.6166645288467407, 0.22969971597194672, 0.5242457389831543, 1.7925803661346436, 1.0359312295913696, 1.6622905731201172]	wz	0	3
571	571	1271	yl	cy_667609247_2159620364.wav	D:\Python--software\pythonProject\thesis_dataset\P8_medical\thesis_dataset\use_wav_raw\667609247\2159620364.wav	0	5	[1.9315598011016846, 0.7716466784477234, 1.07860267162323, 1.397352933883667, 1.0469590425491333, 1.6286221742630005]	general	0	0
572	572	1080	rouhe	cy_709923870_3071556145.wav	D:\Python--software\pythonProject\thesis_dataset\P8_medical\thesis_dataset\use_wav_raw\709923870\3071556145.wav	0	4	[1.9866198301315308, 0.0, 0.7827320098876953, 1.9708763360977173, 2.0315914154052734, 0.9355530738830566]	rouhe	1	4
573	573	962	wz	cy_671079700_2231027278.wav	D:\Python--software\pythonProject\thesis_dataset\P8_medical\thesis_dataset\use_wav_raw\671079700\2231027278.wav	0	3	[1.1286506652832031, 2.263167142868042, 1.7200167179107666, 0.3818483352661133, 0.0, 1.604170322418213]	fn	0	1
574	574	1451	fn	cy_724434254_3393976859.wav	D:\Python--software\pythonProject\thesis_dataset\P8_medical\thesis_dataset\use_wav_raw\724434254\3393976859.wav	0	1	[1.4178650379180908, 2.721320867538452, 2.0068178176879883, 0.14206872880458832, 0.01246325671672821, 1.623992919921875]	fn	1	1
575	575	1748	general	cy_699622312_2843066098.wav	D:\Python--software\pythonProject\thesis_dataset\P8_medical\thesis_dataset\use_wav_raw\699622312\2843066098.wav	0	0	[1.7615212202072144, 0.8203456401824951, 1.6894910335540771, 1.0972169637680054, 1.2087723016738892, 0.8189818859100342]	general	1	0
576	576	1036	rouhe	cy_674802457_2309299894.wav	D:\Python--software\pythonProject\thesis_dataset\P8_medical\thesis_dataset\use_wav_raw\674802457\2309299894.wav	0	4	[2.3210413455963135, 0.0, 1.140775203704834, 1.8677154779434204, 2.1996214389801025, 0.9888446927070618]	general	0	0
577	577	268	rouhe	cy_259034107_475332071.wav	D:\Python--software\pythonProject\thesis_dataset\P8_medical\thesis_dataset\use_wav_raw\259034107\475332071.wav	0	4	[1.2195054292678833, 2.0940744876861572, 2.272239923477173, 0.23650652170181274, 0.4415943920612335, 0.9459378719329834]	jd	0	2
578	578	436	jd	dx_89444539_31914772.wav	D:\Python--software\pythonProject\thesis_dataset\P8_medical\thesis_dataset\use_wav_raw\89444539\31914772.wav	0	2	[1.943733811378479, 2.4730615615844727, 2.4811902046203613, 0.6967536211013794, 0.0, 0.9588338732719421]	jd	1	2
579	579	1443	fn	cy_717951063_3243327346.wav	D:\Python--software\pythonProject\thesis_dataset\P8_medical\thesis_dataset\use_wav_raw\717951063\3243327346.wav	0	1	[1.1227197647094727, 2.4712119102478027, 1.3077000379562378, 0.5680187344551086, 0.0, 2.117551565170288]	fn	1	1
580	580	977	general	dx_91267340_30179287.wav	D:\Python--software\pythonProject\thesis_dataset\P8_medical\thesis_dataset\use_wav_raw\91267340\30179287.wav	0	0	[1.6841731071472168, 0.0, 1.0049047470092773, 1.8285270929336548, 1.2528306245803833, 0.8326336741447449]	wz	0	3
581	581	957	general	cy_694686489_2736047948.wav	D:\Python--software\pythonProject\thesis_dataset\P8_medical\thesis_dataset\use_wav_raw\694686489\2736047948.wav	0	0	[1.4343196153640747, 0.0, 0.3834109604358673, 1.7206898927688599, 1.3613349199295044, 1.461826205253601]	wz	0	3
582	582	1259	general	cy_716683601_3213571316.wav	D:\Python--software\pythonProject\thesis_dataset\P8_medical\thesis_dataset\use_wav_raw\716683601\3213571316.wav	0	0	[1.723961353302002, 0.0, 0.7404598593711853, 1.2691346406936646, 1.840041160583496, 1.2627824544906616]	rouhe	0	4
583	583	1130	general	cy_717107800_3223540094.wav	D:\Python--software\pythonProject\thesis_dataset\P8_medical\thesis_dataset\use_wav_raw\717107800\3223540094.wav	0	0	[1.2544187307357788, 1.4315781593322754, 0.6720086336135864, 1.0343562364578247, 0.1610199511051178, 2.144345998764038]	yl	0	5
584	584	860	wz	cy_673971877_2291588306.wav	D:\Python--software\pythonProject\thesis_dataset\P8_medical\thesis_dataset\use_wav_raw\673971877\2291588306.wav	0	3	[2.2540619373321533, 0.18586362898349762, 0.41468095779418945, 2.5469443798065186, 1.1793633699417114, 1.8207378387451172]	wz	1	3
585	585	1637	rouhe	cy_693180154_2704895748.wav	D:\Python--software\pythonProject\thesis_dataset\P8_medical\thesis_dataset\use_wav_raw\693180154\2704895748.wav	0	4	[2.0578455924987793, 0.0, 1.3092740774154663, 1.4338243007659912, 2.5648913383483887, 0.7347386479377747]	rouhe	1	4
586	586	656	rouhe	cy_690134465_2642603700.wav	D:\Python--software\pythonProject\thesis_dataset\P8_medical\thesis_dataset\use_wav_raw\690134465\2642603700.wav	0	4	[1.995094895362854, 0.3260364830493927, 1.4456313848495483, 1.1391127109527588, 2.1291236877441406, 1.043138027191162]	rouhe	1	4
587	587	455	yl	cy_692251835_2684712458.wav	D:\Python--software\pythonProject\thesis_dataset\P8_medical\thesis_dataset\use_wav_raw\692251835\2684712458.wav	0	5	[1.8509232997894287, 0.6313222050666809, 0.3327634632587433, 1.5463544130325317, 1.1325491666793823, 2.2990810871124268]	yl	1	5
588	588	1600	general	cy_724808198_3402004282.wav	D:\Python--software\pythonProject\thesis_dataset\P8_medical\thesis_dataset\use_wav_raw\724808198\3402004282.wav	0	0	[1.8926156759262085, 0.0, 1.0131913423538208, 1.1906617879867554, 2.2844247817993164, 1.0501686334609985]	rouhe	0	4
589	589	574	fn	dx_64265787_17710967.wav	D:\Python--software\pythonProject\thesis_dataset\P8_medical\thesis_dataset\use_wav_raw\64265787\17710967.wav	0	1	[1.1255314350128174, 2.388111114501953, 1.4842936992645264, 0.6394241452217102, 0.0, 1.618866205215454]	fn	1	1
590	590	248	jd	cy_429536356_1043886528.wav	D:\Python--software\pythonProject\thesis_dataset\P8_medical\thesis_dataset\use_wav_raw\429536356\1043886528.wav	0	2	[1.4048528671264648, 2.1579878330230713, 1.326291561126709, 0.6932218074798584, 0.06241780146956444, 1.950980305671692]	fn	0	1
591	591	345	general	cy_692615702_2692578074.wav	D:\Python--software\pythonProject\thesis_dataset\P8_medical\thesis_dataset\use_wav_raw\692615702\2692578074.wav	0	0	[1.7490849494934082, 0.24879887700080872, 1.013948678970337, 1.672160029411316, 1.197825312614441, 1.0936282873153687]	general	1	0
592	592	1412	wz	cy_682995157_2485508226.wav	D:\Python--software\pythonProject\thesis_dataset\P8_medical\thesis_dataset\use_wav_raw\682995157\2485508226.wav	0	3	[1.592103123664856, 0.23890887200832367, 0.0, 2.5491738319396973, 0.38202497363090515, 2.1995956897735596]	wz	1	3
593	593	378	general	cy_714078166_3153300474.wav	D:\Python--software\pythonProject\thesis_dataset\P8_medical\thesis_dataset\use_wav_raw\714078166\3153300474.wav	0	0	[1.3188581466674805, 1.388899564743042, 0.32199010252952576, 1.432194709777832, 0.0, 2.5398526191711426]	yl	0	5
594	594	954	wz	cy_663093559_2132397641.wav	D:\Python--software\pythonProject\thesis_dataset\P8_medical\thesis_dataset\use_wav_raw\663093559\2132397641.wav	0	3	[1.7300245761871338, 0.0, 0.0, 3.1547274589538574, 0.4955671727657318, 1.6031291484832764]	wz	1	3
595	595	480	jd	cy_669944496_2208936506.wav	D:\Python--software\pythonProject\thesis_dataset\P8_medical\thesis_dataset\use_wav_raw\669944496\2208936506.wav	0	2	[1.926743984222412, 0.9890128374099731, 1.4121640920639038, 1.6839582920074463, 0.746761679649353, 1.3963375091552734]	general	0	0
596	596	317	yl	cy_723169703_3363035252.wav	D:\Python--software\pythonProject\thesis_dataset\P8_medical\thesis_dataset\use_wav_raw\723169703\3363035252.wav	0	5	[1.6128898859024048, 0.23632796108722687, 0.8272255659103394, 1.6590346097946167, 1.2376785278320312, 1.0873639583587646]	wz	0	3
597	597	331	wz	cy_672292892_2256065042.wav	D:\Python--software\pythonProject\thesis_dataset\P8_medical\thesis_dataset\use_wav_raw\672292892\2256065042.wav	0	3	[1.0108864307403564, 0.43262752890586853, 0.0, 2.210723876953125, 0.09099701046943665, 2.2614340782165527]	yl	0	5
598	598	91	general	cy_723822757_3379655855.wav	D:\Python--software\pythonProject\thesis_dataset\P8_medical\thesis_dataset\use_wav_raw\723822757\3379655855.wav	0	0	[2.047039747238159, 0.0, 0.783119797706604, 1.727023720741272, 2.5110106468200684, 1.0215016603469849]	rouhe	0	4
599	599	145	jd	cy_562776_2442795.wav	D:\Python--software\pythonProject\thesis_dataset\P8_medical\thesis_dataset\use_wav_raw\562776\2442795.wav	0	2	[1.5357093811035156, 2.289565086364746, 2.443483352661133, 0.23823244869709015, 0.5572758913040161, 0.8715829253196716]	jd	1	2
600	600	224	rouhe	cy_716689762_3213957667.wav	D:\Python--software\pythonProject\thesis_dataset\P8_medical\thesis_dataset\use_wav_raw\716689762\3213957667.wav	0	4	[1.7818703651428223, 0.0, 0.0, 2.170281410217285, 2.786576986312866, 0.9446167945861816]	rouhe	1	4
601	601	1343	yl	cy_671365901_2236749254.wav	D:\Python--software\pythonProject\thesis_dataset\P8_medical\thesis_dataset\use_wav_raw\671365901\2236749254.wav	0	5	[1.5405527353286743, 1.035179615020752, 0.3087327778339386, 1.3560245037078857, 0.6209456324577332, 2.5008225440979004]	yl	1	5
602	602	1279	general	cy_621218560_1908069626.wav	D:\Python--software\pythonProject\thesis_dataset\P8_medical\thesis_dataset\use_wav_raw\621218560\1908069626.wav	0	0	[1.6321457624435425, 0.6528133153915405, 0.5964664816856384, 1.4268138408660889, 0.7742316722869873, 1.8759347200393677]	yl	0	5
603	603	1276	yl	cy_563677296_1604504135.wav	D:\Python--software\pythonProject\thesis_dataset\P8_medical\thesis_dataset\use_wav_raw\563677296\1604504135.wav	0	5	[1.371368646621704, 2.435619592666626, 0.9262248277664185, 0.9441059231758118, 0.0, 2.543057680130005]	yl	1	5
604	604	483	jd	cy_690127912_2640439348.wav	D:\Python--software\pythonProject\thesis_dataset\P8_medical\thesis_dataset\use_wav_raw\690127912\2640439348.wav	0	2	[1.896399736404419, 1.0532963275909424, 1.575089454650879, 0.8186994194984436, 1.5752379894256592, 1.1584285497665405]	general	0	0
605	605	911	yl	cy_433282063_1058130228.wav	D:\Python--software\pythonProject\thesis_dataset\P8_medical\thesis_dataset\use_wav_raw\433282063\1058130228.wav	0	5	[1.703882098197937, 0.7501684427261353, 0.5399118661880493, 1.79434335231781, 0.498151034116745, 1.8288934230804443]	yl	1	5
606	606	1078	rouhe	cy_721164470_3318118177.wav	D:\Python--software\pythonProject\thesis_dataset\P8_medical\thesis_dataset\use_wav_raw\721164470\3318118177.wav	0	4	[2.157140016555786, 0.0, 0.9612019658088684, 1.956989049911499, 2.9119796752929688, 0.46369001269340515]	rouhe	1	4
607	607	448	jd	dx_90086786_28592547.wav	D:\Python--software\pythonProject\thesis_dataset\P8_medical\thesis_dataset\use_wav_raw\90086786\28592547.wav	0	2	[1.2364364862442017, 2.9244935512542725, 2.7670185565948486, 0.0, 0.0, 0.8043895959854126]	fn	0	1
608	608	1638	general	cy_627488104_1942019636.wav	D:\Python--software\pythonProject\thesis_dataset\P8_medical\thesis_dataset\use_wav_raw\627488104\1942019636.wav	0	0	[1.9724797010421753, 0.9631008505821228, 0.7673451900482178, 1.4281952381134033, 1.1697968244552612, 1.984609603881836]	yl	0	5
609	609	1215	yl	cy_714844647_3170088312.wav	D:\Python--software\pythonProject\thesis_dataset\P8_medical\thesis_dataset\use_wav_raw\714844647\3170088312.wav	0	5	[1.519906997680664, 0.6599001288414001, 0.16062495112419128, 1.9770643711090088, 0.39284059405326843, 2.1532201766967773]	yl	1	5
610	610	616	jd	cy_197916863_310515803.wav	D:\Python--software\pythonProject\thesis_dataset\P8_medical\thesis_dataset\use_wav_raw\197916863\310515803.wav	0	2	[2.268071413040161, 3.2420647144317627, 3.1350464820861816, 0.21582868695259094, 0.1085565984249115, 0.8115699887275696]	fn	0	1
611	611	127	wz	dx_91627467_31267197.wav	D:\Python--software\pythonProject\thesis_dataset\P8_medical\thesis_dataset\use_wav_raw\91627467\31267197.wav	0	3	[1.8445833921432495, 0.2795755863189697, 0.8250427842140198, 1.9616456031799316, 0.9031115174293518, 1.169067621231079]	wz	1	3
612	612	1599	yl	dx_90739844_29827553.wav	D:\Python--software\pythonProject\thesis_dataset\P8_medical\thesis_dataset\use_wav_raw\90739844\29827553.wav	0	5	[1.28665292263031, 1.2563345432281494, 0.07898875325918198, 1.642696738243103, 0.0, 2.4774060249328613]	yl	1	5
613	613	1219	jd	dx_89260745_27501409.wav	D:\Python--software\pythonProject\thesis_dataset\P8_medical\thesis_dataset\use_wav_raw\89260745\27501409.wav	0	2	[2.097147226333618, 2.3895387649536133, 2.5105791091918945, 0.7347652912139893, 0.05738339200615883, 0.9295329451560974]	jd	1	2
614	614	1424	jd	cy_189451011_290527349.wav	D:\Python--software\pythonProject\thesis_dataset\P8_medical\thesis_dataset\use_wav_raw\189451011\290527349.wav	0	2	[1.8902051448822021, 2.2330589294433594, 2.623537302017212, 0.5062149167060852, 0.3963002860546112, 0.4543619155883789]	jd	1	2
615	615	1391	general	cy_719967397_3290604263.wav	D:\Python--software\pythonProject\thesis_dataset\P8_medical\thesis_dataset\use_wav_raw\719967397\3290604263.wav	0	0	[1.8634474277496338, 0.0, 0.37987568974494934, 1.9420862197875977, 1.739018201828003, 1.8126516342163086]	wz	0	3
616	616	1527	general	cy_662908684_2131277333.wav	D:\Python--software\pythonProject\thesis_dataset\P8_medical\thesis_dataset\use_wav_raw\662908684\2131277333.wav	0	0	[1.924606442451477, 0.9806070327758789, 0.9855740070343018, 1.740901231765747, 0.4402812719345093, 1.492896556854248]	general	1	0
617	617	568	yl	dx_59872678_16349297.wav	D:\Python--software\pythonProject\thesis_dataset\P8_medical\thesis_dataset\use_wav_raw\59872678\16349297.wav	0	5	[1.6763242483139038, 2.2714219093322754, 1.5754451751708984, 0.6369447708129883, 0.14063167572021484, 1.8896609544754028]	fn	0	1
618	618	1454	general	dx_54311761_14416944.wav	D:\Python--software\pythonProject\thesis_dataset\P8_medical\thesis_dataset\use_wav_raw\54311761\14416944.wav	0	0	[1.9527738094329834, 0.17217132449150085, 1.6835987567901611, 1.4012162685394287, 1.6463910341262817, 0.4019313156604767]	general	1	0
619	619	481	yl	cy_724225048_3389668695.wav	D:\Python--software\pythonProject\thesis_dataset\P8_medical\thesis_dataset\use_wav_raw\724225048\3389668695.wav	0	5	[1.2213507890701294, 1.3718056678771973, 0.2507903277873993, 1.2558907270431519, 0.03689006716012955, 2.641387462615967]	yl	1	5
620	620	1639	general	cy_718650655_3259317056.wav	D:\Python--software\pythonProject\thesis_dataset\P8_medical\thesis_dataset\use_wav_raw\718650655\3259317056.wav	0	0	[1.9214720726013184, 1.1424031257629395, 1.814904808998108, 1.2053182125091553, 0.9741201996803284, 0.9001356959342957]	general	1	0
621	621	1231	fn	dx_86861171_25217422.wav	D:\Python--software\pythonProject\thesis_dataset\P8_medical\thesis_dataset\use_wav_raw\86861171\25217422.wav	0	1	[1.8002877235412598, 1.3167273998260498, 0.7704355120658875, 1.856600046157837, 0.0, 1.8787566423416138]	yl	0	5
622	622	1183	general	cy_705102180_2967228936.wav	D:\Python--software\pythonProject\thesis_dataset\P8_medical\thesis_dataset\use_wav_raw\705102180\2967228936.wav	0	0	[1.1398718357086182, 0.17978763580322266, 0.4271770715713501, 1.424038290977478, 1.2500345706939697, 1.7812820672988892]	yl	0	5
623	623	462	general	cy_715943872_3196231491.wav	D:\Python--software\pythonProject\thesis_dataset\P8_medical\thesis_dataset\use_wav_raw\715943872\3196231491.wav	0	0	[1.439893364906311, 0.7883644700050354, 0.4440327286720276, 1.291121482849121, 0.7389995455741882, 2.2070083618164062]	yl	0	5
624	624	1695	general	cy_621546779_1909683488.wav	D:\Python--software\pythonProject\thesis_dataset\P8_medical\thesis_dataset\use_wav_raw\621546779\1909683488.wav	0	0	[2.0497052669525146, 0.18485485017299652, 0.9423884749412537, 1.835513710975647, 1.4630295038223267, 1.4000024795532227]	general	1	0
625	625	421	yl	dx_90109458_28724153.wav	D:\Python--software\pythonProject\thesis_dataset\P8_medical\thesis_dataset\use_wav_raw\90109458\28724153.wav	0	5	[1.7336781024932861, 0.5676809549331665, 1.341902256011963, 1.1643006801605225, 1.1842634677886963, 1.0825202465057373]	general	0	0
626	626	194	jd	cy_399308558_929320472.wav	D:\Python--software\pythonProject\thesis_dataset\P8_medical\thesis_dataset\use_wav_raw\399308558\929320472.wav	0	2	[1.511696219444275, 2.1814792156219482, 2.5179312229156494, 0.43211856484413147, 0.364562451839447, 0.6915424466133118]	jd	1	2
627	627	1064	wz	cy_695210444_2747086900.wav	D:\Python--software\pythonProject\thesis_dataset\P8_medical\thesis_dataset\use_wav_raw\695210444\2747086900.wav	0	3	[1.6903783082962036, 0.0, 0.06848391890525818, 2.2942984104156494, 1.030049443244934, 1.837873935699463]	wz	1	3
628	628	69	fn	cy_428613100_1040201868.wav	D:\Python--software\pythonProject\thesis_dataset\P8_medical\thesis_dataset\use_wav_raw\428613100\1040201868.wav	0	1	[1.4367154836654663, 3.1949105262756348, 1.9810339212417603, 0.2160099446773529, 0.0, 1.7387272119522095]	fn	1	1
629	629	1344	yl	cy_722361574_3344458533.wav	D:\Python--software\pythonProject\thesis_dataset\P8_medical\thesis_dataset\use_wav_raw\722361574\3344458533.wav	0	5	[1.9392423629760742, 0.35060450434684753, 0.9437461495399475, 1.2689954042434692, 1.743634819984436, 1.598403811454773]	general	0	0
630	630	1112	yl	dx_74954333_21240449.wav	D:\Python--software\pythonProject\thesis_dataset\P8_medical\thesis_dataset\use_wav_raw\74954333\21240449.wav	0	5	[1.2933822870254517, 1.6890500783920288, 0.8073044419288635, 0.9583716988563538, 0.0, 2.1364004611968994]	yl	1	5
631	631	70	wz	cy_709958842_3070965060.wav	D:\Python--software\pythonProject\thesis_dataset\P8_medical\thesis_dataset\use_wav_raw\709958842\3070965060.wav	0	3	[1.5987801551818848, 0.0, 0.0, 2.690380811691284, 0.8696172833442688, 1.7789784669876099]	wz	1	3
632	632	917	rouhe	cy_704113410_2943831866.wav	D:\Python--software\pythonProject\thesis_dataset\P8_medical\thesis_dataset\use_wav_raw\704113410\2943831866.wav	0	4	[2.1538476943969727, 0.0, 1.1032029390335083, 1.6282068490982056, 2.5662925243377686, 0.6705104112625122]	rouhe	1	4
633	633	1461	general	cy_673212534_2275390680.wav	D:\Python--software\pythonProject\thesis_dataset\P8_medical\thesis_dataset\use_wav_raw\673212534\2275390680.wav	0	0	[1.6768337488174438, 0.30139267444610596, 0.4020105004310608, 1.8179038763046265, 0.8729872107505798, 1.7446943521499634]	wz	0	3
634	634	1177	fn	dx_92286625_31501207.wav	D:\Python--software\pythonProject\thesis_dataset\P8_medical\thesis_dataset\use_wav_raw\92286625\31501207.wav	0	1	[1.2585898637771606, 3.244626760482788, 2.676936388015747, 0.0, 0.0, 1.1133227348327637]	fn	1	1
635	635	948	wz	cy_678650907_2390841478.wav	D:\Python--software\pythonProject\thesis_dataset\P8_medical\thesis_dataset\use_wav_raw\678650907\2390841478.wav	0	3	[1.9215126037597656, 0.0, 1.457641839981079, 1.6586467027664185, 1.7277911901474, 0.5237119197845459]	general	0	0
636	636	417	wz	cy_644471693_2031523562.wav	D:\Python--software\pythonProject\thesis_dataset\P8_medical\thesis_dataset\use_wav_raw\644471693\2031523562.wav	0	3	[1.7874164581298828, 0.0, 0.1166621595621109, 2.6246840953826904, 0.7714493870735168, 1.6182100772857666]	wz	1	3
637	637	963	jd	cy_664564979_2143063814.wav	D:\Python--software\pythonProject\thesis_dataset\P8_medical\thesis_dataset\use_wav_raw\664564979\2143063814.wav	0	2	[1.8181551694869995, 1.5358765125274658, 1.4500036239624023, 1.0587373971939087, 0.4681476056575775, 1.3667305707931519]	general	0	0
638	638	758	jd	cy_724088122_3384716251.wav	D:\Python--software\pythonProject\thesis_dataset\P8_medical\thesis_dataset\use_wav_raw\724088122\3384716251.wav	0	2	[1.4489656686782837, 1.8221904039382935, 1.621463656425476, 0.5717630982398987, 0.5415108799934387, 1.6317063570022583]	fn	0	1
639	639	501	wz	cy_621316990_1908912212.wav	D:\Python--software\pythonProject\thesis_dataset\P8_medical\thesis_dataset\use_wav_raw\621316990\1908912212.wav	0	3	[1.8806802034378052, 1.515141248703003, 2.2963576316833496, 0.5193063020706177, 1.1624176502227783, 0.5659225583076477]	jd	0	2
640	640	1612	rouhe	cy_714720272_3167170328.wav	D:\Python--software\pythonProject\thesis_dataset\P8_medical\thesis_dataset\use_wav_raw\714720272\3167170328.wav	0	4	[2.0004677772521973, 0.0, 0.7628186345100403, 1.502798080444336, 2.3197054862976074, 1.5486010313034058]	rouhe	1	4
641	641	834	general	cy_271763713_512715242.wav	D:\Python--software\pythonProject\thesis_dataset\P8_medical\thesis_dataset\use_wav_raw\271763713\512715242.wav	0	0	[2.0848276615142822, 0.6822547912597656, 1.559198021888733, 1.8355110883712769, 0.9763532280921936, 1.1687638759613037]	general	1	0
642	642	1442	wz	cy_675920965_2332613712.wav	D:\Python--software\pythonProject\thesis_dataset\P8_medical\thesis_dataset\use_wav_raw\675920965\2332613712.wav	0	3	[2.300950288772583, 0.18098124861717224, 1.910474419593811, 1.4754040241241455, 2.113920211791992, 0.14713281393051147]	general	0	0
643	643	185	fn	cy_700530476_2863249284.wav	D:\Python--software\pythonProject\thesis_dataset\P8_medical\thesis_dataset\use_wav_raw\700530476\2863249284.wav	0	1	[1.4133491516113281, 2.569660186767578, 1.166906714439392, 0.8474584817886353, 0.0, 2.413839817047119]	fn	1	1
644	644	466	general	dx_91036990_30179184.wav	D:\Python--software\pythonProject\thesis_dataset\P8_medical\thesis_dataset\use_wav_raw\91036990\30179184.wav	0	0	[1.768102765083313, 0.8578094840049744, 0.5350345373153687, 1.965416431427002, 0.23080120980739594, 1.5923362970352173]	wz	0	3
645	645	1395	jd	cy_715060952_3175605993.wav	D:\Python--software\pythonProject\thesis_dataset\P8_medical\thesis_dataset\use_wav_raw\715060952\3175605993.wav	0	2	[1.7408310174942017, 1.8395371437072754, 1.5874725580215454, 1.142349362373352, 0.13336405158042908, 1.6856529712677002]	fn	0	1
646	646	1529	yl	cy_710535160_3083523879.wav	D:\Python--software\pythonProject\thesis_dataset\P8_medical\thesis_dataset\use_wav_raw\710535160\3083523879.wav	0	5	[1.1662505865097046, 1.2727519273757935, 0.5698030591011047, 0.8500929474830627, 0.3750705420970917, 2.255966901779175]	yl	1	5
647	647	1203	yl	cy_656406686_2095429283.wav	D:\Python--software\pythonProject\thesis_dataset\P8_medical\thesis_dataset\use_wav_raw\656406686\2095429283.wav	0	5	[1.8988661766052246, 0.17931963503360748, 1.3523197174072266, 1.7818481922149658, 1.3537055253982544, 0.7389569878578186]	general	0	0
648	648	636	yl	cy_711645647_3104889906.wav	D:\Python--software\pythonProject\thesis_dataset\P8_medical\thesis_dataset\use_wav_raw\711645647\3104889906.wav	0	5	[1.2612814903259277, 0.9969255924224854, 0.0, 2.021122694015503, 0.0, 2.4571516513824463]	yl	1	5
649	649	199	yl	dx_86761933_25220907.wav	D:\Python--software\pythonProject\thesis_dataset\P8_medical\thesis_dataset\use_wav_raw\86761933\25220907.wav	0	5	[1.6680351495742798, 0.4688754081726074, 0.6197708249092102, 1.79744553565979, 0.6888347864151001, 1.4630835056304932]	wz	0	3
650	650	386	jd	cy_567338328_1623774191.wav	D:\Python--software\pythonProject\thesis_dataset\P8_medical\thesis_dataset\use_wav_raw\567338328\1623774191.wav	0	2	[1.6927080154418945, 1.0637890100479126, 1.3070889711380005, 1.51566481590271, 0.5020690560340881, 1.4022663831710815]	general	0	0
651	651	570	fn	cy_714649533_3166551916.wav	D:\Python--software\pythonProject\thesis_dataset\P8_medical\thesis_dataset\use_wav_raw\714649533\3166551916.wav	0	1	[1.6844098567962646, 2.8002095222473145, 2.3917016983032227, 0.0, 0.2095758318901062, 1.491974115371704]	fn	1	1
652	652	233	general	cy_724240275_3388865419.wav	D:\Python--software\pythonProject\thesis_dataset\P8_medical\thesis_dataset\use_wav_raw\724240275\3388865419.wav	0	0	[1.8896663188934326, 0.7078147530555725, 0.44439753890037537, 2.328886032104492, 0.29432186484336853, 1.7811599969863892]	wz	0	3
653	653	323	fn	cy_655467113_2090146184.wav	D:\Python--software\pythonProject\thesis_dataset\P8_medical\thesis_dataset\use_wav_raw\655467113\2090146184.wav	0	1	[2.1734707355499268, 1.5912550687789917, 1.5474908351898193, 0.9975332021713257, 0.9882785677909851, 1.5544233322143555]	general	0	0
654	654	1396	rouhe	cy_579715165_1689842243.wav	D:\Python--software\pythonProject\thesis_dataset\P8_medical\thesis_dataset\use_wav_raw\579715165\1689842243.wav	0	4	[1.8158129453659058, 0.0, 0.5561116933822632, 2.1772170066833496, 1.3690046072006226, 1.3349201679229736]	wz	0	3
655	655	259	fn	cy_423951770_1023742890.wav	D:\Python--software\pythonProject\thesis_dataset\P8_medical\thesis_dataset\use_wav_raw\423951770\1023742890.wav	0	1	[2.056184768676758, 1.5480473041534424, 2.316588878631592, 0.6370118260383606, 1.2104454040527344, 0.4769619405269623]	jd	0	2
656	656	390	jd	cy_721448088_3323946194.wav	D:\Python--software\pythonProject\thesis_dataset\P8_medical\thesis_dataset\use_wav_raw\721448088\3323946194.wav	0	2	[1.6916568279266357, 0.9308558106422424, 2.1603972911834717, 0.28813719749450684, 2.0212438106536865, 0.4604615271091461]	jd	1	2
657	657	883	general	cy_723382209_3368086483.wav	D:\Python--software\pythonProject\thesis_dataset\P8_medical\thesis_dataset\use_wav_raw\723382209\3368086483.wav	0	0	[1.5249338150024414, 0.5902852416038513, 0.0591161772608757, 1.682224154472351, 0.6837916374206543, 2.3686881065368652]	yl	0	5
658	658	1693	jd	dx_87600092_25641987.wav	D:\Python--software\pythonProject\thesis_dataset\P8_medical\thesis_dataset\use_wav_raw\87600092\25641987.wav	0	2	[1.851305365562439, 1.5211318731307983, 1.7700945138931274, 1.3533656597137451, 0.13490213453769684, 1.0004353523254395]	general	0	0
659	659	1573	wz	cy_684180867_2511586578.wav	D:\Python--software\pythonProject\thesis_dataset\P8_medical\thesis_dataset\use_wav_raw\684180867\2511586578.wav	0	3	[1.6996386051177979, 0.0, 0.0, 2.855039358139038, 0.9518551230430603, 1.7116258144378662]	wz	1	3
660	660	586	jd	cy_589413773_1742019488.wav	D:\Python--software\pythonProject\thesis_dataset\P8_medical\thesis_dataset\use_wav_raw\589413773\1742019488.wav	0	2	[1.3192389011383057, 2.022571325302124, 1.0854661464691162, 0.9595399498939514, 0.0, 2.0100598335266113]	fn	0	1
661	661	1438	wz	cy_714667158_3166207264.wav	D:\Python--software\pythonProject\thesis_dataset\P8_medical\thesis_dataset\use_wav_raw\714667158\3166207264.wav	0	3	[1.4741970300674438, 0.0, 0.0, 2.1943376064300537, 0.8135467767715454, 1.8088487386703491]	wz	1	3
662	662	1018	general	dx_87555856_28234058.wav	D:\Python--software\pythonProject\thesis_dataset\P8_medical\thesis_dataset\use_wav_raw\87555856\28234058.wav	0	0	[1.6363909244537354, 1.1248645782470703, 0.7142696976661682, 1.4268362522125244, 0.5703359842300415, 1.930997371673584]	yl	0	5
663	663	1393	general	dx_91705863_31699217.wav	D:\Python--software\pythonProject\thesis_dataset\P8_medical\thesis_dataset\use_wav_raw\91705863\31699217.wav	0	0	[1.8997098207473755, 0.06450313329696655, 0.9322034120559692, 2.2081265449523926, 1.0203192234039307, 0.8967974185943604]	wz	0	3
664	664	395	yl	cy_711625058_3104552636.wav	D:\Python--software\pythonProject\thesis_dataset\P8_medical\thesis_dataset\use_wav_raw\711625058\3104552636.wav	0	5	[1.266215443611145, 1.5364034175872803, 0.18727625906467438, 1.5500110387802124, 0.0, 2.711437463760376]	yl	1	5
665	665	1429	rouhe	cy_697778448_2801704872.wav	D:\Python--software\pythonProject\thesis_dataset\P8_medical\thesis_dataset\use_wav_raw\697778448\2801704872.wav	0	4	[1.8410125970840454, 0.0, 0.0, 1.8209962844848633, 2.5888350009918213, 1.7013849020004272]	rouhe	1	4
666	666	1547	yl	cy_695704068_2759578856.wav	D:\Python--software\pythonProject\thesis_dataset\P8_medical\thesis_dataset\use_wav_raw\695704068\2759578856.wav	0	5	[2.065798282623291, 0.0, 0.9065203070640564, 1.6567431688308716, 2.96828293800354, 0.7568906545639038]	rouhe	0	4
667	667	78	general	cy_582065766_1702560089.wav	D:\Python--software\pythonProject\thesis_dataset\P8_medical\thesis_dataset\use_wav_raw\582065766\1702560089.wav	0	0	[2.0301454067230225, 0.5202223658561707, 1.3136099576950073, 1.3231470584869385, 1.5544716119766235, 1.1976916790008545]	general	1	0
668	668	1626	jd	cy_660005255_2115355256.wav	D:\Python--software\pythonProject\thesis_dataset\P8_medical\thesis_dataset\use_wav_raw\660005255\2115355256.wav	0	2	[1.7428799867630005, 0.936636209487915, 2.0817158222198486, 0.633429229259491, 1.6343183517456055, 0.5485095381736755]	jd	1	2
669	669	538	rouhe	cy_717917045_3243562091.wav	D:\Python--software\pythonProject\thesis_dataset\P8_medical\thesis_dataset\use_wav_raw\717917045\3243562091.wav	0	4	[1.8422887325286865, 0.0, 0.26864057779312134, 1.7103774547576904, 2.984478235244751, 1.1157821416854858]	rouhe	1	4
670	670	1743	jd	cy_693609636_2713908844.wav	D:\Python--software\pythonProject\thesis_dataset\P8_medical\thesis_dataset\use_wav_raw\693609636\2713908844.wav	0	2	[2.100825548171997, 0.8275489807128906, 1.4237253665924072, 0.9064618945121765, 1.909401535987854, 1.2697844505310059]	general	0	0
671	671	1521	jd	cy_677968913_2376395864.wav	D:\Python--software\pythonProject\thesis_dataset\P8_medical\thesis_dataset\use_wav_raw\677968913\2376395864.wav	0	2	[1.9428825378417969, 1.8415695428848267, 2.213000774383545, 0.9887292981147766, 0.36854466795921326, 0.8723064064979553]	jd	1	2
672	672	1709	yl	cy_562344346_1597676705.wav	D:\Python--software\pythonProject\thesis_dataset\P8_medical\thesis_dataset\use_wav_raw\562344346\1597676705.wav	0	5	[0.968664824962616, 3.0559000968933105, 1.5556724071502686, 0.22547002136707306, 0.0, 2.0980422496795654]	fn	0	1
673	673	1436	general	cy_705862294_2985680652.wav	D:\Python--software\pythonProject\thesis_dataset\P8_medical\thesis_dataset\use_wav_raw\705862294\2985680652.wav	0	0	[1.907122015953064, 0.0, 0.9393356442451477, 1.918349266052246, 1.4837279319763184, 1.0912714004516602]	wz	0	3
674	674	1263	fn	cy_652223605_2074206023.wav	D:\Python--software\pythonProject\thesis_dataset\P8_medical\thesis_dataset\use_wav_raw\652223605\2074206023.wav	0	1	[1.6083030700683594, 2.5695483684539795, 2.0031259059906006, 0.5148959755897522, 0.13183631002902985, 1.6459728479385376]	fn	1	1
675	675	304	yl	cy_723298858_3366510109.wav	D:\Python--software\pythonProject\thesis_dataset\P8_medical\thesis_dataset\use_wav_raw\723298858\3366510109.wav	0	5	[1.1622456312179565, 1.2774266004562378, 0.6441748142242432, 1.0711193084716797, 0.3373965620994568, 2.175584316253662]	yl	1	5
676	676	334	jd	cy_231585058_396709452.wav	D:\Python--software\pythonProject\thesis_dataset\P8_medical\thesis_dataset\use_wav_raw\231585058\396709452.wav	0	2	[1.359266996383667, 2.5339889526367188, 1.6640636920928955, 0.831849217414856, 0.0, 1.8752765655517578]	fn	0	1
677	677	1646	general	cy_682003205_2464092216.wav	D:\Python--software\pythonProject\thesis_dataset\P8_medical\thesis_dataset\use_wav_raw\682003205\2464092216.wav	0	0	[1.3876208066940308, 2.394021987915039, 1.8364007472991943, 0.3430665135383606, 0.13895241916179657, 1.6424158811569214]	fn	0	1
678	678	457	wz	dx_84214071_26765725.wav	D:\Python--software\pythonProject\thesis_dataset\P8_medical\thesis_dataset\use_wav_raw\84214071\26765725.wav	0	3	[1.7527062892913818, 0.0841338112950325, 0.4347679018974304, 2.088801860809326, 0.8129585981369019, 1.3897123336791992]	wz	1	3
679	679	1221	general	dx_92613196_32335764.wav	D:\Python--software\pythonProject\thesis_dataset\P8_medical\thesis_dataset\use_wav_raw\92613196\32335764.wav	0	0	[2.07311749458313, 0.14788293838500977, 0.5071430802345276, 2.0771327018737793, 1.3561437129974365, 1.5172338485717773]	wz	0	3
680	680	967	yl	dx_89199037_31177018.wav	D:\Python--software\pythonProject\thesis_dataset\P8_medical\thesis_dataset\use_wav_raw\89199037\31177018.wav	0	5	[1.3131159543991089, 1.334397315979004, 0.5606665015220642, 1.4362332820892334, 0.12465156614780426, 2.12750244140625]	yl	1	5
681	681	443	wz	cy_678564170_2388940302.wav	D:\Python--software\pythonProject\thesis_dataset\P8_medical\thesis_dataset\use_wav_raw\678564170\2388940302.wav	0	3	[1.8877313137054443, 0.15196536481380463, 0.2684069573879242, 2.0117576122283936, 1.0432274341583252, 1.752469539642334]	wz	1	3
682	682	849	yl	cy_688114539_2596469756.wav	D:\Python--software\pythonProject\thesis_dataset\P8_medical\thesis_dataset\use_wav_raw\688114539\2596469756.wav	0	5	[1.1747875213623047, 2.0397002696990967, 0.9366609454154968, 0.5735131502151489, 0.0, 2.4722201824188232]	yl	1	5
683	683	554	yl	cy_702947476_2916936646.wav	D:\Python--software\pythonProject\thesis_dataset\P8_medical\thesis_dataset\use_wav_raw\702947476\2916936646.wav	0	5	[1.4514927864074707, 0.6673785448074341, 0.2122998982667923, 1.5876816511154175, 0.6005960702896118, 2.3002572059631348]	yl	1	5
684	684	243	jd	dx_90774307_30000057.wav	D:\Python--software\pythonProject\thesis_dataset\P8_medical\thesis_dataset\use_wav_raw\90774307\30000057.wav	0	2	[1.1692938804626465, 0.41027894616127014, 0.25321221351623535, 1.4809399843215942, 0.7640494108200073, 2.0093867778778076]	yl	0	5
685	685	649	rouhe	cy_718259544_3251651802.wav	D:\Python--software\pythonProject\thesis_dataset\P8_medical\thesis_dataset\use_wav_raw\718259544\3251651802.wav	0	4	[1.7635899782180786, 0.0, 1.1206754446029663, 1.2136030197143555, 2.181488275527954, 1.1479132175445557]	rouhe	1	4
686	686	377	rouhe	dx_89989787_28668420.wav	D:\Python--software\pythonProject\thesis_dataset\P8_medical\thesis_dataset\use_wav_raw\89989787\28668420.wav	0	4	[1.7179899215698242, 0.0, 0.21120326220989227, 2.113085985183716, 1.3480666875839233, 1.3652565479278564]	wz	0	3
687	687	556	wz	cy_723266932_3365837269.wav	D:\Python--software\pythonProject\thesis_dataset\P8_medical\thesis_dataset\use_wav_raw\723266932\3365837269.wav	0	3	[1.820057988166809, 0.04704512655735016, 0.3936300575733185, 2.1966562271118164, 1.052935004234314, 1.5866291522979736]	wz	1	3
688	688	1249	yl	cy_715545375_3186495341.wav	D:\Python--software\pythonProject\thesis_dataset\P8_medical\thesis_dataset\use_wav_raw\715545375\3186495341.wav	0	5	[2.0901010036468506, 0.7685155868530273, 1.1779640913009644, 1.3638496398925781, 1.4286541938781738, 1.7664223909378052]	general	0	0
689	689	891	general	cy_676482004_2344278792.wav	D:\Python--software\pythonProject\thesis_dataset\P8_medical\thesis_dataset\use_wav_raw\676482004\2344278792.wav	0	0	[1.318020224571228, 1.2452131509780884, 0.6831012964248657, 0.8937893509864807, 0.7651713490486145, 2.002532482147217]	yl	0	5
690	690	1548	wz	dx_74949627_21211022.wav	D:\Python--software\pythonProject\thesis_dataset\P8_medical\thesis_dataset\use_wav_raw\74949627\21211022.wav	0	3	[1.7143341302871704, 0.08948834240436554, 0.0, 2.5154974460601807, 0.5026752352714539, 1.8038763999938965]	wz	1	3
691	691	971	fn	dx_58317320_15894055.wav	D:\Python--software\pythonProject\thesis_dataset\P8_medical\thesis_dataset\use_wav_raw\58317320\15894055.wav	0	1	[1.2072093486785889, 3.815131187438965, 2.7601544857025146, 0.0, 0.0, 1.1100281476974487]	fn	1	1
692	692	927	jd	cy_715702139_3191382270.wav	D:\Python--software\pythonProject\thesis_dataset\P8_medical\thesis_dataset\use_wav_raw\715702139\3191382270.wav	0	2	[1.4951503276824951, 2.9421238899230957, 1.7564079761505127, 0.0840555801987648, 0.009604493156075478, 2.0525357723236084]	fn	0	1
693	693	1374	jd	dx_91964595_31083800.wav	D:\Python--software\pythonProject\thesis_dataset\P8_medical\thesis_dataset\use_wav_raw\91964595\31083800.wav	0	2	[1.4046939611434937, 2.3668665885925293, 2.017087459564209, 0.43431776762008667, 0.0, 1.2219831943511963]	fn	0	1
694	694	1416	jd	cy_657361689_2100719747.wav	D:\Python--software\pythonProject\thesis_dataset\P8_medical\thesis_dataset\use_wav_raw\657361689\2100719747.wav	0	2	[1.5578272342681885, 3.5531227588653564, 2.8864665031433105, 0.039065271615982056, 0.0, 0.9348298907279968]	fn	0	1
695	695	940	fn	dx_79161014_22506352.wav	D:\Python--software\pythonProject\thesis_dataset\P8_medical\thesis_dataset\use_wav_raw\79161014\22506352.wav	0	1	[1.1249079704284668, 2.497438669204712, 1.477004885673523, 0.3357282876968384, 0.0, 1.764460802078247]	fn	1	1
696	696	560	yl	cy_707068960_3013256090.wav	D:\Python--software\pythonProject\thesis_dataset\P8_medical\thesis_dataset\use_wav_raw\707068960\3013256090.wav	0	5	[1.9282917976379395, 0.5821231603622437, 0.8244255781173706, 1.4235669374465942, 1.2963038682937622, 1.8226350545883179]	general	0	0
697	697	1021	rouhe	dx_87903987_26139637.wav	D:\Python--software\pythonProject\thesis_dataset\P8_medical\thesis_dataset\use_wav_raw\87903987\26139637.wav	0	4	[1.7165822982788086, 2.121767520904541, 1.093816876411438, 1.0947794914245605, 0.0, 2.1195902824401855]	fn	0	1
698	698	410	rouhe	dx_87312652_25000755.wav	D:\Python--software\pythonProject\thesis_dataset\P8_medical\thesis_dataset\use_wav_raw\87312652\25000755.wav	0	4	[1.3886414766311646, 1.8786331415176392, 0.5796085000038147, 1.341715931892395, 0.0, 2.5848047733306885]	yl	0	5
699	699	973	jd	dx_67346886_18870589.wav	D:\Python--software\pythonProject\thesis_dataset\P8_medical\thesis_dataset\use_wav_raw\67346886\18870589.wav	0	2	[1.5451706647872925, 2.185767650604248, 1.8331177234649658, 0.5210183262825012, 0.19395945966243744, 1.3563346862792969]	fn	0	1
700	700	1301	wz	dx_72388687_20302633.wav	D:\Python--software\pythonProject\thesis_dataset\P8_medical\thesis_dataset\use_wav_raw\72388687\20302633.wav	0	3	[1.8455898761749268, 0.14595478773117065, 0.23284365236759186, 2.372368574142456, 0.6484137177467346, 1.5367426872253418]	wz	1	3
701	701	1565	wz	cy_714741982_3168478330.wav	D:\Python--software\pythonProject\thesis_dataset\P8_medical\thesis_dataset\use_wav_raw\714741982\3168478330.wav	0	3	[2.1341633796691895, 0.04860579967498779, 0.6949700713157654, 1.8897933959960938, 1.6893998384475708, 1.5814690589904785]	general	0	0
702	702	1495	fn	cy_724165279_3387807303.wav	D:\Python--software\pythonProject\thesis_dataset\P8_medical\thesis_dataset\use_wav_raw\724165279\3387807303.wav	0	1	[1.0945409536361694, 3.263237953186035, 2.3310792446136475, 0.0, 0.0, 1.2721163034439087]	fn	1	1
703	703	119	fn	dx_91347924_30591815.wav	D:\Python--software\pythonProject\thesis_dataset\P8_medical\thesis_dataset\use_wav_raw\91347924\30591815.wav	0	1	[1.2896225452423096, 2.4119629859924316, 1.2753174304962158, 0.6876907348632812, 0.0, 1.831627607345581]	fn	1	1
704	704	73	rouhe	cy_684270245_2513587192.wav	D:\Python--software\pythonProject\thesis_dataset\P8_medical\thesis_dataset\use_wav_raw\684270245\2513587192.wav	0	4	[1.9083712100982666, 0.7043396830558777, 1.290900707244873, 1.1289693117141724, 1.6496139764785767, 1.1735807657241821]	general	0	0
705	705	1776	wz	dx_83982364_30382526.wav	D:\Python--software\pythonProject\thesis_dataset\P8_medical\thesis_dataset\use_wav_raw\83982364\30382526.wav	0	3	[1.2100178003311157, 0.6915001273155212, 0.180320605635643, 1.7819056510925293, 0.12639643251895905, 2.0037951469421387]	yl	0	5
706	706	1337	general	dx_87419851_25609773.wav	D:\Python--software\pythonProject\thesis_dataset\P8_medical\thesis_dataset\use_wav_raw\87419851\25609773.wav	0	0	[1.9330576658248901, 0.5914071798324585, 0.28656160831451416, 2.5732979774475098, 0.25540491938591003, 1.92279851436615]	wz	0	3
707	707	1107	general	dx_87134896_26870791.wav	D:\Python--software\pythonProject\thesis_dataset\P8_medical\thesis_dataset\use_wav_raw\87134896\26870791.wav	0	0	[1.364362120628357, 1.7699240446090698, 1.451050043106079, 0.6852625012397766, 0.1593509465456009, 1.4071807861328125]	fn	0	1
708	708	589	wz	dx_91024530_30116251.wav	D:\Python--software\pythonProject\thesis_dataset\P8_medical\thesis_dataset\use_wav_raw\91024530\30116251.wav	0	3	[1.7553215026855469, 0.2673827111721039, 0.338640421628952, 2.076378107070923, 0.8193814754486084, 1.6717989444732666]	wz	1	3
709	709	1044	yl	cy_724079138_3386011936.wav	D:\Python--software\pythonProject\thesis_dataset\P8_medical\thesis_dataset\use_wav_raw\724079138\3386011936.wav	0	5	[1.257335901260376, 1.5470232963562012, 0.4982224106788635, 1.2706458568572998, 0.0, 2.473215341567993]	yl	1	5
710	710	92	fn	cy_719786390_3286366131.wav	D:\Python--software\pythonProject\thesis_dataset\P8_medical\thesis_dataset\use_wav_raw\719786390\3286366131.wav	0	1	[1.4983062744140625, 3.0847039222717285, 2.476109504699707, 0.15622827410697937, 0.0, 1.664320468902588]	fn	1	1
711	711	1238	rouhe	cy_689321460_2623751050.wav	D:\Python--software\pythonProject\thesis_dataset\P8_medical\thesis_dataset\use_wav_raw\689321460\2623751050.wav	0	4	[2.086000442504883, 0.0, 1.2014647722244263, 1.5264735221862793, 2.6056101322174072, 0.7549784183502197]	rouhe	1	4
712	712	719	general	cy_721860681_3332428589.wav	D:\Python--software\pythonProject\thesis_dataset\P8_medical\thesis_dataset\use_wav_raw\721860681\3332428589.wav	0	0	[2.19030499458313, 0.32725581526756287, 1.554404854774475, 1.3989553451538086, 1.995981216430664, 1.0268948078155518]	general	1	0
713	713	400	general	cy_701237354_2878895578.wav	D:\Python--software\pythonProject\thesis_dataset\P8_medical\thesis_dataset\use_wav_raw\701237354\2878895578.wav	0	0	[1.7976235151290894, 0.6170126795768738, 1.5850123167037964, 1.2016620635986328, 1.2786555290222168, 0.658451497554779]	general	1	0
714	714	1543	yl	cy_677769287_2371915110.wav	D:\Python--software\pythonProject\thesis_dataset\P8_medical\thesis_dataset\use_wav_raw\677769287\2371915110.wav	0	5	[1.3069121837615967, 1.220095157623291, 0.4359782636165619, 1.4567135572433472, 0.11230731010437012, 2.3780977725982666]	yl	1	5
715	715	1024	general	cy_641000825_2014152242.wav	D:\Python--software\pythonProject\thesis_dataset\P8_medical\thesis_dataset\use_wav_raw\641000825\2014152242.wav	0	0	[1.7141656875610352, 0.0, 0.7738990783691406, 1.729604959487915, 1.4121066331863403, 1.074846863746643]	wz	0	3
716	716	530	fn	cy_568845750_1631530601.wav	D:\Python--software\pythonProject\thesis_dataset\P8_medical\thesis_dataset\use_wav_raw\568845750\1631530601.wav	0	1	[1.9117764234542847, 1.8021502494812012, 1.5571210384368896, 1.0426579713821411, 0.3485204875469208, 1.4710164070129395]	general	0	0
717	717	1731	fn	cy_707650264_3025251790.wav	D:\Python--software\pythonProject\thesis_dataset\P8_medical\thesis_dataset\use_wav_raw\707650264\3025251790.wav	0	1	[1.3767073154449463, 2.8522589206695557, 2.1719279289245605, 0.10610237717628479, 0.0, 1.6596429347991943]	fn	1	1
718	718	1621	rouhe	dx_91430570_30669027.wav	D:\Python--software\pythonProject\thesis_dataset\P8_medical\thesis_dataset\use_wav_raw\91430570\30669027.wav	0	4	[1.9595985412597656, 0.0, 1.037536859512329, 1.926781415939331, 1.9151926040649414, 0.7041401267051697]	general	0	0
719	719	650	fn	cy_705603574_2982096330.wav	D:\Python--software\pythonProject\thesis_dataset\P8_medical\thesis_dataset\use_wav_raw\705603574\2982096330.wav	0	1	[1.0232534408569336, 2.2518374919891357, 1.243908405303955, 0.49146074056625366, 0.0, 2.0423598289489746]	fn	1	1
720	720	376	general	dx_89190953_31132902.wav	D:\Python--software\pythonProject\thesis_dataset\P8_medical\thesis_dataset\use_wav_raw\89190953\31132902.wav	0	0	[1.5643736124038696, 0.596290647983551, 0.7653883695602417, 1.7700245380401611, 0.4260714054107666, 1.2824251651763916]	wz	0	3
721	721	661	fn	dx_90828224_30269199.wav	D:\Python--software\pythonProject\thesis_dataset\P8_medical\thesis_dataset\use_wav_raw\90828224\30269199.wav	0	1	[1.5535790920257568, 2.5001423358917236, 2.1407690048217773, 0.0, 0.4877118766307831, 1.387581467628479]	fn	1	1
722	722	1632	wz	cy_633995051_1976528384.wav	D:\Python--software\pythonProject\thesis_dataset\P8_medical\thesis_dataset\use_wav_raw\633995051\1976528384.wav	0	3	[1.397531509399414, 0.0, 0.0, 2.4241912364959717, 0.8274150490760803, 1.841895341873169]	wz	1	3
723	723	1323	wz	cy_716153125_3202243100.wav	D:\Python--software\pythonProject\thesis_dataset\P8_medical\thesis_dataset\use_wav_raw\716153125\3202243100.wav	0	3	[1.8930991888046265, 0.01016867533326149, 0.0, 2.4102025032043457, 0.9997860193252563, 2.126333475112915]	wz	1	3
724	724	1113	wz	cy_689362224_2623552072.wav	D:\Python--software\pythonProject\thesis_dataset\P8_medical\thesis_dataset\use_wav_raw\689362224\2623552072.wav	0	3	[2.137892246246338, 0.6238937973976135, 0.7592610716819763, 2.1010048389434814, 0.9711477756500244, 1.5937055349349976]	general	0	0
725	725	132	yl	cy_716115266_3199750870.wav	D:\Python--software\pythonProject\thesis_dataset\P8_medical\thesis_dataset\use_wav_raw\716115266\3199750870.wav	0	5	[1.2407721281051636, 2.4505932331085205, 1.3681252002716064, 0.39358317852020264, 0.0, 2.1108686923980713]	fn	0	1
726	726	379	yl	cy_684303444_2514349442.wav	D:\Python--software\pythonProject\thesis_dataset\P8_medical\thesis_dataset\use_wav_raw\684303444\2514349442.wav	0	5	[1.4847915172576904, 1.2532879114151, 0.8559901714324951, 0.9866304397583008, 0.6830651164054871, 2.1893277168273926]	yl	1	5
727	727	1675	jd	dx_48814499_12675211.wav	D:\Python--software\pythonProject\thesis_dataset\P8_medical\thesis_dataset\use_wav_raw\48814499\12675211.wav	0	2	[1.4803996086120605, 1.940693736076355, 1.414797067642212, 0.9031042456626892, 0.0, 1.6607176065444946]	fn	0	1
728	728	62	wz	dx_88320167_26879791.wav	D:\Python--software\pythonProject\thesis_dataset\P8_medical\thesis_dataset\use_wav_raw\88320167\26879791.wav	0	3	[1.6720558404922485, 0.7045193314552307, 0.25249871611595154, 2.090235710144043, 0.2145831137895584, 1.9376537799835205]	wz	1	3
729	729	1636	yl	cy_683992446_2507495676.wav	D:\Python--software\pythonProject\thesis_dataset\P8_medical\thesis_dataset\use_wav_raw\683992446\2507495676.wav	0	5	[1.9730010032653809, 1.2673418521881104, 0.8875778913497925, 1.665164828300476, 0.644980251789093, 1.9569611549377441]	general	0	0
730	730	1403	general	cy_724692909_3399806948.wav	D:\Python--software\pythonProject\thesis_dataset\P8_medical\thesis_dataset\use_wav_raw\724692909\3399806948.wav	0	0	[2.03944730758667, 0.0, 1.493971347808838, 1.619845986366272, 2.3187832832336426, 0.25526127219200134]	rouhe	0	4
731	731	829	jd	cy_667288842_2152988732.wav	D:\Python--software\pythonProject\thesis_dataset\P8_medical\thesis_dataset\use_wav_raw\667288842\2152988732.wav	0	2	[1.9549882411956787, 2.0642788410186768, 2.2491540908813477, 0.37549516558647156, 0.6995329260826111, 0.9420351386070251]	jd	1	2
732	732	1102	general	cy_687465211_2582295030.wav	D:\Python--software\pythonProject\thesis_dataset\P8_medical\thesis_dataset\use_wav_raw\687465211\2582295030.wav	0	0	[1.6905416250228882, 0.8913048505783081, 1.6120541095733643, 1.054250717163086, 1.079881191253662, 0.8004435300827026]	general	1	0
733	733	494	jd	cy_700139194_2854443904.wav	D:\Python--software\pythonProject\thesis_dataset\P8_medical\thesis_dataset\use_wav_raw\700139194\2854443904.wav	0	2	[1.5213218927383423, 1.0276644229888916, 1.746119737625122, 0.8072815537452698, 1.1994529962539673, 1.0763914585113525]	jd	1	2
734	734	851	wz	dx_42118955_10716866.wav	D:\Python--software\pythonProject\thesis_dataset\P8_medical\thesis_dataset\use_wav_raw\42118955\10716866.wav	0	3	[1.9705350399017334, 0.4958392381668091, 0.41166916489601135, 2.2027175426483154, 0.7796431183815002, 1.7278923988342285]	wz	1	3
735	735	1338	wz	dx_87836340_25728130.wav	D:\Python--software\pythonProject\thesis_dataset\P8_medical\thesis_dataset\use_wav_raw\87836340\25728130.wav	0	3	[2.157576560974121, 0.5579771995544434, 1.5938547849655151, 2.0024867057800293, 0.7066678404808044, 0.44150102138519287]	general	0	0
736	736	1146	yl	cy_674280405_2298119370.wav	D:\Python--software\pythonProject\thesis_dataset\P8_medical\thesis_dataset\use_wav_raw\674280405\2298119370.wav	0	5	[1.6858782768249512, 0.0, 0.005687901750206947, 2.7131803035736084, 1.2373453378677368, 1.2966372966766357]	wz	0	3
737	737	579	yl	dx_91367212_30339325.wav	D:\Python--software\pythonProject\thesis_dataset\P8_medical\thesis_dataset\use_wav_raw\91367212\30339325.wav	0	5	[1.4003428220748901, 1.8305022716522217, 1.0015735626220703, 0.9718998074531555, 0.0, 2.041149854660034]	yl	1	5
738	738	655	fn	cy_671034848_2229944498.wav	D:\Python--software\pythonProject\thesis_dataset\P8_medical\thesis_dataset\use_wav_raw\671034848\2229944498.wav	0	1	[1.8369498252868652, 2.545736074447632, 2.3635470867156982, 0.5069618225097656, 0.08247741311788559, 1.2485014200210571]	fn	1	1
739	739	899	yl	cy_715370027_3182567410.wav	D:\Python--software\pythonProject\thesis_dataset\P8_medical\thesis_dataset\use_wav_raw\715370027\3182567410.wav	0	5	[1.362882137298584, 1.7678000926971436, 0.5446420907974243, 1.3154104948043823, 0.0, 2.5415914058685303]	yl	1	5
740	740	1270	wz	dx_86998223_26111268.wav	D:\Python--software\pythonProject\thesis_dataset\P8_medical\thesis_dataset\use_wav_raw\86998223\26111268.wav	0	3	[1.7866462469100952, 0.0, 0.19045235216617584, 2.3404417037963867, 1.2438699007034302, 1.4323318004608154]	wz	1	3
741	741	666	wz	cy_721842168_3332617080.wav	D:\Python--software\pythonProject\thesis_dataset\P8_medical\thesis_dataset\use_wav_raw\721842168\3332617080.wav	0	3	[1.7240831851959229, 0.0, 0.0, 2.2863104343414307, 1.865053653717041, 2.2260992527008057]	wz	1	3
742	742	177	jd	cy_722944997_3357711592.wav	D:\Python--software\pythonProject\thesis_dataset\P8_medical\thesis_dataset\use_wav_raw\722944997\3357711592.wav	0	2	[1.7119992971420288, 0.0, 0.5145210027694702, 2.284027099609375, 0.7858601808547974, 1.3324534893035889]	wz	0	3
743	743	1206	rouhe	cy_699236774_2834268330.wav	D:\Python--software\pythonProject\thesis_dataset\P8_medical\thesis_dataset\use_wav_raw\699236774\2834268330.wav	0	4	[2.001406192779541, 0.0, 1.7160102128982544, 1.4180701971054077, 2.870173215866089, 0.0]	rouhe	1	4
744	744	833	general	cy_673915455_2290355160.wav	D:\Python--software\pythonProject\thesis_dataset\P8_medical\thesis_dataset\use_wav_raw\673915455\2290355160.wav	0	0	[2.1696858406066895, 0.23421867191791534, 0.5527765154838562, 1.9250150918960571, 1.5941871404647827, 1.8080230951309204]	general	1	0
745	745	65	wz	dx_90724895_29815152.wav	D:\Python--software\pythonProject\thesis_dataset\P8_medical\thesis_dataset\use_wav_raw\90724895\29815152.wav	0	3	[2.1212661266326904, 0.38058537244796753, 0.5187944173812866, 2.2544288635253906, 0.8639870882034302, 1.450466275215149]	wz	1	3
746	746	1668	wz	cy_682918139_2483708824.wav	D:\Python--software\pythonProject\thesis_dataset\P8_medical\thesis_dataset\use_wav_raw\682918139\2483708824.wav	0	3	[1.6816591024398804, 0.090242899954319, 0.012029914185404778, 2.557541608810425, 0.5287696123123169, 1.772010326385498]	wz	1	3
747	747	563	wz	cy_717665488_3235999776.wav	D:\Python--software\pythonProject\thesis_dataset\P8_medical\thesis_dataset\use_wav_raw\717665488\3235999776.wav	0	3	[1.9383500814437866, 0.0, 0.27985575795173645, 1.8847242593765259, 1.7499909400939941, 1.4215247631072998]	general	0	0
748	748	1385	general	dx_62391403_17009196.wav	D:\Python--software\pythonProject\thesis_dataset\P8_medical\thesis_dataset\use_wav_raw\62391403\17009196.wav	0	0	[2.0835137367248535, 0.9637351632118225, 1.351403832435608, 2.0399348735809326, 0.41404351592063904, 0.9594656825065613]	general	1	0
749	749	1241	yl	dx_87873919_25960497.wav	D:\Python--software\pythonProject\thesis_dataset\P8_medical\thesis_dataset\use_wav_raw\87873919\25960497.wav	0	5	[1.2197085618972778, 1.4216126203536987, 0.5530433058738708, 1.26569664478302, 0.0, 2.310504198074341]	yl	1	5
750	750	1267	jd	cy_722267177_3341902772.wav	D:\Python--software\pythonProject\thesis_dataset\P8_medical\thesis_dataset\use_wav_raw\722267177\3341902772.wav	0	2	[1.5416514873504639, 2.089017391204834, 1.2849102020263672, 0.8338779211044312, 0.0, 2.165562391281128]	yl	0	5
751	751	537	wz	cy_715607374_3188804205.wav	D:\Python--software\pythonProject\thesis_dataset\P8_medical\thesis_dataset\use_wav_raw\715607374\3188804205.wav	0	3	[1.19452702999115, 0.28403329849243164, 0.0, 2.2180254459381104, 0.38053473830223083, 2.3374576568603516]	yl	0	5
752	752	196	general	cy_711711212_3106070957.wav	D:\Python--software\pythonProject\thesis_dataset\P8_medical\thesis_dataset\use_wav_raw\711711212\3106070957.wav	0	0	[1.7550510168075562, 0.616453230381012, 0.6703812479972839, 1.7471950054168701, 0.82420814037323, 1.644716739654541]	general	1	0
753	753	71	rouhe	cy_706918404_3010049754.wav	D:\Python--software\pythonProject\thesis_dataset\P8_medical\thesis_dataset\use_wav_raw\706918404\3010049754.wav	0	4	[1.9723576307296753, 0.0, 0.5472675561904907, 2.020738363265991, 2.6628305912017822, 1.1800097227096558]	rouhe	1	4
754	754	1287	rouhe	cy_717909777_3242197649.wav	D:\Python--software\pythonProject\thesis_dataset\P8_medical\thesis_dataset\use_wav_raw\717909777\3242197649.wav	0	4	[1.0871152877807617, 1.0868911743164062, 1.5620917081832886, 0.5063847303390503, 1.0669142007827759, 1.0096361637115479]	jd	0	2
755	755	428	wz	dx_91263390_30158097.wav	D:\Python--software\pythonProject\thesis_dataset\P8_medical\thesis_dataset\use_wav_raw\91263390\30158097.wav	0	3	[1.3293061256408691, 0.045571573078632355, 0.0, 2.2176506519317627, 0.5253350138664246, 1.874720573425293]	wz	1	3
756	756	722	general	cy_723498594_3371413742.wav	D:\Python--software\pythonProject\thesis_dataset\P8_medical\thesis_dataset\use_wav_raw\723498594\3371413742.wav	0	0	[1.7005937099456787, 0.0, 0.9613295793533325, 1.865820050239563, 1.3730266094207764, 0.7456791996955872]	wz	0	3
757	757	678	fn	cy_723841256_3378482487.wav	D:\Python--software\pythonProject\thesis_dataset\P8_medical\thesis_dataset\use_wav_raw\723841256\3378482487.wav	0	1	[1.324575662612915, 1.6014467477798462, 2.039961338043213, 0.4709814488887787, 0.6534960865974426, 0.9077743887901306]	jd	0	2
758	758	1181	jd	cy_583449441_1709751440.wav	D:\Python--software\pythonProject\thesis_dataset\P8_medical\thesis_dataset\use_wav_raw\583449441\1709751440.wav	0	2	[2.037050485610962, 1.9163835048675537, 3.093019485473633, 0.5655778050422668, 1.1217515468597412, 0.1451316773891449]	jd	1	2
759	759	1005	rouhe	dx_87852825_25829352.wav	D:\Python--software\pythonProject\thesis_dataset\P8_medical\thesis_dataset\use_wav_raw\87852825\25829352.wav	0	4	[1.7286487817764282, 0.0, 0.4811224341392517, 2.008251428604126, 1.7634636163711548, 1.0957577228546143]	wz	0	3
760	760	1717	fn	dx_84276645_27101293.wav	D:\Python--software\pythonProject\thesis_dataset\P8_medical\thesis_dataset\use_wav_raw\84276645\27101293.wav	0	1	[1.755946397781372, 1.3970558643341064, 1.2130625247955322, 1.4141480922698975, 0.12977564334869385, 1.5717616081237793]	general	0	0
761	761	114	yl	cy_675559647_2324930738.wav	D:\Python--software\pythonProject\thesis_dataset\P8_medical\thesis_dataset\use_wav_raw\675559647\2324930738.wav	0	5	[1.0124175548553467, 0.8717121481895447, 0.7127046585083008, 0.6728986501693726, 1.0084580183029175, 2.0403919219970703]	yl	1	5
762	762	1131	rouhe	cy_722254453_3340963250.wav	D:\Python--software\pythonProject\thesis_dataset\P8_medical\thesis_dataset\use_wav_raw\722254453\3340963250.wav	0	4	[1.9692970514297485, 0.0, 1.1415995359420776, 1.8029563426971436, 2.77091646194458, 0.4317120313644409]	rouhe	1	4
763	763	330	rouhe	cy_723560374_3372273168.wav	D:\Python--software\pythonProject\thesis_dataset\P8_medical\thesis_dataset\use_wav_raw\723560374\3372273168.wav	0	4	[1.9855693578720093, 0.0, 0.22858203947544098, 1.9890297651290894, 3.087153673171997, 0.9470697045326233]	rouhe	1	4
764	764	144	rouhe	cy_723115722_3362287975.wav	D:\Python--software\pythonProject\thesis_dataset\P8_medical\thesis_dataset\use_wav_raw\723115722\3362287975.wav	0	4	[1.788497805595398, 0.24578329920768738, 1.210359811782837, 1.3399138450622559, 1.7727465629577637, 1.0249977111816406]	general	0	0
765	765	793	jd	cy_722201519_3341123372.wav	D:\Python--software\pythonProject\thesis_dataset\P8_medical\thesis_dataset\use_wav_raw\722201519\3341123372.wav	0	2	[1.378048300743103, 1.497098684310913, 1.9317095279693604, 0.32882753014564514, 1.0757641792297363, 0.9530736804008484]	jd	1	2
766	766	1172	wz	cy_718754967_3261918292.wav	D:\Python--software\pythonProject\thesis_dataset\P8_medical\thesis_dataset\use_wav_raw\718754967\3261918292.wav	0	3	[1.4861057996749878, 0.05942879244685173, 0.784509539604187, 1.4379669427871704, 1.4157341718673706, 1.193096399307251]	general	0	0
767	767	124	general	dx_90483471_29253202.wav	D:\Python--software\pythonProject\thesis_dataset\P8_medical\thesis_dataset\use_wav_raw\90483471\29253202.wav	0	0	[1.847819447517395, 1.134574055671692, 1.2726398706436157, 1.4772480726242065, 0.4426421821117401, 1.1317758560180664]	general	1	0
768	768	1553	yl	cy_720673672_3306195148.wav	D:\Python--software\pythonProject\thesis_dataset\P8_medical\thesis_dataset\use_wav_raw\720673672\3306195148.wav	0	5	[1.82908034324646, 1.1136659383773804, 0.5704444646835327, 1.950740933418274, 0.15115225315093994, 2.1013150215148926]	yl	1	5
769	769	1622	yl	cy_714815193_3169271593.wav	D:\Python--software\pythonProject\thesis_dataset\P8_medical\thesis_dataset\use_wav_raw\714815193\3169271593.wav	0	5	[1.5388433933258057, 1.3281079530715942, 0.0741104930639267, 1.3649444580078125, 0.24772949516773224, 2.847191572189331]	yl	1	5
770	770	255	jd	dx_90275835_29099590.wav	D:\Python--software\pythonProject\thesis_dataset\P8_medical\thesis_dataset\use_wav_raw\90275835\29099590.wav	0	2	[1.416388750076294, 1.7472712993621826, 1.2185417413711548, 1.0783944129943848, 0.0, 1.7233844995498657]	fn	0	1
771	771	919	yl	dx_84478827_24173074.wav	D:\Python--software\pythonProject\thesis_dataset\P8_medical\thesis_dataset\use_wav_raw\84478827\24173074.wav	0	5	[1.511742353439331, 1.7645723819732666, 0.9513189196586609, 1.010238766670227, 0.12297597527503967, 2.131833791732788]	yl	1	5
772	772	1062	wz	cy_637672090_1996385861.wav	D:\Python--software\pythonProject\thesis_dataset\P8_medical\thesis_dataset\use_wav_raw\637672090\1996385861.wav	0	3	[1.8608003854751587, 0.41823819279670715, 0.39814144372940063, 2.2174463272094727, 0.6010371446609497, 1.606074333190918]	wz	1	3
773	773	219	rouhe	dx_59819424_16272094.wav	D:\Python--software\pythonProject\thesis_dataset\P8_medical\thesis_dataset\use_wav_raw\59819424\16272094.wav	0	4	[1.5455421209335327, 2.0194027423858643, 1.0374757051467896, 1.048307180404663, 0.0, 2.144911527633667]	yl	0	5
774	774	1382	general	cy_683812881_2503441554.wav	D:\Python--software\pythonProject\thesis_dataset\P8_medical\thesis_dataset\use_wav_raw\683812881\2503441554.wav	0	0	[1.7345306873321533, 0.0, 0.28275325894355774, 1.8750247955322266, 1.591496467590332, 1.63170325756073]	wz	0	3
775	775	1207	wz	cy_703462708_2928775638.wav	D:\Python--software\pythonProject\thesis_dataset\P8_medical\thesis_dataset\use_wav_raw\703462708\2928775638.wav	0	3	[1.6577171087265015, 0.8426586389541626, 0.7891889214515686, 1.7041723728179932, 0.5531599521636963, 1.5095915794372559]	wz	1	3
776	776	470	yl	cy_717862235_3240866992.wav	D:\Python--software\pythonProject\thesis_dataset\P8_medical\thesis_dataset\use_wav_raw\717862235\3240866992.wav	0	5	[1.2688406705856323, 1.2705663442611694, 0.7421464920043945, 1.0759687423706055, 0.2776039242744446, 2.310128688812256]	yl	1	5
777	777	197	general	cy_648298316_2051391257.wav	D:\Python--software\pythonProject\thesis_dataset\P8_medical\thesis_dataset\use_wav_raw\648298316\2051391257.wav	0	0	[1.6181045770645142, 0.8788881897926331, 1.8841614723205566, 0.9160172343254089, 0.9757341146469116, 0.25186607241630554]	jd	0	2
778	778	871	yl	cy_714791228_3169869132.wav	D:\Python--software\pythonProject\thesis_dataset\P8_medical\thesis_dataset\use_wav_raw\714791228\3169869132.wav	0	5	[1.3307026624679565, 1.5462391376495361, 0.564486026763916, 1.5376808643341064, 0.0, 2.282977819442749]	yl	1	5
779	779	240	general	cy_680192311_2426421754.wav	D:\Python--software\pythonProject\thesis_dataset\P8_medical\thesis_dataset\use_wav_raw\680192311\2426421754.wav	0	0	[1.5463961362838745, 0.0, 0.2932235300540924, 2.299732208251953, 0.7368573546409607, 1.4103031158447266]	wz	0	3
780	780	1186	general	cy_603868655_1816087382.wav	D:\Python--software\pythonProject\thesis_dataset\P8_medical\thesis_dataset\use_wav_raw\603868655\1816087382.wav	0	0	[2.0767815113067627, 0.0, 0.5219517946243286, 1.9172064065933228, 1.565562129020691, 1.7976093292236328]	general	1	0
781	781	612	jd	cy_614536815_1872080705.wav	D:\Python--software\pythonProject\thesis_dataset\P8_medical\thesis_dataset\use_wav_raw\614536815\1872080705.wav	0	2	[2.1576268672943115, 1.7786822319030762, 1.7155646085739136, 1.2078815698623657, 0.48691803216934204, 1.3608475923538208]	general	0	0
782	782	1074	jd	dx_61776775_17654381.wav	D:\Python--software\pythonProject\thesis_dataset\P8_medical\thesis_dataset\use_wav_raw\61776775\17654381.wav	0	2	[1.5484622716903687, 2.123518466949463, 2.3825366497039795, 0.27465876936912537, 0.679974377155304, 0.8283737301826477]	jd	1	2
783	783	943	fn	cy_723127533_3362117869.wav	D:\Python--software\pythonProject\thesis_dataset\P8_medical\thesis_dataset\use_wav_raw\723127533\3362117869.wav	0	1	[1.172713041305542, 2.616729736328125, 1.6341347694396973, 0.13626912236213684, 0.0, 1.9004722833633423]	fn	1	1
784	784	552	general	dx_87682949_26135515.wav	D:\Python--software\pythonProject\thesis_dataset\P8_medical\thesis_dataset\use_wav_raw\87682949\26135515.wav	0	0	[1.9500449895858765, 1.1169450283050537, 0.47023436427116394, 2.1032121181488037, 0.0, 1.8189470767974854]	wz	0	3
785	785	877	yl	cy_714366851_3159472230.wav	D:\Python--software\pythonProject\thesis_dataset\P8_medical\thesis_dataset\use_wav_raw\714366851\3159472230.wav	0	5	[1.6819651126861572, 1.0214091539382935, 0.6288484334945679, 1.4194070100784302, 0.5640212893486023, 2.1237926483154297]	yl	1	5
786	786	1418	jd	cy_29247542_21589631.wav	D:\Python--software\pythonProject\thesis_dataset\P8_medical\thesis_dataset\use_wav_raw\29247542\21589631.wav	0	2	[1.60181725025177, 2.713829755783081, 2.0592241287231445, 0.3050682544708252, 0.18251515924930573, 1.9441766738891602]	fn	0	1
787	787	1352	general	cy_718103548_3247366640.wav	D:\Python--software\pythonProject\thesis_dataset\P8_medical\thesis_dataset\use_wav_raw\718103548\3247366640.wav	0	0	[1.741814136505127, 0.0, 0.40091171860694885, 1.9318277835845947, 1.9626414775848389, 1.4593898057937622]	rouhe	0	4
788	788	693	general	cy_692435805_2688675118.wav	D:\Python--software\pythonProject\thesis_dataset\P8_medical\thesis_dataset\use_wav_raw\692435805\2688675118.wav	0	0	[1.7861889600753784, 0.8765900135040283, 1.1270626783370972, 1.2711261510849, 0.9296687841415405, 1.5170013904571533]	general	1	0
789	789	1240	general	cy_266093627_496182638.wav	D:\Python--software\pythonProject\thesis_dataset\P8_medical\thesis_dataset\use_wav_raw\266093627\496182638.wav	0	0	[1.9293605089187622, 0.872511088848114, 1.729596734046936, 1.2980676889419556, 1.1751506328582764, 0.8066983222961426]	general	1	0
790	790	1152	rouhe	cy_696875622_2781825314.wav	D:\Python--software\pythonProject\thesis_dataset\P8_medical\thesis_dataset\use_wav_raw\696875622\2781825314.wav	0	4	[2.0346765518188477, 0.0, 0.7466075420379639, 1.4441951513290405, 2.9562370777130127, 0.8552781343460083]	rouhe	1	4
791	791	512	rouhe	cy_677993009_2376737652.wav	D:\Python--software\pythonProject\thesis_dataset\P8_medical\thesis_dataset\use_wav_raw\677993009\2376737652.wav	0	4	[1.5977461338043213, 0.26033326983451843, 0.4220622181892395, 1.357675313949585, 1.2382590770721436, 1.6874412298202515]	yl	0	5
792	792	1633	yl	cy_715813049_3192894059.wav	D:\Python--software\pythonProject\thesis_dataset\P8_medical\thesis_dataset\use_wav_raw\715813049\3192894059.wav	0	5	[1.6930654048919678, 0.0, 0.0, 2.1849238872528076, 1.0343927145004272, 2.193737268447876]	yl	1	5
793	793	941	jd	cy_611479_2678200.wav	D:\Python--software\pythonProject\thesis_dataset\P8_medical\thesis_dataset\use_wav_raw\611479\2678200.wav	0	2	[1.6135318279266357, 2.5692176818847656, 2.2742342948913574, 0.016171161085367203, 0.4796521067619324, 1.3641934394836426]	fn	0	1
794	794	874	wz	dx_91839099_31055780.wav	D:\Python--software\pythonProject\thesis_dataset\P8_medical\thesis_dataset\use_wav_raw\91839099\31055780.wav	0	3	[1.8171721696853638, 0.0, 0.0, 2.9463648796081543, 0.9767857193946838, 1.6201229095458984]	wz	1	3
795	795	228	wz	dx_91801399_30866986.wav	D:\Python--software\pythonProject\thesis_dataset\P8_medical\thesis_dataset\use_wav_raw\91801399\30866986.wav	0	3	[1.455630898475647, 0.0, 0.0, 2.544816493988037, 0.30749237537384033, 1.7690147161483765]	wz	1	3
796	796	1512	fn	dx_91019697_30088581.wav	D:\Python--software\pythonProject\thesis_dataset\P8_medical\thesis_dataset\use_wav_raw\91019697\30088581.wav	0	1	[1.4559986591339111, 2.0080654621124268, 0.9250565767288208, 1.3643757104873657, 0.0, 2.332568645477295]	yl	0	5
797	797	110	fn	dx_89511120_32273113.wav	D:\Python--software\pythonProject\thesis_dataset\P8_medical\thesis_dataset\use_wav_raw\89511120\32273113.wav	0	1	[1.4818696975708008, 2.4474947452545166, 2.35119366645813, 0.2775980532169342, 0.298909455537796, 1.098395824432373]	fn	1	1
798	798	1383	fn	dx_91289641_30295463.wav	D:\Python--software\pythonProject\thesis_dataset\P8_medical\thesis_dataset\use_wav_raw\91289641\30295463.wav	0	1	[1.6095212697982788, 4.352687835693359, 3.2307989597320557, 0.0, 0.0, 1.2619071006774902]	fn	1	1
799	799	1305	yl	dx_84008845_30528977.wav	D:\Python--software\pythonProject\thesis_dataset\P8_medical\thesis_dataset\use_wav_raw\84008845\30528977.wav	0	5	[1.3456708192825317, 2.188077211380005, 1.1078380346298218, 1.0129411220550537, 0.0, 2.049950361251831]	fn	0	1
800	800	812	jd	cy_714177180_3157549689.wav	D:\Python--software\pythonProject\thesis_dataset\P8_medical\thesis_dataset\use_wav_raw\714177180\3157549689.wav	0	2	[1.4074980020523071, 1.6927090883255005, 1.1159162521362305, 1.1475715637207031, 0.0, 1.8371371030807495]	yl	0	5
801	801	86	general	cy_722171314_3339450175.wav	D:\Python--software\pythonProject\thesis_dataset\P8_medical\thesis_dataset\use_wav_raw\722171314\3339450175.wav	0	0	[1.5768814086914062, 1.0893203020095825, 1.4430409669876099, 1.2256420850753784, 0.5259284973144531, 1.0913439989089966]	general	1	0
802	802	1174	wz	dx_90224427_28832700.wav	D:\Python--software\pythonProject\thesis_dataset\P8_medical\thesis_dataset\use_wav_raw\90224427\28832700.wav	0	3	[1.57633376121521, 0.0, 0.0, 2.584743022918701, 0.4735519289970398, 1.5988242626190186]	wz	1	3
803	803	335	jd	cy_447767080_1110675843.wav	D:\Python--software\pythonProject\thesis_dataset\P8_medical\thesis_dataset\use_wav_raw\447767080\1110675843.wav	0	2	[2.2190394401550293, 1.9611523151397705, 2.684431314468384, 0.633983850479126, 0.9148812294006348, 0.5280994772911072]	jd	1	2
804	804	1001	rouhe	cy_719308017_3274440565.wav	D:\Python--software\pythonProject\thesis_dataset\P8_medical\thesis_dataset\use_wav_raw\719308017\3274440565.wav	0	4	[1.554572582244873, 0.0, 0.0, 2.70448637008667, 1.3812553882598877, 1.6239255666732788]	wz	0	3
805	805	452	general	cy_684199566_2512391174.wav	D:\Python--software\pythonProject\thesis_dataset\P8_medical\thesis_dataset\use_wav_raw\684199566\2512391174.wav	0	0	[2.0145020484924316, 0.40917783975601196, 1.0352026224136353, 2.0143837928771973, 0.9967907667160034, 1.3161749839782715]	general	1	0
806	806	232	jd	cy_672196252_2254019272.wav	D:\Python--software\pythonProject\thesis_dataset\P8_medical\thesis_dataset\use_wav_raw\672196252\2254019272.wav	0	2	[1.752531886100769, 1.6100826263427734, 1.7441447973251343, 0.9294958114624023, 0.36751431226730347, 1.1861097812652588]	general	0	0
807	807	596	rouhe	cy_721243714_3319480013.wav	D:\Python--software\pythonProject\thesis_dataset\P8_medical\thesis_dataset\use_wav_raw\721243714\3319480013.wav	0	4	[2.0415422916412354, 0.0, 0.648767352104187, 1.71384596824646, 2.882697582244873, 0.7702075839042664]	rouhe	1	4
808	808	1043	wz	cy_721508975_3325106632.wav	D:\Python--software\pythonProject\thesis_dataset\P8_medical\thesis_dataset\use_wav_raw\721508975\3325106632.wav	0	3	[1.9173414707183838, 0.0, 0.4463368058204651, 1.6231175661087036, 2.286860227584839, 1.2079887390136719]	rouhe	0	4
809	809	1473	rouhe	dx_88293943_26742668.wav	D:\Python--software\pythonProject\thesis_dataset\P8_medical\thesis_dataset\use_wav_raw\88293943\26742668.wav	0	4	[1.4205477237701416, 2.4496009349823, 1.2479952573776245, 0.9609553217887878, 0.0, 1.9442583322525024]	fn	0	1
810	810	1318	fn	cy_719231806_3272456704.wav	D:\Python--software\pythonProject\thesis_dataset\P8_medical\thesis_dataset\use_wav_raw\719231806\3272456704.wav	0	1	[1.200665831565857, 2.4922382831573486, 1.3846933841705322, 0.601082980632782, 0.0, 1.9031111001968384]	fn	1	1
811	811	360	rouhe	dx_76730433_21687464.wav	D:\Python--software\pythonProject\thesis_dataset\P8_medical\thesis_dataset\use_wav_raw\76730433\21687464.wav	0	4	[2.0997824668884277, 0.0, 1.308836817741394, 1.6936630010604858, 1.7374930381774902, 0.4733410179615021]	general	0	0
812	812	1250	fn	cy_677465451_2365378680.wav	D:\Python--software\pythonProject\thesis_dataset\P8_medical\thesis_dataset\use_wav_raw\677465451\2365378680.wav	0	1	[1.782345175743103, 2.1522557735443115, 2.0637850761413574, 0.8047949075698853, 0.12130610644817352, 1.3676437139511108]	fn	1	1
813	813	571	yl	cy_721440574_3323335158.wav	D:\Python--software\pythonProject\thesis_dataset\P8_medical\thesis_dataset\use_wav_raw\721440574\3323335158.wav	0	5	[1.824174165725708, 0.48861250281333923, 1.271239995956421, 0.8690091967582703, 1.930783987045288, 1.183794617652893]	rouhe	0	4
814	814	1008	fn	dx_53643371_14212563.wav	D:\Python--software\pythonProject\thesis_dataset\P8_medical\thesis_dataset\use_wav_raw\53643371\14212563.wav	0	1	[1.855107069015503, 1.972369909286499, 1.1241284608840942, 1.486871361732483, 0.0, 1.8113547563552856]	fn	1	1
815	815	569	yl	cy_718079310_3247704804.wav	D:\Python--software\pythonProject\thesis_dataset\P8_medical\thesis_dataset\use_wav_raw\718079310\3247704804.wav	0	5	[1.7663719654083252, 0.7114647030830383, 0.0, 2.252047061920166, 0.28625842928886414, 2.6288979053497314]	yl	1	5
816	816	1224	fn	dx_89741544_29553544.wav	D:\Python--software\pythonProject\thesis_dataset\P8_medical\thesis_dataset\use_wav_raw\89741544\29553544.wav	0	1	[1.670461893081665, 3.9608206748962402, 3.076162576675415, 0.0, 0.0, 1.0736993551254272]	fn	1	1
817	817	1336	general	cy_712855896_3127501670.wav	D:\Python--software\pythonProject\thesis_dataset\P8_medical\thesis_dataset\use_wav_raw\712855896\3127501670.wav	0	0	[2.3575732707977295, 0.5351811051368713, 1.3953425884246826, 1.6088197231292725, 1.7657616138458252, 1.250389575958252]	general	1	0
818	818	960	wz	cy_721071284_3315802785.wav	D:\Python--software\pythonProject\thesis_dataset\P8_medical\thesis_dataset\use_wav_raw\721071284\3315802785.wav	0	3	[2.160050868988037, 0.0, 0.8861291408538818, 1.8750989437103271, 2.437929391860962, 1.0263012647628784]	rouhe	0	4
819	819	1191	jd	cy_714026739_3153122785.wav	D:\Python--software\pythonProject\thesis_dataset\P8_medical\thesis_dataset\use_wav_raw\714026739\3153122785.wav	0	2	[1.689683437347412, 1.6374006271362305, 2.3844871520996094, 0.5609678030014038, 0.8395273089408875, 0.3938269019126892]	jd	1	2
820	820	157	fn	cy_557880841_1575800519.wav	D:\Python--software\pythonProject\thesis_dataset\P8_medical\thesis_dataset\use_wav_raw\557880841\1575800519.wav	0	1	[1.8859988451004028, 2.1989974975585938, 2.8496017456054688, 0.36858853697776794, 0.6248192191123962, 0.35215631127357483]	jd	0	2
821	821	932	rouhe	cy_607924780_1836877256.wav	D:\Python--software\pythonProject\thesis_dataset\P8_medical\thesis_dataset\use_wav_raw\607924780\1836877256.wav	0	4	[1.555896282196045, 3.421326160430908, 2.8389525413513184, 0.0, 0.2895442843437195, 1.484958291053772]	fn	0	1
822	822	1278	fn	cy_580880318_1696094528.wav	D:\Python--software\pythonProject\thesis_dataset\P8_medical\thesis_dataset\use_wav_raw\580880318\1696094528.wav	0	1	[1.7605737447738647, 0.057974930852651596, 0.9992383122444153, 1.3934245109558105, 1.5875426530838013, 0.9307955503463745]	general	0	0
823	823	696	rouhe	cy_691424808_2666859396.wav	D:\Python--software\pythonProject\thesis_dataset\P8_medical\thesis_dataset\use_wav_raw\691424808\2666859396.wav	0	4	[2.1603028774261475, 0.0, 0.9792389273643494, 1.9261010885238647, 2.2248222827911377, 1.148159384727478]	rouhe	1	4
824	824	1322	wz	cy_682375840_2471892320.wav	D:\Python--software\pythonProject\thesis_dataset\P8_medical\thesis_dataset\use_wav_raw\682375840\2471892320.wav	0	3	[2.0527102947235107, 0.1726658046245575, 1.1446565389633179, 1.9435153007507324, 1.3315728902816772, 0.7554444670677185]	general	0	0
825	825	149	wz	dx_90836942_29738492.wav	D:\Python--software\pythonProject\thesis_dataset\P8_medical\thesis_dataset\use_wav_raw\90836942\29738492.wav	0	3	[1.8534142971038818, 0.858612060546875, 1.3745918273925781, 1.4072191715240479, 0.8152079582214355, 1.086403727531433]	general	0	0
826	826	945	general	cy_717817547_3240407669.wav	D:\Python--software\pythonProject\thesis_dataset\P8_medical\thesis_dataset\use_wav_raw\717817547\3240407669.wav	0	0	[1.1774319410324097, 0.4738379120826721, 0.576579749584198, 1.2862000465393066, 1.1783779859542847, 1.9853606224060059]	yl	0	5
827	827	913	general	cy_683047189_2486796174.wav	D:\Python--software\pythonProject\thesis_dataset\P8_medical\thesis_dataset\use_wav_raw\683047189\2486796174.wav	0	0	[1.9058773517608643, 0.3788720965385437, 0.3672477900981903, 2.066666841506958, 0.9825400710105896, 1.9417752027511597]	wz	0	3
828	828	544	general	dx_90630549_29571594.wav	D:\Python--software\pythonProject\thesis_dataset\P8_medical\thesis_dataset\use_wav_raw\90630549\29571594.wav	0	0	[1.7939603328704834, 1.1860990524291992, 1.885082483291626, 0.8358769416809082, 0.9138324856758118, 0.5628958940505981]	jd	0	2
829	829	651	rouhe	dx_84004625_30504892.wav	D:\Python--software\pythonProject\thesis_dataset\P8_medical\thesis_dataset\use_wav_raw\84004625\30504892.wav	0	4	[2.3371403217315674, 0.0, 1.4680891036987305, 1.618981122970581, 2.0572330951690674, 0.33314260840415955]	general	0	0
830	830	394	wz	cy_724439549_3394366773.wav	D:\Python--software\pythonProject\thesis_dataset\P8_medical\thesis_dataset\use_wav_raw\724439549\3394366773.wav	0	3	[1.8033980131149292, 1.2886013984680176, 1.6837865114212036, 1.0348632335662842, 0.7531486749649048, 0.9732034206390381]	general	0	0
831	831	1087	fn	cy_656561388_2096338232.wav	D:\Python--software\pythonProject\thesis_dataset\P8_medical\thesis_dataset\use_wav_raw\656561388\2096338232.wav	0	1	[1.3746169805526733, 1.5319558382034302, 0.4793928265571594, 1.3695110082626343, 0.0, 2.440204620361328]	yl	0	5
832	832	1075	rouhe	cy_685674193_2543179248.wav	D:\Python--software\pythonProject\thesis_dataset\P8_medical\thesis_dataset\use_wav_raw\685674193\2543179248.wav	0	4	[1.189229130744934, 0.0, 0.0, 1.7380337715148926, 1.5311393737792969, 1.8299058675765991]	yl	0	5
833	833	817	wz	cy_677267248_2361035436.wav	D:\Python--software\pythonProject\thesis_dataset\P8_medical\thesis_dataset\use_wav_raw\677267248\2361035436.wav	0	3	[1.2875218391418457, 0.9810086488723755, 0.0, 1.834288239479065, 0.09256789833307266, 2.58546781539917]	yl	0	5
834	834	246	jd	cy_722986327_3358525501.wav	D:\Python--software\pythonProject\thesis_dataset\P8_medical\thesis_dataset\use_wav_raw\722986327\3358525501.wav	0	2	[2.2506864070892334, 0.0, 1.5486522912979126, 1.5664160251617432, 3.357430934906006, 0.2774420976638794]	rouhe	0	4
835	835	545	rouhe	cy_677500446_2366113840.wav	D:\Python--software\pythonProject\thesis_dataset\P8_medical\thesis_dataset\use_wav_raw\677500446\2366113840.wav	0	4	[1.8777745962142944, 0.0, 0.38101375102996826, 2.1226799488067627, 2.752943515777588, 0.8750578761100769]	rouhe	1	4
836	836	657	general	dx_70450772_24065717.wav	D:\Python--software\pythonProject\thesis_dataset\P8_medical\thesis_dataset\use_wav_raw\70450772\24065717.wav	0	0	[1.7682206630706787, 0.6602582335472107, 0.5601722598075867, 1.9848341941833496, 0.45057791471481323, 1.6929190158843994]	wz	0	3
837	837	1744	wz	cy_671121391_2231689804.wav	D:\Python--software\pythonProject\thesis_dataset\P8_medical\thesis_dataset\use_wav_raw\671121391\2231689804.wav	0	3	[1.7548060417175293, 0.0, 0.0, 2.351330041885376, 1.1180123090744019, 2.2018840312957764]	wz	1	3
838	838	1310	yl	cy_718978094_3267341172.wav	D:\Python--software\pythonProject\thesis_dataset\P8_medical\thesis_dataset\use_wav_raw\718978094\3267341172.wav	0	5	[1.7450194358825684, 0.10449349880218506, 0.3851672410964966, 1.5737484693527222, 1.470932126045227, 1.8045357465744019]	yl	1	5
839	839	1420	fn	dx_91846386_31092971.wav	D:\Python--software\pythonProject\thesis_dataset\P8_medical\thesis_dataset\use_wav_raw\91846386\31092971.wav	0	1	[1.2675132751464844, 2.557838201522827, 1.1464433670043945, 1.0413609743118286, 0.0, 2.294727087020874]	fn	1	1
840	840	1105	rouhe	cy_710882132_3090427765.wav	D:\Python--software\pythonProject\thesis_dataset\P8_medical\thesis_dataset\use_wav_raw\710882132\3090427765.wav	0	4	[2.1758780479431152, 0.0, 1.341322898864746, 1.2954086065292358, 3.3501241207122803, 0.46092885732650757]	rouhe	1	4
841	841	542	fn	cy_6419300_7239379.wav	D:\Python--software\pythonProject\thesis_dataset\P8_medical\thesis_dataset\use_wav_raw\6419300\7239379.wav	0	1	[1.7655664682388306, 3.479918956756592, 2.272740364074707, 0.3377222418785095, 0.0, 1.857591152191162]	fn	1	1
842	842	1582	rouhe	cy_677676371_2370003760.wav	D:\Python--software\pythonProject\thesis_dataset\P8_medical\thesis_dataset\use_wav_raw\677676371\2370003760.wav	0	4	[1.9612919092178345, 0.0, 1.0834182500839233, 1.5967154502868652, 2.0165317058563232, 0.9822556376457214]	rouhe	1	4
843	843	676	rouhe	cy_722966414_3359264837.wav	D:\Python--software\pythonProject\thesis_dataset\P8_medical\thesis_dataset\use_wav_raw\722966414\3359264837.wav	0	4	[1.9945437908172607, 0.0, 0.4496435523033142, 1.9579823017120361, 3.036348819732666, 1.252873182296753]	rouhe	1	4
844	844	766	rouhe	cy_691493593_2668626516.wav	D:\Python--software\pythonProject\thesis_dataset\P8_medical\thesis_dataset\use_wav_raw\691493593\2668626516.wav	0	4	[1.9813063144683838, 0.0, 0.5785874724388123, 1.8625133037567139, 2.3176140785217285, 1.2265770435333252]	rouhe	1	4
845	845	1591	yl	dx_86880584_25356053.wav	D:\Python--software\pythonProject\thesis_dataset\P8_medical\thesis_dataset\use_wav_raw\86880584\25356053.wav	0	5	[1.2967932224273682, 1.6427052021026611, 0.42184704542160034, 1.613808274269104, 0.0, 2.3162357807159424]	yl	1	5
846	846	611	wz	cy_724084414_3384319366.wav	D:\Python--software\pythonProject\thesis_dataset\P8_medical\thesis_dataset\use_wav_raw\724084414\3384319366.wav	0	3	[2.145500659942627, 0.0, 0.0, 3.191166877746582, 0.9416013956069946, 2.2370657920837402]	wz	1	3
847	847	463	general	cy_63016432_39909871.wav	D:\Python--software\pythonProject\thesis_dataset\P8_medical\thesis_dataset\use_wav_raw\63016432\39909871.wav	0	0	[2.3448753356933594, 2.131042003631592, 2.8346550464630127, 0.5813429951667786, 0.7695004343986511, 0.23730678856372833]	jd	0	2
848	848	885	wz	cy_684461893_2517853128.wav	D:\Python--software\pythonProject\thesis_dataset\P8_medical\thesis_dataset\use_wav_raw\684461893\2517853128.wav	0	3	[1.9020910263061523, 0.13166040182113647, 0.5511902570724487, 1.8029226064682007, 1.2642385959625244, 1.5766690969467163]	general	0	0
849	849	409	rouhe	cy_722366023_3344899243.wav	D:\Python--software\pythonProject\thesis_dataset\P8_medical\thesis_dataset\use_wav_raw\722366023\3344899243.wav	0	4	[1.6745697259902954, 0.0, 0.16920073330402374, 1.9222636222839355, 1.4138494729995728, 1.850416898727417]	wz	0	3
850	850	890	rouhe	cy_723965704_3382240000.wav	D:\Python--software\pythonProject\thesis_dataset\P8_medical\thesis_dataset\use_wav_raw\723965704\3382240000.wav	0	4	[1.794264554977417, 0.0, 0.0, 1.9873690605163574, 2.7974469661712646, 1.2766019105911255]	rouhe	1	4
851	851	1770	yl	cy_671148109_2232267354.wav	D:\Python--software\pythonProject\thesis_dataset\P8_medical\thesis_dataset\use_wav_raw\671148109\2232267354.wav	0	5	[1.1789300441741943, 1.9484684467315674, 0.2257952094078064, 1.1270020008087158, 0.0, 2.822521448135376]	yl	1	5
852	852	588	jd	cy_715599538_3188268928.wav	D:\Python--software\pythonProject\thesis_dataset\P8_medical\thesis_dataset\use_wav_raw\715599538\3188268928.wav	0	2	[1.61370050907135, 1.334105372428894, 1.9471712112426758, 0.8585127592086792, 0.7955463528633118, 0.9262307286262512]	jd	1	2
853	853	1350	yl	cy_692710217_2694562980.wav	D:\Python--software\pythonProject\thesis_dataset\P8_medical\thesis_dataset\use_wav_raw\692710217\2694562980.wav	0	5	[1.8826082944869995, 0.0, 0.511398434638977, 1.546080231666565, 2.0091257095336914, 1.8636415004730225]	rouhe	0	4
854	854	1400	fn	cy_717683465_3236998199.wav	D:\Python--software\pythonProject\thesis_dataset\P8_medical\thesis_dataset\use_wav_raw\717683465\3236998199.wav	0	1	[1.1779903173446655, 1.8100095987319946, 0.37857869267463684, 1.3994077444076538, 0.0, 2.6459543704986572]	yl	0	5
855	855	412	general	cy_721560301_3325468271.wav	D:\Python--software\pythonProject\thesis_dataset\P8_medical\thesis_dataset\use_wav_raw\721560301\3325468271.wav	0	0	[2.3043441772460938, 0.5724183320999146, 1.1064273118972778, 1.8825793266296387, 1.5221269130706787, 1.6172953844070435]	general	1	0
856	856	522	wz	dx_78069768_22210948.wav	D:\Python--software\pythonProject\thesis_dataset\P8_medical\thesis_dataset\use_wav_raw\78069768\22210948.wav	0	3	[2.0699055194854736, 0.929039716720581, 0.6312177181243896, 1.83717942237854, 0.76335209608078, 1.73885977268219]	general	0	0
857	857	1388	rouhe	dx_85798246_24619918.wav	D:\Python--software\pythonProject\thesis_dataset\P8_medical\thesis_dataset\use_wav_raw\85798246\24619918.wav	0	4	[1.8874179124832153, 0.0, 1.0366305112838745, 1.7311879396438599, 1.711913824081421, 0.5463430881500244]	general	0	0
858	858	985	fn	cy_697586250_2797394066.wav	D:\Python--software\pythonProject\thesis_dataset\P8_medical\thesis_dataset\use_wav_raw\697586250\2797394066.wav	0	1	[1.4072721004486084, 2.367119312286377, 2.2446799278259277, 0.010111491195857525, 0.39660006761550903, 1.3178532123565674]	fn	1	1
859	859	647	general	cy_691938094_2677614692.wav	D:\Python--software\pythonProject\thesis_dataset\P8_medical\thesis_dataset\use_wav_raw\691938094\2677614692.wav	0	0	[1.9238080978393555, 0.0, 1.0803089141845703, 1.533273458480835, 1.8919702768325806, 1.1201504468917847]	general	1	0
860	860	1019	jd	cy_705889074_2986368030.wav	D:\Python--software\pythonProject\thesis_dataset\P8_medical\thesis_dataset\use_wav_raw\705889074\2986368030.wav	0	2	[1.2656989097595215, 2.8171145915985107, 1.9562366008758545, 0.22281213104724884, 0.0, 1.4957610368728638]	fn	0	1
861	861	1289	yl	cy_655998896_2095334825.wav	D:\Python--software\pythonProject\thesis_dataset\P8_medical\thesis_dataset\use_wav_raw\655998896\2095334825.wav	0	5	[1.5043736696243286, 1.2796626091003418, 0.5388616323471069, 1.2245370149612427, 0.49582037329673767, 2.43957781791687]	yl	1	5
862	862	1597	general	cy_672875983_2268321228.wav	D:\Python--software\pythonProject\thesis_dataset\P8_medical\thesis_dataset\use_wav_raw\672875983\2268321228.wav	0	0	[1.624045968055725, 1.3745622634887695, 0.8986114263534546, 1.6124542951583862, 0.0, 1.8345973491668701]	yl	0	5
863	863	988	general	dx_92494019_31958030.wav	D:\Python--software\pythonProject\thesis_dataset\P8_medical\thesis_dataset\use_wav_raw\92494019\31958030.wav	0	0	[1.3797343969345093, 1.3042700290679932, 1.1000735759735107, 0.8694828748703003, 0.5536574721336365, 1.8427581787109375]	yl	0	5
864	864	1341	general	dx_91310563_30399581.wav	D:\Python--software\pythonProject\thesis_dataset\P8_medical\thesis_dataset\use_wav_raw\91310563\30399581.wav	0	0	[1.9253219366073608, 0.2998464107513428, 0.5091524720191956, 1.741312026977539, 1.0722079277038574, 1.5237727165222168]	general	1	0
865	865	1193	jd	cy_719530962_3279323028.wav	D:\Python--software\pythonProject\thesis_dataset\P8_medical\thesis_dataset\use_wav_raw\719530962\3279323028.wav	0	2	[1.7351269721984863, 0.282188355922699, 1.167144775390625, 0.8934557437896729, 1.7044423818588257, 0.8733396530151367]	general	0	0
866	866	1425	fn	cy_713759775_3148956116.wav	D:\Python--software\pythonProject\thesis_dataset\P8_medical\thesis_dataset\use_wav_raw\713759775\3148956116.wav	0	1	[1.5149978399276733, 2.656937837600708, 1.6050515174865723, 0.19162073731422424, 0.0, 2.0392277240753174]	fn	1	1
867	867	1200	fn	cy_637289760_1994368862.wav	D:\Python--software\pythonProject\thesis_dataset\P8_medical\thesis_dataset\use_wav_raw\637289760\1994368862.wav	0	1	[1.593549370765686, 3.7835896015167236, 2.8020687103271484, 0.0, 0.0, 1.3211240768432617]	fn	1	1
868	868	1155	rouhe	cy_691354151_2665381672.wav	D:\Python--software\pythonProject\thesis_dataset\P8_medical\thesis_dataset\use_wav_raw\691354151\2665381672.wav	0	4	[1.895015835762024, 0.0, 0.839719295501709, 1.5205028057098389, 2.3941009044647217, 1.1573177576065063]	rouhe	1	4
869	869	818	yl	cy_688050527_2595115260.wav	D:\Python--software\pythonProject\thesis_dataset\P8_medical\thesis_dataset\use_wav_raw\688050527\2595115260.wav	0	5	[1.2683508396148682, 1.6396968364715576, 0.39687636494636536, 1.1968305110931396, 0.0, 2.703188896179199]	yl	1	5
870	870	1707	jd	cy_601338600_1803206129.wav	D:\Python--software\pythonProject\thesis_dataset\P8_medical\thesis_dataset\use_wav_raw\601338600\1803206129.wav	0	2	[1.9590089321136475, 0.9212343692779541, 1.7203326225280762, 0.8464735150337219, 1.4824830293655396, 0.9990133047103882]	general	0	0
871	871	840	general	cy_694664407_2735587016.wav	D:\Python--software\pythonProject\thesis_dataset\P8_medical\thesis_dataset\use_wav_raw\694664407\2735587016.wav	0	0	[1.3691688776016235, 1.3551454544067383, 1.8597826957702637, 0.6028602719306946, 0.9298574328422546, 1.031699776649475]	jd	0	2
872	872	1732	jd	cy_669332893_2195129488.wav	D:\Python--software\pythonProject\thesis_dataset\P8_medical\thesis_dataset\use_wav_raw\669332893\2195129488.wav	0	2	[1.408833384513855, 2.909907817840576, 2.402376890182495, 0.0, 0.0, 1.3265024423599243]	fn	0	1
873	873	912	jd	cy_645930940_2038735982.wav	D:\Python--software\pythonProject\thesis_dataset\P8_medical\thesis_dataset\use_wav_raw\645930940\2038735982.wav	0	2	[1.9892241954803467, 1.0996756553649902, 1.4569646120071411, 1.4860872030258179, 0.7878690361976624, 1.2612584829330444]	general	0	0
874	874	1696	general	cy_691217368_2662624804.wav	D:\Python--software\pythonProject\thesis_dataset\P8_medical\thesis_dataset\use_wav_raw\691217368\2662624804.wav	0	0	[1.5835504531860352, 0.6229428052902222, 0.3500247895717621, 1.4368343353271484, 1.0034245252609253, 2.008427619934082]	yl	0	5
875	875	902	rouhe	cy_696960882_2783739582.wav	D:\Python--software\pythonProject\thesis_dataset\P8_medical\thesis_dataset\use_wav_raw\696960882\2783739582.wav	0	4	[2.026789903640747, 0.0, 1.2680011987686157, 1.5859260559082031, 2.4136080741882324, 0.7569484710693359]	rouhe	1	4
876	876	181	general	cy_679158590_2401981330.wav	D:\Python--software\pythonProject\thesis_dataset\P8_medical\thesis_dataset\use_wav_raw\679158590\2401981330.wav	0	0	[1.7375794649124146, 0.27261102199554443, 0.4963573217391968, 1.8742921352386475, 0.9790319800376892, 1.530301570892334]	wz	0	3
877	877	1415	yl	cy_675903576_2332351442.wav	D:\Python--software\pythonProject\thesis_dataset\P8_medical\thesis_dataset\use_wav_raw\675903576\2332351442.wav	0	5	[1.411301612854004, 1.959574580192566, 1.053497552871704, 0.7464138269424438, 0.15899905562400818, 2.2745113372802734]	yl	1	5
878	878	856	yl	dx_90755745_29906661.wav	D:\Python--software\pythonProject\thesis_dataset\P8_medical\thesis_dataset\use_wav_raw\90755745\29906661.wav	0	5	[1.8552274703979492, 1.638811469078064, 1.1575028896331787, 1.4008255004882812, 0.06595321744680405, 1.6369402408599854]	general	0	0
879	879	1022	yl	cy_608543091_1839694880.wav	D:\Python--software\pythonProject\thesis_dataset\P8_medical\thesis_dataset\use_wav_raw\608543091\1839694880.wav	0	5	[1.8793091773986816, 0.5531538724899292, 0.6099852919578552, 1.8434488773345947, 0.8667680621147156, 1.793620228767395]	general	0	0
880	880	1091	general	cy_560038955_1586180450.wav	D:\Python--software\pythonProject\thesis_dataset\P8_medical\thesis_dataset\use_wav_raw\560038955\1586180450.wav	0	0	[1.8377795219421387, 1.0423810482025146, 1.771399736404419, 0.8295853734016418, 0.9386203289031982, 0.7526947855949402]	general	1	0
881	881	1293	general	cy_715246471_3179758832.wav	D:\Python--software\pythonProject\thesis_dataset\P8_medical\thesis_dataset\use_wav_raw\715246471\3179758832.wav	0	0	[1.6768637895584106, 0.5772450566291809, 0.6749181747436523, 1.7971594333648682, 0.7696799039840698, 1.4366645812988281]	wz	0	3
882	882	77	general	cy_716281091_3203051424.wav	D:\Python--software\pythonProject\thesis_dataset\P8_medical\thesis_dataset\use_wav_raw\716281091\3203051424.wav	0	0	[1.8850317001342773, 0.0, 1.3656150102615356, 1.0495344400405884, 2.5525219440460205, 1.2870815992355347]	rouhe	0	4
883	883	1766	general	cy_723706440_3376096979.wav	D:\Python--software\pythonProject\thesis_dataset\P8_medical\thesis_dataset\use_wav_raw\723706440\3376096979.wav	0	0	[1.3453292846679688, 1.5619492530822754, 1.217515230178833, 0.8353886008262634, 0.4927626848220825, 1.7688753604888916]	yl	0	5
884	884	979	jd	cy_659577790_2113120898.wav	D:\Python--software\pythonProject\thesis_dataset\P8_medical\thesis_dataset\use_wav_raw\659577790\2113120898.wav	0	2	[1.8580762147903442, 2.3941662311553955, 2.865896463394165, 0.03501997888088226, 0.7576446533203125, 0.5658358931541443]	jd	1	2
885	885	1103	general	dx_15765676_7824283.wav	D:\Python--software\pythonProject\thesis_dataset\P8_medical\thesis_dataset\use_wav_raw\15765676\7824283.wav	0	0	[2.1347739696502686, 0.9266345500946045, 0.8041309714317322, 1.662363052368164, 0.9198243618011475, 1.7540063858032227]	general	1	0
886	886	1613	wz	cy_684523883_2519550308.wav	D:\Python--software\pythonProject\thesis_dataset\P8_medical\thesis_dataset\use_wav_raw\684523883\2519550308.wav	0	3	[1.686436414718628, 0.050316039472818375, 0.0, 2.5987131595611572, 0.664638340473175, 2.1294009685516357]	wz	1	3
887	887	1023	yl	cy_716014074_3196959693.wav	D:\Python--software\pythonProject\thesis_dataset\P8_medical\thesis_dataset\use_wav_raw\716014074\3196959693.wav	0	5	[1.6704983711242676, 0.06035706773400307, 0.221711665391922, 1.8071346282958984, 1.1620410680770874, 1.8922030925750732]	yl	1	5
888	888	1557	rouhe	cy_692803593_2696604680.wav	D:\Python--software\pythonProject\thesis_dataset\P8_medical\thesis_dataset\use_wav_raw\692803593\2696604680.wav	0	4	[1.937333583831787, 0.0, 1.3666653633117676, 1.5685161352157593, 1.8608523607254028, 0.5081747770309448]	general	0	0
889	889	1185	jd	dx_84966633_24288026.wav	D:\Python--software\pythonProject\thesis_dataset\P8_medical\thesis_dataset\use_wav_raw\84966633\24288026.wav	0	2	[1.3685935735702515, 2.944828510284424, 1.4750454425811768, 0.7388930320739746, 0.0, 1.9659684896469116]	fn	0	1
890	890	356	rouhe	cy_718439415_3255414676.wav	D:\Python--software\pythonProject\thesis_dataset\P8_medical\thesis_dataset\use_wav_raw\718439415\3255414676.wav	0	4	[1.5178639888763428, 1.1373471021652222, 0.91592937707901, 0.46736669540405273, 1.437830924987793, 2.3096652030944824]	yl	0	5
891	891	1154	general	dx_89739139_29540090.wav	D:\Python--software\pythonProject\thesis_dataset\P8_medical\thesis_dataset\use_wav_raw\89739139\29540090.wav	0	0	[1.8393243551254272, 0.6683341264724731, 0.8537209630012512, 1.9117848873138428, 0.3734248876571655, 1.235742211341858]	wz	0	3
892	892	99	general	cy_681790729_2459553700.wav	D:\Python--software\pythonProject\thesis_dataset\P8_medical\thesis_dataset\use_wav_raw\681790729\2459553700.wav	0	0	[1.8981636762619019, 1.1015506982803345, 0.9553566575050354, 1.7175213098526, 0.42894282937049866, 1.6726797819137573]	general	1	0
893	893	166	fn	cy_684635713_2521729094.wav	D:\Python--software\pythonProject\thesis_dataset\P8_medical\thesis_dataset\use_wav_raw\684635713\2521729094.wav	0	1	[1.221911907196045, 1.835185170173645, 1.1609429121017456, 0.7745211124420166, 0.026728784665465355, 1.889404535293579]	yl	0	5
894	894	864	yl	cy_718184445_3248880750.wav	D:\Python--software\pythonProject\thesis_dataset\P8_medical\thesis_dataset\use_wav_raw\718184445\3248880750.wav	0	5	[1.3716992139816284, 1.9639836549758911, 0.44049063324928284, 1.0895382165908813, 0.0, 2.7868900299072266]	yl	1	5
895	895	87	wz	cy_635434981_1984377083.wav	D:\Python--software\pythonProject\thesis_dataset\P8_medical\thesis_dataset\use_wav_raw\635434981\1984377083.wav	0	3	[1.842822551727295, 0.41366782784461975, 0.5261781811714172, 1.7751091718673706, 1.0228196382522583, 1.6328359842300415]	general	0	0
896	896	881	general	dx_57180072_15345093.wav	D:\Python--software\pythonProject\thesis_dataset\P8_medical\thesis_dataset\use_wav_raw\57180072\15345093.wav	0	0	[1.3497124910354614, 0.8736037015914917, 0.9109594225883484, 1.152420163154602, 0.7104296088218689, 1.712524652481079]	yl	0	5
897	897	129	jd	cy_675563525_2325098192.wav	D:\Python--software\pythonProject\thesis_dataset\P8_medical\thesis_dataset\use_wav_raw\675563525\2325098192.wav	0	2	[1.8018420934677124, 1.4456526041030884, 1.6451466083526611, 0.98151034116745, 0.6523967385292053, 1.3741565942764282]	general	0	0
898	898	1640	yl	cy_700907350_2871530972.wav	D:\Python--software\pythonProject\thesis_dataset\P8_medical\thesis_dataset\use_wav_raw\700907350\2871530972.wav	0	5	[1.2366265058517456, 1.492163896560669, 0.0, 1.4817299842834473, 0.0, 2.916754722595215]	yl	1	5
899	899	527	general	cy_446396010_1106531280.wav	D:\Python--software\pythonProject\thesis_dataset\P8_medical\thesis_dataset\use_wav_raw\446396010\1106531280.wav	0	0	[2.0332045555114746, 0.6630739569664001, 1.3239190578460693, 1.2050141096115112, 1.5036942958831787, 1.2094701528549194]	general	1	0
900	900	1236	wz	cy_685177183_2532739778.wav	D:\Python--software\pythonProject\thesis_dataset\P8_medical\thesis_dataset\use_wav_raw\685177183\2532739778.wav	0	3	[1.5601365566253662, 0.0, 0.6538470983505249, 1.4921618700027466, 1.7974146604537964, 1.1767984628677368]	rouhe	0	4
901	901	1579	yl	cy_672845442_2267590134.wav	D:\Python--software\pythonProject\thesis_dataset\P8_medical\thesis_dataset\use_wav_raw\672845442\2267590134.wav	0	5	[1.1675915718078613, 0.8673001527786255, 0.6602525115013123, 0.9743282198905945, 0.7134905457496643, 2.1014139652252197]	yl	1	5
902	902	163	yl	cy_669511298_2198321012.wav	D:\Python--software\pythonProject\thesis_dataset\P8_medical\thesis_dataset\use_wav_raw\669511298\2198321012.wav	0	5	[2.220029592514038, 1.3798774480819702, 2.300964117050171, 1.1991519927978516, 0.8232955932617188, 0.2889343202114105]	jd	0	2
903	903	652	fn	dx_92016601_30987565.wav	D:\Python--software\pythonProject\thesis_dataset\P8_medical\thesis_dataset\use_wav_raw\92016601\30987565.wav	0	1	[1.407665491104126, 2.101097345352173, 1.1393963098526, 0.681338906288147, 0.0, 2.067267417907715]	fn	1	1
904	904	1303	yl	cy_699288486_2835332244.wav	D:\Python--software\pythonProject\thesis_dataset\P8_medical\thesis_dataset\use_wav_raw\699288486\2835332244.wav	0	5	[1.205572485923767, 1.7951711416244507, 0.6717709302902222, 1.2224984169006348, 0.0, 2.423328161239624]	yl	1	5
905	905	1674	jd	dx_90393856_29397056.wav	D:\Python--software\pythonProject\thesis_dataset\P8_medical\thesis_dataset\use_wav_raw\90393856\29397056.wav	0	2	[1.5139552354812622, 2.5443222522735596, 1.9220035076141357, 0.4436262547969818, 0.005413418170064688, 1.6351271867752075]	fn	0	1
906	906	1040	jd	cy_193270153_299686685.wav	D:\Python--software\pythonProject\thesis_dataset\P8_medical\thesis_dataset\use_wav_raw\193270153\299686685.wav	0	2	[2.122811794281006, 3.154589891433716, 3.11812162399292, 0.3266482651233673, 0.0, 0.8749935030937195]	fn	0	1
907	907	1690	jd	cy_598515287_1788523328.wav	D:\Python--software\pythonProject\thesis_dataset\P8_medical\thesis_dataset\use_wav_raw\598515287\1788523328.wav	0	2	[1.3152146339416504, 2.2334539890289307, 2.1792850494384766, 0.021931752562522888, 0.4448552131652832, 1.0599455833435059]	fn	0	1
908	908	1285	yl	cy_553478597_1554599531.wav	D:\Python--software\pythonProject\thesis_dataset\P8_medical\thesis_dataset\use_wav_raw\553478597\1554599531.wav	0	5	[1.3707348108291626, 0.5917783379554749, 0.1649750918149948, 1.6287251710891724, 0.6923573017120361, 2.2502565383911133]	yl	1	5
909	909	1680	general	cy_717951723_3243164631.wav	D:\Python--software\pythonProject\thesis_dataset\P8_medical\thesis_dataset\use_wav_raw\717951723\3243164631.wav	0	0	[1.7741050720214844, 0.0, 0.48630425333976746, 1.3564019203186035, 1.8286699056625366, 1.5297966003417969]	rouhe	0	4
910	910	134	fn	cy_669536339_2199026672.wav	D:\Python--software\pythonProject\thesis_dataset\P8_medical\thesis_dataset\use_wav_raw\669536339\2199026672.wav	0	1	[1.7863402366638184, 3.338237762451172, 2.7420523166656494, 0.0, 0.0, 1.439092755317688]	fn	1	1
911	911	613	yl	cy_652913663_2076281012.wav	D:\Python--software\pythonProject\thesis_dataset\P8_medical\thesis_dataset\use_wav_raw\652913663\2076281012.wav	0	5	[1.1929794549942017, 1.7347326278686523, 1.6715686321258545, 0.675027072429657, 0.2117113620042801, 1.4990464448928833]	fn	0	1
912	912	1628	wz	dx_90844803_29775458.wav	D:\Python--software\pythonProject\thesis_dataset\P8_medical\thesis_dataset\use_wav_raw\90844803\29775458.wav	0	3	[1.6113872528076172, 0.13630138337612152, 0.4683249592781067, 1.978659749031067, 0.7901654243469238, 1.21237313747406]	wz	1	3
913	913	315	yl	cy_715669668_3189300757.wav	D:\Python--software\pythonProject\thesis_dataset\P8_medical\thesis_dataset\use_wav_raw\715669668\3189300757.wav	0	5	[1.1445797681808472, 1.6186835765838623, 0.0, 1.4124966859817505, 0.0, 2.9106624126434326]	yl	1	5
914	914	1585	rouhe	cy_695817824_2760573392.wav	D:\Python--software\pythonProject\thesis_dataset\P8_medical\thesis_dataset\use_wav_raw\695817824\2760573392.wav	0	4	[1.633056402206421, 0.0, 0.0, 2.2769792079925537, 0.9983476400375366, 2.0648226737976074]	wz	0	3
915	915	1282	jd	cy_606470572_1829494937.wav	D:\Python--software\pythonProject\thesis_dataset\P8_medical\thesis_dataset\use_wav_raw\606470572\1829494937.wav	0	2	[1.3641306161880493, 1.8261358737945557, 1.6472976207733154, 0.4429541230201721, 0.6546726226806641, 1.4636174440383911]	fn	0	1
916	916	347	jd	dx_90449302_29047841.wav	D:\Python--software\pythonProject\thesis_dataset\P8_medical\thesis_dataset\use_wav_raw\90449302\29047841.wav	0	2	[1.777150273323059, 0.0, 1.0577439069747925, 1.7930570840835571, 2.042710065841675, 0.4686202108860016]	rouhe	0	4
917	917	1190	wz	cy_672638493_2264897182.wav	D:\Python--software\pythonProject\thesis_dataset\P8_medical\thesis_dataset\use_wav_raw\672638493\2264897182.wav	0	3	[0.978424072265625, 2.6457197666168213, 2.1681454181671143, 0.08980698138475418, 0.0, 1.2364391088485718]	fn	0	1
918	918	1487	yl	cy_442168471_1090242051.wav	D:\Python--software\pythonProject\thesis_dataset\P8_medical\thesis_dataset\use_wav_raw\442168471\1090242051.wav	0	5	[1.3571891784667969, 2.7453033924102783, 2.3256494998931885, 0.0, 0.0, 1.1880179643630981]	fn	0	1
919	919	547	general	cy_720317454_3297852454.wav	D:\Python--software\pythonProject\thesis_dataset\P8_medical\thesis_dataset\use_wav_raw\720317454\3297852454.wav	0	0	[1.3342077732086182, 0.3820735812187195, 0.0, 2.2616477012634277, 0.4220629930496216, 2.597320079803467]	yl	0	5
920	920	170	fn	cy_560840625_1591714658.wav	D:\Python--software\pythonProject\thesis_dataset\P8_medical\thesis_dataset\use_wav_raw\560840625\1591714658.wav	0	1	[2.2034356594085693, 2.606452703475952, 2.231189250946045, 0.678962767124176, 0.3731175661087036, 1.6731902360916138]	fn	1	1
921	921	617	general	cy_710025297_3073873369.wav	D:\Python--software\pythonProject\thesis_dataset\P8_medical\thesis_dataset\use_wav_raw\710025297\3073873369.wav	0	0	[1.9184253215789795, 0.4211660623550415, 1.48603093624115, 1.2349282503128052, 1.6454262733459473, 0.9240214824676514]	general	1	0
922	922	1041	fn	cy_572521159_1651013378.wav	D:\Python--software\pythonProject\thesis_dataset\P8_medical\thesis_dataset\use_wav_raw\572521159\1651013378.wav	0	1	[1.5392775535583496, 3.5970680713653564, 2.676201343536377, 0.0, 0.0, 1.5259896516799927]	fn	1	1
923	923	100	rouhe	cy_706005380_2989255160.wav	D:\Python--software\pythonProject\thesis_dataset\P8_medical\thesis_dataset\use_wav_raw\706005380\2989255160.wav	0	4	[2.1623854637145996, 0.0, 1.083612322807312, 2.0271642208099365, 2.136592149734497, 0.7035191655158997]	general	0	0
924	924	606	yl	cy_714494712_3163516691.wav	D:\Python--software\pythonProject\thesis_dataset\P8_medical\thesis_dataset\use_wav_raw\714494712\3163516691.wav	0	5	[1.2512437105178833, 0.9870599508285522, 0.5047574043273926, 1.0476443767547607, 0.7199280858039856, 2.2483744621276855]	yl	1	5
925	925	388	jd	cy_700900462_2871337540.wav	D:\Python--software\pythonProject\thesis_dataset\P8_medical\thesis_dataset\use_wav_raw\700900462\2871337540.wav	0	2	[1.4209096431732178, 2.875114917755127, 2.455171823501587, 0.0, 0.16253933310508728, 1.2650527954101562]	fn	0	1
926	926	998	wz	dx_91384384_30426799.wav	D:\Python--software\pythonProject\thesis_dataset\P8_medical\thesis_dataset\use_wav_raw\91384384\30426799.wav	0	3	[1.702804446220398, 0.0, 0.10237164050340652, 2.4977872371673584, 0.8338000178337097, 1.5017133951187134]	wz	1	3
927	927	440	general	cy_669066760_2189248246.wav	D:\Python--software\pythonProject\thesis_dataset\P8_medical\thesis_dataset\use_wav_raw\669066760\2189248246.wav	0	0	[1.9616292715072632, 2.1584770679473877, 1.924373745918274, 0.6672666668891907, 0.3644959330558777, 1.5007717609405518]	fn	0	1
928	928	1561	wz	cy_556656288_1570488704.wav	D:\Python--software\pythonProject\thesis_dataset\P8_medical\thesis_dataset\use_wav_raw\556656288\1570488704.wav	0	3	[1.6466809511184692, 0.4314984083175659, 0.28534626960754395, 2.3706092834472656, 0.24507327377796173, 1.6331807374954224]	wz	1	3
929	929	1774	jd	dx_91311513_30402659.wav	D:\Python--software\pythonProject\thesis_dataset\P8_medical\thesis_dataset\use_wav_raw\91311513\30402659.wav	0	2	[1.8883730173110962, 2.391713857650757, 2.546640634536743, 0.6942641735076904, 0.1033376008272171, 0.7877300977706909]	jd	1	2
930	930	1099	wz	dx_90411229_29490321.wav	D:\Python--software\pythonProject\thesis_dataset\P8_medical\thesis_dataset\use_wav_raw\90411229\29490321.wav	0	3	[1.6952003240585327, 0.23340347409248352, 0.23763467371463776, 2.345647096633911, 0.5450361371040344, 1.671399712562561]	wz	1	3
931	931	253	fn	cy_663203910_2133948161.wav	D:\Python--software\pythonProject\thesis_dataset\P8_medical\thesis_dataset\use_wav_raw\663203910\2133948161.wav	0	1	[1.9435627460479736, 1.4019755125045776, 2.3396713733673096, 0.6569144129753113, 1.0215842723846436, 0.35209158062934875]	jd	0	2
932	932	966	general	cy_648543158_2053885370.wav	D:\Python--software\pythonProject\thesis_dataset\P8_medical\thesis_dataset\use_wav_raw\648543158\2053885370.wav	0	0	[1.7575843334197998, 0.7904252409934998, 0.301200807094574, 2.2333595752716064, 0.22996869683265686, 2.0747509002685547]	wz	0	3
933	933	1092	fn	cy_682715832_2479194700.wav	D:\Python--software\pythonProject\thesis_dataset\P8_medical\thesis_dataset\use_wav_raw\682715832\2479194700.wav	0	1	[1.8702542781829834, 1.0024783611297607, 1.45391047000885, 0.9208281636238098, 1.357159972190857, 1.246596336364746]	general	0	0
934	934	1711	yl	cy_716159041_3202659493.wav	D:\Python--software\pythonProject\thesis_dataset\P8_medical\thesis_dataset\use_wav_raw\716159041\3202659493.wav	0	5	[1.9140647649765015, 1.6341246366500854, 2.5455434322357178, 0.2384464293718338, 1.631683111190796, 0.8751457333564758]	jd	0	2
935	935	889	jd	cy_724494048_3395839221.wav	D:\Python--software\pythonProject\thesis_dataset\P8_medical\thesis_dataset\use_wav_raw\724494048\3395839221.wav	0	2	[1.8567719459533691, 0.32893285155296326, 1.7446837425231934, 0.685971200466156, 2.323530912399292, 0.5009981393814087]	rouhe	0	4
936	936	682	yl	cy_717942063_3242590408.wav	D:\Python--software\pythonProject\thesis_dataset\P8_medical\thesis_dataset\use_wav_raw\717942063\3242590408.wav	0	5	[1.3328940868377686, 1.3964327573776245, 0.4189230799674988, 1.0555615425109863, 0.3419467806816101, 2.6280124187469482]	yl	1	5
937	937	1363	wz	dx_88114004_27821088.wav	D:\Python--software\pythonProject\thesis_dataset\P8_medical\thesis_dataset\use_wav_raw\88114004\27821088.wav	0	3	[2.198272705078125, 0.3151015341281891, 1.0787789821624756, 1.8616327047348022, 1.2809932231903076, 1.0844889879226685]	general	0	0
938	938	916	general	dx_90822978_30245816.wav	D:\Python--software\pythonProject\thesis_dataset\P8_medical\thesis_dataset\use_wav_raw\90822978\30245816.wav	0	0	[1.7022613286972046, 0.0, 0.8839738368988037, 2.1319756507873535, 0.9100698232650757, 0.9384747743606567]	wz	0	3
939	939	121	general	cy_668374083_2175125700.wav	D:\Python--software\pythonProject\thesis_dataset\P8_medical\thesis_dataset\use_wav_raw\668374083\2175125700.wav	0	0	[1.9030179977416992, 0.40164265036582947, 0.3597185015678406, 2.2569403648376465, 0.6456250548362732, 1.734938621520996]	wz	0	3
940	940	1618	jd	cy_589476250_1742760860.wav	D:\Python--software\pythonProject\thesis_dataset\P8_medical\thesis_dataset\use_wav_raw\589476250\1742760860.wav	0	2	[1.7422277927398682, 0.0, 0.817375898361206, 1.5728318691253662, 1.8282958269119263, 1.2327449321746826]	rouhe	0	4
941	941	703	wz	dx_92396670_32108277.wav	D:\Python--software\pythonProject\thesis_dataset\P8_medical\thesis_dataset\use_wav_raw\92396670\32108277.wav	0	3	[1.3993134498596191, 0.4182828664779663, 0.4067617654800415, 1.8926485776901245, 0.7423015832901001, 1.8205385208129883]	wz	1	3
942	942	961	jd	cy_697051566_2785721440.wav	D:\Python--software\pythonProject\thesis_dataset\P8_medical\thesis_dataset\use_wav_raw\697051566\2785721440.wav	0	2	[1.9811047315597534, 0.0, 1.1305150985717773, 1.7754299640655518, 2.460240125656128, 0.6297307014465332]	rouhe	0	4
943	943	819	jd	cy_672911549_2269006946.wav	D:\Python--software\pythonProject\thesis_dataset\P8_medical\thesis_dataset\use_wav_raw\672911549\2269006946.wav	0	2	[1.7930457592010498, 1.1113722324371338, 2.1284759044647217, 0.8799941539764404, 1.0111243724822998, 0.38768768310546875]	jd	1	2
944	944	1251	jd	cy_641193283_2015177948.wav	D:\Python--software\pythonProject\thesis_dataset\P8_medical\thesis_dataset\use_wav_raw\641193283\2015177948.wav	0	2	[1.475125789642334, 1.6762999296188354, 1.3716535568237305, 1.0892930030822754, 0.16417285799980164, 1.687595248222351]	yl	0	5
945	945	468	wz	cy_714375975_3160162858.wav	D:\Python--software\pythonProject\thesis_dataset\P8_medical\thesis_dataset\use_wav_raw\714375975\3160162858.wav	0	3	[1.8107761144638062, 0.5533306002616882, 1.2268588542938232, 1.8730560541152954, 0.7306699752807617, 1.0662442445755005]	wz	1	3
946	946	187	yl	cy_688208989_2598624774.wav	D:\Python--software\pythonProject\thesis_dataset\P8_medical\thesis_dataset\use_wav_raw\688208989\2598624774.wav	0	5	[1.7388215065002441, 1.5375103950500488, 0.8815979957580566, 1.7405996322631836, 0.0, 2.0144996643066406]	yl	1	5
947	947	1611	jd	cy_629694415_1953185162.wav	D:\Python--software\pythonProject\thesis_dataset\P8_medical\thesis_dataset\use_wav_raw\629694415\1953185162.wav	0	2	[1.6181678771972656, 2.8810296058654785, 2.4165666103363037, 0.0, 0.14322522282600403, 1.3972190618515015]	fn	0	1
948	948	364	jd	cy_668100899_2169556442.wav	D:\Python--software\pythonProject\thesis_dataset\P8_medical\thesis_dataset\use_wav_raw\668100899\2169556442.wav	0	2	[1.8495854139328003, 1.3132919073104858, 2.1443932056427, 0.7718334197998047, 1.2760642766952515, 0.8431812524795532]	jd	1	2
949	949	1546	jd	dx_89683997_29261545.wav	D:\Python--software\pythonProject\thesis_dataset\P8_medical\thesis_dataset\use_wav_raw\89683997\29261545.wav	0	2	[1.2219940423965454, 2.9134724140167236, 1.8376816511154175, 0.4023856818675995, 0.0, 1.643614411354065]	fn	0	1
950	950	639	rouhe	cy_720244508_3295959659.wav	D:\Python--software\pythonProject\thesis_dataset\P8_medical\thesis_dataset\use_wav_raw\720244508\3295959659.wav	0	4	[1.7413362264633179, 0.0, 0.0, 2.058852195739746, 2.44813871383667, 1.4880807399749756]	rouhe	1	4
951	951	391	general	cy_445213905_1101363489.wav	D:\Python--software\pythonProject\thesis_dataset\P8_medical\thesis_dataset\use_wav_raw\445213905\1101363489.wav	0	0	[1.7637981176376343, 0.8183867931365967, 1.303781270980835, 1.150127649307251, 1.1678138971328735, 1.1499189138412476]	general	1	0
952	952	261	wz	cy_719961209_3290513939.wav	D:\Python--software\pythonProject\thesis_dataset\P8_medical\thesis_dataset\use_wav_raw\719961209\3290513939.wav	0	3	[1.5823560953140259, 0.0, 0.0, 2.304381847381592, 1.1530821323394775, 1.608821988105774]	wz	1	3
953	953	803	jd	cy_448785936_1114488005.wav	D:\Python--software\pythonProject\thesis_dataset\P8_medical\thesis_dataset\use_wav_raw\448785936\1114488005.wav	0	2	[1.8970481157302856, 1.3704721927642822, 1.4940156936645508, 1.0235673189163208, 0.6552399396896362, 1.6686396598815918]	general	0	0
954	954	599	rouhe	cy_680948931_2441884118.wav	D:\Python--software\pythonProject\thesis_dataset\P8_medical\thesis_dataset\use_wav_raw\680948931\2441884118.wav	0	4	[1.9933700561523438, 1.1251646280288696, 1.3846856355667114, 1.242555022239685, 0.9849112033843994, 1.3309458494186401]	general	0	0
955	955	88	fn	cy_724462807_3394431946.wav	D:\Python--software\pythonProject\thesis_dataset\P8_medical\thesis_dataset\use_wav_raw\724462807\3394431946.wav	0	1	[1.13029944896698, 2.259700059890747, 1.233207106590271, 0.6784454584121704, 0.0, 1.980952501296997]	fn	1	1
956	956	1519	rouhe	cy_716771613_3215474659.wav	D:\Python--software\pythonProject\thesis_dataset\P8_medical\thesis_dataset\use_wav_raw\716771613\3215474659.wav	0	4	[1.5615763664245605, 0.595909595489502, 0.4279550611972809, 1.8436650037765503, 0.5965222120285034, 1.9031037092208862]	yl	0	5
957	957	974	jd	dx_90435665_29619099.wav	D:\Python--software\pythonProject\thesis_dataset\P8_medical\thesis_dataset\use_wav_raw\90435665\29619099.wav	0	2	[2.8011765480041504, 2.8478991985321045, 2.819293975830078, 1.450894832611084, 0.48425889015197754, 1.4504249095916748]	fn	0	1
958	958	1239	general	cy_674019182_2292544488.wav	D:\Python--software\pythonProject\thesis_dataset\P8_medical\thesis_dataset\use_wav_raw\674019182\2292544488.wav	0	0	[1.3037463426589966, 1.5721986293792725, 1.6336188316345215, 0.554118275642395, 0.5864778757095337, 1.2475049495697021]	jd	0	2
959	959	117	jd	cy_246322882_438750675.wav	D:\Python--software\pythonProject\thesis_dataset\P8_medical\thesis_dataset\use_wav_raw\246322882\438750675.wav	0	2	[1.6865460872650146, 1.7073394060134888, 2.278085947036743, 0.8771429657936096, 0.30785512924194336, 0.7916311621665955]	jd	1	2
960	960	1100	general	cy_658526958_2107618442.wav	D:\Python--software\pythonProject\thesis_dataset\P8_medical\thesis_dataset\use_wav_raw\658526958\2107618442.wav	0	0	[1.3290715217590332, 1.3361165523529053, 0.7212803363800049, 1.441222906112671, 0.0, 1.8859690427780151]	yl	0	5
961	961	1232	general	cy_558658551_1580499506.wav	D:\Python--software\pythonProject\thesis_dataset\P8_medical\thesis_dataset\use_wav_raw\558658551\1580499506.wav	0	0	[1.9467265605926514, 0.12149758636951447, 0.8943277597427368, 1.6687180995941162, 1.5385169982910156, 1.2124626636505127]	general	1	0
962	962	467	rouhe	cy_712262776_3116183897.wav	D:\Python--software\pythonProject\thesis_dataset\P8_medical\thesis_dataset\use_wav_raw\712262776\3116183897.wav	0	4	[1.7878751754760742, 0.0, 1.6492798328399658, 1.1675779819488525, 2.4191830158233643, 0.4893566966056824]	rouhe	1	4
963	963	1409	rouhe	cy_720637918_3305010066.wav	D:\Python--software\pythonProject\thesis_dataset\P8_medical\thesis_dataset\use_wav_raw\720637918\3305010066.wav	0	4	[1.885664701461792, 0.0, 0.36771485209465027, 2.0038318634033203, 2.4510390758514404, 1.3273040056228638]	rouhe	1	4
964	964	105	jd	dx_87480948_25572209.wav	D:\Python--software\pythonProject\thesis_dataset\P8_medical\thesis_dataset\use_wav_raw\87480948\25572209.wav	0	2	[1.7426174879074097, 1.7622939348220825, 1.3936725854873657, 1.0121660232543945, 0.405178040266037, 1.7184021472930908]	fn	0	1
965	965	1417	general	cy_673436912_2280166830.wav	D:\Python--software\pythonProject\thesis_dataset\P8_medical\thesis_dataset\use_wav_raw\673436912\2280166830.wav	0	0	[1.865065097808838, 0.7375376224517822, 1.4323711395263672, 1.168648600578308, 1.4365135431289673, 1.1461950540542603]	general	1	0
966	966	1354	wz	dx_91318189_30438183.wav	D:\Python--software\pythonProject\thesis_dataset\P8_medical\thesis_dataset\use_wav_raw\91318189\30438183.wav	0	3	[1.7380088567733765, 0.0, 0.3547622561454773, 2.3052432537078857, 0.9283130764961243, 1.277256727218628]	wz	1	3
967	967	1046	rouhe	cy_672426165_2259864262.wav	D:\Python--software\pythonProject\thesis_dataset\P8_medical\thesis_dataset\use_wav_raw\672426165\2259864262.wav	0	4	[1.829048752784729, 0.6780202388763428, 1.8643046617507935, 0.7508225440979004, 1.694322943687439, 0.3420356512069702]	jd	0	2
968	968	1132	general	cy_559127139_1581859070.wav	D:\Python--software\pythonProject\thesis_dataset\P8_medical\thesis_dataset\use_wav_raw\559127139\1581859070.wav	0	0	[1.955338716506958, 0.41055062413215637, 1.882331371307373, 1.221886396408081, 1.920581579208374, 0.5032644271850586]	general	1	0
969	969	128	fn	dx_82197151_23380685.wav	D:\Python--software\pythonProject\thesis_dataset\P8_medical\thesis_dataset\use_wav_raw\82197151\23380685.wav	0	1	[1.595974326133728, 2.4319589138031006, 1.2603379487991333, 1.233624815940857, 0.0, 1.8641518354415894]	fn	1	1
970	970	422	rouhe	cy_719042934_3267630655.wav	D:\Python--software\pythonProject\thesis_dataset\P8_medical\thesis_dataset\use_wav_raw\719042934\3267630655.wav	0	4	[1.1927051544189453, 0.9619064331054688, 0.9586489796638489, 0.829813539981842, 1.12281334400177, 1.7858479022979736]	yl	0	5
971	971	351	general	cy_696977954_2784237288.wav	D:\Python--software\pythonProject\thesis_dataset\P8_medical\thesis_dataset\use_wav_raw\696977954\2784237288.wav	0	0	[1.4630017280578613, 1.7368637323379517, 0.3211327791213989, 1.7393959760665894, 0.0, 2.6647186279296875]	yl	0	5
972	972	106	rouhe	cy_686369940_2558452698.wav	D:\Python--software\pythonProject\thesis_dataset\P8_medical\thesis_dataset\use_wav_raw\686369940\2558452698.wav	0	4	[1.894074559211731, 1.3645578622817993, 2.251556873321533, 0.9653154015541077, 0.9908890724182129, 0.47551292181015015]	jd	0	2
973	973	1085	wz	dx_91780118_30726420.wav	D:\Python--software\pythonProject\thesis_dataset\P8_medical\thesis_dataset\use_wav_raw\91780118\30726420.wav	0	3	[1.925754189491272, 1.19740891456604, 1.0237120389938354, 1.3744745254516602, 0.6370081305503845, 1.7293792963027954]	general	0	0
974	974	392	wz	cy_686586466_2563026262.wav	D:\Python--software\pythonProject\thesis_dataset\P8_medical\thesis_dataset\use_wav_raw\686586466\2563026262.wav	0	3	[1.9623419046401978, 0.0, 0.5634803175926208, 1.940732717514038, 1.7272533178329468, 1.6042158603668213]	general	0	0
975	975	1655	rouhe	cy_685967970_2549542560.wav	D:\Python--software\pythonProject\thesis_dataset\P8_medical\thesis_dataset\use_wav_raw\685967970\2549542560.wav	0	4	[2.063650608062744, 0.0, 1.1980875730514526, 1.7289321422576904, 2.4374446868896484, 0.7630590796470642]	rouhe	1	4
976	976	365	yl	dx_91235022_30006593.wav	D:\Python--software\pythonProject\thesis_dataset\P8_medical\thesis_dataset\use_wav_raw\91235022\30006593.wav	0	5	[1.3556878566741943, 3.523508071899414, 1.9944473505020142, 0.0, 0.0, 2.0871737003326416]	fn	0	1
977	977	321	yl	cy_702090530_2897551478.wav	D:\Python--software\pythonProject\thesis_dataset\P8_medical\thesis_dataset\use_wav_raw\702090530\2897551478.wav	0	5	[1.1699248552322388, 1.4167934656143188, 1.1633580923080444, 0.8598741292953491, 0.36427822709083557, 1.7210121154785156]	yl	1	5
978	978	1051	jd	cy_559307656_1582845569.wav	D:\Python--software\pythonProject\thesis_dataset\P8_medical\thesis_dataset\use_wav_raw\559307656\1582845569.wav	0	2	[1.9724291563034058, 0.12277496606111526, 1.0148061513900757, 2.22267484664917, 1.0171219110488892, 1.0238418579101562]	wz	0	3
979	979	1175	rouhe	dx_91546059_30812324.wav	D:\Python--software\pythonProject\thesis_dataset\P8_medical\thesis_dataset\use_wav_raw\91546059\30812324.wav	0	4	[1.8711868524551392, 2.1444783210754395, 2.203840970993042, 1.0313990116119385, 0.0, 0.7127136588096619]	jd	0	2
980	980	1300	wz	cy_558893147_1580733125.wav	D:\Python--software\pythonProject\thesis_dataset\P8_medical\thesis_dataset\use_wav_raw\558893147\1580733125.wav	0	3	[1.227652668952942, 0.44584518671035767, 0.0, 1.938295841217041, 0.46408072113990784, 2.4524853229522705]	yl	0	5
981	981	1292	general	cy_686455663_2560274202.wav	D:\Python--software\pythonProject\thesis_dataset\P8_medical\thesis_dataset\use_wav_raw\686455663\2560274202.wav	0	0	[2.1041719913482666, 1.3535218238830566, 2.451526403427124, 0.7504665851593018, 1.3429778814315796, 0.19816190004348755]	jd	0	2
982	982	487	rouhe	cy_723885214_3380546834.wav	D:\Python--software\pythonProject\thesis_dataset\P8_medical\thesis_dataset\use_wav_raw\723885214\3380546834.wav	0	4	[1.8342573642730713, 0.0, 0.0, 1.9006237983703613, 2.6384835243225098, 1.534172534942627]	rouhe	1	4
983	983	531	yl	cy_704045054_2942187100.wav	D:\Python--software\pythonProject\thesis_dataset\P8_medical\thesis_dataset\use_wav_raw\704045054\2942187100.wav	0	5	[1.959958553314209, 0.0, 0.7928184270858765, 1.638863205909729, 2.6400511264801025, 1.218424677848816]	rouhe	0	4
984	984	999	general	cy_653060809_2077101920.wav	D:\Python--software\pythonProject\thesis_dataset\P8_medical\thesis_dataset\use_wav_raw\653060809\2077101920.wav	0	0	[1.68586266040802, 2.6072816848754883, 2.982306718826294, 0.004505935125052929, 0.6151849031448364, 0.6165441274642944]	jd	0	2
985	985	491	general	cy_262437870_485345939.wav	D:\Python--software\pythonProject\thesis_dataset\P8_medical\thesis_dataset\use_wav_raw\262437870\485345939.wav	0	0	[1.538997769355774, 1.8340082168579102, 2.1678600311279297, 0.3676142394542694, 0.6104983687400818, 1.1647095680236816]	jd	0	2
986	986	1706	fn	dx_44803920_11468063.wav	D:\Python--software\pythonProject\thesis_dataset\P8_medical\thesis_dataset\use_wav_raw\44803920\11468063.wav	0	1	[1.4000340700149536, 2.1815686225891113, 1.6094456911087036, 0.6685229539871216, 0.027447564527392387, 1.7290223836898804]	fn	1	1
987	987	60	rouhe	cy_713538670_3141961824.wav	D:\Python--software\pythonProject\thesis_dataset\P8_medical\thesis_dataset\use_wav_raw\713538670\3141961824.wav	0	4	[1.8680119514465332, 0.0, 0.5270973443984985, 1.3940622806549072, 2.844881057739258, 1.1331932544708252]	rouhe	1	4
988	988	965	jd	cy_713977967_3150918268.wav	D:\Python--software\pythonProject\thesis_dataset\P8_medical\thesis_dataset\use_wav_raw\713977967\3150918268.wav	0	2	[1.9407142400741577, 0.0, 0.8290125131607056, 2.1968276500701904, 2.6161584854125977, 0.6534390449523926]	rouhe	0	4
989	989	1145	jd	dx_87113535_26726089.wav	D:\Python--software\pythonProject\thesis_dataset\P8_medical\thesis_dataset\use_wav_raw\87113535\26726089.wav	0	2	[1.3365602493286133, 2.2188568115234375, 1.2549378871917725, 0.9247581958770752, 0.0, 1.9158830642700195]	fn	0	1
990	990	1002	fn	cy_718175718_3248273898.wav	D:\Python--software\pythonProject\thesis_dataset\P8_medical\thesis_dataset\use_wav_raw\718175718\3248273898.wav	0	1	[1.2586033344268799, 2.686145305633545, 1.532826542854309, 0.4622528851032257, 0.0, 2.0004732608795166]	fn	1	1
991	991	1624	yl	cy_681792506_2459629800.wav	D:\Python--software\pythonProject\thesis_dataset\P8_medical\thesis_dataset\use_wav_raw\681792506\2459629800.wav	0	5	[1.6861088275909424, 0.8503254652023315, 0.875109076499939, 1.3663188219070435, 0.9040424823760986, 1.8840080499649048]	yl	1	5
992	992	1283	general	cy_716569712_3211675995.wav	D:\Python--software\pythonProject\thesis_dataset\P8_medical\thesis_dataset\use_wav_raw\716569712\3211675995.wav	0	0	[1.5091553926467896, 1.340471625328064, 1.0532952547073364, 1.0181008577346802, 0.5069767236709595, 1.7404320240020752]	yl	0	5
993	993	126	wz	cy_699053466_2830136712.wav	D:\Python--software\pythonProject\thesis_dataset\P8_medical\thesis_dataset\use_wav_raw\699053466\2830136712.wav	0	3	[1.8610631227493286, 0.0, 0.4162665009498596, 2.239949941635132, 1.2425529956817627, 1.3981633186340332]	wz	1	3
994	994	1445	jd	dx_81776932_27424619.wav	D:\Python--software\pythonProject\thesis_dataset\P8_medical\thesis_dataset\use_wav_raw\81776932\27424619.wav	0	2	[2.444253921508789, 3.5705652236938477, 3.988058567047119, 0.0, 0.0448511578142643, 0.0]	jd	1	2
995	995	82	fn	cy_676786803_2350747504.wav	D:\Python--software\pythonProject\thesis_dataset\P8_medical\thesis_dataset\use_wav_raw\676786803\2350747504.wav	0	1	[1.538766860961914, 3.9941413402557373, 3.1282572746276855, 0.0, 0.0, 1.1018164157867432]	fn	1	1
996	996	1057	fn	cy_714475163_3162226874.wav	D:\Python--software\pythonProject\thesis_dataset\P8_medical\thesis_dataset\use_wav_raw\714475163\3162226874.wav	0	1	[1.2290948629379272, 3.340078830718994, 2.268883466720581, 0.0, 0.0, 1.5238460302352905]	fn	1	1
997	997	1523	rouhe	cy_722634939_3349321458.wav	D:\Python--software\pythonProject\thesis_dataset\P8_medical\thesis_dataset\use_wav_raw\722634939\3349321458.wav	0	4	[1.789567232131958, 0.0, 0.0, 2.9357895851135254, 2.386169672012329, 1.6637650728225708]	wz	0	3
998	998	1376	jd	cy_426560017_1032271755.wav	D:\Python--software\pythonProject\thesis_dataset\P8_medical\thesis_dataset\use_wav_raw\426560017\1032271755.wav	0	2	[1.525919795036316, 2.311082124710083, 1.7579668760299683, 0.3317456543445587, 0.19600486755371094, 1.831084132194519]	fn	0	1
999	999	97	yl	cy_636111885_1988130272.wav	D:\Python--software\pythonProject\thesis_dataset\P8_medical\thesis_dataset\use_wav_raw\636111885\1988130272.wav	0	5	[1.368416666984558, 1.3990371227264404, 0.44088950753211975, 1.3112421035766602, 0.08691469579935074, 2.3930821418762207]	yl	1	5
1000	1000	358	wz	dx_46530228_11963915.wav	D:\Python--software\pythonProject\thesis_dataset\P8_medical\thesis_dataset\use_wav_raw\46530228\11963915.wav	0	3	[1.7272945642471313, 0.38075941801071167, 0.028604157269001007, 2.356517791748047, 0.3294329047203064, 1.8821592330932617]	wz	1	3
1001	1001	1772	fn	cy_447117042_1108322958.wav	D:\Python--software\pythonProject\thesis_dataset\P8_medical\thesis_dataset\use_wav_raw\447117042\1108322958.wav	0	1	[1.3104355335235596, 3.2222912311553955, 2.624112606048584, 0.0, 0.0, 1.201456069946289]	fn	1	1
1002	1002	173	rouhe	cy_723062044_3359682563.wav	D:\Python--software\pythonProject\thesis_dataset\P8_medical\thesis_dataset\use_wav_raw\723062044\3359682563.wav	0	4	[1.5761865377426147, 0.0, 0.0, 1.4684040546417236, 2.368556261062622, 1.4250601530075073]	rouhe	1	4
1003	1003	346	general	cy_614596323_1872433820.wav	D:\Python--software\pythonProject\thesis_dataset\P8_medical\thesis_dataset\use_wav_raw\614596323\1872433820.wav	0	0	[1.8832827806472778, 0.4572015702724457, 0.9652281999588013, 1.6368136405944824, 1.0051870346069336, 1.3329216241836548]	general	1	0
1004	1004	500	fn	dx_89936441_28358328.wav	D:\Python--software\pythonProject\thesis_dataset\P8_medical\thesis_dataset\use_wav_raw\89936441\28358328.wav	0	1	[1.2307779788970947, 3.4823458194732666, 2.708923816680908, 0.0, 0.0, 1.0823661088943481]	fn	1	1
1005	1005	952	jd	dx_92172971_31444968.wav	D:\Python--software\pythonProject\thesis_dataset\P8_medical\thesis_dataset\use_wav_raw\92172971\31444968.wav	0	2	[1.9282716512680054, 0.2836410403251648, 1.0507365465164185, 1.4498438835144043, 1.344038724899292, 0.8472496867179871]	general	0	0
1006	1006	229	general	dx_61161064_16705545.wav	D:\Python--software\pythonProject\thesis_dataset\P8_medical\thesis_dataset\use_wav_raw\61161064\16705545.wav	0	0	[1.7471338510513306, 1.2058440446853638, 1.7956809997558594, 1.2132182121276855, 0.446519672870636, 0.7108678817749023]	jd	0	2
1007	1007	1148	yl	cy_576879987_1674974126.wav	D:\Python--software\pythonProject\thesis_dataset\P8_medical\thesis_dataset\use_wav_raw\576879987\1674974126.wav	0	5	[1.4447214603424072, 1.8257559537887573, 0.757346510887146, 1.2161248922348022, 0.0, 2.4209253787994385]	yl	1	5
1008	1008	826	fn	dx_87940846_26364265.wav	D:\Python--software\pythonProject\thesis_dataset\P8_medical\thesis_dataset\use_wav_raw\87940846\26364265.wav	0	1	[1.7230273485183716, 0.0, 0.47699177265167236, 2.1438372135162354, 0.7341065406799316, 1.2083678245544434]	wz	0	3
1009	1009	482	fn	dx_65131738_18074045.wav	D:\Python--software\pythonProject\thesis_dataset\P8_medical\thesis_dataset\use_wav_raw\65131738\18074045.wav	0	1	[1.5425492525100708, 2.9337000846862793, 2.0064971446990967, 0.4552375078201294, 0.0, 1.7521041631698608]	fn	1	1
1010	1010	1414	wz	cy_652283658_2072815865.wav	D:\Python--software\pythonProject\thesis_dataset\P8_medical\thesis_dataset\use_wav_raw\652283658\2072815865.wav	0	3	[1.8430111408233643, 0.5986256003379822, 0.4097784459590912, 2.107988119125366, 0.47950848937034607, 1.764391541481018]	wz	1	3
1011	1011	98	wz	cy_672485230_2260129632.wav	D:\Python--software\pythonProject\thesis_dataset\P8_medical\thesis_dataset\use_wav_raw\672485230\2260129632.wav	0	3	[1.8336073160171509, 0.08612814545631409, 0.36679983139038086, 2.320648431777954, 0.9056342244148254, 1.4965635538101196]	wz	1	3
1012	1012	176	general	cy_721261711_3319157425.wav	D:\Python--software\pythonProject\thesis_dataset\P8_medical\thesis_dataset\use_wav_raw\721261711\3319157425.wav	0	0	[1.7248561382293701, 0.07229885458946228, 0.32467007637023926, 1.6661992073059082, 1.3119440078735352, 2.043144464492798]	yl	0	5
1013	1013	1666	general	cy_675692106_2327765294.wav	D:\Python--software\pythonProject\thesis_dataset\P8_medical\thesis_dataset\use_wav_raw\675692106\2327765294.wav	0	0	[1.843876838684082, 0.09764178842306137, 0.7598991394042969, 1.6704216003417969, 1.4210158586502075, 1.39695405960083]	general	1	0
1014	1014	61	rouhe	cy_551006557_1542695177.wav	D:\Python--software\pythonProject\thesis_dataset\P8_medical\thesis_dataset\use_wav_raw\551006557\1542695177.wav	0	4	[2.066011428833008, 0.0, 1.652549386024475, 1.4962481260299683, 2.238053798675537, 0.37921544909477234]	rouhe	1	4
1015	1015	1652	rouhe	dx_92932467_32351523.wav	D:\Python--software\pythonProject\thesis_dataset\P8_medical\thesis_dataset\use_wav_raw\92932467\32351523.wav	0	4	[1.3509966135025024, 2.64164137840271, 1.6113271713256836, 0.389113187789917, 0.0, 1.8976422548294067]	fn	0	1
1016	1016	352	fn	cy_687216436_2576900380.wav	D:\Python--software\pythonProject\thesis_dataset\P8_medical\thesis_dataset\use_wav_raw\687216436\2576900380.wav	0	1	[1.1563565731048584, 2.296093463897705, 1.1011991500854492, 0.7201724648475647, 0.0, 2.1700692176818848]	fn	1	1
1017	1017	1648	fn	cy_588642862_1738618973.wav	D:\Python--software\pythonProject\thesis_dataset\P8_medical\thesis_dataset\use_wav_raw\588642862\1738618973.wav	0	1	[1.393547773361206, 3.070882558822632, 2.5114552974700928, 0.0, 0.0, 1.241883635520935]	fn	1	1
1018	1018	845	general	cy_716227219_3203273393.wav	D:\Python--software\pythonProject\thesis_dataset\P8_medical\thesis_dataset\use_wav_raw\716227219\3203273393.wav	0	0	[1.895277500152588, 1.1797146797180176, 1.809516191482544, 1.338802695274353, 0.5312818884849548, 0.538662850856781]	general	1	0
1019	1019	1698	general	dx_90996606_29958209.wav	D:\Python--software\pythonProject\thesis_dataset\P8_medical\thesis_dataset\use_wav_raw\90996606\29958209.wav	0	0	[1.318432331085205, 1.6045987606048584, 1.2898073196411133, 0.6394058465957642, 0.43332862854003906, 1.5715994834899902]	fn	0	1
1020	1020	1361	fn	cy_713737049_3145639537.wav	D:\Python--software\pythonProject\thesis_dataset\P8_medical\thesis_dataset\use_wav_raw\713737049\3145639537.wav	0	1	[2.1808700561523438, 0.0, 0.5443127155303955, 1.9964536428451538, 2.5944480895996094, 1.3629776239395142]	rouhe	0	4
1021	1021	1644	wz	dx_88321047_26888877.wav	D:\Python--software\pythonProject\thesis_dataset\P8_medical\thesis_dataset\use_wav_raw\88321047\26888877.wav	0	3	[1.8884966373443604, 0.42147698998451233, 1.3534730672836304, 1.7571460008621216, 0.9946619868278503, 0.8476313948631287]	general	0	0
1022	1022	152	wz	cy_706669858_3004448794.wav	D:\Python--software\pythonProject\thesis_dataset\P8_medical\thesis_dataset\use_wav_raw\706669858\3004448794.wav	0	3	[1.786816120147705, 0.0, 0.0, 2.6098294258117676, 1.9109214544296265, 1.6186413764953613]	wz	1	3
1023	1023	450	jd	cy_681794173_2459635838.wav	D:\Python--software\pythonProject\thesis_dataset\P8_medical\thesis_dataset\use_wav_raw\681794173\2459635838.wav	0	2	[1.5217475891113281, 1.8708058595657349, 1.3712257146835327, 0.686557948589325, 0.40003496408462524, 1.995891809463501]	yl	0	5
1024	1024	174	fn	cy_720903165_3310751723.wav	D:\Python--software\pythonProject\thesis_dataset\P8_medical\thesis_dataset\use_wav_raw\720903165\3310751723.wav	0	1	[1.2416490316390991, 2.460165023803711, 1.2616380453109741, 0.44583913683891296, 0.0, 2.2036855220794678]	fn	1	1
1025	1025	371	rouhe	dx_89965794_28526281.wav	D:\Python--software\pythonProject\thesis_dataset\P8_medical\thesis_dataset\use_wav_raw\89965794\28526281.wav	0	4	[1.9838496446609497, 0.0, 0.7044517993927002, 2.3594908714294434, 1.5368807315826416, 0.9726050496101379]	wz	0	3
1026	1026	536	rouhe	cy_558518697_1578885533.wav	D:\Python--software\pythonProject\thesis_dataset\P8_medical\thesis_dataset\use_wav_raw\558518697\1578885533.wav	0	4	[1.917686939239502, 0.0, 0.6310226917266846, 1.9071122407913208, 2.708888530731201, 0.9348815083503723]	rouhe	1	4
1027	1027	677	jd	cy_719454311_3278267602.wav	D:\Python--software\pythonProject\thesis_dataset\P8_medical\thesis_dataset\use_wav_raw\719454311\3278267602.wav	0	2	[1.104218602180481, 1.88761305809021, 2.078824281692505, 0.062209781259298325, 0.691526472568512, 1.0357344150543213]	jd	1	2
1028	1028	1550	jd	cy_82166257_51575191.wav	D:\Python--software\pythonProject\thesis_dataset\P8_medical\thesis_dataset\use_wav_raw\82166257\51575191.wav	0	2	[2.065033435821533, 1.5914719104766846, 2.2305076122283936, 0.7714664936065674, 0.6973811388015747, 0.5642058849334717]	jd	1	2
1029	1029	178	rouhe	cy_715333125_3182174694.wav	D:\Python--software\pythonProject\thesis_dataset\P8_medical\thesis_dataset\use_wav_raw\715333125\3182174694.wav	0	4	[1.7988513708114624, 0.0, 0.3692711889743805, 1.819259524345398, 1.9800372123718262, 1.4394235610961914]	rouhe	1	4
1030	1030	192	fn	cy_716446136_3208392498.wav	D:\Python--software\pythonProject\thesis_dataset\P8_medical\thesis_dataset\use_wav_raw\716446136\3208392498.wav	0	1	[1.6230061054229736, 2.2472190856933594, 0.8568221926689148, 1.21230947971344, 0.0, 2.592031955718994]	yl	0	5
1031	1031	1392	wz	cy_711400976_3100266234.wav	D:\Python--software\pythonProject\thesis_dataset\P8_medical\thesis_dataset\use_wav_raw\711400976\3100266234.wav	0	3	[1.5240691900253296, 0.0, 0.0, 2.946774482727051, 0.9942919015884399, 2.0091664791107178]	wz	1	3
1032	1032	1678	fn	cy_723129778_3362322766.wav	D:\Python--software\pythonProject\thesis_dataset\P8_medical\thesis_dataset\use_wav_raw\723129778\3362322766.wav	0	1	[1.7233214378356934, 0.0, 0.0, 2.713993549346924, 2.27175235748291, 1.6067309379577637]	wz	0	3
1033	1033	350	jd	dx_91851747_31121940.wav	D:\Python--software\pythonProject\thesis_dataset\P8_medical\thesis_dataset\use_wav_raw\91851747\31121940.wav	0	2	[1.2961673736572266, 1.971636414527893, 1.1992939710617065, 1.0336915254592896, 0.0, 1.9555836915969849]	fn	0	1
1034	1034	1197	wz	dx_92669333_32166487.wav	D:\Python--software\pythonProject\thesis_dataset\P8_medical\thesis_dataset\use_wav_raw\92669333\32166487.wav	0	3	[1.6953238248825073, 0.0, 0.7291212677955627, 1.8704851865768433, 1.2660759687423706, 1.054539680480957]	wz	1	3
1035	1035	970	wz	cy_715565664_3186393852.wav	D:\Python--software\pythonProject\thesis_dataset\P8_medical\thesis_dataset\use_wav_raw\715565664\3186393852.wav	0	3	[2.1242451667785645, 0.0, 1.2452648878097534, 1.9878138303756714, 1.7973121404647827, 0.8257582187652588]	general	0	0
1036	1036	646	rouhe	cy_678809858_2394389778.wav	D:\Python--software\pythonProject\thesis_dataset\P8_medical\thesis_dataset\use_wav_raw\678809858\2394389778.wav	0	4	[1.7199249267578125, 0.0, 0.5794714689254761, 1.9035158157348633, 1.4415650367736816, 1.457687497138977]	wz	0	3
1037	1037	1511	general	cy_721791920_3332092437.wav	D:\Python--software\pythonProject\thesis_dataset\P8_medical\thesis_dataset\use_wav_raw\721791920\3332092437.wav	0	0	[1.6884652376174927, 0.3871859610080719, 0.5273812413215637, 1.850476622581482, 0.844700813293457, 1.5869109630584717]	wz	0	3
1038	1038	1759	yl	cy_646286925_2040826322.wav	D:\Python--software\pythonProject\thesis_dataset\P8_medical\thesis_dataset\use_wav_raw\646286925\2040826322.wav	0	5	[1.6404279470443726, 1.5665353536605835, 2.4094295501708984, 0.5972011685371399, 0.7323207259178162, 0.3085172772407532]	jd	0	2
1039	1039	1313	wz	cy_610405073_1849452851.wav	D:\Python--software\pythonProject\thesis_dataset\P8_medical\thesis_dataset\use_wav_raw\610405073\1849452851.wav	0	3	[1.8257662057876587, 0.0, 0.2647596597671509, 2.2330715656280518, 1.4716073274612427, 1.4556963443756104]	wz	1	3
1040	1040	1265	fn	cy_655084960_2088064124.wav	D:\Python--software\pythonProject\thesis_dataset\P8_medical\thesis_dataset\use_wav_raw\655084960\2088064124.wav	0	1	[1.6460518836975098, 4.408032417297363, 3.515540599822998, 0.0, 0.0, 0.8177275657653809]	fn	1	1
1041	1041	811	fn	dx_64908531_17857822.wav	D:\Python--software\pythonProject\thesis_dataset\P8_medical\thesis_dataset\use_wav_raw\64908531\17857822.wav	0	1	[1.5701502561569214, 2.021981954574585, 1.8480117321014404, 0.40717050433158875, 0.549704372882843, 1.4148776531219482]	fn	1	1
1042	1042	1281	jd	dx_87877509_25983734.wav	D:\Python--software\pythonProject\thesis_dataset\P8_medical\thesis_dataset\use_wav_raw\87877509\25983734.wav	0	2	[1.8310080766677856, 0.6942119002342224, 0.9544619917869568, 2.0800464153289795, 0.3748011291027069, 1.2336232662200928]	wz	0	3
1043	1043	1718	rouhe	cy_722554194_3347577803.wav	D:\Python--software\pythonProject\thesis_dataset\P8_medical\thesis_dataset\use_wav_raw\722554194\3347577803.wav	0	4	[2.0899460315704346, 0.0, 0.0, 2.5275485515594482, 1.7378836870193481, 1.6366254091262817]	wz	0	3
1044	1044	620	rouhe	dx_91674781_31508248.wav	D:\Python--software\pythonProject\thesis_dataset\P8_medical\thesis_dataset\use_wav_raw\91674781\31508248.wav	0	4	[2.134155511856079, 0.4903181493282318, 1.211026668548584, 2.055614471435547, 0.8676024079322815, 1.051262378692627]	general	0	0
1045	1045	1047	wz	cy_720484531_3300850319.wav	D:\Python--software\pythonProject\thesis_dataset\P8_medical\thesis_dataset\use_wav_raw\720484531\3300850319.wav	0	3	[1.8225942850112915, 0.0, 0.30290907621383667, 1.7250657081604004, 2.2531239986419678, 1.308842658996582]	rouhe	0	4
1046	1046	1233	rouhe	cy_704012690_2941427630.wav	D:\Python--software\pythonProject\thesis_dataset\P8_medical\thesis_dataset\use_wav_raw\704012690\2941427630.wav	0	4	[1.8089765310287476, 0.0, 0.0, 2.0864739418029785, 1.9375630617141724, 1.8120931386947632]	wz	0	3
1047	1047	1312	fn	cy_554879621_1564849520.wav	D:\Python--software\pythonProject\thesis_dataset\P8_medical\thesis_dataset\use_wav_raw\554879621\1564849520.wav	0	1	[1.552593469619751, 2.689861297607422, 1.9415377378463745, 0.3860521912574768, 0.0, 1.6466939449310303]	fn	1	1
1048	1048	1054	jd	cy_724434010_3394026077.wav	D:\Python--software\pythonProject\thesis_dataset\P8_medical\thesis_dataset\use_wav_raw\724434010\3394026077.wav	0	2	[1.9661775827407837, 0.0, 0.0, 2.944429397583008, 1.027989149093628, 2.0554633140563965]	wz	0	3
1049	1049	1246	jd	dx_91268747_30185833.wav	D:\Python--software\pythonProject\thesis_dataset\P8_medical\thesis_dataset\use_wav_raw\91268747\30185833.wav	0	2	[1.7677981853485107, 0.5884982943534851, 0.9809256196022034, 1.74539053440094, 0.6224464774131775, 1.376462697982788]	general	0	0
1050	1050	822	wz	dx_87292931_25389248.wav	D:\Python--software\pythonProject\thesis_dataset\P8_medical\thesis_dataset\use_wav_raw\87292931\25389248.wav	0	3	[2.154480457305908, 0.5734230875968933, 0.8975228667259216, 2.1141738891601562, 0.8403428196907043, 1.3070101737976074]	general	0	0
1051	1051	74	general	cy_719314770_3274045798.wav	D:\Python--software\pythonProject\thesis_dataset\P8_medical\thesis_dataset\use_wav_raw\719314770\3274045798.wav	0	0	[1.451827883720398, 1.2086549997329712, 1.2007622718811035, 1.1996204853057861, 0.6353895664215088, 1.7897776365280151]	yl	0	5
1052	1052	591	jd	dx_87971977_26113515.wav	D:\Python--software\pythonProject\thesis_dataset\P8_medical\thesis_dataset\use_wav_raw\87971977\26113515.wav	0	2	[1.7009071111679077, 2.817397117614746, 2.6342549324035645, 0.0, 0.2656392455101013, 0.9609357714653015]	fn	0	1
1053	1053	1463	rouhe	cy_718967864_3266657222.wav	D:\Python--software\pythonProject\thesis_dataset\P8_medical\thesis_dataset\use_wav_raw\718967864\3266657222.wav	0	4	[1.885083794593811, 0.0, 0.35731378197669983, 1.9274497032165527, 2.768610954284668, 0.9157162308692932]	rouhe	1	4
1054	1054	1514	yl	dx_91276345_30235967.wav	D:\Python--software\pythonProject\thesis_dataset\P8_medical\thesis_dataset\use_wav_raw\91276345\30235967.wav	0	5	[1.13913893699646, 1.948360800743103, 0.834841787815094, 1.0084857940673828, 0.0, 2.1627840995788574]	yl	1	5
1055	1055	713	rouhe	cy_721780894_3330981514.wav	D:\Python--software\pythonProject\thesis_dataset\P8_medical\thesis_dataset\use_wav_raw\721780894\3330981514.wav	0	4	[1.9124536514282227, 0.0, 1.2187182903289795, 1.1217933893203735, 2.384054183959961, 0.7314083576202393]	rouhe	1	4
1056	1056	1020	yl	cy_668869400_2185271120.wav	D:\Python--software\pythonProject\thesis_dataset\P8_medical\thesis_dataset\use_wav_raw\668869400\2185271120.wav	0	5	[1.845192313194275, 1.1156466007232666, 1.2493798732757568, 1.4723942279815674, 0.2916969954967499, 1.6388494968414307]	general	0	0
1057	1057	375	wz	cy_698844310_2825607786.wav	D:\Python--software\pythonProject\thesis_dataset\P8_medical\thesis_dataset\use_wav_raw\698844310\2825607786.wav	0	3	[1.9462157487869263, 0.0, 0.3868494927883148, 2.941030263900757, 0.9074259400367737, 1.2923331260681152]	wz	1	3
1058	1058	836	yl	cy_675830947_2330643910.wav	D:\Python--software\pythonProject\thesis_dataset\P8_medical\thesis_dataset\use_wav_raw\675830947\2330643910.wav	0	5	[0.5047479867935181, 0.13188594579696655, 0.0, 0.10565054416656494, 0.0, 2.2443931102752686]	yl	1	5
1059	1059	1371	general	dx_74866813_21070112.wav	D:\Python--software\pythonProject\thesis_dataset\P8_medical\thesis_dataset\use_wav_raw\74866813\21070112.wav	0	0	[1.984843373298645, 0.6471786499023438, 1.9069366455078125, 1.2760562896728516, 1.2781685590744019, 0.3745081424713135]	general	1	0
1060	1060	504	fn	dx_90709482_29692381.wav	D:\Python--software\pythonProject\thesis_dataset\P8_medical\thesis_dataset\use_wav_raw\90709482\29692381.wav	0	1	[0.9882053136825562, 3.1186249256134033, 2.549828052520752, 0.0, 0.0, 1.0751956701278687]	fn	1	1
1061	1061	369	general	cy_715335191_3182373152.wav	D:\Python--software\pythonProject\thesis_dataset\P8_medical\thesis_dataset\use_wav_raw\715335191\3182373152.wav	0	0	[2.1158242225646973, 0.03776929900050163, 1.4924410581588745, 1.4322561025619507, 2.0444421768188477, 0.8365506529808044]	general	1	0
1062	1062	725	general	cy_453811396_1130327135.wav	D:\Python--software\pythonProject\thesis_dataset\P8_medical\thesis_dataset\use_wav_raw\453811396\1130327135.wav	0	0	[2.227367639541626, 1.283412218093872, 2.1490252017974854, 1.1204661130905151, 0.8952723741531372, 0.5617474913597107]	general	1	0
1063	1063	311	rouhe	cy_723788135_3377804587.wav	D:\Python--software\pythonProject\thesis_dataset\P8_medical\thesis_dataset\use_wav_raw\723788135\3377804587.wav	0	4	[1.8457679748535156, 0.0, 0.0, 1.7865188121795654, 2.444899320602417, 1.7306917905807495]	rouhe	1	4
1064	1064	1410	yl	cy_677828590_2373194028.wav	D:\Python--software\pythonProject\thesis_dataset\P8_medical\thesis_dataset\use_wav_raw\677828590\2373194028.wav	0	5	[1.4169541597366333, 1.4399291276931763, 0.9132855534553528, 1.0747203826904297, 0.29471951723098755, 2.1783359050750732]	yl	1	5
1065	1065	454	fn	cy_601586658_1804438019.wav	D:\Python--software\pythonProject\thesis_dataset\P8_medical\thesis_dataset\use_wav_raw\601586658\1804438019.wav	0	1	[1.1739262342453003, 2.436981439590454, 1.1789414882659912, 0.8170345425605774, 0.0, 2.064870834350586]	fn	1	1
1066	1066	995	general	cy_683991202_2507823830.wav	D:\Python--software\pythonProject\thesis_dataset\P8_medical\thesis_dataset\use_wav_raw\683991202\2507823830.wav	0	0	[1.7825931310653687, 0.0, 0.5919278860092163, 2.176382541656494, 1.149436116218567, 1.4362907409667969]	wz	0	3
1067	1067	215	general	cy_724326778_3391013878.wav	D:\Python--software\pythonProject\thesis_dataset\P8_medical\thesis_dataset\use_wav_raw\724326778\3391013878.wav	0	0	[1.6619532108306885, 0.014863722026348114, 0.30006420612335205, 2.0535988807678223, 1.0419728755950928, 1.5742076635360718]	wz	0	3
1068	1068	1171	general	cy_722533191_3347978216.wav	D:\Python--software\pythonProject\thesis_dataset\P8_medical\thesis_dataset\use_wav_raw\722533191\3347978216.wav	0	0	[1.2993841171264648, 0.7251385450363159, 0.6106505393981934, 1.1293443441390991, 1.0819811820983887, 2.0012686252593994]	yl	0	5
1069	1069	1342	jd	dx_91654991_31398425.wav	D:\Python--software\pythonProject\thesis_dataset\P8_medical\thesis_dataset\use_wav_raw\91654991\31398425.wav	0	2	[1.8492432832717896, 1.7806044816970825, 1.5126880407333374, 1.2285405397415161, 0.0, 1.3283330202102661]	general	0	0
1070	1070	486	fn	cy_675226815_2318344154.wav	D:\Python--software\pythonProject\thesis_dataset\P8_medical\thesis_dataset\use_wav_raw\675226815\2318344154.wav	0	1	[2.0704450607299805, 2.8630192279815674, 2.196927070617676, 0.7753170132637024, 0.0, 1.4893155097961426]	fn	1	1
1071	1071	992	wz	dx_91272171_30203279.wav	D:\Python--software\pythonProject\thesis_dataset\P8_medical\thesis_dataset\use_wav_raw\91272171\30203279.wav	0	3	[1.482081413269043, 0.5566500425338745, 0.0, 1.7198289632797241, 0.6415063738822937, 2.522754192352295]	yl	0	5
1072	1072	449	jd	dx_92809223_32241253.wav	D:\Python--software\pythonProject\thesis_dataset\P8_medical\thesis_dataset\use_wav_raw\92809223\32241253.wav	0	2	[2.0454351902008057, 1.9020572900772095, 2.2108495235443115, 0.6987029910087585, 0.6123828291893005, 0.8519455790519714]	jd	1	2
1073	1073	1109	rouhe	cy_628654800_1947367796.wav	D:\Python--software\pythonProject\thesis_dataset\P8_medical\thesis_dataset\use_wav_raw\628654800\1947367796.wav	0	4	[2.212669610977173, 0.0, 1.1473726034164429, 1.5454673767089844, 2.528843641281128, 0.7545348405838013]	rouhe	1	4
1074	1074	894	jd	cy_720273354_3296341933.wav	D:\Python--software\pythonProject\thesis_dataset\P8_medical\thesis_dataset\use_wav_raw\720273354\3296341933.wav	0	2	[1.5295040607452393, 2.2355237007141113, 2.748650550842285, 0.0, 1.6171090602874756, 0.6655545830726624]	jd	1	2
1075	1075	241	rouhe	cy_721326923_3321012486.wav	D:\Python--software\pythonProject\thesis_dataset\P8_medical\thesis_dataset\use_wav_raw\721326923\3321012486.wav	0	4	[1.8435657024383545, 0.30614686012268066, 1.2900094985961914, 1.3718125820159912, 1.5712937116622925, 0.7340999841690063]	general	0	0
1076	1076	439	wz	dx_88709072_27345242.wav	D:\Python--software\pythonProject\thesis_dataset\P8_medical\thesis_dataset\use_wav_raw\88709072\27345242.wav	0	3	[1.947288155555725, 0.04851873219013214, 0.5241779685020447, 2.3940703868865967, 0.7804543972015381, 1.249755859375]	wz	1	3
1077	1077	880	fn	cy_719825472_3285541864.wav	D:\Python--software\pythonProject\thesis_dataset\P8_medical\thesis_dataset\use_wav_raw\719825472\3285541864.wav	0	1	[1.0697513818740845, 2.116255044937134, 1.8984248638153076, 0.365630567073822, 0.08361480385065079, 1.3544389009475708]	fn	1	1
1078	1078	1316	wz	dx_88060590_26619380.wav	D:\Python--software\pythonProject\thesis_dataset\P8_medical\thesis_dataset\use_wav_raw\88060590\26619380.wav	0	3	[1.7354711294174194, 0.0, 0.44838201999664307, 2.6661314964294434, 0.7435627579689026, 0.9525914192199707]	wz	1	3
1079	1079	112	rouhe	cy_720248202_3296035622.wav	D:\Python--software\pythonProject\thesis_dataset\P8_medical\thesis_dataset\use_wav_raw\720248202\3296035622.wav	0	4	[1.8177579641342163, 0.0, 0.6951510906219482, 1.3464341163635254, 3.1912989616394043, 0.7146618366241455]	rouhe	1	4
1080	1080	80	wz	cy_724073231_3385593885.wav	D:\Python--software\pythonProject\thesis_dataset\P8_medical\thesis_dataset\use_wav_raw\724073231\3385593885.wav	0	3	[1.728676199913025, 0.0, 0.5340355634689331, 1.2602708339691162, 1.8864678144454956, 1.6854840517044067]	rouhe	0	4
1081	1081	318	wz	cy_672155269_2253169020.wav	D:\Python--software\pythonProject\thesis_dataset\P8_medical\thesis_dataset\use_wav_raw\672155269\2253169020.wav	0	3	[1.8343658447265625, 0.0, 0.429996520280838, 2.011551856994629, 1.4047101736068726, 1.4872955083847046]	wz	1	3
1082	1082	1273	general	dx_88577425_28073495.wav	D:\Python--software\pythonProject\thesis_dataset\P8_medical\thesis_dataset\use_wav_raw\88577425\28073495.wav	0	0	[1.716973900794983, 0.7575250864028931, 1.1370038986206055, 1.5417366027832031, 0.5017682313919067, 1.3072965145111084]	general	1	0
1083	1083	1771	yl	cy_569748690_1636200815.wav	D:\Python--software\pythonProject\thesis_dataset\P8_medical\thesis_dataset\use_wav_raw\569748690\1636200815.wav	0	5	[1.4768145084381104, 2.2269296646118164, 1.246285080909729, 0.4604785740375519, 0.18234695494174957, 2.4020168781280518]	yl	1	5
1084	1084	1713	fn	cy_711699233_3105915068.wav	D:\Python--software\pythonProject\thesis_dataset\P8_medical\thesis_dataset\use_wav_raw\711699233\3105915068.wav	0	1	[1.3166699409484863, 1.2312815189361572, 0.3605137765407562, 1.1963086128234863, 0.3857004940509796, 2.502195358276367]	yl	0	5
1085	1085	155	fn	dx_89471393_32047086.wav	D:\Python--software\pythonProject\thesis_dataset\P8_medical\thesis_dataset\use_wav_raw\89471393\32047086.wav	0	1	[1.1194391250610352, 3.6777541637420654, 2.686366319656372, 0.0, 0.0, 1.2692731618881226]	fn	1	1
1086	1086	337	fn	cy_645052453_2034281954.wav	D:\Python--software\pythonProject\thesis_dataset\P8_medical\thesis_dataset\use_wav_raw\645052453\2034281954.wav	0	1	[1.3601166009902954, 3.615994930267334, 2.4017045497894287, 0.0, 0.0, 1.746607780456543]	fn	1	1
1087	1087	1449	wz	cy_679138606_2401555442.wav	D:\Python--software\pythonProject\thesis_dataset\P8_medical\thesis_dataset\use_wav_raw\679138606\2401555442.wav	0	3	[1.7553610801696777, 0.0, 0.521094560623169, 2.1943092346191406, 1.589829683303833, 1.183638334274292]	wz	1	3
1088	1088	247	rouhe	dx_46541792_11856292.wav	D:\Python--software\pythonProject\thesis_dataset\P8_medical\thesis_dataset\use_wav_raw\46541792\11856292.wav	0	4	[1.8635869026184082, 2.19702410697937, 1.9203946590423584, 1.1006858348846436, 0.0, 1.34288489818573]	fn	0	1
1089	1089	906	jd	dx_91654248_31392632.wav	D:\Python--software\pythonProject\thesis_dataset\P8_medical\thesis_dataset\use_wav_raw\91654248\31392632.wav	0	2	[1.9065693616867065, 1.7770941257476807, 1.7916315793991089, 1.3488644361495972, 0.05130486190319061, 1.1158860921859741]	general	0	0
1090	1090	1754	rouhe	cy_688514181_2605179066.wav	D:\Python--software\pythonProject\thesis_dataset\P8_medical\thesis_dataset\use_wav_raw\688514181\2605179066.wav	0	4	[2.0872514247894287, 0.0, 0.3877463638782501, 2.2969393730163574, 1.5169070959091187, 1.5118225812911987]	wz	0	3
1091	1091	252	rouhe	cy_718567292_3257186425.wav	D:\Python--software\pythonProject\thesis_dataset\P8_medical\thesis_dataset\use_wav_raw\718567292\3257186425.wav	0	4	[1.7706036567687988, 0.0, 0.1080402359366417, 2.5873658657073975, 1.1639713048934937, 1.3712822198867798]	wz	0	3
1092	1092	564	wz	dx_91048746_30295162.wav	D:\Python--software\pythonProject\thesis_dataset\P8_medical\thesis_dataset\use_wav_raw\91048746\30295162.wav	0	3	[1.7371329069137573, 0.44137173891067505, 1.0659680366516113, 1.6348249912261963, 0.7961034178733826, 1.0362591743469238]	general	0	0
1093	1093	1065	fn	cy_706612942_3003408094.wav	D:\Python--software\pythonProject\thesis_dataset\P8_medical\thesis_dataset\use_wav_raw\706612942\3003408094.wav	0	1	[0.7508454322814941, 3.384182929992676, 2.199455499649048, 0.0, 0.0, 1.495380163192749]	fn	1	1
1094	1094	131	general	dx_61374609_16770485.wav	D:\Python--software\pythonProject\thesis_dataset\P8_medical\thesis_dataset\use_wav_raw\61374609\16770485.wav	0	0	[1.8691045045852661, 1.3236464262008667, 1.8803433179855347, 1.0977752208709717, 0.49423494935035706, 0.7999995350837708]	jd	0	2
1095	1095	1298	general	dx_90145601_28936579.wav	D:\Python--software\pythonProject\thesis_dataset\P8_medical\thesis_dataset\use_wav_raw\90145601\28936579.wav	0	0	[1.8877549171447754, 0.3514125645160675, 0.3897709250450134, 2.2404892444610596, 0.6237905621528625, 1.5306702852249146]	wz	0	3
1096	1096	458	fn	cy_717205224_3226023282.wav	D:\Python--software\pythonProject\thesis_dataset\P8_medical\thesis_dataset\use_wav_raw\717205224\3226023282.wav	0	1	[1.4436980485916138, 2.7235679626464844, 1.71467924118042, 0.6395046710968018, 0.0, 1.904373049736023]	fn	1	1
1097	1097	75	fn	cy_652594568_2074363196.wav	D:\Python--software\pythonProject\thesis_dataset\P8_medical\thesis_dataset\use_wav_raw\652594568\2074363196.wav	0	1	[2.0931355953216553, 2.46388578414917, 2.0322835445404053, 0.8869796395301819, 0.15365007519721985, 1.563502311706543]	fn	1	1
1098	1098	959	yl	cy_673000170_2270917874.wav	D:\Python--software\pythonProject\thesis_dataset\P8_medical\thesis_dataset\use_wav_raw\673000170\2270917874.wav	0	5	[2.043144702911377, 0.0, 0.7719720602035522, 1.7727577686309814, 2.54978609085083, 1.1516990661621094]	rouhe	0	4
1099	1099	1237	jd	dx_90012679_28793231.wav	D:\Python--software\pythonProject\thesis_dataset\P8_medical\thesis_dataset\use_wav_raw\90012679\28793231.wav	0	2	[1.1564582586288452, 1.6349965333938599, 2.2979273796081543, 0.3898904621601105, 0.5704988241195679, 0.4923383891582489]	jd	1	2
1100	1100	225	rouhe	cy_722628163_3350274107.wav	D:\Python--software\pythonProject\thesis_dataset\P8_medical\thesis_dataset\use_wav_raw\722628163\3350274107.wav	0	4	[1.9361859560012817, 0.0, 0.6108300089836121, 1.6596311330795288, 3.1360507011413574, 1.0686689615249634]	rouhe	1	4
1101	1101	1094	yl	cy_696885126_2781996828.wav	D:\Python--software\pythonProject\thesis_dataset\P8_medical\thesis_dataset\use_wav_raw\696885126\2781996828.wav	0	5	[1.1856077909469604, 1.0625511407852173, 0.7965863943099976, 1.0703204870224, 0.6466484665870667, 2.058061361312866]	yl	1	5
1102	1102	827	jd	cy_671600298_2241678048.wav	D:\Python--software\pythonProject\thesis_dataset\P8_medical\thesis_dataset\use_wav_raw\671600298\2241678048.wav	0	2	[1.7825136184692383, 1.6007347106933594, 2.2657878398895264, 0.7612459659576416, 0.4389898180961609, 0.5610123872756958]	jd	1	2
1103	1103	1583	fn	dx_61744507_17615803.wav	D:\Python--software\pythonProject\thesis_dataset\P8_medical\thesis_dataset\use_wav_raw\61744507\17615803.wav	0	1	[1.725791096687317, 2.584716796875, 1.977771282196045, 0.4130201041698456, 0.14307856559753418, 1.5855988264083862]	fn	1	1
1104	1104	484	rouhe	cy_718131530_3247834841.wav	D:\Python--software\pythonProject\thesis_dataset\P8_medical\thesis_dataset\use_wav_raw\718131530\3247834841.wav	0	4	[1.915032148361206, 0.0, 0.1627202183008194, 1.5689811706542969, 2.5375771522521973, 1.4441394805908203]	rouhe	1	4
1105	1105	1216	general	cy_719323138_3274686882.wav	D:\Python--software\pythonProject\thesis_dataset\P8_medical\thesis_dataset\use_wav_raw\719323138\3274686882.wav	0	0	[1.43600332736969, 1.1790729761123657, 0.664218544960022, 1.2002276182174683, 0.6044936180114746, 1.9093505144119263]	yl	0	5
1106	1106	1139	jd	cy_685418464_2537651848.wav	D:\Python--software\pythonProject\thesis_dataset\P8_medical\thesis_dataset\use_wav_raw\685418464\2537651848.wav	0	2	[1.9075751304626465, 1.3851333856582642, 1.1989258527755737, 1.1984606981277466, 0.7014857530593872, 1.3677358627319336]	general	0	0
1107	1107	1427	general	cy_662243602_2128010234.wav	D:\Python--software\pythonProject\thesis_dataset\P8_medical\thesis_dataset\use_wav_raw\662243602\2128010234.wav	0	0	[1.7324544191360474, 1.0189671516418457, 1.205731987953186, 1.8487037420272827, 0.00816040113568306, 1.43556809425354]	wz	0	3
1108	1108	1658	yl	cy_724231569_3388238043.wav	D:\Python--software\pythonProject\thesis_dataset\P8_medical\thesis_dataset\use_wav_raw\724231569\3388238043.wav	0	5	[1.8895632028579712, 0.28798675537109375, 1.014954686164856, 1.8735322952270508, 1.0464274883270264, 1.0702741146087646]	general	0	0
1109	1109	505	wz	cy_682836494_2481883596.wav	D:\Python--software\pythonProject\thesis_dataset\P8_medical\thesis_dataset\use_wav_raw\682836494\2481883596.wav	0	3	[1.9274992942810059, 0.3075110614299774, 0.8071316480636597, 2.089045524597168, 1.1267255544662476, 1.2481623888015747]	wz	1	3
1110	1110	1141	yl	cy_572949365_1653327419.wav	D:\Python--software\pythonProject\thesis_dataset\P8_medical\thesis_dataset\use_wav_raw\572949365\1653327419.wav	0	5	[1.305879831314087, 1.0391952991485596, 0.44638216495513916, 1.504465103149414, 0.38321882486343384, 2.2122530937194824]	yl	1	5
1111	1111	824	general	cy_567507962_1624411358.wav	D:\Python--software\pythonProject\thesis_dataset\P8_medical\thesis_dataset\use_wav_raw\567507962\1624411358.wav	0	0	[1.7469269037246704, 0.2760024666786194, 1.2929068803787231, 1.6414783000946045, 1.171005129814148, 0.7134950757026672]	general	1	0
1112	1112	951	rouhe	cy_715669586_3189368359.wav	D:\Python--software\pythonProject\thesis_dataset\P8_medical\thesis_dataset\use_wav_raw\715669586\3189368359.wav	0	4	[1.888506531715393, 0.3924057185649872, 1.4868085384368896, 1.2820743322372437, 1.6203197240829468, 0.5486873984336853]	general	0	0
1113	1113	1125	wz	dx_87065558_26448784.wav	D:\Python--software\pythonProject\thesis_dataset\P8_medical\thesis_dataset\use_wav_raw\87065558\26448784.wav	0	3	[1.7786052227020264, 0.0, 0.2558445632457733, 2.5236802101135254, 0.926016628742218, 1.3113398551940918]	wz	1	3
1114	1114	986	jd	cy_226199558_382195440.wav	D:\Python--software\pythonProject\thesis_dataset\P8_medical\thesis_dataset\use_wav_raw\226199558\382195440.wav	0	2	[2.220902681350708, 1.2213916778564453, 2.4517805576324463, 0.7338882088661194, 1.4896398782730103, 0.09080535918474197]	jd	1	2
1115	1115	1195	wz	dx_90752887_29898391.wav	D:\Python--software\pythonProject\thesis_dataset\P8_medical\thesis_dataset\use_wav_raw\90752887\29898391.wav	0	3	[2.181575298309326, 0.837837278842926, 1.613342046737671, 1.8267351388931274, 0.9864773750305176, 0.7519615888595581]	general	0	0
1116	1116	1497	rouhe	cy_715552908_3187119082.wav	D:\Python--software\pythonProject\thesis_dataset\P8_medical\thesis_dataset\use_wav_raw\715552908\3187119082.wav	0	4	[1.7439460754394531, 0.0, 0.2026986926794052, 1.93203604221344, 2.132704257965088, 1.6796969175338745]	rouhe	1	4
1117	1117	1101	jd	dx_90298786_29216660.wav	D:\Python--software\pythonProject\thesis_dataset\P8_medical\thesis_dataset\use_wav_raw\90298786\29216660.wav	0	2	[1.1942869424819946, 3.601809501647949, 2.3965933322906494, 0.0, 0.0, 1.4748767614364624]	fn	0	1
1118	1118	1222	yl	cy_684385391_2516144486.wav	D:\Python--software\pythonProject\thesis_dataset\P8_medical\thesis_dataset\use_wav_raw\684385391\2516144486.wav	0	5	[1.964670181274414, 1.3271293640136719, 0.751374363899231, 2.069129705429077, 0.0, 1.9277633428573608]	wz	0	3
1119	1119	1268	general	cy_686523101_2561673432.wav	D:\Python--software\pythonProject\thesis_dataset\P8_medical\thesis_dataset\use_wav_raw\686523101\2561673432.wav	0	0	[2.1153647899627686, 0.0, 0.696137547492981, 1.6969565153121948, 1.8637888431549072, 1.6389024257659912]	general	1	0
1120	1120	848	jd	cy_680719041_2436564060.wav	D:\Python--software\pythonProject\thesis_dataset\P8_medical\thesis_dataset\use_wav_raw\680719041\2436564060.wav	0	2	[1.3659820556640625, 2.992894172668457, 2.613723039627075, 0.0, 0.0, 0.9982974529266357]	fn	0	1
1121	1121	1440	rouhe	cy_686354401_2558096522.wav	D:\Python--software\pythonProject\thesis_dataset\P8_medical\thesis_dataset\use_wav_raw\686354401\2558096522.wav	0	4	[1.8144246339797974, 0.0, 0.3655167818069458, 1.4217145442962646, 2.8949363231658936, 1.2095606327056885]	rouhe	1	4
1122	1122	431	yl	cy_685258352_2534321200.wav	D:\Python--software\pythonProject\thesis_dataset\P8_medical\thesis_dataset\use_wav_raw\685258352\2534321200.wav	0	5	[1.6264821290969849, 0.3285367786884308, 0.3796865940093994, 2.4164416790008545, 0.40842491388320923, 1.8286749124526978]	wz	0	3
1123	1123	1015	yl	cy_715139638_3177767669.wav	D:\Python--software\pythonProject\thesis_dataset\P8_medical\thesis_dataset\use_wav_raw\715139638\3177767669.wav	0	5	[1.1782160997390747, 1.9592609405517578, 0.7195265293121338, 0.8375285863876343, 0.0, 2.393108606338501]	yl	1	5
1124	1124	989	general	dx_84267791_27048766.wav	D:\Python--software\pythonProject\thesis_dataset\P8_medical\thesis_dataset\use_wav_raw\84267791\27048766.wav	0	0	[1.903200626373291, 1.2354724407196045, 1.4183967113494873, 1.307547926902771, 0.5600038170814514, 1.137984037399292]	general	1	0
1125	1125	67	fn	cy_615852734_1879293638.wav	D:\Python--software\pythonProject\thesis_dataset\P8_medical\thesis_dataset\use_wav_raw\615852734\1879293638.wav	0	1	[1.1327062845230103, 2.4149951934814453, 1.662833333015442, 0.08983445912599564, 0.0, 1.7467674016952515]	fn	1	1
1126	1126	631	rouhe	dx_88724832_27434617.wav	D:\Python--software\pythonProject\thesis_dataset\P8_medical\thesis_dataset\use_wav_raw\88724832\27434617.wav	0	4	[2.1307387351989746, 0.17025618255138397, 1.2431318759918213, 1.9856451749801636, 1.5145739316940308, 0.7628254890441895]	general	0	0
1127	1127	265	general	cy_720706085_3306675623.wav	D:\Python--software\pythonProject\thesis_dataset\P8_medical\thesis_dataset\use_wav_raw\720706085\3306675623.wav	0	0	[1.314847469329834, 1.447993278503418, 1.3461641073226929, 0.6615083813667297, 0.9084734320640564, 1.6302618980407715]	yl	0	5
1128	1128	363	rouhe	cy_710460184_3081999821.wav	D:\Python--software\pythonProject\thesis_dataset\P8_medical\thesis_dataset\use_wav_raw\710460184\3081999821.wav	0	4	[1.9936333894729614, 0.0, 0.9556466937065125, 1.8050776720046997, 3.4671566486358643, 0.3265702426433563]	rouhe	1	4
1129	1129	1325	jd	cy_250750809_451221407.wav	D:\Python--software\pythonProject\thesis_dataset\P8_medical\thesis_dataset\use_wav_raw\250750809\451221407.wav	0	2	[1.9696011543273926, 1.7835274934768677, 2.5698468685150146, 0.7573645114898682, 0.6124662756919861, 0.48321256041526794]	jd	1	2
1130	1130	1751	yl	cy_692862492_2697813298.wav	D:\Python--software\pythonProject\thesis_dataset\P8_medical\thesis_dataset\use_wav_raw\692862492\2697813298.wav	0	5	[1.4172554016113281, 2.9169914722442627, 1.4068043231964111, 0.4478822350502014, 0.0, 2.29362154006958]	fn	0	1
1131	1131	182	rouhe	cy_680947179_2441773664.wav	D:\Python--software\pythonProject\thesis_dataset\P8_medical\thesis_dataset\use_wav_raw\680947179\2441773664.wav	0	4	[1.9592323303222656, 0.1636725217103958, 1.7392666339874268, 1.2019003629684448, 2.148782968521118, 0.4704260230064392]	rouhe	1	4
1132	1132	442	yl	dx_91505479_30592206.wav	D:\Python--software\pythonProject\thesis_dataset\P8_medical\thesis_dataset\use_wav_raw\91505479\30592206.wav	0	5	[1.2933439016342163, 1.6068801879882812, 1.0910624265670776, 1.1600322723388672, 0.0593697763979435, 1.8476662635803223]	yl	1	5
1133	1133	1235	fn	cy_682616739_2477180754.wav	D:\Python--software\pythonProject\thesis_dataset\P8_medical\thesis_dataset\use_wav_raw\682616739\2477180754.wav	0	1	[1.566602110862732, 3.4924776554107666, 1.95961332321167, 0.4674464464187622, 0.0, 1.8361486196517944]	fn	1	1
1134	1134	1687	wz	dx_90510008_29399386.wav	D:\Python--software\pythonProject\thesis_dataset\P8_medical\thesis_dataset\use_wav_raw\90510008\29399386.wav	0	3	[1.9609538316726685, 0.03419859707355499, 0.6628000140190125, 2.193556308746338, 0.9892833232879639, 1.157489538192749]	wz	1	3
1135	1135	1390	wz	cy_724833787_3402647051.wav	D:\Python--software\pythonProject\thesis_dataset\P8_medical\thesis_dataset\use_wav_raw\724833787\3402647051.wav	0	3	[1.8944141864776611, 0.34850502014160156, 0.4150654375553131, 2.3984811305999756, 0.7633235454559326, 1.7430323362350464]	wz	1	3
1136	1136	230	general	cy_687661643_2586484136.wav	D:\Python--software\pythonProject\thesis_dataset\P8_medical\thesis_dataset\use_wav_raw\687661643\2586484136.wav	0	0	[1.6007360219955444, 0.0, 0.3715975880622864, 1.8614119291305542, 1.131330966949463, 1.6275211572647095]	wz	0	3
1137	1137	1248	jd	dx_62852692_17212995.wav	D:\Python--software\pythonProject\thesis_dataset\P8_medical\thesis_dataset\use_wav_raw\62852692\17212995.wav	0	2	[1.7177098989486694, 2.211862325668335, 2.424441337585449, 0.3654823303222656, 0.2468997985124588, 0.7184406518936157]	jd	1	2
1138	1138	184	rouhe	cy_722508959_3348022023.wav	D:\Python--software\pythonProject\thesis_dataset\P8_medical\thesis_dataset\use_wav_raw\722508959\3348022023.wav	0	4	[1.972888708114624, 0.0, 0.0, 2.456137180328369, 3.1654014587402344, 1.2032376527786255]	rouhe	1	4
1139	1139	644	rouhe	dx_90996490_29956364.wav	D:\Python--software\pythonProject\thesis_dataset\P8_medical\thesis_dataset\use_wav_raw\90996490\29956364.wav	0	4	[1.3922309875488281, 0.04259737208485603, 0.5912604928016663, 1.7632256746292114, 1.1141926050186157, 1.3504215478897095]	wz	0	3
1140	1140	64	rouhe	cy_569154850_1633050683.wav	D:\Python--software\pythonProject\thesis_dataset\P8_medical\thesis_dataset\use_wav_raw\569154850\1633050683.wav	0	4	[2.0445051193237305, 1.0890403985977173, 2.36529278755188, 0.8127541542053223, 1.3144023418426514, 0.010736552067101002]	jd	0	2
1141	1141	1077	yl	cy_718280120_3251468400.wav	D:\Python--software\pythonProject\thesis_dataset\P8_medical\thesis_dataset\use_wav_raw\718280120\3251468400.wav	0	5	[1.789785385131836, 0.07442250847816467, 0.6696255207061768, 1.2248413562774658, 1.8600553274154663, 1.5473686456680298]	rouhe	0	4
1142	1142	1120	yl	cy_269301204_505479215.wav	D:\Python--software\pythonProject\thesis_dataset\P8_medical\thesis_dataset\use_wav_raw\269301204\505479215.wav	0	5	[1.1548532247543335, 1.2752742767333984, 0.9386045932769775, 1.0207873582839966, 0.4852200448513031, 1.7981706857681274]	yl	1	5
1143	1143	1537	jd	cy_671096299_2231223224.wav	D:\Python--software\pythonProject\thesis_dataset\P8_medical\thesis_dataset\use_wav_raw\671096299\2231223224.wav	0	2	[1.2213586568832397, 1.7954901456832886, 1.8011231422424316, 0.44629690051078796, 0.5630874633789062, 1.3030935525894165]	jd	1	2
1144	1144	743	wz	cy_697975400_2807430946.wav	D:\Python--software\pythonProject\thesis_dataset\P8_medical\thesis_dataset\use_wav_raw\697975400\2807430946.wav	0	3	[1.8078792095184326, 0.9521439671516418, 1.7508243322372437, 1.0042816400527954, 1.1449440717697144, 0.7918084263801575]	general	0	0
1145	1145	425	general	cy_674587178_2304692190.wav	D:\Python--software\pythonProject\thesis_dataset\P8_medical\thesis_dataset\use_wav_raw\674587178\2304692190.wav	0	0	[2.1290690898895264, 0.5435011982917786, 1.0977667570114136, 1.943057656288147, 1.1707189083099365, 1.2228381633758545]	general	1	0
1146	1146	1118	wz	dx_71189773_19923543.wav	D:\Python--software\pythonProject\thesis_dataset\P8_medical\thesis_dataset\use_wav_raw\71189773\19923543.wav	0	3	[2.160280466079712, 0.5382749438285828, 1.7901924848556519, 1.6549830436706543, 1.2749789953231812, 0.2938344478607178]	general	0	0
1147	1147	1777	jd	dx_41487008_10578896.wav	D:\Python--software\pythonProject\thesis_dataset\P8_medical\thesis_dataset\use_wav_raw\41487008\10578896.wav	0	2	[1.8214631080627441, 0.04807836934924126, 0.9727634787559509, 1.9256728887557983, 1.1979769468307495, 0.8994889855384827]	wz	0	3
1148	1148	1345	rouhe	cy_721229418_3318961225.wav	D:\Python--software\pythonProject\thesis_dataset\P8_medical\thesis_dataset\use_wav_raw\721229418\3318961225.wav	0	4	[1.950060248374939, 0.0, 0.0, 2.2420101165771484, 3.6619417667388916, 0.8313447833061218]	rouhe	1	4
1149	1149	1070	rouhe	cy_691832558_2675352978.wav	D:\Python--software\pythonProject\thesis_dataset\P8_medical\thesis_dataset\use_wav_raw\691832558\2675352978.wav	0	4	[2.1970105171203613, 0.0, 1.0780348777770996, 1.6010229587554932, 2.9776134490966797, 0.724637508392334]	rouhe	1	4
1150	1150	610	rouhe	dx_90201711_28696595.wav	D:\Python--software\pythonProject\thesis_dataset\P8_medical\thesis_dataset\use_wav_raw\90201711\28696595.wav	0	4	[1.6247920989990234, 0.0, 0.4777628481388092, 2.0564544200897217, 1.5217455625534058, 1.1570364236831665]	wz	0	3
1151	1151	461	rouhe	cy_686262419_2556085716.wav	D:\Python--software\pythonProject\thesis_dataset\P8_medical\thesis_dataset\use_wav_raw\686262419\2556085716.wav	0	4	[2.095255136489868, 0.11115791648626328, 1.3946192264556885, 1.5988141298294067, 1.8456629514694214, 0.6902922987937927]	general	0	0
1152	1152	444	jd	cy_666616073_2150016284.wav	D:\Python--software\pythonProject\thesis_dataset\P8_medical\thesis_dataset\use_wav_raw\666616073\2150016284.wav	0	2	[2.09074330329895, 1.673591136932373, 1.6665117740631104, 1.202114224433899, 0.5222988128662109, 1.4373867511749268]	general	0	0
1153	1153	1006	fn	cy_647336634_2046162086.wav	D:\Python--software\pythonProject\thesis_dataset\P8_medical\thesis_dataset\use_wav_raw\647336634\2046162086.wav	0	1	[2.150303602218628, 0.23504914343357086, 0.0, 3.2751362323760986, 0.3221752345561981, 2.1979727745056152]	wz	0	3
1154	1154	1315	wz	cy_613229777_1864815878.wav	D:\Python--software\pythonProject\thesis_dataset\P8_medical\thesis_dataset\use_wav_raw\613229777\1864815878.wav	0	3	[2.0351645946502686, 0.0, 0.3357306718826294, 2.2551772594451904, 1.6212810277938843, 1.5521438121795654]	wz	1	3
1155	1155	990	general	cy_721754683_3330997459.wav	D:\Python--software\pythonProject\thesis_dataset\P8_medical\thesis_dataset\use_wav_raw\721754683\3330997459.wav	0	0	[1.4940032958984375, 0.7120833992958069, 1.470959186553955, 1.181403636932373, 0.9573149681091309, 0.8031987547874451]	general	1	0
1156	1156	1108	general	dx_85603174_24487678.wav	D:\Python--software\pythonProject\thesis_dataset\P8_medical\thesis_dataset\use_wav_raw\85603174\24487678.wav	0	0	[1.816711187362671, 0.5727197527885437, 1.3145636320114136, 1.404083251953125, 1.096841812133789, 1.0054205656051636]	general	1	0
1157	1157	805	yl	cy_707067828_3013307644.wav	D:\Python--software\pythonProject\thesis_dataset\P8_medical\thesis_dataset\use_wav_raw\707067828\3013307644.wav	0	5	[1.7849019765853882, 0.0, 0.0, 2.7025091648101807, 2.766864061355591, 1.4895591735839844]	rouhe	0	4
1158	1158	1039	fn	cy_669509937_2198271170.wav	D:\Python--software\pythonProject\thesis_dataset\P8_medical\thesis_dataset\use_wav_raw\669509937\2198271170.wav	0	1	[1.3803824186325073, 2.8515586853027344, 2.103998899459839, 0.0, 0.035114578902721405, 1.659593105316162]	fn	1	1
1159	1159	1507	jd	cy_181548662_271162490.wav	D:\Python--software\pythonProject\thesis_dataset\P8_medical\thesis_dataset\use_wav_raw\181548662\271162490.wav	0	2	[1.9101334810256958, 1.3596173524856567, 2.3291988372802734, 0.8390875458717346, 1.0022001266479492, 0.2823914885520935]	jd	1	2
1160	1160	430	general	dx_90207777_28730026.wav	D:\Python--software\pythonProject\thesis_dataset\P8_medical\thesis_dataset\use_wav_raw\90207777\28730026.wav	0	0	[1.9218312501907349, 1.0187569856643677, 0.9519357681274414, 1.5983268022537231, 0.48198121786117554, 1.6150381565093994]	general	1	0
1161	1161	221	wz	cy_620902729_1906355153.wav	D:\Python--software\pythonProject\thesis_dataset\P8_medical\thesis_dataset\use_wav_raw\620902729\1906355153.wav	0	3	[2.3552045822143555, 0.765476644039154, 2.243701457977295, 1.4030771255493164, 1.5770522356033325, 0.139012411236763]	general	0	0
1162	1162	930	yl	dx_84208066_26746145.wav	D:\Python--software\pythonProject\thesis_dataset\P8_medical\thesis_dataset\use_wav_raw\84208066\26746145.wav	0	5	[1.1030564308166504, 0.8580803871154785, 0.0, 1.919224739074707, 0.0, 2.388370990753174]	yl	1	5
1163	1163	594	fn	cy_572039448_1648281872.wav	D:\Python--software\pythonProject\thesis_dataset\P8_medical\thesis_dataset\use_wav_raw\572039448\1648281872.wav	0	1	[1.6517188549041748, 1.3522628545761108, 1.1818736791610718, 1.4036893844604492, 0.25848957896232605, 1.477766513824463]	general	0	0
1164	1164	914	rouhe	cy_689378996_2623933842.wav	D:\Python--software\pythonProject\thesis_dataset\P8_medical\thesis_dataset\use_wav_raw\689378996\2623933842.wav	0	4	[1.9710291624069214, 0.0, 1.3423188924789429, 1.398141622543335, 3.035710573196411, 0.465539813041687]	rouhe	1	4
1165	1165	509	fn	cy_718616560_3258866283.wav	D:\Python--software\pythonProject\thesis_dataset\P8_medical\thesis_dataset\use_wav_raw\718616560\3258866283.wav	0	1	[1.0096940994262695, 2.892700433731079, 1.3038966655731201, 0.19960306584835052, 0.0, 2.237605571746826]	fn	1	1
1166	1166	683	general	dx_89138763_27559655.wav	D:\Python--software\pythonProject\thesis_dataset\P8_medical\thesis_dataset\use_wav_raw\89138763\27559655.wav	0	0	[1.7668654918670654, 0.6115509271621704, 0.8594642877578735, 1.736000657081604, 0.4649234414100647, 1.1987403631210327]	general	1	0
1167	1167	404	general	cy_724063084_3384931700.wav	D:\Python--software\pythonProject\thesis_dataset\P8_medical\thesis_dataset\use_wav_raw\724063084\3384931700.wav	0	0	[2.2400741577148438, 0.19293974339962006, 0.7430562973022461, 1.5935474634170532, 1.8976203203201294, 1.8239794969558716]	general	1	0
1168	1168	102	fn	cy_723303797_3365998133.wav	D:\Python--software\pythonProject\thesis_dataset\P8_medical\thesis_dataset\use_wav_raw\723303797\3365998133.wav	0	1	[1.5163772106170654, 2.975522518157959, 2.2465202808380127, 0.123998261988163, 0.0, 1.521552562713623]	fn	1	1
1169	1169	1397	jd	cy_669946934_2207299346.wav	D:\Python--software\pythonProject\thesis_dataset\P8_medical\thesis_dataset\use_wav_raw\669946934\2207299346.wav	0	2	[2.0787127017974854, 1.8332000970840454, 1.9495054483413696, 1.1642929315567017, 0.4507444500923157, 1.2847479581832886]	general	0	0
1170	1170	801	wz	cy_708966924_3051885838.wav	D:\Python--software\pythonProject\thesis_dataset\P8_medical\thesis_dataset\use_wav_raw\708966924\3051885838.wav	0	3	[1.8627809286117554, 0.0, 0.21702797710895538, 2.9185311794281006, 1.1924289464950562, 1.1858667135238647]	wz	1	3
1171	1171	1532	wz	dx_91010479_30035181.wav	D:\Python--software\pythonProject\thesis_dataset\P8_medical\thesis_dataset\use_wav_raw\91010479\30035181.wav	0	3	[1.7007198333740234, 0.16570541262626648, 0.011708026751875877, 2.3237497806549072, 0.6313360333442688, 1.7681894302368164]	wz	1	3
1172	1172	1134	jd	cy_672819337_2267102466.wav	D:\Python--software\pythonProject\thesis_dataset\P8_medical\thesis_dataset\use_wav_raw\672819337\2267102466.wav	0	2	[2.069990873336792, 1.7638728618621826, 2.5274956226348877, 0.7607748508453369, 1.0020064115524292, 0.556880533695221]	jd	1	2
1173	1173	1755	rouhe	cy_629204206_1954972646.wav	D:\Python--software\pythonProject\thesis_dataset\P8_medical\thesis_dataset\use_wav_raw\629204206\1954972646.wav	0	4	[1.998937726020813, 0.7912776470184326, 2.08862042427063, 0.9805448055267334, 1.7660456895828247, 0.5659601092338562]	jd	0	2
1174	1174	584	wz	dx_92831856_32377365.wav	D:\Python--software\pythonProject\thesis_dataset\P8_medical\thesis_dataset\use_wav_raw\92831856\32377365.wav	0	3	[1.8831579685211182, 0.3557462990283966, 0.17565052211284637, 2.346281051635742, 0.5742448568344116, 1.8239588737487793]	wz	1	3
1175	1175	1742	yl	cy_686221397_2555346984.wav	D:\Python--software\pythonProject\thesis_dataset\P8_medical\thesis_dataset\use_wav_raw\686221397\2555346984.wav	0	5	[1.7591909170150757, 0.022734010592103004, 0.2654203772544861, 1.5789268016815186, 1.602157711982727, 2.072019100189209]	yl	1	5
1176	1176	933	jd	dx_90974198_29835539.wav	D:\Python--software\pythonProject\thesis_dataset\P8_medical\thesis_dataset\use_wav_raw\90974198\29835539.wav	0	2	[1.708932876586914, 1.3413385152816772, 1.3299709558486938, 1.803408145904541, 0.0, 1.1760823726654053]	wz	0	3
1177	1177	1526	fn	cy_586532898_1726435889.wav	D:\Python--software\pythonProject\thesis_dataset\P8_medical\thesis_dataset\use_wav_raw\586532898\1726435889.wav	0	1	[1.4689053297042847, 3.802114486694336, 1.8432331085205078, 0.016717690974473953, 0.0, 2.4656283855438232]	fn	1	1
1178	1178	1659	rouhe	cy_710183190_3076284524.wav	D:\Python--software\pythonProject\thesis_dataset\P8_medical\thesis_dataset\use_wav_raw\710183190\3076284524.wav	0	4	[1.9654344320297241, 0.0, 0.701056957244873, 1.7682068347930908, 2.8640453815460205, 0.8090425729751587]	rouhe	1	4
1179	1179	1763	rouhe	cy_715835056_3192766977.wav	D:\Python--software\pythonProject\thesis_dataset\P8_medical\thesis_dataset\use_wav_raw\715835056\3192766977.wav	0	4	[2.1186044216156006, 0.0, 1.1414241790771484, 1.4043482542037964, 2.827338218688965, 0.8159265518188477]	rouhe	1	4
1180	1180	861	yl	cy_718745476_3261258141.wav	D:\Python--software\pythonProject\thesis_dataset\P8_medical\thesis_dataset\use_wav_raw\718745476\3261258141.wav	0	5	[1.2349480390548706, 1.2629303932189941, 0.41962704062461853, 1.3826185464859009, 0.0, 2.374394655227661]	yl	1	5
1181	1181	1504	general	cy_615216822_1875785987.wav	D:\Python--software\pythonProject\thesis_dataset\P8_medical\thesis_dataset\use_wav_raw\615216822\1875785987.wav	0	0	[1.2873762845993042, 3.5415422916412354, 1.7284454107284546, 0.5151496529579163, 0.0, 2.067680835723877]	fn	0	1
1182	1182	1616	jd	dx_90733956_29804464.wav	D:\Python--software\pythonProject\thesis_dataset\P8_medical\thesis_dataset\use_wav_raw\90733956\29804464.wav	0	2	[1.6130932569503784, 1.5878121852874756, 1.7098827362060547, 1.0425864458084106, 0.00039002858102321625, 0.9444903135299683]	jd	1	2
1183	1183	1426	fn	dx_84331443_24085492.wav	D:\Python--software\pythonProject\thesis_dataset\P8_medical\thesis_dataset\use_wav_raw\84331443\24085492.wav	0	1	[1.2481971979141235, 2.4324448108673096, 0.9493460059165955, 0.6659977436065674, 0.0, 2.3067421913146973]	fn	1	1
1184	1184	1106	fn	dx_75418281_21307366.wav	D:\Python--software\pythonProject\thesis_dataset\P8_medical\thesis_dataset\use_wav_raw\75418281\21307366.wav	0	1	[1.6789970397949219, 2.4898366928100586, 1.9487133026123047, 0.7814539074897766, 0.0, 1.5166525840759277]	fn	1	1
1185	1185	236	wz	cy_564607727_1609425728.wav	D:\Python--software\pythonProject\thesis_dataset\P8_medical\thesis_dataset\use_wav_raw\564607727\1609425728.wav	0	3	[1.5380345582962036, 0.0, 0.4226382374763489, 2.3545706272125244, 0.883202850818634, 1.1086933612823486]	wz	1	3
1186	1186	1567	wz	cy_716533050_3210292872.wav	D:\Python--software\pythonProject\thesis_dataset\P8_medical\thesis_dataset\use_wav_raw\716533050\3210292872.wav	0	3	[1.9309054613113403, 0.006128584500402212, 0.4916019141674042, 1.8573150634765625, 1.4593144655227661, 1.4285798072814941]	general	0	0
1187	1187	471	fn	cy_721243972_3319465837.wav	D:\Python--software\pythonProject\thesis_dataset\P8_medical\thesis_dataset\use_wav_raw\721243972\3319465837.wav	0	1	[1.906821370124817, 1.6787779331207275, 1.9019917249679565, 0.519664466381073, 1.1092109680175781, 1.1198115348815918]	general	0	0
1188	1188	1165	jd	cy_683645685_2500263912.wav	D:\Python--software\pythonProject\thesis_dataset\P8_medical\thesis_dataset\use_wav_raw\683645685\2500263912.wav	0	2	[1.4302282333374023, 2.16933012008667, 2.232717514038086, 0.19761037826538086, 0.5927485227584839, 1.1399686336517334]	jd	1	2
1189	1189	1765	jd	cy_672687843_2264276250.wav	D:\Python--software\pythonProject\thesis_dataset\P8_medical\thesis_dataset\use_wav_raw\672687843\2264276250.wav	0	2	[1.3800945281982422, 2.738682270050049, 1.8696383237838745, 0.2385846972465515, 0.0, 1.6858329772949219]	fn	0	1
1190	1190	888	general	cy_723846719_3378958131.wav	D:\Python--software\pythonProject\thesis_dataset\P8_medical\thesis_dataset\use_wav_raw\723846719\3378958131.wav	0	0	[1.6579735279083252, 0.0, 0.22793398797512054, 1.8950660228729248, 1.2187764644622803, 1.6912769079208374]	wz	0	3
1191	1191	373	yl	cy_723893268_3381157496.wav	D:\Python--software\pythonProject\thesis_dataset\P8_medical\thesis_dataset\use_wav_raw\723893268\3381157496.wav	0	5	[1.849090814590454, 0.0, 0.6003021597862244, 0.95819491147995, 2.377079963684082, 1.7138617038726807]	rouhe	0	4
1192	1192	635	jd	cy_682783490_2480778922.wav	D:\Python--software\pythonProject\thesis_dataset\P8_medical\thesis_dataset\use_wav_raw\682783490\2480778922.wav	0	2	[2.0606689453125, 1.4235187768936157, 2.280479907989502, 0.7122945785522461, 1.17976713180542, 0.5555592179298401]	jd	1	2
1193	1193	929	general	dx_61582697_22654257.wav	D:\Python--software\pythonProject\thesis_dataset\P8_medical\thesis_dataset\use_wav_raw\61582697\22654257.wav	0	0	[2.0173301696777344, 0.6899994611740112, 0.2597901225090027, 2.6183321475982666, 0.20979036390781403, 1.8716918230056763]	wz	0	3
1194	1194	938	yl	cy_672008212_2251086562.wav	D:\Python--software\pythonProject\thesis_dataset\P8_medical\thesis_dataset\use_wav_raw\672008212\2251086562.wav	0	5	[2.396690607070923, 0.7136733531951904, 1.8448761701583862, 1.471022129058838, 1.8006229400634766, 0.8706762790679932]	general	0	0
1195	1195	876	fn	cy_719267187_3273609161.wav	D:\Python--software\pythonProject\thesis_dataset\P8_medical\thesis_dataset\use_wav_raw\719267187\3273609161.wav	0	1	[1.2946721315383911, 1.852155089378357, 1.6752115488052368, 0.6051825284957886, 0.36194804310798645, 1.4554692506790161]	fn	1	1
1196	1196	1683	jd	cy_673006328_2271080766.wav	D:\Python--software\pythonProject\thesis_dataset\P8_medical\thesis_dataset\use_wav_raw\673006328\2271080766.wav	0	2	[1.3062610626220703, 2.747528314590454, 1.9586533308029175, 0.6873428225517273, 0.0, 1.3857502937316895]	fn	0	1
1197	1197	1574	yl	cy_722876574_3357128298.wav	D:\Python--software\pythonProject\thesis_dataset\P8_medical\thesis_dataset\use_wav_raw\722876574\3357128298.wav	0	5	[1.6950405836105347, 1.291787028312683, 0.5547857284545898, 1.6682178974151611, 0.19924518465995789, 2.12960147857666]	yl	1	5
1198	1198	1708	general	cy_551034256_1542798407.wav	D:\Python--software\pythonProject\thesis_dataset\P8_medical\thesis_dataset\use_wav_raw\551034256\1542798407.wav	0	0	[1.793421745300293, 1.4408445358276367, 2.013378143310547, 0.9057347774505615, 0.6079531908035278, 0.6071578860282898]	jd	0	2
1199	1199	1767	yl	cy_677970373_2376240012.wav	D:\Python--software\pythonProject\thesis_dataset\P8_medical\thesis_dataset\use_wav_raw\677970373\2376240012.wav	0	5	[1.8049238920211792, 1.0846444368362427, 0.99318927526474, 1.2710938453674316, 0.7740325331687927, 1.8704607486724854]	yl	1	5
1200	1200	1297	wz	dx_87475575_25542698.wav	D:\Python--software\pythonProject\thesis_dataset\P8_medical\thesis_dataset\use_wav_raw\87475575\25542698.wav	0	3	[1.7291892766952515, 0.0, 0.4419378638267517, 2.5547091960906982, 0.8353590965270996, 0.9767147302627563]	wz	1	3
1201	1201	188	fn	cy_644888425_2033547593.wav	D:\Python--software\pythonProject\thesis_dataset\P8_medical\thesis_dataset\use_wav_raw\644888425\2033547593.wav	0	1	[1.212536334991455, 2.2041115760803223, 0.7574411630630493, 0.9235210418701172, 0.0, 2.517549753189087]	yl	0	5
1202	1202	1160	wz	cy_626746765_1936955525.wav	D:\Python--software\pythonProject\thesis_dataset\P8_medical\thesis_dataset\use_wav_raw\626746765\1936955525.wav	0	3	[1.8347429037094116, 0.2817276418209076, 1.0835543870925903, 1.8856559991836548, 1.027411699295044, 0.9680562615394592]	wz	1	3
1203	1203	1595	jd	cy_712114213_3112972170.wav	D:\Python--software\pythonProject\thesis_dataset\P8_medical\thesis_dataset\use_wav_raw\712114213\3112972170.wav	0	2	[1.7559409141540527, 1.6802582740783691, 2.3638951778411865, 0.647528350353241, 0.4960488975048065, 0.27916261553764343]	jd	1	2
1204	1204	641	fn	cy_670155607_2211597044.wav	D:\Python--software\pythonProject\thesis_dataset\P8_medical\thesis_dataset\use_wav_raw\670155607\2211597044.wav	0	1	[1.68858802318573, 4.056134223937988, 3.248687267303467, 0.0, 0.0, 0.8334999084472656]	fn	1	1
1205	1205	445	jd	cy_714854210_3170513667.wav	D:\Python--software\pythonProject\thesis_dataset\P8_medical\thesis_dataset\use_wav_raw\714854210\3170513667.wav	0	2	[1.9822083711624146, 0.34252214431762695, 1.461390733718872, 1.0857341289520264, 2.0469272136688232, 1.3135924339294434]	rouhe	0	4
1206	1206	300	jd	cy_637523499_1995721238.wav	D:\Python--software\pythonProject\thesis_dataset\P8_medical\thesis_dataset\use_wav_raw\637523499\1995721238.wav	0	2	[1.3130123615264893, 1.5640970468521118, 1.7748461961746216, 0.7130377292633057, 0.6541591286659241, 1.1207687854766846]	jd	1	2
1207	1207	451	wz	cy_677136812_2358228506.wav	D:\Python--software\pythonProject\thesis_dataset\P8_medical\thesis_dataset\use_wav_raw\677136812\2358228506.wav	0	3	[1.3819472789764404, 0.505504310131073, 0.30381709337234497, 1.7073392868041992, 0.6183373928070068, 1.8480887413024902]	yl	0	5
1208	1208	1540	jd	dx_82455343_23439286.wav	D:\Python--software\pythonProject\thesis_dataset\P8_medical\thesis_dataset\use_wav_raw\82455343\23439286.wav	0	2	[1.329854130744934, 1.8891031742095947, 1.737674593925476, 0.47814542055130005, 0.42276567220687866, 1.4169692993164062]	fn	0	1
1209	1209	1681	yl	cy_689280804_2621747618.wav	D:\Python--software\pythonProject\thesis_dataset\P8_medical\thesis_dataset\use_wav_raw\689280804\2621747618.wav	0	5	[1.8599647283554077, 0.1359882354736328, 1.0391709804534912, 1.1526232957839966, 1.9408881664276123, 1.4353522062301636]	rouhe	0	4
1210	1210	633	rouhe	cy_710974024_3092341626.wav	D:\Python--software\pythonProject\thesis_dataset\P8_medical\thesis_dataset\use_wav_raw\710974024\3092341626.wav	0	4	[1.7878509759902954, 0.0, 0.4301390051841736, 1.9471732378005981, 2.157292604446411, 1.2926961183547974]	rouhe	1	4
1211	1211	601	rouhe	cy_678300425_2383335418.wav	D:\Python--software\pythonProject\thesis_dataset\P8_medical\thesis_dataset\use_wav_raw\678300425\2383335418.wav	0	4	[1.5838277339935303, 0.9588140845298767, 1.1461727619171143, 0.8686147928237915, 1.2600786685943604, 1.7240588665008545]	yl	0	5
1212	1212	1757	yl	cy_718701765_3260385996.wav	D:\Python--software\pythonProject\thesis_dataset\P8_medical\thesis_dataset\use_wav_raw\718701765\3260385996.wav	0	5	[1.2339110374450684, 0.994946300983429, 0.12095344811677933, 1.5106377601623535, 0.10820014774799347, 2.504822254180908]	yl	1	5
1213	1213	1079	general	cy_596468032_1778099351.wav	D:\Python--software\pythonProject\thesis_dataset\P8_medical\thesis_dataset\use_wav_raw\596468032\1778099351.wav	0	0	[1.754112958908081, 0.9075394868850708, 1.0457311868667603, 1.5067908763885498, 0.5620191097259521, 1.4058769941329956]	general	1	0
1214	1214	329	yl	dx_65502134_18177662.wav	D:\Python--software\pythonProject\thesis_dataset\P8_medical\thesis_dataset\use_wav_raw\65502134\18177662.wav	0	5	[1.5303826332092285, 0.019406015053391457, 0.39059340953826904, 1.9341994524002075, 0.8428002595901489, 1.6568841934204102]	wz	0	3
1215	1215	953	yl	cy_708791972_3048326630.wav	D:\Python--software\pythonProject\thesis_dataset\P8_medical\thesis_dataset\use_wav_raw\708791972\3048326630.wav	0	5	[1.2233607769012451, 1.0993391275405884, 0.6983911395072937, 1.131930947303772, 0.5140894055366516, 2.125544309616089]	yl	1	5
1216	1216	1721	wz	cy_716801305_3217187128.wav	D:\Python--software\pythonProject\thesis_dataset\P8_medical\thesis_dataset\use_wav_raw\716801305\3217187128.wav	0	3	[1.735993504524231, 0.3222571611404419, 0.6093647480010986, 1.8586219549179077, 0.9669599533081055, 1.4194505214691162]	wz	1	3
1217	1217	1299	jd	cy_677408342_2364148696.wav	D:\Python--software\pythonProject\thesis_dataset\P8_medical\thesis_dataset\use_wav_raw\677408342\2364148696.wav	0	2	[1.7394529581069946, 0.0, 1.0086451768875122, 1.621744155883789, 1.8023040294647217, 0.9907599091529846]	rouhe	0	4
1218	1218	626	jd	cy_717322282_3229520391.wav	D:\Python--software\pythonProject\thesis_dataset\P8_medical\thesis_dataset\use_wav_raw\717322282\3229520391.wav	0	2	[1.3676409721374512, 1.6153005361557007, 1.1567996740341187, 1.0121248960494995, 0.18837536871433258, 1.9457690715789795]	yl	0	5
1219	1219	1768	general	dx_90859767_29859178.wav	D:\Python--software\pythonProject\thesis_dataset\P8_medical\thesis_dataset\use_wav_raw\90859767\29859178.wav	0	0	[1.7749660015106201, 0.44045379757881165, 1.0510956048965454, 1.6773390769958496, 0.8385643362998962, 1.1265616416931152]	general	1	0
1220	1220	619	rouhe	cy_693594566_2713338546.wav	D:\Python--software\pythonProject\thesis_dataset\P8_medical\thesis_dataset\use_wav_raw\693594566\2713338546.wav	0	4	[2.321725845336914, 0.0, 1.0649980306625366, 1.4978517293930054, 2.8184876441955566, 0.8613163232803345]	rouhe	1	4
1221	1221	172	general	cy_704681116_2957000308.wav	D:\Python--software\pythonProject\thesis_dataset\P8_medical\thesis_dataset\use_wav_raw\704681116\2957000308.wav	0	0	[1.4476985931396484, 1.2470307350158691, 1.8284889459609985, 0.4201996326446533, 1.3131434917449951, 0.9142786264419556]	jd	0	2
1222	1222	1712	fn	cy_679947563_2419428242.wav	D:\Python--software\pythonProject\thesis_dataset\P8_medical\thesis_dataset\use_wav_raw\679947563\2419428242.wav	0	1	[1.3051037788391113, 1.6275339126586914, 0.832716166973114, 1.316332221031189, 0.0, 2.0719048976898193]	yl	0	5
1223	1223	314	general	dx_90129421_28839036.wav	D:\Python--software\pythonProject\thesis_dataset\P8_medical\thesis_dataset\use_wav_raw\90129421\28839036.wav	0	0	[1.1631091833114624, 2.4960100650787354, 1.7227826118469238, 0.35795482993125916, 0.0, 1.4157617092132568]	fn	0	1
1224	1224	587	yl	cy_581106709_1697328830.wav	D:\Python--software\pythonProject\thesis_dataset\P8_medical\thesis_dataset\use_wav_raw\581106709\1697328830.wav	0	5	[1.4285110235214233, 1.418422818183899, 0.4611204266548157, 1.2579137086868286, 0.3303201198577881, 2.450004816055298]	yl	1	5
1225	1225	1749	yl	dx_80593887_22910369.wav	D:\Python--software\pythonProject\thesis_dataset\P8_medical\thesis_dataset\use_wav_raw\80593887\22910369.wav	0	5	[1.2857877016067505, 1.5359519720077515, 0.6845153570175171, 1.2320908308029175, 0.0, 2.1256182193756104]	yl	1	5
1226	1226	1096	jd	dx_83989161_30422067.wav	D:\Python--software\pythonProject\thesis_dataset\P8_medical\thesis_dataset\use_wav_raw\83989161\30422067.wav	0	2	[1.8136951923370361, 1.748691439628601, 2.022981643676758, 0.9885398149490356, 0.24939976632595062, 0.7170150876045227]	jd	1	2
1227	1227	322	general	cy_683452542_2495380286.wav	D:\Python--software\pythonProject\thesis_dataset\P8_medical\thesis_dataset\use_wav_raw\683452542\2495380286.wav	0	0	[1.9805055856704712, 0.8011512160301208, 1.3423755168914795, 1.2634897232055664, 1.3005659580230713, 1.2658957242965698]	general	1	0
1228	1228	1204	fn	dx_91083105_30438998.wav	D:\Python--software\pythonProject\thesis_dataset\P8_medical\thesis_dataset\use_wav_raw\91083105\30438998.wav	0	1	[1.515222430229187, 2.505316734313965, 1.8907363414764404, 0.4817996621131897, 0.0, 1.5987156629562378]	fn	1	1
1229	1229	1331	general	dx_75938800_21497126.wav	D:\Python--software\pythonProject\thesis_dataset\P8_medical\thesis_dataset\use_wav_raw\75938800\21497126.wav	0	0	[1.2648019790649414, 1.7153950929641724, 1.2059135437011719, 0.9702602624893188, 0.010469246655702591, 1.9588580131530762]	yl	0	5
1230	1230	1725	yl	dx_91143566_30161620.wav	D:\Python--software\pythonProject\thesis_dataset\P8_medical\thesis_dataset\use_wav_raw\91143566\30161620.wav	0	5	[1.528340458869934, 1.6524204015731812, 0.5251060128211975, 1.5929524898529053, 0.0, 2.3832247257232666]	yl	1	5
1231	1231	1662	wz	cy_669942339_2207223958.wav	D:\Python--software\pythonProject\thesis_dataset\P8_medical\thesis_dataset\use_wav_raw\669942339\2207223958.wav	0	3	[1.6931648254394531, 0.09910128265619278, 0.2744407057762146, 2.2449700832366943, 0.795167863368988, 1.5629801750183105]	wz	1	3
1232	1232	492	wz	cy_715063483_3176330758.wav	D:\Python--software\pythonProject\thesis_dataset\P8_medical\thesis_dataset\use_wav_raw\715063483\3176330758.wav	0	3	[1.9193555116653442, 0.6252391934394836, 0.5023564696311951, 2.178462505340576, 0.5735887885093689, 1.8384689092636108]	wz	1	3
1233	1233	634	wz	cy_698872986_2826146384.wav	D:\Python--software\pythonProject\thesis_dataset\P8_medical\thesis_dataset\use_wav_raw\698872986\2826146384.wav	0	3	[1.8665566444396973, 0.0, 0.2971665859222412, 2.318213939666748, 1.9485080242156982, 1.3118120431900024]	wz	1	3
1234	1234	419	yl	cy_704511332_2953177354.wav	D:\Python--software\pythonProject\thesis_dataset\P8_medical\thesis_dataset\use_wav_raw\704511332\2953177354.wav	0	5	[1.1988404989242554, 1.6408408880233765, 0.40111690759658813, 1.2699942588806152, 0.0, 2.556411027908325]	yl	1	5
1235	1235	956	rouhe	cy_721195049_3319236364.wav	D:\Python--software\pythonProject\thesis_dataset\P8_medical\thesis_dataset\use_wav_raw\721195049\3319236364.wav	0	4	[1.990828037261963, 0.0, 1.0810359716415405, 1.3887890577316284, 3.143563747406006, 0.6029473543167114]	rouhe	1	4
1236	1236	1010	rouhe	dx_91853309_31131634.wav	D:\Python--software\pythonProject\thesis_dataset\P8_medical\thesis_dataset\use_wav_raw\91853309\31131634.wav	0	4	[1.9471615552902222, 0.0, 0.9513565301895142, 1.840354084968567, 1.9261808395385742, 0.7434954047203064]	general	0	0
1237	1237	1724	wz	dx_90434981_29615347.wav	D:\Python--software\pythonProject\thesis_dataset\P8_medical\thesis_dataset\use_wav_raw\90434981\29615347.wav	0	3	[1.604597806930542, 0.0, 0.0, 3.013803720474243, 0.6847517490386963, 1.5845695734024048]	wz	1	3
1238	1238	1422	wz	cy_667542677_2158210770.wav	D:\Python--software\pythonProject\thesis_dataset\P8_medical\thesis_dataset\use_wav_raw\667542677\2158210770.wav	0	3	[1.833105444908142, 0.4761633574962616, 1.3867785930633545, 1.6448308229446411, 1.0629863739013672, 0.751814603805542]	general	0	0
1239	1239	153	jd	dx_90859944_29858738.wav	D:\Python--software\pythonProject\thesis_dataset\P8_medical\thesis_dataset\use_wav_raw\90859944\29858738.wav	0	2	[1.190335750579834, 2.158517599105835, 2.2654590606689453, 0.0, 0.28412294387817383, 0.7399526834487915]	jd	1	2
1240	1240	310	fn	dx_85397261_24466212.wav	D:\Python--software\pythonProject\thesis_dataset\P8_medical\thesis_dataset\use_wav_raw\85397261\24466212.wav	0	1	[1.3315216302871704, 1.9958398342132568, 0.9521807432174683, 1.058829665184021, 0.0, 2.152414321899414]	yl	0	5
1241	1241	955	rouhe	cy_650232148_2061582893.wav	D:\Python--software\pythonProject\thesis_dataset\P8_medical\thesis_dataset\use_wav_raw\650232148\2061582893.wav	0	4	[1.8541274070739746, 0.6780158281326294, 1.5495480298995972, 1.2628675699234009, 1.2308387756347656, 0.8582226634025574]	general	0	0
1242	1242	435	rouhe	cy_671718212_2243989624.wav	D:\Python--software\pythonProject\thesis_dataset\P8_medical\thesis_dataset\use_wav_raw\671718212\2243989624.wav	0	4	[1.680168628692627, 0.0, 0.2963908910751343, 2.2248659133911133, 1.4148290157318115, 1.068660020828247]	wz	0	3
1243	1243	983	rouhe	cy_695405630_2751240674.wav	D:\Python--software\pythonProject\thesis_dataset\P8_medical\thesis_dataset\use_wav_raw\695405630\2751240674.wav	0	4	[2.0365121364593506, 0.0, 1.2307847738265991, 1.3891370296478271, 2.9701924324035645, 0.44956570863723755]	rouhe	1	4
1244	1244	309	yl	cy_571857681_1647865967.wav	D:\Python--software\pythonProject\thesis_dataset\P8_medical\thesis_dataset\use_wav_raw\571857681\1647865967.wav	0	5	[1.336754560470581, 1.726180076599121, 1.1518594026565552, 0.7321066856384277, 0.29747438430786133, 1.996978521347046]	yl	1	5
1245	1245	764	jd	cy_621893319_1911419867.wav	D:\Python--software\pythonProject\thesis_dataset\P8_medical\thesis_dataset\use_wav_raw\621893319\1911419867.wav	0	2	[1.5266956090927124, 2.4341084957122803, 2.32377290725708, 0.004204802215099335, 0.5358060598373413, 1.3511052131652832]	fn	0	1
1246	1246	1284	fn	cy_633447214_1974237542.wav	D:\Python--software\pythonProject\thesis_dataset\P8_medical\thesis_dataset\use_wav_raw\633447214\1974237542.wav	0	1	[1.8177725076675415, 1.39825439453125, 2.3279600143432617, 0.5975887179374695, 1.3605537414550781, 0.7798388004302979]	jd	0	2
1247	1247	1365	wz	cy_699242112_2834421362.wav	D:\Python--software\pythonProject\thesis_dataset\P8_medical\thesis_dataset\use_wav_raw\699242112\2834421362.wav	0	3	[1.5386919975280762, 0.21307043731212616, 0.0, 2.6460132598876953, 0.2694210112094879, 2.298161745071411]	wz	1	3
1248	1248	1334	yl	cy_677486924_2365810962.wav	D:\Python--software\pythonProject\thesis_dataset\P8_medical\thesis_dataset\use_wav_raw\677486924\2365810962.wav	0	5	[1.1497182846069336, 1.798897385597229, 0.6065383553504944, 0.993735671043396, 0.0, 2.2532947063446045]	yl	1	5
1249	1249	1260	general	dx_84253870_26973819.wav	D:\Python--software\pythonProject\thesis_dataset\P8_medical\thesis_dataset\use_wav_raw\84253870\26973819.wav	0	0	[1.3506578207015991, 0.8406322598457336, 0.5838679075241089, 1.6274858713150024, 0.27512624859809875, 1.8389573097229004]	yl	0	5
1250	1250	95	general	cy_722736166_3352048667.wav	D:\Python--software\pythonProject\thesis_dataset\P8_medical\thesis_dataset\use_wav_raw\722736166\3352048667.wav	0	0	[1.7374707460403442, 0.12009421736001968, 0.46007251739501953, 1.8694339990615845, 1.1767406463623047, 1.5609256029129028]	wz	0	3
1251	1251	165	yl	cy_712861709_3127785416.wav	D:\Python--software\pythonProject\thesis_dataset\P8_medical\thesis_dataset\use_wav_raw\712861709\3127785416.wav	0	5	[1.5657413005828857, 0.9336320161819458, 1.4004261493682861, 0.9893282651901245, 1.221792221069336, 1.5168863534927368]	general	0	0
1252	1252	477	rouhe	cy_641942975_2019216026.wav	D:\Python--software\pythonProject\thesis_dataset\P8_medical\thesis_dataset\use_wav_raw\641942975\2019216026.wav	0	4	[2.348032236099243, 0.12361252307891846, 1.6982842683792114, 1.6157625913619995, 2.278623580932617, 0.5038277506828308]	general	0	0
1253	1253	1013	jd	cy_684814193_2525541348.wav	D:\Python--software\pythonProject\thesis_dataset\P8_medical\thesis_dataset\use_wav_raw\684814193\2525541348.wav	0	2	[1.6943641901016235, 1.974706768989563, 1.7399866580963135, 0.8313205242156982, 0.20469342172145844, 1.3853981494903564]	fn	0	1
1254	1254	921	wz	cy_652947031_2076370655.wav	D:\Python--software\pythonProject\thesis_dataset\P8_medical\thesis_dataset\use_wav_raw\652947031\2076370655.wav	0	3	[1.8628829717636108, 0.5698574185371399, 0.7264154553413391, 1.8645268678665161, 0.8635391592979431, 1.700052261352539]	wz	1	3
1255	1255	924	yl	cy_613989918_1869067439.wav	D:\Python--software\pythonProject\thesis_dataset\P8_medical\thesis_dataset\use_wav_raw\613989918\1869067439.wav	0	5	[1.959521770477295, 0.6360586285591125, 0.9949769973754883, 1.3921481370925903, 1.2952816486358643, 1.7164441347122192]	general	0	0
1256	1256	490	wz	cy_701576894_2886296734.wav	D:\Python--software\pythonProject\thesis_dataset\P8_medical\thesis_dataset\use_wav_raw\701576894\2886296734.wav	0	3	[1.6008492708206177, 0.0, 0.0, 2.4198544025421143, 0.8813961148262024, 2.269197463989258]	wz	1	3
1257	1257	1029	jd	cy_722498843_3347259257.wav	D:\Python--software\pythonProject\thesis_dataset\P8_medical\thesis_dataset\use_wav_raw\722498843\3347259257.wav	0	2	[1.6196457147598267, 0.0, 0.0, 2.5681726932525635, 0.5811663866043091, 2.0917115211486816]	wz	0	3
1258	1258	1517	yl	cy_711136555_3095281207.wav	D:\Python--software\pythonProject\thesis_dataset\P8_medical\thesis_dataset\use_wav_raw\711136555\3095281207.wav	0	5	[1.2249104976654053, 1.743497610092163, 0.41305187344551086, 1.2063944339752197, 0.0, 2.730684757232666]	yl	1	5
1259	1259	1781	rouhe	cy_720083787_3292940257.wav	D:\Python--software\pythonProject\thesis_dataset\P8_medical\thesis_dataset\use_wav_raw\720083787\3292940257.wav	0	4	[1.6978038549423218, 0.0, 0.16371095180511475, 2.0070717334747314, 2.2564172744750977, 1.4302304983139038]	rouhe	1	4
1260	1260	672	jd	cy_605962806_1826948153.wav	D:\Python--software\pythonProject\thesis_dataset\P8_medical\thesis_dataset\use_wav_raw\605962806\1826948153.wav	0	2	[1.445222020149231, 1.772945761680603, 0.9966133832931519, 1.3251731395721436, 0.0, 2.0724992752075195]	yl	0	5
1261	1261	361	yl	cy_709201170_3056683936.wav	D:\Python--software\pythonProject\thesis_dataset\P8_medical\thesis_dataset\use_wav_raw\709201170\3056683936.wav	0	5	[1.338308334350586, 1.495257019996643, 0.11864658445119858, 1.4119902849197388, 0.0, 2.8644185066223145]	yl	1	5
1262	1262	573	rouhe	cy_711427006_3100769570.wav	D:\Python--software\pythonProject\thesis_dataset\P8_medical\thesis_dataset\use_wav_raw\711427006\3100769570.wav	0	4	[2.4456679821014404, 0.009281233884394169, 1.6087840795516968, 1.5974096059799194, 2.6651055812835693, 0.7847334146499634]	rouhe	1	4
1263	1263	1377	rouhe	cy_717442225_3232296003.wav	D:\Python--software\pythonProject\thesis_dataset\P8_medical\thesis_dataset\use_wav_raw\717442225\3232296003.wav	0	4	[1.9703776836395264, 0.0, 0.6935959458351135, 1.6726100444793701, 2.197007417678833, 1.2955025434494019]	rouhe	1	4
1264	1264	985	fn	cy_697586250_2797394066.wav	D:\Python--software\pythonProject\thesis_dataset\P8_medical\thesis_dataset\use_wav_raw\697586250\2797394066.wav	0	1	[1.4072721004486084, 2.367119312286377, 2.2446799278259277, 0.010111491195857525, 0.39660006761550903, 1.3178532123565674]	fn	1	1
1265	1265	551	yl	dx_89776229_29748117.wav	D:\Python--software\pythonProject\thesis_dataset\P8_medical\thesis_dataset\use_wav_raw\89776229\29748117.wav	0	5	[1.5683562755584717, 2.0505995750427246, 1.0977658033370972, 0.7279322743415833, 0.329921692609787, 2.19509220123291]	yl	1	5
1266	1266	1629	jd	cy_680348569_2428394318.wav	D:\Python--software\pythonProject\thesis_dataset\P8_medical\thesis_dataset\use_wav_raw\680348569\2428394318.wav	0	2	[1.6300609111785889, 0.0, 0.5640459656715393, 2.089749336242676, 1.045559287071228, 1.3982326984405518]	wz	0	3
1267	1267	1347	rouhe	cy_717424125_3230769772.wav	D:\Python--software\pythonProject\thesis_dataset\P8_medical\thesis_dataset\use_wav_raw\717424125\3230769772.wav	0	4	[1.9037578105926514, 0.0, 0.1103176474571228, 2.0367987155914307, 1.9139671325683594, 1.4803961515426636]	wz	0	3
1268	1268	1269	jd	cy_680498847_2431769956.wav	D:\Python--software\pythonProject\thesis_dataset\P8_medical\thesis_dataset\use_wav_raw\680498847\2431769956.wav	0	2	[1.7211833000183105, 1.818031907081604, 2.1138453483581543, 0.7855652570724487, 0.3324534296989441, 0.9239625930786133]	jd	1	2
1269	1269	327	fn	dx_89983548_28624408.wav	D:\Python--software\pythonProject\thesis_dataset\P8_medical\thesis_dataset\use_wav_raw\89983548\28624408.wav	0	1	[1.4004911184310913, 3.0692620277404785, 2.8810465335845947, 0.0, 0.1556878536939621, 0.7731323838233948]	fn	1	1
1270	1270	813	general	cy_703958914_2941481092.wav	D:\Python--software\pythonProject\thesis_dataset\P8_medical\thesis_dataset\use_wav_raw\703958914\2941481092.wav	0	0	[1.8109867572784424, 0.0, 0.5624290704727173, 1.8207736015319824, 1.8573113679885864, 1.4476853609085083]	rouhe	0	4
1271	1271	130	jd	dx_32322379_9599236.wav	D:\Python--software\pythonProject\thesis_dataset\P8_medical\thesis_dataset\use_wav_raw\32322379\9599236.wav	0	2	[1.8922783136367798, 1.5517816543579102, 2.1716432571411133, 0.7002100348472595, 0.7686938643455505, 0.6263147592544556]	jd	1	2
1272	1272	743	wz	cy_697975400_2807430946.wav	D:\Python--software\pythonProject\thesis_dataset\P8_medical\thesis_dataset\use_wav_raw\697975400\2807430946.wav	0	3	[1.8078792095184326, 0.9521439671516418, 1.7508243322372437, 1.0042816400527954, 1.1449440717697144, 0.7918084263801575]	general	0	0
1273	1273	1346	rouhe	cy_679294074_2404969368.wav	D:\Python--software\pythonProject\thesis_dataset\P8_medical\thesis_dataset\use_wav_raw\679294074\2404969368.wav	0	4	[1.685133934020996, 0.44465720653533936, 1.373420000076294, 1.2089622020721436, 1.4706252813339233, 0.7934991121292114]	general	0	0
1274	1274	1719	wz	dx_87076311_26505907.wav	D:\Python--software\pythonProject\thesis_dataset\P8_medical\thesis_dataset\use_wav_raw\87076311\26505907.wav	0	3	[1.8647392988204956, 0.0, 0.46182289719581604, 2.0169742107391357, 1.2316160202026367, 1.4091334342956543]	wz	1	3
1275	1275	1671	fn	cy_159393055_216764174.wav	D:\Python--software\pythonProject\thesis_dataset\P8_medical\thesis_dataset\use_wav_raw\159393055\216764174.wav	0	1	[2.2222483158111572, 2.6504762172698975, 2.6044514179229736, 0.4570431113243103, 0.34536081552505493, 1.1625837087631226]	fn	1	1
1276	1276	1736	wz	dx_92807395_32234271.wav	D:\Python--software\pythonProject\thesis_dataset\P8_medical\thesis_dataset\use_wav_raw\92807395\32234271.wav	1	3	[2.134944200515747, 0.18608181178569794, 0.9648725986480713, 1.7296116352081299, 1.3401862382888794, 0.9988470673561096]	general	0	0
1277	1277	479	rouhe	cy_717159506_3224846722.wav	D:\Python--software\pythonProject\thesis_dataset\P8_medical\thesis_dataset\use_wav_raw\717159506\3224846722.wav	1	4	[2.1147806644439697, 0.024880386888980865, 1.5794004201889038, 1.497707724571228, 2.085221290588379, 0.6989472508430481]	general	0	0
1278	1278	1657	rouhe	cy_716723857_3215984805.wav	D:\Python--software\pythonProject\thesis_dataset\P8_medical\thesis_dataset\use_wav_raw\716723857\3215984805.wav	1	4	[1.8519432544708252, 0.0, 0.10205833613872528, 1.8013113737106323, 2.7510342597961426, 1.3557409048080444]	rouhe	1	4
1279	1279	1308	general	cy_717897481_3242510064.wav	D:\Python--software\pythonProject\thesis_dataset\P8_medical\thesis_dataset\use_wav_raw\717897481\3242510064.wav	1	0	[1.1976711750030518, 0.9465281367301941, 0.4679903984069824, 1.1304137706756592, 0.6697627902030945, 2.1802570819854736]	yl	0	5
1280	1280	438	jd	cy_219336173_362285231.wav	D:\Python--software\pythonProject\thesis_dataset\P8_medical\thesis_dataset\use_wav_raw\219336173\362285231.wav	1	2	[2.1708450317382812, 1.535971760749817, 2.0405826568603516, 1.0754212141036987, 0.8092970848083496, 0.9777643084526062]	general	0	0
1281	1281	1180	general	cy_683610675_2498906886.wav	D:\Python--software\pythonProject\thesis_dataset\P8_medical\thesis_dataset\use_wav_raw\683610675\2498906886.wav	1	0	[2.1049182415008545, 0.30596575140953064, 0.6907485723495483, 2.0579776763916016, 1.2062851190567017, 1.7089576721191406]	general	1	0
1282	1282	103	jd	cy_694860638_2739807140.wav	D:\Python--software\pythonProject\thesis_dataset\P8_medical\thesis_dataset\use_wav_raw\694860638\2739807140.wav	1	2	[1.8795444965362549, 0.24800655245780945, 1.2032567262649536, 1.6141475439071655, 1.5190602540969849, 1.0886904001235962]	general	0	0
1283	1283	632	fn	dx_91664292_31448578.wav	D:\Python--software\pythonProject\thesis_dataset\P8_medical\thesis_dataset\use_wav_raw\91664292\31448578.wav	1	1	[1.4810019731521606, 2.2393617630004883, 1.3673639297485352, 0.8987253904342651, 0.0, 1.9061423540115356]	fn	1	1
1284	1284	716	wz	cy_676483139_2344285508.wav	D:\Python--software\pythonProject\thesis_dataset\P8_medical\thesis_dataset\use_wav_raw\676483139\2344285508.wav	1	3	[1.6414222717285156, 0.03185466676950455, 0.13677601516246796, 2.0362117290496826, 0.8811547756195068, 1.9715250730514526]	wz	1	3
1285	1285	1127	wz	cy_700637902_2865610430.wav	D:\Python--software\pythonProject\thesis_dataset\P8_medical\thesis_dataset\use_wav_raw\700637902\2865610430.wav	1	3	[1.8282685279846191, 0.1438312530517578, 0.5692834854125977, 2.5074570178985596, 0.72341388463974, 1.4002317190170288]	wz	1	3
1286	1286	1620	wz	cy_694934664_2741387772.wav	D:\Python--software\pythonProject\thesis_dataset\P8_medical\thesis_dataset\use_wav_raw\694934664\2741387772.wav	1	3	[1.7646740674972534, 0.16348686814308167, 0.151702418923378, 2.5153417587280273, 0.7253739237785339, 1.891278862953186]	wz	1	3
1287	1287	239	general	cy_675168465_2317117152.wav	D:\Python--software\pythonProject\thesis_dataset\P8_medical\thesis_dataset\use_wav_raw\675168465\2317117152.wav	1	0	[2.115550994873047, 0.8677502274513245, 1.4412612915039062, 1.6922812461853027, 0.990805447101593, 1.2210419178009033]	general	1	0
1288	1288	506	general	dx_92015742_30982248.wav	D:\Python--software\pythonProject\thesis_dataset\P8_medical\thesis_dataset\use_wav_raw\92015742\30982248.wav	1	0	[1.7656075954437256, 0.5173304080963135, 1.875893235206604, 1.308602213859558, 1.296968698501587, 0.23561842739582062]	jd	0	2
1289	1289	993	fn	dx_87471331_25517545.wav	D:\Python--software\pythonProject\thesis_dataset\P8_medical\thesis_dataset\use_wav_raw\87471331\25517545.wav	1	1	[1.6064975261688232, 2.2808940410614014, 2.184314012527466, 0.37756791710853577, 0.44823044538497925, 1.2512855529785156]	fn	1	1
1290	1290	1685	wz	cy_724193909_3387786077.wav	D:\Python--software\pythonProject\thesis_dataset\P8_medical\thesis_dataset\use_wav_raw\724193909\3387786077.wav	1	3	[2.0597333908081055, 0.0, 0.37433797121047974, 2.2174739837646484, 1.3250212669372559, 1.4977740049362183]	wz	1	3
1291	1291	1586	rouhe	cy_724659991_3399195822.wav	D:\Python--software\pythonProject\thesis_dataset\P8_medical\thesis_dataset\use_wav_raw\724659991\3399195822.wav	1	4	[2.1829066276550293, 0.1364206075668335, 0.9355629682540894, 1.351516604423523, 2.2529044151306152, 1.5000016689300537]	rouhe	1	4
1292	1292	991	general	cy_714913372_3172061890.wav	D:\Python--software\pythonProject\thesis_dataset\P8_medical\thesis_dataset\use_wav_raw\714913372\3172061890.wav	1	0	[1.2747657299041748, 0.8115009069442749, 0.3559953570365906, 1.391463041305542, 0.7738001942634583, 2.2797131538391113]	yl	0	5
1293	1293	1030	fn	cy_667698226_2161364434.wav	D:\Python--software\pythonProject\thesis_dataset\P8_medical\thesis_dataset\use_wav_raw\667698226\2161364434.wav	1	1	[1.5849559307098389, 2.6593353748321533, 1.2108386754989624, 0.9815933108329773, 0.0, 2.373546600341797]	fn	1	1
1294	1294	1673	wz	dx_46076054_11789250.wav	D:\Python--software\pythonProject\thesis_dataset\P8_medical\thesis_dataset\use_wav_raw\46076054\11789250.wav	1	3	[2.1040031909942627, 1.4074128866195679, 0.9654679894447327, 1.9378583431243896, 0.4390733540058136, 1.791165828704834]	general	0	0
1295	1295	802	general	cy_716290101_3204045972.wav	D:\Python--software\pythonProject\thesis_dataset\P8_medical\thesis_dataset\use_wav_raw\716290101\3204045972.wav	1	0	[1.92092764377594, 0.5287072658538818, 1.431098461151123, 1.2857705354690552, 1.5043123960494995, 0.9807131886482239]	general	1	0
1296	1296	523	rouhe	cy_718008103_3244890436.wav	D:\Python--software\pythonProject\thesis_dataset\P8_medical\thesis_dataset\use_wav_raw\718008103\3244890436.wav	1	4	[1.9820103645324707, 0.0, 1.4161473512649536, 1.4863446950912476, 3.1327199935913086, 0.336039274930954]	rouhe	1	4
1297	1297	866	general	dx_82522218_23533257.wav	D:\Python--software\pythonProject\thesis_dataset\P8_medical\thesis_dataset\use_wav_raw\82522218\23533257.wav	1	0	[2.22632098197937, 0.427967369556427, 1.2105380296707153, 1.7986676692962646, 1.448326587677002, 1.2474119663238525]	general	1	0
1298	1298	1129	fn	cy_672497485_2260334802.wav	D:\Python--software\pythonProject\thesis_dataset\P8_medical\thesis_dataset\use_wav_raw\672497485\2260334802.wav	1	1	[1.9185820817947388, 1.9411903619766235, 2.6636571884155273, 0.1800367832183838, 1.2315173149108887, 0.4908885061740875]	jd	0	2
1299	1299	517	general	cy_704657870_2956462868.wav	D:\Python--software\pythonProject\thesis_dataset\P8_medical\thesis_dataset\use_wav_raw\704657870\2956462868.wav	1	0	[0.9252070188522339, 2.0186376571655273, 1.8659372329711914, 0.16986970603466034, 0.24744324386119843, 1.5078140497207642]	fn	0	1
1300	1300	593	fn	cy_688092088_2596001892.wav	D:\Python--software\pythonProject\thesis_dataset\P8_medical\thesis_dataset\use_wav_raw\688092088\2596001892.wav	1	1	[1.2567932605743408, 3.3318614959716797, 1.8124722242355347, 0.10517645627260208, 0.0, 2.1032423973083496]	fn	1	1
1301	1301	524	general	dx_90245307_28926002.wav	D:\Python--software\pythonProject\thesis_dataset\P8_medical\thesis_dataset\use_wav_raw\90245307\28926002.wav	1	0	[1.709808588027954, 1.2799900770187378, 1.975892424583435, 0.8965618014335632, 0.6977470517158508, 0.4739421606063843]	jd	0	2
1302	1302	1552	rouhe	cy_719078580_3268830789.wav	D:\Python--software\pythonProject\thesis_dataset\P8_medical\thesis_dataset\use_wav_raw\719078580\3268830789.wav	1	4	[1.9793401956558228, 0.0, 0.4835863411426544, 2.0318071842193604, 1.9649999141693115, 1.5485152006149292]	wz	0	3
1303	1303	218	general	cy_242099882_426431706.wav	D:\Python--software\pythonProject\thesis_dataset\P8_medical\thesis_dataset\use_wav_raw\242099882\426431706.wav	1	0	[2.138758659362793, 0.9094873070716858, 1.021918773651123, 1.7138001918792725, 1.0343751907348633, 1.7245362997055054]	general	1	0
1304	1304	1784	rouhe	cy_722804012_3354118802.wav	D:\Python--software\pythonProject\thesis_dataset\P8_medical\thesis_dataset\use_wav_raw\722804012\3354118802.wav	1	4	[1.7044219970703125, 0.0, 0.0, 2.055659055709839, 1.6060439348220825, 1.7780042886734009]	wz	0	3
1305	1305	1634	yl	cy_713856297_3148027145.wav	D:\Python--software\pythonProject\thesis_dataset\P8_medical\thesis_dataset\use_wav_raw\713856297\3148027145.wav	1	5	[1.2582874298095703, 1.4233767986297607, 0.4248819649219513, 1.2246310710906982, 0.17044872045516968, 2.6699717044830322]	yl	1	5
1306	1306	1149	yl	cy_606489599_1829629052.wav	D:\Python--software\pythonProject\thesis_dataset\P8_medical\thesis_dataset\use_wav_raw\606489599\1829629052.wav	1	5	[1.665657877922058, 0.0, 0.0, 2.7340545654296875, 0.8716755509376526, 2.0045158863067627]	wz	0	3
1307	1307	1116	general	dx_90158619_29012968.wav	D:\Python--software\pythonProject\thesis_dataset\P8_medical\thesis_dataset\use_wav_raw\90158619\29012968.wav	1	0	[1.5608371496200562, 1.7633992433547974, 0.9379584193229675, 0.9573501348495483, 0.2527627646923065, 2.0393869876861572]	yl	0	5
1308	1308	1625	rouhe	cy_715012022_3174602225.wav	D:\Python--software\pythonProject\thesis_dataset\P8_medical\thesis_dataset\use_wav_raw\715012022\3174602225.wav	1	4	[1.8353198766708374, 0.0, 0.34505119919776917, 1.4925917387008667, 3.3391363620758057, 1.0444389581680298]	rouhe	1	4
1309	1309	203	rouhe	cy_588237586_1735783922.wav	D:\Python--software\pythonProject\thesis_dataset\P8_medical\thesis_dataset\use_wav_raw\588237586\1735783922.wav	1	4	[1.7453420162200928, 1.0317134857177734, 0.7407242655754089, 1.305039405822754, 0.7501642107963562, 1.9246217012405396]	yl	0	5
1310	1310	908	yl	dx_60538547_16513771.wav	D:\Python--software\pythonProject\thesis_dataset\P8_medical\thesis_dataset\use_wav_raw\60538547\16513771.wav	1	5	[1.2032490968704224, 2.906402111053467, 2.2804174423217773, 0.07721947878599167, 0.0, 1.3563323020935059]	fn	0	1
1311	1311	597	wz	cy_720957312_3313242747.wav	D:\Python--software\pythonProject\thesis_dataset\P8_medical\thesis_dataset\use_wav_raw\720957312\3313242747.wav	1	3	[2.1128885746002197, 0.0, 0.4691000282764435, 2.340916395187378, 1.6627923250198364, 1.7855910062789917]	wz	1	3
1312	1312	660	yl	dx_82039250_31352922.wav	D:\Python--software\pythonProject\thesis_dataset\P8_medical\thesis_dataset\use_wav_raw\82039250\31352922.wav	1	5	[1.1956207752227783, 0.6586853861808777, 0.0, 1.8651667833328247, 0.22194135189056396, 2.452683687210083]	yl	1	5
1313	1313	1138	rouhe	cy_713943113_3150077253.wav	D:\Python--software\pythonProject\thesis_dataset\P8_medical\thesis_dataset\use_wav_raw\713943113\3150077253.wav	1	4	[2.061434745788574, 0.0, 0.35637181997299194, 1.4381425380706787, 2.6839418411254883, 1.5145341157913208]	rouhe	1	4
1314	1314	674	jd	cy_599786848_1795185098.wav	D:\Python--software\pythonProject\thesis_dataset\P8_medical\thesis_dataset\use_wav_raw\599786848\1795185098.wav	1	2	[1.884028434753418, 1.6314812898635864, 2.3443078994750977, 0.7007930278778076, 0.6319388747215271, 0.30272766947746277]	jd	1	2
1315	1315	1399	jd	cy_667977705_2167128588.wav	D:\Python--software\pythonProject\thesis_dataset\P8_medical\thesis_dataset\use_wav_raw\667977705\2167128588.wav	1	2	[1.633220911026001, 1.996408224105835, 2.3207173347473145, 0.4045039117336273, 0.5863562822341919, 0.7106012105941772]	jd	1	2
1316	1316	528	jd	cy_704968172_2964806524.wav	D:\Python--software\pythonProject\thesis_dataset\P8_medical\thesis_dataset\use_wav_raw\704968172\2964806524.wav	1	2	[1.1335690021514893, 1.5796140432357788, 1.509034514427185, 0.4750383198261261, 0.6790947914123535, 1.5326948165893555]	fn	0	1
1317	1317	1317	wz	cy_557552912_1574301896.wav	D:\Python--software\pythonProject\thesis_dataset\P8_medical\thesis_dataset\use_wav_raw\557552912\1574301896.wav	1	3	[1.690653920173645, 0.41978827118873596, 0.5168200731277466, 1.986994743347168, 0.5636491179466248, 1.7067219018936157]	wz	1	3
1318	1318	242	general	cy_647997321_2049727487.wav	D:\Python--software\pythonProject\thesis_dataset\P8_medical\thesis_dataset\use_wav_raw\647997321\2049727487.wav	1	0	[1.994922399520874, 0.9465852975845337, 1.85051691532135, 1.300763487815857, 1.082827091217041, 0.6021050214767456]	general	1	0
1319	1319	1457	general	cy_434060454_1060987899.wav	D:\Python--software\pythonProject\thesis_dataset\P8_medical\thesis_dataset\use_wav_raw\434060454\1060987899.wav	1	0	[1.8922429084777832, 0.42168131470680237, 1.5142667293548584, 1.3524632453918457, 1.6591328382492065, 0.8310766816139221]	general	1	0
1320	1320	1588	jd	cy_670033146_2209152762.wav	D:\Python--software\pythonProject\thesis_dataset\P8_medical\thesis_dataset\use_wav_raw\670033146\2209152762.wav	1	2	[1.7770445346832275, 0.8550967574119568, 1.4151369333267212, 1.1531652212142944, 1.1716127395629883, 1.3697154521942139]	general	0	0
1321	1321	183	wz	cy_720035514_3291136485.wav	D:\Python--software\pythonProject\thesis_dataset\P8_medical\thesis_dataset\use_wav_raw\720035514\3291136485.wav	1	3	[2.0354084968566895, 0.0, 0.5472451448440552, 2.065587043762207, 1.8407524824142456, 1.4458658695220947]	wz	1	3
1322	1322	198	jd	cy_719388503_3275955903.wav	D:\Python--software\pythonProject\thesis_dataset\P8_medical\thesis_dataset\use_wav_raw\719388503\3275955903.wav	1	2	[1.6086374521255493, 0.0, 0.0, 1.835263729095459, 2.138477087020874, 1.743314504623413]	rouhe	0	4
1323	1323	1026	jd	cy_716480374_3209503496.wav	D:\Python--software\pythonProject\thesis_dataset\P8_medical\thesis_dataset\use_wav_raw\716480374\3209503496.wav	1	2	[1.8507773876190186, 2.255375862121582, 2.5975914001464844, 0.9691107273101807, 0.0, 0.49961790442466736]	jd	1	2
1324	1324	1214	yl	cy_715595705_3188016152.wav	D:\Python--software\pythonProject\thesis_dataset\P8_medical\thesis_dataset\use_wav_raw\715595705\3188016152.wav	1	5	[2.033719778060913, 1.2237658500671387, 1.6183642148971558, 1.036273717880249, 1.2165621519088745, 1.6606258153915405]	general	0	0
1325	1325	873	jd	cy_594417937_1767967295.wav	D:\Python--software\pythonProject\thesis_dataset\P8_medical\thesis_dataset\use_wav_raw\594417937\1767967295.wav	1	2	[1.7930457592010498, 1.3703943490982056, 1.943421721458435, 0.7301694750785828, 0.7004863619804382, 0.6192216873168945]	jd	1	2
1326	1326	776	yl	cy_648518074_2052456785.wav	D:\Python--software\pythonProject\thesis_dataset\P8_medical\thesis_dataset\use_wav_raw\648518074\2052456785.wav	1	5	[1.4984807968139648, 1.4441742897033691, 0.18610510230064392, 1.6731410026550293, 0.0, 2.494611978530884]	yl	1	5
1327	1327	1464	wz	cy_69003904_43562396.wav	D:\Python--software\pythonProject\thesis_dataset\P8_medical\thesis_dataset\use_wav_raw\69003904\43562396.wav	1	3	[2.272177219390869, 0.0, 0.973193883895874, 2.445389747619629, 1.5629388093948364, 0.8369168043136597]	wz	1	3
1328	1328	920	jd	dx_90256404_28998971.wav	D:\Python--software\pythonProject\thesis_dataset\P8_medical\thesis_dataset\use_wav_raw\90256404\28998971.wav	1	2	[1.2823188304901123, 1.8545547723770142, 1.0119439363479614, 0.9838802218437195, 0.0, 1.9228495359420776]	yl	0	5
1329	1329	1434	general	cy_722510242_3348204196.wav	D:\Python--software\pythonProject\thesis_dataset\P8_medical\thesis_dataset\use_wav_raw\722510242\3348204196.wav	1	0	[1.8888988494873047, 0.6932429671287537, 1.1162601709365845, 1.462167501449585, 1.1240805387496948, 1.4413501024246216]	general	1	0
1330	1330	250	yl	cy_722292984_3342767144.wav	D:\Python--software\pythonProject\thesis_dataset\P8_medical\thesis_dataset\use_wav_raw\722292984\3342767144.wav	1	5	[1.230555534362793, 1.1535494327545166, 0.5289959907531738, 1.147600531578064, 0.4212810695171356, 2.346870183944702]	yl	1	5
1331	1331	761	jd	dx_81769691_27378930.wav	D:\Python--software\pythonProject\thesis_dataset\P8_medical\thesis_dataset\use_wav_raw\81769691\27378930.wav	1	2	[1.8623586893081665, 1.3985424041748047, 2.1711487770080566, 0.7881365418434143, 1.0073163509368896, 0.6242614388465881]	jd	1	2
1332	1332	1503	fn	dx_91905079_30760076.wav	D:\Python--software\pythonProject\thesis_dataset\P8_medical\thesis_dataset\use_wav_raw\91905079\30760076.wav	1	1	[1.4224061965942383, 1.6654930114746094, 1.2455617189407349, 0.817378044128418, 0.3479568064212799, 1.7934621572494507]	yl	0	5
1333	1333	846	yl	cy_718697223_3260113846.wav	D:\Python--software\pythonProject\thesis_dataset\P8_medical\thesis_dataset\use_wav_raw\718697223\3260113846.wav	1	5	[1.358761191368103, 1.1843938827514648, 0.09187756478786469, 1.4894851446151733, 0.2563675045967102, 2.7951910495758057]	yl	1	5
1334	1334	1577	general	cy_564858557_1610621216.wav	D:\Python--software\pythonProject\thesis_dataset\P8_medical\thesis_dataset\use_wav_raw\564858557\1610621216.wav	1	0	[1.9388408660888672, 0.5943126082420349, 1.522537112236023, 1.3168073892593384, 1.2036734819412231, 0.6093759536743164]	general	1	0
1335	1335	338	jd	cy_722713089_3351992259.wav	D:\Python--software\pythonProject\thesis_dataset\P8_medical\thesis_dataset\use_wav_raw\722713089\3351992259.wav	1	2	[1.1903575658798218, 2.2589197158813477, 1.842329502105713, 0.4340793788433075, 0.0, 1.560278296470642]	fn	0	1
1336	1336	1402	general	cy_678179799_2380828016.wav	D:\Python--software\pythonProject\thesis_dataset\P8_medical\thesis_dataset\use_wav_raw\678179799\2380828016.wav	1	0	[2.175926446914673, 0.8490068912506104, 1.3385941982269287, 1.590824842453003, 1.4286441802978516, 1.50078284740448]	general	1	0
1337	1337	555	jd	cy_682307032_2470238912.wav	D:\Python--software\pythonProject\thesis_dataset\P8_medical\thesis_dataset\use_wav_raw\682307032\2470238912.wav	1	2	[1.4151968955993652, 2.157046318054199, 2.277712821960449, 0.1576823741197586, 0.5999674201011658, 0.9529556035995483]	jd	1	2
1338	1338	831	jd	cy_709601718_3064704754.wav	D:\Python--software\pythonProject\thesis_dataset\P8_medical\thesis_dataset\use_wav_raw\709601718\3064704754.wav	1	2	[1.348483920097351, 2.957603931427002, 1.8931273221969604, 0.5824564695358276, 0.0, 1.6415824890136719]	fn	0	1
1339	1339	562	jd	dx_84403808_24246236.wav	D:\Python--software\pythonProject\thesis_dataset\P8_medical\thesis_dataset\use_wav_raw\84403808\24246236.wav	1	2	[1.8757588863372803, 0.0, 0.0862124040722847, 2.2825591564178467, 1.542595624923706, 1.5250670909881592]	wz	0	3
1340	1340	1375	wz	dx_91818253_30936582.wav	D:\Python--software\pythonProject\thesis_dataset\P8_medical\thesis_dataset\use_wav_raw\91818253\30936582.wav	1	3	[1.9991672039031982, 0.0, 0.5977376699447632, 2.514324188232422, 1.3739689588546753, 1.0049388408660889]	wz	1	3
1341	1341	1329	rouhe	cy_716447830_3208543986.wav	D:\Python--software\pythonProject\thesis_dataset\P8_medical\thesis_dataset\use_wav_raw\716447830\3208543986.wav	1	4	[1.7702049016952515, 0.0, 0.9584782123565674, 1.403268575668335, 2.3715882301330566, 0.8092572689056396]	rouhe	1	4
1342	1342	213	wz	dx_77009183_21808496.wav	D:\Python--software\pythonProject\thesis_dataset\P8_medical\thesis_dataset\use_wav_raw\77009183\21808496.wav	1	3	[1.9293346405029297, 0.3014019727706909, 0.5904123783111572, 2.363856554031372, 0.6202254295349121, 1.3748000860214233]	wz	1	3
1343	1343	303	rouhe	cy_717020988_3222592990.wav	D:\Python--software\pythonProject\thesis_dataset\P8_medical\thesis_dataset\use_wav_raw\717020988\3222592990.wav	1	4	[2.119904041290283, 0.0, 1.1475298404693604, 1.345511555671692, 3.4309561252593994, 0.5061955451965332]	rouhe	1	4
1344	1344	1368	yl	cy_722151379_3339705953.wav	D:\Python--software\pythonProject\thesis_dataset\P8_medical\thesis_dataset\use_wav_raw\722151379\3339705953.wav	1	5	[1.3459218740463257, 1.7256172895431519, 0.9337425827980042, 0.7092220187187195, 0.4056299924850464, 2.3188765048980713]	yl	1	5
1345	1345	1560	fn	dx_64648160_17836079.wav	D:\Python--software\pythonProject\thesis_dataset\P8_medical\thesis_dataset\use_wav_raw\64648160\17836079.wav	1	1	[1.2655248641967773, 3.9483864307403564, 2.7261648178100586, 0.0, 0.0, 1.512961745262146]	fn	1	1
1346	1346	405	yl	cy_696206040_2768926612.wav	D:\Python--software\pythonProject\thesis_dataset\P8_medical\thesis_dataset\use_wav_raw\696206040\2768926612.wav	1	5	[1.181635856628418, 0.25653770565986633, 1.0460988283157349, 0.5995045900344849, 2.1072239875793457, 1.3746306896209717]	rouhe	0	4
1347	1347	825	rouhe	cy_446890764_1107486570.wav	D:\Python--software\pythonProject\thesis_dataset\P8_medical\thesis_dataset\use_wav_raw\446890764\1107486570.wav	1	4	[2.016792058944702, 0.0, 0.7227796912193298, 1.927122950553894, 2.5285916328430176, 0.8200161457061768]	rouhe	1	4
1348	1348	1645	jd	cy_692063856_2680644492.wav	D:\Python--software\pythonProject\thesis_dataset\P8_medical\thesis_dataset\use_wav_raw\692063856\2680644492.wav	1	2	[1.6540796756744385, 2.075348138809204, 2.304978370666504, 0.3959904909133911, 0.5428659915924072, 1.0330380201339722]	jd	1	2
1349	1349	893	wz	dx_91774524_30694142.wav	D:\Python--software\pythonProject\thesis_dataset\P8_medical\thesis_dataset\use_wav_raw\91774524\30694142.wav	1	3	[1.7708660364151, 0.00894470140337944, 0.16840383410453796, 2.4918484687805176, 0.6906654238700867, 1.4847742319107056]	wz	1	3
1350	1350	1660	jd	dx_50334501_13055687.wav	D:\Python--software\pythonProject\thesis_dataset\P8_medical\thesis_dataset\use_wav_raw\50334501\13055687.wav	1	2	[1.5501470565795898, 2.07480788230896, 1.581748366355896, 0.7401100397109985, 0.08118624985218048, 1.666840672492981]	fn	0	1
1351	1351	1697	rouhe	cy_707036072_3012567004.wav	D:\Python--software\pythonProject\thesis_dataset\P8_medical\thesis_dataset\use_wav_raw\707036072\3012567004.wav	1	4	[2.4591188430786133, 0.0, 0.9638738036155701, 1.6464394330978394, 3.056551218032837, 0.9267728328704834]	rouhe	1	4
1352	1352	139	rouhe	cy_714743441_3168669978.wav	D:\Python--software\pythonProject\thesis_dataset\P8_medical\thesis_dataset\use_wav_raw\714743441\3168669978.wav	1	4	[2.3323004245758057, 0.0, 0.0, 2.8906784057617188, 2.130687713623047, 2.0952532291412354]	wz	0	3
1353	1353	1641	fn	cy_163639347_227326064.wav	D:\Python--software\pythonProject\thesis_dataset\P8_medical\thesis_dataset\use_wav_raw\163639347\227326064.wav	1	1	[1.7171084880828857, 3.6573433876037598, 2.7187905311584473, 0.030990567058324814, 0.0, 1.4568185806274414]	fn	1	1
1354	1354	1627	jd	cy_569308789_1633912502.wav	D:\Python--software\pythonProject\thesis_dataset\P8_medical\thesis_dataset\use_wav_raw\569308789\1633912502.wav	1	2	[1.3817493915557861, 2.115814447402954, 2.2890231609344482, 0.037874117493629456, 0.7526670694351196, 0.9161123633384705]	jd	1	2
1355	1355	841	general	cy_647500014_2047069913.wav	D:\Python--software\pythonProject\thesis_dataset\P8_medical\thesis_dataset\use_wav_raw\647500014\2047069913.wav	1	0	[1.389443278312683, 0.1763504445552826, 0.3002191483974457, 1.9070979356765747, 0.6422290205955505, 1.756500244140625]	wz	0	3
1356	1356	234	yl	cy_720723607_3306625791.wav	D:\Python--software\pythonProject\thesis_dataset\P8_medical\thesis_dataset\use_wav_raw\720723607\3306625791.wav	1	5	[1.324677586555481, 1.1798810958862305, 1.0144487619400024, 0.7259213328361511, 0.9355132579803467, 1.955877423286438]	yl	1	5
1357	1357	326	jd	cy_672973508_2270324968.wav	D:\Python--software\pythonProject\thesis_dataset\P8_medical\thesis_dataset\use_wav_raw\672973508\2270324968.wav	1	2	[1.2548480033874512, 1.2230805158615112, 0.9694052338600159, 0.6774412989616394, 0.928096354007721, 1.9132438898086548]	yl	0	5
1358	1358	1729	general	dx_79419293_25942546.wav	D:\Python--software\pythonProject\thesis_dataset\P8_medical\thesis_dataset\use_wav_raw\79419293\25942546.wav	1	0	[1.8492648601531982, 0.5744383931159973, 1.8354079723358154, 1.0744842290878296, 1.4630591869354248, 0.39742031693458557]	general	1	0
1359	1359	1734	fn	cy_30992_141821.wav	D:\Python--software\pythonProject\thesis_dataset\P8_medical\thesis_dataset\use_wav_raw\30992\141821.wav	1	1	[1.6877174377441406, 4.195423126220703, 3.6823368072509766, 0.0, 0.0, 0.604210615158081]	fn	1	1
1360	1360	884	rouhe	cy_720105377_3292621716.wav	D:\Python--software\pythonProject\thesis_dataset\P8_medical\thesis_dataset\use_wav_raw\720105377\3292621716.wav	1	4	[1.811780571937561, 0.0, 0.0, 2.6334407329559326, 2.2537431716918945, 1.7629780769348145]	wz	0	3
1361	1361	160	general	dx_89723551_29465132.wav	D:\Python--software\pythonProject\thesis_dataset\P8_medical\thesis_dataset\use_wav_raw\89723551\29465132.wav	1	0	[2.1624107360839844, 1.0154691934585571, 2.504629611968994, 0.9989684224128723, 1.3819293975830078, 0.0]	jd	0	2
1362	1362	348	wz	dx_43006010_10921197.wav	D:\Python--software\pythonProject\thesis_dataset\P8_medical\thesis_dataset\use_wav_raw\43006010\10921197.wav	1	3	[1.6022177934646606, 0.0, 0.03249280899763107, 2.5631303787231445, 1.1647365093231201, 1.3129931688308716]	wz	1	3
1363	1363	535	wz	dx_55767971_14948711.wav	D:\Python--software\pythonProject\thesis_dataset\P8_medical\thesis_dataset\use_wav_raw\55767971\14948711.wav	1	3	[1.662908673286438, 0.0, 0.16428883373737335, 2.589399814605713, 0.7311726808547974, 1.2800503969192505]	wz	1	3
1364	1364	1025	rouhe	cy_720260206_3296971719.wav	D:\Python--software\pythonProject\thesis_dataset\P8_medical\thesis_dataset\use_wav_raw\720260206\3296971719.wav	1	4	[1.900308609008789, 0.0, 0.018746433779597282, 1.8597257137298584, 3.2288732528686523, 1.1073145866394043]	rouhe	1	4
1365	1365	1218	yl	cy_670119899_2210908648.wav	D:\Python--software\pythonProject\thesis_dataset\P8_medical\thesis_dataset\use_wav_raw\670119899\2210908648.wav	1	5	[1.6220464706420898, 0.8802877068519592, 0.7988005876541138, 1.3432390689849854, 0.794051468372345, 1.8906898498535156]	yl	1	5
1366	1366	882	general	cy_633633822_1974624710.wav	D:\Python--software\pythonProject\thesis_dataset\P8_medical\thesis_dataset\use_wav_raw\633633822\1974624710.wav	1	0	[1.7319973707199097, 0.04156091436743736, 0.47606226801872253, 1.5413035154342651, 1.497191071510315, 1.7446056604385376]	yl	0	5
1367	1367	478	wz	cy_717900576_3241438103.wav	D:\Python--software\pythonProject\thesis_dataset\P8_medical\thesis_dataset\use_wav_raw\717900576\3241438103.wav	1	3	[1.638556718826294, 0.5951935052871704, 1.419825553894043, 1.1973875761032104, 1.1842620372772217, 0.6634936332702637]	general	0	0
1368	1368	146	wz	cy_718963486_3266447463.wav	D:\Python--software\pythonProject\thesis_dataset\P8_medical\thesis_dataset\use_wav_raw\718963486\3266447463.wav	1	3	[2.03182315826416, 0.19851069152355194, 1.2906442880630493, 2.0019211769104004, 1.281964898109436, 0.9543075561523438]	general	0	0
1369	1369	1783	yl	cy_705923054_2987238172.wav	D:\Python--software\pythonProject\thesis_dataset\P8_medical\thesis_dataset\use_wav_raw\705923054\2987238172.wav	1	5	[0.9435997009277344, 1.1788458824157715, 0.0, 1.5713979005813599, 0.0, 2.4941933155059814]	yl	1	5
1370	1370	847	rouhe	cy_712001245_3111736680.wav	D:\Python--software\pythonProject\thesis_dataset\P8_medical\thesis_dataset\use_wav_raw\712001245\3111736680.wav	1	4	[2.212986707687378, 0.0, 1.4671788215637207, 1.3512961864471436, 2.713836908340454, 0.6460515260696411]	rouhe	1	4
1371	1371	1447	general	cy_677565194_2367502452.wav	D:\Python--software\pythonProject\thesis_dataset\P8_medical\thesis_dataset\use_wav_raw\677565194\2367502452.wav	1	0	[1.8152283430099487, 0.0, 0.19089096784591675, 2.239950656890869, 1.3781546354293823, 1.7067852020263672]	wz	0	3
1372	1372	1623	general	cy_682483609_2474176866.wav	D:\Python--software\pythonProject\thesis_dataset\P8_medical\thesis_dataset\use_wav_raw\682483609\2474176866.wav	1	0	[1.834020733833313, 0.7566739916801453, 1.6859703063964844, 1.1610363721847534, 1.3139164447784424, 0.6473605632781982]	general	1	0
1373	1373	572	general	cy_711236274_3097102988.wav	D:\Python--software\pythonProject\thesis_dataset\P8_medical\thesis_dataset\use_wav_raw\711236274\3097102988.wav	1	0	[1.6146509647369385, 0.34234052896499634, 0.19918181002140045, 2.198854684829712, 0.48220548033714294, 2.037356376647949]	wz	0	3
1374	1374	1459	rouhe	cy_722964597_3359103854.wav	D:\Python--software\pythonProject\thesis_dataset\P8_medical\thesis_dataset\use_wav_raw\722964597\3359103854.wav	1	4	[2.2314388751983643, 0.0, 1.1894078254699707, 1.5722912549972534, 3.039763927459717, 0.6104827523231506]	rouhe	1	4
1375	1375	104	jd	cy_719003509_3267823529.wav	D:\Python--software\pythonProject\thesis_dataset\P8_medical\thesis_dataset\use_wav_raw\719003509\3267823529.wav	1	2	[1.9982154369354248, 0.0, 0.4971015155315399, 1.7849117517471313, 2.602903127670288, 0.9458606243133545]	rouhe	0	4
1376	1376	934	fn	cy_705050160_2965956240.wav	D:\Python--software\pythonProject\thesis_dataset\P8_medical\thesis_dataset\use_wav_raw\705050160\2965956240.wav	1	1	[1.9521225690841675, 2.346811056137085, 2.8508031368255615, 0.49094218015670776, 0.16254740953445435, 0.3164931535720825]	jd	0	2
1377	1377	1168	general	dx_49535778_13041666.wav	D:\Python--software\pythonProject\thesis_dataset\P8_medical\thesis_dataset\use_wav_raw\49535778\13041666.wav	1	0	[1.960506796836853, 0.0, 0.7750878930091858, 2.160465955734253, 1.274095892906189, 1.142115592956543]	wz	0	3
1378	1378	1280	general	cy_712712336_3124847576.wav	D:\Python--software\pythonProject\thesis_dataset\P8_medical\thesis_dataset\use_wav_raw\712712336\3124847576.wav	1	0	[1.4087203741073608, 1.4135044813156128, 1.0750659704208374, 1.0957460403442383, 0.403156042098999, 1.975001335144043]	yl	0	5
1379	1379	89	wz	dx_89414710_27835794.wav	D:\Python--software\pythonProject\thesis_dataset\P8_medical\thesis_dataset\use_wav_raw\89414710\27835794.wav	1	3	[2.023293972015381, 0.31888753175735474, 0.14760822057724, 2.6250839233398438, 0.6585574746131897, 1.904852271080017]	wz	1	3
1380	1380	1406	wz	cy_681720467_2458009632.wav	D:\Python--software\pythonProject\thesis_dataset\P8_medical\thesis_dataset\use_wav_raw\681720467\2458009632.wav	1	3	[2.179171562194824, 0.23922161757946014, 1.7917611598968506, 1.2095750570297241, 2.2342636585235596, 0.32635077834129333]	rouhe	0	4
1381	1381	978	fn	dx_91156065_30359631.wav	D:\Python--software\pythonProject\thesis_dataset\P8_medical\thesis_dataset\use_wav_raw\91156065\30359631.wav	1	1	[1.4458051919937134, 1.9091005325317383, 0.6700973510742188, 1.2464959621429443, 0.0, 2.367490530014038]	yl	0	5
1382	1382	1333	fn	cy_562866280_1600313357.wav	D:\Python--software\pythonProject\thesis_dataset\P8_medical\thesis_dataset\use_wav_raw\562866280\1600313357.wav	1	1	[1.261043667793274, 2.3782920837402344, 1.7015057802200317, 0.1330242156982422, 0.06636009365320206, 1.7307634353637695]	fn	1	1
1383	1383	685	wz	dx_90518131_29445356.wav	D:\Python--software\pythonProject\thesis_dataset\P8_medical\thesis_dataset\use_wav_raw\90518131\29445356.wav	1	3	[1.7091273069381714, 0.5857864022254944, 0.0, 1.9411720037460327, 0.4983852207660675, 2.221151113510132]	yl	0	5
1384	1384	1760	fn	dx_89804739_28371424.wav	D:\Python--software\pythonProject\thesis_dataset\P8_medical\thesis_dataset\use_wav_raw\89804739\28371424.wav	1	1	[1.16094172000885, 1.9967401027679443, 1.4369921684265137, 0.6749182939529419, 0.0, 1.5544705390930176]	fn	1	1
1385	1385	1136	rouhe	cy_723024046_3359772075.wav	D:\Python--software\pythonProject\thesis_dataset\P8_medical\thesis_dataset\use_wav_raw\723024046\3359772075.wav	1	4	[1.8660273551940918, 0.0, 0.8819780945777893, 1.4670748710632324, 2.4803130626678467, 0.9289983510971069]	rouhe	1	4
1386	1386	1225	wz	dx_67735691_18913697.wav	D:\Python--software\pythonProject\thesis_dataset\P8_medical\thesis_dataset\use_wav_raw\67735691\18913697.wav	1	3	[2.1666274070739746, 0.42938917875289917, 0.9510018229484558, 1.8143901824951172, 1.2269526720046997, 1.2531206607818604]	general	0	0
1387	1387	169	rouhe	cy_716651360_3213143126.wav	D:\Python--software\pythonProject\thesis_dataset\P8_medical\thesis_dataset\use_wav_raw\716651360\3213143126.wav	1	4	[1.7258628606796265, 0.0, 1.0756824016571045, 1.7454050779342651, 1.438267469406128, 1.1438325643539429]	wz	0	3
1388	1388	1324	fn	cy_693879506_2719295064.wav	D:\Python--software\pythonProject\thesis_dataset\P8_medical\thesis_dataset\use_wav_raw\693879506\2719295064.wav	1	1	[1.195236325263977, 2.5381691455841064, 1.1449353694915771, 0.5441865921020508, 0.0, 2.315159559249878]	fn	1	1
1389	1389	1533	yl	dx_87863628_25900903.wav	D:\Python--software\pythonProject\thesis_dataset\P8_medical\thesis_dataset\use_wav_raw\87863628\25900903.wav	1	5	[1.4782592058181763, 2.874335527420044, 1.2184950113296509, 0.3879498541355133, 0.0, 2.6085572242736816]	fn	0	1
1390	1390	319	yl	dx_91500410_30566420.wav	D:\Python--software\pythonProject\thesis_dataset\P8_medical\thesis_dataset\use_wav_raw\91500410\30566420.wav	1	5	[1.455281138420105, 1.46881103515625, 0.2659073770046234, 1.2492142915725708, 0.06021397188305855, 2.5783205032348633]	yl	1	5
1391	1391	1217	yl	cy_715253772_3180389878.wav	D:\Python--software\pythonProject\thesis_dataset\P8_medical\thesis_dataset\use_wav_raw\715253772\3180389878.wav	1	5	[1.9174920320510864, 0.6362752914428711, 1.837672472000122, 0.7486110925674438, 2.0653316974639893, 0.74221271276474]	rouhe	0	4
1392	1392	1490	general	dx_90869923_30249707.wav	D:\Python--software\pythonProject\thesis_dataset\P8_medical\thesis_dataset\use_wav_raw\90869923\30249707.wav	1	0	[1.605987548828125, 1.840281367301941, 0.8950319886207581, 1.1789371967315674, 0.0, 2.062690258026123]	yl	0	5
1393	1393	915	rouhe	cy_669106704_2190035730.wav	D:\Python--software\pythonProject\thesis_dataset\P8_medical\thesis_dataset\use_wav_raw\669106704\2190035730.wav	1	4	[1.7082816362380981, 1.1170250177383423, 1.7138253450393677, 0.7600931525230408, 1.291473150253296, 1.1341320276260376]	jd	0	2
1394	1394	115	rouhe	cy_644598551_2032139762.wav	D:\Python--software\pythonProject\thesis_dataset\P8_medical\thesis_dataset\use_wav_raw\644598551\2032139762.wav	1	4	[1.6712448596954346, 0.0, 0.0, 2.4067652225494385, 1.0002367496490479, 2.336702823638916]	wz	0	3
1395	1395	1762	fn	cy_706387562_2998151560.wav	D:\Python--software\pythonProject\thesis_dataset\P8_medical\thesis_dataset\use_wav_raw\706387562\2998151560.wav	1	1	[1.226853609085083, 3.1261537075042725, 1.8829365968704224, 0.14971806108951569, 0.0, 2.011725902557373]	fn	1	1
1396	1396	370	rouhe	dx_72561152_20344828.wav	D:\Python--software\pythonProject\thesis_dataset\P8_medical\thesis_dataset\use_wav_raw\72561152\20344828.wav	1	4	[2.013151168823242, 0.941026508808136, 1.6233083009719849, 1.1881064176559448, 1.1770439147949219, 0.6329523324966431]	general	0	0
1397	1397	1701	jd	cy_674681786_2306691020.wav	D:\Python--software\pythonProject\thesis_dataset\P8_medical\thesis_dataset\use_wav_raw\674681786\2306691020.wav	1	2	[1.6824769973754883, 1.929534912109375, 2.580376625061035, 0.5301528573036194, 0.26697850227355957, 0.22940196096897125]	jd	1	2
1398	1398	1255	yl	cy_679708921_2414276356.wav	D:\Python--software\pythonProject\thesis_dataset\P8_medical\thesis_dataset\use_wav_raw\679708921\2414276356.wav	1	5	[1.7598720788955688, 1.207643985748291, 1.0943843126296997, 1.207907795906067, 0.5521005988121033, 1.6905218362808228]	general	0	0
1399	1399	795	yl	cy_700192282_2855746442.wav	D:\Python--software\pythonProject\thesis_dataset\P8_medical\thesis_dataset\use_wav_raw\700192282\2855746442.wav	1	5	[1.954003930091858, 0.18555979430675507, 0.6507862210273743, 1.43621027469635, 1.84262216091156, 1.6145974397659302]	general	0	0
1400	1400	642	yl	dx_88040841_26507721.wav	D:\Python--software\pythonProject\thesis_dataset\P8_medical\thesis_dataset\use_wav_raw\88040841\26507721.wav	1	5	[1.4766948223114014, 2.4510905742645264, 2.122711658477783, 0.22876355051994324, 0.25681188702583313, 1.4062800407409668]	fn	0	1
1401	1401	575	jd	cy_689266892_2621478714.wav	D:\Python--software\pythonProject\thesis_dataset\P8_medical\thesis_dataset\use_wav_raw\689266892\2621478714.wav	1	2	[2.333329200744629, 0.0, 0.8797555565834045, 2.074411392211914, 2.3271069526672363, 1.120898723602295]	general	0	0
1402	1402	1111	wz	dx_92635177_32452694.wav	D:\Python--software\pythonProject\thesis_dataset\P8_medical\thesis_dataset\use_wav_raw\92635177\32452694.wav	1	3	[1.866972804069519, 0.0, 0.6853967905044556, 2.1130664348602295, 1.3002800941467285, 1.0178252458572388]	wz	1	3
1403	1403	1004	rouhe	cy_710868520_3090125536.wav	D:\Python--software\pythonProject\thesis_dataset\P8_medical\thesis_dataset\use_wav_raw\710868520\3090125536.wav	1	4	[2.100494623184204, 0.0, 0.709861159324646, 1.9155621528625488, 2.637195348739624, 1.200635313987732]	rouhe	1	4
1404	1404	123	general	cy_717346427_3229454724.wav	D:\Python--software\pythonProject\thesis_dataset\P8_medical\thesis_dataset\use_wav_raw\717346427\3229454724.wav	1	0	[1.5974594354629517, 0.0, 0.2899065613746643, 1.6168723106384277, 1.3808461427688599, 1.7162821292877197]	yl	0	5
1405	1405	489	rouhe	cy_724436532_3394361691.wav	D:\Python--software\pythonProject\thesis_dataset\P8_medical\thesis_dataset\use_wav_raw\724436532\3394361691.wav	1	4	[1.6710056066513062, 0.0, 0.0027107829228043556, 2.291858673095703, 1.3799926042556763, 1.7039932012557983]	wz	0	3
1406	1406	459	yl	cy_720633376_3304763729.wav	D:\Python--software\pythonProject\thesis_dataset\P8_medical\thesis_dataset\use_wav_raw\720633376\3304763729.wav	1	5	[1.2551302909851074, 1.2500520944595337, 0.23853953182697296, 1.0891680717468262, 0.3836013376712799, 2.5770599842071533]	yl	1	5
1407	1407	1692	jd	dx_88132218_27930943.wav	D:\Python--software\pythonProject\thesis_dataset\P8_medical\thesis_dataset\use_wav_raw\88132218\27930943.wav	1	2	[1.5265086889266968, 1.88792085647583, 1.6080102920532227, 0.6677278280258179, 0.3948671221733093, 1.461310863494873]	fn	0	1
1408	1408	1137	wz	dx_67464997_18854935.wav	D:\Python--software\pythonProject\thesis_dataset\P8_medical\thesis_dataset\use_wav_raw\67464997\18854935.wav	1	3	[1.7089169025421143, 0.0, 0.0, 2.669823408126831, 0.5224722027778625, 1.7017512321472168]	wz	1	3
1409	1409	1525	jd	cy_653423999_2078965937.wav	D:\Python--software\pythonProject\thesis_dataset\P8_medical\thesis_dataset\use_wav_raw\653423999\2078965937.wav	1	2	[1.3493541479110718, 2.2000789642333984, 0.7740597128868103, 1.2630215883255005, 0.0, 2.4660916328430176]	yl	0	5
1410	1410	1035	yl	cy_684295630_2514491124.wav	D:\Python--software\pythonProject\thesis_dataset\P8_medical\thesis_dataset\use_wav_raw\684295630\2514491124.wav	1	5	[1.4889370203018188, 2.0537312030792236, 1.1629804372787476, 0.6105191111564636, 0.34727683663368225, 2.342623472213745]	yl	1	5
1411	1411	548	fn	cy_669373631_2195466152.wav	D:\Python--software\pythonProject\thesis_dataset\P8_medical\thesis_dataset\use_wav_raw\669373631\2195466152.wav	1	1	[1.98916757106781, 2.7293872833251953, 2.593848705291748, 0.12931272387504578, 0.402409166097641, 1.175845980644226]	fn	1	1
1412	1412	1411	yl	cy_550441763_1539952109.wav	D:\Python--software\pythonProject\thesis_dataset\P8_medical\thesis_dataset\use_wav_raw\550441763\1539952109.wav	1	5	[1.3283679485321045, 1.538810133934021, 0.8134608864784241, 0.8960860371589661, 0.4734509587287903, 2.452930450439453]	yl	1	5
1413	1413	823	fn	cy_686808787_2567827208.wav	D:\Python--software\pythonProject\thesis_dataset\P8_medical\thesis_dataset\use_wav_raw\686808787\2567827208.wav	1	1	[1.310688853263855, 2.807291269302368, 1.6534016132354736, 0.30470794439315796, 0.0, 1.9074339866638184]	fn	1	1
[truncated: 182 more rows]
