# Supplementary material for: Tone classification of online medical services based on 1DCNN-BiLSTM
Source: PeerJ Comput Sci. 2024 Sep 23;10:e2325. doi: 10.7717/peerj-cs.2325 (PMC11623085; doi:10.7717/peerj-cs.2325)
Supplement: Supplemental Information 5 — To execute the audio code, use this in conjunction with the combined dataset at figshare: Huang, Cheng (2024). Raw Data .zip. figshare. Dataset. https://doi.org/10.6084/m9.figshare.25013849.v2. [file peerj-cs-10-2325-s005.zip › Code/result/data_batch256_new.csv]

	Unnamed: 0	wav_id	new_label	name	file_path_wav	is_validation	label_score	label_predict_list	label_predict_str	auc_right	label_predict_score
0	0	135	yl	cy_693072784_2703029380.wav	D:\hc--document\all text\P8_medical\thesis_dataset\use_wav_raw\693072784\2703029380.wav	0	5	[3.1263060569763184, 1.9271082878112793, 1.5701017379760742, 2.278709650039673, 1.2165699005126953, 3.8199291229248047]	yl	1	5
1	1	855	yl	cy_711596104_3104356334.wav	D:\hc--document\all text\P8_medical\thesis_dataset\use_wav_raw\711596104\3104356334.wav	0	5	[2.6635022163391113, 2.8409957885742188, 2.3097500801086426, 1.060923457145691, 0.44893789291381836, 3.105290651321411]	yl	1	5
2	2	997	general	cy_681139528_2445938472.wav	D:\hc--document\all text\P8_medical\thesis_dataset\use_wav_raw\681139528\2445938472.wav	0	0	[3.3551104068756104, 1.7388685941696167, 2.2806880474090576, 1.739365577697754, 2.038696527481079, 2.368201971054077]	general	1	0
3	3	1676	yl	cy_688002399_2594039738.wav	D:\hc--document\all text\P8_medical\thesis_dataset\use_wav_raw\688002399\2594039738.wav	0	5	[2.685119390487671, 1.8032819032669067, 1.3308634757995605, 1.9585129022598267, 1.0269361734390259, 3.5774526596069336]	yl	1	5
4	4	1176	yl	cy_723236735_3365571087.wav	D:\hc--document\all text\P8_medical\thesis_dataset\use_wav_raw\723236735\3365571087.wav	0	5	[2.978694438934326, 3.7411739826202393, 3.8047475814819336, 0.6112806797027588, 1.0450669527053833, 1.481501817703247]	jd	0	2
5	5	1286	wz	cy_628170444_1946421452.wav	D:\hc--document\all text\P8_medical\thesis_dataset\use_wav_raw\628170444\1946421452.wav	0	3	[3.346911907196045, 0.6402361392974854, 0.7059639096260071, 3.259023904800415, 2.378912925720215, 2.572627544403076]	general	0	0
6	6	1179	rouhe	cy_654183249_2083202798.wav	D:\hc--document\all text\P8_medical\thesis_dataset\use_wav_raw\654183249\2083202798.wav	0	4	[3.441124439239502, 0.7853199243545532, 1.1662713289260864, 3.0810256004333496, 2.8642029762268066, 2.40983510017395]	general	0	0
7	7	1330	rouhe	cy_720434905_3300773574.wav	D:\hc--document\all text\P8_medical\thesis_dataset\use_wav_raw\720434905\3300773574.wav	0	4	[2.8386199474334717, 1.8799434900283813, 1.365484356880188, 2.190197467803955, 1.019178867340088, 3.7513575553894043]	yl	0	5
8	8	258	general	cy_670191155_2212282070.wav	D:\hc--document\all text\P8_medical\thesis_dataset\use_wav_raw\670191155\2212282070.wav	0	0	[3.3178470134735107, 2.27559757232666, 2.4691898822784424, 1.752272367477417, 1.5297023057937622, 2.9469923973083496]	general	1	0
9	9	663	yl	cy_269729803_506756576.wav	D:\hc--document\all text\P8_medical\thesis_dataset\use_wav_raw\269729803\506756576.wav	0	5	[3.3930230140686035, 3.4972028732299805, 3.4012598991394043, 1.5084589719772339, 1.3098945617675781, 2.864222288131714]	fn	0	1
10	10	1753	wz	cy_676334809_2341234440.wav	D:\hc--document\all text\P8_medical\thesis_dataset\use_wav_raw\676334809\2341234440.wav	0	3	[2.8059701919555664, 1.3690075874328613, 0.5684798955917358, 2.808753490447998, 1.4465144872665405, 3.387547254562378]	yl	0	5
11	11	226	yl	cy_712337646_3118077561.wav	D:\hc--document\all text\P8_medical\thesis_dataset\use_wav_raw\712337646\3118077561.wav	0	5	[2.8911054134368896, 3.0343515872955322, 2.4044485092163086, 1.2452363967895508, 0.621113121509552, 3.239485263824463]	yl	1	5
12	12	1389	yl	cy_675234450_2320484320.wav	D:\hc--document\all text\P8_medical\thesis_dataset\use_wav_raw\675234450\2320484320.wav	0	5	[3.4408459663391113, 0.8755449056625366, 0.8359140753746033, 3.197244167327881, 1.9831684827804565, 2.5966835021972656]	general	0	0
13	13	1423	general	cy_431457118_1051529742.wav	D:\hc--document\all text\P8_medical\thesis_dataset\use_wav_raw\431457118\1051529742.wav	0	0	[2.964831590652466, 1.8169677257537842, 1.9420684576034546, 1.9330512285232544, 1.980940580368042, 3.3872156143188477]	yl	0	5
14	14	810	fn	cy_700350060_2859166134.wav	D:\hc--document\all text\P8_medical\thesis_dataset\use_wav_raw\700350060\2859166134.wav	0	1	[2.699211597442627, 3.6484200954437256, 3.239964008331299, 0.7923166155815125, 0.42963454127311707, 1.4525521993637085]	fn	1	1
15	15	120	jd	cy_686261374_2556720168.wav	D:\hc--document\all text\P8_medical\thesis_dataset\use_wav_raw\686261374\2556720168.wav	0	2	[3.039787769317627, 0.5964183807373047, 0.21367549896240234, 3.0897018909454346, 1.8694453239440918, 2.7713828086853027]	wz	0	3
16	16	576	jd	cy_723602504_3373152128.wav	D:\hc--document\all text\P8_medical\thesis_dataset\use_wav_raw\723602504\3373152128.wav	0	2	[3.1048777103424072, 3.345022439956665, 4.0661845207214355, 0.9325147867202759, 1.716560959815979, 1.0369465351104736]	jd	1	2
17	17	1307	general	cy_714518370_3162736552.wav	D:\hc--document\all text\P8_medical\thesis_dataset\use_wav_raw\714518370\3162736552.wav	0	0	[2.9277374744415283, 2.977725028991699, 3.778994560241699, 0.9707320928573608, 1.48213529586792, 0.9755831956863403]	jd	0	2
18	18	1437	rouhe	cy_698334962_2814159004.wav	D:\hc--document\all text\P8_medical\thesis_dataset\use_wav_raw\698334962\2814159004.wav	0	4	[3.188242197036743, 0.9831150770187378, 1.486860990524292, 2.625645637512207, 2.989443063735962, 2.8385279178619385]	general	0	0
19	19	1386	wz	cy_569720626_1636013330.wav	D:\hc--document\all text\P8_medical\thesis_dataset\use_wav_raw\569720626\1636013330.wav	0	3	[3.418757915496826, 0.8519667387008667, 0.8180725574493408, 3.375499725341797, 2.3560664653778076, 2.7093260288238525]	general	0	0
20	20	1549	yl	dx_87874592_25968384.wav	D:\hc--document\all text\P8_medical\thesis_dataset\use_wav_raw\87874592\25968384.wav	0	5	[2.885678291320801, 1.6962544918060303, 1.6961959600448608, 1.9757323265075684, 1.398087978363037, 3.4484617710113525]	yl	1	5
21	21	684	rouhe	cy_714321839_3158694010.wav	D:\hc--document\all text\P8_medical\thesis_dataset\use_wav_raw\714321839\3158694010.wav	0	4	[3.1571362018585205, 2.1718037128448486, 3.0456156730651855, 1.5310825109481812, 2.2229862213134766, 1.7582144737243652]	general	0	0
22	22	1114	yl	cy_720843353_3309441095.wav	D:\hc--document\all text\P8_medical\thesis_dataset\use_wav_raw\720843353\3309441095.wav	0	5	[2.9695074558258057, 2.0557022094726562, 3.0141594409942627, 1.5642726421356201, 2.448831558227539, 1.7641724348068237]	jd	0	2
23	23	839	rouhe	cy_717104407_3223595506.wav	D:\hc--document\all text\P8_medical\thesis_dataset\use_wav_raw\717104407\3223595506.wav	0	4	[3.2645580768585205, 0.06700623035430908, 1.4965300559997559, 3.1210107803344727, 4.0606770515441895, 0.9260991215705872]	rouhe	1	4
24	24	688	wz	cy_724077306_3385956078.wav	D:\hc--document\all text\P8_medical\thesis_dataset\use_wav_raw\724077306\3385956078.wav	0	3	[3.4430248737335205, 0.5283459424972534, 0.7527039051055908, 3.4644477367401123, 2.5730350017547607, 2.1065104007720947]	wz	1	3
25	25	1722	general	dx_90084018_28578012.wav	D:\hc--document\all text\P8_medical\thesis_dataset\use_wav_raw\90084018\28578012.wav	0	0	[3.517594575881958, 0.9645956754684448, 1.4693022966384888, 3.045752763748169, 2.871687173843384, 1.534773826599121]	general	1	0
26	26	374	rouhe	cy_718130972_3247311838.wav	D:\hc--document\all text\P8_medical\thesis_dataset\use_wav_raw\718130972\3247311838.wav	0	4	[3.401059865951538, 0.47658923268318176, 0.8773460984230042, 3.1896934509277344, 2.9715800285339355, 2.5053417682647705]	general	0	0
27	27	1756	jd	cy_723346249_3367429027.wav	D:\hc--document\all text\P8_medical\thesis_dataset\use_wav_raw\723346249\3367429027.wav	0	2	[2.9628803730010986, 3.0556561946868896, 3.7101798057556152, 0.7977292537689209, 1.4805338382720947, 1.0574086904525757]	jd	1	2
28	28	1688	yl	cy_633223959_1972272299.wav	D:\hc--document\all text\P8_medical\thesis_dataset\use_wav_raw\633223959\1972272299.wav	0	5	[1.3161295652389526, 0.8091797828674316, 0.6968696713447571, 0.7049973607063293, 0.8525500297546387, 2.4923346042633057]	yl	1	5
29	29	1220	general	dx_88789990_27287397.wav	D:\hc--document\all text\P8_medical\thesis_dataset\use_wav_raw\88789990\27287397.wav	0	0	[3.345956802368164, 3.2481815814971924, 4.359851837158203, 1.0524438619613647, 2.0916390419006348, 0.9050374031066895]	jd	0	2
30	30	996	yl	cy_701680154_2888580628.wav	D:\hc--document\all text\P8_medical\thesis_dataset\use_wav_raw\701680154\2888580628.wav	0	5	[2.7561111450195312, 1.8960627317428589, 0.8980691432952881, 2.3912432193756104, 1.0506199598312378, 4.007865905761719]	yl	1	5
31	31	465	wz	cy_715301509_3180300493.wav	D:\hc--document\all text\P8_medical\thesis_dataset\use_wav_raw\715301509\3180300493.wav	0	3	[3.4605937004089355, 0.33638983964920044, 0.8263213038444519, 3.32336688041687, 2.853654623031616, 2.178515911102295]	general	0	0
32	32	580	yl	cy_723079489_3360829974.wav	D:\hc--document\all text\P8_medical\thesis_dataset\use_wav_raw\723079489\3360829974.wav	0	5	[3.0949976444244385, 0.604810357093811, 1.2349026203155518, 2.6016860008239746, 2.9567558765411377, 1.9221012592315674]	general	0	0
33	33	942	fn	dx_90974554_29838328.wav	D:\hc--document\all text\P8_medical\thesis_dataset\use_wav_raw\90974554\29838328.wav	0	1	[3.347263813018799, 3.739126682281494, 4.076052188873291, 0.913064181804657, 1.1319183111190796, 1.4288601875305176]	jd	0	2
34	34	1581	fn	cy_669817116_2204710056.wav	D:\hc--document\all text\P8_medical\thesis_dataset\use_wav_raw\669817116\2204710056.wav	0	1	[3.0457546710968018, 3.6655385494232178, 4.146880626678467, 0.5721611976623535, 1.1261266469955444, 0.8744981288909912]	jd	0	2
35	35	423	general	cy_713847610_3148513886.wav	D:\hc--document\all text\P8_medical\thesis_dataset\use_wav_raw\713847610\3148513886.wav	0	0	[3.6605777740478516, 1.0525498390197754, 1.554790735244751, 3.233741044998169, 2.8972878456115723, 2.4565253257751465]	general	1	0
36	36	1254	wz	dx_71543284_20107027.wav	D:\hc--document\all text\P8_medical\thesis_dataset\use_wav_raw\71543284\20107027.wav	0	3	[3.4076168537139893, 0.8705317974090576, 0.843471884727478, 3.2644193172454834, 2.1674106121063232, 2.933939218521118]	general	0	0
37	37	68	yl	cy_677870844_2374132320.wav	D:\hc--document\all text\P8_medical\thesis_dataset\use_wav_raw\677870844\2374132320.wav	0	5	[3.2835910320281982, 1.8861708641052246, 1.9894845485687256, 2.092236042022705, 1.6523325443267822, 3.330634355545044]	yl	1	5
38	38	946	general	dx_84114735_28397789.wav	D:\hc--document\all text\P8_medical\thesis_dataset\use_wav_raw\84114735\28397789.wav	0	0	[3.3025388717651367, 2.571401834487915, 2.930018901824951, 1.4722052812576294, 1.6046894788742065, 2.523690938949585]	general	1	0
39	39	1266	wz	cy_655490185_2090350646.wav	D:\hc--document\all text\P8_medical\thesis_dataset\use_wav_raw\655490185\2090350646.wav	0	3	[3.0576369762420654, 0.4214182198047638, 0.785033106803894, 3.0749945640563965, 2.3522627353668213, 1.7211002111434937]	wz	1	3
40	40	453	general	cy_658376768_2106455681.wav	D:\hc--document\all text\P8_medical\thesis_dataset\use_wav_raw\658376768\2106455681.wav	0	0	[3.4484386444091797, 1.298242449760437, 2.053828239440918, 2.243201971054077, 2.177302360534668, 2.452188491821289]	general	1	0
41	41	1066	general	cy_714134639_3154755463.wav	D:\hc--document\all text\P8_medical\thesis_dataset\use_wav_raw\714134639\3154755463.wav	0	0	[3.540970802307129, 0.8571630716323853, 1.5549123287200928, 2.8965625762939453, 3.00814151763916, 2.158162832260132]	general	1	0
42	42	1291	jd	cy_677211207_2359856242.wav	D:\hc--document\all text\P8_medical\thesis_dataset\use_wav_raw\677211207\2359856242.wav	0	2	[2.7567343711853027, 3.4429335594177246, 3.8624205589294434, 0.7500662207603455, 1.2270365953445435, 1.0656203031539917]	jd	1	2
43	43	1750	wz	cy_551719617_1546131998.wav	D:\hc--document\all text\P8_medical\thesis_dataset\use_wav_raw\551719617\1546131998.wav	0	3	[3.307464122772217, 0.7502279281616211, 1.510063648223877, 2.774930238723755, 3.0689055919647217, 1.2536911964416504]	general	0	0
44	44	1083	rouhe	cy_721373395_3322783460.wav	D:\hc--document\all text\P8_medical\thesis_dataset\use_wav_raw\721373395\3322783460.wav	0	4	[3.3979156017303467, 0.0, 1.49379301071167, 3.4534413814544678, 4.58418083190918, 0.9073735475540161]	rouhe	1	4
45	45	730	jd	cy_716163233_3200940119.wav	D:\hc--document\all text\P8_medical\thesis_dataset\use_wav_raw\716163233\3200940119.wav	0	2	[3.113150119781494, 3.1237168312072754, 3.851087808609009, 0.9321398735046387, 1.460215449333191, 1.2175368070602417]	jd	1	2
46	46	1244	rouhe	cy_723648250_3374577356.wav	D:\hc--document\all text\P8_medical\thesis_dataset\use_wav_raw\723648250\3374577356.wav	0	4	[3.5556843280792236, 0.05820045620203018, 1.7177587747573853, 3.459306240081787, 4.571461200714111, 0.7823626399040222]	rouhe	1	4
47	47	1394	yl	cy_723246353_3364002233.wav	D:\hc--document\all text\P8_medical\thesis_dataset\use_wav_raw\723246353\3364002233.wav	0	5	[3.1245338916778564, 2.5808939933776855, 2.3851161003112793, 1.51351797580719, 1.1759504079818726, 3.5624990463256836]	yl	1	5
48	48	167	yl	cy_692091735_2680963192.wav	D:\hc--document\all text\P8_medical\thesis_dataset\use_wav_raw\692091735\2680963192.wav	0	5	[2.6846096515655518, 1.9023123979568481, 1.0953048467636108, 2.2308847904205322, 0.9827024936676025, 4.085577964782715]	yl	1	5
49	49	867	general	dx_82744302_23552766.wav	D:\hc--document\all text\P8_medical\thesis_dataset\use_wav_raw\82744302\23552766.wav	0	0	[3.414885997772217, 2.1359670162200928, 2.0185422897338867, 2.0568602085113525, 1.3075244426727295, 3.5293726921081543]	yl	0	5
50	50	699	jd	cy_673698592_2285770730.wav	D:\hc--document\all text\P8_medical\thesis_dataset\use_wav_raw\673698592\2285770730.wav	0	2	[3.129112482070923, 3.256290912628174, 4.192284107208252, 0.8072755932807922, 1.7708595991134644, 0.9633085131645203]	jd	1	2
51	51	1356	fn	cy_605896469_1826604647.wav	D:\hc--document\all text\P8_medical\thesis_dataset\use_wav_raw\605896469\1826604647.wav	0	1	[2.9280056953430176, 3.313897132873535, 3.0256142616271973, 1.0149935483932495, 0.8214955925941467, 1.9882820844650269]	fn	1	1
52	52	1775	jd	cy_671859806_2246995004.wav	D:\hc--document\all text\P8_medical\thesis_dataset\use_wav_raw\671859806\2246995004.wav	0	2	[3.174712896347046, 2.5508065223693848, 2.461273670196533, 2.048905372619629, 1.238339900970459, 3.08628249168396]	general	0	0
53	53	794	wz	dx_90511412_29409895.wav	D:\hc--document\all text\P8_medical\thesis_dataset\use_wav_raw\90511412\29409895.wav	0	3	[3.0492920875549316, 3.8539319038391113, 4.215592384338379, 0.69414883852005, 1.2916980981826782, 1.2161933183670044]	jd	0	2
54	54	1007	fn	cy_717962325_3243417983.wav	D:\hc--document\all text\P8_medical\thesis_dataset\use_wav_raw\717962325\3243417983.wav	0	1	[3.0512967109680176, 2.5244343280792236, 1.9911870956420898, 1.6428370475769043, 1.0707170963287354, 3.560202121734619]	yl	0	5
55	55	1252	general	cy_688397768_2602596312.wav	D:\hc--document\all text\P8_medical\thesis_dataset\use_wav_raw\688397768\2602596312.wav	0	0	[2.655452251434326, 1.7445271015167236, 1.2358953952789307, 1.9564831256866455, 1.376737356185913, 3.791171073913574]	yl	0	5
56	56	262	fn	dx_84735179_24207264.wav	D:\hc--document\all text\P8_medical\thesis_dataset\use_wav_raw\84735179\24207264.wav	0	1	[3.1406989097595215, 2.4339423179626465, 2.4785876274108887, 1.9097877740859985, 1.1826473474502563, 3.106640577316284]	general	0	0
57	57	344	jd	cy_623145049_1917882065.wav	D:\hc--document\all text\P8_medical\thesis_dataset\use_wav_raw\623145049\1917882065.wav	0	2	[2.8675363063812256, 3.375086545944214, 4.27900505065918, 0.47994908690452576, 1.539214015007019, 0.4201640188694]	jd	1	2
58	58	1580	fn	dx_88578349_28079986.wav	D:\hc--document\all text\P8_medical\thesis_dataset\use_wav_raw\88578349\28079986.wav	0	1	[3.461998701095581, 3.3971855640411377, 3.0277886390686035, 1.3292313814163208, 0.9779816269874573, 3.1658201217651367]	general	0	0
59	59	171	yl	cy_705306106_2972138630.wav	D:\hc--document\all text\P8_medical\thesis_dataset\use_wav_raw\705306106\2972138630.wav	0	5	[2.8927674293518066, 1.8035963773727417, 1.4414862394332886, 2.1040828227996826, 1.202140212059021, 3.8412580490112305]	yl	1	5
60	60	441	general	cy_696878032_2781841578.wav	D:\hc--document\all text\P8_medical\thesis_dataset\use_wav_raw\696878032\2781841578.wav	0	0	[3.110051155090332, 3.6348888874053955, 3.6484248638153076, 0.8687570691108704, 0.9917536973953247, 2.1163878440856934]	jd	0	2
61	61	493	general	cy_712078370_3113924050.wav	D:\hc--document\all text\P8_medical\thesis_dataset\use_wav_raw\712078370\3113924050.wav	0	0	[2.923643112182617, 2.572629928588867, 4.0036301612854, 1.0239819288253784, 2.380042314529419, 0.6841320395469666]	jd	0	2
62	62	1253	fn	cy_592952417_1760691791.wav	D:\hc--document\all text\P8_medical\thesis_dataset\use_wav_raw\592952417\1760691791.wav	0	1	[3.2298781871795654, 3.6760921478271484, 3.981710910797119, 0.9643469452857971, 1.1219598054885864, 1.0932327508926392]	jd	0	2
63	63	168	yl	cy_718191261_3249346624.wav	D:\hc--document\all text\P8_medical\thesis_dataset\use_wav_raw\718191261\3249346624.wav	0	5	[2.8645005226135254, 1.74386727809906, 1.1092000007629395, 2.4474000930786133, 1.0974805355072021, 4.169430732727051]	yl	1	5
64	64	1650	fn	cy_682380496_2471895068.wav	D:\hc--document\all text\P8_medical\thesis_dataset\use_wav_raw\682380496\2471895068.wav	0	1	[3.2685155868530273, 3.2807528972625732, 2.747809648513794, 1.5021761655807495, 0.8047646284103394, 3.2530949115753174]	fn	1	1
65	65	270	jd	cy_647709481_2048262227.wav	D:\hc--document\all text\P8_medical\thesis_dataset\use_wav_raw\647709481\2048262227.wav	0	2	[3.455751419067383, 0.587966799736023, 0.7554301619529724, 3.544691324234009, 2.236799955368042, 2.463439464569092]	wz	0	3
66	66	460	general	cy_629809978_1955761241.wav	D:\hc--document\all text\P8_medical\thesis_dataset\use_wav_raw\629809978\1955761241.wav	0	0	[2.905196189880371, 1.347660779953003, 0.9867264032363892, 2.729804277420044, 1.4941471815109253, 3.6455929279327393]	yl	0	5
67	67	1509	wz	dx_90205634_28717005.wav	D:\hc--document\all text\P8_medical\thesis_dataset\use_wav_raw\90205634\28717005.wav	0	3	[3.21966290473938, 1.176679253578186, 0.8128229379653931, 3.0872905254364014, 1.7846564054489136, 3.287180185317993]	yl	0	5
68	68	1715	general	cy_691764066_2673900344.wav	D:\hc--document\all text\P8_medical\thesis_dataset\use_wav_raw\691764066\2673900344.wav	0	0	[2.993803024291992, 1.4336755275726318, 0.9609450101852417, 2.8294453620910645, 1.5373483896255493, 3.832394599914551]	yl	0	5
69	69	645	rouhe	cy_722491289_3346568109.wav	D:\hc--document\all text\P8_medical\thesis_dataset\use_wav_raw\722491289\3346568109.wav	0	4	[3.5386674404144287, 0.37760475277900696, 1.0041781663894653, 3.440924882888794, 3.1912643909454346, 2.2426936626434326]	general	0	0
70	70	1433	jd	cy_601915601_1806353276.wav	D:\hc--document\all text\P8_medical\thesis_dataset\use_wav_raw\601915601\1806353276.wav	0	2	[2.55761456489563, 2.685993194580078, 3.5203070640563965, 0.7935926914215088, 1.3647209405899048, 0.7675752639770508]	jd	1	2
71	71	245	jd	cy_683894657_2505432650.wav	D:\hc--document\all text\P8_medical\thesis_dataset\use_wav_raw\683894657\2505432650.wav	0	2	[3.0415027141571045, 3.357428550720215, 3.8797507286071777, 0.8574243187904358, 1.214953899383545, 0.9339788556098938]	jd	1	2
72	72	815	jd	cy_668663850_2181039484.wav	D:\hc--document\all text\P8_medical\thesis_dataset\use_wav_raw\668663850\2181039484.wav	0	2	[3.099270820617676, 2.658515453338623, 2.7088088989257812, 1.6438896656036377, 1.1588943004608154, 2.6115710735321045]	general	0	0
73	73	1230	jd	cy_684712504_2523338190.wav	D:\hc--document\all text\P8_medical\thesis_dataset\use_wav_raw\684712504\2523338190.wav	0	2	[2.8871054649353027, 2.991588592529297, 4.04845666885376, 0.7280684113502502, 1.6327301263809204, 0.6528770923614502]	jd	1	2
74	74	125	yl	cy_684382839_2516085086.wav	D:\hc--document\all text\P8_medical\thesis_dataset\use_wav_raw\684382839\2516085086.wav	0	5	[2.874178647994995, 2.33412766456604, 2.332627058029175, 1.4616303443908691, 0.8720197677612305, 2.6048755645751953]	general	0	0
75	75	1031	fn	cy_700969402_2872911954.wav	D:\hc--document\all text\P8_medical\thesis_dataset\use_wav_raw\700969402\2872911954.wav	0	1	[2.6763808727264404, 3.5165836811065674, 3.809185266494751, 0.7261563539505005, 1.1407661437988281, 0.7505406141281128]	jd	0	2
76	76	543	rouhe	cy_686165499_2555780486.wav	D:\hc--document\all text\P8_medical\thesis_dataset\use_wav_raw\686165499\2555780486.wav	0	4	[3.2503340244293213, 0.32510441541671753, 1.3245549201965332, 3.025662899017334, 3.652167797088623, 1.2162483930587769]	rouhe	1	4
77	77	1355	yl	cy_693122479_2703305850.wav	D:\hc--document\all text\P8_medical\thesis_dataset\use_wav_raw\693122479\2703305850.wav	0	5	[2.924722909927368, 1.8376129865646362, 1.7499243021011353, 1.7994818687438965, 1.3959051370620728, 3.387153148651123]	yl	1	5
78	78	1226	fn	cy_159576408_217182179.wav	D:\hc--document\all text\P8_medical\thesis_dataset\use_wav_raw\159576408\217182179.wav	0	1	[3.3665263652801514, 4.006619453430176, 4.397102355957031, 0.886172354221344, 1.3926178216934204, 1.8157577514648438]	jd	0	2
79	79	1439	fn	cy_559752281_1584945137.wav	D:\hc--document\all text\P8_medical\thesis_dataset\use_wav_raw\559752281\1584945137.wav	0	1	[2.9506585597991943, 3.6167054176330566, 4.339105606079102, 0.4709492623806, 1.4765621423721313, 0.6112921237945557]	jd	0	2
80	80	1304	general	cy_669020022_2188263930.wav	D:\hc--document\all text\P8_medical\thesis_dataset\use_wav_raw\669020022\2188263930.wav	0	0	[2.9704012870788574, 3.0954809188842773, 3.4273383617401123, 1.1541235446929932, 0.9431584477424622, 1.4210803508758545]	jd	0	2
81	81	1059	fn	cy_722907902_3357407674.wav	D:\hc--document\all text\P8_medical\thesis_dataset\use_wav_raw\722907902\3357407674.wav	0	1	[3.011885166168213, 1.959437370300293, 1.777823567390442, 2.065078020095825, 1.334738850593567, 3.684896469116211]	yl	0	5
82	82	473	general	dx_91093726_30498087.wav	D:\hc--document\all text\P8_medical\thesis_dataset\use_wav_raw\91093726\30498087.wav	0	0	[3.1341681480407715, 1.6974536180496216, 1.571055293083191, 2.501901388168335, 1.3860676288604736, 3.740567922592163]	yl	0	5
83	83	783	general	cy_679190548_2402694320.wav	D:\hc--document\all text\P8_medical\thesis_dataset\use_wav_raw\679190548\2402694320.wav	0	0	[3.254514217376709, 1.5423327684402466, 1.2743875980377197, 2.694027900695801, 1.6490174531936646, 3.5836586952209473]	yl	0	5
84	84	1739	yl	cy_701904886_2893583928.wav	D:\hc--document\all text\P8_medical\thesis_dataset\use_wav_raw\701904886\2893583928.wav	0	5	[2.785456657409668, 1.456212043762207, 0.8790751695632935, 2.5410187244415283, 1.2944927215576172, 4.052765846252441]	yl	1	5
85	85	539	wz	cy_669475492_2197604482.wav	D:\hc--document\all text\P8_medical\thesis_dataset\use_wav_raw\669475492\2197604482.wav	0	3	[2.7810449600219727, 3.2513935565948486, 4.0779595375061035, 0.6547083854675293, 1.443382740020752, 0.7026562690734863]	jd	0	2
86	86	113	yl	cy_589631754_1743301268.wav	D:\hc--document\all text\P8_medical\thesis_dataset\use_wav_raw\589631754\1743301268.wav	0	5	[3.1965458393096924, 2.260915994644165, 1.9974077939987183, 1.7883871793746948, 1.4096113443374634, 3.394120216369629]	yl	1	5
87	87	328	general	dx_91544226_30803032.wav	D:\hc--document\all text\P8_medical\thesis_dataset\use_wav_raw\91544226\30803032.wav	0	0	[3.156047821044922, 2.8236353397369385, 3.3069727420806885, 1.5069717168807983, 1.0637074708938599, 1.5919599533081055]	jd	0	2
88	88	1188	general	cy_672270902_2255946676.wav	D:\hc--document\all text\P8_medical\thesis_dataset\use_wav_raw\672270902\2255946676.wav	0	0	[3.0901036262512207, 3.1983089447021484, 4.284768581390381, 0.6976251602172852, 1.9523903131484985, 0.7063934206962585]	jd	0	2
89	89	774	rouhe	cy_724595875_3397252397.wav	D:\hc--document\all text\P8_medical\thesis_dataset\use_wav_raw\724595875\3397252397.wav	0	4	[3.5752525329589844, 0.7747011184692383, 1.6196200847625732, 3.1128017902374268, 3.734933853149414, 2.0382907390594482]	rouhe	1	4
90	90	804	fn	dx_87163153_24912922.wav	D:\hc--document\all text\P8_medical\thesis_dataset\use_wav_raw\87163153\24912922.wav	0	1	[3.4822604656219482, 2.7012250423431396, 2.5540881156921387, 1.7715325355529785, 1.774371862411499, 3.963043451309204]	yl	0	5
91	91	398	general	cy_715946735_3196417168.wav	D:\hc--document\all text\P8_medical\thesis_dataset\use_wav_raw\715946735\3196417168.wav	0	0	[3.0566294193267822, 2.8137128353118896, 2.691305637359619, 1.5314821004867554, 1.060083270072937, 2.5839781761169434]	general	1	0
92	92	249	wz	cy_716857047_3217113543.wav	D:\hc--document\all text\P8_medical\thesis_dataset\use_wav_raw\716857047\3217113543.wav	0	3	[3.369875431060791, 0.7948340177536011, 0.7525476813316345, 3.3774003982543945, 2.351297616958618, 2.470557451248169]	wz	1	3
93	93	667	wz	dx_92709074_32415960.wav	D:\hc--document\all text\P8_medical\thesis_dataset\use_wav_raw\92709074\32415960.wav	0	3	[3.402719259262085, 0.7778732776641846, 0.7457602620124817, 3.304833173751831, 2.4299612045288086, 2.901259183883667]	general	0	0
94	94	1617	general	cy_700922004_2871846426.wav	D:\hc--document\all text\P8_medical\thesis_dataset\use_wav_raw\700922004\2871846426.wav	0	0	[3.2824182510375977, 2.9893648624420166, 3.75964093208313, 1.4138180017471313, 1.8662481307983398, 2.247812271118164]	jd	0	2
95	95	1536	jd	cy_714843556_3169988658.wav	D:\hc--document\all text\P8_medical\thesis_dataset\use_wav_raw\714843556\3169988658.wav	0	2	[3.270566463470459, 2.600001573562622, 3.0846784114837646, 1.6133860349655151, 1.7820284366607666, 2.367102861404419]	general	0	0
96	96	1170	general	cy_720900895_3310562420.wav	D:\hc--document\all text\P8_medical\thesis_dataset\use_wav_raw\720900895\3310562420.wav	0	0	[2.725404977798462, 2.182169198989868, 1.639666199684143, 2.0594401359558105, 0.929938793182373, 3.035465717315674]	yl	0	5
97	97	1153	jd	dx_78671297_22342730.wav	D:\hc--document\all text\P8_medical\thesis_dataset\use_wav_raw\78671297\22342730.wav	0	2	[3.2129552364349365, 3.2710955142974854, 3.4620609283447266, 1.077326774597168, 1.2835991382598877, 2.349372625350952]	jd	1	2
98	98	420	wz	cy_723552549_3371714244.wav	D:\hc--document\all text\P8_medical\thesis_dataset\use_wav_raw\723552549\3371714244.wav	0	3	[3.181117057800293, 3.071497917175293, 3.8409039974212646, 1.0606664419174194, 1.5178622007369995, 1.3135826587677002]	jd	0	2
99	99	1530	jd	dx_78000279_22092514.wav	D:\hc--document\all text\P8_medical\thesis_dataset\use_wav_raw\78000279\22092514.wav	0	2	[3.8323464393615723, 0.9305992126464844, 1.435914397239685, 3.2105698585510254, 2.6958789825439453, 2.262756109237671]	general	0	0
100	100	680	wz	cy_719110890_3269564007.wav	D:\hc--document\all text\P8_medical\thesis_dataset\use_wav_raw\719110890\3269564007.wav	0	3	[2.909674644470215, 2.8002898693084717, 3.92863130569458, 0.9696488976478577, 1.8004781007766724, 0.9620673060417175]	jd	0	2
101	101	108	rouhe	cy_722567386_3348512855.wav	D:\hc--document\all text\P8_medical\thesis_dataset\use_wav_raw\722567386\3348512855.wav	0	4	[3.681502342224121, 0.5993651151657104, 2.0499157905578613, 3.2834935188293457, 4.380673408508301, 0.9660054445266724]	rouhe	1	4
102	102	1133	rouhe	cy_720943487_3312299800.wav	D:\hc--document\all text\P8_medical\thesis_dataset\use_wav_raw\720943487\3312299800.wav	0	4	[3.3498382568359375, 0.9886214733123779, 1.2733203172683716, 2.6973302364349365, 2.7465646266937256, 2.303751230239868]	general	0	0
103	103	608	fn	dx_70372640_21407503.wav	D:\hc--document\all text\P8_medical\thesis_dataset\use_wav_raw\70372640\21407503.wav	0	1	[3.2538177967071533, 3.549414873123169, 4.384274959564209, 0.7952497601509094, 1.7131032943725586, 0.9110209345817566]	jd	0	2
104	104	1408	wz	cy_716668241_3214240045.wav	D:\hc--document\all text\P8_medical\thesis_dataset\use_wav_raw\716668241\3214240045.wav	0	3	[3.205841541290283, 0.676291823387146, 0.19907335937023163, 3.3405978679656982, 1.9922794103622437, 2.8828508853912354]	wz	1	3
105	105	1630	general	dx_90873055_30265906.wav	D:\hc--document\all text\P8_medical\thesis_dataset\use_wav_raw\90873055\30265906.wav	0	0	[3.3961334228515625, 3.0246500968933105, 3.4705753326416016, 1.5279912948608398, 1.446404218673706, 1.6633005142211914]	jd	0	2
106	106	1728	yl	cy_669798354_2204288714.wav	D:\hc--document\all text\P8_medical\thesis_dataset\use_wav_raw\669798354\2204288714.wav	0	5	[2.6770381927490234, 1.4431456327438354, 1.179500937461853, 2.1120266914367676, 1.24355947971344, 3.6940038204193115]	yl	1	5
107	107	598	jd	cy_679305501_2405215566.wav	D:\hc--document\all text\P8_medical\thesis_dataset\use_wav_raw\679305501\2405215566.wav	0	2	[3.358891248703003, 0.7387609481811523, 0.851689875125885, 3.281937837600708, 2.496633291244507, 2.2297651767730713]	general	0	0
108	108	424	rouhe	cy_716396489_3207067080.wav	D:\hc--document\all text\P8_medical\thesis_dataset\use_wav_raw\716396489\3207067080.wav	0	4	[2.8064124584198, 2.117866277694702, 1.714629888534546, 1.6887825727462769, 1.0759963989257812, 3.4310250282287598]	yl	0	5
109	109	151	yl	cy_684799127_2525209878.wav	D:\hc--document\all text\P8_medical\thesis_dataset\use_wav_raw\684799127\2525209878.wav	0	5	[2.9241533279418945, 1.6402422189712524, 1.3152142763137817, 2.448672294616699, 1.6876739263534546, 3.920133113861084]	yl	1	5
110	110	984	yl	cy_721983399_3335074179.wav	D:\hc--document\all text\P8_medical\thesis_dataset\use_wav_raw\721983399\3335074179.wav	0	5	[3.451599359512329, 0.47137168049812317, 0.7371931076049805, 3.625431776046753, 2.8757359981536865, 2.509725332260132]	wz	0	3
111	111	1642	fn	cy_717886956_3241420872.wav	D:\hc--document\all text\P8_medical\thesis_dataset\use_wav_raw\717886956\3241420872.wav	0	1	[2.891324281692505, 3.5157575607299805, 2.801191568374634, 1.0600777864456177, 0.3233046233654022, 2.408043384552002]	fn	1	1
112	112	534	wz	cy_711712693_3106120535.wav	D:\hc--document\all text\P8_medical\thesis_dataset\use_wav_raw\711712693\3106120535.wav	0	3	[3.2648069858551025, 0.7649085521697998, 0.5475149154663086, 3.3596599102020264, 2.336884021759033, 2.901231050491333]	wz	1	3
113	113	1142	rouhe	cy_724416927_3392862186.wav	D:\hc--document\all text\P8_medical\thesis_dataset\use_wav_raw\724416927\3392862186.wav	0	4	[3.321104049682617, 0.1630643904209137, 1.3985393047332764, 3.5776920318603516, 4.045147895812988, 0.9498977065086365]	rouhe	1	4
114	114	1202	jd	dx_90866272_30229077.wav	D:\hc--document\all text\P8_medical\thesis_dataset\use_wav_raw\90866272\30229077.wav	0	2	[3.0620908737182617, 3.062278985977173, 3.1503043174743652, 1.3260208368301392, 0.699007511138916, 1.9792693853378296]	jd	1	2
115	115	1452	jd	dx_92700338_32343617.wav	D:\hc--document\all text\P8_medical\thesis_dataset\use_wav_raw\92700338\32343617.wav	0	2	[3.4855339527130127, 4.037426471710205, 4.5137224197387695, 0.8074276447296143, 1.625711441040039, 1.7200024127960205]	jd	1	2
116	116	605	fn	dx_72420467_20356513.wav	D:\hc--document\all text\P8_medical\thesis_dataset\use_wav_raw\72420467\20356513.wav	0	1	[3.378687858581543, 3.9964306354522705, 3.8971028327941895, 0.7005341649055481, 0.7198259234428406, 2.2375659942626953]	fn	1	1
117	117	799	fn	cy_706030040_2989771268.wav	D:\hc--document\all text\P8_medical\thesis_dataset\use_wav_raw\706030040\2989771268.wav	0	1	[3.4587297439575195, 0.5852035284042358, 1.0540543794631958, 3.403261184692383, 3.081522226333618, 2.4724814891815186]	general	0	0
118	118	79	fn	dx_90263235_29022723.wav	D:\hc--document\all text\P8_medical\thesis_dataset\use_wav_raw\90263235\29022723.wav	0	1	[3.342081069946289, 3.0679879188537598, 3.134713649749756, 1.1920465230941772, 1.319495677947998, 2.9939651489257812]	general	0	0
119	119	320	jd	cy_679268378_2404924422.wav	D:\hc--document\all text\P8_medical\thesis_dataset\use_wav_raw\679268378\2404924422.wav	0	2	[3.0073282718658447, 3.384580135345459, 3.449366807937622, 1.1396087408065796, 0.9555870294570923, 1.3816715478897095]	jd	1	2
120	120	1738	wz	dx_82042544_31370382.wav	D:\hc--document\all text\P8_medical\thesis_dataset\use_wav_raw\82042544\31370382.wav	0	3	[3.549239158630371, 0.6339497566223145, 0.9933261275291443, 3.3187484741210938, 2.4213216304779053, 2.425529718399048]	general	0	0
121	121	366	general	cy_715941929_3196118840.wav	D:\hc--document\all text\P8_medical\thesis_dataset\use_wav_raw\715941929\3196118840.wav	0	0	[3.0762736797332764, 2.117117166519165, 2.3896400928497314, 2.0247764587402344, 1.3686506748199463, 2.5638060569763184]	general	1	0
122	122	1446	wz	cy_696385644_2771164544.wav	D:\hc--document\all text\P8_medical\thesis_dataset\use_wav_raw\696385644\2771164544.wav	0	3	[3.22251558303833, 1.0021322965621948, 0.5580296516418457, 3.219914674758911, 1.7950003147125244, 2.9185070991516113]	general	0	0
123	123	629	jd	cy_433048113_1057225866.wav	D:\hc--document\all text\P8_medical\thesis_dataset\use_wav_raw\433048113\1057225866.wav	0	2	[3.2708048820495605, 3.610121965408325, 4.39927339553833, 0.7603258490562439, 1.6920078992843628, 0.9112625122070312]	jd	1	2
124	124	529	rouhe	cy_683155751_2488941140.wav	D:\hc--document\all text\P8_medical\thesis_dataset\use_wav_raw\683155751\2488941140.wav	0	4	[3.012226104736328, 3.0839316844940186, 2.8957836627960205, 1.3386155366897583, 0.7309681177139282, 2.2878637313842773]	fn	0	1
125	125	269	wz	dx_91488433_30521091.wav	D:\hc--document\all text\P8_medical\thesis_dataset\use_wav_raw\91488433\30521091.wav	0	3	[3.4740898609161377, 0.5580037832260132, 1.434387445449829, 3.0537350177764893, 2.8456168174743652, 1.4436265230178833]	general	0	0
126	126	1520	fn	cy_599599765_1794223607.wav	D:\hc--document\all text\P8_medical\thesis_dataset\use_wav_raw\599599765\1794223607.wav	0	1	[2.8533437252044678, 3.6930179595947266, 3.5773797035217285, 0.6789383888244629, 0.7010130882263184, 1.513650894165039]	fn	1	1
127	127	947	general	cy_719883377_3287371967.wav	D:\hc--document\all text\P8_medical\thesis_dataset\use_wav_raw\719883377\3287371967.wav	0	0	[2.6685879230499268, 1.0578348636627197, 0.4708918333053589, 2.732957363128662, 1.5042005777359009, 3.6096012592315674]	yl	0	5
128	128	732	general	dx_91388498_30446666.wav	D:\hc--document\all text\P8_medical\thesis_dataset\use_wav_raw\91388498\30446666.wav	0	0	[3.099355936050415, 2.5235419273376465, 3.472872257232666, 1.3996866941452026, 1.6565858125686646, 1.3745617866516113]	jd	0	2
129	129	96	jd	dx_89105147_27689456.wav	D:\hc--document\all text\P8_medical\thesis_dataset\use_wav_raw\89105147\27689456.wav	0	2	[3.200923442840576, 3.0773375034332275, 3.938936233520508, 1.0627179145812988, 1.6107743978500366, 1.3921536207199097]	jd	1	2
130	130	372	fn	dx_88330246_26937835.wav	D:\hc--document\all text\P8_medical\thesis_dataset\use_wav_raw\88330246\26937835.wav	0	1	[3.571380615234375, 2.4573798179626465, 2.202500581741333, 2.2136356830596924, 1.6305118799209595, 3.759150266647339]	yl	0	5
131	131	1702	jd	dx_91621656_31083222.wav	D:\hc--document\all text\P8_medical\thesis_dataset\use_wav_raw\91621656\31083222.wav	0	2	[3.181370258331299, 2.865233898162842, 3.2988409996032715, 1.2050081491470337, 1.2565579414367676, 2.1331448554992676]	jd	1	2
132	132	1494	jd	dx_87140271_26880822.wav	D:\hc--document\all text\P8_medical\thesis_dataset\use_wav_raw\87140271\26880822.wav	0	2	[3.4814488887786865, 2.893893003463745, 3.083292245864868, 1.6747245788574219, 1.449664831161499, 2.7272379398345947]	general	0	0
133	133	789	general	cy_715071536_3176178302.wav	D:\hc--document\all text\P8_medical\thesis_dataset\use_wav_raw\715071536\3176178302.wav	0	0	[2.9833223819732666, 1.3033190965652466, 0.979692280292511, 2.702587366104126, 1.8661274909973145, 3.7811319828033447]	yl	0	5
134	134	752	general	cy_704379520_2950182458.wav	D:\hc--document\all text\P8_medical\thesis_dataset\use_wav_raw\704379520\2950182458.wav	0	0	[3.2212631702423096, 0.6939802169799805, 0.9554721713066101, 2.897533416748047, 2.5408685207366943, 2.545445680618286]	general	1	0
135	135	980	rouhe	cy_559125393_1581846356.wav	D:\hc--document\all text\P8_medical\thesis_dataset\use_wav_raw\559125393\1581846356.wav	0	4	[3.189434766769409, 0.5140701532363892, 1.3607007265090942, 2.6614551544189453, 3.541489362716675, 1.5490121841430664]	rouhe	1	4
136	136	1320	jd	cy_556474455_1569020822.wav	D:\hc--document\all text\P8_medical\thesis_dataset\use_wav_raw\556474455\1569020822.wav	0	2	[2.894719123840332, 3.02563738822937, 3.22857666015625, 1.1542820930480957, 0.9437933564186096, 1.593553900718689]	jd	1	2
137	137	925	jd	cy_717537648_3234745256.wav	D:\hc--document\all text\P8_medical\thesis_dataset\use_wav_raw\717537648\3234745256.wav	0	2	[2.8404769897460938, 3.254115343093872, 2.6362640857696533, 1.2020057439804077, 0.35766497254371643, 2.5795178413391113]	fn	0	1
138	138	1309	jd	cy_680375227_2429116296.wav	D:\hc--document\all text\P8_medical\thesis_dataset\use_wav_raw\680375227\2429116296.wav	0	2	[3.2199313640594482, 3.3295812606811523, 4.205164432525635, 0.9897535443305969, 1.7697688341140747, 1.372728943824768]	jd	1	2
139	139	692	fn	dx_91422202_30625046.wav	D:\hc--document\all text\P8_medical\thesis_dataset\use_wav_raw\91422202\30625046.wav	0	1	[3.2711198329925537, 3.420199155807495, 3.352288007736206, 1.1215033531188965, 0.7111166715621948, 2.3011043071746826]	fn	1	1
140	140	1653	fn	cy_664247814_2139327542.wav	D:\hc--document\all text\P8_medical\thesis_dataset\use_wav_raw\664247814\2139327542.wav	0	1	[3.045542001724243, 3.1875112056732178, 3.233362913131714, 1.0279982089996338, 0.9268370270729065, 2.122589588165283]	jd	0	2
141	141	1119	rouhe	cy_721896032_3333327390.wav	D:\hc--document\all text\P8_medical\thesis_dataset\use_wav_raw\721896032\3333327390.wav	0	4	[3.262254476547241, 0.42293763160705566, 0.9265890121459961, 3.1929707527160645, 2.67826509475708, 2.095430374145508]	general	0	0
142	142	1441	fn	cy_669607669_2200348758.wav	D:\hc--document\all text\P8_medical\thesis_dataset\use_wav_raw\669607669\2200348758.wav	0	1	[3.227308988571167, 3.368852376937866, 3.5667383670806885, 1.0247405767440796, 1.3733173608779907, 2.4357221126556396]	jd	0	2
143	143	140	jd	cy_714880402_3171582916.wav	D:\hc--document\all text\P8_medical\thesis_dataset\use_wav_raw\714880402\3171582916.wav	0	2	[3.5385375022888184, 1.1832590103149414, 1.6069955825805664, 2.812042474746704, 2.8117549419403076, 2.2440762519836426]	general	0	0
144	144	502	wz	cy_681878828_2461495808.wav	D:\hc--document\all text\P8_medical\thesis_dataset\use_wav_raw\681878828\2461495808.wav	0	3	[3.389349937438965, 1.4050413370132446, 1.2869281768798828, 2.9495155811309814, 2.0104777812957764, 2.935206651687622]	general	0	0
145	145	607	general	dx_91808805_30909809.wav	D:\hc--document\all text\P8_medical\thesis_dataset\use_wav_raw\91808805\30909809.wav	0	0	[3.6036224365234375, 0.8504650592803955, 1.0396058559417725, 3.3724288940429688, 2.588994026184082, 2.676771402359009]	general	1	0
146	146	161	fn	cy_701742968_2889944754.wav	D:\hc--document\all text\P8_medical\thesis_dataset\use_wav_raw\701742968\2889944754.wav	0	1	[3.1220486164093018, 3.5859084129333496, 3.392214775085449, 1.3804090023040771, 0.6989454030990601, 2.1620876789093018]	fn	1	1
147	147	382	jd	cy_670421305_2217106522.wav	D:\hc--document\all text\P8_medical\thesis_dataset\use_wav_raw\670421305\2217106522.wav	0	2	[3.08255934715271, 3.473923683166504, 4.02020263671875, 0.9515878558158875, 1.389592170715332, 1.4749619960784912]	jd	1	2
148	148	1227	wz	cy_721117079_3315817477.wav	D:\hc--document\all text\P8_medical\thesis_dataset\use_wav_raw\721117079\3315817477.wav	0	3	[3.175565242767334, 1.0655204057693481, 0.7397342920303345, 2.9047162532806396, 2.222979784011841, 3.037038803100586]	general	0	0
149	149	622	rouhe	cy_721414308_3323437362.wav	D:\hc--document\all text\P8_medical\thesis_dataset\use_wav_raw\721414308\3323437362.wav	0	4	[3.0723209381103516, 0.4557653069496155, 1.8528993129730225, 2.479766368865967, 3.641902446746826, 0.9504990577697754]	rouhe	1	4
150	150	717	rouhe	cy_694484586_2731842804.wav	D:\hc--document\all text\P8_medical\thesis_dataset\use_wav_raw\694484586\2731842804.wav	0	4	[3.478616237640381, 1.1969401836395264, 1.512467861175537, 2.884577989578247, 2.998163938522339, 2.7552309036254883]	general	0	0
151	151	1068	fn	dx_88068742_26665799.wav	D:\hc--document\all text\P8_medical\thesis_dataset\use_wav_raw\88068742\26665799.wav	0	1	[3.4334983825683594, 3.0787594318389893, 2.9816532135009766, 1.7168936729431152, 0.9728236794471741, 2.9109323024749756]	general	0	0
152	152	1205	jd	dx_84065317_28148820.wav	D:\hc--document\all text\P8_medical\thesis_dataset\use_wav_raw\84065317\28148820.wav	0	2	[3.080019474029541, 3.2101101875305176, 3.4948222637176514, 1.291651725769043, 0.9362273812294006, 1.4961405992507935]	jd	1	2
153	153	162	wz	cy_714570004_3164380876.wav	D:\hc--document\all text\P8_medical\thesis_dataset\use_wav_raw\714570004\3164380876.wav	0	3	[2.761172294616699, 1.4076595306396484, 0.6108105182647705, 2.8401520252227783, 1.3535410165786743, 3.637934923171997]	yl	0	5
154	154	1194	fn	cy_675857724_2332009616.wav	D:\hc--document\all text\P8_medical\thesis_dataset\use_wav_raw\675857724\2332009616.wav	0	1	[2.8662068843841553, 3.2452187538146973, 3.9278221130371094, 0.8051994442939758, 1.3477435111999512, 1.051857352256775]	jd	0	2
155	155	1493	rouhe	cy_709149334_3055640752.wav	D:\hc--document\all text\P8_medical\thesis_dataset\use_wav_raw\709149334\3055640752.wav	0	4	[3.284327507019043, 0.3803582191467285, 1.005389928817749, 3.2340757846832275, 3.2984890937805176, 2.186495304107666]	rouhe	1	4
156	156	1081	fn	cy_716880515_3218770015.wav	D:\hc--document\all text\P8_medical\thesis_dataset\use_wav_raw\716880515\3218770015.wav	0	1	[2.8072588443756104, 3.610583782196045, 3.291860818862915, 0.7594573497772217, 0.5377193093299866, 1.3816207647323608]	fn	1	1
157	157	787	general	cy_248722531_445445853.wav	D:\hc--document\all text\P8_medical\thesis_dataset\use_wav_raw\248722531\445445853.wav	0	0	[3.150439500808716, 3.0119307041168213, 4.065361022949219, 0.9732820391654968, 1.824737310409546, 0.9331270456314087]	jd	0	2
158	158	1563	rouhe	cy_668388218_2175453376.wav	D:\hc--document\all text\P8_medical\thesis_dataset\use_wav_raw\668388218\2175453376.wav	0	4	[3.30197811126709, 0.5942732095718384, 0.7926868796348572, 3.2861533164978027, 2.7749886512756348, 2.3928029537200928]	general	0	0
159	159	383	rouhe	dx_90109091_28722860.wav	D:\hc--document\all text\P8_medical\thesis_dataset\use_wav_raw\90109091\28722860.wav	0	4	[3.3904030323028564, 0.6726359128952026, 1.6624846458435059, 2.9136602878570557, 3.0633201599121094, 1.1064975261688232]	general	0	0
160	160	1151	rouhe	cy_723816946_3378423977.wav	D:\hc--document\all text\P8_medical\thesis_dataset\use_wav_raw\723816946\3378423977.wav	0	4	[3.1060690879821777, 2.7008283138275146, 3.814689874649048, 1.2594983577728271, 2.163693428039551, 1.3495813608169556]	jd	0	2
161	161	1140	wz	cy_682855461_2482311378.wav	D:\hc--document\all text\P8_medical\thesis_dataset\use_wav_raw\682855461\2482311378.wav	0	3	[3.3714632987976074, 0.4216228723526001, 0.6556405425071716, 3.406920909881592, 2.5639572143554688, 2.1543142795562744]	wz	1	3
162	162	1157	fn	cy_602849955_1811015183.wav	D:\hc--document\all text\P8_medical\thesis_dataset\use_wav_raw\602849955\1811015183.wav	0	1	[3.10396146774292, 3.479980945587158, 3.133809804916382, 1.3240083456039429, 0.4127745032310486, 2.1364378929138184]	fn	1	1
163	163	1758	wz	cy_615087885_1875029234.wav	D:\hc--document\all text\P8_medical\thesis_dataset\use_wav_raw\615087885\1875029234.wav	0	3	[3.2041313648223877, 3.5267302989959717, 3.098177433013916, 1.3583250045776367, 0.7748675346374512, 2.780219078063965]	fn	0	1
164	164	697	wz	cy_720360068_3299712291.wav	D:\hc--document\all text\P8_medical\thesis_dataset\use_wav_raw\720360068\3299712291.wav	0	3	[2.778444528579712, 1.3664311170578003, 1.1733120679855347, 2.4160029888153076, 1.5571893453598022, 3.730377197265625]	yl	0	5
165	165	447	jd	cy_681723162_2458061526.wav	D:\hc--document\all text\P8_medical\thesis_dataset\use_wav_raw\681723162\2458061526.wav	0	2	[2.988701105117798, 3.082514762878418, 2.9206795692443848, 1.2760765552520752, 0.8895559310913086, 2.4962241649627686]	fn	0	1
166	166	1369	wz	cy_700666166_2866265612.wav	D:\hc--document\all text\P8_medical\thesis_dataset\use_wav_raw\700666166\2866265612.wav	0	3	[2.804615020751953, 1.1177911758422852, 0.290177583694458, 2.9615540504455566, 1.3986626863479614, 3.5795938968658447]	yl	0	5
167	167	1705	general	dx_88717755_27395124.wav	D:\hc--document\all text\P8_medical\thesis_dataset\use_wav_raw\88717755\27395124.wav	0	0	[3.6819982528686523, 0.9153330326080322, 2.0794692039489746, 2.527430772781372, 2.9669556617736816, 1.1150317192077637]	general	1	0
168	168	1576	jd	cy_690695634_2652282074.wav	D:\hc--document\all text\P8_medical\thesis_dataset\use_wav_raw\690695634\2652282074.wav	0	2	[3.027038097381592, 3.0465729236602783, 3.85026216506958, 0.8407726287841797, 1.442545771598816, 0.8878915309906006]	jd	1	2
169	169	353	jd	dx_90654848_29711141.wav	D:\hc--document\all text\P8_medical\thesis_dataset\use_wav_raw\90654848\29711141.wav	0	2	[3.4052329063415527, 3.6115317344665527, 3.8801372051239014, 1.4176664352416992, 1.209144115447998, 2.4548227787017822]	jd	1	2
170	170	397	jd	cy_682137714_2466628016.wav	D:\hc--document\all text\P8_medical\thesis_dataset\use_wav_raw\682137714\2466628016.wav	0	2	[3.0103442668914795, 3.2156879901885986, 3.832289934158325, 0.8809996843338013, 1.2546405792236328, 1.3569086790084839]	jd	1	2
171	171	1564	general	cy_723758551_3376927259.wav	D:\hc--document\all text\P8_medical\thesis_dataset\use_wav_raw\723758551\3376927259.wav	0	0	[3.1860196590423584, 1.8250161409378052, 1.803654670715332, 2.268605947494507, 1.588565707206726, 3.3660707473754883]	yl	0	5
172	172	797	general	dx_90091090_28617174.wav	D:\hc--document\all text\P8_medical\thesis_dataset\use_wav_raw\90091090\28617174.wav	0	0	[3.6597747802734375, 2.1459438800811768, 2.1368985176086426, 2.4849390983581543, 1.9625111818313599, 3.5984535217285156]	general	1	0
173	173	1534	general	dx_90412064_29494937.wav	D:\hc--document\all text\P8_medical\thesis_dataset\use_wav_raw\90412064\29494937.wav	0	0	[3.1851625442504883, 1.6691491603851318, 1.642175316810608, 2.337986707687378, 1.5421775579452515, 3.394320249557495]	yl	0	5
174	174	1569	general	cy_716720574_3215800305.wav	D:\hc--document\all text\P8_medical\thesis_dataset\use_wav_raw\716720574\3215800305.wav	0	0	[3.299886703491211, 0.4395499527454376, 1.4845787286758423, 2.863344192504883, 3.5171289443969727, 1.1224644184112549]	rouhe	0	4
175	175	1362	wz	cy_444410695_1098429480.wav	D:\hc--document\all text\P8_medical\thesis_dataset\use_wav_raw\444410695\1098429480.wav	0	3	[3.4957029819488525, 0.825691819190979, 0.8952386379241943, 3.5889532566070557, 2.7387325763702393, 2.855008602142334]	wz	1	3
176	176	1088	wz	cy_677628372_2368903892.wav	D:\hc--document\all text\P8_medical\thesis_dataset\use_wav_raw\677628372\2368903892.wav	0	3	[3.5014891624450684, 0.7595839500427246, 1.1229881048202515, 3.268604040145874, 2.641512155532837, 2.4383063316345215]	general	0	0
177	177	414	general	cy_694395526_2730056928.wav	D:\hc--document\all text\P8_medical\thesis_dataset\use_wav_raw\694395526\2730056928.wav	0	0	[3.3777034282684326, 0.4841841757297516, 0.9447198510169983, 3.1292214393615723, 2.9555559158325195, 2.404392957687378]	general	1	0
178	178	1357	fn	cy_651708503_2069532191.wav	D:\hc--document\all text\P8_medical\thesis_dataset\use_wav_raw\651708503\2069532191.wav	0	1	[3.121217966079712, 3.648409843444824, 3.558650493621826, 0.7258138656616211, 0.8882055282592773, 2.26670503616333]	fn	1	1
179	179	1745	rouhe	cy_676533421_2345373356.wav	D:\hc--document\all text\P8_medical\thesis_dataset\use_wav_raw\676533421\2345373356.wav	0	4	[3.4049441814422607, 1.2062604427337646, 1.4003220796585083, 2.6239733695983887, 2.2294719219207764, 2.5415618419647217]	general	0	0
180	180	384	yl	dx_61813637_17721953.wav	D:\hc--document\all text\P8_medical\thesis_dataset\use_wav_raw\61813637\17721953.wav	0	5	[3.2195441722869873, 2.0715274810791016, 1.882167935371399, 2.1890881061553955, 1.2256277799606323, 3.6277105808258057]	yl	1	5
181	181	1189	yl	cy_679263661_2404301356.wav	D:\hc--document\all text\P8_medical\thesis_dataset\use_wav_raw\679263661\2404301356.wav	0	5	[3.037769079208374, 3.471712827682495, 3.990861177444458, 0.7071832418441772, 1.1066092252731323, 1.1659473180770874]	jd	0	2
182	182	1294	fn	cy_711883544_3109328269.wav	D:\hc--document\all text\P8_medical\thesis_dataset\use_wav_raw\711883544\3109328269.wav	0	1	[2.818627119064331, 3.43552303314209, 2.9504191875457764, 0.942457914352417, 0.4959425628185272, 1.8629802465438843]	fn	1	1
183	183	1460	fn	cy_670086964_2210218968.wav	D:\hc--document\all text\P8_medical\thesis_dataset\use_wav_raw\670086964\2210218968.wav	0	1	[3.3874998092651367, 4.15301513671875, 4.620511531829834, 0.7446801662445068, 1.6993321180343628, 1.2197904586791992]	jd	0	2
184	184	354	fn	cy_657066666_2099137499.wav	D:\hc--document\all text\P8_medical\thesis_dataset\use_wav_raw\657066666\2099137499.wav	0	1	[3.039186477661133, 3.333017110824585, 3.4287753105163574, 0.9669038653373718, 1.1905052661895752, 2.61007022857666]	jd	0	2
185	185	355	rouhe	cy_722805386_3354344498.wav	D:\hc--document\all text\P8_medical\thesis_dataset\use_wav_raw\722805386\3354344498.wav	0	4	[3.2495405673980713, 0.7109124660491943, 1.241567611694336, 2.885875940322876, 3.1912288665771484, 1.3352423906326294]	general	0	0
186	186	878	jd	cy_723334167_3366469055.wav	D:\hc--document\all text\P8_medical\thesis_dataset\use_wav_raw\723334167\3366469055.wav	0	2	[2.874682903289795, 3.1135144233703613, 3.0252974033355713, 0.8802217245101929, 0.844545304775238, 2.0630130767822266]	fn	0	1
187	187	1544	jd	cy_678096592_2379022644.wav	D:\hc--document\all text\P8_medical\thesis_dataset\use_wav_raw\678096592\2379022644.wav	0	2	[2.9569246768951416, 2.467745065689087, 2.2947580814361572, 1.2859188318252563, 1.1632355451583862, 2.949044704437256]	general	0	0
188	188	179	jd	dx_92936190_32373338.wav	D:\hc--document\all text\P8_medical\thesis_dataset\use_wav_raw\92936190\32373338.wav	0	2	[3.3366925716400146, 3.65815806388855, 4.070509433746338, 1.0619862079620361, 1.290314793586731, 1.3179734945297241]	jd	1	2
189	189	1571	fn	dx_89573524_28106028.wav	D:\hc--document\all text\P8_medical\thesis_dataset\use_wav_raw\89573524\28106028.wav	0	1	[2.970752716064453, 3.1602275371551514, 3.365121841430664, 1.1686094999313354, 0.9167881011962891, 1.7962560653686523]	jd	0	2
190	190	1699	wz	cy_698224378_2811666934.wav	D:\hc--document\all text\P8_medical\thesis_dataset\use_wav_raw\698224378\2811666934.wav	0	3	[4.050570487976074, 0.9803792238235474, 1.398624062538147, 3.550037145614624, 3.234523057937622, 2.686624526977539]	general	0	0
191	191	705	rouhe	cy_660100677_2116072295.wav	D:\hc--document\all text\P8_medical\thesis_dataset\use_wav_raw\660100677\2116072295.wav	0	4	[3.686371088027954, 0.8706974983215332, 1.0333200693130493, 3.676846504211426, 2.680393695831299, 2.8548476696014404]	general	0	0
192	192	550	fn	dx_72660323_20398681.wav	D:\hc--document\all text\P8_medical\thesis_dataset\use_wav_raw\72660323\20398681.wav	0	1	[3.2809011936187744, 2.323594808578491, 1.8906946182250977, 2.1180953979492188, 0.9384322166442871, 3.552035093307495]	yl	0	5
193	193	798	fn	cy_681325538_2449998254.wav	D:\hc--document\all text\P8_medical\thesis_dataset\use_wav_raw\681325538\2449998254.wav	0	1	[3.2692766189575195, 0.3940586745738983, 0.5818079710006714, 3.2992472648620605, 2.6792609691619873, 2.3215649127960205]	wz	0	3
194	194	1184	fn	dx_86933504_25748939.wav	D:\hc--document\all text\P8_medical\thesis_dataset\use_wav_raw\86933504\25748939.wav	0	1	[3.372103452682495, 3.4531402587890625, 3.148059606552124, 1.360647201538086, 0.7406230568885803, 2.690032720565796]	fn	1	1
195	195	1328	wz	cy_684201707_2512051766.wav	D:\hc--document\all text\P8_medical\thesis_dataset\use_wav_raw\684201707\2512051766.wav	0	3	[2.9235849380493164, 1.3453055620193481, 0.8941822052001953, 2.7893996238708496, 1.5898985862731934, 3.583331823348999]	yl	0	5
196	196	237	wz	cy_684871343_2526811854.wav	D:\hc--document\all text\P8_medical\thesis_dataset\use_wav_raw\684871343\2526811854.wav	0	3	[2.8175125122070312, 3.3004584312438965, 4.4113569259643555, 0.34082573652267456, 2.051163911819458, 0.5101746320724487]	jd	0	2
197	197	519	wz	cy_712510924_3121640897.wav	D:\hc--document\all text\P8_medical\thesis_dataset\use_wav_raw\712510924\3121640897.wav	0	3	[3.0745105743408203, 1.5994964838027954, 1.3662861585617065, 2.5948240756988525, 1.5048236846923828, 3.518989086151123]	yl	0	5
198	198	333	yl	dx_91789934_30779491.wav	D:\hc--document\all text\P8_medical\thesis_dataset\use_wav_raw\91789934\30779491.wav	0	5	[3.297086477279663, 3.5186872482299805, 3.169931650161743, 1.277191162109375, 0.6433237195014954, 2.625976324081421]	fn	0	1
199	199	937	rouhe	cy_614247237_1870354565.wav	D:\hc--document\all text\P8_medical\thesis_dataset\use_wav_raw\614247237\1870354565.wav	0	4	[3.2810840606689453, 0.7897462844848633, 1.0486966371536255, 3.0193426609039307, 2.5942981243133545, 2.145023822784424]	general	0	0
200	200	1359	rouhe	cy_703630488_2932792126.wav	D:\hc--document\all text\P8_medical\thesis_dataset\use_wav_raw\703630488\2932792126.wav	0	4	[3.383355140686035, 0.3232475817203522, 0.6399307250976562, 3.5704503059387207, 2.818171262741089, 2.3830859661102295]	wz	0	3
201	201	511	jd	dx_62798936_17159192.wav	D:\hc--document\all text\P8_medical\thesis_dataset\use_wav_raw\62798936\17159192.wav	0	2	[3.356407642364502, 3.33152174949646, 3.821828603744507, 1.101944923400879, 1.4440168142318726, 1.575378179550171]	jd	1	2
202	202	1643	general	cy_679641359_2412639716.wav	D:\hc--document\all text\P8_medical\thesis_dataset\use_wav_raw\679641359\2412639716.wav	0	0	[3.446063995361328, 0.7054985761642456, 1.1788864135742188, 3.2343006134033203, 2.6137607097625732, 2.1444199085235596]	general	1	0
203	203	1556	fn	cy_712140011_3114357306.wav	D:\hc--document\all text\P8_medical\thesis_dataset\use_wav_raw\712140011\3114357306.wav	0	1	[3.0595645904541016, 3.4378206729888916, 3.0129284858703613, 1.329050898551941, 0.46575966477394104, 2.336169481277466]	fn	1	1
204	204	385	wz	cy_654360945_2087360213.wav	D:\hc--document\all text\P8_medical\thesis_dataset\use_wav_raw\654360945\2087360213.wav	0	3	[2.9712483882904053, 0.3142780363559723, 0.659103274345398, 3.0809388160705566, 2.417268991470337, 1.4645347595214844]	wz	1	3
205	205	1045	general	cy_703535914_2931337308.wav	D:\hc--document\all text\P8_medical\thesis_dataset\use_wav_raw\703535914\2931337308.wav	0	0	[2.9603195190429688, 1.9752980470657349, 1.823140025138855, 1.7383878231048584, 0.9050586819648743, 3.190847873687744]	yl	0	5
206	206	777	wz	cy_714071784_3152837321.wav	D:\hc--document\all text\P8_medical\thesis_dataset\use_wav_raw\714071784\3152837321.wav	0	3	[2.9667062759399414, 0.8498314619064331, 0.5206193923950195, 2.9750092029571533, 1.944404125213623, 3.1466224193573]	yl	0	5
207	207	1121	general	cy_680917326_2441094002.wav	D:\hc--document\all text\P8_medical\thesis_dataset\use_wav_raw\680917326\2441094002.wav	0	0	[2.8388261795043945, 1.6810311079025269, 1.5480676889419556, 2.0324184894561768, 1.3055734634399414, 3.3963727951049805]	yl	0	5
208	208	1568	yl	cy_553189053_1553192969.wav	D:\hc--document\all text\P8_medical\thesis_dataset\use_wav_raw\553189053\1553192969.wav	0	5	[3.12084698677063, 2.8935582637786865, 3.3430330753326416, 1.3762844800949097, 1.4951997995376587, 1.9723325967788696]	jd	0	2
209	209	1485	yl	cy_702469218_2905935704.wav	D:\hc--document\all text\P8_medical\thesis_dataset\use_wav_raw\702469218\2905935704.wav	0	5	[2.9165284633636475, 1.4898102283477783, 1.0157458782196045, 2.4709830284118652, 1.4099748134613037, 3.735917091369629]	yl	1	5
210	210	896	yl	cy_679815270_2416495694.wav	D:\hc--document\all text\P8_medical\thesis_dataset\use_wav_raw\679815270\2416495694.wav	0	5	[3.0187432765960693, 1.9387121200561523, 1.5419570207595825, 2.03692626953125, 0.9568623900413513, 3.6469805240631104]	yl	1	5
211	211	968	rouhe	cy_633692116_1974902246.wav	D:\hc--document\all text\P8_medical\thesis_dataset\use_wav_raw\633692116\1974902246.wav	0	4	[3.120965003967285, 2.200805187225342, 1.7700910568237305, 2.195909261703491, 1.140236496925354, 3.5947887897491455]	yl	0	5
212	212	870	fn	cy_724191805_3387662675.wav	D:\hc--document\all text\P8_medical\thesis_dataset\use_wav_raw\724191805\3387662675.wav	0	1	[3.113457441329956, 2.7980246543884277, 2.3575897216796875, 1.545634388923645, 1.0159525871276855, 3.529707908630371]	yl	0	5
213	213	305	general	cy_684673063_2522586172.wav	D:\hc--document\all text\P8_medical\thesis_dataset\use_wav_raw\684673063\2522586172.wav	0	0	[3.397279977798462, 1.0233113765716553, 1.2957079410552979, 2.990243911743164, 2.6735329627990723, 2.6714425086975098]	general	1	0
214	214	1156	yl	dx_91263415_30182852.wav	D:\hc--document\all text\P8_medical\thesis_dataset\use_wav_raw\91263415\30182852.wav	0	5	[3.011345386505127, 1.7632678747177124, 1.48698091506958, 2.288271427154541, 1.3098143339157104, 3.5933589935302734]	yl	1	5
215	215	164	fn	dx_84077211_28199438.wav	D:\hc--document\all text\P8_medical\thesis_dataset\use_wav_raw\84077211\28199438.wav	0	1	[3.13627028465271, 2.930751323699951, 2.8980963230133057, 1.2195616960525513, 0.8548755049705505, 2.7037296295166016]	general	0	0
216	216	1761	general	dx_92182539_31496260.wav	D:\hc--document\all text\P8_medical\thesis_dataset\use_wav_raw\92182539\31496260.wav	0	0	[3.9934751987457275, 1.343075156211853, 2.158987045288086, 3.1872596740722656, 3.567234754562378, 2.0888137817382812]	general	1	0
217	217	381	wz	cy_696249556_2768928014.wav	D:\hc--document\all text\P8_medical\thesis_dataset\use_wav_raw\696249556\2768928014.wav	0	3	[3.0664539337158203, 1.305370807647705, 0.7736385464668274, 3.0639455318450928, 1.6314786672592163, 3.597982406616211]	yl	0	5
218	218	842	jd	cy_674567771_2304261874.wav	D:\hc--document\all text\P8_medical\thesis_dataset\use_wav_raw\674567771\2304261874.wav	0	2	[3.0897037982940674, 3.374650239944458, 3.603797197341919, 1.156948447227478, 0.9174014329910278, 1.6653774976730347]	jd	1	2
219	219	85	general	cy_671610273_2241801158.wav	D:\hc--document\all text\P8_medical\thesis_dataset\use_wav_raw\671610273\2241801158.wav	0	0	[3.28617787361145, 3.3134450912475586, 3.8490498065948486, 1.3149327039718628, 1.6702197790145874, 1.9209063053131104]	jd	0	2
220	220	301	wz	dx_88164185_28089482.wav	D:\hc--document\all text\P8_medical\thesis_dataset\use_wav_raw\88164185\28089482.wav	0	3	[3.0287322998046875, 1.4118181467056274, 1.465325951576233, 2.490126609802246, 1.8127044439315796, 3.1105470657348633]	yl	0	5
221	221	694	wz	dx_90887975_30374429.wav	D:\hc--document\all text\P8_medical\thesis_dataset\use_wav_raw\90887975\30374429.wav	0	3	[3.4582595825195312, 0.717847466468811, 1.216607689857483, 3.136995315551758, 2.8296308517456055, 1.931942105293274]	general	0	0
222	222	1689	jd	dx_42783006_10913746.wav	D:\hc--document\all text\P8_medical\thesis_dataset\use_wav_raw\42783006\10913746.wav	0	2	[3.3657374382019043, 3.2863900661468506, 3.26446795463562, 1.2895432710647583, 1.0990186929702759, 2.428814649581909]	general	0	0
223	223	863	yl	cy_691806605_2675031612.wav	D:\hc--document\all text\P8_medical\thesis_dataset\use_wav_raw\691806605\2675031612.wav	0	5	[2.98866868019104, 1.986325979232788, 1.765080213546753, 1.736711859703064, 1.212003231048584, 3.3439838886260986]	yl	1	5
224	224	1421	general	dx_92462249_31819509.wav	D:\hc--document\all text\P8_medical\thesis_dataset\use_wav_raw\92462249\31819509.wav	0	0	[3.5419600009918213, 3.6127254962921143, 4.024538993835449, 1.193908929824829, 1.2872142791748047, 1.941460371017456]	jd	0	2
225	225	1737	jd	cy_724223711_3389579617.wav	D:\hc--document\all text\P8_medical\thesis_dataset\use_wav_raw\724223711\3389579617.wav	0	2	[3.241652011871338, 3.157372236251831, 3.634448289871216, 1.3416845798492432, 1.2406110763549805, 1.5243440866470337]	jd	1	2
226	226	1779	general	dx_90524113_29480546.wav	D:\hc--document\all text\P8_medical\thesis_dataset\use_wav_raw\90524113\29480546.wav	0	0	[3.201554775238037, 2.9800126552581787, 3.414323568344116, 1.4466917514801025, 1.3848854303359985, 1.9900788068771362]	jd	0	2
227	227	1562	general	cy_668900069_2185888476.wav	D:\hc--document\all text\P8_medical\thesis_dataset\use_wav_raw\668900069\2185888476.wav	0	0	[3.558148145675659, 0.9711579084396362, 1.0774000883102417, 3.2810888290405273, 2.314079523086548, 2.5926570892333984]	general	1	0
228	228	981	fn	dx_54326928_14435966.wav	D:\hc--document\all text\P8_medical\thesis_dataset\use_wav_raw\54326928\14435966.wav	0	1	[3.0511438846588135, 1.3501040935516357, 0.9730381965637207, 2.784062147140503, 1.4157136678695679, 3.4534854888916016]	yl	0	5
229	229	1014	rouhe	cy_715870668_3194561052.wav	D:\hc--document\all text\P8_medical\thesis_dataset\use_wav_raw\715870668\3194561052.wav	0	4	[3.4905402660369873, 0.8316758871078491, 1.6997803449630737, 2.984984874725342, 3.4001362323760986, 1.2979544401168823]	general	0	0
230	230	1262	yl	dx_87139441_26877361.wav	D:\hc--document\all text\P8_medical\thesis_dataset\use_wav_raw\87139441\26877361.wav	0	5	[3.31951904296875, 2.2093639373779297, 1.708756923675537, 2.4115967750549316, 1.1029746532440186, 3.96626353263855]	yl	1	5
231	231	600	fn	dx_90531699_29524345.wav	D:\hc--document\all text\P8_medical\thesis_dataset\use_wav_raw\90531699\29524345.wav	0	1	[3.2100350856781006, 3.29352068901062, 2.856980800628662, 1.543339729309082, 0.6147509217262268, 3.009249448776245]	fn	1	1
232	232	982	jd	cy_724096855_3385753834.wav	D:\hc--document\all text\P8_medical\thesis_dataset\use_wav_raw\724096855\3385753834.wav	0	2	[2.785256862640381, 2.9353411197662354, 3.1254162788391113, 1.1162546873092651, 0.9275657534599304, 1.4849426746368408]	jd	1	2
233	233	81	fn	dx_48356152_12671926.wav	D:\hc--document\all text\P8_medical\thesis_dataset\use_wav_raw\48356152\12671926.wav	0	1	[3.155801296234131, 3.7719836235046387, 3.6444883346557617, 0.8990610837936401, 0.5424149632453918, 2.1133134365081787]	fn	1	1
234	234	532	general	cy_674323954_2299000992.wav	D:\hc--document\all text\P8_medical\thesis_dataset\use_wav_raw\674323954\2299000992.wav	0	0	[2.9321367740631104, 1.7192355394363403, 2.035177707672119, 1.884604573249817, 1.9559288024902344, 3.2598698139190674]	yl	0	5
235	235	518	fn	cy_670975327_2228616590.wav	D:\hc--document\all text\P8_medical\thesis_dataset\use_wav_raw\670975327\2228616590.wav	0	1	[2.9871482849121094, 3.2707936763763428, 3.1916463375091553, 1.1727139949798584, 0.9315804243087769, 1.939762830734253]	fn	1	1
236	236	340	jd	dx_81387033_23177790.wav	D:\hc--document\all text\P8_medical\thesis_dataset\use_wav_raw\81387033\23177790.wav	0	2	[3.4924328327178955, 3.297562599182129, 3.7316854000091553, 1.304316759109497, 1.2987143993377686, 1.7388418912887573]	jd	1	2
237	237	994	fn	cy_717611825_3235293624.wav	D:\hc--document\all text\P8_medical\thesis_dataset\use_wav_raw\717611825\3235293624.wav	0	1	[2.967496395111084, 3.2450568675994873, 2.602358818054199, 1.4652897119522095, 0.5472452044487, 3.12509822845459]	fn	1	1
238	238	387	rouhe	dx_90602630_29426643.wav	D:\hc--document\all text\P8_medical\thesis_dataset\use_wav_raw\90602630\29426643.wav	0	4	[3.3509521484375, 0.6502808332443237, 1.029557466506958, 3.11490797996521, 2.580026388168335, 2.1676430702209473]	general	0	0
239	239	507	rouhe	cy_578868452_1685396744.wav	D:\hc--document\all text\P8_medical\thesis_dataset\use_wav_raw\578868452\1685396744.wav	0	4	[3.212553024291992, 1.6939380168914795, 1.8472257852554321, 2.2448577880859375, 2.251117706298828, 3.4435813426971436]	yl	0	5
240	240	499	fn	cy_682250053_2469006508.wav	D:\hc--document\all text\P8_medical\thesis_dataset\use_wav_raw\682250053\2469006508.wav	0	1	[3.1022040843963623, 3.8779261112213135, 3.7926337718963623, 0.6471757888793945, 0.8750066161155701, 2.087618112564087]	fn	1	1
241	241	1663	yl	cy_714649681_3166482216.wav	D:\hc--document\all text\P8_medical\thesis_dataset\use_wav_raw\714649681\3166482216.wav	0	5	[3.6119132041931152, 1.0522136688232422, 0.7340573072433472, 3.5951905250549316, 2.4930615425109863, 3.2610249519348145]	general	0	0
242	242	111	general	cy_677459191_2365269458.wav	D:\hc--document\all text\P8_medical\thesis_dataset\use_wav_raw\677459191\2365269458.wav	0	0	[3.3149964809417725, 3.39644455909729, 3.8604862689971924, 1.1868619918823242, 1.3868154287338257, 1.6990300416946411]	jd	0	2
243	243	63	yl	cy_692536604_2690848516.wav	D:\hc--document\all text\P8_medical\thesis_dataset\use_wav_raw\692536604\2690848516.wav	0	5	[2.967503309249878, 2.1096370220184326, 1.5863807201385498, 2.138836622238159, 1.3043935298919678, 3.8900249004364014]	yl	1	5
244	244	1769	fn	cy_723623232_3374737823.wav	D:\hc--document\all text\P8_medical\thesis_dataset\use_wav_raw\723623232\3374737823.wav	0	1	[2.8493599891662598, 3.3213117122650146, 2.7887258529663086, 1.0378918647766113, 0.3871748149394989, 2.3574233055114746]	fn	1	1
245	245	175	general	cy_231638915_396766914.wav	D:\hc--document\all text\P8_medical\thesis_dataset\use_wav_raw\231638915\396766914.wav	0	0	[3.347088575363159, 4.320893287658691, 4.747164249420166, 0.45404577255249023, 1.305163025856018, 1.0912995338439941]	jd	0	2
246	246	200	yl	dx_45581028_11690750.wav	D:\hc--document\all text\P8_medical\thesis_dataset\use_wav_raw\45581028\11690750.wav	0	5	[3.2241361141204834, 2.7986562252044678, 2.4049432277679443, 1.5480355024337769, 0.7289964556694031, 3.499171733856201]	yl	1	5
247	247	821	yl	cy_669782030_2203917866.wav	D:\hc--document\all text\P8_medical\thesis_dataset\use_wav_raw\669782030\2203917866.wav	0	5	[3.0649149417877197, 3.2728185653686523, 2.6949286460876465, 1.1443463563919067, 0.3789087235927582, 3.1745235919952393]	fn	0	1
248	248	835	jd	cy_722168333_3339564897.wav	D:\hc--document\all text\P8_medical\thesis_dataset\use_wav_raw\722168333\3339564897.wav	0	2	[3.0648229122161865, 3.187127113342285, 3.9864912033081055, 0.9735985994338989, 1.6036380529403687, 0.7191535234451294]	jd	1	2
249	249	1159	jd	cy_722007951_3336601462.wav	D:\hc--document\all text\P8_medical\thesis_dataset\use_wav_raw\722007951\3336601462.wav	0	2	[2.9195547103881836, 2.1156015396118164, 1.6685997247695923, 1.7754027843475342, 0.8069361448287964, 3.4596121311187744]	yl	0	5
250	250	235	general	cy_640797461_2013377105.wav	D:\hc--document\all text\P8_medical\thesis_dataset\use_wav_raw\640797461\2013377105.wav	0	0	[3.3111205101013184, 3.4858787059783936, 4.057195663452148, 1.1222844123840332, 1.761375069618225, 1.868557095527649]	jd	0	2
251	251	1038	general	dx_89505854_32243195.wav	D:\hc--document\all text\P8_medical\thesis_dataset\use_wav_raw\89505854\32243195.wav	0	0	[3.127898931503296, 0.9958814382553101, 1.5660407543182373, 2.347233772277832, 2.2101268768310547, 2.309778928756714]	general	1	0
252	252	1501	wz	dx_87048170_26355219.wav	D:\hc--document\all text\P8_medical\thesis_dataset\use_wav_raw\87048170\26355219.wav	0	3	[3.500379800796509, 0.6448123455047607, 0.9155533909797668, 3.446404457092285, 2.593304395675659, 2.3695895671844482]	general	0	0
253	253	1288	fn	cy_720202026_3295439297.wav	D:\hc--document\all text\P8_medical\thesis_dataset\use_wav_raw\720202026\3295439297.wav	0	1	[3.068061351776123, 2.4545822143554688, 1.9737850427627563, 1.9479745626449585, 1.062671422958374, 3.8769192695617676]	yl	0	5
254	254	935	general	dx_90857370_29846242.wav	D:\hc--document\all text\P8_medical\thesis_dataset\use_wav_raw\90857370\29846242.wav	0	0	[3.3834645748138428, 2.2160379886627197, 2.1342720985412598, 2.1682872772216797, 1.3316181898117065, 3.4492318630218506]	yl	0	5
255	255	109	jd	dx_84002155_30493501.wav	D:\hc--document\all text\P8_medical\thesis_dataset\use_wav_raw\84002155\30493501.wav	0	2	[3.745337963104248, 1.1242380142211914, 0.9723724126815796, 3.383735418319702, 2.3577027320861816, 3.091326951980591]	general	0	0
256	256	154	general	cy_178002072_263063240.wav	D:\hc--document\all text\P8_medical\thesis_dataset\use_wav_raw\178002072\263063240.wav	0	0	[3.2523951530456543, 2.4971115589141846, 2.643354892730713, 1.9543819427490234, 1.5484769344329834, 3.004483938217163]	general	1	0
257	257	1592	fn	cy_709863616_3069958162.wav	D:\hc--document\all text\P8_medical\thesis_dataset\use_wav_raw\709863616\3069958162.wav	0	1	[3.2980082035064697, 2.034210443496704, 2.000373363494873, 2.09140682220459, 1.2644208669662476, 3.082335948944092]	general	0	0
258	258	1492	fn	cy_719729442_3284966700.wav	D:\hc--document\all text\P8_medical\thesis_dataset\use_wav_raw\719729442\3284966700.wav	0	1	[3.031764268875122, 2.9398763179779053, 2.8410401344299316, 1.261320948600769, 0.8517848253250122, 2.853086471557617]	general	0	0
259	259	1034	rouhe	dx_89688608_29283668.wav	D:\hc--document\all text\P8_medical\thesis_dataset\use_wav_raw\89688608\29283668.wav	0	4	[3.2996041774749756, 0.6151344776153564, 1.0794602632522583, 3.0328269004821777, 2.484503984451294, 2.194709539413452]	general	0	0
260	260	1028	fn	dx_84251808_26963257.wav	D:\hc--document\all text\P8_medical\thesis_dataset\use_wav_raw\84251808\26963257.wav	0	1	[3.168222188949585, 4.54831075668335, 4.468661785125732, 0.5031831860542297, 0.9347719550132751, 1.4438155889511108]	fn	1	1
261	261	1448	wz	dx_90476239_29205955.wav	D:\hc--document\all text\P8_medical\thesis_dataset\use_wav_raw\90476239\29205955.wav	0	3	[3.219542980194092, 3.056689977645874, 4.007120132446289, 1.1188604831695557, 1.7247066497802734, 1.255560040473938]	jd	0	2
262	262	581	fn	cy_638183504_1999456325.wav	D:\hc--document\all text\P8_medical\thesis_dataset\use_wav_raw\638183504\1999456325.wav	0	1	[2.94402813911438, 2.8399040699005127, 2.3587756156921387, 1.5504573583602905, 0.5940932631492615, 3.20947265625]	yl	0	5
263	263	857	rouhe	dx_89256673_31477842.wav	D:\hc--document\all text\P8_medical\thesis_dataset\use_wav_raw\89256673\31477842.wav	0	4	[2.9715628623962402, 1.7535722255706787, 1.5828250646591187, 2.254092216491699, 1.5118972063064575, 3.561812162399292]	yl	0	5
264	264	357	yl	cy_720922051_3312582145.wav	D:\hc--document\all text\P8_medical\thesis_dataset\use_wav_raw\720922051\3312582145.wav	0	5	[2.966745138168335, 2.5664215087890625, 3.840561628341675, 0.8995541930198669, 2.448249340057373, 1.214489221572876]	jd	0	2
265	265	872	wz	cy_557725682_1575050687.wav	D:\hc--document\all text\P8_medical\thesis_dataset\use_wav_raw\557725682\1575050687.wav	0	3	[3.0331850051879883, 3.228651762008667, 4.103187561035156, 0.858264148235321, 1.697455883026123, 0.9195838570594788]	jd	0	2
266	266	854	fn	cy_714315642_3158426031.wav	D:\hc--document\all text\P8_medical\thesis_dataset\use_wav_raw\714315642\3158426031.wav	0	1	[2.871565818786621, 3.294440269470215, 3.0563645362854004, 0.6779067516326904, 0.7716373801231384, 2.0346837043762207]	fn	1	1
267	267	843	fn	cy_679965519_2419859336.wav	D:\hc--document\all text\P8_medical\thesis_dataset\use_wav_raw\679965519\2419859336.wav	0	1	[2.8613197803497314, 3.2411160469055176, 3.807689666748047, 0.6409022808074951, 1.333395004272461, 0.9357171654701233]	jd	0	2
268	268	1147	wz	cy_167014927_236437646.wav	D:\hc--document\all text\P8_medical\thesis_dataset\use_wav_raw\167014927\236437646.wav	0	3	[3.6920366287231445, 2.1640377044677734, 2.344587564468384, 2.5084550380706787, 2.2186992168426514, 3.5305368900299072]	general	0	0
269	269	325	fn	cy_678157101_2380279658.wav	D:\hc--document\all text\P8_medical\thesis_dataset\use_wav_raw\678157101\2380279658.wav	0	1	[3.0883185863494873, 3.3500139713287354, 3.5001401901245117, 1.1199332475662231, 1.0992685556411743, 1.7123323678970337]	jd	0	2
270	270	1773	yl	dx_89859674_28625320.wav	D:\hc--document\all text\P8_medical\thesis_dataset\use_wav_raw\89859674\28625320.wav	0	5	[3.38301157951355, 2.2120392322540283, 2.039355754852295, 2.0819292068481445, 1.6859171390533447, 3.720592498779297]	yl	1	5
271	271	496	yl	cy_628762791_1947990233.wav	D:\hc--document\all text\P8_medical\thesis_dataset\use_wav_raw\628762791\1947990233.wav	0	5	[3.123455762863159, 1.5083969831466675, 1.1847490072250366, 2.677950620651245, 1.7757320404052734, 3.401247024536133]	yl	1	5
272	272	828	wz	cy_687532443_2583756114.wav	D:\hc--document\all text\P8_medical\thesis_dataset\use_wav_raw\687532443\2583756114.wav	0	3	[3.3975937366485596, 0.5586391687393188, 0.6810363531112671, 3.3439764976501465, 2.795567750930786, 2.733698844909668]	general	0	0
273	273	604	wz	dx_87010433_26178295.wav	D:\hc--document\all text\P8_medical\thesis_dataset\use_wav_raw\87010433\26178295.wav	0	3	[3.3158791065216064, 0.5018781423568726, 1.0564494132995605, 3.080930471420288, 2.7210733890533447, 2.069608688354492]	general	0	0
274	274	380	rouhe	cy_717330981_3228284513.wav	D:\hc--document\all text\P8_medical\thesis_dataset\use_wav_raw\717330981\3228284513.wav	0	4	[3.454235553741455, 0.36609119176864624, 1.2592077255249023, 3.0521061420440674, 3.2489211559295654, 1.8591580390930176]	general	0	0
275	275	1370	wz	cy_722937484_3357845896.wav	D:\hc--document\all text\P8_medical\thesis_dataset\use_wav_raw\722937484\3357845896.wav	0	3	[3.392483711242676, 0.5282425880432129, 0.8868193626403809, 3.3148159980773926, 2.600233793258667, 1.916696310043335]	general	0	0
276	276	1651	rouhe	cy_711399245_3100341250.wav	D:\hc--document\all text\P8_medical\thesis_dataset\use_wav_raw\711399245\3100341250.wav	0	4	[3.143256664276123, 0.08567889779806137, 1.841497778892517, 2.9367942810058594, 4.267705917358398, 0.6862494945526123]	rouhe	1	4
277	277	427	rouhe	cy_714480587_3162254616.wav	D:\hc--document\all text\P8_medical\thesis_dataset\use_wav_raw\714480587\3162254616.wav	0	4	[2.881704807281494, 2.121211528778076, 1.6851557493209839, 1.8876440525054932, 1.097693920135498, 3.8436646461486816]	yl	0	5
278	278	809	fn	cy_676829726_2352892022.wav	D:\hc--document\all text\P8_medical\thesis_dataset\use_wav_raw\676829726\2352892022.wav	0	1	[3.007133960723877, 3.006789445877075, 2.817502737045288, 1.0947105884552002, 0.7261056303977966, 2.9700729846954346]	general	0	0
279	279	625	fn	cy_679263680_2404295116.wav	D:\hc--document\all text\P8_medical\thesis_dataset\use_wav_raw\679263680\2404295116.wav	0	1	[3.1597583293914795, 1.7278672456741333, 1.4900891780853271, 2.5818819999694824, 1.8078594207763672, 3.8922457695007324]	yl	0	5
280	280	1508	rouhe	cy_668274596_2173061324.wav	D:\hc--document\all text\P8_medical\thesis_dataset\use_wav_raw\668274596\2173061324.wav	0	4	[3.2653839588165283, 1.6410943269729614, 1.7250080108642578, 2.588296890258789, 2.2215282917022705, 2.997037410736084]	general	0	0
281	281	1488	fn	cy_671010187_2229322294.wav	D:\hc--document\all text\P8_medical\thesis_dataset\use_wav_raw\671010187\2229322294.wav	0	1	[2.8566291332244873, 3.1351029872894287, 4.063337326049805, 0.6906009912490845, 1.5483180284500122, 0.7029126882553101]	jd	0	2
282	282	308	jd	cy_720134895_3293790264.wav	D:\hc--document\all text\P8_medical\thesis_dataset\use_wav_raw\720134895\3293790264.wav	0	2	[2.7447011470794678, 3.1266913414001465, 3.917457342147827, 0.6707470417022705, 1.5712517499923706, 0.5826566219329834]	jd	1	2
283	283	1247	jd	cy_724418280_3392933683.wav	D:\hc--document\all text\P8_medical\thesis_dataset\use_wav_raw\724418280\3392933683.wav	0	2	[2.6886980533599854, 2.879722833633423, 2.967074394226074, 1.2267379760742188, 0.8151059746742249, 1.6293396949768066]	jd	1	2
284	284	691	jd	cy_674296546_2298440810.wav	D:\hc--document\all text\P8_medical\thesis_dataset\use_wav_raw\674296546\2298440810.wav	0	2	[3.258634090423584, 3.4932632446289062, 3.70678973197937, 1.310460090637207, 1.203141689300537, 2.106657028198242]	jd	1	2
285	285	148	yl	dx_92496854_31971537.wav	D:\hc--document\all text\P8_medical\thesis_dataset\use_wav_raw\92496854\31971537.wav	0	5	[3.1406517028808594, 2.5649335384368896, 2.7707581520080566, 1.5647989511489868, 0.9974179863929749, 2.640294313430786]	general	0	0
286	286	838	rouhe	cy_682776396_2480656528.wav	D:\hc--document\all text\P8_medical\thesis_dataset\use_wav_raw\682776396\2480656528.wav	0	4	[3.036203145980835, 0.6817861795425415, 1.4170960187911987, 2.529766321182251, 2.8517403602600098, 1.2491258382797241]	general	0	0
287	287	1144	rouhe	cy_724337314_3391415371.wav	D:\hc--document\all text\P8_medical\thesis_dataset\use_wav_raw\724337314\3391415371.wav	0	4	[3.420905590057373, 0.4118594229221344, 0.626429557800293, 3.7752938270568848, 2.6932783126831055, 2.266890287399292]	wz	0	3
288	288	958	general	cy_684210998_2512301356.wav	D:\hc--document\all text\P8_medical\thesis_dataset\use_wav_raw\684210998\2512301356.wav	0	0	[3.3373541831970215, 0.9791711568832397, 0.6361966729164124, 3.3512847423553467, 1.9927685260772705, 2.9777228832244873]	wz	0	3
289	289	1164	jd	cy_719319967_3274458337.wav	D:\hc--document\all text\P8_medical\thesis_dataset\use_wav_raw\719319967\3274458337.wav	0	2	[3.1985366344451904, 3.6010918617248535, 4.409523963928223, 0.6993855834007263, 1.480238676071167, 0.8412622809410095]	jd	1	2
290	290	1353	fn	dx_89119199_27767943.wav	D:\hc--document\all text\P8_medical\thesis_dataset\use_wav_raw\89119199\27767943.wav	0	1	[3.3213582038879395, 4.239332675933838, 4.040579319000244, 0.8634416460990906, 0.8170449733734131, 2.372124195098877]	fn	1	1
291	291	1032	fn	cy_675784808_2329833612.wav	D:\hc--document\all text\P8_medical\thesis_dataset\use_wav_raw\675784808\2329833612.wav	0	1	[3.022001028060913, 3.137752056121826, 3.2311129570007324, 1.0584412813186646, 1.0687612295150757, 2.3977112770080566]	jd	0	2
292	292	768	wz	cy_684346641_2515340536.wav	D:\hc--document\all text\P8_medical\thesis_dataset\use_wav_raw\684346641\2515340536.wav	0	3	[2.8585662841796875, 1.305411696434021, 0.9221246242523193, 2.6841695308685303, 1.9267020225524902, 3.3500964641571045]	yl	0	5
293	293	1740	fn	cy_557354795_1573266251.wav	D:\hc--document\all text\P8_medical\thesis_dataset\use_wav_raw\557354795\1573266251.wav	0	1	[2.9500861167907715, 3.6658308506011963, 3.873152017593384, 0.80683434009552, 1.0368328094482422, 1.21731436252594]	jd	0	2
294	294	595	general	cy_717083340_3223857401.wav	D:\hc--document\all text\P8_medical\thesis_dataset\use_wav_raw\717083340\3223857401.wav	0	0	[2.9017751216888428, 3.3497161865234375, 3.0516750812530518, 1.142082691192627, 0.6211161017417908, 2.023185968399048]	fn	0	1
295	295	1669	rouhe	cy_718792605_3262834370.wav	D:\hc--document\all text\P8_medical\thesis_dataset\use_wav_raw\718792605\3262834370.wav	0	4	[3.462709665298462, 0.47041749954223633, 2.06429386138916, 3.1242928504943848, 4.462233543395996, 0.45148488879203796]	rouhe	1	4
296	296	1518	fn	cy_683374276_2495081380.wav	D:\hc--document\all text\P8_medical\thesis_dataset\use_wav_raw\683374276\2495081380.wav	0	1	[3.107922315597534, 2.3673133850097656, 2.22965931892395, 2.0367536544799805, 1.2692549228668213, 3.185736894607544]	yl	0	5
297	297	788	rouhe	cy_716901975_3220117556.wav	D:\hc--document\all text\P8_medical\thesis_dataset\use_wav_raw\716901975\3220117556.wav	0	4	[3.1397459506988525, 0.39256972074508667, 1.3177688121795654, 3.0204029083251953, 3.7347664833068848, 1.5869029760360718]	rouhe	1	4
298	298	525	rouhe	cy_718109112_3247782714.wav	D:\hc--document\all text\P8_medical\thesis_dataset\use_wav_raw\718109112\3247782714.wav	0	4	[3.339799404144287, 0.5051541328430176, 1.4014075994491577, 2.965585708618164, 3.608096122741699, 1.523838758468628]	rouhe	1	4
299	299	1566	rouhe	cy_678973671_2397938898.wav	D:\hc--document\all text\P8_medical\thesis_dataset\use_wav_raw\678973671\2397938898.wav	0	4	[3.1564676761627197, 3.1745572090148926, 3.066636085510254, 1.2795941829681396, 0.7838600873947144, 2.5482497215270996]	fn	0	1
300	300	260	rouhe	cy_569701410_1635925481.wav	D:\hc--document\all text\P8_medical\thesis_dataset\use_wav_raw\569701410\1635925481.wav	0	4	[3.088550090789795, 1.2663123607635498, 1.2659727334976196, 2.608123302459717, 2.2090651988983154, 3.0662801265716553]	general	0	0
301	301	1455	rouhe	cy_705589852_2980479842.wav	D:\hc--document\all text\P8_medical\thesis_dataset\use_wav_raw\705589852\2980479842.wav	0	4	[3.3466858863830566, 0.5915040969848633, 1.167769432067871, 3.088222026824951, 3.2196977138519287, 2.2115771770477295]	general	0	0
302	302	1554	general	dx_90981972_29887152.wav	D:\hc--document\all text\P8_medical\thesis_dataset\use_wav_raw\90981972\29887152.wav	0	0	[3.3206701278686523, 1.427988886833191, 1.4629234075546265, 2.6322078704833984, 2.1639139652252197, 3.031229257583618]	general	1	0
303	303	1714	yl	dx_90703386_29687526.wav	D:\hc--document\all text\P8_medical\thesis_dataset\use_wav_raw\90703386\29687526.wav	0	5	[3.2780489921569824, 2.3729217052459717, 2.2915661334991455, 1.594550609588623, 1.1561590433120728, 3.129056930541992]	general	0	0
304	304	662	jd	cy_9823952_8902461.wav	D:\hc--document\all text\P8_medical\thesis_dataset\use_wav_raw\9823952\8902461.wav	0	2	[3.0972824096679688, 3.403000831604004, 4.110010147094727, 0.7924856543540955, 1.428849458694458, 0.9575051069259644]	jd	1	2
305	305	1082	wz	cy_720824072_3309509147.wav	D:\hc--document\all text\P8_medical\thesis_dataset\use_wav_raw\720824072\3309509147.wav	0	3	[3.0241665840148926, 0.23817263543605804, 0.29801976680755615, 3.198322296142578, 2.065882682800293, 1.950749158859253]	wz	1	3
306	306	939	general	cy_724394410_3393030175.wav	D:\hc--document\all text\P8_medical\thesis_dataset\use_wav_raw\724394410\3393030175.wav	0	0	[3.361996650695801, 0.0, 1.8199349641799927, 3.2917184829711914, 4.760214328765869, 0.7348812222480774]	rouhe	0	4
307	307	1444	wz	cy_724781603_3401549997.wav	D:\hc--document\all text\P8_medical\thesis_dataset\use_wav_raw\724781603\3401549997.wav	0	3	[3.070023775100708, 0.9138706922531128, 0.38091158866882324, 3.191635847091675, 1.921825647354126, 3.3231143951416016]	yl	0	5
308	308	627	rouhe	cy_714107978_3153998281.wav	D:\hc--document\all text\P8_medical\thesis_dataset\use_wav_raw\714107978\3153998281.wav	0	4	[3.259103775024414, 0.5443073511123657, 0.938564121723175, 3.175534725189209, 3.1039979457855225, 2.2273807525634766]	general	0	0
309	309	1163	rouhe	cy_703444340_2928317668.wav	D:\hc--document\all text\P8_medical\thesis_dataset\use_wav_raw\703444340\2928317668.wav	0	4	[2.965756893157959, 2.849392890930176, 4.416164875030518, 0.6721811294555664, 2.452925682067871, 0.45699435472488403]	jd	0	2
310	310	1513	yl	cy_689474307_2626046936.wav	D:\hc--document\all text\P8_medical\thesis_dataset\use_wav_raw\689474307\2626046936.wav	0	5	[2.806511163711548, 1.983117938041687, 1.6940170526504517, 1.4902229309082031, 1.2012892961502075, 3.2674126625061035]	yl	1	5
311	311	800	wz	cy_696816418_2781361922.wav	D:\hc--document\all text\P8_medical\thesis_dataset\use_wav_raw\696816418\2781361922.wav	0	3	[3.3218204975128174, 0.6504647731781006, 0.6323779225349426, 3.2455687522888184, 2.315927267074585, 2.369464635848999]	general	0	0
312	312	508	yl	dx_90868904_30243397.wav	D:\hc--document\all text\P8_medical\thesis_dataset\use_wav_raw\90868904\30243397.wav	0	5	[3.5022568702697754, 2.6048691272735596, 2.490962266921997, 1.8489582538604736, 1.4898759126663208, 3.461301326751709]	general	0	0
313	313	510	yl	cy_723261882_3365421612.wav	D:\hc--document\all text\P8_medical\thesis_dataset\use_wav_raw\723261882\3365421612.wav	0	5	[2.908398389816284, 1.7600189447402954, 1.1173512935638428, 2.422346353530884, 1.074729084968567, 3.914778470993042]	yl	1	5
314	314	214	fn	cy_688617282_2607351898.wav	D:\hc--document\all text\P8_medical\thesis_dataset\use_wav_raw\688617282\2607351898.wav	0	1	[3.0586156845092773, 3.4464471340179443, 3.370875835418701, 1.0424034595489502, 0.9316385984420776, 1.826537013053894]	fn	1	1
315	315	1089	general	dx_86293751_24754292.wav	D:\hc--document\all text\P8_medical\thesis_dataset\use_wav_raw\86293751\24754292.wav	0	0	[3.3615000247955322, 2.551431179046631, 3.2092039585113525, 1.7943052053451538, 2.0986416339874268, 1.990909457206726]	general	1	0
316	316	1358	yl	cy_714646789_3166249499.wav	D:\hc--document\all text\P8_medical\thesis_dataset\use_wav_raw\714646789\3166249499.wav	0	5	[2.8403923511505127, 2.0211362838745117, 1.3555718660354614, 2.1669442653656006, 0.9706551432609558, 3.940535306930542]	yl	1	5
317	317	950	general	dx_88165063_28098061.wav	D:\hc--document\all text\P8_medical\thesis_dataset\use_wav_raw\88165063\28098061.wav	0	0	[3.426456928253174, 0.840499997138977, 1.4573915004730225, 2.9424495697021484, 2.731651782989502, 1.4527463912963867]	general	1	0
318	318	1598	jd	cy_696855598_2781371748.wav	D:\hc--document\all text\P8_medical\thesis_dataset\use_wav_raw\696855598\2781371748.wav	0	2	[3.131340503692627, 3.365405559539795, 4.510100841522217, 0.7016350030899048, 2.0089786052703857, 0.6921402812004089]	jd	1	2
319	319	116	wz	cy_684042881_2508663428.wav	D:\hc--document\all text\P8_medical\thesis_dataset\use_wav_raw\684042881\2508663428.wav	0	3	[2.81935453414917, 1.3084721565246582, 0.6903290152549744, 2.6771271228790283, 1.6214898824691772, 3.7833073139190674]	yl	0	5
320	320	202	jd	cy_165279590_231853607.wav	D:\hc--document\all text\P8_medical\thesis_dataset\use_wav_raw\165279590\231853607.wav	0	2	[3.205232620239258, 3.6385457515716553, 4.219660758972168, 0.8220991492271423, 1.4124491214752197, 1.3486846685409546]	jd	1	2
321	321	887	yl	dx_87238779_25051491.wav	D:\hc--document\all text\P8_medical\thesis_dataset\use_wav_raw\87238779\25051491.wav	0	5	[3.2665982246398926, 2.191441297531128, 1.7429639101028442, 2.345194101333618, 1.3090647459030151, 4.244029998779297]	yl	1	5
322	322	659	jd	dx_78721679_22426977.wav	D:\hc--document\all text\P8_medical\thesis_dataset\use_wav_raw\78721679\22426977.wav	0	2	[3.3667173385620117, 3.2860779762268066, 4.110873699188232, 0.9992398619651794, 1.7773727178573608, 1.2966740131378174]	jd	1	2
323	323	772	wz	dx_51539147_13513937.wav	D:\hc--document\all text\P8_medical\thesis_dataset\use_wav_raw\51539147\13513937.wav	0	3	[3.588581085205078, 0.6267586946487427, 0.8559322953224182, 3.5825345516204834, 2.2509946823120117, 2.437943935394287]	general	0	0
324	324	475	yl	dx_57593707_15586735.wav	D:\hc--document\all text\P8_medical\thesis_dataset\use_wav_raw\57593707\15586735.wav	0	5	[2.9079246520996094, 1.7047394514083862, 1.4009500741958618, 2.2641584873199463, 1.3174291849136353, 3.737931489944458]	yl	1	5
325	325	1143	jd	cy_717345053_3229363611.wav	D:\hc--document\all text\P8_medical\thesis_dataset\use_wav_raw\717345053\3229363611.wav	0	2	[2.7604854106903076, 3.0173180103302, 3.231616258621216, 0.9371512532234192, 0.9563548564910889, 1.4099992513656616]	jd	1	2
326	326	1619	general	cy_711443760_3101068936.wav	D:\hc--document\all text\P8_medical\thesis_dataset\use_wav_raw\711443760\3101068936.wav	0	0	[3.2984039783477783, 0.4695568084716797, 1.1626873016357422, 3.0624682903289795, 3.176384210586548, 2.080308675765991]	general	1	0
327	327	408	general	cy_720725047_3306719914.wav	D:\hc--document\all text\P8_medical\thesis_dataset\use_wav_raw\720725047\3306719914.wav	0	0	[3.9027626514434814, 0.9228531122207642, 1.714822769165039, 3.200577735900879, 3.22676944732666, 2.2467567920684814]	general	1	0
328	328	266	wz	cy_720748709_3308734289.wav	D:\hc--document\all text\P8_medical\thesis_dataset\use_wav_raw\720748709\3308734289.wav	0	3	[3.1838271617889404, 0.49826517701148987, 0.36754631996154785, 3.446155071258545, 2.105531930923462, 2.3397674560546875]	wz	1	3
329	329	227	general	dx_89120853_27780727.wav	D:\hc--document\all text\P8_medical\thesis_dataset\use_wav_raw\89120853\27780727.wav	0	0	[3.207310676574707, 1.774006962776184, 1.6172990798950195, 2.5234148502349854, 1.496954321861267, 3.7514970302581787]	yl	0	5
330	330	324	rouhe	cy_715608565_3189007481.wav	D:\hc--document\all text\P8_medical\thesis_dataset\use_wav_raw\715608565\3189007481.wav	0	4	[3.248429775238037, 0.8654940128326416, 0.5286357998847961, 3.1503243446350098, 2.152285099029541, 2.7855615615844727]	general	0	0
331	331	1097	rouhe	cy_724050512_3383989705.wav	D:\hc--document\all text\P8_medical\thesis_dataset\use_wav_raw\724050512\3383989705.wav	0	4	[3.3316962718963623, 0.5346969366073608, 1.0173877477645874, 3.214221477508545, 3.242241382598877, 2.2759506702423096]	general	0	0
332	332	830	general	cy_724596878_3393649036.wav	D:\hc--document\all text\P8_medical\thesis_dataset\use_wav_raw\724596878\3393649036.wav	0	0	[2.922224283218384, 2.6429603099823, 3.3782405853271484, 1.204777479171753, 1.7776378393173218, 1.4372014999389648]	jd	0	2
333	333	1735	wz	cy_715069070_3176003058.wav	D:\hc--document\all text\P8_medical\thesis_dataset\use_wav_raw\715069070\3176003058.wav	0	3	[3.319484233856201, 0.9438332319259644, 0.9493799209594727, 2.9286434650421143, 2.262836456298828, 2.549696207046509]	general	0	0
334	334	1489	wz	dx_75388257_21267395.wav	D:\hc--document\all text\P8_medical\thesis_dataset\use_wav_raw\75388257\21267395.wav	0	3	[2.840092897415161, 1.0339553356170654, 0.5295340418815613, 2.919729471206665, 1.6556921005249023, 3.340635299682617]	yl	0	5
335	335	426	yl	dx_90846377_29784492.wav	D:\hc--document\all text\P8_medical\thesis_dataset\use_wav_raw\90846377\29784492.wav	0	5	[3.342478036880493, 2.0313875675201416, 2.138422966003418, 1.8220380544662476, 1.5976734161376953, 3.553621530532837]	yl	1	5
336	336	429	wz	cy_705249812_2970855652.wav	D:\hc--document\all text\P8_medical\thesis_dataset\use_wav_raw\705249812\2970855652.wav	0	3	[3.1712288856506348, 0.4202747046947479, 0.23514820635318756, 3.4850046634674072, 2.1774630546569824, 2.5697531700134277]	wz	1	3
337	337	1084	general	cy_710544297_3083726029.wav	D:\hc--document\all text\P8_medical\thesis_dataset\use_wav_raw\710544297\3083726029.wav	0	0	[3.388599157333374, 0.8487685918807983, 1.366607666015625, 2.7551825046539307, 2.7110037803649902, 1.4183807373046875]	general	1	0
338	338	1319	rouhe	cy_676607237_2346910710.wav	D:\hc--document\all text\P8_medical\thesis_dataset\use_wav_raw\676607237\2346910710.wav	0	4	[3.318657875061035, 0.7791635990142822, 1.6142966747283936, 2.86257266998291, 3.640519380569458, 1.0601712465286255]	rouhe	1	4
339	339	472	yl	cy_685165516_2532353842.wav	D:\hc--document\all text\P8_medical\thesis_dataset\use_wav_raw\685165516\2532353842.wav	0	5	[2.9376747608184814, 1.9563244581222534, 1.710158109664917, 1.7389075756072998, 1.2039297819137573, 3.253122091293335]	yl	1	5
340	340	1199	yl	cy_563370633_1602906065.wav	D:\hc--document\all text\P8_medical\thesis_dataset\use_wav_raw\563370633\1602906065.wav	0	5	[2.8842880725860596, 1.6283988952636719, 1.1163125038146973, 2.5240700244903564, 1.3023067712783813, 4.091067314147949]	yl	1	5
341	341	1048	wz	cy_594080135_1766260394.wav	D:\hc--document\all text\P8_medical\thesis_dataset\use_wav_raw\594080135\1766260394.wav	0	3	[2.859323501586914, 1.3353999853134155, 1.0145376920700073, 2.669609308242798, 1.6593104600906372, 3.5444374084472656]	yl	0	5
342	342	147	rouhe	cy_566097108_1617058052.wav	D:\hc--document\all text\P8_medical\thesis_dataset\use_wav_raw\566097108\1617058052.wav	0	4	[2.9087817668914795, 1.7755770683288574, 1.1929707527160645, 2.4455394744873047, 1.2148343324661255, 4.144295692443848]	yl	0	5
343	343	987	general	cy_701802966_2891253310.wav	D:\hc--document\all text\P8_medical\thesis_dataset\use_wav_raw\701802966\2891253310.wav	0	0	[2.8333985805511475, 1.6786983013153076, 1.2703869342803955, 2.279391050338745, 1.324857234954834, 3.5128560066223145]	yl	0	5
344	344	875	rouhe	cy_557457733_1573759847.wav	D:\hc--document\all text\P8_medical\thesis_dataset\use_wav_raw\557457733\1573759847.wav	0	4	[3.172576904296875, 1.088083028793335, 1.9569348096847534, 2.083632230758667, 3.0921874046325684, 1.1403825283050537]	general	0	0
345	345	222	yl	cy_632962808_1970830577.wav	D:\hc--document\all text\P8_medical\thesis_dataset\use_wav_raw\632962808\1970830577.wav	0	5	[3.0256965160369873, 1.8882408142089844, 1.5661098957061768, 2.0741348266601562, 1.3401196002960205, 3.569523334503174]	yl	1	5
346	346	1379	general	dx_57498113_15513710.wav	D:\hc--document\all text\P8_medical\thesis_dataset\use_wav_raw\57498113\15513710.wav	0	0	[3.7962961196899414, 0.9625812768936157, 1.9824987649917603, 2.9745378494262695, 3.528491735458374, 1.3568881750106812]	general	1	0
347	347	1373	jd	dx_54797222_14547171.wav	D:\hc--document\all text\P8_medical\thesis_dataset\use_wav_raw\54797222\14547171.wav	0	2	[3.370236873626709, 2.2412710189819336, 2.6630876064300537, 2.0453810691833496, 1.6127372980117798, 2.673917055130005]	general	0	0
348	348	1150	jd	cy_582347865_1703991221.wav	D:\hc--document\all text\P8_medical\thesis_dataset\use_wav_raw\582347865\1703991221.wav	0	2	[3.1039061546325684, 3.36739444732666, 4.240627765655518, 0.9100633859634399, 1.5384284257888794, 0.7099241018295288]	jd	1	2
349	349	909	rouhe	cy_717761239_3238139748.wav	D:\hc--document\all text\P8_medical\thesis_dataset\use_wav_raw\717761239\3238139748.wav	0	4	[2.9185245037078857, 2.442901611328125, 4.078747749328613, 0.9546558856964111, 2.4047865867614746, 0.5951679944992065]	jd	0	2
350	350	1311	yl	cy_717112104_3223842846.wav	D:\hc--document\all text\P8_medical\thesis_dataset\use_wav_raw\717112104\3223842846.wav	0	5	[2.7300760746002197, 1.6760609149932861, 1.158515214920044, 2.218212366104126, 1.3705027103424072, 3.8578834533691406]	yl	1	5
351	351	1210	wz	cy_690111432_2639575104.wav	D:\hc--document\all text\P8_medical\thesis_dataset\use_wav_raw\690111432\2639575104.wav	0	3	[3.3271169662475586, 0.44882142543792725, 0.8136544823646545, 3.382845163345337, 2.7476963996887207, 2.3074305057525635]	wz	1	3
352	352	1664	general	dx_89418155_27913531.wav	D:\hc--document\all text\P8_medical\thesis_dataset\use_wav_raw\89418155\27913531.wav	0	0	[3.3230953216552734, 2.0207531452178955, 1.693302035331726, 2.357239246368408, 1.7128543853759766, 3.7863106727600098]	yl	0	5
353	353	1364	wz	dx_86952035_25855325.wav	D:\hc--document\all text\P8_medical\thesis_dataset\use_wav_raw\86952035\25855325.wav	0	3	[2.8422369956970215, 1.3716105222702026, 0.8431540131568909, 2.7140254974365234, 1.5610073804855347, 3.4095335006713867]	yl	0	5
354	354	1187	fn	cy_674288176_2298256550.wav	D:\hc--document\all text\P8_medical\thesis_dataset\use_wav_raw\674288176\2298256550.wav	0	1	[2.9964101314544678, 3.5765817165374756, 3.084153413772583, 1.0814964771270752, 0.3390958607196808, 1.9733632802963257]	fn	1	1
355	355	1522	rouhe	cy_628685323_1947532604.wav	D:\hc--document\all text\P8_medical\thesis_dataset\use_wav_raw\628685323\1947532604.wav	0	4	[3.1091654300689697, 0.585261344909668, 1.2878968715667725, 2.7203214168548584, 3.0672457218170166, 1.4525214433670044]	general	0	0
356	356	521	jd	dx_91936028_30918011.wav	D:\hc--document\all text\P8_medical\thesis_dataset\use_wav_raw\91936028\30918011.wav	0	2	[3.072061538696289, 2.796383857727051, 3.5267043113708496, 1.2480688095092773, 1.8726410865783691, 2.133103609085083]	jd	1	2
357	357	180	rouhe	cy_723946961_3380778760.wav	D:\hc--document\all text\P8_medical\thesis_dataset\use_wav_raw\723946961\3380778760.wav	0	4	[3.187568187713623, 0.0, 0.8428664803504944, 3.40895414352417, 3.5385706424713135, 1.7898736000061035]	rouhe	1	4
358	358	892	general	cy_671188132_2233088288.wav	D:\hc--document\all text\P8_medical\thesis_dataset\use_wav_raw\671188132\2233088288.wav	0	0	[2.9962449073791504, 1.9757434129714966, 1.6164430379867554, 2.107891798019409, 1.2257663011550903, 3.8634192943573]	yl	0	5
359	359	640	general	cy_704438342_2951425164.wav	D:\hc--document\all text\P8_medical\thesis_dataset\use_wav_raw\704438342\2951425164.wav	0	0	[3.5644586086273193, 0.5812163352966309, 1.394195795059204, 3.037102460861206, 3.069045305252075, 2.0268681049346924]	general	1	0
360	360	143	jd	cy_672623566_2262992614.wav	D:\hc--document\all text\P8_medical\thesis_dataset\use_wav_raw\672623566\2262992614.wav	0	2	[3.1503591537475586, 3.2438509464263916, 3.475264310836792, 1.3080624341964722, 1.0777870416641235, 1.976123332977295]	jd	1	2
361	361	1261	jd	cy_431828810_1052612511.wav	D:\hc--document\all text\P8_medical\thesis_dataset\use_wav_raw\431828810\1052612511.wav	0	2	[3.1273422241210938, 3.285780191421509, 3.607372283935547, 1.1309623718261719, 1.2417654991149902, 1.7389295101165771]	jd	1	2
362	362	1647	jd	cy_723934593_3381264689.wav	D:\hc--document\all text\P8_medical\thesis_dataset\use_wav_raw\723934593\3381264689.wav	0	2	[3.1319117546081543, 3.549905300140381, 4.059786319732666, 0.8733352422714233, 1.3822906017303467, 1.129498839378357]	jd	1	2
363	363	254	general	cy_681879347_2462085388.wav	D:\hc--document\all text\P8_medical\thesis_dataset\use_wav_raw\681879347\2462085388.wav	0	0	[3.5152196884155273, 1.0964622497558594, 0.9238614439964294, 3.1098833084106445, 2.3226675987243652, 2.925891637802124]	general	1	0
364	364	1123	jd	cy_223230944_373348695.wav	D:\hc--document\all text\P8_medical\thesis_dataset\use_wav_raw\223230944\373348695.wav	0	2	[3.0883328914642334, 3.3542563915252686, 4.241217136383057, 0.8737180829048157, 1.6473952531814575, 0.7788472771644592]	jd	1	2
365	365	1589	fn	dx_17800682_8068582.wav	D:\hc--document\all text\P8_medical\thesis_dataset\use_wav_raw\17800682\8068582.wav	0	1	[3.1142830848693848, 3.250532388687134, 3.482210874557495, 1.194089651107788, 0.8491430878639221, 1.6765716075897217]	jd	0	2
366	366	411	general	cy_721134858_3316808966.wav	D:\hc--document\all text\P8_medical\thesis_dataset\use_wav_raw\721134858\3316808966.wav	0	0	[2.993969678878784, 2.374082088470459, 2.1741750240325928, 1.8632186651229858, 0.9128517508506775, 3.1740314960479736]	yl	0	5
367	367	1209	jd	cy_697201828_2791309556.wav	D:\hc--document\all text\P8_medical\thesis_dataset\use_wav_raw\697201828\2791309556.wav	0	2	[2.915285587310791, 2.83551287651062, 2.263852119445801, 1.2774178981781006, 0.5590711832046509, 3.2632248401641846]	yl	0	5
368	368	782	jd	cy_424151914_1023163422.wav	D:\hc--document\all text\P8_medical\thesis_dataset\use_wav_raw\424151914\1023163422.wav	0	2	[3.133301258087158, 3.3766579627990723, 3.268094062805176, 1.2662056684494019, 0.5738227367401123, 1.9122810363769531]	fn	0	1
369	369	193	fn	dx_90027146_28878183.wav	D:\hc--document\all text\P8_medical\thesis_dataset\use_wav_raw\90027146\28878183.wav	0	1	[3.197521448135376, 2.659714460372925, 2.43705677986145, 1.6058896780014038, 0.9992139935493469, 3.441418409347534]	yl	0	5
370	370	1302	rouhe	cy_571529426_1645563047.wav	D:\hc--document\all text\P8_medical\thesis_dataset\use_wav_raw\571529426\1645563047.wav	0	4	[3.184933662414551, 1.405335545539856, 1.5515658855438232, 2.5810353755950928, 2.4594693183898926, 2.850341320037842]	general	0	0
371	371	1531	jd	cy_188549662_289243016.wav	D:\hc--document\all text\P8_medical\thesis_dataset\use_wav_raw\188549662\289243016.wav	0	2	[2.8607468605041504, 3.2346062660217285, 4.179832935333252, 0.583073616027832, 1.5181330442428589, 0.5754465460777283]	jd	1	2
372	372	141	general	dx_45197161_11584285.wav	D:\hc--document\all text\P8_medical\thesis_dataset\use_wav_raw\45197161\11584285.wav	0	0	[3.5437307357788086, 2.052279233932495, 2.058187484741211, 2.4073829650878906, 1.703330397605896, 3.488224744796753]	general	1	0
373	373	1380	rouhe	cy_719135963_3270070951.wav	D:\hc--document\all text\P8_medical\thesis_dataset\use_wav_raw\719135963\3270070951.wav	0	4	[2.859450340270996, 1.926253318786621, 1.4207677841186523, 2.096374273300171, 1.5285564661026, 3.6757497787475586]	yl	0	5
374	374	936	yl	cy_714205001_3155655652.wav	D:\hc--document\all text\P8_medical\thesis_dataset\use_wav_raw\714205001\3155655652.wav	0	5	[2.904360771179199, 1.883313536643982, 1.3608894348144531, 2.1421890258789062, 1.3469700813293457, 3.719156503677368]	yl	1	5
375	375	577	fn	cy_720469683_3301763806.wav	D:\hc--document\all text\P8_medical\thesis_dataset\use_wav_raw\720469683\3301763806.wav	0	1	[2.8871381282806396, 2.8772239685058594, 2.5073139667510986, 1.4824501276016235, 0.40588006377220154, 2.925217866897583]	yl	0	5
376	376	1198	rouhe	cy_724591884_3396653205.wav	D:\hc--document\all text\P8_medical\thesis_dataset\use_wav_raw\724591884\3396653205.wav	0	4	[2.370371103286743, 1.0281703472137451, 0.4797287881374359, 2.3293633460998535, 1.2771544456481934, 3.119642496109009]	yl	0	5
377	377	1332	fn	cy_663262541_2133246854.wav	D:\hc--document\all text\P8_medical\thesis_dataset\use_wav_raw\663262541\2133246854.wav	0	1	[3.0581512451171875, 1.9688639640808105, 1.7591559886932373, 1.9652055501937866, 0.9229471683502197, 3.45477032661438]	yl	0	5
378	378	1296	general	cy_720622083_3304966763.wav	D:\hc--document\all text\P8_medical\thesis_dataset\use_wav_raw\720622083\3304966763.wav	0	0	[2.672398805618286, 1.4906816482543945, 1.1744027137756348, 2.125368356704712, 1.4515337944030762, 3.5364294052124023]	yl	0	5
379	379	1016	general	cy_667408124_2155473284.wav	D:\hc--document\all text\P8_medical\thesis_dataset\use_wav_raw\667408124\2155473284.wav	0	0	[3.152505874633789, 1.720420241355896, 1.202029824256897, 2.7114973068237305, 1.2807282209396362, 3.8953566551208496]	yl	0	5
380	380	432	wz	cy_672234727_2254880404.wav	D:\hc--document\all text\P8_medical\thesis_dataset\use_wav_raw\672234727\2254880404.wav	0	3	[3.233262538909912, 1.2101118564605713, 0.7641246914863586, 3.109523057937622, 1.9311326742172241, 3.232261896133423]	general	0	0
381	381	1435	yl	cy_689308895_2622446078.wav	D:\hc--document\all text\P8_medical\thesis_dataset\use_wav_raw\689308895\2622446078.wav	0	5	[2.872091054916382, 1.8969515562057495, 1.115314245223999, 2.431852102279663, 1.2024121284484863, 4.309420108795166]	yl	1	5
382	382	1682	fn	cy_698880986_2827251412.wav	D:\hc--document\all text\P8_medical\thesis_dataset\use_wav_raw\698880986\2827251412.wav	0	1	[3.1476473808288574, 3.3952252864837646, 4.1427507400512695, 0.9160031676292419, 1.3875861167907715, 0.8595952391624451]	jd	0	2
383	383	515	jd	cy_438966580_1078522692.wav	D:\hc--document\all text\P8_medical\thesis_dataset\use_wav_raw\438966580\1078522692.wav	0	2	[3.2672371864318848, 3.8806676864624023, 4.599245548248291, 0.7027701735496521, 1.9964483976364136, 0.7629117965698242]	jd	1	2
384	384	1229	general	cy_714789523_3169675879.wav	D:\hc--document\all text\P8_medical\thesis_dataset\use_wav_raw\714789523\3169675879.wav	0	0	[2.9923648834228516, 1.523654580116272, 0.9650135636329651, 2.6409919261932373, 1.4495329856872559, 3.8773021697998047]	yl	0	5
385	385	474	wz	dx_61510427_16794525.wav	D:\hc--document\all text\P8_medical\thesis_dataset\use_wav_raw\61510427\16794525.wav	0	3	[3.5791642665863037, 0.4444369077682495, 1.0631968975067139, 3.4395933151245117, 2.614853858947754, 2.1656947135925293]	general	0	0
386	386	1764	general	cy_677768140_2371884476.wav	D:\hc--document\all text\P8_medical\thesis_dataset\use_wav_raw\677768140\2371884476.wav	0	0	[3.4169375896453857, 0.7253415584564209, 1.3374913930892944, 3.225149154663086, 3.061521530151367, 1.8625917434692383]	general	1	0
387	387	1515	yl	cy_671725915_2245972432.wav	D:\hc--document\all text\P8_medical\thesis_dataset\use_wav_raw\671725915\2245972432.wav	0	5	[2.9462409019470215, 3.391385078430176, 4.084868907928467, 0.6889041066169739, 1.3636940717697144, 1.0226668119430542]	jd	0	2
388	388	931	fn	cy_669308120_2194114230.wav	D:\hc--document\all text\P8_medical\thesis_dataset\use_wav_raw\669308120\2194114230.wav	0	1	[2.808380365371704, 3.93251895904541, 3.627300262451172, 0.5166972279548645, 0.5906910300254822, 1.5725579261779785]	fn	1	1
389	389	1017	yl	cy_723049489_3360860389.wav	D:\hc--document\all text\P8_medical\thesis_dataset\use_wav_raw\723049489\3360860389.wav	0	5	[2.7979938983917236, 2.080718755722046, 1.5502108335494995, 1.769166111946106, 1.1077414751052856, 3.5751235485076904]	yl	1	5
390	390	1542	fn	cy_714946614_3172636112.wav	D:\hc--document\all text\P8_medical\thesis_dataset\use_wav_raw\714946614\3172636112.wav	0	1	[3.0021913051605225, 3.6842689514160156, 3.454972743988037, 0.9869372248649597, 0.6357585191726685, 1.6412116289138794]	fn	1	1
391	391	1782	jd	cy_700948680_2872423776.wav	D:\hc--document\all text\P8_medical\thesis_dataset\use_wav_raw\700948680\2872423776.wav	0	2	[3.0728840827941895, 4.042274475097656, 4.344144344329834, 0.6571365594863892, 1.16990065574646, 0.7646365761756897]	jd	1	2
392	392	808	wz	cy_671953360_2248928812.wav	D:\hc--document\all text\P8_medical\thesis_dataset\use_wav_raw\671953360\2248928812.wav	0	3	[3.462761163711548, 0.7011346817016602, 0.7558214664459229, 3.4023966789245605, 2.4173896312713623, 2.8191401958465576]	general	0	0
393	393	814	yl	cy_694053230_2722897016.wav	D:\hc--document\all text\P8_medical\thesis_dataset\use_wav_raw\694053230\2722897016.wav	0	5	[3.3478782176971436, 0.6110024452209473, 0.7996377944946289, 3.399869680404663, 2.856564521789551, 2.744067907333374]	wz	0	3
394	394	1027	rouhe	dx_87462407_25476762.wav	D:\hc--document\all text\P8_medical\thesis_dataset\use_wav_raw\87462407\25476762.wav	0	4	[3.164795160293579, 1.90248703956604, 2.0577311515808105, 1.8994537591934204, 1.6107503175735474, 3.4485116004943848]	yl	0	5
395	395	1349	general	dx_87471159_25524554.wav	D:\hc--document\all text\P8_medical\thesis_dataset\use_wav_raw\87471159\25524554.wav	0	0	[3.2997710704803467, 1.2589969635009766, 0.7106786370277405, 3.1417722702026367, 1.8801240921020508, 3.4022600650787354]	yl	0	5
396	396	72	general	cy_629693663_1953141368.wav	D:\hc--document\all text\P8_medical\thesis_dataset\use_wav_raw\629693663\1953141368.wav	0	0	[3.2542543411254883, 1.1700478792190552, 0.8082137107849121, 3.0665175914764404, 1.9322236776351929, 2.9908621311187744]	general	1	0
397	397	1694	fn	dx_68499243_19155825.wav	D:\hc--document\all text\P8_medical\thesis_dataset\use_wav_raw\68499243\19155825.wav	0	1	[3.0192201137542725, 2.190465211868286, 2.4142680168151855, 1.793106198310852, 1.2054470777511597, 2.7807323932647705]	general	0	0
398	398	1086	fn	cy_718182843_3248800987.wav	D:\hc--document\all text\P8_medical\thesis_dataset\use_wav_raw\718182843\3248800987.wav	0	1	[2.723555326461792, 3.766777992248535, 3.233525514602661, 0.778083324432373, 0.3820212781429291, 1.5579394102096558]	fn	1	1
399	399	133	wz	dx_81749576_27261244.wav	D:\hc--document\all text\P8_medical\thesis_dataset\use_wav_raw\81749576\27261244.wav	0	3	[3.785463333129883, 1.0202914476394653, 1.3463631868362427, 3.3621418476104736, 2.5525197982788086, 1.9241589307785034]	general	0	0
400	400	533	fn	cy_683364600_2493445576.wav	D:\hc--document\all text\P8_medical\thesis_dataset\use_wav_raw\683364600\2493445576.wav	0	1	[3.029834270477295, 1.9919722080230713, 1.4450373649597168, 2.1589977741241455, 1.2224012613296509, 3.7375621795654297]	yl	0	5
401	401	497	wz	dx_88615322_26799927.wav	D:\hc--document\all text\P8_medical\thesis_dataset\use_wav_raw\88615322\26799927.wav	0	3	[3.6920523643493652, 0.616876482963562, 1.0547987222671509, 3.4782004356384277, 2.7328319549560547, 2.3024260997772217]	general	0	0
402	402	541	fn	cy_685383278_2536886892.wav	D:\hc--document\all text\P8_medical\thesis_dataset\use_wav_raw\685383278\2536886892.wav	0	1	[3.0122640132904053, 3.8188602924346924, 3.7441940307617188, 0.576910138130188, 0.6228973865509033, 1.4407144784927368]	fn	1	1
403	403	972	jd	cy_723425298_3369053346.wav	D:\hc--document\all text\P8_medical\thesis_dataset\use_wav_raw\723425298\3369053346.wav	0	2	[3.093790292739868, 3.457160711288452, 3.8657853603363037, 0.6765458583831787, 1.1568800210952759, 1.467451572418213]	jd	1	2
404	404	389	wz	dx_70214167_19771450.wav	D:\hc--document\all text\P8_medical\thesis_dataset\use_wav_raw\70214167\19771450.wav	0	3	[3.6477603912353516, 1.1512949466705322, 2.191287040710449, 2.7032666206359863, 3.314202308654785, 1.3150207996368408]	general	0	0
405	405	1098	jd	cy_561428229_1593007709.wav	D:\hc--document\all text\P8_medical\thesis_dataset\use_wav_raw\561428229\1593007709.wav	0	2	[2.985245704650879, 2.9721031188964844, 3.941199779510498, 0.6839070320129395, 1.5771235227584839, 0.709643542766571]	jd	1	2
406	406	658	yl	cy_438149730_1075636098.wav	D:\hc--document\all text\P8_medical\thesis_dataset\use_wav_raw\438149730\1075636098.wav	0	5	[3.3882062435150146, 1.9484269618988037, 2.3695626258850098, 1.8196022510528564, 1.8867267370224, 2.9287307262420654]	general	0	0
407	407	623	wz	cy_692825905_2697051120.wav	D:\hc--document\all text\P8_medical\thesis_dataset\use_wav_raw\692825905\2697051120.wav	0	3	[3.4393362998962402, 0.7507449388504028, 0.7162584662437439, 3.5302088260650635, 2.446561098098755, 2.7822983264923096]	wz	1	3
408	408	1469	wz	cy_691547923_2669417430.wav	D:\hc--document\all text\P8_medical\thesis_dataset\use_wav_raw\691547923\2669417430.wav	0	3	[3.604572057723999, 0.5866943597793579, 0.9878510236740112, 3.649510622024536, 2.8310539722442627, 2.413403034210205]	wz	1	3
409	409	1182	fn	cy_698742814_2823286980.wav	D:\hc--document\all text\P8_medical\thesis_dataset\use_wav_raw\698742814\2823286980.wav	0	1	[2.9557957649230957, 3.2753818035125732, 3.762455701828003, 0.7065747976303101, 1.3580392599105835, 1.0277975797653198]	jd	0	2
410	410	1178	rouhe	cy_715799261_3193810741.wav	D:\hc--document\all text\P8_medical\thesis_dataset\use_wav_raw\715799261\3193810741.wav	0	4	[3.5410003662109375, 0.9555821418762207, 2.166999340057373, 2.500776767730713, 3.2961606979370117, 1.135522484779358]	general	0	0
411	411	231	fn	cy_555259120_1563158624.wav	D:\hc--document\all text\P8_medical\thesis_dataset\use_wav_raw\555259120\1563158624.wav	0	1	[3.0774219036102295, 3.302889823913574, 4.003247261047363, 0.8661719560623169, 1.5264558792114258, 0.9802132248878479]	jd	0	2
412	412	107	general	cy_714873128_3171101252.wav	D:\hc--document\all text\P8_medical\thesis_dataset\use_wav_raw\714873128\3171101252.wav	0	0	[3.338735818862915, 2.224132537841797, 2.391209363937378, 2.202887773513794, 2.051114320755005, 3.5178043842315674]	yl	0	5
413	413	1726	general	cy_700580316_2864317380.wav	D:\hc--document\all text\P8_medical\thesis_dataset\use_wav_raw\700580316\2864317380.wav	0	0	[3.13781476020813, 1.4684075117111206, 2.549097776412964, 1.9189249277114868, 2.9316344261169434, 1.7925441265106201]	general	1	0
414	414	158	wz	dx_89180770_31081424.wav	D:\hc--document\all text\P8_medical\thesis_dataset\use_wav_raw\89180770\31081424.wav	0	3	[3.552218198776245, 0.9382966756820679, 0.9892878532409668, 3.2024455070495605, 2.3264949321746826, 2.796914577484131]	general	0	0
415	415	1128	fn	cy_722201800_3340754140.wav	D:\hc--document\all text\P8_medical\thesis_dataset\use_wav_raw\722201800\3340754140.wav	0	1	[2.875817060470581, 4.060971260070801, 3.9516634941101074, 0.37506598234176636, 0.8695797324180603, 0.9081008434295654]	fn	1	1
416	416	557	wz	cy_677074100_2356906376.wav	D:\hc--document\all text\P8_medical\thesis_dataset\use_wav_raw\677074100\2356906376.wav	0	3	[2.6027848720550537, 1.2223820686340332, 1.117533564567566, 2.4365763664245605, 1.4675486087799072, 3.2543790340423584]	yl	0	5
417	417	750	fn	dx_64474308_21782530.wav	D:\hc--document\all text\P8_medical\thesis_dataset\use_wav_raw\64474308\21782530.wav	0	1	[2.9703829288482666, 3.6394643783569336, 3.442727565765381, 0.8293890953063965, 0.4557614028453827, 1.5383979082107544]	fn	1	1
418	418	122	jd	dx_85812693_24633123.wav	D:\hc--document\all text\P8_medical\thesis_dataset\use_wav_raw\85812693\24633123.wav	0	2	[3.3857316970825195, 3.155768394470215, 3.121123790740967, 1.6159719228744507, 1.0826654434204102, 3.0961005687713623]	general	0	0
419	419	406	fn	dx_92144041_31318588.wav	D:\hc--document\all text\P8_medical\thesis_dataset\use_wav_raw\92144041\31318588.wav	0	1	[3.1332342624664307, 2.4826302528381348, 2.5366663932800293, 1.6510584354400635, 0.9067991971969604, 2.4514880180358887]	general	0	0
420	420	1720	yl	cy_559757883_1584862448.wav	D:\hc--document\all text\P8_medical\thesis_dataset\use_wav_raw\559757883\1584862448.wav	0	5	[3.288191318511963, 3.4945263862609863, 3.05495285987854, 1.5892634391784668, 0.8594247698783875, 3.278188705444336]	fn	0	1
421	421	615	wz	dx_91021200_30112857.wav	D:\hc--document\all text\P8_medical\thesis_dataset\use_wav_raw\91021200\30112857.wav	0	3	[2.9424967765808105, 1.4706213474273682, 1.5514585971832275, 2.258639097213745, 1.5916506052017212, 3.5639379024505615]	yl	0	5
422	422	402	jd	cy_678734314_2392696600.wav	D:\hc--document\all text\P8_medical\thesis_dataset\use_wav_raw\678734314\2392696600.wav	0	2	[3.1254560947418213, 3.4402055740356445, 3.8127660751342773, 1.1068719625473022, 1.2859439849853516, 1.5616426467895508]	jd	1	2
423	423	191	yl	dx_92459732_31781964.wav	D:\hc--document\all text\P8_medical\thesis_dataset\use_wav_raw\92459732\31781964.wav	0	5	[3.3020763397216797, 1.0454031229019165, 1.1767005920410156, 2.850955009460449, 2.4058454036712646, 2.8431148529052734]	general	0	0
424	424	1110	fn	cy_678394344_2385292186.wav	D:\hc--document\all text\P8_medical\thesis_dataset\use_wav_raw\678394344\2385292186.wav	0	1	[3.4220619201660156, 0.9121167659759521, 0.7067535519599915, 3.423537492752075, 2.061108112335205, 2.9713687896728516]	wz	0	3
425	425	1654	yl	cy_720013101_3290399674.wav	D:\hc--document\all text\P8_medical\thesis_dataset\use_wav_raw\720013101\3290399674.wav	0	5	[3.589721918106079, 0.87640380859375, 1.3601747751235962, 3.166579246520996, 3.0739643573760986, 2.3125808238983154]	general	0	0
426	426	1050	jd	cy_670623367_2221339414.wav	D:\hc--document\all text\P8_medical\thesis_dataset\use_wav_raw\670623367\2221339414.wav	0	2	[3.0602996349334717, 1.5069081783294678, 1.6583762168884277, 2.3538899421691895, 1.920898675918579, 3.505486488342285]	yl	0	5
427	427	1290	wz	dx_88270974_26621419.wav	D:\hc--document\all text\P8_medical\thesis_dataset\use_wav_raw\88270974\26621419.wav	0	3	[3.213383197784424, 0.675295352935791, 0.5036621689796448, 3.303966999053955, 2.0068390369415283, 2.557023286819458]	wz	1	3
428	428	858	yl	cy_702647882_2910167582.wav	D:\hc--document\all text\P8_medical\thesis_dataset\use_wav_raw\702647882\2910167582.wav	0	5	[3.089611530303955, 1.9439164400100708, 1.5358426570892334, 2.1635758876800537, 1.2484744787216187, 3.710618734359741]	yl	1	5
429	429	312	jd	cy_672222620_2254657778.wav	D:\hc--document\all text\P8_medical\thesis_dataset\use_wav_raw\672222620\2254657778.wav	0	2	[2.934304714202881, 3.2137320041656494, 3.209641695022583, 1.249733567237854, 0.7250143885612488, 1.4967378377914429]	fn	0	1
430	430	195	jd	cy_723054910_3361190968.wav	D:\hc--document\all text\P8_medical\thesis_dataset\use_wav_raw\723054910\3361190968.wav	0	2	[2.928678035736084, 1.836431622505188, 1.5320640802383423, 2.056989908218384, 1.194170355796814, 3.51665997505188]	yl	0	5
431	431	142	general	cy_625269188_1929031364.wav	D:\hc--document\all text\P8_medical\thesis_dataset\use_wav_raw\625269188\1929031364.wav	0	0	[3.1441407203674316, 2.945305824279785, 3.873185873031616, 0.9738603234291077, 1.827775478363037, 1.4284822940826416]	jd	0	2
432	432	488	rouhe	cy_719846647_3286941480.wav	D:\hc--document\all text\P8_medical\thesis_dataset\use_wav_raw\719846647\3286941480.wav	0	4	[3.414168119430542, 0.42955493927001953, 1.1260026693344116, 3.1134376525878906, 3.179690361022949, 2.1590640544891357]	general	0	0
433	433	923	general	cy_673926093_2290554084.wav	D:\hc--document\all text\P8_medical\thesis_dataset\use_wav_raw\673926093\2290554084.wav	0	0	[2.934136152267456, 2.6253228187561035, 3.7714741230010986, 0.9575207233428955, 1.6603384017944336, 0.815369725227356]	jd	0	2
434	434	862	rouhe	cy_719797188_3285731005.wav	D:\hc--document\all text\P8_medical\thesis_dataset\use_wav_raw\719797188\3285731005.wav	0	4	[3.4614670276641846, 0.6642614603042603, 1.6810165643692017, 2.7787692546844482, 3.304076910018921, 1.6658923625946045]	general	0	0
435	435	368	rouhe	cy_718032193_3244530276.wav	D:\hc--document\all text\P8_medical\thesis_dataset\use_wav_raw\718032193\3244530276.wav	0	4	[3.410897731781006, 0.5054324865341187, 0.8501487374305725, 3.3893532752990723, 2.9076826572418213, 2.3728411197662354]	general	0	0
436	436	1649	general	dx_91819631_30944991.wav	D:\hc--document\all text\P8_medical\thesis_dataset\use_wav_raw\91819631\30944991.wav	0	0	[3.4065845012664795, 0.7675433158874512, 1.5994899272918701, 2.784081220626831, 2.8651931285858154, 1.1435818672180176]	general	1	0
437	437	1161	yl	dx_84229532_26857288.wav	D:\hc--document\all text\P8_medical\thesis_dataset\use_wav_raw\84229532\26857288.wav	0	5	[3.5146045684814453, 2.153580904006958, 1.7167906761169434, 2.6215357780456543, 1.7608596086502075, 4.2176289558410645]	yl	1	5
438	438	869	fn	cy_724798577_3402674157.wav	D:\hc--document\all text\P8_medical\thesis_dataset\use_wav_raw\724798577\3402674157.wav	0	1	[3.020160675048828, 2.823310136795044, 2.602991819381714, 1.3272761106491089, 1.077214002609253, 2.828856945037842]	general	0	0
439	439	469	jd	cy_677755447_2371607080.wav	D:\hc--document\all text\P8_medical\thesis_dataset\use_wav_raw\677755447\2371607080.wav	0	2	[3.2443230152130127, 3.564040422439575, 3.8637149333953857, 1.19866943359375, 1.523391604423523, 1.5517393350601196]	jd	1	2
440	440	1496	yl	cy_672419030_2258703140.wav	D:\hc--document\all text\P8_medical\thesis_dataset\use_wav_raw\672419030\2258703140.wav	0	5	[3.0065112113952637, 3.3472423553466797, 4.49285888671875, 0.5051721334457397, 1.833475947380066, 0.4962309002876282]	jd	0	2
441	441	949	general	dx_87623149_25775178.wav	D:\hc--document\all text\P8_medical\thesis_dataset\use_wav_raw\87623149\25775178.wav	0	0	[3.7471132278442383, 1.1870737075805664, 1.5928819179534912, 2.941662549972534, 2.550441026687622, 2.257019281387329]	general	1	0
442	442	1578	wz	dx_88603610_28221818.wav	D:\hc--document\all text\P8_medical\thesis_dataset\use_wav_raw\88603610\28221818.wav	0	3	[3.6187291145324707, 0.7310945987701416, 0.8342518210411072, 3.4405410289764404, 2.1836185455322266, 2.5829484462738037]	general	0	0
443	443	263	rouhe	cy_575669614_1668292991.wav	D:\hc--document\all text\P8_medical\thesis_dataset\use_wav_raw\575669614\1668292991.wav	0	4	[2.96211576461792, 0.10554549843072891, 0.0503852516412735, 3.295245885848999, 2.139462471008301, 2.2866337299346924]	wz	0	3
444	444	1228	fn	cy_258777311_474529520.wav	D:\hc--document\all text\P8_medical\thesis_dataset\use_wav_raw\258777311\474529520.wav	0	1	[3.213144302368164, 3.6862690448760986, 4.147411346435547, 0.9057784676551819, 1.3209912776947021, 1.5539896488189697]	jd	0	2
445	445	559	wz	cy_721157725_3317692000.wav	D:\hc--document\all text\P8_medical\thesis_dataset\use_wav_raw\721157725\3317692000.wav	0	3	[3.3724632263183594, 0.6288210153579712, 1.9861958026885986, 2.724003314971924, 4.190474987030029, 1.1051901578903198]	rouhe	0	4
446	446	561	yl	cy_717250992_3226871860.wav	D:\hc--document\all text\P8_medical\thesis_dataset\use_wav_raw\717250992\3226871860.wav	0	5	[2.9479172229766846, 1.8041059970855713, 1.2870465517044067, 2.3723695278167725, 1.5144678354263306, 4.084339141845703]	yl	1	5
447	447	1049	yl	cy_702174644_2899447888.wav	D:\hc--document\all text\P8_medical\thesis_dataset\use_wav_raw\702174644\2899447888.wav	0	5	[3.4535505771636963, 0.5496680736541748, 0.6512282490730286, 3.573838472366333, 2.718683958053589, 2.4908196926116943]	wz	0	3
448	448	621	general	cy_641067300_2014546712.wav	D:\hc--document\all text\P8_medical\thesis_dataset\use_wav_raw\641067300\2014546712.wav	0	0	[3.15042781829834, 1.8475929498672485, 1.7734757661819458, 2.221511125564575, 1.540001630783081, 3.3146910667419434]	yl	0	5
449	449	1419	wz	cy_612597256_1861403837.wav	D:\hc--document\all text\P8_medical\thesis_dataset\use_wav_raw\612597256\1861403837.wav	0	3	[3.035012722015381, 1.4011472463607788, 0.9774482250213623, 2.8301098346710205, 1.5505528450012207, 4.0331902503967285]	yl	0	5
450	450	1339	wz	cy_694978166_2743786094.wav	D:\hc--document\all text\P8_medical\thesis_dataset\use_wav_raw\694978166\2743786094.wav	0	3	[3.007394313812256, 0.3931844234466553, 0.48066526651382446, 3.1188411712646484, 2.167816638946533, 2.0551230907440186]	wz	1	3
451	451	689	rouhe	cy_715046853_3175740763.wav	D:\hc--document\all text\P8_medical\thesis_dataset\use_wav_raw\715046853\3175740763.wav	0	4	[3.2095799446105957, 0.6065579652786255, 1.7244760990142822, 2.617769718170166, 3.2869296073913574, 1.50553560256958]	rouhe	1	4
452	452	1510	general	dx_88326354_26912253.wav	D:\hc--document\all text\P8_medical\thesis_dataset\use_wav_raw\88326354\26912253.wav	0	0	[3.6238698959350586, 0.7742149829864502, 0.8227435350418091, 3.543107748031616, 2.432283878326416, 2.7034032344818115]	general	1	0
453	453	446	yl	dx_87931873_26305601.wav	D:\hc--document\all text\P8_medical\thesis_dataset\use_wav_raw\87931873\26305601.wav	0	5	[3.2783920764923096, 3.1337735652923584, 3.58469557762146, 1.2205649614334106, 1.508009910583496, 1.914298176765442]	jd	0	2
454	454	926	jd	cy_161283898_221401121.wav	D:\hc--document\all text\P8_medical\thesis_dataset\use_wav_raw\161283898\221401121.wav	0	2	[3.1852574348449707, 3.5270915031433105, 3.5481057167053223, 0.8703588843345642, 1.1515110731124878, 2.523826837539673]	jd	1	2
455	455	1498	general	cy_722442973_3346176316.wav	D:\hc--document\all text\P8_medical\thesis_dataset\use_wav_raw\722442973\3346176316.wav	0	0	[3.1377246379852295, 1.3980814218521118, 1.1066480875015259, 2.72308087348938, 2.0007715225219727, 3.4456262588500977]	yl	0	5
456	456	643	general	cy_721833574_3331989252.wav	D:\hc--document\all text\P8_medical\thesis_dataset\use_wav_raw\721833574\3331989252.wav	0	0	[3.0526108741760254, 2.988283157348633, 4.3673577308654785, 0.7618553042411804, 2.2176599502563477, 0.4551932215690613]	jd	0	2
457	457	1467	yl	dx_90009004_28770353.wav	D:\hc--document\all text\P8_medical\thesis_dataset\use_wav_raw\90009004\28770353.wav	0	5	[2.9152019023895264, 3.1886067390441895, 3.536661148071289, 0.7936078906059265, 1.1166304349899292, 1.4895200729370117]	jd	0	2
458	458	747	rouhe	cy_702299656_2902213078.wav	D:\hc--document\all text\P8_medical\thesis_dataset\use_wav_raw\702299656\2902213078.wav	0	4	[3.2367868423461914, 0.23574690520763397, 1.991560697555542, 2.9028334617614746, 4.220152854919434, 0.5940644145011902]	rouhe	1	4
459	459	118	fn	dx_54603175_14637621.wav	D:\hc--document\all text\P8_medical\thesis_dataset\use_wav_raw\54603175\14637621.wav	0	1	[3.6173410415649414, 4.305232048034668, 4.6782002449035645, 0.9919341802597046, 1.5591787099838257, 1.6927433013916016]	jd	0	2
460	460	583	wz	dx_91692066_31612669.wav	D:\hc--document\all text\P8_medical\thesis_dataset\use_wav_raw\91692066\31612669.wav	0	3	[3.2668964862823486, 0.4605379104614258, 0.2689352333545685, 3.553178071975708, 2.0757808685302734, 2.6184804439544678]	wz	1	3
461	461	1135	fn	cy_693940721_2720581210.wav	D:\hc--document\all text\P8_medical\thesis_dataset\use_wav_raw\693940721\2720581210.wav	0	1	[2.7450520992279053, 3.039915084838867, 3.4984638690948486, 1.015270471572876, 1.1241788864135742, 1.3144476413726807]	jd	0	2
462	462	336	fn	cy_697319524_2791594376.wav	D:\hc--document\all text\P8_medical\thesis_dataset\use_wav_raw\697319524\2791594376.wav	0	1	[3.4123427867889404, 0.452393114566803, 0.9998916387557983, 3.4001739025115967, 3.04409122467041, 2.1276469230651855]	general	0	0
463	463	976	fn	cy_681618970_2455880088.wav	D:\hc--document\all text\P8_medical\thesis_dataset\use_wav_raw\681618970\2455880088.wav	0	1	[2.960444927215576, 4.991677284240723, 4.683349132537842, 0.43484222888946533, 1.222524642944336, 1.8808783292770386]	fn	1	1
464	464	437	fn	dx_57308252_15412238.wav	D:\hc--document\all text\P8_medical\thesis_dataset\use_wav_raw\57308252\15412238.wav	0	1	[3.4745278358459473, 3.1951541900634766, 3.0200986862182617, 1.511296272277832, 1.0324727296829224, 3.361157178878784]	general	0	0
465	465	1670	jd	cy_427758802_1036894287.wav	D:\hc--document\all text\P8_medical\thesis_dataset\use_wav_raw\427758802\1036894287.wav	0	2	[3.0358240604400635, 3.4675331115722656, 3.8205864429473877, 0.8126348257064819, 1.284450650215149, 1.061903953552246]	jd	1	2
466	466	1432	general	dx_80885085_23009830.wav	D:\hc--document\all text\P8_medical\thesis_dataset\use_wav_raw\80885085\23009830.wav	0	0	[3.1646761894226074, 2.09139347076416, 2.0583629608154297, 1.943259358406067, 1.4037197828292847, 3.482165813446045]	yl	0	5
467	467	832	rouhe	cy_697281080_2790711922.wav	D:\hc--document\all text\P8_medical\thesis_dataset\use_wav_raw\697281080\2790711922.wav	0	4	[3.080183982849121, 1.6923863887786865, 1.4760240316390991, 2.5136237144470215, 1.7031917572021484, 3.674232244491577]	yl	0	5
468	468	1272	wz	dx_92591256_32221505.wav	D:\hc--document\all text\P8_medical\thesis_dataset\use_wav_raw\92591256\32221505.wav	0	3	[3.158552885055542, 0.7986973524093628, 0.6080695986747742, 3.1149260997772217, 2.0931506156921387, 2.8536338806152344]	general	0	0
469	469	1243	rouhe	dx_51975234_13732317.wav	D:\hc--document\all text\P8_medical\thesis_dataset\use_wav_raw\51975234\13732317.wav	0	4	[3.650723934173584, 1.5768543481826782, 2.003416061401367, 2.460068464279175, 2.3442234992980957, 2.8710482120513916]	general	0	0
470	470	879	rouhe	cy_703871008_2938156948.wav	D:\hc--document\all text\P8_medical\thesis_dataset\use_wav_raw\703871008\2938156948.wav	0	4	[2.5206403732299805, 2.4199202060699463, 3.294377565383911, 1.162068247795105, 1.9172967672348022, 0.9593204259872437]	jd	0	2
471	471	94	fn	cy_711062235_3093800096.wav	D:\hc--document\all text\P8_medical\thesis_dataset\use_wav_raw\711062235\3093800096.wav	0	1	[2.5640664100646973, 3.5559306144714355, 3.4259212017059326, 0.5443094372749329, 0.5541995763778687, 1.1062836647033691]	fn	1	1
472	472	1058	rouhe	cy_557466818_1573826138.wav	D:\hc--document\all text\P8_medical\thesis_dataset\use_wav_raw\557466818\1573826138.wav	0	4	[2.9127211570739746, 2.9368510246276855, 3.9387810230255127, 0.881091833114624, 2.0327541828155518, 0.8345950245857239]	jd	0	2
473	473	1431	fn	cy_711918824_3110173254.wav	D:\hc--document\all text\P8_medical\thesis_dataset\use_wav_raw\711918824\3110173254.wav	0	1	[2.854064464569092, 2.603578567504883, 1.9775816202163696, 1.622228980064392, 0.39902883768081665, 3.510504961013794]	yl	0	5
474	474	1340	general	dx_60103611_16361689.wav	D:\hc--document\all text\P8_medical\thesis_dataset\use_wav_raw\60103611\16361689.wav	0	0	[3.010080337524414, 2.9293296337127686, 3.123692750930786, 1.2101280689239502, 1.109454870223999, 1.965082049369812]	jd	0	2
475	475	1169	general	cy_673558854_2282797124.wav	D:\hc--document\all text\P8_medical\thesis_dataset\use_wav_raw\673558854\2282797124.wav	0	0	[3.009287118911743, 2.9147515296936035, 3.462825298309326, 1.3045536279678345, 1.1447975635528564, 1.6857936382293701]	jd	0	2
476	476	673	wz	dx_87091031_26594751.wav	D:\hc--document\all text\P8_medical\thesis_dataset\use_wav_raw\87091031\26594751.wav	0	3	[3.5718095302581787, 0.665410041809082, 0.7951288819313049, 3.446143388748169, 2.418954849243164, 2.4912688732147217]	general	0	0
477	477	186	wz	cy_681379855_2451183722.wav	D:\hc--document\all text\P8_medical\thesis_dataset\use_wav_raw\681379855\2451183722.wav	0	3	[3.354685068130493, 0.535011887550354, 1.003143072128296, 3.1817150115966797, 2.7177817821502686, 2.1921403408050537]	general	0	0
478	478	578	rouhe	cy_668525699_2178194982.wav	D:\hc--document\all text\P8_medical\thesis_dataset\use_wav_raw\668525699\2178194982.wav	0	4	[3.409663677215576, 0.7471984624862671, 0.6042518615722656, 3.7005512714385986, 2.1819145679473877, 2.9823248386383057]	wz	0	3
479	479	790	general	cy_620980612_1906662947.wav	D:\hc--document\all text\P8_medical\thesis_dataset\use_wav_raw\620980612\1906662947.wav	0	0	[3.2439537048339844, 3.257622480392456, 3.9860591888427734, 1.141432523727417, 1.5986886024475098, 1.1146786212921143]	jd	0	2
480	480	1704	yl	cy_722561282_3348321895.wav	D:\hc--document\all text\P8_medical\thesis_dataset\use_wav_raw\722561282\3348321895.wav	0	5	[3.215278148651123, 2.1643729209899902, 2.019352912902832, 1.9087347984313965, 1.3268076181411743, 3.338822841644287]	yl	1	5
481	481	1502	general	cy_713370592_3138075982.wav	D:\hc--document\all text\P8_medical\thesis_dataset\use_wav_raw\713370592\3138075982.wav	0	0	[3.448909282684326, 0.7914952039718628, 0.7410488724708557, 3.3848421573638916, 2.331836700439453, 2.4595608711242676]	general	1	0
482	482	1778	general	cy_723718426_3376984230.wav	D:\hc--document\all text\P8_medical\thesis_dataset\use_wav_raw\723718426\3376984230.wav	0	0	[3.5432214736938477, 0.6113080978393555, 1.0726715326309204, 3.3550469875335693, 3.1487081050872803, 2.4250404834747314]	general	1	0
483	483	1117	wz	cy_716140312_3201552872.wav	D:\hc--document\all text\P8_medical\thesis_dataset\use_wav_raw\716140312\3201552872.wav	0	3	[3.389362335205078, 0.43935322761535645, 1.0467090606689453, 3.369873046875, 3.2046899795532227, 1.959856390953064]	general	0	0
484	484	710	rouhe	cy_694951414_2742900676.wav	D:\hc--document\all text\P8_medical\thesis_dataset\use_wav_raw\694951414\2742900676.wav	0	4	[3.3159031867980957, 0.5343505144119263, 0.9773816466331482, 3.337844133377075, 3.3555572032928467, 2.3760929107666016]	rouhe	1	4
485	485	1538	general	cy_658952207_2109717215.wav	D:\hc--document\all text\P8_medical\thesis_dataset\use_wav_raw\658952207\2109717215.wav	0	0	[3.1156959533691406, 2.1187937259674072, 1.663662075996399, 2.153101682662964, 0.9659842848777771, 3.7076001167297363]	yl	0	5
486	486	433	rouhe	cy_664445294_2140204709.wav	D:\hc--document\all text\P8_medical\thesis_dataset\use_wav_raw\664445294\2140204709.wav	0	4	[3.4126083850860596, 0.6256126165390015, 0.7709721922874451, 3.498304605484009, 2.8365509510040283, 2.804335832595825]	wz	0	3
487	487	687	general	cy_712843823_3127041353.wav	D:\hc--document\all text\P8_medical\thesis_dataset\use_wav_raw\712843823\3127041353.wav	0	0	[3.3819987773895264, 0.724517822265625, 0.9249352812767029, 3.2258901596069336, 2.609621524810791, 2.0859904289245605]	general	1	0
488	488	781	fn	dx_90602000_29423833.wav	D:\hc--document\all text\P8_medical\thesis_dataset\use_wav_raw\90602000\29423833.wav	0	1	[3.4326252937316895, 2.445019483566284, 2.2178335189819336, 2.1312029361724854, 1.5162781476974487, 3.842186689376831]	yl	0	5
489	489	150	fn	cy_683375197_2493677844.wav	D:\hc--document\all text\P8_medical\thesis_dataset\use_wav_raw\683375197\2493677844.wav	0	1	[3.0077357292175293, 3.4488272666931152, 3.8205885887145996, 0.6496089100837708, 1.2832034826278687, 1.3878751993179321]	jd	0	2
490	490	1104	general	cy_712334712_3117925773.wav	D:\hc--document\all text\P8_medical\thesis_dataset\use_wav_raw\712334712\3117925773.wav	0	0	[3.3519070148468018, 1.1477733850479126, 2.0127761363983154, 2.2580182552337646, 2.932464122772217, 2.6791090965270996]	general	1	0
491	491	653	fn	dx_90596331_29397074.wav	D:\hc--document\all text\P8_medical\thesis_dataset\use_wav_raw\90596331\29397074.wav	0	1	[2.7653310298919678, 3.692434310913086, 3.57753586769104, 0.5142057538032532, 0.5515821576118469, 1.3216499090194702]	fn	1	1
492	492	1587	general	cy_723993629_3382229646.wav	D:\hc--document\all text\P8_medical\thesis_dataset\use_wav_raw\723993629\3382229646.wav	0	0	[3.0766170024871826, 2.9276227951049805, 3.7397353649139404, 1.0893434286117554, 1.6271555423736572, 1.0491770505905151]	jd	0	2
493	493	339	general	cy_708675896_3047243266.wav	D:\hc--document\all text\P8_medical\thesis_dataset\use_wav_raw\708675896\3047243266.wav	0	0	[2.797895908355713, 3.434201955795288, 3.902895212173462, 0.6817480325698853, 1.140123724937439, 0.7920004725456238]	jd	0	2
494	494	1056	rouhe	cy_720687336_3307063592.wav	D:\hc--document\all text\P8_medical\thesis_dataset\use_wav_raw\720687336\3307063592.wav	0	4	[3.174748420715332, 0.3058202862739563, 1.696248173713684, 2.800396680831909, 3.9310483932495117, 0.7710819244384766]	rouhe	1	4
495	495	837	fn	cy_594386602_1767800210.wav	D:\hc--document\all text\P8_medical\thesis_dataset\use_wav_raw\594386602\1767800210.wav	0	1	[3.0725600719451904, 3.8416619300842285, 4.430160045623779, 0.5546212196350098, 1.5548458099365234, 1.243499517440796]	jd	0	2
496	496	1387	fn	dx_92322944_31694243.wav	D:\hc--document\all text\P8_medical\thesis_dataset\use_wav_raw\92322944\31694243.wav	0	1	[3.1301259994506836, 2.18868088722229, 2.087960720062256, 1.8996583223342896, 1.3031667470932007, 3.5856118202209473]	yl	0	5
497	497	1545	rouhe	cy_723691707_3375245014.wav	D:\hc--document\all text\P8_medical\thesis_dataset\use_wav_raw\723691707\3375245014.wav	0	4	[3.076524496078491, 2.692072868347168, 3.661778688430786, 1.5135807991027832, 2.606086492538452, 1.5597035884857178]	jd	0	2
498	498	216	rouhe	cy_708611974_3044512760.wav	D:\hc--document\all text\P8_medical\thesis_dataset\use_wav_raw\708611974\3044512760.wav	0	4	[3.408519983291626, 0.3584991991519928, 1.2261266708374023, 3.342458486557007, 3.4757752418518066, 1.8055211305618286]	rouhe	1	4
499	499	434	fn	cy_644032736_2029460588.wav	D:\hc--document\all text\P8_medical\thesis_dataset\use_wav_raw\644032736\2029460588.wav	0	1	[3.329906463623047, 4.063329696655273, 3.90687894821167, 1.0119999647140503, 1.0283088684082031, 2.0948944091796875]	fn	1	1
500	500	1314	general	cy_686980309_2571607788.wav	D:\hc--document\all text\P8_medical\thesis_dataset\use_wav_raw\686980309\2571607788.wav	0	0	[3.6617660522460938, 1.1391037702560425, 1.2905277013778687, 2.9297034740448, 2.0937201976776123, 2.419437885284424]	general	1	0
501	501	476	wz	dx_84438061_24123545.wav	D:\hc--document\all text\P8_medical\thesis_dataset\use_wav_raw\84438061\24123545.wav	0	3	[3.4828248023986816, 0.8579390048980713, 1.217161774635315, 3.0473670959472656, 2.5848333835601807, 2.075725555419922]	general	0	0
502	502	816	rouhe	cy_720349178_3299380190.wav	D:\hc--document\all text\P8_medical\thesis_dataset\use_wav_raw\720349178\3299380190.wav	0	4	[3.30055832862854, 0.01708154007792473, 2.091233015060425, 2.932694673538208, 4.677579402923584, 0.3065177798271179]	rouhe	1	4
503	503	138	fn	dx_89804477_28332090.wav	D:\hc--document\all text\P8_medical\thesis_dataset\use_wav_raw\89804477\28332090.wav	0	1	[3.3613696098327637, 4.335448741912842, 4.250275611877441, 0.5842055082321167, 1.1739548444747925, 1.6697163581848145]	fn	1	1
504	504	918	general	cy_717808607_3239988649.wav	D:\hc--document\all text\P8_medical\thesis_dataset\use_wav_raw\717808607\3239988649.wav	0	0	[2.858196496963501, 2.5248937606811523, 3.766237735748291, 0.9571821689605713, 1.841266393661499, 0.8010445237159729]	jd	0	2
505	505	1672	general	dx_85700608_24597553.wav	D:\hc--document\all text\P8_medical\thesis_dataset\use_wav_raw\85700608\24597553.wav	0	0	[3.134899854660034, 1.8830705881118774, 1.6794136762619019, 2.2999374866485596, 1.5895271301269531, 3.8103725910186768]	yl	0	5
506	506	1124	yl	dx_89468403_32026851.wav	D:\hc--document\all text\P8_medical\thesis_dataset\use_wav_raw\89468403\32026851.wav	0	5	[2.9050698280334473, 1.53982412815094, 1.0721303224563599, 2.554187059402466, 1.0782595872879028, 3.8485124111175537]	yl	1	5
507	507	1401	yl	cy_718169095_3250011396.wav	D:\hc--document\all text\P8_medical\thesis_dataset\use_wav_raw\718169095\3250011396.wav	0	5	[2.9429469108581543, 3.3644192218780518, 4.042895317077637, 0.6398633718490601, 1.7095226049423218, 1.1416608095169067]	jd	0	2
508	508	1635	jd	dx_77288236_21887610.wav	D:\hc--document\all text\P8_medical\thesis_dataset\use_wav_raw\77288236\21887610.wav	0	2	[3.237386703491211, 0.3332078158855438, 0.636268138885498, 3.263164758682251, 2.44417405128479, 2.150566816329956]	wz	0	3
509	509	93	fn	cy_437144255_1072512441.wav	D:\hc--document\all text\P8_medical\thesis_dataset\use_wav_raw\437144255\1072512441.wav	0	1	[3.247988224029541, 3.5739357471466064, 4.0097975730896, 1.0572450160980225, 1.3885397911071777, 1.715835452079773]	jd	0	2
510	510	922	rouhe	cy_670469502_2218229146.wav	D:\hc--document\all text\P8_medical\thesis_dataset\use_wav_raw\670469502\2218229146.wav	0	4	[3.0581023693084717, 3.1780166625976562, 3.644688844680786, 1.1397172212600708, 1.176838994026184, 1.1855311393737793]	jd	0	2
511	511	1614	general	cy_673645164_2284678056.wav	D:\hc--document\all text\P8_medical\thesis_dataset\use_wav_raw\673645164\2284678056.wav	0	0	[2.7931876182556152, 1.58033287525177, 1.3555562496185303, 2.257906675338745, 1.6211159229278564, 3.614800214767456]	yl	0	5
512	512	701	wz	cy_724704215_3400362768.wav	D:\hc--document\all text\P8_medical\thesis_dataset\use_wav_raw\724704215\3400362768.wav	0	3	[2.8372671604156494, 1.6711474657058716, 1.353674292564392, 2.142733097076416, 1.4783060550689697, 3.568418264389038]	yl	0	5
513	513	1037	wz	dx_91272395_30221517.wav	D:\hc--document\all text\P8_medical\thesis_dataset\use_wav_raw\91272395\30221517.wav	0	3	[3.356706142425537, 0.4190509021282196, 0.7579230666160583, 3.519502639770508, 2.378615140914917, 2.1959338188171387]	wz	1	3
514	514	403	rouhe	cy_691147819_2661123322.wav	D:\hc--document\all text\P8_medical\thesis_dataset\use_wav_raw\691147819\2661123322.wav	0	4	[3.6079487800598145, 0.45328351855278015, 1.3448244333267212, 3.2652807235717773, 3.4697346687316895, 2.0421957969665527]	general	0	0
515	515	1741	yl	cy_692412837_2689000072.wav	D:\hc--document\all text\P8_medical\thesis_dataset\use_wav_raw\692412837\2689000072.wav	0	5	[2.9141881465911865, 1.592494249343872, 2.0712008476257324, 1.7554335594177246, 2.2365872859954834, 2.767721652984619]	general	0	0
516	516	66	general	dx_87009613_26185393.wav	D:\hc--document\all text\P8_medical\thesis_dataset\use_wav_raw\87009613\26185393.wav	0	0	[3.521383285522461, 3.26501202583313, 3.973813772201538, 1.0996326208114624, 1.6308025121688843, 1.5923608541488647]	jd	0	2
517	517	1257	yl	cy_698817170_2824904334.wav	D:\hc--document\all text\P8_medical\thesis_dataset\use_wav_raw\698817170\2824904334.wav	0	5	[2.6701977252960205, 2.228990077972412, 1.389901041984558, 1.9067641496658325, 1.0011698007583618, 3.970571994781494]	yl	1	5
518	518	549	wz	dx_84096642_28304707.wav	D:\hc--document\all text\P8_medical\thesis_dataset\use_wav_raw\84096642\28304707.wav	0	3	[3.136159896850586, 1.3073524236679077, 1.2968264818191528, 2.7140402793884277, 1.8703840970993042, 2.9563679695129395]	general	0	0
519	519	707	yl	cy_688115999_2596486872.wav	D:\hc--document\all text\P8_medical\thesis_dataset\use_wav_raw\688115999\2596486872.wav	0	5	[2.591569662094116, 1.6820656061172485, 1.013945460319519, 2.0939955711364746, 1.3496792316436768, 4.093539714813232]	yl	1	5
520	520	1558	wz	cy_721130997_3316597479.wav	D:\hc--document\all text\P8_medical\thesis_dataset\use_wav_raw\721130997\3316597479.wav	0	3	[3.2224156856536865, 0.539081335067749, 0.3657512664794922, 3.331138849258423, 2.1539785861968994, 2.6412267684936523]	wz	1	3
521	521	313	general	dx_74841249_21160893.wav	D:\hc--document\all text\P8_medical\thesis_dataset\use_wav_raw\74841249\21160893.wav	0	0	[3.5373003482818604, 1.0250582695007324, 0.8364682793617249, 3.0749669075012207, 1.9120042324066162, 2.7048933506011963]	general	1	0
522	522	820	wz	cy_714569759_3164363862.wav	D:\hc--document\all text\P8_medical\thesis_dataset\use_wav_raw\714569759\3164363862.wav	0	3	[3.1022450923919678, 1.039620280265808, 0.4069807529449463, 3.1691839694976807, 1.7957412004470825, 3.3407390117645264]	yl	0	5
523	523	485	general	dx_67363411_18898986.wav	D:\hc--document\all text\P8_medical\thesis_dataset\use_wav_raw\67363411\18898986.wav	0	0	[3.1883885860443115, 2.1379730701446533, 1.7519186735153198, 2.3301010131835938, 1.6380983591079712, 3.9263079166412354]	yl	0	5
524	524	1335	rouhe	cy_684293417_2514144166.wav	D:\hc--document\all text\P8_medical\thesis_dataset\use_wav_raw\684293417\2514144166.wav	0	4	[3.4562063217163086, 0.7667700052261353, 1.2037618160247803, 3.18833065032959, 3.2190706729888916, 2.4335787296295166]	general	0	0
525	525	602	jd	cy_714351931_3159616114.wav	D:\hc--document\all text\P8_medical\thesis_dataset\use_wav_raw\714351931\3159616114.wav	0	2	[2.965752363204956, 2.8378689289093018, 3.984239101409912, 1.0753047466278076, 1.9283241033554077, 0.7556041479110718]	jd	1	2
526	526	456	general	cy_649090805_2055733121.wav	D:\hc--document\all text\P8_medical\thesis_dataset\use_wav_raw\649090805\2055733121.wav	0	0	[3.233351945877075, 3.2159392833709717, 4.178020000457764, 0.9014760851860046, 1.651132345199585, 0.9153530597686768]	jd	0	2
527	527	399	fn	dx_57284218_15377196.wav	D:\hc--document\all text\P8_medical\thesis_dataset\use_wav_raw\57284218\15377196.wav	0	1	[3.4801950454711914, 3.570324182510376, 3.2465035915374756, 1.4041775465011597, 0.9128907322883606, 2.8117599487304688]	fn	1	1
528	528	1555	fn	dx_65539775_18088892.wav	D:\hc--document\all text\P8_medical\thesis_dataset\use_wav_raw\65539775\18088892.wav	0	1	[3.1039886474609375, 3.242882251739502, 2.797771692276001, 1.3814576864242554, 0.5577592849731445, 3.0734329223632812]	fn	1	1
529	529	638	wz	dx_88034437_26466204.wav	D:\hc--document\all text\P8_medical\thesis_dataset\use_wav_raw\88034437\26466204.wav	0	3	[3.633327007293701, 0.910123348236084, 1.7092602252960205, 3.0418670177459717, 2.658747434616089, 1.565091848373413]	general	0	0
530	530	1115	rouhe	cy_694218380_2726436170.wav	D:\hc--document\all text\P8_medical\thesis_dataset\use_wav_raw\694218380\2726436170.wav	0	4	[3.3595235347747803, 0.4936879575252533, 0.7706943154335022, 3.4948885440826416, 2.848283052444458, 2.5978739261627197]	wz	0	3
531	531	1398	fn	dx_91051151_30260942.wav	D:\hc--document\all text\P8_medical\thesis_dataset\use_wav_raw\91051151\30260942.wav	0	1	[3.4343390464782715, 3.9498794078826904, 3.6912448406219482, 1.0202341079711914, 0.8367518782615662, 2.478747606277466]	fn	1	1
532	532	302	rouhe	cy_719264689_3273408895.wav	D:\hc--document\all text\P8_medical\thesis_dataset\use_wav_raw\719264689\3273408895.wav	0	4	[2.601875066757202, 1.448814034461975, 1.1262938976287842, 2.2001757621765137, 1.5058631896972656, 3.738835334777832]	yl	0	5
533	533	1071	rouhe	cy_719270691_3273869539.wav	D:\hc--document\all text\P8_medical\thesis_dataset\use_wav_raw\719270691\3273869539.wav	0	4	[3.4273507595062256, 0.24762621521949768, 0.6092686653137207, 3.6712193489074707, 2.834928512573242, 2.201198101043701]	wz	0	3
534	534	1367	general	cy_652903645_2077988546.wav	D:\hc--document\all text\P8_medical\thesis_dataset\use_wav_raw\652903645\2077988546.wav	0	0	[3.220465660095215, 1.9711772203445435, 2.032534599304199, 1.765656590461731, 1.701666235923767, 3.1123766899108887]	general	1	0
535	535	1360	yl	dx_88171332_28137015.wav	D:\hc--document\all text\P8_medical\thesis_dataset\use_wav_raw\88171332\28137015.wav	0	5	[3.1511714458465576, 0.0, 1.2012417316436768, 3.2762560844421387, 3.386256694793701, 0.9998777508735657]	rouhe	0	4
536	536	1055	general	cy_654900062_2087056355.wav	D:\hc--document\all text\P8_medical\thesis_dataset\use_wav_raw\654900062\2087056355.wav	0	0	[3.317772626876831, 0.570472240447998, 1.4910557270050049, 2.902869939804077, 3.3406100273132324, 1.0968005657196045]	rouhe	0	4
537	537	1274	yl	cy_719224909_3272036049.wav	D:\hc--document\all text\P8_medical\thesis_dataset\use_wav_raw\719224909\3272036049.wav	0	5	[3.0484416484832764, 1.7493270635604858, 1.4057062864303589, 2.271627187728882, 1.2541911602020264, 3.790675640106201]	yl	1	5
538	538	648	general	cy_707785098_3028049798.wav	D:\hc--document\all text\P8_medical\thesis_dataset\use_wav_raw\707785098\3028049798.wav	0	0	[3.3176357746124268, 0.37830838561058044, 1.5640876293182373, 3.142954111099243, 3.679182529449463, 1.0190929174423218]	rouhe	0	4
539	539	413	jd	dx_84826716_24277023.wav	D:\hc--document\all text\P8_medical\thesis_dataset\use_wav_raw\84826716\24277023.wav	0	2	[3.3203775882720947, 4.021853923797607, 4.332180976867676, 0.9224623441696167, 1.3193796873092651, 1.4895923137664795]	jd	1	2
540	540	1212	general	cy_723619456_3375042432.wav	D:\hc--document\all text\P8_medical\thesis_dataset\use_wav_raw\723619456\3375042432.wav	0	0	[2.7442984580993652, 2.13396954536438, 2.041154146194458, 1.8012945652008057, 1.1747621297836304, 2.7136614322662354]	general	1	0
541	541	1575	rouhe	dx_91085255_30452049.wav	D:\hc--document\all text\P8_medical\thesis_dataset\use_wav_raw\91085255\30452049.wav	0	4	[3.1714284420013428, 0.3988000154495239, 1.3725359439849854, 2.785940170288086, 3.0796539783477783, 1.2540383338928223]	general	0	0
542	542	1366	jd	dx_84199007_26686546.wav	D:\hc--document\all text\P8_medical\thesis_dataset\use_wav_raw\84199007\26686546.wav	0	2	[3.4941508769989014, 0.7762255668640137, 0.8907756209373474, 3.409125566482544, 2.2231252193450928, 2.5751030445098877]	general	0	0
543	543	1381	yl	dx_91375969_30393836.wav	D:\hc--document\all text\P8_medical\thesis_dataset\use_wav_raw\91375969\30393836.wav	0	5	[2.8870444297790527, 1.8411710262298584, 1.3168989419937134, 2.347620725631714, 1.2334835529327393, 4.049271583557129]	yl	1	5
544	544	1686	yl	dx_90652993_29696865.wav	D:\hc--document\all text\P8_medical\thesis_dataset\use_wav_raw\90652993\29696865.wav	0	5	[3.272787570953369, 2.1149728298187256, 1.6136518716812134, 2.227839946746826, 1.198587417602539, 4.027172088623047]	yl	1	5
545	545	975	yl	cy_702264986_2901666914.wav	D:\hc--document\all text\P8_medical\thesis_dataset\use_wav_raw\702264986\2901666914.wav	0	5	[2.8058886528015137, 1.8890483379364014, 1.0633230209350586, 2.319819450378418, 1.1122691631317139, 4.045173168182373]	yl	1	5
546	546	964	fn	cy_717475752_3232280516.wav	D:\hc--document\all text\P8_medical\thesis_dataset\use_wav_raw\717475752\3232280516.wav	0	1	[2.690070629119873, 3.848346710205078, 3.6709787845611572, 0.4692898690700531, 0.7302842736244202, 1.1474093198776245]	fn	1	1
547	547	1061	general	dx_50052183_13088139.wav	D:\hc--document\all text\P8_medical\thesis_dataset\use_wav_raw\50052183\13088139.wav	0	0	[3.2868716716766357, 3.3990328311920166, 4.0064520835876465, 1.0783953666687012, 1.6042749881744385, 1.3108628988265991]	jd	0	2
548	548	1158	yl	cy_709115402_3057087240.wav	D:\hc--document\all text\P8_medical\thesis_dataset\use_wav_raw\709115402\3057087240.wav	0	5	[2.9712069034576416, 1.809661626815796, 1.5497485399246216, 2.2246322631835938, 1.1208491325378418, 3.7045552730560303]	yl	1	5
549	549	1405	yl	dx_91281651_30253082.wav	D:\hc--document\all text\P8_medical\thesis_dataset\use_wav_raw\91281651\30253082.wav	0	5	[3.242048740386963, 2.4407753944396973, 2.0859267711639404, 1.9101430177688599, 1.0668913125991821, 3.767982244491577]	yl	1	5
550	550	256	yl	cy_680462270_2430956710.wav	D:\hc--document\all text\P8_medical\thesis_dataset\use_wav_raw\680462270\2430956710.wav	0	5	[3.0871198177337646, 1.9293831586837769, 1.7539710998535156, 2.2785017490386963, 1.6893221139907837, 3.534393310546875]	yl	1	5
551	551	257	fn	cy_691232556_2662827672.wav	D:\hc--document\all text\P8_medical\thesis_dataset\use_wav_raw\691232556\2662827672.wav	0	1	[3.351485252380371, 0.34057483077049255, 1.2119297981262207, 3.266179084777832, 3.5717408657073975, 1.967629075050354]	rouhe	0	4
552	552	341	yl	cy_719288462_3273220750.wav	D:\hc--document\all text\P8_medical\thesis_dataset\use_wav_raw\719288462\3273220750.wav	0	5	[2.913341522216797, 2.109633684158325, 1.6998720169067383, 2.1030831336975098, 1.1059778928756714, 3.5331227779388428]	yl	1	5
553	553	1594	wz	cy_674139190_2296073742.wav	D:\hc--document\all text\P8_medical\thesis_dataset\use_wav_raw\674139190\2296073742.wav	0	3	[3.0892484188079834, 0.7005990743637085, 0.1839485913515091, 3.2798070907592773, 1.6952184438705444, 3.032318592071533]	wz	1	3
554	554	585	wz	cy_701084692_2875464378.wav	D:\hc--document\all text\P8_medical\thesis_dataset\use_wav_raw\701084692\2875464378.wav	0	3	[3.002021312713623, 3.055022954940796, 3.306668996810913, 1.2487884759902954, 1.28490149974823, 1.7897286415100098]	jd	0	2
555	555	101	general	cy_591081511_1750922651.wav	D:\hc--document\all text\P8_medical\thesis_dataset\use_wav_raw\591081511\1750922651.wav	0	0	[3.662299156188965, 1.3102729320526123, 1.428338885307312, 3.0237717628479004, 2.546727418899536, 2.530263900756836]	general	1	0
556	556	1000	jd	dx_89994595_28686824.wav	D:\hc--document\all text\P8_medical\thesis_dataset\use_wav_raw\89994595\28686824.wav	0	2	[3.288264274597168, 3.418668270111084, 3.978459596633911, 0.9402257204055786, 1.345384120941162, 1.4775300025939941]	jd	1	2
557	557	159	wz	dx_91574478_30975886.wav	D:\hc--document\all text\P8_medical\thesis_dataset\use_wav_raw\91574478\30975886.wav	0	3	[3.502436876296997, 0.8092213869094849, 1.1394398212432861, 3.222153425216675, 2.302582025527954, 2.2050294876098633]	general	0	0
558	558	1093	rouhe	cy_722872132_3356796339.wav	D:\hc--document\all text\P8_medical\thesis_dataset\use_wav_raw\722872132\3356796339.wav	0	4	[2.8741018772125244, 2.4361917972564697, 1.9162054061889648, 1.6265275478363037, 0.6045501828193665, 3.4245755672454834]	yl	0	5
559	559	1453	rouhe	cy_724618580_3398832006.wav	D:\hc--document\all text\P8_medical\thesis_dataset\use_wav_raw\724618580\3398832006.wav	0	4	[2.8152496814727783, 2.848024606704712, 2.1867008209228516, 1.4398266077041626, 0.7114912867546082, 3.757171869277954]	yl	0	5
560	560	590	general	cy_440807732_1084971126.wav	D:\hc--document\all text\P8_medical\thesis_dataset\use_wav_raw\440807732\1084971126.wav	0	0	[3.0892348289489746, 1.6984994411468506, 1.482150912284851, 2.397428512573242, 1.4785633087158203, 3.499359130859375]	yl	0	5
561	561	362	yl	dx_77346450_21866947.wav	D:\hc--document\all text\P8_medical\thesis_dataset\use_wav_raw\77346450\21866947.wav	0	5	[3.128725290298462, 2.1004364490509033, 1.927623987197876, 1.970115065574646, 1.4638103246688843, 3.535893201828003]	yl	1	5
562	562	520	wz	cy_719371623_3274705603.wav	D:\hc--document\all text\P8_medical\thesis_dataset\use_wav_raw\719371623\3274705603.wav	0	3	[2.9813687801361084, 1.6446707248687744, 1.415852665901184, 2.4489214420318604, 1.432906985282898, 3.620661497116089]	yl	0	5
563	563	136	yl	cy_667657143_2163455644.wav	D:\hc--document\all text\P8_medical\thesis_dataset\use_wav_raw\667657143\2163455644.wav	0	5	[3.026749610900879, 2.235383987426758, 1.71085524559021, 1.992842435836792, 1.2257015705108643, 3.7697927951812744]	yl	1	5
564	564	850	general	cy_704569798_2954507896.wav	D:\hc--document\all text\P8_medical\thesis_dataset\use_wav_raw\704569798\2954507896.wav	0	0	[2.887890577316284, 1.9212208986282349, 1.630673885345459, 2.045722723007202, 1.1535943746566772, 3.5264079570770264]	yl	0	5
565	565	630	yl	dx_92383345_32027433.wav	D:\hc--document\all text\P8_medical\thesis_dataset\use_wav_raw\92383345\32027433.wav	0	5	[3.4258809089660645, 1.8931078910827637, 1.79491126537323, 2.315631151199341, 1.425736904144287, 3.764463186264038]	yl	1	5
566	566	859	rouhe	cy_665071172_2143215503.wav	D:\hc--document\all text\P8_medical\thesis_dataset\use_wav_raw\665071172\2143215503.wav	0	4	[3.107382297515869, 3.1482369899749756, 3.396414279937744, 1.53382408618927, 1.4354417324066162, 2.1074609756469727]	jd	0	2
567	567	1173	rouhe	cy_719445597_3277649892.wav	D:\hc--document\all text\P8_medical\thesis_dataset\use_wav_raw\719445597\3277649892.wav	0	4	[3.504676103591919, 0.6931499242782593, 1.9141294956207275, 2.855428457260132, 3.9232287406921387, 0.9960087537765503]	rouhe	1	4
568	568	1223	jd	dx_57983592_15621523.wav	D:\hc--document\all text\P8_medical\thesis_dataset\use_wav_raw\57983592\15621523.wav	0	2	[3.060166120529175, 3.1495368480682373, 3.301574468612671, 1.152252435684204, 1.0038468837738037, 2.1000494956970215]	jd	1	2
569	569	526	fn	cy_716237932_3204159308.wav	D:\hc--document\all text\P8_medical\thesis_dataset\use_wav_raw\716237932\3204159308.wav	0	1	[3.0589497089385986, 1.3808425664901733, 1.683761715888977, 2.353581428527832, 2.3300299644470215, 3.1866085529327393]	yl	0	5
570	570	513	general	cy_722921780_3356817364.wav	D:\hc--document\all text\P8_medical\thesis_dataset\use_wav_raw\722921780\3356817364.wav	0	0	[2.8540968894958496, 1.6368829011917114, 1.5407928228378296, 2.243072032928467, 1.597357988357544, 3.5023646354675293]	yl	0	5
571	571	1271	yl	cy_667609247_2159620364.wav	D:\hc--document\all text\P8_medical\thesis_dataset\use_wav_raw\667609247\2159620364.wav	0	5	[3.3006341457366943, 1.7413084506988525, 1.7644294500350952, 2.3461368083953857, 2.1308929920196533, 3.4856061935424805]	yl	1	5
572	572	1080	rouhe	cy_709923870_3071556145.wav	D:\hc--document\all text\P8_medical\thesis_dataset\use_wav_raw\709923870\3071556145.wav	0	4	[3.2564399242401123, 0.3419933319091797, 0.999466598033905, 3.2091078758239746, 3.086735725402832, 1.8199982643127441]	general	0	0
573	573	962	wz	cy_671079700_2231027278.wav	D:\hc--document\all text\P8_medical\thesis_dataset\use_wav_raw\671079700\2231027278.wav	0	3	[2.8802571296691895, 3.2775843143463135, 3.265850305557251, 0.8581559658050537, 0.7838982939720154, 1.731687068939209]	fn	0	1
574	574	1451	fn	cy_724434254_3393976859.wav	D:\hc--document\all text\P8_medical\thesis_dataset\use_wav_raw\724434254\3393976859.wav	0	1	[3.1435022354125977, 3.7386322021484375, 3.6420938968658447, 0.9147267937660217, 1.0454950332641602, 1.6393940448760986]	fn	1	1
575	575	1748	general	cy_699622312_2843066098.wav	D:\hc--document\all text\P8_medical\thesis_dataset\use_wav_raw\699622312\2843066098.wav	0	0	[2.9949734210968018, 2.9586570262908936, 3.7505886554718018, 1.038630485534668, 1.4649407863616943, 1.0542171001434326]	jd	0	2
576	576	1036	rouhe	cy_674802457_2309299894.wav	D:\hc--document\all text\P8_medical\thesis_dataset\use_wav_raw\674802457\2309299894.wav	0	4	[3.509617805480957, 0.6523169279098511, 1.1847952604293823, 3.3046207427978516, 3.153632640838623, 2.3012685775756836]	general	0	0
577	577	268	rouhe	cy_259034107_475332071.wav	D:\hc--document\all text\P8_medical\thesis_dataset\use_wav_raw\259034107\475332071.wav	0	4	[2.8092803955078125, 3.1414687633514404, 3.8596794605255127, 0.7290810346603394, 1.2225109338760376, 0.7430436015129089]	jd	0	2
578	578	436	jd	dx_89444539_31914772.wav	D:\hc--document\all text\P8_medical\thesis_dataset\use_wav_raw\89444539\31914772.wav	0	2	[3.3617751598358154, 3.8805453777313232, 4.151370525360107, 1.1281230449676514, 1.1957999467849731, 1.64022696018219]	jd	1	2
579	579	1443	fn	cy_717951063_3243327346.wav	D:\hc--document\all text\P8_medical\thesis_dataset\use_wav_raw\717951063\3243327346.wav	0	1	[2.796043634414673, 3.3915140628814697, 2.763476610183716, 1.1228107213974, 0.451137900352478, 2.295640707015991]	fn	1	1
580	580	977	general	dx_91267340_30179287.wav	D:\hc--document\all text\P8_medical\thesis_dataset\use_wav_raw\91267340\30179287.wav	0	0	[3.258026361465454, 0.5871238708496094, 1.2101243734359741, 3.0600249767303467, 2.7724528312683105, 1.5809582471847534]	general	1	0
581	581	957	general	cy_694686489_2736047948.wav	D:\hc--document\all text\P8_medical\thesis_dataset\use_wav_raw\694686489\2736047948.wav	0	0	[3.0589680671691895, 0.9092609882354736, 0.807425856590271, 2.837161064147949, 2.2624731063842773, 2.7335901260375977]	general	1	0
582	582	1259	general	cy_716683601_3213571316.wav	D:\hc--document\all text\P8_medical\thesis_dataset\use_wav_raw\716683601\3213571316.wav	0	0	[3.040250539779663, 1.548748254776001, 1.4674042463302612, 2.3603250980377197, 2.26261305809021, 2.963167428970337]	general	1	0
583	583	1130	general	cy_717107800_3223540094.wav	D:\hc--document\all text\P8_medical\thesis_dataset\use_wav_raw\717107800\3223540094.wav	0	0	[2.9104254245758057, 1.8359957933425903, 1.6307482719421387, 1.846104621887207, 0.9794223308563232, 3.352147102355957]	yl	0	5
584	584	860	wz	cy_673971877_2291588306.wav	D:\hc--document\all text\P8_medical\thesis_dataset\use_wav_raw\673971877\2291588306.wav	0	3	[3.7212471961975098, 0.9737980365753174, 0.9804725646972656, 3.646210193634033, 2.4404125213623047, 3.0354719161987305]	general	0	0
585	585	1637	rouhe	cy_693180154_2704895748.wav	D:\hc--document\all text\P8_medical\thesis_dataset\use_wav_raw\693180154\2704895748.wav	0	4	[3.307262897491455, 0.5312840938568115, 1.70359468460083, 2.7740821838378906, 3.743082284927368, 1.2017955780029297]	rouhe	1	4
586	586	656	rouhe	cy_690134465_2642603700.wav	D:\hc--document\all text\P8_medical\thesis_dataset\use_wav_raw\690134465\2642603700.wav	0	4	[3.176725149154663, 3.063784122467041, 3.864792823791504, 1.286991000175476, 1.970501184463501, 1.4216448068618774]	jd	0	2
587	587	455	yl	cy_692251835_2684712458.wav	D:\hc--document\all text\P8_medical\thesis_dataset\use_wav_raw\692251835\2684712458.wav	0	5	[3.136075735092163, 1.7308108806610107, 1.6172070503234863, 2.3530874252319336, 1.9013839960098267, 3.827223062515259]	yl	1	5
588	588	1600	general	cy_724808198_3402004282.wav	D:\hc--document\all text\P8_medical\thesis_dataset\use_wav_raw\724808198\3402004282.wav	0	0	[3.0692946910858154, 2.558234930038452, 3.326148748397827, 1.6558717489242554, 2.216217041015625, 1.9427917003631592]	jd	0	2
589	589	574	fn	dx_64265787_17710967.wav	D:\hc--document\all text\P8_medical\thesis_dataset\use_wav_raw\64265787\17710967.wav	0	1	[3.1125829219818115, 3.2506394386291504, 2.9323370456695557, 1.169800877571106, 0.6084197759628296, 2.279897451400757]	fn	1	1
590	590	248	jd	cy_429536356_1043886528.wav	D:\hc--document\all text\P8_medical\thesis_dataset\use_wav_raw\429536356\1043886528.wav	0	2	[3.0745019912719727, 2.9786977767944336, 2.706733226776123, 1.3584262132644653, 0.8108913898468018, 2.8871755599975586]	general	0	0
591	591	345	general	cy_692615702_2692578074.wav	D:\hc--document\all text\P8_medical\thesis_dataset\use_wav_raw\692615702\2692578074.wav	0	0	[3.4351067543029785, 0.9000900983810425, 1.3233414888381958, 2.9704911708831787, 2.6546730995178223, 1.6969304084777832]	general	1	0
592	592	1412	wz	cy_682995157_2485508226.wav	D:\hc--document\all text\P8_medical\thesis_dataset\use_wav_raw\682995157\2485508226.wav	0	3	[2.974390745162964, 1.2318392992019653, 0.5425704121589661, 3.064666509628296, 1.5346444845199585, 3.7960317134857178]	yl	0	5
593	593	378	general	cy_714078166_3153300474.wav	D:\hc--document\all text\P8_medical\thesis_dataset\use_wav_raw\714078166\3153300474.wav	0	0	[3.072775363922119, 1.8679126501083374, 1.5690968036651611, 2.044247627258301, 1.0996419191360474, 3.589571237564087]	yl	0	5
594	594	954	wz	cy_663093559_2132397641.wav	D:\hc--document\all text\P8_medical\thesis_dataset\use_wav_raw\663093559\2132397641.wav	0	3	[3.1985366344451904, 0.4599073529243469, 0.22204841673374176, 3.619732618331909, 1.8739696741104126, 2.565023183822632]	wz	1	3
595	595	480	jd	cy_669944496_2208936506.wav	D:\hc--document\all text\P8_medical\thesis_dataset\use_wav_raw\669944496\2208936506.wav	0	2	[3.4618122577667236, 2.0973522663116455, 2.451552629470825, 2.35150146484375, 2.025718927383423, 2.403160810470581]	general	0	0
596	596	317	yl	cy_723169703_3363035252.wav	D:\hc--document\all text\P8_medical\thesis_dataset\use_wav_raw\723169703\3363035252.wav	0	5	[2.925532102584839, 2.2909224033355713, 2.8408544063568115, 1.715411901473999, 1.5169494152069092, 1.8494585752487183]	general	0	0
597	597	331	wz	cy_672292892_2256065042.wav	D:\hc--document\all text\P8_medical\thesis_dataset\use_wav_raw\672292892\2256065042.wav	0	3	[2.3825528621673584, 1.2428380250930786, 0.6407219767570496, 2.3235361576080322, 0.8023495078086853, 3.6088175773620605]	yl	0	5
598	598	91	general	cy_723822757_3379655855.wav	D:\hc--document\all text\P8_medical\thesis_dataset\use_wav_raw\723822757\3379655855.wav	0	0	[3.5423927307128906, 0.5718978643417358, 1.2653422355651855, 3.2716403007507324, 3.3650970458984375, 2.1947503089904785]	general	1	0
599	599	145	jd	cy_562776_2442795.wav	D:\hc--document\all text\P8_medical\thesis_dataset\use_wav_raw\562776\2442795.wav	0	2	[2.966099262237549, 3.3084213733673096, 4.036594867706299, 0.804952085018158, 1.364647626876831, 0.8104462027549744]	jd	1	2
600	600	224	rouhe	cy_716689762_3213957667.wav	D:\hc--document\all text\P8_medical\thesis_dataset\use_wav_raw\716689762\3213957667.wav	0	4	[3.2612686157226562, 0.0, 0.7087324261665344, 3.3013126850128174, 3.195221424102783, 1.6746703386306763]	wz	0	3
601	601	1343	yl	cy_671365901_2236749254.wav	D:\hc--document\all text\P8_medical\thesis_dataset\use_wav_raw\671365901\2236749254.wav	0	5	[2.96183180809021, 1.755313754081726, 1.416344165802002, 2.359546422958374, 1.511995792388916, 3.986447334289551]	yl	1	5
602	602	1279	general	cy_621218560_1908069626.wav	D:\hc--document\all text\P8_medical\thesis_dataset\use_wav_raw\621218560\1908069626.wav	0	0	[3.1047818660736084, 1.0394375324249268, 0.8220363855361938, 2.792966604232788, 2.174196481704712, 2.823369264602661]	general	1	0
603	603	1276	yl	cy_563677296_1604504135.wav	D:\hc--document\all text\P8_medical\thesis_dataset\use_wav_raw\563677296\1604504135.wav	0	5	[3.057987928390503, 2.2546536922454834, 1.7761662006378174, 2.167144536972046, 0.9731636047363281, 3.9648609161376953]	yl	1	5
604	604	483	jd	cy_690127912_2640439348.wav	D:\hc--document\all text\P8_medical\thesis_dataset\use_wav_raw\690127912\2640439348.wav	0	2	[3.1455461978912354, 3.071990728378296, 3.8844869136810303, 1.0630643367767334, 1.7173452377319336, 1.4222263097763062]	jd	1	2
605	605	911	yl	cy_433282063_1058130228.wav	D:\hc--document\all text\P8_medical\thesis_dataset\use_wav_raw\433282063\1058130228.wav	0	5	[3.015183925628662, 1.7515133619308472, 1.5068461894989014, 2.324143886566162, 1.409062147140503, 3.6204965114593506]	yl	1	5
606	606	1078	rouhe	cy_721164470_3318118177.wav	D:\hc--document\all text\P8_medical\thesis_dataset\use_wav_raw\721164470\3318118177.wav	0	4	[3.6893417835235596, 0.42509281635284424, 1.77866792678833, 3.533355236053467, 4.37641716003418, 1.0380833148956299]	rouhe	1	4
607	607	448	jd	dx_90086786_28592547.wav	D:\hc--document\all text\P8_medical\thesis_dataset\use_wav_raw\90086786\28592547.wav	0	2	[2.9857776165008545, 3.9247562885284424, 4.256403923034668, 0.4989006221294403, 1.1362825632095337, 1.0223079919815063]	jd	1	2
608	608	1638	general	cy_627488104_1942019636.wav	D:\hc--document\all text\P8_medical\thesis_dataset\use_wav_raw\627488104\1942019636.wav	0	0	[3.3641390800476074, 2.031222343444824, 1.956267237663269, 2.354830503463745, 2.0741384029388428, 3.9780349731445312]	yl	0	5
609	609	1215	yl	cy_714844647_3170088312.wav	D:\hc--document\all text\P8_medical\thesis_dataset\use_wav_raw\714844647\3170088312.wav	0	5	[2.9482181072235107, 1.698553442955017, 1.0754224061965942, 2.5162770748138428, 1.3006298542022705, 3.600625991821289]	yl	1	5
610	610	616	jd	cy_197916863_310515803.wav	D:\hc--document\all text\P8_medical\thesis_dataset\use_wav_raw\197916863\310515803.wav	0	2	[3.583172082901001, 4.1879706382751465, 4.6529340744018555, 0.9552863240242004, 1.3994311094284058, 1.7144910097122192]	jd	1	2
611	611	127	wz	dx_91627467_31267197.wav	D:\hc--document\all text\P8_medical\thesis_dataset\use_wav_raw\91627467\31267197.wav	0	3	[3.6857926845550537, 0.881359338760376, 1.2105666399002075, 3.161186933517456, 2.410578727722168, 2.2949044704437256]	general	0	0
612	612	1599	yl	dx_90739844_29827553.wav	D:\hc--document\all text\P8_medical\thesis_dataset\use_wav_raw\90739844\29827553.wav	0	5	[2.93731951713562, 1.6330121755599976, 1.101272463798523, 2.5660386085510254, 1.1610841751098633, 3.872635841369629]	yl	1	5
613	613	1219	jd	dx_89260745_27501409.wav	D:\hc--document\all text\P8_medical\thesis_dataset\use_wav_raw\89260745\27501409.wav	0	2	[3.4882209300994873, 3.7321670055389404, 4.111943244934082, 1.1373791694641113, 1.23048734664917, 1.824851155281067]	jd	1	2
614	614	1424	jd	cy_189451011_290527349.wav	D:\hc--document\all text\P8_medical\thesis_dataset\use_wav_raw\189451011\290527349.wav	0	2	[3.336596727371216, 3.6869359016418457, 4.3590545654296875, 0.9478996396064758, 1.5224661827087402, 1.2077147960662842]	jd	1	2
615	615	1391	general	cy_719967397_3290604263.wav	D:\hc--document\all text\P8_medical\thesis_dataset\use_wav_raw\719967397\3290604263.wav	0	0	[3.382864475250244, 0.6049333810806274, 0.8568949699401855, 3.3197922706604004, 2.787919282913208, 2.4363670349121094]	general	1	0
616	616	1527	general	cy_662908684_2131277333.wav	D:\hc--document\all text\P8_medical\thesis_dataset\use_wav_raw\662908684\2131277333.wav	0	0	[3.3198623657226562, 1.5158432722091675, 1.459101676940918, 2.5754432678222656, 1.8314545154571533, 3.165497303009033]	general	1	0
617	617	568	yl	dx_59872678_16349297.wav	D:\hc--document\all text\P8_medical\thesis_dataset\use_wav_raw\59872678\16349297.wav	0	5	[3.391585111618042, 2.461515188217163, 2.3920981884002686, 1.7667328119277954, 1.4267919063568115, 3.470860481262207]	yl	1	5
618	618	1454	general	dx_54311761_14416944.wav	D:\hc--document\all text\P8_medical\thesis_dataset\use_wav_raw\54311761\14416944.wav	0	0	[3.384462356567383, 0.7986001968383789, 1.9091594219207764, 2.567774772644043, 3.1833884716033936, 1.140569806098938]	general	1	0
619	619	481	yl	cy_724225048_3389668695.wav	D:\hc--document\all text\P8_medical\thesis_dataset\use_wav_raw\724225048\3389668695.wav	0	5	[2.8029115200042725, 1.8135277032852173, 1.3157130479812622, 2.097278356552124, 1.1127512454986572, 3.8670175075531006]	yl	1	5
620	620	1639	general	cy_718650655_3259317056.wav	D:\hc--document\all text\P8_medical\thesis_dataset\use_wav_raw\718650655\3259317056.wav	0	0	[3.171685218811035, 3.2696635723114014, 3.8264901638031006, 1.1171445846557617, 1.4173855781555176, 1.3131111860275269]	jd	0	2
621	621	1231	fn	dx_86861171_25217422.wav	D:\hc--document\all text\P8_medical\thesis_dataset\use_wav_raw\86861171\25217422.wav	0	1	[3.3139445781707764, 2.0442137718200684, 1.6711550951004028, 2.5042805671691895, 1.273275375366211, 3.791567802429199]	yl	0	5
622	622	1183	general	cy_705102180_2967228936.wav	D:\hc--document\all text\P8_medical\thesis_dataset\use_wav_raw\705102180\2967228936.wav	0	0	[2.875434160232544, 1.0148831605911255, 1.2555054426193237, 2.4055898189544678, 2.1879892349243164, 2.380730390548706]	general	1	0
623	623	462	general	cy_715943872_3196231491.wav	D:\hc--document\all text\P8_medical\thesis_dataset\use_wav_raw\715943872\3196231491.wav	0	0	[2.8992462158203125, 1.5909403562545776, 1.4351698160171509, 2.1988067626953125, 1.5601071119308472, 3.6183724403381348]	yl	0	5
624	624	1695	general	cy_621546779_1909683488.wav	D:\hc--document\all text\P8_medical\thesis_dataset\use_wav_raw\621546779\1909683488.wav	0	0	[3.530871868133545, 1.024666666984558, 1.0720056295394897, 3.1392617225646973, 2.5728816986083984, 2.7555344104766846]	general	1	0
625	625	421	yl	dx_90109458_28724153.wav	D:\hc--document\all text\P8_medical\thesis_dataset\use_wav_raw\90109458\28724153.wav	0	5	[2.9559319019317627, 2.184385061264038, 2.5619068145751953, 1.6372429132461548, 1.67954421043396, 2.612053632736206]	general	0	0
626	626	194	jd	cy_399308558_929320472.wav	D:\hc--document\all text\P8_medical\thesis_dataset\use_wav_raw\399308558\929320472.wav	0	2	[2.9909324645996094, 3.411557674407959, 3.9265096187591553, 0.7858203649520874, 1.1956355571746826, 0.8522263169288635]	jd	1	2
627	627	1064	wz	cy_695210444_2747086900.wav	D:\hc--document\all text\P8_medical\thesis_dataset\use_wav_raw\695210444\2747086900.wav	0	3	[3.183260679244995, 1.0424883365631104, 0.5349949598312378, 3.143371343612671, 1.950402855873108, 3.0140349864959717]	general	0	0
628	628	69	fn	cy_428613100_1040201868.wav	D:\hc--document\all text\P8_medical\thesis_dataset\use_wav_raw\428613100\1040201868.wav	0	1	[3.0749433040618896, 3.773425340652466, 3.3943657875061035, 1.0099742412567139, 0.5896924138069153, 2.375636339187622]	fn	1	1
629	629	1344	yl	cy_722361574_3344458533.wav	D:\hc--document\all text\P8_medical\thesis_dataset\use_wav_raw\722361574\3344458533.wav	0	5	[3.0549018383026123, 1.5054105520248413, 1.8124090433120728, 2.1415579319000244, 2.3836591243743896, 3.2069103717803955]	yl	1	5
630	630	1112	yl	dx_74954333_21240449.wav	D:\hc--document\all text\P8_medical\thesis_dataset\use_wav_raw\74954333\21240449.wav	0	5	[3.0982518196105957, 1.9551575183868408, 1.911637306213379, 1.9009363651275635, 1.0787148475646973, 3.444058656692505]	yl	1	5
631	631	70	wz	cy_709958842_3070965060.wav	D:\hc--document\all text\P8_medical\thesis_dataset\use_wav_raw\709958842\3070965060.wav	0	3	[3.0997660160064697, 0.47970259189605713, 0.2872885763645172, 3.278292179107666, 2.1201388835906982, 2.5552456378936768]	wz	1	3
632	632	917	rouhe	cy_704113410_2943831866.wav	D:\hc--document\all text\P8_medical\thesis_dataset\use_wav_raw\704113410\2943831866.wav	0	4	[3.347712755203247, 0.22702394425868988, 1.6431838274002075, 3.26997447013855, 4.139591217041016, 0.8406503796577454]	rouhe	1	4
633	633	1461	general	cy_673212534_2275390680.wav	D:\hc--document\all text\P8_medical\thesis_dataset\use_wav_raw\673212534\2275390680.wav	0	0	[2.932752847671509, 1.5647004842758179, 1.2216393947601318, 2.458691120147705, 1.7006313800811768, 3.553086996078491]	yl	0	5
634	634	1177	fn	dx_92286625_31501207.wav	D:\hc--document\all text\P8_medical\thesis_dataset\use_wav_raw\92286625\31501207.wav	0	1	[3.0915260314941406, 3.8177976608276367, 4.045455455780029, 0.7674188017845154, 1.0030665397644043, 1.1414027214050293]	jd	0	2
635	635	948	wz	cy_678650907_2390841478.wav	D:\hc--document\all text\P8_medical\thesis_dataset\use_wav_raw\678650907\2390841478.wav	0	3	[3.2830920219421387, 0.6709873676300049, 1.4871782064437866, 2.894818067550659, 3.160228967666626, 1.1194953918457031]	general	0	0
636	636	417	wz	cy_644471693_2031523562.wav	D:\hc--document\all text\P8_medical\thesis_dataset\use_wav_raw\644471693\2031523562.wav	0	3	[3.4302806854248047, 0.5880417823791504, 0.5705670118331909, 3.539903163909912, 2.299744129180908, 2.518991470336914]	wz	1	3
637	637	963	jd	cy_664564979_2143063814.wav	D:\hc--document\all text\P8_medical\thesis_dataset\use_wav_raw\664564979\2143063814.wav	0	2	[3.0709404945373535, 3.1545979976654053, 3.1009960174560547, 1.1072858572006226, 0.9488785862922668, 2.3930201530456543]	fn	0	1
638	638	758	jd	cy_724088122_3384716251.wav	D:\hc--document\all text\P8_medical\thesis_dataset\use_wav_raw\724088122\3384716251.wav	0	2	[3.1200475692749023, 3.2072885036468506, 3.493471622467041, 1.2100653648376465, 1.1943130493164062, 1.6858538389205933]	jd	1	2
639	639	501	wz	cy_621316990_1908912212.wav	D:\hc--document\all text\P8_medical\thesis_dataset\use_wav_raw\621316990\1908912212.wav	0	3	[2.87689471244812, 3.1851248741149902, 4.237346172332764, 0.5646732449531555, 1.6855075359344482, 0.43903833627700806]	jd	0	2
640	640	1612	rouhe	cy_714720272_3167170328.wav	D:\hc--document\all text\P8_medical\thesis_dataset\use_wav_raw\714720272\3167170328.wav	0	4	[3.3403308391571045, 0.6872146129608154, 1.156075358390808, 3.141813039779663, 3.295530080795288, 2.473278760910034]	general	0	0
641	641	834	general	cy_271763713_512715242.wav	D:\hc--document\all text\P8_medical\thesis_dataset\use_wav_raw\271763713\512715242.wav	0	0	[3.4995274543762207, 1.353074550628662, 1.9462379217147827, 2.6483981609344482, 2.3571367263793945, 2.543178081512451]	general	1	0
642	642	1442	wz	cy_675920965_2332613712.wav	D:\hc--document\all text\P8_medical\thesis_dataset\use_wav_raw\675920965\2332613712.wav	0	3	[3.1969709396362305, 2.7037651538848877, 4.184398651123047, 1.1270771026611328, 2.413275718688965, 0.7447186708450317]	jd	0	2
643	643	185	fn	cy_700530476_2863249284.wav	D:\hc--document\all text\P8_medical\thesis_dataset\use_wav_raw\700530476\2863249284.wav	0	1	[2.8470513820648193, 2.998049736022949, 2.3463351726531982, 1.5415716171264648, 0.36398202180862427, 3.323697328567505]	yl	0	5
644	644	466	general	dx_91036990_30179184.wav	D:\hc--document\all text\P8_medical\thesis_dataset\use_wav_raw\91036990\30179184.wav	0	0	[3.2522308826446533, 1.7561379671096802, 1.2229509353637695, 2.7827887535095215, 1.7035924196243286, 3.6828396320343018]	yl	0	5
645	645	1395	jd	cy_715060952_3175605993.wav	D:\hc--document\all text\P8_medical\thesis_dataset\use_wav_raw\715060952\3175605993.wav	0	2	[2.9448862075805664, 3.0399365425109863, 3.0272257328033447, 1.3742295503616333, 0.7871294021606445, 2.649247169494629]	fn	0	1
646	646	1529	yl	cy_710535160_3083523879.wav	D:\hc--document\all text\P8_medical\thesis_dataset\use_wav_raw\710535160\3083523879.wav	0	5	[2.7323124408721924, 2.1107635498046875, 1.8164217472076416, 1.4181973934173584, 0.8896065950393677, 3.135716199874878]	yl	1	5
647	647	1203	yl	cy_656406686_2095429283.wav	D:\hc--document\all text\P8_medical\thesis_dataset\use_wav_raw\656406686\2095429283.wav	0	5	[3.1523492336273193, 1.5430619716644287, 1.5955003499984741, 2.4997427463531494, 2.2260701656341553, 2.680328845977783]	general	0	0
648	648	636	yl	cy_711645647_3104889906.wav	D:\hc--document\all text\P8_medical\thesis_dataset\use_wav_raw\711645647\3104889906.wav	0	5	[2.7124135494232178, 1.3230057954788208, 0.5247494578361511, 2.6563684940338135, 1.0254061222076416, 3.5377438068389893]	yl	1	5
649	649	199	yl	dx_86761933_25220907.wav	D:\hc--document\all text\P8_medical\thesis_dataset\use_wav_raw\86761933\25220907.wav	0	5	[3.086186408996582, 1.2738748788833618, 1.1380772590637207, 2.7736034393310547, 1.8906184434890747, 3.2555787563323975]	yl	1	5
650	650	386	jd	cy_567338328_1623774191.wav	D:\hc--document\all text\P8_medical\thesis_dataset\use_wav_raw\567338328\1623774191.wav	0	2	[3.132552146911621, 3.076820135116577, 3.2670373916625977, 1.4213935136795044, 1.0677281618118286, 1.865444540977478]	jd	1	2
651	651	570	fn	cy_714649533_3166551916.wav	D:\hc--document\all text\P8_medical\thesis_dataset\use_wav_raw\714649533\3166551916.wav	0	1	[3.06149959564209, 3.694950819015503, 3.721125841140747, 0.7103748321533203, 1.1187694072723389, 1.9344894886016846]	jd	0	2
652	652	233	general	cy_724240275_3388865419.wav	D:\hc--document\all text\P8_medical\thesis_dataset\use_wav_raw\724240275\3388865419.wav	0	0	[3.140497922897339, 1.6115468740463257, 1.2148264646530151, 2.758512258529663, 1.4891716241836548, 3.68656587600708]	yl	0	5
653	653	323	fn	cy_655467113_2090146184.wav	D:\hc--document\all text\P8_medical\thesis_dataset\use_wav_raw\655467113\2090146184.wav	0	1	[3.5405337810516357, 2.2965164184570312, 2.40234375, 2.1408796310424805, 1.9315173625946045, 3.6835172176361084]	yl	0	5
654	654	1396	rouhe	cy_579715165_1689842243.wav	D:\hc--document\all text\P8_medical\thesis_dataset\use_wav_raw\579715165\1689842243.wav	0	4	[3.047499895095825, 1.3850536346435547, 1.0879563093185425, 2.73760986328125, 2.1408910751342773, 3.33243727684021]	yl	0	5
655	655	259	fn	cy_423951770_1023742890.wav	D:\hc--document\all text\P8_medical\thesis_dataset\use_wav_raw\423951770\1023742890.wav	0	1	[3.1084446907043457, 3.4164862632751465, 4.308168888092041, 0.7219297885894775, 1.7296154499053955, 0.7777107357978821]	jd	0	2
656	656	390	jd	cy_721448088_3323946194.wav	D:\hc--document\all text\P8_medical\thesis_dataset\use_wav_raw\721448088\3323946194.wav	0	2	[3.0174520015716553, 3.21728515625, 4.414247512817383, 0.5772401690483093, 2.0963497161865234, 0.6018149256706238]	jd	1	2
657	657	883	general	cy_723382209_3368086483.wav	D:\hc--document\all text\P8_medical\thesis_dataset\use_wav_raw\723382209\3368086483.wav	0	0	[2.7558069229125977, 1.597855567932129, 1.060778021812439, 2.3938493728637695, 1.374530553817749, 3.88325572013855]	yl	0	5
658	658	1693	jd	dx_87600092_25641987.wav	D:\hc--document\all text\P8_medical\thesis_dataset\use_wav_raw\87600092\25641987.wav	0	2	[3.328469753265381, 3.3249831199645996, 3.643996000289917, 1.4539213180541992, 1.0259568691253662, 1.816611409187317]	jd	1	2
659	659	1573	wz	cy_684180867_2511586578.wav	D:\hc--document\all text\P8_medical\thesis_dataset\use_wav_raw\684180867\2511586578.wav	0	3	[3.231332778930664, 0.4837583303451538, 0.24713876843452454, 3.480654001235962, 2.1305792331695557, 2.435720920562744]	wz	1	3
660	660	586	jd	cy_589413773_1742019488.wav	D:\hc--document\all text\P8_medical\thesis_dataset\use_wav_raw\589413773\1742019488.wav	0	2	[2.8855106830596924, 1.9109396934509277, 1.6575376987457275, 1.936452031135559, 0.9761450290679932, 3.470363140106201]	yl	0	5
661	661	1438	wz	cy_714667158_3166207264.wav	D:\hc--document\all text\P8_medical\thesis_dataset\use_wav_raw\714667158\3166207264.wav	0	3	[2.7429306507110596, 1.3471976518630981, 1.057485818862915, 2.497393846511841, 1.3213841915130615, 3.6108155250549316]	yl	0	5
662	662	1018	general	dx_87555856_28234058.wav	D:\hc--document\all text\P8_medical\thesis_dataset\use_wav_raw\87555856\28234058.wav	0	0	[3.337822914123535, 1.7043019533157349, 1.3693792819976807, 2.7311646938323975, 1.809011697769165, 3.514873743057251]	yl	0	5
663	663	1393	general	dx_91705863_31699217.wav	D:\hc--document\all text\P8_medical\thesis_dataset\use_wav_raw\91705863\31699217.wav	0	0	[3.4320249557495117, 0.6736805438995361, 1.2343270778656006, 3.1965508460998535, 2.7392899990081787, 1.7380199432373047]	general	1	0
664	664	395	yl	cy_711625058_3104552636.wav	D:\hc--document\all text\P8_medical\thesis_dataset\use_wav_raw\711625058\3104552636.wav	0	5	[2.992821216583252, 1.8441188335418701, 1.3420823812484741, 2.3712141513824463, 1.0813238620758057, 3.930229663848877]	yl	1	5
665	665	1429	rouhe	cy_697778448_2801704872.wav	D:\hc--document\all text\P8_medical\thesis_dataset\use_wav_raw\697778448\2801704872.wav	0	4	[3.560070276260376, 0.5570195913314819, 1.140759825706482, 3.294945240020752, 3.142949342727661, 2.6739115715026855]	general	0	0
666	666	1547	yl	cy_695704068_2759578856.wav	D:\hc--document\all text\P8_medical\thesis_dataset\use_wav_raw\695704068\2759578856.wav	0	5	[3.230156183242798, 0.24897733330726624, 1.6937860250473022, 3.0501532554626465, 4.297070503234863, 0.8981472849845886]	rouhe	0	4
667	667	78	general	cy_582065766_1702560089.wav	D:\hc--document\all text\P8_medical\thesis_dataset\use_wav_raw\582065766\1702560089.wav	0	0	[3.530994415283203, 0.9613664150238037, 1.4394252300262451, 2.9056813716888428, 2.8177201747894287, 2.232792854309082]	general	1	0
668	668	1626	jd	cy_660005255_2115355256.wav	D:\hc--document\all text\P8_medical\thesis_dataset\use_wav_raw\660005255\2115355256.wav	0	2	[2.9376401901245117, 3.181731700897217, 4.114408016204834, 0.632580578327179, 1.8507370948791504, 0.6772500276565552]	jd	1	2
669	669	538	rouhe	cy_717917045_3243562091.wav	D:\hc--document\all text\P8_medical\thesis_dataset\use_wav_raw\717917045\3243562091.wav	0	4	[3.487940788269043, 0.4430469274520874, 1.3046443462371826, 3.191901922225952, 3.5293307304382324, 2.1185245513916016]	rouhe	1	4
670	670	1743	jd	cy_693609636_2713908844.wav	D:\hc--document\all text\P8_medical\thesis_dataset\use_wav_raw\693609636\2713908844.wav	0	2	[3.4859604835510254, 2.8560144901275635, 3.204172134399414, 1.6121721267700195, 1.977568507194519, 2.638807535171509]	general	0	0
671	671	1521	jd	cy_677968913_2376395864.wav	D:\hc--document\all text\P8_medical\thesis_dataset\use_wav_raw\677968913\2376395864.wav	0	2	[3.1914517879486084, 3.2881650924682617, 3.7581002712249756, 1.1591384410858154, 1.0394631624221802, 1.326977252960205]	jd	1	2
672	672	1709	yl	cy_562344346_1597676705.wav	D:\hc--document\all text\P8_medical\thesis_dataset\use_wav_raw\562344346\1597676705.wav	0	5	[2.819902181625366, 3.2444748878479004, 2.671189546585083, 1.0765507221221924, 0.3405371606349945, 2.9326999187469482]	fn	0	1
673	673	1436	general	cy_705862294_2985680652.wav	D:\hc--document\all text\P8_medical\thesis_dataset\use_wav_raw\705862294\2985680652.wav	0	0	[3.2985455989837646, 0.6900134086608887, 1.0538980960845947, 3.3003647327423096, 2.804975748062134, 1.812026858329773]	wz	0	3
674	674	1263	fn	cy_652223605_2074206023.wav	D:\hc--document\all text\P8_medical\thesis_dataset\use_wav_raw\652223605\2074206023.wav	0	1	[3.2156825065612793, 3.4241294860839844, 3.5347962379455566, 1.3891123533248901, 1.1403262615203857, 1.9065021276474]	jd	0	2
675	675	304	yl	cy_723298858_3366510109.wav	D:\hc--document\all text\P8_medical\thesis_dataset\use_wav_raw\723298858\3366510109.wav	0	5	[2.893077850341797, 1.9583545923233032, 1.5944615602493286, 1.768235445022583, 1.1369047164916992, 3.3613834381103516]	yl	1	5
676	676	334	jd	cy_231585058_396709452.wav	D:\hc--document\all text\P8_medical\thesis_dataset\use_wav_raw\231585058\396709452.wav	0	2	[3.0895743370056152, 3.490636110305786, 3.2604336738586426, 1.3448107242584229, 0.5688421130180359, 2.3098394870758057]	fn	0	1
677	677	1646	general	cy_682003205_2464092216.wav	D:\hc--document\all text\P8_medical\thesis_dataset\use_wav_raw\682003205\2464092216.wav	0	0	[3.1923530101776123, 2.7755286693573, 2.7950897216796875, 1.325943946838379, 1.21797513961792, 2.741259813308716]	general	1	0
678	678	457	wz	dx_84214071_26765725.wav	D:\hc--document\all text\P8_medical\thesis_dataset\use_wav_raw\84214071\26765725.wav	0	3	[3.376215696334839, 1.141555666923523, 0.9036587476730347, 3.1057724952697754, 2.2031397819519043, 3.1154754161834717]	general	0	0
679	679	1221	general	dx_92613196_32335764.wav	D:\hc--document\all text\P8_medical\thesis_dataset\use_wav_raw\92613196\32335764.wav	0	0	[3.787574052810669, 0.8690022230148315, 1.2078464031219482, 3.436461925506592, 2.837557792663574, 2.6642513275146484]	general	1	0
680	680	967	yl	dx_89199037_31177018.wav	D:\hc--document\all text\P8_medical\thesis_dataset\use_wav_raw\89199037\31177018.wav	0	5	[3.0064918994903564, 1.6796780824661255, 1.506378412246704, 2.3730967044830322, 1.3690272569656372, 3.6869776248931885]	yl	1	5
681	681	443	wz	cy_678564170_2388940302.wav	D:\hc--document\all text\P8_medical\thesis_dataset\use_wav_raw\678564170\2388940302.wav	0	3	[3.4686031341552734, 0.7429032325744629, 0.7515764832496643, 3.2313458919525146, 2.4096930027008057, 2.5741238594055176]	general	0	0
682	682	849	yl	cy_688114539_2596469756.wav	D:\hc--document\all text\P8_medical\thesis_dataset\use_wav_raw\688114539\2596469756.wav	0	5	[2.9210879802703857, 2.3548686504364014, 1.902868390083313, 1.5992405414581299, 1.1814067363739014, 3.4899532794952393]	yl	1	5
683	683	554	yl	cy_702947476_2916936646.wav	D:\hc--document\all text\P8_medical\thesis_dataset\use_wav_raw\702947476\2916936646.wav	0	5	[2.8904199600219727, 1.5873215198516846, 1.1482218503952026, 2.3910319805145264, 1.3845142126083374, 3.7327914237976074]	yl	1	5
684	684	243	jd	dx_90774307_30000057.wav	D:\hc--document\all text\P8_medical\thesis_dataset\use_wav_raw\90774307\30000057.wav	0	2	[3.050847053527832, 0.7214934825897217, 0.5888739824295044, 2.949326276779175, 2.093230962753296, 2.742283344268799]	general	0	0
685	685	649	rouhe	cy_718259544_3251651802.wav	D:\hc--document\all text\P8_medical\thesis_dataset\use_wav_raw\718259544\3251651802.wav	0	4	[2.896397829055786, 2.4851479530334473, 3.4858243465423584, 1.3400511741638184, 1.8939082622528076, 1.3435659408569336]	jd	0	2
686	686	377	rouhe	dx_89989787_28668420.wav	D:\hc--document\all text\P8_medical\thesis_dataset\use_wav_raw\89989787\28668420.wav	0	4	[3.3311166763305664, 0.4095081090927124, 0.7581040263175964, 3.2303030490875244, 2.442788600921631, 2.3133578300476074]	general	0	0
687	687	556	wz	cy_723266932_3365837269.wav	D:\hc--document\all text\P8_medical\thesis_dataset\use_wav_raw\723266932\3365837269.wav	0	3	[3.4170453548431396, 0.7360913753509521, 0.7711355686187744, 3.3369009494781494, 2.3641295433044434, 2.4589343070983887]	general	0	0
688	688	1249	yl	cy_715545375_3186495341.wav	D:\hc--document\all text\P8_medical\thesis_dataset\use_wav_raw\715545375\3186495341.wav	0	5	[3.2325141429901123, 1.743791103363037, 1.8172577619552612, 2.394319772720337, 2.177847146987915, 3.491910457611084]	yl	1	5
689	689	891	general	cy_676482004_2344278792.wav	D:\hc--document\all text\P8_medical\thesis_dataset\use_wav_raw\676482004\2344278792.wav	0	0	[2.648188829421997, 1.6181508302688599, 1.4424883127212524, 1.8621822595596313, 1.5407533645629883, 3.387728452682495]	yl	0	5
690	690	1548	wz	dx_74949627_21211022.wav	D:\hc--document\all text\P8_medical\thesis_dataset\use_wav_raw\74949627\21211022.wav	0	3	[3.389005184173584, 0.8436088562011719, 0.5551298260688782, 3.3804078102111816, 2.0112998485565186, 3.090848445892334]	general	0	0
691	691	971	fn	dx_58317320_15894055.wav	D:\hc--document\all text\P8_medical\thesis_dataset\use_wav_raw\58317320\15894055.wav	0	1	[3.1094374656677246, 4.134756565093994, 4.1832380294799805, 0.7010707259178162, 0.8224426507949829, 1.13729989528656]	jd	0	2
692	692	927	jd	cy_715702139_3191382270.wav	D:\hc--document\all text\P8_medical\thesis_dataset\use_wav_raw\715702139\3191382270.wav	0	2	[3.131791114807129, 3.820314645767212, 3.3937721252441406, 0.9697006344795227, 0.8444663882255554, 2.6219465732574463]	fn	0	1
693	693	1374	jd	dx_91964595_31083800.wav	D:\hc--document\all text\P8_medical\thesis_dataset\use_wav_raw\91964595\31083800.wav	0	2	[3.2870819568634033, 3.3153860569000244, 3.736259937286377, 1.0996826887130737, 1.0260157585144043, 1.4970297813415527]	jd	1	2
694	694	1416	jd	cy_657361689_2100719747.wav	D:\hc--document\all text\P8_medical\thesis_dataset\use_wav_raw\657361689\2100719747.wav	0	2	[3.23352313041687, 4.123382091522217, 4.156421184539795, 0.8616617321968079, 0.817925214767456, 1.229705810546875]	jd	1	2
695	695	940	fn	dx_79161014_22506352.wav	D:\hc--document\all text\P8_medical\thesis_dataset\use_wav_raw\79161014\22506352.wav	0	1	[3.161684989929199, 3.3064959049224854, 3.207209348678589, 0.9580689668655396, 0.7580668926239014, 1.9414180517196655]	fn	1	1
696	696	560	yl	cy_707068960_3013256090.wav	D:\hc--document\all text\P8_medical\thesis_dataset\use_wav_raw\707068960\3013256090.wav	0	5	[3.5461788177490234, 0.8724815845489502, 1.1097966432571411, 3.040332794189453, 2.812049150466919, 2.4472012519836426]	general	0	0
697	697	1021	rouhe	dx_87903987_26139637.wav	D:\hc--document\all text\P8_medical\thesis_dataset\use_wav_raw\87903987\26139637.wav	0	4	[3.5183818340301514, 2.334716558456421, 2.03485107421875, 2.2217700481414795, 1.5549591779708862, 3.948415756225586]	yl	0	5
698	698	410	rouhe	dx_87312652_25000755.wav	D:\hc--document\all text\P8_medical\thesis_dataset\use_wav_raw\87312652\25000755.wav	0	4	[3.2833495140075684, 2.127155303955078, 1.683423399925232, 2.471177577972412, 1.3049005270004272, 4.039387226104736]	yl	0	5
699	699	973	jd	dx_67346886_18870589.wav	D:\hc--document\all text\P8_medical\thesis_dataset\use_wav_raw\67346886\18870589.wav	0	2	[3.374366283416748, 3.4109859466552734, 3.5977158546447754, 1.1958609819412231, 1.0675467252731323, 2.020962953567505]	jd	1	2
700	700	1301	wz	dx_72388687_20302633.wav	D:\hc--document\all text\P8_medical\thesis_dataset\use_wav_raw\72388687\20302633.wav	0	3	[3.316866159439087, 1.107422947883606, 0.8994352221488953, 3.1886355876922607, 1.9001691341400146, 3.1516356468200684]	general	0	0
701	701	1565	wz	cy_714741982_3168478330.wav	D:\hc--document\all text\P8_medical\thesis_dataset\use_wav_raw\714741982\3168478330.wav	0	3	[3.520874261856079, 0.5295940637588501, 1.0189608335494995, 3.354829788208008, 2.969464063644409, 2.2902772426605225]	general	0	0
702	702	1495	fn	cy_724165279_3387807303.wav	D:\hc--document\all text\P8_medical\thesis_dataset\use_wav_raw\724165279\3387807303.wav	0	1	[2.8013784885406494, 3.8820712566375732, 3.922247886657715, 0.3673321306705475, 0.8734897971153259, 0.7929986119270325]	jd	0	2
703	703	119	fn	dx_91347924_30591815.wav	D:\hc--document\all text\P8_medical\thesis_dataset\use_wav_raw\91347924\30591815.wav	0	1	[3.1709868907928467, 2.7511489391326904, 2.313311815261841, 1.3823484182357788, 0.7554734945297241, 3.1954398155212402]	yl	0	5
704	704	73	rouhe	cy_684270245_2513587192.wav	D:\hc--document\all text\P8_medical\thesis_dataset\use_wav_raw\684270245\2513587192.wav	0	4	[3.3784103393554688, 1.9004840850830078, 2.6001224517822266, 1.7620271444320679, 2.41044020652771, 2.4365570545196533]	general	0	0
705	705	1776	wz	dx_83982364_30382526.wav	D:\hc--document\all text\P8_medical\thesis_dataset\use_wav_raw\83982364\30382526.wav	0	3	[2.81282639503479, 1.457226037979126, 0.9159578680992126, 2.5281267166137695, 1.1507411003112793, 3.6440162658691406]	yl	0	5
706	706	1337	general	dx_87419851_25609773.wav	D:\hc--document\all text\P8_medical\thesis_dataset\use_wav_raw\87419851\25609773.wav	0	0	[3.4370920658111572, 1.94991135597229, 1.432823896408081, 2.8550281524658203, 1.4459162950515747, 4.002443313598633]	yl	0	5
707	707	1107	general	dx_87134896_26870791.wav	D:\hc--document\all text\P8_medical\thesis_dataset\use_wav_raw\87134896\26870791.wav	0	0	[2.969559907913208, 1.8109142780303955, 1.8171157836914062, 1.9157490730285645, 1.5806198120117188, 2.997976064682007]	yl	0	5
708	708	589	wz	dx_91024530_30116251.wav	D:\hc--document\all text\P8_medical\thesis_dataset\use_wav_raw\91024530\30116251.wav	0	3	[3.3470592498779297, 1.5383296012878418, 1.0684585571289062, 2.946500539779663, 2.191845417022705, 3.782357692718506]	yl	0	5
709	709	1044	yl	cy_724079138_3386011936.wav	D:\hc--document\all text\P8_medical\thesis_dataset\use_wav_raw\724079138\3386011936.wav	0	5	[3.0072364807128906, 1.911301851272583, 1.5668851137161255, 2.1364212036132812, 1.1622813940048218, 3.725816249847412]	yl	1	5
710	710	92	fn	cy_719786390_3286366131.wav	D:\hc--document\all text\P8_medical\thesis_dataset\use_wav_raw\719786390\3286366131.wav	0	1	[3.363881826400757, 3.7638964653015137, 3.924931764602661, 1.1152222156524658, 1.0157591104507446, 1.7619717121124268]	jd	0	2
711	711	1238	rouhe	cy_689321460_2623751050.wav	D:\hc--document\all text\P8_medical\thesis_dataset\use_wav_raw\689321460\2623751050.wav	0	4	[3.442394495010376, 0.8330137729644775, 2.117199182510376, 2.5878641605377197, 3.601128578186035, 0.9816578030586243]	rouhe	1	4
712	712	719	general	cy_721860681_3332428589.wav	D:\hc--document\all text\P8_medical\thesis_dataset\use_wav_raw\721860681\3332428589.wav	0	0	[3.0350728034973145, 2.4698028564453125, 3.5112321376800537, 1.6171129941940308, 2.101670503616333, 1.6958880424499512]	jd	0	2
713	713	400	general	cy_701237354_2878895578.wav	D:\hc--document\all text\P8_medical\thesis_dataset\use_wav_raw\701237354\2878895578.wav	0	0	[3.4736521244049072, 0.9960459470748901, 1.953424334526062, 2.305720567703247, 2.8065218925476074, 1.1722004413604736]	general	1	0
714	714	1543	yl	cy_677769287_2371915110.wav	D:\hc--document\all text\P8_medical\thesis_dataset\use_wav_raw\677769287\2371915110.wav	0	5	[3.091301202774048, 1.8246146440505981, 1.531044602394104, 2.2564210891723633, 1.2684369087219238, 3.7255947589874268]	yl	1	5
715	715	1024	general	cy_641000825_2014152242.wav	D:\hc--document\all text\P8_medical\thesis_dataset\use_wav_raw\641000825\2014152242.wav	0	0	[3.247692584991455, 0.6122483015060425, 1.1700857877731323, 2.912442922592163, 2.9061453342437744, 1.5521163940429688]	general	1	0
716	716	530	fn	cy_568845750_1631530601.wav	D:\hc--document\all text\P8_medical\thesis_dataset\use_wav_raw\568845750\1631530601.wav	0	1	[3.077850818634033, 3.1681392192840576, 3.251603603363037, 1.2527259588241577, 0.9747797846794128, 2.561044454574585]	jd	0	2
717	717	1731	fn	cy_707650264_3025251790.wav	D:\hc--document\all text\P8_medical\thesis_dataset\use_wav_raw\707650264\3025251790.wav	0	1	[2.9297311305999756, 3.7667181491851807, 3.539229393005371, 0.6330632567405701, 0.7760297656059265, 1.8437304496765137]	fn	1	1
718	718	1621	rouhe	dx_91430570_30669027.wav	D:\hc--document\all text\P8_medical\thesis_dataset\use_wav_raw\91430570\30669027.wav	0	4	[3.584480047225952, 0.5369892120361328, 1.6322510242462158, 3.3594748973846436, 3.6342666149139404, 1.3087505102157593]	rouhe	1	4
719	719	650	fn	cy_705603574_2982096330.wav	D:\hc--document\all text\P8_medical\thesis_dataset\use_wav_raw\705603574\2982096330.wav	0	1	[2.8727846145629883, 3.2690110206604004, 3.0009992122650146, 1.1039774417877197, 0.6847684383392334, 2.1180760860443115]	fn	1	1
720	720	376	general	dx_89190953_31132902.wav	D:\hc--document\all text\P8_medical\thesis_dataset\use_wav_raw\89190953\31132902.wav	0	0	[3.0406510829925537, 1.7152849435806274, 1.5740009546279907, 2.266594171524048, 1.6182446479797363, 3.494478464126587]	yl	0	5
721	721	661	fn	dx_90828224_30269199.wav	D:\hc--document\all text\P8_medical\thesis_dataset\use_wav_raw\90828224\30269199.wav	0	1	[3.225490093231201, 3.363896369934082, 3.875365972518921, 0.8522050380706787, 1.6780916452407837, 1.5399799346923828]	jd	0	2
722	722	1632	wz	cy_633995051_1976528384.wav	D:\hc--document\all text\P8_medical\thesis_dataset\use_wav_raw\633995051\1976528384.wav	0	3	[2.6686317920684814, 1.0187631845474243, 0.4923381805419922, 2.8443264961242676, 1.6138497591018677, 3.4606964588165283]	yl	0	5
723	723	1323	wz	cy_716153125_3202243100.wav	D:\hc--document\all text\P8_medical\thesis_dataset\use_wav_raw\716153125\3202243100.wav	0	3	[3.3945376873016357, 0.8021544218063354, 0.5424802899360657, 3.3937535285949707, 2.291792154312134, 3.0851879119873047]	general	0	0
724	724	1113	wz	cy_689362224_2623552072.wav	D:\hc--document\all text\P8_medical\thesis_dataset\use_wav_raw\689362224\2623552072.wav	0	3	[3.502805471420288, 1.2835153341293335, 0.9301580190658569, 3.3258097171783447, 2.1155948638916016, 3.2863903045654297]	general	0	0
725	725	132	yl	cy_716115266_3199750870.wav	D:\hc--document\all text\P8_medical\thesis_dataset\use_wav_raw\716115266\3199750870.wav	0	5	[2.9196431636810303, 3.388742208480835, 3.1809141635894775, 1.1390432119369507, 0.632714033126831, 2.0328760147094727]	fn	0	1
726	726	379	yl	cy_684303444_2514349442.wav	D:\hc--document\all text\P8_medical\thesis_dataset\use_wav_raw\684303444\2514349442.wav	0	5	[3.0422346591949463, 1.9330806732177734, 1.9078609943389893, 2.019484758377075, 1.3911876678466797, 3.511829376220703]	yl	1	5
727	727	1675	jd	dx_48814499_12675211.wav	D:\hc--document\all text\P8_medical\thesis_dataset\use_wav_raw\48814499\12675211.wav	0	2	[3.1389083862304688, 3.1457769870758057, 2.9334397315979004, 1.4339138269424438, 0.743842601776123, 2.637075185775757]	fn	0	1
728	728	62	wz	dx_88320167_26879791.wav	D:\hc--document\all text\P8_medical\thesis_dataset\use_wav_raw\88320167\26879791.wav	0	3	[3.210214138031006, 1.7682093381881714, 1.3477369546890259, 2.590702772140503, 1.4905266761779785, 3.9721200466156006]	yl	0	5
729	729	1636	yl	cy_683992446_2507495676.wav	D:\hc--document\all text\P8_medical\thesis_dataset\use_wav_raw\683992446\2507495676.wav	0	5	[3.4748952388763428, 1.9942842721939087, 1.650203824043274, 2.718304395675659, 1.7755335569381714, 3.665254831314087]	yl	1	5
730	730	1403	general	cy_724692909_3399806948.wav	D:\hc--document\all text\P8_medical\thesis_dataset\use_wav_raw\724692909\3399806948.wav	0	0	[3.2510628700256348, 0.5557882785797119, 1.939729928970337, 2.8729207515716553, 3.692328453063965, 0.5987886190414429]	rouhe	0	4
731	731	829	jd	cy_667288842_2152988732.wav	D:\hc--document\all text\P8_medical\thesis_dataset\use_wav_raw\667288842\2152988732.wav	0	2	[3.2639341354370117, 3.52362060546875, 4.116518497467041, 0.7734969258308411, 1.512410283088684, 1.2394369840621948]	jd	1	2
732	732	1102	general	cy_687465211_2582295030.wav	D:\hc--document\all text\P8_medical\thesis_dataset\use_wav_raw\687465211\2582295030.wav	0	0	[2.969104766845703, 2.8949239253997803, 3.540297746658325, 1.1747905015945435, 1.3896527290344238, 0.976455807685852]	jd	0	2
733	733	494	jd	cy_700139194_2854443904.wav	D:\hc--document\all text\P8_medical\thesis_dataset\use_wav_raw\700139194\2854443904.wav	0	2	[2.858886957168579, 3.164102792739868, 3.6974291801452637, 0.9748921990394592, 1.4215589761734009, 0.9947594404220581]	jd	1	2
734	734	851	wz	dx_42118955_10716866.wav	D:\hc--document\all text\P8_medical\thesis_dataset\use_wav_raw\42118955\10716866.wav	0	3	[3.343472480773926, 1.7359687089920044, 1.34401273727417, 2.790900468826294, 1.7413400411605835, 3.638493537902832]	yl	0	5
735	735	1338	wz	dx_87836340_25728130.wav	D:\hc--document\all text\P8_medical\thesis_dataset\use_wav_raw\87836340\25728130.wav	0	3	[3.781686544418335, 0.8572989702224731, 1.757419466972351, 3.1485445499420166, 2.682286262512207, 1.4068247079849243]	general	0	0
736	736	1146	yl	cy_674280405_2298119370.wav	D:\hc--document\all text\P8_medical\thesis_dataset\use_wav_raw\674280405\2298119370.wav	0	5	[3.211484909057617, 0.2607014775276184, 0.4876253306865692, 3.437714099884033, 2.4210622310638428, 1.9447250366210938]	wz	0	3
737	737	579	yl	dx_91367212_30339325.wav	D:\hc--document\all text\P8_medical\thesis_dataset\use_wav_raw\91367212\30339325.wav	0	5	[3.2316393852233887, 2.0883560180664062, 1.9196895360946655, 2.031555414199829, 1.2389531135559082, 3.4824697971343994]	yl	1	5
738	738	655	fn	cy_671034848_2229944498.wav	D:\hc--document\all text\P8_medical\thesis_dataset\use_wav_raw\671034848\2229944498.wav	0	1	[3.373817205429077, 3.846942186355591, 3.9931893348693848, 1.102885365486145, 1.230276107788086, 1.71708345413208]	jd	0	2
739	739	899	yl	cy_715370027_3182567410.wav	D:\hc--document\all text\P8_medical\thesis_dataset\use_wav_raw\715370027\3182567410.wav	0	5	[2.9757895469665527, 2.023340940475464, 1.4128398895263672, 2.272965431213379, 1.0155936479568481, 3.8067898750305176]	yl	1	5
740	740	1270	wz	dx_86998223_26111268.wav	D:\hc--document\all text\P8_medical\thesis_dataset\use_wav_raw\86998223\26111268.wav	0	3	[3.1953468322753906, 1.3866751194000244, 1.0584983825683594, 2.85384202003479, 2.068153142929077, 3.5991296768188477]	yl	0	5
741	741	666	wz	cy_721842168_3332617080.wav	D:\hc--document\all text\P8_medical\thesis_dataset\use_wav_raw\721842168\3332617080.wav	0	3	[3.4433987140655518, 0.7539714574813843, 0.5445451140403748, 3.491952419281006, 2.565546989440918, 3.1512556076049805]	wz	1	3
742	742	177	jd	cy_722944997_3357711592.wav	D:\hc--document\all text\P8_medical\thesis_dataset\use_wav_raw\722944997\3357711592.wav	0	2	[3.192385196685791, 0.3776938021183014, 0.666729748249054, 3.256599187850952, 2.303274393081665, 2.1653246879577637]	wz	0	3
743	743	1206	rouhe	cy_699236774_2834268330.wav	D:\hc--document\all text\P8_medical\thesis_dataset\use_wav_raw\699236774\2834268330.wav	0	4	[3.0130696296691895, 0.3039865791797638, 2.1845645904541016, 2.6117067337036133, 4.1821513175964355, 0.19141973555088043]	rouhe	1	4
744	744	833	general	cy_673915455_2290355160.wav	D:\hc--document\all text\P8_medical\thesis_dataset\use_wav_raw\673915455\2290355160.wav	0	0	[3.6218056678771973, 0.7970318794250488, 1.019753098487854, 3.3880786895751953, 2.802123785018921, 2.6704206466674805]	general	1	0
745	745	65	wz	dx_90724895_29815152.wav	D:\hc--document\all text\P8_medical\thesis_dataset\use_wav_raw\90724895\29815152.wav	0	3	[3.740870237350464, 0.9107704162597656, 1.009496808052063, 3.56624436378479, 2.5280354022979736, 2.8148152828216553]	general	0	0
746	746	1668	wz	cy_682918139_2483708824.wav	D:\hc--document\all text\P8_medical\thesis_dataset\use_wav_raw\682918139\2483708824.wav	0	3	[3.286979913711548, 1.0476765632629395, 0.6042284369468689, 3.287705183029175, 1.8901865482330322, 3.1840224266052246]	wz	1	3
747	747	563	wz	cy_717665488_3235999776.wav	D:\hc--document\all text\P8_medical\thesis_dataset\use_wav_raw\717665488\3235999776.wav	0	3	[3.554353952407837, 0.8337651491165161, 0.964015781879425, 3.2901079654693604, 2.720648765563965, 2.631866455078125]	general	0	0
748	748	1385	general	dx_62391403_17009196.wav	D:\hc--document\all text\P8_medical\thesis_dataset\use_wav_raw\62391403\17009196.wav	0	0	[3.83388090133667, 1.2619191408157349, 1.5526117086410522, 3.254458427429199, 2.4055306911468506, 1.8823457956314087]	general	1	0
749	749	1241	yl	dx_87873919_25960497.wav	D:\hc--document\all text\P8_medical\thesis_dataset\use_wav_raw\87873919\25960497.wav	0	5	[3.0005857944488525, 1.8337464332580566, 1.3800067901611328, 2.3409619331359863, 1.3820266723632812, 3.791123151779175]	yl	1	5
750	750	1267	jd	cy_722267177_3341902772.wav	D:\hc--document\all text\P8_medical\thesis_dataset\use_wav_raw\722267177\3341902772.wav	0	2	[3.1285135746002197, 2.3819518089294434, 2.1301822662353516, 1.7069153785705566, 1.1876811981201172, 3.2802698612213135]	yl	0	5
751	751	537	wz	cy_715607374_3188804205.wav	D:\hc--document\all text\P8_medical\thesis_dataset\use_wav_raw\715607374\3188804205.wav	0	3	[2.6662535667419434, 1.1813607215881348, 0.4689216911792755, 2.683816432952881, 1.2905384302139282, 3.4914937019348145]	yl	0	5
752	752	196	general	cy_711711212_3106070957.wav	D:\hc--document\all text\P8_medical\thesis_dataset\use_wav_raw\711711212\3106070957.wav	0	0	[3.2948546409606934, 1.743752121925354, 1.618301272392273, 2.2364211082458496, 1.559978723526001, 3.160149335861206]	general	1	0
753	753	71	rouhe	cy_706918404_3010049754.wav	D:\hc--document\all text\P8_medical\thesis_dataset\use_wav_raw\706918404\3010049754.wav	0	4	[3.2656068801879883, 0.2340414673089981, 1.0062391757965088, 3.2363364696502686, 3.3090133666992188, 1.9456119537353516]	rouhe	1	4
754	754	1287	rouhe	cy_717909777_3242197649.wav	D:\hc--document\all text\P8_medical\thesis_dataset\use_wav_raw\717909777\3242197649.wav	0	4	[2.568242073059082, 2.8446173667907715, 3.493401050567627, 0.7486083507537842, 1.2564971446990967, 0.7238557934761047]	jd	0	2
755	755	428	wz	dx_91263390_30158097.wav	D:\hc--document\all text\P8_medical\thesis_dataset\use_wav_raw\91263390\30158097.wav	0	3	[2.7839293479919434, 1.256318211555481, 0.7635186910629272, 2.778972625732422, 1.4635984897613525, 3.5917742252349854]	yl	0	5
756	756	722	general	cy_723498594_3371413742.wav	D:\hc--document\all text\P8_medical\thesis_dataset\use_wav_raw\723498594\3371413742.wav	0	0	[3.13586163520813, 0.4704451262950897, 1.0117316246032715, 3.0240039825439453, 2.8748257160186768, 1.2400654554367065]	general	1	0
757	757	678	fn	cy_723841256_3378482487.wav	D:\hc--document\all text\P8_medical\thesis_dataset\use_wav_raw\723841256\3378482487.wav	0	1	[2.8343780040740967, 3.1399433612823486, 3.6441802978515625, 0.836104154586792, 1.3074040412902832, 0.9039251208305359]	jd	0	2
758	758	1181	jd	cy_583449441_1709751440.wav	D:\hc--document\all text\P8_medical\thesis_dataset\use_wav_raw\583449441\1709751440.wav	0	2	[3.180192708969116, 3.704688787460327, 4.450596809387207, 0.7352896928787231, 1.8016122579574585, 0.5988394021987915]	jd	1	2
759	759	1005	rouhe	dx_87852825_25829352.wav	D:\hc--document\all text\P8_medical\thesis_dataset\use_wav_raw\87852825\25829352.wav	0	4	[3.2130956649780273, 0.7780884504318237, 0.9084024429321289, 2.929036855697632, 2.625749349594116, 2.6329851150512695]	general	0	0
760	760	1717	fn	dx_84276645_27101293.wav	D:\hc--document\all text\P8_medical\thesis_dataset\use_wav_raw\84276645\27101293.wav	0	1	[3.385350227355957, 2.133774518966675, 2.186068534851074, 2.0202796459198, 1.3904237747192383, 3.2735402584075928]	general	0	0
761	761	114	yl	cy_675559647_2324930738.wav	D:\hc--document\all text\P8_medical\thesis_dataset\use_wav_raw\675559647\2324930738.wav	0	5	[2.7930755615234375, 2.584540843963623, 2.828996181488037, 1.268489122390747, 1.317617654800415, 2.111323118209839]	jd	0	2
762	762	1131	rouhe	cy_722254453_3340963250.wav	D:\hc--document\all text\P8_medical\thesis_dataset\use_wav_raw\722254453\3340963250.wav	0	4	[3.162187099456787, 0.41845160722732544, 1.4444646835327148, 2.88523530960083, 3.678877830505371, 1.0060771703720093]	rouhe	1	4
763	763	330	rouhe	cy_723560374_3372273168.wav	D:\hc--document\all text\P8_medical\thesis_dataset\use_wav_raw\723560374\3372273168.wav	0	4	[3.564023017883301, 0.4458448588848114, 1.306896448135376, 3.3318209648132324, 3.516120672225952, 2.2321369647979736]	general	0	0
764	764	144	rouhe	cy_723115722_3362287975.wav	D:\hc--document\all text\P8_medical\thesis_dataset\use_wav_raw\723115722\3362287975.wav	0	4	[2.931365489959717, 2.4098479747772217, 2.897491455078125, 1.4099225997924805, 1.7096335887908936, 2.116746664047241]	general	0	0
765	765	793	jd	cy_722201519_3341123372.wav	D:\hc--document\all text\P8_medical\thesis_dataset\use_wav_raw\722201519\3341123372.wav	0	2	[2.7334988117218018, 3.1272964477539062, 3.7570254802703857, 0.7131626009941101, 1.4294179677963257, 0.7724249362945557]	jd	1	2
766	766	1172	wz	cy_718754967_3261918292.wav	D:\hc--document\all text\P8_medical\thesis_dataset\use_wav_raw\718754967\3261918292.wav	0	3	[3.0646607875823975, 0.8391909599304199, 1.3080079555511475, 2.580641746520996, 2.464470148086548, 1.6487034559249878]	general	0	0
767	767	124	general	dx_90483471_29253202.wav	D:\hc--document\all text\P8_medical\thesis_dataset\use_wav_raw\90483471\29253202.wav	0	0	[3.3762614727020264, 1.9815337657928467, 2.0807044506073, 2.02211594581604, 1.6415960788726807, 3.2557315826416016]	general	1	0
768	768	1553	yl	cy_720673672_3306195148.wav	D:\hc--document\all text\P8_medical\thesis_dataset\use_wav_raw\720673672\3306195148.wav	0	5	[3.2657546997070312, 1.928329586982727, 1.5582624673843384, 2.5046777725219727, 1.5200773477554321, 3.8450582027435303]	yl	1	5
769	769	1622	yl	cy_714815193_3169271593.wav	D:\hc--document\all text\P8_medical\thesis_dataset\use_wav_raw\714815193\3169271593.wav	0	5	[3.227442502975464, 1.5082473754882812, 1.1531319618225098, 2.6268560886383057, 1.6524293422698975, 3.8307015895843506]	yl	1	5
770	770	255	jd	dx_90275835_29099590.wav	D:\hc--document\all text\P8_medical\thesis_dataset\use_wav_raw\90275835\29099590.wav	0	2	[3.2012414932250977, 2.9259369373321533, 2.944403648376465, 1.6238467693328857, 0.9918239712715149, 2.919351577758789]	general	0	0
771	771	919	yl	dx_84478827_24173074.wav	D:\hc--document\all text\P8_medical\thesis_dataset\use_wav_raw\84478827\24173074.wav	0	5	[3.2200915813446045, 2.0732152462005615, 1.844712257385254, 2.1560816764831543, 1.4153732061386108, 3.741389513015747]	yl	1	5
772	772	1062	wz	cy_637672090_1996385861.wav	D:\hc--document\all text\P8_medical\thesis_dataset\use_wav_raw\637672090\1996385861.wav	0	3	[3.2034244537353516, 1.3610934019088745, 0.9278309941291809, 3.1055307388305664, 1.7286986112594604, 3.4350943565368652]	yl	0	5
773	773	219	rouhe	dx_59819424_16272094.wav	D:\hc--document\all text\P8_medical\thesis_dataset\use_wav_raw\59819424\16272094.wav	0	4	[3.235135078430176, 2.0130534172058105, 1.7816522121429443, 2.2648801803588867, 1.222266435623169, 3.7415852546691895]	yl	0	5
774	774	1382	general	cy_683812881_2503441554.wav	D:\hc--document\all text\P8_medical\thesis_dataset\use_wav_raw\683812881\2503441554.wav	0	0	[3.273941993713379, 0.32748204469680786, 0.8247355222702026, 3.097547769546509, 2.6542372703552246, 2.053363561630249]	general	1	0
775	775	1207	wz	cy_703462708_2928775638.wav	D:\hc--document\all text\P8_medical\thesis_dataset\use_wav_raw\703462708\2928775638.wav	0	3	[2.9980151653289795, 2.8933968544006348, 2.827411651611328, 1.7067217826843262, 0.9178794622421265, 2.389239549636841]	general	0	0
776	776	470	yl	cy_717862235_3240866992.wav	D:\hc--document\all text\P8_medical\thesis_dataset\use_wav_raw\717862235\3240866992.wav	0	5	[2.900785207748413, 1.849414348602295, 1.655466079711914, 1.8632932901382446, 1.2818129062652588, 3.5060205459594727]	yl	1	5
777	777	197	general	cy_648298316_2051391257.wav	D:\hc--document\all text\P8_medical\thesis_dataset\use_wav_raw\648298316\2051391257.wav	0	0	[2.805159330368042, 2.8698654174804688, 3.9336838722229004, 0.7185024619102478, 1.4742648601531982, 0.3945002257823944]	jd	0	2
778	778	871	yl	cy_714791228_3169869132.wav	D:\hc--document\all text\P8_medical\thesis_dataset\use_wav_raw\714791228\3169869132.wav	0	5	[2.908507823944092, 1.7302517890930176, 1.2012587785720825, 2.438730001449585, 1.2068421840667725, 3.7372570037841797]	yl	1	5
779	779	240	general	cy_680192311_2426421754.wav	D:\hc--document\all text\P8_medical\thesis_dataset\use_wav_raw\680192311\2426421754.wav	0	0	[2.869328737258911, 0.9684253931045532, 0.6120980978012085, 2.8187637329101562, 1.715659260749817, 2.992211103439331]	yl	0	5
780	780	1186	general	cy_603868655_1816087382.wav	D:\hc--document\all text\P8_medical\thesis_dataset\use_wav_raw\603868655\1816087382.wav	0	0	[3.462240219116211, 0.9843156337738037, 0.9655017852783203, 3.125824451446533, 2.6861824989318848, 3.022240161895752]	general	1	0
781	781	612	jd	cy_614536815_1872080705.wav	D:\hc--document\all text\P8_medical\thesis_dataset\use_wav_raw\614536815\1872080705.wav	0	2	[3.2578227519989014, 2.7359323501586914, 2.6490612030029297, 1.9023643732070923, 1.3076661825180054, 2.999861717224121]	general	0	0
782	782	1074	jd	dx_61776775_17654381.wav	D:\hc--document\all text\P8_medical\thesis_dataset\use_wav_raw\61776775\17654381.wav	0	2	[3.2649638652801514, 3.351787805557251, 4.131296157836914, 0.8345920443534851, 1.6141072511672974, 1.0730863809585571]	jd	1	2
783	783	943	fn	cy_723127533_3362117869.wav	D:\hc--document\all text\P8_medical\thesis_dataset\use_wav_raw\723127533\3362117869.wav	0	1	[2.8859760761260986, 3.4182794094085693, 3.2177417278289795, 0.9369500875473022, 0.6261657476425171, 1.670759677886963]	fn	1	1
784	784	552	general	dx_87682949_26135515.wav	D:\hc--document\all text\P8_medical\thesis_dataset\use_wav_raw\87682949\26135515.wav	0	0	[3.4215667247772217, 1.619113564491272, 1.1438069343566895, 2.9501256942749023, 1.5102895498275757, 3.479334592819214]	yl	0	5
785	785	877	yl	cy_714366851_3159472230.wav	D:\hc--document\all text\P8_medical\thesis_dataset\use_wav_raw\714366851\3159472230.wav	0	5	[3.0349907875061035, 1.8853769302368164, 1.7832088470458984, 2.004513740539551, 1.3047600984573364, 3.4468116760253906]	yl	1	5
786	786	1418	jd	cy_29247542_21589631.wav	D:\hc--document\all text\P8_medical\thesis_dataset\use_wav_raw\29247542\21589631.wav	0	2	[3.0924787521362305, 3.725473642349243, 3.6458141803741455, 1.1117323637008667, 0.7931009531021118, 2.124955177307129]	fn	0	1
787	787	1352	general	cy_718103548_3247366640.wav	D:\hc--document\all text\P8_medical\thesis_dataset\use_wav_raw\718103548\3247366640.wav	0	0	[3.235531806945801, 0.34205320477485657, 0.8646212220191956, 3.162660598754883, 2.9364261627197266, 2.0760719776153564]	general	1	0
788	788	693	general	cy_692435805_2688675118.wav	D:\hc--document\all text\P8_medical\thesis_dataset\use_wav_raw\692435805\2688675118.wav	0	0	[3.0181708335876465, 1.9972070455551147, 1.7783225774765015, 1.9726784229278564, 1.634570837020874, 3.319005250930786]	yl	0	5
789	789	1240	general	cy_266093627_496182638.wav	D:\hc--document\all text\P8_medical\thesis_dataset\use_wav_raw\266093627\496182638.wav	0	0	[3.157440185546875, 3.004417657852173, 3.765998125076294, 1.2283806800842285, 1.5492106676101685, 1.2569321393966675]	jd	0	2
790	790	1152	rouhe	cy_696875622_2781825314.wav	D:\hc--document\all text\P8_medical\thesis_dataset\use_wav_raw\696875622\2781825314.wav	0	4	[3.5564839839935303, 0.5270431041717529, 1.6070040464401245, 2.9037485122680664, 3.60078763961792, 1.7699886560440063]	rouhe	1	4
791	791	512	rouhe	cy_677993009_2376737652.wav	D:\hc--document\all text\P8_medical\thesis_dataset\use_wav_raw\677993009\2376737652.wav	0	4	[2.8344550132751465, 1.3748297691345215, 1.2988581657409668, 2.182633876800537, 1.9178546667099, 3.4167399406433105]	yl	0	5
792	792	1633	yl	cy_715813049_3192894059.wav	D:\hc--document\all text\P8_medical\thesis_dataset\use_wav_raw\715813049\3192894059.wav	0	5	[3.177147388458252, 1.0491595268249512, 0.49977895617485046, 3.1050868034362793, 1.942109227180481, 3.302900552749634]	yl	1	5
793	793	941	jd	cy_611479_2678200.wav	D:\hc--document\all text\P8_medical\thesis_dataset\use_wav_raw\611479\2678200.wav	0	2	[3.1279218196868896, 3.5187554359436035, 3.910130023956299, 0.9106892943382263, 1.2283178567886353, 1.4936702251434326]	jd	1	2
794	794	874	wz	dx_91839099_31055780.wav	D:\hc--document\all text\P8_medical\thesis_dataset\use_wav_raw\91839099\31055780.wav	0	3	[3.5161590576171875, 0.5005980730056763, 0.579410195350647, 3.7091028690338135, 2.3578765392303467, 2.6111652851104736]	wz	1	3
795	795	228	wz	dx_91801399_30866986.wav	D:\hc--document\all text\P8_medical\thesis_dataset\use_wav_raw\91801399\30866986.wav	0	3	[3.109421730041504, 0.5895724296569824, 0.2512219548225403, 3.1904964447021484, 1.7641873359680176, 2.7818620204925537]	wz	1	3
796	796	1512	fn	dx_91019697_30088581.wav	D:\hc--document\all text\P8_medical\thesis_dataset\use_wav_raw\91019697\30088581.wav	0	1	[3.2524209022521973, 2.0934505462646484, 1.8035954236984253, 2.30045223236084, 1.2136094570159912, 3.717599868774414]	yl	0	5
797	797	110	fn	dx_89511120_32273113.wav	D:\hc--document\all text\P8_medical\thesis_dataset\use_wav_raw\89511120\32273113.wav	0	1	[3.1547014713287354, 3.485600471496582, 4.067025184631348, 0.824632465839386, 1.42073392868042, 1.22183358669281]	jd	0	2
798	798	1383	fn	dx_91289641_30295463.wav	D:\hc--document\all text\P8_medical\thesis_dataset\use_wav_raw\91289641\30295463.wav	0	1	[3.347572088241577, 4.504520893096924, 4.728116035461426, 0.2976248562335968, 1.1191599369049072, 1.1724514961242676]	jd	0	2
799	799	1305	yl	dx_84008845_30528977.wav	D:\hc--document\all text\P8_medical\thesis_dataset\use_wav_raw\84008845\30528977.wav	0	5	[3.25732421875, 2.3683574199676514, 2.1411526203155518, 1.9458588361740112, 1.1219902038574219, 3.4427921772003174]	yl	1	5
800	800	812	jd	cy_714177180_3157549689.wav	D:\hc--document\all text\P8_medical\thesis_dataset\use_wav_raw\714177180\3157549689.wav	0	2	[2.944166898727417, 3.081793785095215, 2.6644792556762695, 1.445602297782898, 0.6154887080192566, 2.6449832916259766]	fn	0	1
801	801	86	general	cy_722171314_3339450175.wav	D:\hc--document\all text\P8_medical\thesis_dataset\use_wav_raw\722171314\3339450175.wav	0	0	[2.941683292388916, 2.930927038192749, 3.340463399887085, 1.2346566915512085, 1.0699756145477295, 1.325276255607605]	jd	0	2
802	802	1174	wz	dx_90224427_28832700.wav	D:\hc--document\all text\P8_medical\thesis_dataset\use_wav_raw\90224427\28832700.wav	0	3	[2.940983772277832, 1.1271653175354004, 0.6898587942123413, 3.0588572025299072, 1.490440011024475, 3.3217501640319824]	yl	0	5
803	803	335	jd	cy_447767080_1110675843.wav	D:\hc--document\all text\P8_medical\thesis_dataset\use_wav_raw\447767080\1110675843.wav	0	2	[3.2561349868774414, 3.576279401779175, 4.291602611541748, 0.9293615818023682, 1.6139178276062012, 1.1632786989212036]	jd	1	2
804	804	1001	rouhe	cy_719308017_3274440565.wav	D:\hc--document\all text\P8_medical\thesis_dataset\use_wav_raw\719308017\3274440565.wav	0	4	[3.0490846633911133, 0.363779217004776, 0.37372854351997375, 3.2667806148529053, 2.249052047729492, 2.42440128326416]	wz	0	3
805	805	452	general	cy_684199566_2512391174.wav	D:\hc--document\all text\P8_medical\thesis_dataset\use_wav_raw\684199566\2512391174.wav	0	0	[3.4798974990844727, 1.1303247213363647, 1.1373213529586792, 3.0848405361175537, 2.2350802421569824, 2.770634174346924]	general	1	0
806	806	232	jd	cy_672196252_2254019272.wav	D:\hc--document\all text\P8_medical\thesis_dataset\use_wav_raw\672196252\2254019272.wav	0	2	[3.145512342453003, 3.1556477546691895, 3.526304244995117, 1.1365556716918945, 1.0864832401275635, 1.596245527267456]	jd	1	2
807	807	596	rouhe	cy_721243714_3319480013.wav	D:\hc--document\all text\P8_medical\thesis_dataset\use_wav_raw\721243714\3319480013.wav	0	4	[3.4873886108398438, 0.3225642442703247, 1.3005629777908325, 3.1656346321105957, 3.459500312805176, 1.7532916069030762]	general	0	0
808	808	1043	wz	cy_721508975_3325106632.wav	D:\hc--document\all text\P8_medical\thesis_dataset\use_wav_raw\721508975\3325106632.wav	0	3	[3.492999792098999, 0.3861972391605377, 1.0588855743408203, 3.1762659549713135, 3.187997341156006, 2.0641729831695557]	general	0	0
809	809	1473	rouhe	dx_88293943_26742668.wav	D:\hc--document\all text\P8_medical\thesis_dataset\use_wav_raw\88293943\26742668.wav	0	4	[3.2958645820617676, 3.23818039894104, 2.842578887939453, 1.5089619159698486, 0.6140832901000977, 3.069094657897949]	general	0	0
810	810	1318	fn	cy_719231806_3272456704.wav	D:\hc--document\all text\P8_medical\thesis_dataset\use_wav_raw\719231806\3272456704.wav	0	1	[2.9660260677337646, 3.327099323272705, 3.025649070739746, 1.2909865379333496, 0.6344018578529358, 1.856501817703247]	fn	1	1
811	811	360	rouhe	dx_76730433_21687464.wav	D:\hc--document\all text\P8_medical\thesis_dataset\use_wav_raw\76730433\21687464.wav	0	4	[3.5965046882629395, 0.6060703992843628, 1.5686854124069214, 2.9062576293945312, 3.1362318992614746, 1.7466449737548828]	general	0	0
812	812	1250	fn	cy_677465451_2365378680.wav	D:\hc--document\all text\P8_medical\thesis_dataset\use_wav_raw\677465451\2365378680.wav	0	1	[3.277629852294922, 3.583040714263916, 3.7054600715637207, 1.263034462928772, 0.9667763710021973, 1.7564228773117065]	jd	0	2
813	813	571	yl	cy_721440574_3323335158.wav	D:\hc--document\all text\P8_medical\thesis_dataset\use_wav_raw\721440574\3323335158.wav	0	5	[3.2286376953125, 2.347788095474243, 2.808915615081787, 1.5614889860153198, 1.9643880128860474, 2.507279634475708]	general	0	0
814	814	1008	fn	dx_53643371_14212563.wav	D:\hc--document\all text\P8_medical\thesis_dataset\use_wav_raw\53643371\14212563.wav	0	1	[3.461118698120117, 2.4801158905029297, 2.065603733062744, 2.1637346744537354, 1.2041382789611816, 3.698472261428833]	yl	0	5
815	815	569	yl	cy_718079310_3247704804.wav	D:\hc--document\all text\P8_medical\thesis_dataset\use_wav_raw\718079310\3247704804.wav	0	5	[3.034219741821289, 1.624390721321106, 1.048494815826416, 2.730659008026123, 1.4329619407653809, 4.141855716705322]	yl	1	5
816	816	1224	fn	dx_89741544_29553544.wav	D:\hc--document\all text\P8_medical\thesis_dataset\use_wav_raw\89741544\29553544.wav	0	1	[3.2713515758514404, 4.321292400360107, 4.430851936340332, 0.6392483711242676, 1.0949546098709106, 1.6765644550323486]	jd	0	2
817	817	1336	general	cy_712855896_3127501670.wav	D:\hc--document\all text\P8_medical\thesis_dataset\use_wav_raw\712855896\3127501670.wav	0	0	[3.6127631664276123, 0.7277812957763672, 1.4651541709899902, 3.1995487213134766, 2.956022262573242, 2.112889528274536]	general	1	0
818	818	960	wz	cy_721071284_3315802785.wav	D:\hc--document\all text\P8_medical\thesis_dataset\use_wav_raw\721071284\3315802785.wav	0	3	[3.7296695709228516, 0.7350890636444092, 1.2940256595611572, 3.385152816772461, 3.392474889755249, 2.425326108932495]	general	0	0
819	819	1191	jd	cy_714026739_3153122785.wav	D:\hc--document\all text\P8_medical\thesis_dataset\use_wav_raw\714026739\3153122785.wav	0	2	[2.863842010498047, 3.446730852127075, 4.159450531005859, 0.6658387780189514, 1.4762892723083496, 0.535466730594635]	jd	1	2
820	820	157	fn	cy_557880841_1575800519.wav	D:\hc--document\all text\P8_medical\thesis_dataset\use_wav_raw\557880841\1575800519.wav	0	1	[3.238835573196411, 3.7675771713256836, 4.637691497802734, 0.5463054776191711, 1.7658107280731201, 0.8747557997703552]	jd	0	2
821	821	932	rouhe	cy_607924780_1836877256.wav	D:\hc--document\all text\P8_medical\thesis_dataset\use_wav_raw\607924780\1836877256.wav	0	4	[3.2141377925872803, 4.150357723236084, 4.314262866973877, 0.6973103284835815, 1.320381999015808, 1.638396143913269]	jd	0	2
822	822	1278	fn	cy_580880318_1696094528.wav	D:\hc--document\all text\P8_medical\thesis_dataset\use_wav_raw\580880318\1696094528.wav	0	1	[3.15875244140625, 0.49737048149108887, 1.28782320022583, 2.82012677192688, 2.853945732116699, 1.3548270463943481]	general	0	0
823	823	696	rouhe	cy_691424808_2666859396.wav	D:\hc--document\all text\P8_medical\thesis_dataset\use_wav_raw\691424808\2666859396.wav	0	4	[3.4463517665863037, 0.47897574305534363, 1.1787408590316772, 3.221381187438965, 3.309453248977661, 2.030056953430176]	general	0	0
824	824	1322	wz	cy_682375840_2471892320.wav	D:\hc--document\all text\P8_medical\thesis_dataset\use_wav_raw\682375840\2471892320.wav	0	3	[3.5051138401031494, 0.8097574710845947, 1.576902985572815, 3.014906167984009, 2.784984827041626, 1.529205560684204]	general	0	0
825	825	149	wz	dx_90836942_29738492.wav	D:\hc--document\all text\P8_medical\thesis_dataset\use_wav_raw\90836942\29738492.wav	0	3	[3.237915277481079, 1.5551365613937378, 1.681708812713623, 2.4981942176818848, 1.8616374731063843, 2.8835811614990234]	general	0	0
826	826	945	general	cy_717817547_3240407669.wav	D:\hc--document\all text\P8_medical\thesis_dataset\use_wav_raw\717817547\3240407669.wav	0	0	[2.754157781600952, 1.4076664447784424, 1.3387600183486938, 2.1677193641662598, 1.8280260562896729, 3.450788736343384]	yl	0	5
827	827	913	general	cy_683047189_2486796174.wav	D:\hc--document\all text\P8_medical\thesis_dataset\use_wav_raw\683047189\2486796174.wav	0	0	[3.122830867767334, 1.6004267930984497, 1.254905104637146, 2.7194666862487793, 1.857353687286377, 3.8441734313964844]	yl	0	5
828	828	544	general	dx_90630549_29571594.wav	D:\hc--document\all text\P8_medical\thesis_dataset\use_wav_raw\90630549\29571594.wav	0	0	[3.1299197673797607, 2.8978240489959717, 3.9634926319122314, 0.9235358834266663, 1.5487130880355835, 0.9733148813247681]	jd	0	2
829	829	651	rouhe	dx_84004625_30504892.wav	D:\hc--document\all text\P8_medical\thesis_dataset\use_wav_raw\84004625\30504892.wav	0	4	[3.6368215084075928, 0.36295589804649353, 2.100738048553467, 3.2581305503845215, 4.21750545501709, 0.7402878403663635]	rouhe	1	4
830	830	394	wz	cy_724439549_3394366773.wav	D:\hc--document\all text\P8_medical\thesis_dataset\use_wav_raw\724439549\3394366773.wav	0	3	[3.0756418704986572, 3.1747310161590576, 3.513579845428467, 1.0126653909683228, 1.1690495014190674, 1.3666975498199463]	jd	0	2
831	831	1087	fn	cy_656561388_2096338232.wav	D:\hc--document\all text\P8_medical\thesis_dataset\use_wav_raw\656561388\2096338232.wav	0	1	[3.024906635284424, 1.8692386150360107, 1.3870307207107544, 2.4728333950042725, 1.2885687351226807, 3.9043076038360596]	yl	0	5
832	832	1075	rouhe	cy_685674193_2543179248.wav	D:\hc--document\all text\P8_medical\thesis_dataset\use_wav_raw\685674193\2543179248.wav	0	4	[2.832489013671875, 0.7010709047317505, 0.6513949036598206, 2.604957103729248, 2.1747989654541016, 2.7173731327056885]	general	0	0
833	833	817	wz	cy_677267248_2361035436.wav	D:\hc--document\all text\P8_medical\thesis_dataset\use_wav_raw\677267248\2361035436.wav	0	3	[2.8553545475006104, 1.4742326736450195, 0.9201697707176208, 2.657639741897583, 1.1976487636566162, 3.7984836101531982]	yl	0	5
834	834	246	jd	cy_722986327_3358525501.wav	D:\hc--document\all text\P8_medical\thesis_dataset\use_wav_raw\722986327\3358525501.wav	0	2	[3.2798757553100586, 0.6334364414215088, 2.3868794441223145, 2.323951244354248, 4.072267532348633, 0.8953549861907959]	rouhe	0	4
835	835	545	rouhe	cy_677500446_2366113840.wav	D:\hc--document\all text\P8_medical\thesis_dataset\use_wav_raw\677500446\2366113840.wav	0	4	[3.1286487579345703, 0.13060413300991058, 0.915368914604187, 3.180006265640259, 3.279524564743042, 1.734928011894226]	rouhe	1	4
836	836	657	general	dx_70450772_24065717.wav	D:\hc--document\all text\P8_medical\thesis_dataset\use_wav_raw\70450772\24065717.wav	0	0	[3.2029314041137695, 1.7285155057907104, 1.6904586553573608, 2.4817490577697754, 1.589542031288147, 3.706174850463867]	yl	0	5
837	837	1744	wz	cy_671121391_2231689804.wav	D:\hc--document\all text\P8_medical\thesis_dataset\use_wav_raw\671121391\2231689804.wav	0	3	[3.3233113288879395, 1.1519365310668945, 0.6219894289970398, 3.257084846496582, 2.224642515182495, 3.5252840518951416]	yl	0	5
838	838	1310	yl	cy_718978094_3267341172.wav	D:\hc--document\all text\P8_medical\thesis_dataset\use_wav_raw\718978094\3267341172.wav	0	5	[3.2265548706054688, 1.4024642705917358, 1.3721760511398315, 2.617985963821411, 2.1180214881896973, 3.329519510269165]	yl	1	5
839	839	1420	fn	dx_91846386_31092971.wav	D:\hc--document\all text\P8_medical\thesis_dataset\use_wav_raw\91846386\31092971.wav	0	1	[3.1202056407928467, 2.988194704055786, 2.419243812561035, 1.7258363962173462, 0.55332350730896, 3.5718138217926025]	yl	0	5
840	840	1105	rouhe	cy_710882132_3090427765.wav	D:\hc--document\all text\P8_medical\thesis_dataset\use_wav_raw\710882132\3090427765.wav	0	4	[3.001479148864746, 2.3318123817443848, 3.6042873859405518, 1.4351911544799805, 2.8188774585723877, 1.4129230976104736]	jd	0	2
841	841	542	fn	cy_6419300_7239379.wav	D:\hc--document\all text\P8_medical\thesis_dataset\use_wav_raw\6419300\7239379.wav	0	1	[3.4681396484375, 3.695845365524292, 3.472404956817627, 1.299382209777832, 0.9576544761657715, 2.704505681991577]	fn	1	1
842	842	1582	rouhe	cy_677676371_2370003760.wav	D:\hc--document\all text\P8_medical\thesis_dataset\use_wav_raw\677676371\2370003760.wav	0	4	[3.305509328842163, 0.629050612449646, 1.347211480140686, 3.053316831588745, 3.14857816696167, 1.4970507621765137]	general	0	0
843	843	676	rouhe	cy_722966414_3359264837.wav	D:\hc--document\all text\P8_medical\thesis_dataset\use_wav_raw\722966414\3359264837.wav	0	4	[3.3056418895721436, 0.48024746775627136, 0.9609208703041077, 3.2757527828216553, 3.3681461811065674, 2.3560357093811035]	rouhe	1	4
844	844	766	rouhe	cy_691493593_2668626516.wav	D:\hc--document\all text\P8_medical\thesis_dataset\use_wav_raw\691493593\2668626516.wav	0	4	[3.3376009464263916, 0.43283748626708984, 1.0462455749511719, 3.2149744033813477, 3.098874568939209, 2.101700782775879]	general	0	0
845	845	1591	yl	dx_86880584_25356053.wav	D:\hc--document\all text\P8_medical\thesis_dataset\use_wav_raw\86880584\25356053.wav	0	5	[3.1014046669006348, 1.761222243309021, 1.4149433374404907, 2.4073398113250732, 1.0170806646347046, 3.6442031860351562]	yl	1	5
846	846	611	wz	cy_724084414_3384319366.wav	D:\hc--document\all text\P8_medical\thesis_dataset\use_wav_raw\724084414\3384319366.wav	0	3	[3.3824265003204346, 0.6825459003448486, 0.2902950942516327, 3.722695827484131, 2.133822441101074, 2.9767394065856934]	wz	1	3
847	847	463	general	cy_63016432_39909871.wav	D:\hc--document\all text\P8_medical\thesis_dataset\use_wav_raw\63016432\39909871.wav	0	0	[3.5344595909118652, 3.6873269081115723, 4.461978912353516, 0.8308954834938049, 1.9043488502502441, 1.3303898572921753]	jd	0	2
848	848	885	wz	cy_684461893_2517853128.wav	D:\hc--document\all text\P8_medical\thesis_dataset\use_wav_raw\684461893\2517853128.wav	0	3	[3.308192729949951, 0.8319098949432373, 0.7125112414360046, 3.134112596511841, 2.3424408435821533, 2.667933225631714]	general	0	0
849	849	409	rouhe	cy_722366023_3344899243.wav	D:\hc--document\all text\P8_medical\thesis_dataset\use_wav_raw\722366023\3344899243.wav	0	4	[2.8516311645507812, 1.379006028175354, 0.878261923789978, 2.665515661239624, 1.9987611770629883, 3.5525238513946533]	yl	0	5
850	850	890	rouhe	cy_723965704_3382240000.wav	D:\hc--document\all text\P8_medical\thesis_dataset\use_wav_raw\723965704\3382240000.wav	0	4	[3.4444820880889893, 0.4007381200790405, 0.9359936714172363, 3.3968653678894043, 3.37323260307312, 2.418478488922119]	general	0	0
851	851	1770	yl	cy_671148109_2232267354.wav	D:\hc--document\all text\P8_medical\thesis_dataset\use_wav_raw\671148109\2232267354.wav	0	5	[2.959681272506714, 2.0391499996185303, 1.557090163230896, 2.0826847553253174, 0.9876773953437805, 4.067558288574219]	yl	1	5
852	852	588	jd	cy_715599538_3188268928.wav	D:\hc--document\all text\P8_medical\thesis_dataset\use_wav_raw\715599538\3188268928.wav	0	2	[2.9564852714538574, 3.122370719909668, 3.685209274291992, 1.0422797203063965, 1.1367595195770264, 1.1222678422927856]	jd	1	2
853	853	1350	yl	cy_692710217_2694562980.wav	D:\hc--document\all text\P8_medical\thesis_dataset\use_wav_raw\692710217\2694562980.wav	0	5	[3.106226682662964, 1.461089015007019, 1.5151208639144897, 2.5276012420654297, 2.309300661087036, 3.584470272064209]	yl	1	5
854	854	1400	fn	cy_717683465_3236998199.wav	D:\hc--document\all text\P8_medical\thesis_dataset\use_wav_raw\717683465\3236998199.wav	0	1	[2.914501190185547, 2.2586355209350586, 1.5642975568771362, 1.9176217317581177, 0.6846325397491455, 3.580454111099243]	yl	0	5
855	855	412	general	cy_721560301_3325468271.wav	D:\hc--document\all text\P8_medical\thesis_dataset\use_wav_raw\721560301\3325468271.wav	0	0	[3.720611333847046, 1.0351841449737549, 1.3326044082641602, 3.3962302207946777, 2.8774173259735107, 2.753474712371826]	general	1	0
856	856	522	wz	dx_78069768_22210948.wav	D:\hc--document\all text\P8_medical\thesis_dataset\use_wav_raw\78069768\22210948.wav	0	3	[3.5827252864837646, 2.0831470489501953, 1.8205317258834839, 2.6873483657836914, 1.9066953659057617, 4.128856658935547]	yl	0	5
857	857	1388	rouhe	dx_85798246_24619918.wav	D:\hc--document\all text\P8_medical\thesis_dataset\use_wav_raw\85798246\24619918.wav	0	4	[3.3250153064727783, 0.4231806695461273, 1.5934534072875977, 2.868706226348877, 3.216447591781616, 1.0880565643310547]	general	0	0
858	858	985	fn	cy_697586250_2797394066.wav	D:\hc--document\all text\P8_medical\thesis_dataset\use_wav_raw\697586250\2797394066.wav	0	1	[2.8856875896453857, 3.4281516075134277, 3.8760554790496826, 0.763706386089325, 1.1690094470977783, 1.1264270544052124]	jd	0	2
859	859	647	general	cy_691938094_2677614692.wav	D:\hc--document\all text\P8_medical\thesis_dataset\use_wav_raw\691938094\2677614692.wav	0	0	[3.39353084564209, 0.6077673435211182, 1.5326324701309204, 2.893617630004883, 2.765826940536499, 1.7419451475143433]	general	1	0
860	860	1019	jd	cy_705889074_2986368030.wav	D:\hc--document\all text\P8_medical\thesis_dataset\use_wav_raw\705889074\2986368030.wav	0	2	[2.9741463661193848, 3.55745530128479, 3.4274325370788574, 1.009299397468567, 0.671341598033905, 1.5655698776245117]	fn	0	1
861	861	1289	yl	cy_655998896_2095334825.wav	D:\hc--document\all text\P8_medical\thesis_dataset\use_wav_raw\655998896\2095334825.wav	0	5	[3.0488126277923584, 1.634756326675415, 1.503000259399414, 2.3405158519744873, 1.3674904108047485, 3.5540034770965576]	yl	1	5
862	862	1597	general	cy_672875983_2268321228.wav	D:\hc--document\all text\P8_medical\thesis_dataset\use_wav_raw\672875983\2268321228.wav	0	0	[3.2225499153137207, 1.974384069442749, 1.7227437496185303, 2.250170946121216, 1.186310887336731, 3.584796667098999]	yl	0	5
863	863	988	general	dx_92494019_31958030.wav	D:\hc--document\all text\P8_medical\thesis_dataset\use_wav_raw\92494019\31958030.wav	0	0	[3.200671911239624, 1.872875452041626, 2.0637433528900146, 1.808466911315918, 1.5504143238067627, 3.151257038116455]	general	1	0
864	864	1341	general	dx_91310563_30399581.wav	D:\hc--document\all text\P8_medical\thesis_dataset\use_wav_raw\91310563\30399581.wav	0	0	[3.5108470916748047, 1.324843406677246, 1.0971972942352295, 3.0422778129577637, 2.3773322105407715, 3.314847230911255]	general	1	0
865	865	1193	jd	cy_719530962_3279323028.wav	D:\hc--document\all text\P8_medical\thesis_dataset\use_wav_raw\719530962\3279323028.wav	0	2	[3.1704189777374268, 1.854225993156433, 2.295549154281616, 1.753592610359192, 2.170184850692749, 2.6733012199401855]	general	0	0
866	866	1425	fn	cy_713759775_3148956116.wav	D:\hc--document\all text\P8_medical\thesis_dataset\use_wav_raw\713759775\3148956116.wav	0	1	[3.1620588302612305, 3.637439250946045, 3.4732234477996826, 1.108877182006836, 0.8192663192749023, 2.322007179260254]	fn	1	1
867	867	1200	fn	cy_637289760_1994368862.wav	D:\hc--document\all text\P8_medical\thesis_dataset\use_wav_raw\637289760\1994368862.wav	0	1	[3.247413158416748, 4.172290325164795, 4.031754016876221, 0.5927175283432007, 0.8567181825637817, 1.900170922279358]	fn	1	1
868	868	1155	rouhe	cy_691354151_2665381672.wav	D:\hc--document\all text\P8_medical\thesis_dataset\use_wav_raw\691354151\2665381672.wav	0	4	[3.261309862136841, 0.7077962160110474, 1.3301231861114502, 2.8623616695404053, 3.209503412246704, 2.199237585067749]	general	0	0
869	869	818	yl	cy_688050527_2595115260.wav	D:\hc--document\all text\P8_medical\thesis_dataset\use_wav_raw\688050527\2595115260.wav	0	5	[2.741213798522949, 1.8152718544006348, 1.2690056562423706, 2.126174211502075, 1.1997286081314087, 3.92203688621521]	yl	1	5
870	870	1707	jd	cy_601338600_1803206129.wav	D:\hc--document\all text\P8_medical\thesis_dataset\use_wav_raw\601338600\1803206129.wav	0	2	[3.2181413173675537, 3.29830265045166, 4.001330852508545, 0.9867799878120422, 1.7831839323043823, 1.51374351978302]	jd	1	2
871	871	840	general	cy_694664407_2735587016.wav	D:\hc--document\all text\P8_medical\thesis_dataset\use_wav_raw\694664407\2735587016.wav	0	0	[2.7596304416656494, 2.9149281978607178, 3.645972490310669, 0.9066106677055359, 1.4731045961380005, 0.7512375712394714]	jd	0	2
872	872	1732	jd	cy_669332893_2195129488.wav	D:\hc--document\all text\P8_medical\thesis_dataset\use_wav_raw\669332893\2195129488.wav	0	2	[3.177821636199951, 3.697674512863159, 3.8832449913024902, 0.6717806458473206, 1.141914963722229, 1.5216377973556519]	jd	1	2
873	873	912	jd	cy_645930940_2038735982.wav	D:\hc--document\all text\P8_medical\thesis_dataset\use_wav_raw\645930940\2038735982.wav	0	2	[3.5272703170776367, 1.3255263566970825, 1.5650099515914917, 2.7446212768554688, 2.0385682582855225, 2.5288021564483643]	general	0	0
874	874	1696	general	cy_691217368_2662624804.wav	D:\hc--document\all text\P8_medical\thesis_dataset\use_wav_raw\691217368\2662624804.wav	0	0	[2.887204885482788, 1.6139343976974487, 1.3349283933639526, 2.2083194255828857, 1.642817735671997, 3.5105020999908447]	yl	0	5
875	875	902	rouhe	cy_696960882_2783739582.wav	D:\hc--document\all text\P8_medical\thesis_dataset\use_wav_raw\696960882\2783739582.wav	0	4	[3.4310524463653564, 0.6542301177978516, 1.7565336227416992, 2.974672794342041, 3.812004804611206, 1.1258111000061035]	rouhe	1	4
876	876	181	general	cy_679158590_2401981330.wav	D:\hc--document\all text\P8_medical\thesis_dataset\use_wav_raw\679158590\2401981330.wav	0	0	[3.289504051208496, 0.8106247186660767, 0.8271372318267822, 3.1133906841278076, 2.1919233798980713, 2.410158157348633]	general	1	0
877	877	1415	yl	cy_675903576_2332351442.wav	D:\hc--document\all text\P8_medical\thesis_dataset\use_wav_raw\675903576\2332351442.wav	0	5	[2.8545539379119873, 2.356276273727417, 2.1270298957824707, 1.5788954496383667, 0.9663419127464294, 3.277690887451172]	yl	1	5
878	878	856	yl	dx_90755745_29906661.wav	D:\hc--document\all text\P8_medical\thesis_dataset\use_wav_raw\90755745\29906661.wav	0	5	[3.4996230602264404, 2.2997360229492188, 2.0110113620758057, 2.2631423473358154, 1.4686061143875122, 3.634652614593506]	yl	1	5
879	879	1022	yl	cy_608543091_1839694880.wav	D:\hc--document\all text\P8_medical\thesis_dataset\use_wav_raw\608543091\1839694880.wav	0	5	[3.361233949661255, 1.288338303565979, 1.0265427827835083, 2.9823217391967773, 2.063951015472412, 3.28971791267395]	general	0	0
880	880	1091	general	cy_560038955_1586180450.wav	D:\hc--document\all text\P8_medical\thesis_dataset\use_wav_raw\560038955\1586180450.wav	0	0	[3.065680980682373, 2.8212244510650635, 3.7168221473693848, 0.8625549674034119, 1.7690318822860718, 1.0146857500076294]	jd	0	2
881	881	1293	general	cy_715246471_3179758832.wav	D:\hc--document\all text\P8_medical\thesis_dataset\use_wav_raw\715246471\3179758832.wav	0	0	[2.920423984527588, 2.236931562423706, 2.1413352489471436, 1.7243517637252808, 1.1498849391937256, 2.8008358478546143]	general	1	0
882	882	77	general	cy_716281091_3203051424.wav	D:\hc--document\all text\P8_medical\thesis_dataset\use_wav_raw\716281091\3203051424.wav	0	0	[3.0334413051605225, 2.878535747528076, 3.9938879013061523, 0.9339854717254639, 2.0633351802825928, 1.4314138889312744]	jd	0	2
883	883	1766	general	cy_723706440_3376096979.wav	D:\hc--document\all text\P8_medical\thesis_dataset\use_wav_raw\723706440\3376096979.wav	0	0	[2.957477331161499, 3.0853993892669678, 3.138387680053711, 1.3834387063980103, 0.7572298645973206, 1.7405425310134888]	jd	0	2
884	884	979	jd	cy_659577790_2113120898.wav	D:\hc--document\all text\P8_medical\thesis_dataset\use_wav_raw\659577790\2113120898.wav	0	2	[3.104280948638916, 3.7036449909210205, 4.474888801574707, 0.43154796957969666, 1.6998263597488403, 0.694312334060669]	jd	1	2
885	885	1103	general	dx_15765676_7824283.wav	D:\hc--document\all text\P8_medical\thesis_dataset\use_wav_raw\15765676\7824283.wav	0	0	[3.6081178188323975, 1.8898931741714478, 1.6772758960723877, 2.6976358890533447, 2.13962459564209, 3.6097476482391357]	yl	0	5
886	886	1613	wz	cy_684523883_2519550308.wav	D:\hc--document\all text\P8_medical\thesis_dataset\use_wav_raw\684523883\2519550308.wav	0	3	[3.156398057937622, 1.0142087936401367, 0.4268331229686737, 3.254092216491699, 1.8795467615127563, 3.4186058044433594]	yl	0	5
887	887	1023	yl	cy_716014074_3196959693.wav	D:\hc--document\all text\P8_medical\thesis_dataset\use_wav_raw\716014074\3196959693.wav	0	5	[3.2981350421905518, 0.6507145166397095, 0.7042914032936096, 3.180851459503174, 2.478545904159546, 2.628225564956665]	general	0	0
888	888	1557	rouhe	cy_692803593_2696604680.wav	D:\hc--document\all text\P8_medical\thesis_dataset\use_wav_raw\692803593\2696604680.wav	0	4	[3.2309751510620117, 0.6210286617279053, 1.4253859519958496, 2.8551554679870605, 3.2169792652130127, 0.9710829854011536]	general	0	0
889	889	1185	jd	dx_84966633_24288026.wav	D:\hc--document\all text\P8_medical\thesis_dataset\use_wav_raw\84966633\24288026.wav	0	2	[3.165557384490967, 3.302696943283081, 2.9531748294830322, 1.3927736282348633, 0.48314082622528076, 2.914290189743042]	fn	0	1
890	890	356	rouhe	cy_718439415_3255414676.wav	D:\hc--document\all text\P8_medical\thesis_dataset\use_wav_raw\718439415\3255414676.wav	0	4	[3.0260212421417236, 1.821911096572876, 2.0688040256500244, 1.8540934324264526, 1.9368553161621094, 3.4932501316070557]	yl	0	5
891	891	1154	general	dx_89739139_29540090.wav	D:\hc--document\all text\P8_medical\thesis_dataset\use_wav_raw\89739139\29540090.wav	0	0	[3.3397881984710693, 1.1999363899230957, 1.1559994220733643, 2.932638645172119, 1.7682913541793823, 2.8436102867126465]	general	1	0
892	892	99	general	cy_681790729_2459553700.wav	D:\hc--document\all text\P8_medical\thesis_dataset\use_wav_raw\681790729\2459553700.wav	0	0	[3.226790428161621, 1.8470903635025024, 1.6597362756729126, 2.4342257976531982, 1.5281983613967896, 3.5053021907806396]	yl	0	5
893	893	166	fn	cy_684635713_2521729094.wav	D:\hc--document\all text\P8_medical\thesis_dataset\use_wav_raw\684635713\2521729094.wav	0	1	[2.8302664756774902, 2.8671774864196777, 2.681231737136841, 1.17141592502594, 0.6067618131637573, 2.2574970722198486]	fn	1	1
894	894	864	yl	cy_718184445_3248880750.wav	D:\hc--document\all text\P8_medical\thesis_dataset\use_wav_raw\718184445\3248880750.wav	0	5	[2.952110528945923, 2.1404104232788086, 1.5484369993209839, 2.041001558303833, 0.8880325555801392, 3.7934000492095947]	yl	1	5
895	895	87	wz	cy_635434981_1984377083.wav	D:\hc--document\all text\P8_medical\thesis_dataset\use_wav_raw\635434981\1984377083.wav	0	3	[3.343712568283081, 0.7614434957504272, 0.8504564166069031, 3.1943235397338867, 2.359341859817505, 2.534296989440918]	general	0	0
896	896	881	general	dx_57180072_15345093.wav	D:\hc--document\all text\P8_medical\thesis_dataset\use_wav_raw\57180072\15345093.wav	0	0	[3.135831356048584, 1.67746102809906, 1.7031848430633545, 2.2448816299438477, 1.7776395082473755, 3.5028302669525146]	yl	0	5
897	897	129	jd	cy_675563525_2325098192.wav	D:\hc--document\all text\P8_medical\thesis_dataset\use_wav_raw\675563525\2325098192.wav	0	2	[3.071352481842041, 3.2293336391448975, 3.245727062225342, 1.2323356866836548, 1.128589153289795, 2.4989380836486816]	jd	1	2
898	898	1640	yl	cy_700907350_2871530972.wav	D:\hc--document\all text\P8_medical\thesis_dataset\use_wav_raw\700907350\2871530972.wav	0	5	[2.846470355987549, 1.8308205604553223, 1.028363823890686, 2.473175048828125, 1.1084741353988647, 4.117299556732178]	yl	1	5
899	899	527	general	cy_446396010_1106531280.wav	D:\hc--document\all text\P8_medical\thesis_dataset\use_wav_raw\446396010\1106531280.wav	0	0	[3.2185356616973877, 1.6202372312545776, 1.5925321578979492, 2.4411184787750244, 2.3712456226348877, 3.0159401893615723]	general	1	0
900	900	1236	wz	cy_685177183_2532739778.wav	D:\hc--document\all text\P8_medical\thesis_dataset\use_wav_raw\685177183\2532739778.wav	0	3	[3.1159942150115967, 0.55774986743927, 1.095140814781189, 2.88679838180542, 2.8280913829803467, 1.673941969871521]	general	0	0
901	901	1579	yl	cy_672845442_2267590134.wav	D:\hc--document\all text\P8_medical\thesis_dataset\use_wav_raw\672845442\2267590134.wav	0	5	[2.808183431625366, 1.7001678943634033, 1.6361411809921265, 1.932335615158081, 1.3514491319656372, 3.50972056388855]	yl	1	5
902	902	163	yl	cy_669511298_2198321012.wav	D:\hc--document\all text\P8_medical\thesis_dataset\use_wav_raw\669511298\2198321012.wav	0	5	[3.3198533058166504, 3.1547789573669434, 4.047616481781006, 1.2581632137298584, 1.7963184118270874, 1.1065328121185303]	jd	0	2
903	903	652	fn	dx_92016601_30987565.wav	D:\hc--document\all text\P8_medical\thesis_dataset\use_wav_raw\92016601\30987565.wav	0	1	[3.3523404598236084, 2.706498146057129, 2.5976040363311768, 1.5652191638946533, 1.1822367906570435, 3.2848942279815674]	general	0	0
904	904	1303	yl	cy_699288486_2835332244.wav	D:\hc--document\all text\P8_medical\thesis_dataset\use_wav_raw\699288486\2835332244.wav	0	5	[2.9798929691314697, 2.112795829772949, 1.603617548942566, 2.0658586025238037, 0.9485201239585876, 3.6599040031433105]	yl	1	5
905	905	1674	jd	dx_90393856_29397056.wav	D:\hc--document\all text\P8_medical\thesis_dataset\use_wav_raw\90393856\29397056.wav	0	2	[3.3519885540008545, 3.480112075805664, 3.5242722034454346, 1.1830947399139404, 1.2159372568130493, 2.5091145038604736]	jd	1	2
906	906	1040	jd	cy_193270153_299686685.wav	D:\hc--document\all text\P8_medical\thesis_dataset\use_wav_raw\193270153\299686685.wav	0	2	[3.3305156230926514, 4.1106672286987305, 4.4560441970825195, 0.8048199415206909, 1.4186341762542725, 1.5237762928009033]	jd	1	2
907	907	1690	jd	cy_598515287_1788523328.wav	D:\hc--document\all text\P8_medical\thesis_dataset\use_wav_raw\598515287\1788523328.wav	0	2	[2.8635778427124023, 3.336042642593384, 3.950392723083496, 0.707571804523468, 1.3260753154754639, 0.8731473088264465]	jd	1	2
908	908	1285	yl	cy_553478597_1554599531.wav	D:\hc--document\all text\P8_medical\thesis_dataset\use_wav_raw\553478597\1554599531.wav	0	5	[2.840444326400757, 1.4790035486221313, 1.1067256927490234, 2.5294528007507324, 1.6073312759399414, 3.862635612487793]	yl	1	5
909	909	1680	general	cy_717951723_3243164631.wav	D:\hc--document\all text\P8_medical\thesis_dataset\use_wav_raw\717951723\3243164631.wav	0	0	[3.346221685409546, 1.1724696159362793, 1.2827014923095703, 2.7361810207366943, 2.507801055908203, 2.9196665287017822]	general	1	0
910	910	134	fn	cy_669536339_2199026672.wav	D:\hc--document\all text\P8_medical\thesis_dataset\use_wav_raw\669536339\2199026672.wav	0	1	[3.3677430152893066, 4.2779927253723145, 4.219541072845459, 0.9627255201339722, 1.1628797054290771, 1.8511980772018433]	fn	1	1
911	911	613	yl	cy_652913663_2076281012.wav	D:\hc--document\all text\P8_medical\thesis_dataset\use_wav_raw\652913663\2076281012.wav	0	5	[2.978994369506836, 3.194925546646118, 3.3716697692871094, 1.1567331552505493, 0.9205470681190491, 1.640796422958374]	jd	0	2
912	912	1628	wz	dx_90844803_29775458.wav	D:\hc--document\all text\P8_medical\thesis_dataset\use_wav_raw\90844803\29775458.wav	0	3	[2.8710548877716064, 1.3804740905761719, 1.17964768409729, 2.6242921352386475, 1.7015812397003174, 3.307385206222534]	yl	0	5
913	913	315	yl	cy_715669668_3189300757.wav	D:\hc--document\all text\P8_medical\thesis_dataset\use_wav_raw\715669668\3189300757.wav	0	5	[2.790219306945801, 1.8545392751693726, 1.0389223098754883, 2.386643648147583, 0.9506312012672424, 4.044104099273682]	yl	1	5
914	914	1585	rouhe	cy_695817824_2760573392.wav	D:\hc--document\all text\P8_medical\thesis_dataset\use_wav_raw\695817824\2760573392.wav	0	4	[2.9124579429626465, 1.1667253971099854, 0.7244088053703308, 2.8212170600891113, 1.755814790725708, 3.593726634979248]	yl	0	5
915	915	1282	jd	cy_606470572_1829494937.wav	D:\hc--document\all text\P8_medical\thesis_dataset\use_wav_raw\606470572\1829494937.wav	0	2	[2.979083776473999, 3.021677017211914, 3.405747413635254, 1.0488660335540771, 1.346928596496582, 1.385680913925171]	jd	1	2
916	916	347	jd	dx_90449302_29047841.wav	D:\hc--document\all text\P8_medical\thesis_dataset\use_wav_raw\90449302\29047841.wav	0	2	[3.140437364578247, 0.20456741750240326, 1.5937656164169312, 3.0477044582366943, 3.582206964492798, 0.844332754611969]	rouhe	0	4
917	917	1190	wz	cy_672638493_2264897182.wav	D:\hc--document\all text\P8_medical\thesis_dataset\use_wav_raw\672638493\2264897182.wav	0	3	[2.592130661010742, 3.6772475242614746, 3.4818003177642822, 0.6797900795936584, 0.6247299313545227, 1.0696587562561035]	fn	0	1
918	918	1487	yl	cy_442168471_1090242051.wav	D:\hc--document\all text\P8_medical\thesis_dataset\use_wav_raw\442168471\1090242051.wav	0	5	[3.0324418544769287, 3.734292507171631, 3.729719400405884, 0.4668290615081787, 1.1394094228744507, 1.571698546409607]	fn	0	1
919	919	547	general	cy_720317454_3297852454.wav	D:\hc--document\all text\P8_medical\thesis_dataset\use_wav_raw\720317454\3297852454.wav	0	0	[2.7770745754241943, 1.02383291721344, 0.42700931429862976, 2.902869462966919, 1.446586012840271, 3.5327749252319336]	yl	0	5
920	920	170	fn	cy_560840625_1591714658.wav	D:\hc--document\all text\P8_medical\thesis_dataset\use_wav_raw\560840625\1591714658.wav	0	1	[3.427922487258911, 3.8565673828125, 3.480111598968506, 1.4002089500427246, 1.3411310911178589, 3.25138783454895]	fn	1	1
921	921	617	general	cy_710025297_3073873369.wav	D:\hc--document\all text\P8_medical\thesis_dataset\use_wav_raw\710025297\3073873369.wav	0	0	[3.054025411605835, 2.702924966812134, 3.7728514671325684, 1.0673185586929321, 1.80299711227417, 1.2083773612976074]	jd	0	2
922	922	1041	fn	cy_572521159_1651013378.wav	D:\hc--document\all text\P8_medical\thesis_dataset\use_wav_raw\572521159\1651013378.wav	0	1	[3.1354026794433594, 3.989999771118164, 4.296102046966553, 0.5319734811782837, 1.1670845746994019, 1.2945860624313354]	jd	0	2
923	923	100	rouhe	cy_706005380_2989255160.wav	D:\hc--document\all text\P8_medical\thesis_dataset\use_wav_raw\706005380\2989255160.wav	0	4	[3.432743549346924, 0.32252466678619385, 1.3199076652526855, 3.237027645111084, 3.205232858657837, 1.6495282649993896]	general	0	0
924	924	606	yl	cy_714494712_3163516691.wav	D:\hc--document\all text\P8_medical\thesis_dataset\use_wav_raw\714494712\3163516691.wav	0	5	[2.8923499584198, 1.792956829071045, 1.5394272804260254, 1.8670865297317505, 1.4661457538604736, 3.4302804470062256]	yl	1	5
925	925	388	jd	cy_700900462_2871337540.wav	D:\hc--document\all text\P8_medical\thesis_dataset\use_wav_raw\700900462\2871337540.wav	0	2	[3.046508312225342, 3.5353362560272217, 4.085432052612305, 0.8273077607154846, 1.139305830001831, 1.2637856006622314]	jd	1	2
926	926	998	wz	dx_91384384_30426799.wav	D:\hc--document\all text\P8_medical\thesis_dataset\use_wav_raw\91384384\30426799.wav	0	3	[3.4735217094421387, 0.5815093517303467, 0.6616703867912292, 3.4699556827545166, 2.289374828338623, 2.4660327434539795]	general	0	0
927	927	440	general	cy_669066760_2189248246.wav	D:\hc--document\all text\P8_medical\thesis_dataset\use_wav_raw\669066760\2189248246.wav	0	0	[3.230201244354248, 3.4469521045684814, 3.393317937850952, 1.2009838819503784, 1.1080042123794556, 2.5659756660461426]	fn	0	1
928	928	1561	wz	cy_556656288_1570488704.wav	D:\hc--document\all text\P8_medical\thesis_dataset\use_wav_raw\556656288\1570488704.wav	0	3	[2.970686197280884, 1.5451841354370117, 1.1253581047058105, 2.685634136199951, 1.3270801305770874, 3.6922519207000732]	yl	0	5
929	929	1774	jd	dx_91311513_30402659.wav	D:\hc--document\all text\P8_medical\thesis_dataset\use_wav_raw\91311513\30402659.wav	0	2	[3.5332119464874268, 3.594741106033325, 4.130971431732178, 1.1226658821105957, 1.420521855354309, 1.4630953073501587]	jd	1	2
930	930	1099	wz	dx_90411229_29490321.wav	D:\hc--document\all text\P8_medical\thesis_dataset\use_wav_raw\90411229\29490321.wav	0	3	[3.5136215686798096, 0.8802396059036255, 0.8457475900650024, 3.511284828186035, 2.1983165740966797, 2.7154808044433594]	general	0	0
931	931	253	fn	cy_663203910_2133948161.wav	D:\hc--document\all text\P8_medical\thesis_dataset\use_wav_raw\663203910\2133948161.wav	0	1	[3.1225132942199707, 3.3233776092529297, 4.429518222808838, 0.6591901779174805, 1.7673128843307495, 0.6066677570343018]	jd	0	2
932	932	966	general	cy_648543158_2053885370.wav	D:\hc--document\all text\P8_medical\thesis_dataset\use_wav_raw\648543158\2053885370.wav	0	0	[3.0792171955108643, 1.8919392824172974, 1.393196940422058, 2.544326066970825, 1.28056001663208, 3.948760747909546]	yl	0	5
933	933	1092	fn	cy_682715832_2479194700.wav	D:\hc--document\all text\P8_medical\thesis_dataset\use_wav_raw\682715832\2479194700.wav	0	1	[3.182302236557007, 3.1716229915618896, 3.4549269676208496, 1.1914076805114746, 1.5646451711654663, 2.0081350803375244]	jd	0	2
934	934	1711	yl	cy_716159041_3202659493.wav	D:\hc--document\all text\P8_medical\thesis_dataset\use_wav_raw\716159041\3202659493.wav	0	5	[2.9941999912261963, 3.309544801712036, 4.3610053062438965, 0.5430518388748169, 2.0012474060058594, 0.8413604497909546]	jd	0	2
935	935	889	jd	cy_724494048_3395839221.wav	D:\hc--document\all text\P8_medical\thesis_dataset\use_wav_raw\724494048\3395839221.wav	0	2	[3.087738513946533, 3.0250484943389893, 4.153600692749023, 0.8839261531829834, 2.2402689456939697, 0.7977148294448853]	jd	1	2
936	936	682	yl	cy_717942063_3242590408.wav	D:\hc--document\all text\P8_medical\thesis_dataset\use_wav_raw\717942063\3242590408.wav	0	5	[2.8994901180267334, 1.8347758054733276, 1.3642748594284058, 2.1442036628723145, 1.4946831464767456, 3.816462755203247]	yl	1	5
937	937	1363	wz	dx_88114004_27821088.wav	D:\hc--document\all text\P8_medical\thesis_dataset\use_wav_raw\88114004\27821088.wav	0	3	[3.706305742263794, 0.6878610849380493, 1.2982927560806274, 3.2912962436676025, 2.7723662853240967, 2.2599637508392334]	general	0	0
938	938	916	general	dx_90822978_30245816.wav	D:\hc--document\all text\P8_medical\thesis_dataset\use_wav_raw\90822978\30245816.wav	0	0	[3.3002207279205322, 0.5685362815856934, 1.1834497451782227, 3.0619962215423584, 2.5948967933654785, 1.5603915452957153]	general	1	0
939	939	121	general	cy_668374083_2175125700.wav	D:\hc--document\all text\P8_medical\thesis_dataset\use_wav_raw\668374083\2175125700.wav	0	0	[3.371835947036743, 1.0324342250823975, 0.6994761228561401, 3.2732975482940674, 2.1760129928588867, 3.202298402786255]	general	1	0
940	940	1618	jd	cy_589476250_1742760860.wav	D:\hc--document\all text\P8_medical\thesis_dataset\use_wav_raw\589476250\1742760860.wav	0	2	[3.3264691829681396, 0.7487466335296631, 1.3887816667556763, 2.9830777645111084, 2.854165554046631, 1.6976685523986816]	general	0	0
941	941	703	wz	dx_92396670_32108277.wav	D:\hc--document\all text\P8_medical\thesis_dataset\use_wav_raw\92396670\32108277.wav	0	3	[2.9807960987091064, 1.4244614839553833, 0.9507188200950623, 2.8382835388183594, 1.8486623764038086, 3.583371162414551]	yl	0	5
942	942	961	jd	cy_697051566_2785721440.wav	D:\hc--document\all text\P8_medical\thesis_dataset\use_wav_raw\697051566\2785721440.wav	0	2	[3.3138368129730225, 0.2080155313014984, 1.6347801685333252, 3.1808907985687256, 4.0457000732421875, 0.5761765837669373]	rouhe	0	4
943	943	819	jd	cy_672911549_2269006946.wav	D:\hc--document\all text\P8_medical\thesis_dataset\use_wav_raw\672911549\2269006946.wav	0	2	[3.049323797225952, 3.0771872997283936, 4.039244174957275, 0.8394325375556946, 1.6436299085617065, 0.5984330773353577]	jd	1	2
944	944	1251	jd	cy_641193283_2015177948.wav	D:\hc--document\all text\P8_medical\thesis_dataset\use_wav_raw\641193283\2015177948.wav	0	2	[3.1321635246276855, 3.181770086288452, 3.1562511920928955, 1.406261682510376, 0.9164023995399475, 2.50665283203125]	fn	0	1
945	945	468	wz	cy_714375975_3160162858.wav	D:\hc--document\all text\P8_medical\thesis_dataset\use_wav_raw\714375975\3160162858.wav	0	3	[3.3081560134887695, 0.7938719987869263, 1.20309579372406, 3.0849215984344482, 2.808990240097046, 1.6284363269805908]	general	0	0
946	946	187	yl	cy_688208989_2598624774.wav	D:\hc--document\all text\P8_medical\thesis_dataset\use_wav_raw\688208989\2598624774.wav	0	5	[3.2425670623779297, 2.3171982765197754, 1.7871628999710083, 2.201674222946167, 1.0265581607818604, 3.6464951038360596]	yl	1	5
947	947	1611	jd	cy_629694415_1953185162.wav	D:\hc--document\all text\P8_medical\thesis_dataset\use_wav_raw\629694415\1953185162.wav	0	2	[3.1390442848205566, 3.573209285736084, 4.060434341430664, 0.7110694646835327, 1.2445422410964966, 1.0358608961105347]	jd	1	2
948	948	364	jd	cy_668100899_2169556442.wav	D:\hc--document\all text\P8_medical\thesis_dataset\use_wav_raw\668100899\2169556442.wav	0	2	[3.1257646083831787, 3.2425739765167236, 4.118721008300781, 0.973193347454071, 1.6720316410064697, 1.0152642726898193]	jd	1	2
949	949	1546	jd	dx_89683997_29261545.wav	D:\hc--document\all text\P8_medical\thesis_dataset\use_wav_raw\89683997\29261545.wav	0	2	[3.063927412033081, 3.46394419670105, 3.3194611072540283, 1.2337541580200195, 0.5720612406730652, 2.220482349395752]	fn	0	1
950	950	639	rouhe	cy_720244508_3295959659.wav	D:\hc--document\all text\P8_medical\thesis_dataset\use_wav_raw\720244508\3295959659.wav	0	4	[3.394569158554077, 0.2746219336986542, 0.7535752058029175, 3.4569714069366455, 3.0879921913146973, 2.250406265258789]	wz	0	3
951	951	391	general	cy_445213905_1101363489.wav	D:\hc--document\all text\P8_medical\thesis_dataset\use_wav_raw\445213905\1101363489.wav	0	0	[3.017770290374756, 2.8466477394104004, 3.545503854751587, 1.3130102157592773, 1.4992358684539795, 1.678571105003357]	jd	0	2
952	952	261	wz	cy_719961209_3290513939.wav	D:\hc--document\all text\P8_medical\thesis_dataset\use_wav_raw\719961209\3290513939.wav	0	3	[3.120102882385254, 0.4621191620826721, 0.5146623253822327, 3.1593730449676514, 2.170193672180176, 2.175346851348877]	wz	1	3
953	953	803	jd	cy_448785936_1114488005.wav	D:\hc--document\all text\P8_medical\thesis_dataset\use_wav_raw\448785936\1114488005.wav	0	2	[3.040687322616577, 2.131073236465454, 2.2630503177642822, 1.749678134918213, 1.3604161739349365, 3.012718915939331]	general	0	0
954	954	599	rouhe	cy_680948931_2441884118.wav	D:\hc--document\all text\P8_medical\thesis_dataset\use_wav_raw\680948931\2441884118.wav	0	4	[3.3345532417297363, 2.1115760803222656, 2.1402928829193115, 2.109656572341919, 1.9274389743804932, 3.4969425201416016]	yl	0	5
955	955	88	fn	cy_724462807_3394431946.wav	D:\hc--document\all text\P8_medical\thesis_dataset\use_wav_raw\724462807\3394431946.wav	0	1	[2.9411792755126953, 3.1420717239379883, 2.9111642837524414, 1.4289721250534058, 0.5899703502655029, 1.8251745700836182]	fn	1	1
956	956	1519	rouhe	cy_716771613_3215474659.wav	D:\hc--document\all text\P8_medical\thesis_dataset\use_wav_raw\716771613\3215474659.wav	0	4	[3.061863899230957, 1.5662460327148438, 1.1389083862304688, 2.597022771835327, 1.5083717107772827, 3.3291852474212646]	yl	0	5
957	957	974	jd	dx_90435665_29619099.wav	D:\hc--document\all text\P8_medical\thesis_dataset\use_wav_raw\90435665\29619099.wav	0	2	[3.824033498764038, 4.0120110511779785, 4.5468339920043945, 1.8040682077407837, 1.6955757141113281, 2.4350903034210205]	jd	1	2
958	958	1239	general	cy_674019182_2292544488.wav	D:\hc--document\all text\P8_medical\thesis_dataset\use_wav_raw\674019182\2292544488.wav	0	0	[2.839339256286621, 2.7830684185028076, 3.4049863815307617, 0.9878501892089844, 1.2222976684570312, 1.0472179651260376]	jd	0	2
959	959	117	jd	cy_246322882_438750675.wav	D:\hc--document\all text\P8_medical\thesis_dataset\use_wav_raw\246322882\438750675.wav	0	2	[2.918583631515503, 3.2416634559631348, 3.911346912384033, 0.9758175611495972, 1.140855073928833, 0.9679031372070312]	jd	1	2
960	960	1100	general	cy_658526958_2107618442.wav	D:\hc--document\all text\P8_medical\thesis_dataset\use_wav_raw\658526958\2107618442.wav	0	0	[2.6976823806762695, 1.9344316720962524, 1.7764482498168945, 2.0501835346221924, 0.8032071590423584, 3.160277843475342]	yl	0	5
961	961	1232	general	cy_558658551_1580499506.wav	D:\hc--document\all text\P8_medical\thesis_dataset\use_wav_raw\558658551\1580499506.wav	0	0	[3.12280011177063, 1.3580063581466675, 1.431291103363037, 2.6138157844543457, 2.371361255645752, 3.1274194717407227]	yl	0	5
962	962	467	rouhe	cy_712262776_3116183897.wav	D:\hc--document\all text\P8_medical\thesis_dataset\use_wav_raw\712262776\3116183897.wav	0	4	[2.8312366008758545, 2.50960373878479, 3.8474130630493164, 0.8894215226173401, 2.1788153648376465, 0.5225781202316284]	jd	0	2
963	963	1409	rouhe	cy_720637918_3305010066.wav	D:\hc--document\all text\P8_medical\thesis_dataset\use_wav_raw\720637918\3305010066.wav	0	4	[3.2251336574554443, 0.35116177797317505, 0.891465961933136, 3.2134311199188232, 3.0480544567108154, 2.2034928798675537]	general	0	0
964	964	105	jd	dx_87480948_25572209.wav	D:\hc--document\all text\P8_medical\thesis_dataset\use_wav_raw\87480948\25572209.wav	0	2	[3.3658857345581055, 2.4754183292388916, 2.570638418197632, 1.73892343044281, 1.579385757446289, 3.506718873977661]	yl	0	5
965	965	1417	general	cy_673436912_2280166830.wav	D:\hc--document\all text\P8_medical\thesis_dataset\use_wav_raw\673436912\2280166830.wav	0	0	[3.150590181350708, 3.0333549976348877, 3.5876455307006836, 1.272788166999817, 1.6151965856552124, 1.7194404602050781]	jd	0	2
966	966	1354	wz	dx_91318189_30438183.wav	D:\hc--document\all text\P8_medical\thesis_dataset\use_wav_raw\91318189\30438183.wav	0	3	[3.501121997833252, 0.8007045984268188, 0.8167614936828613, 3.4400928020477295, 2.476649761199951, 2.601630687713623]	general	0	0
967	967	1046	rouhe	cy_672426165_2259864262.wav	D:\hc--document\all text\P8_medical\thesis_dataset\use_wav_raw\672426165\2259864262.wav	0	4	[2.9239065647125244, 2.9977426528930664, 4.263370990753174, 0.6289043426513672, 1.9533299207687378, 0.541522204875946]	jd	0	2
968	968	1132	general	cy_559127139_1581859070.wav	D:\hc--document\all text\P8_medical\thesis_dataset\use_wav_raw\559127139\1581859070.wav	0	0	[3.3349015712738037, 0.7260054349899292, 1.9578337669372559, 2.565619468688965, 3.3869590759277344, 0.7901384830474854]	rouhe	0	4
969	969	128	fn	dx_82197151_23380685.wav	D:\hc--document\all text\P8_medical\thesis_dataset\use_wav_raw\82197151\23380685.wav	0	1	[3.288607120513916, 2.849546194076538, 2.4277758598327637, 1.9328052997589111, 0.6953288316726685, 3.1207454204559326]	general	0	0
970	970	422	rouhe	cy_719042934_3267630655.wav	D:\hc--document\all text\P8_medical\thesis_dataset\use_wav_raw\719042934\3267630655.wav	0	4	[2.8918557167053223, 2.835948944091797, 3.0775563716888428, 1.1305159330368042, 1.3473377227783203, 1.6563796997070312]	jd	0	2
971	971	351	general	cy_696977954_2784237288.wav	D:\hc--document\all text\P8_medical\thesis_dataset\use_wav_raw\696977954\2784237288.wav	0	0	[3.076002359390259, 1.87020742893219, 1.3149062395095825, 2.5402872562408447, 1.1478726863861084, 3.9496006965637207]	yl	0	5
972	972	106	rouhe	cy_686369940_2558452698.wav	D:\hc--document\all text\P8_medical\thesis_dataset\use_wav_raw\686369940\2558452698.wav	0	4	[3.0720083713531494, 3.335237503051758, 3.882380485534668, 1.0528514385223389, 1.3760566711425781, 0.8983451724052429]	jd	0	2
973	973	1085	wz	dx_91780118_30726420.wav	D:\hc--document\all text\P8_medical\thesis_dataset\use_wav_raw\91780118\30726420.wav	0	3	[3.4286577701568604, 2.0997612476348877, 2.1779332160949707, 2.049609422683716, 1.6663275957107544, 3.510525941848755]	yl	0	5
974	974	392	wz	cy_686586466_2563026262.wav	D:\hc--document\all text\P8_medical\thesis_dataset\use_wav_raw\686586466\2563026262.wav	0	3	[3.3265035152435303, 0.6676050424575806, 0.8075103759765625, 3.349978446960449, 2.7767863273620605, 2.4594480991363525]	wz	1	3
975	975	1655	rouhe	cy_685967970_2549542560.wav	D:\hc--document\all text\P8_medical\thesis_dataset\use_wav_raw\685967970\2549542560.wav	0	4	[3.451416492462158, 0.5692347288131714, 1.761277437210083, 2.957703113555908, 3.506021499633789, 1.2287898063659668]	rouhe	1	4
976	976	365	yl	dx_91235022_30006593.wav	D:\hc--document\all text\P8_medical\thesis_dataset\use_wav_raw\91235022\30006593.wav	0	5	[3.2270939350128174, 3.2464523315429688, 2.882882595062256, 1.235640287399292, 0.8640982508659363, 3.2923216819763184]	yl	1	5
977	977	321	yl	cy_702090530_2897551478.wav	D:\hc--document\all text\P8_medical\thesis_dataset\use_wav_raw\702090530\2897551478.wav	0	5	[2.7515573501586914, 3.1648130416870117, 3.034010648727417, 0.9953122735023499, 0.7459232807159424, 1.7959831953048706]	fn	0	1
978	978	1051	jd	cy_559307656_1582845569.wav	D:\hc--document\all text\P8_medical\thesis_dataset\use_wav_raw\559307656\1582845569.wav	0	2	[3.4160075187683105, 0.6028567552566528, 0.982058048248291, 3.3764240741729736, 2.4677114486694336, 2.0904269218444824]	general	0	0
979	979	1175	rouhe	dx_91546059_30812324.wav	D:\hc--document\all text\P8_medical\thesis_dataset\use_wav_raw\91546059\30812324.wav	0	4	[3.4901866912841797, 3.6646082401275635, 3.804867744445801, 1.4008041620254517, 1.1003645658493042, 1.6847705841064453]	jd	0	2
980	980	1300	wz	cy_558893147_1580733125.wav	D:\hc--document\all text\P8_medical\thesis_dataset\use_wav_raw\558893147\1580733125.wav	0	3	[2.7317309379577637, 1.35610830783844, 0.9181132316589355, 2.5392417907714844, 1.3284401893615723, 3.9605398178100586]	yl	0	5
981	981	1292	general	cy_686455663_2560274202.wav	D:\hc--document\all text\P8_medical\thesis_dataset\use_wav_raw\686455663\2560274202.wav	0	0	[3.163588523864746, 3.376950740814209, 4.557559967041016, 0.8213894367218018, 1.9571651220321655, 0.6017040610313416]	jd	0	2
982	982	487	rouhe	cy_723885214_3380546834.wav	D:\hc--document\all text\P8_medical\thesis_dataset\use_wav_raw\723885214\3380546834.wav	0	4	[3.4824612140655518, 0.48882007598876953, 0.9687491059303284, 3.307633638381958, 3.219478130340576, 2.441627025604248]	general	0	0
983	983	531	yl	cy_704045054_2942187100.wav	D:\hc--document\all text\P8_medical\thesis_dataset\use_wav_raw\704045054\2942187100.wav	0	5	[3.3222200870513916, 0.6563862562179565, 1.4156720638275146, 2.9794375896453857, 3.118901491165161, 2.0893921852111816]	general	0	0
984	984	999	general	cy_653060809_2077101920.wav	D:\hc--document\all text\P8_medical\thesis_dataset\use_wav_raw\653060809\2077101920.wav	0	0	[3.003795862197876, 3.888231039047241, 4.420734882354736, 0.5063263177871704, 1.5559450387954712, 0.8137882351875305]	jd	0	2
985	985	491	general	cy_262437870_485345939.wav	D:\hc--document\all text\P8_medical\thesis_dataset\use_wav_raw\262437870\485345939.wav	0	0	[2.928283214569092, 3.031203508377075, 3.9375407695770264, 0.7547329664230347, 1.4625017642974854, 0.8011797070503235]	jd	0	2
986	986	1706	fn	dx_44803920_11468063.wav	D:\hc--document\all text\P8_medical\thesis_dataset\use_wav_raw\44803920\11468063.wav	0	1	[3.27657413482666, 3.057521104812622, 3.0922820568084717, 1.2814648151397705, 1.0237293243408203, 2.8679585456848145]	general	0	0
987	987	60	rouhe	cy_713538670_3141961824.wav	D:\hc--document\all text\P8_medical\thesis_dataset\use_wav_raw\713538670\3141961824.wav	0	4	[3.5412373542785645, 0.5773322582244873, 1.3113329410552979, 3.004990339279175, 3.55599308013916, 2.0725042819976807]	rouhe	1	4
988	988	965	jd	cy_713977967_3150918268.wav	D:\hc--document\all text\P8_medical\thesis_dataset\use_wav_raw\713977967\3150918268.wav	0	2	[3.2041127681732178, 0.2177487015724182, 1.3915352821350098, 3.3305535316467285, 3.927809953689575, 1.0574939250946045]	rouhe	0	4
989	989	1145	jd	dx_87113535_26726089.wav	D:\hc--document\all text\P8_medical\thesis_dataset\use_wav_raw\87113535\26726089.wav	0	2	[3.1549081802368164, 3.087477445602417, 2.657900094985962, 1.628024697303772, 0.7808487415313721, 3.1915950775146484]	yl	0	5
990	990	1002	fn	cy_718175718_3248273898.wav	D:\hc--document\all text\P8_medical\thesis_dataset\use_wav_raw\718175718\3248273898.wav	0	1	[2.9117958545684814, 3.374479055404663, 2.8863613605499268, 0.9954005479812622, 0.37067243456840515, 2.4246511459350586]	fn	1	1
991	991	1624	yl	cy_681792506_2459629800.wav	D:\hc--document\all text\P8_medical\thesis_dataset\use_wav_raw\681792506\2459629800.wav	0	5	[3.098649740219116, 2.0125322341918945, 1.8854602575302124, 2.0412979125976562, 1.5743920803070068, 3.4921326637268066]	yl	1	5
992	992	1283	general	cy_716569712_3211675995.wav	D:\hc--document\all text\P8_medical\thesis_dataset\use_wav_raw\716569712\3211675995.wav	0	0	[3.0132462978363037, 2.0904064178466797, 2.161257266998291, 1.628362774848938, 1.1699327230453491, 2.810279607772827]	general	1	0
993	993	126	wz	cy_699053466_2830136712.wav	D:\hc--document\all text\P8_medical\thesis_dataset\use_wav_raw\699053466\2830136712.wav	0	3	[3.344615936279297, 0.6376245021820068, 0.6627281904220581, 3.3590354919433594, 2.466506004333496, 2.378749370574951]	wz	1	3
994	994	1445	jd	dx_81776932_27424619.wav	D:\hc--document\all text\P8_medical\thesis_dataset\use_wav_raw\81776932\27424619.wav	0	2	[3.5390286445617676, 4.403163433074951, 5.009723663330078, 0.7350642681121826, 1.857399344444275, 0.9574264883995056]	jd	1	2
995	995	82	fn	cy_676786803_2350747504.wav	D:\hc--document\all text\P8_medical\thesis_dataset\use_wav_raw\676786803\2350747504.wav	0	1	[2.9218504428863525, 4.029692649841309, 4.2537665367126465, 0.2721100449562073, 1.0999261140823364, 0.6752834320068359]	jd	0	2
996	996	1057	fn	cy_714475163_3162226874.wav	D:\hc--document\all text\P8_medical\thesis_dataset\use_wav_raw\714475163\3162226874.wav	0	1	[2.9809720516204834, 4.010275840759277, 3.6124327182769775, 0.879594087600708, 0.5508993268013, 1.5689159631729126]	fn	1	1
997	997	1523	rouhe	cy_722634939_3349321458.wav	D:\hc--document\all text\P8_medical\thesis_dataset\use_wav_raw\722634939\3349321458.wav	0	4	[3.3957271575927734, 0.030608640983700752, 0.3611461818218231, 3.7800230979919434, 2.9229843616485596, 2.3211047649383545]	wz	0	3
998	998	1376	jd	cy_426560017_1032271755.wav	D:\hc--document\all text\P8_medical\thesis_dataset\use_wav_raw\426560017\1032271755.wav	0	2	[3.1275618076324463, 3.2071101665496826, 3.34009051322937, 1.034228801727295, 1.1597280502319336, 2.5185651779174805]	jd	1	2
999	999	97	yl	cy_636111885_1988130272.wav	D:\hc--document\all text\P8_medical\thesis_dataset\use_wav_raw\636111885\1988130272.wav	0	5	[2.97109055519104, 1.860696792602539, 1.4462183713912964, 2.3225371837615967, 1.3283531665802002, 3.867368221282959]	yl	1	5
1000	1000	358	wz	dx_46530228_11963915.wav	D:\hc--document\all text\P8_medical\thesis_dataset\use_wav_raw\46530228\11963915.wav	0	3	[3.3648886680603027, 1.1921465396881104, 0.7260809540748596, 3.1954896450042725, 1.8841630220413208, 3.3239996433258057]	general	0	0
1001	1001	1772	fn	cy_447117042_1108322958.wav	D:\hc--document\all text\P8_medical\thesis_dataset\use_wav_raw\447117042\1108322958.wav	0	1	[3.05407977104187, 3.830167293548584, 4.21544075012207, 0.46067994832992554, 1.2596722841262817, 0.9544762969017029]	jd	0	2
1002	1002	173	rouhe	cy_723062044_3359682563.wav	D:\hc--document\all text\P8_medical\thesis_dataset\use_wav_raw\723062044\3359682563.wav	0	4	[3.1733548641204834, 0.4499322772026062, 0.7821981310844421, 3.063845157623291, 3.006237506866455, 2.2166292667388916]	general	0	0
1003	1003	346	general	cy_614596323_1872433820.wav	D:\hc--document\all text\P8_medical\thesis_dataset\use_wav_raw\614596323\1872433820.wav	0	0	[3.4622690677642822, 0.762771487236023, 1.2085880041122437, 3.104222536087036, 2.4630544185638428, 2.208991765975952]	general	1	0
1004	1004	500	fn	dx_89936441_28358328.wav	D:\hc--document\all text\P8_medical\thesis_dataset\use_wav_raw\89936441\28358328.wav	0	1	[2.9732418060302734, 3.9910032749176025, 4.378366470336914, 0.28391677141189575, 1.129713535308838, 0.7787556052207947]	jd	0	2
1005	1005	952	jd	dx_92172971_31444968.wav	D:\hc--document\all text\P8_medical\thesis_dataset\use_wav_raw\92172971\31444968.wav	0	2	[3.362480878829956, 1.3122795820236206, 2.0732295513153076, 2.156273603439331, 2.3747105598449707, 2.536778211593628]	general	0	0
1006	1006	229	general	dx_61161064_16705545.wav	D:\hc--document\all text\P8_medical\thesis_dataset\use_wav_raw\61161064\16705545.wav	0	0	[3.314849853515625, 3.204957962036133, 3.7949230670928955, 1.1885594129562378, 1.3268213272094727, 1.309197187423706]	jd	0	2
1007	1007	1148	yl	cy_576879987_1674974126.wav	D:\hc--document\all text\P8_medical\thesis_dataset\use_wav_raw\576879987\1674974126.wav	0	5	[2.996786594390869, 1.9887930154800415, 1.5326789617538452, 2.2427685260772705, 1.151476502418518, 3.8693857192993164]	yl	1	5
1008	1008	826	fn	dx_87940846_26364265.wav	D:\hc--document\all text\P8_medical\thesis_dataset\use_wav_raw\87940846\26364265.wav	0	1	[3.3438305854797363, 0.5924015045166016, 0.7220935225486755, 3.3702898025512695, 2.389946460723877, 2.3041470050811768]	wz	0	3
1009	1009	482	fn	dx_65131738_18074045.wav	D:\hc--document\all text\P8_medical\thesis_dataset\use_wav_raw\65131738\18074045.wav	0	1	[3.466360330581665, 2.9869296550750732, 2.8121695518493652, 1.562145709991455, 1.1052401065826416, 3.2311363220214844]	general	0	0
1010	1010	1414	wz	cy_652283658_2072815865.wav	D:\hc--document\all text\P8_medical\thesis_dataset\use_wav_raw\652283658\2072815865.wav	0	3	[3.3383092880249023, 1.2138171195983887, 0.8271291851997375, 3.164602041244507, 1.898585319519043, 3.1994616985321045]	general	0	0
1011	1011	98	wz	cy_672485230_2260129632.wav	D:\hc--document\all text\P8_medical\thesis_dataset\use_wav_raw\672485230\2260129632.wav	0	3	[3.187711238861084, 1.1938464641571045, 0.8070329427719116, 3.172914981842041, 2.0284807682037354, 3.384469985961914]	yl	0	5
1012	1012	176	general	cy_721261711_3319157425.wav	D:\hc--document\all text\P8_medical\thesis_dataset\use_wav_raw\721261711\3319157425.wav	0	0	[3.2506158351898193, 0.9666024446487427, 0.7700964212417603, 2.966813564300537, 2.39453387260437, 3.0178775787353516]	general	1	0
1013	1013	1666	general	cy_675692106_2327765294.wav	D:\hc--document\all text\P8_medical\thesis_dataset\use_wav_raw\675692106\2327765294.wav	0	0	[3.273085355758667, 0.5726065635681152, 0.9794183373451233, 3.009260654449463, 2.455975294113159, 2.222883939743042]	general	1	0
1014	1014	61	rouhe	cy_551006557_1542695177.wav	D:\hc--document\all text\P8_medical\thesis_dataset\use_wav_raw\551006557\1542695177.wav	0	4	[3.29495906829834, 0.7735897302627563, 1.8209166526794434, 2.7447214126586914, 3.6628496646881104, 0.9691113829612732]	rouhe	1	4
1015	1015	1652	rouhe	dx_92932467_32351523.wav	D:\hc--document\all text\P8_medical\thesis_dataset\use_wav_raw\92932467\32351523.wav	0	4	[3.086026191711426, 2.8968491554260254, 2.7208163738250732, 1.297624111175537, 0.7043546438217163, 2.8516225814819336]	general	0	0
1016	1016	352	fn	cy_687216436_2576900380.wav	D:\hc--document\all text\P8_medical\thesis_dataset\use_wav_raw\687216436\2576900380.wav	0	1	[2.919780969619751, 3.245849847793579, 2.6711831092834473, 1.2616207599639893, 0.5013642311096191, 2.679486036300659]	fn	1	1
1017	1017	1648	fn	cy_588642862_1738618973.wav	D:\hc--document\all text\P8_medical\thesis_dataset\use_wav_raw\588642862\1738618973.wav	0	1	[2.951012134552002, 3.6922998428344727, 3.924877405166626, 0.757220983505249, 0.9727020859718323, 0.994232714176178]	jd	0	2
1018	1018	845	general	cy_716227219_3203273393.wav	D:\hc--document\all text\P8_medical\thesis_dataset\use_wav_raw\716227219\3203273393.wav	0	0	[3.1225826740264893, 3.1393635272979736, 3.6573917865753174, 1.2948557138442993, 1.2834795713424683, 1.2201133966445923]	jd	0	2
1019	1019	1698	general	dx_90996606_29958209.wav	D:\hc--document\all text\P8_medical\thesis_dataset\use_wav_raw\90996606\29958209.wav	0	0	[3.100255250930786, 2.3300774097442627, 2.523017406463623, 1.2792949676513672, 1.1235275268554688, 2.808091163635254]	general	1	0
1020	1020	1361	fn	cy_713737049_3145639537.wav	D:\hc--document\all text\P8_medical\thesis_dataset\use_wav_raw\713737049\3145639537.wav	0	1	[3.490478038787842, 0.5177456140518188, 1.1943395137786865, 3.346903085708618, 3.318504810333252, 2.4590299129486084]	general	0	0
1021	1021	1644	wz	dx_88321047_26888877.wav	D:\hc--document\all text\P8_medical\thesis_dataset\use_wav_raw\88321047\26888877.wav	0	3	[3.38765287399292, 0.8505240678787231, 1.362813949584961, 3.0723729133605957, 2.9018027782440186, 1.6641688346862793]	general	0	0
1022	1022	152	wz	cy_706669858_3004448794.wav	D:\hc--document\all text\P8_medical\thesis_dataset\use_wav_raw\706669858\3004448794.wav	0	3	[3.3249056339263916, 0.44539663195610046, 0.618047297000885, 3.5187439918518066, 2.7922818660736084, 2.480060577392578]	wz	1	3
1023	1023	450	jd	cy_681794173_2459635838.wav	D:\hc--document\all text\P8_medical\thesis_dataset\use_wav_raw\681794173\2459635838.wav	0	2	[3.1336746215820312, 2.2527732849121094, 2.106863498687744, 1.9360566139221191, 1.4767483472824097, 3.632688283920288]	yl	0	5
1024	1024	174	fn	cy_720903165_3310751723.wav	D:\hc--document\all text\P8_medical\thesis_dataset\use_wav_raw\720903165\3310751723.wav	0	1	[2.996400833129883, 2.6707561016082764, 2.1494362354278564, 1.4653208255767822, 0.9050017595291138, 3.192399740219116]	yl	0	5
1025	1025	371	rouhe	dx_89965794_28526281.wav	D:\hc--document\all text\P8_medical\thesis_dataset\use_wav_raw\89965794\28526281.wav	0	4	[3.5268540382385254, 0.7514125108718872, 1.0328527688980103, 3.323484182357788, 2.834552764892578, 2.4459779262542725]	general	0	0
1026	1026	536	rouhe	cy_558518697_1578885533.wav	D:\hc--document\all text\P8_medical\thesis_dataset\use_wav_raw\558518697\1578885533.wav	0	4	[3.2014386653900146, 0.3823537826538086, 1.2120208740234375, 3.16847562789917, 3.6066455841064453, 1.6036185026168823]	rouhe	1	4
1027	1027	677	jd	cy_719454311_3278267602.wav	D:\hc--document\all text\P8_medical\thesis_dataset\use_wav_raw\719454311\3278267602.wav	0	2	[2.5296616554260254, 3.1396644115448, 3.687814474105835, 0.5475206971168518, 1.1806755065917969, 0.5316000580787659]	jd	1	2
1028	1028	1550	jd	cy_82166257_51575191.wav	D:\hc--document\all text\P8_medical\thesis_dataset\use_wav_raw\82166257\51575191.wav	0	2	[3.3938071727752686, 3.224998950958252, 3.8404054641723633, 1.0651425123214722, 1.6799083948135376, 1.569459319114685]	jd	1	2
1029	1029	178	rouhe	cy_715333125_3182174694.wav	D:\hc--document\all text\P8_medical\thesis_dataset\use_wav_raw\715333125\3182174694.wav	0	4	[3.0253467559814453, 0.9428844451904297, 0.9512873888015747, 2.75846529006958, 2.372572422027588, 2.9747345447540283]	general	0	0
1030	1030	192	fn	cy_716446136_3208392498.wav	D:\hc--document\all text\P8_medical\thesis_dataset\use_wav_raw\716446136\3208392498.wav	0	1	[3.1428990364074707, 2.15081787109375, 1.6382580995559692, 2.3259520530700684, 1.2240756750106812, 4.03760290145874]	yl	0	5
1031	1031	1392	wz	cy_711400976_3100266234.wav	D:\hc--document\all text\P8_medical\thesis_dataset\use_wav_raw\711400976\3100266234.wav	0	3	[3.022866725921631, 0.47805947065353394, 0.024903368204832077, 3.2785277366638184, 1.95608651638031, 2.7709367275238037]	wz	1	3
1032	1032	1678	fn	cy_723129778_3362322766.wav	D:\hc--document\all text\P8_medical\thesis_dataset\use_wav_raw\723129778\3362322766.wav	0	1	[3.311359167098999, 0.11176863312721252, 0.30187681317329407, 3.663909673690796, 2.8599109649658203, 2.2605156898498535]	wz	0	3
1033	1033	350	jd	dx_91851747_31121940.wav	D:\hc--document\all text\P8_medical\thesis_dataset\use_wav_raw\91851747\31121940.wav	0	2	[3.1775991916656494, 2.2871720790863037, 2.145632743835449, 1.8888124227523804, 1.116921305656433, 3.424372911453247]	yl	0	5
1034	1034	1197	wz	dx_92669333_32166487.wav	D:\hc--document\all text\P8_medical\thesis_dataset\use_wav_raw\92669333\32166487.wav	0	3	[3.4026269912719727, 0.7174155712127686, 1.0199470520019531, 3.101754903793335, 2.601438045501709, 2.246443748474121]	general	0	0
1035	1035	970	wz	cy_715565664_3186393852.wav	D:\hc--document\all text\P8_medical\thesis_dataset\use_wav_raw\715565664\3186393852.wav	0	3	[3.4563944339752197, 0.5851262807846069, 1.3377187252044678, 3.290792226791382, 3.088303327560425, 1.863896131515503]	general	0	0
1036	1036	646	rouhe	cy_678809858_2394389778.wav	D:\hc--document\all text\P8_medical\thesis_dataset\use_wav_raw\678809858\2394389778.wav	0	4	[2.9394640922546387, 1.3666077852249146, 1.211795687675476, 2.4123940467834473, 2.0621819496154785, 3.3941240310668945]	yl	0	5
1037	1037	1511	general	cy_721791920_3332092437.wav	D:\hc--document\all text\P8_medical\thesis_dataset\use_wav_raw\721791920\3332092437.wav	0	0	[2.9673900604248047, 1.5343499183654785, 0.8698450922966003, 2.765087842941284, 1.8754329681396484, 3.349626064300537]	yl	0	5
1038	1038	1759	yl	cy_646286925_2040826322.wav	D:\hc--document\all text\P8_medical\thesis_dataset\use_wav_raw\646286925\2040826322.wav	0	5	[3.050579786300659, 3.264455556869507, 4.2824015617370605, 0.6633574366569519, 1.7149463891983032, 0.6161960363388062]	jd	0	2
1039	1039	1313	wz	cy_610405073_1849452851.wav	D:\hc--document\all text\P8_medical\thesis_dataset\use_wav_raw\610405073\1849452851.wav	0	3	[3.308351755142212, 0.5018177032470703, 0.7567673921585083, 3.410750389099121, 2.591855764389038, 2.393571376800537]	wz	1	3
1040	1040	1265	fn	cy_655084960_2088064124.wav	D:\hc--document\all text\P8_medical\thesis_dataset\use_wav_raw\655084960\2088064124.wav	0	1	[3.1595656871795654, 4.487211227416992, 4.545132637023926, 0.32229918241500854, 1.1762300729751587, 1.0963120460510254]	jd	0	2
1041	1041	811	fn	dx_64908531_17857822.wav	D:\hc--document\all text\P8_medical\thesis_dataset\use_wav_raw\64908531\17857822.wav	0	1	[3.290344715118408, 2.473494529724121, 2.9213008880615234, 1.3190511465072632, 1.510743498802185, 2.5279204845428467]	general	0	0
1042	1042	1281	jd	dx_87877509_25983734.wav	D:\hc--document\all text\P8_medical\thesis_dataset\use_wav_raw\87877509\25983734.wav	0	2	[3.3654112815856934, 1.6742135286331177, 1.5745810270309448, 2.742429733276367, 1.7701120376586914, 3.290667772293091]	general	0	0
1043	1043	1718	rouhe	cy_722554194_3347577803.wav	D:\hc--document\all text\P8_medical\thesis_dataset\use_wav_raw\722554194\3347577803.wav	0	4	[3.427050828933716, 0.35442522168159485, 0.617108941078186, 3.6815011501312256, 2.7502622604370117, 2.2007486820220947]	wz	0	3
1044	1044	620	rouhe	dx_91674781_31508248.wav	D:\hc--document\all text\P8_medical\thesis_dataset\use_wav_raw\91674781\31508248.wav	0	4	[3.6762731075286865, 0.8054826259613037, 1.2081929445266724, 3.397369623184204, 2.6028645038604736, 2.282284736633301]	general	0	0
1045	1045	1047	wz	cy_720484531_3300850319.wav	D:\hc--document\all text\P8_medical\thesis_dataset\use_wav_raw\720484531\3300850319.wav	0	3	[3.5055975914001465, 0.4132508635520935, 1.0374128818511963, 3.2372889518737793, 3.1588211059570312, 2.203890323638916]	general	0	0
1046	1046	1233	rouhe	cy_704012690_2941427630.wav	D:\hc--document\all text\P8_medical\thesis_dataset\use_wav_raw\704012690\2941427630.wav	0	4	[3.294079065322876, 0.40098685026168823, 0.6330564618110657, 3.3359575271606445, 2.7206573486328125, 2.3480308055877686]	wz	0	3
1047	1047	1312	fn	cy_554879621_1564849520.wav	D:\hc--document\all text\P8_medical\thesis_dataset\use_wav_raw\554879621\1564849520.wav	0	1	[3.1246848106384277, 3.538050889968872, 3.41564679145813, 1.238866925239563, 0.7234270572662354, 2.054795742034912]	fn	1	1
1048	1048	1054	jd	cy_724434010_3394026077.wav	D:\hc--document\all text\P8_medical\thesis_dataset\use_wav_raw\724434010\3394026077.wav	0	2	[3.256073236465454, 0.5806795358657837, 0.2837117314338684, 3.516267776489258, 2.1001381874084473, 2.795610189437866]	wz	0	3
1049	1049	1246	jd	dx_91268747_30185833.wav	D:\hc--document\all text\P8_medical\thesis_dataset\use_wav_raw\91268747\30185833.wav	0	2	[3.2232506275177, 1.952903389930725, 1.9076342582702637, 2.219522714614868, 1.6261241436004639, 3.5669848918914795]	yl	0	5
1050	1050	822	wz	dx_87292931_25389248.wav	D:\hc--document\all text\P8_medical\thesis_dataset\use_wav_raw\87292931\25389248.wav	0	3	[3.848705530166626, 1.1520648002624512, 1.310174584388733, 3.3021433353424072, 2.4730753898620605, 2.6404507160186768]	general	0	0
1051	1051	74	general	cy_719314770_3274045798.wav	D:\hc--document\all text\P8_medical\thesis_dataset\use_wav_raw\719314770\3274045798.wav	0	0	[3.001211166381836, 2.986475706100464, 3.139599084854126, 1.313317060470581, 1.0668747425079346, 2.1527328491210938]	jd	0	2
1052	1052	591	jd	dx_87971977_26113515.wav	D:\hc--document\all text\P8_medical\thesis_dataset\use_wav_raw\87971977\26113515.wav	0	2	[3.371021270751953, 3.890451431274414, 4.192230224609375, 0.8371804356575012, 1.4519991874694824, 1.4855648279190063]	jd	1	2
1053	1053	1463	rouhe	cy_718967864_3266657222.wav	D:\hc--document\all text\P8_medical\thesis_dataset\use_wav_raw\718967864\3266657222.wav	0	4	[3.3758182525634766, 0.17362302541732788, 0.9454072117805481, 3.2956974506378174, 3.4253921508789062, 1.8233273029327393]	rouhe	1	4
1054	1054	1514	yl	dx_91276345_30235967.wav	D:\hc--document\all text\P8_medical\thesis_dataset\use_wav_raw\91276345\30235967.wav	0	5	[3.0404367446899414, 2.308202028274536, 1.9488518238067627, 1.853406548500061, 0.7640098929405212, 3.2830426692962646]	yl	1	5
1055	1055	713	rouhe	cy_721780894_3330981514.wav	D:\hc--document\all text\P8_medical\thesis_dataset\use_wav_raw\721780894\3330981514.wav	0	4	[3.5036802291870117, 0.6753666400909424, 1.6409012079238892, 2.8200626373291016, 3.634268283843994, 1.2453992366790771]	rouhe	1	4
1056	1056	1020	yl	cy_668869400_2185271120.wav	D:\hc--document\all text\P8_medical\thesis_dataset\use_wav_raw\668869400\2185271120.wav	0	5	[3.117122173309326, 1.8652822971343994, 1.7637431621551514, 2.2981204986572266, 1.5736851692199707, 3.4948713779449463]	yl	1	5
1057	1057	375	wz	cy_698844310_2825607786.wav	D:\hc--document\all text\P8_medical\thesis_dataset\use_wav_raw\698844310\2825607786.wav	0	3	[3.3970253467559814, 0.8228929042816162, 0.6535764932632446, 3.6289753913879395, 2.1410744190216064, 2.6755149364471436]	wz	1	3
1058	1058	836	yl	cy_675830947_2330643910.wav	D:\hc--document\all text\P8_medical\thesis_dataset\use_wav_raw\675830947\2330643910.wav	0	5	[1.2562726736068726, 0.6881904602050781, 0.6259000301361084, 0.7010881900787354, 0.6482434272766113, 2.438872814178467]	yl	1	5
1059	1059	1371	general	dx_74866813_21070112.wav	D:\hc--document\all text\P8_medical\thesis_dataset\use_wav_raw\74866813\21070112.wav	0	0	[3.6358954906463623, 1.0388251543045044, 2.1497366428375244, 2.5732052326202393, 3.1072468757629395, 1.0764720439910889]	general	1	0
1060	1060	504	fn	dx_90709482_29692381.wav	D:\hc--document\all text\P8_medical\thesis_dataset\use_wav_raw\90709482\29692381.wav	0	1	[2.8255245685577393, 4.063706398010254, 3.8408236503601074, 0.42212721705436707, 0.7043576836585999, 1.2332630157470703]	fn	1	1
1061	1061	369	general	cy_715335191_3182373152.wav	D:\hc--document\all text\P8_medical\thesis_dataset\use_wav_raw\715335191\3182373152.wav	0	0	[3.1552236080169678, 2.2037672996520996, 3.2212774753570557, 1.6387724876403809, 2.2534308433532715, 1.5522353649139404]	jd	0	2
1062	1062	725	general	cy_453811396_1130327135.wav	D:\hc--document\all text\P8_medical\thesis_dataset\use_wav_raw\453811396\1130327135.wav	0	0	[3.3572163581848145, 3.2344346046447754, 3.9037179946899414, 1.2287955284118652, 1.7435168027877808, 1.6825907230377197]	jd	0	2
1063	1063	311	rouhe	cy_723788135_3377804587.wav	D:\hc--document\all text\P8_medical\thesis_dataset\use_wav_raw\723788135\3377804587.wav	0	4	[3.451571464538574, 0.5192792415618896, 0.8829678893089294, 3.458437204360962, 3.124065399169922, 2.5019896030426025]	wz	0	3
1064	1064	1410	yl	cy_677828590_2373194028.wav	D:\hc--document\all text\P8_medical\thesis_dataset\use_wav_raw\677828590\2373194028.wav	0	5	[2.9480783939361572, 2.3829495906829834, 2.185258150100708, 1.5353822708129883, 1.0322970151901245, 3.2448348999023438]	yl	1	5
1065	1065	454	fn	cy_601586658_1804438019.wav	D:\hc--document\all text\P8_medical\thesis_dataset\use_wav_raw\601586658\1804438019.wav	0	1	[3.1072916984558105, 3.446930170059204, 3.1272993087768555, 1.2568495273590088, 0.5907528400421143, 2.3982012271881104]	fn	1	1
1066	1066	995	general	cy_683991202_2507823830.wav	D:\hc--document\all text\P8_medical\thesis_dataset\use_wav_raw\683991202\2507823830.wav	0	0	[3.3175556659698486, 0.8825211524963379, 0.7718088030815125, 3.134539842605591, 2.3517093658447266, 2.876568078994751]	general	1	0
1067	1067	215	general	cy_724326778_3391013878.wav	D:\hc--document\all text\P8_medical\thesis_dataset\use_wav_raw\724326778\3391013878.wav	0	0	[3.346339702606201, 0.6996216773986816, 0.9025780558586121, 3.1589293479919434, 2.110261917114258, 2.351196050643921]	general	1	0
1068	1068	1171	general	cy_722533191_3347978216.wav	D:\hc--document\all text\P8_medical\thesis_dataset\use_wav_raw\722533191\3347978216.wav	0	0	[3.059110403060913, 1.516000509262085, 1.7342541217803955, 2.0836915969848633, 1.738244652748108, 3.2870662212371826]	yl	0	5
1069	1069	1342	jd	dx_91654991_31398425.wav	D:\hc--document\all text\P8_medical\thesis_dataset\use_wav_raw\91654991\31398425.wav	0	2	[3.240286350250244, 3.181387424468994, 3.057892084121704, 1.4849680662155151, 0.9070824980735779, 2.7929720878601074]	general	0	0
1070	1070	486	fn	cy_675226815_2318344154.wav	D:\hc--document\all text\P8_medical\thesis_dataset\use_wav_raw\675226815\2318344154.wav	0	1	[3.322925329208374, 3.639104127883911, 3.302168846130371, 1.3287206888198853, 0.7499518990516663, 2.485438108444214]	fn	1	1
1071	1071	992	wz	dx_91272171_30203279.wav	D:\hc--document\all text\P8_medical\thesis_dataset\use_wav_raw\91272171\30203279.wav	0	3	[3.037893295288086, 1.3390326499938965, 0.814812958240509, 2.865251064300537, 1.8899096250534058, 4.003155708312988]	yl	0	5
1072	1072	449	jd	dx_92809223_32241253.wav	D:\hc--document\all text\P8_medical\thesis_dataset\use_wav_raw\92809223\32241253.wav	0	2	[3.4688496589660645, 3.4866220951080322, 4.152442455291748, 1.0075534582138062, 1.636955738067627, 1.6626064777374268]	jd	1	2
1073	1073	1109	rouhe	cy_628654800_1947367796.wav	D:\hc--document\all text\P8_medical\thesis_dataset\use_wav_raw\628654800\1947367796.wav	0	4	[3.4102461338043213, 0.3443687856197357, 1.9273980855941772, 3.1090333461761475, 4.233434677124023, 1.019073247909546]	rouhe	1	4
1074	1074	894	jd	cy_720273354_3296341933.wav	D:\hc--document\all text\P8_medical\thesis_dataset\use_wav_raw\720273354\3296341933.wav	0	2	[3.0540030002593994, 3.705725908279419, 4.672988414764404, 0.4509374499320984, 2.048351526260376, 0.827154278755188]	jd	1	2
1075	1075	241	rouhe	cy_721326923_3321012486.wav	D:\hc--document\all text\P8_medical\thesis_dataset\use_wav_raw\721326923\3321012486.wav	0	4	[2.7690746784210205, 2.3428497314453125, 3.24640154838562, 1.3871607780456543, 1.7110393047332764, 1.2948721647262573]	jd	0	2
1076	1076	439	wz	dx_88709072_27345242.wav	D:\hc--document\all text\P8_medical\thesis_dataset\use_wav_raw\88709072\27345242.wav	0	3	[3.6445560455322266, 0.6963908672332764, 0.8878654837608337, 3.501370906829834, 2.4695260524749756, 2.483489513397217]	general	0	0
1077	1077	880	fn	cy_719825472_3285541864.wav	D:\hc--document\all text\P8_medical\thesis_dataset\use_wav_raw\719825472\3285541864.wav	0	1	[2.6647889614105225, 3.5492031574249268, 3.2519960403442383, 0.8106353878974915, 0.6603565812110901, 1.2436774969100952]	fn	1	1
1078	1078	1316	wz	dx_88060590_26619380.wav	D:\hc--document\all text\P8_medical\thesis_dataset\use_wav_raw\88060590\26619380.wav	0	3	[3.2560389041900635, 0.41079357266426086, 0.7079287767410278, 3.4732162952423096, 2.4153265953063965, 1.8764686584472656]	wz	1	3
1079	1079	112	rouhe	cy_720248202_3296035622.wav	D:\hc--document\all text\P8_medical\thesis_dataset\use_wav_raw\720248202\3296035622.wav	0	4	[3.4250600337982178, 0.4566982090473175, 1.7675673961639404, 2.87508225440979, 4.14322566986084, 1.104530930519104]	rouhe	1	4
1080	1080	80	wz	cy_724073231_3385593885.wav	D:\hc--document\all text\P8_medical\thesis_dataset\use_wav_raw\724073231\3385593885.wav	0	3	[3.1496758460998535, 1.790497899055481, 1.8313325643539429, 2.1715054512023926, 2.2818679809570312, 3.573240280151367]	yl	0	5
1081	1081	318	wz	cy_672155269_2253169020.wav	D:\hc--document\all text\P8_medical\thesis_dataset\use_wav_raw\672155269\2253169020.wav	0	3	[3.3623971939086914, 0.5955588817596436, 0.8414241075515747, 3.204404354095459, 2.5673043727874756, 2.3845272064208984]	general	0	0
1082	1082	1273	general	dx_88577425_28073495.wav	D:\hc--document\all text\P8_medical\thesis_dataset\use_wav_raw\88577425\28073495.wav	0	0	[3.0373027324676514, 2.1249840259552, 2.346843957901001, 1.9614136219024658, 1.3265646696090698, 2.920976161956787]	general	1	0
1083	1083	1771	yl	cy_569748690_1636200815.wav	D:\hc--document\all text\P8_medical\thesis_dataset\use_wav_raw\569748690\1636200815.wav	0	5	[3.2759008407592773, 2.5797271728515625, 2.2487289905548096, 1.7680258750915527, 1.5626739263534546, 3.664807081222534]	yl	1	5
1084	1084	1713	fn	cy_711699233_3105915068.wav	D:\hc--document\all text\P8_medical\thesis_dataset\use_wav_raw\711699233\3105915068.wav	0	1	[2.7491486072540283, 1.7296098470687866, 1.3412747383117676, 2.1121633052825928, 1.4096083641052246, 3.7530195713043213]	yl	0	5
1085	1085	155	fn	dx_89471393_32047086.wav	D:\hc--document\all text\P8_medical\thesis_dataset\use_wav_raw\89471393\32047086.wav	0	1	[3.1313719749450684, 4.220147609710693, 4.290445327758789, 0.35330620408058167, 0.962642252445221, 1.0987281799316406]	jd	0	2
1086	1086	337	fn	cy_645052453_2034281954.wav	D:\hc--document\all text\P8_medical\thesis_dataset\use_wav_raw\645052453\2034281954.wav	0	1	[3.14621901512146, 4.022178649902344, 3.7837002277374268, 0.7881380915641785, 0.8386139273643494, 1.552809476852417]	fn	1	1
1087	1087	1449	wz	cy_679138606_2401555442.wav	D:\hc--document\all text\P8_medical\thesis_dataset\use_wav_raw\679138606\2401555442.wav	0	3	[3.1680104732513428, 0.289352685213089, 0.7740719318389893, 3.283712387084961, 2.6141905784606934, 2.0163111686706543]	wz	1	3
1088	1088	247	rouhe	dx_46541792_11856292.wav	D:\hc--document\all text\P8_medical\thesis_dataset\use_wav_raw\46541792\11856292.wav	0	4	[3.5626885890960693, 3.5880625247955322, 3.7492947578430176, 1.4052318334579468, 1.0316922664642334, 2.0398802757263184]	jd	0	2
1089	1089	906	jd	dx_91654248_31392632.wav	D:\hc--document\all text\P8_medical\thesis_dataset\use_wav_raw\91654248\31392632.wav	0	2	[3.316030979156494, 3.516913652420044, 3.6643929481506348, 1.5117043256759644, 0.9898999929428101, 1.9039673805236816]	jd	1	2
1090	1090	1754	rouhe	cy_688514181_2605179066.wav	D:\hc--document\all text\P8_medical\thesis_dataset\use_wav_raw\688514181\2605179066.wav	0	4	[3.478334426879883, 0.6422450542449951, 0.7984135150909424, 3.4841575622558594, 2.64080810546875, 2.245659112930298]	wz	0	3
1091	1091	252	rouhe	cy_718567292_3257186425.wav	D:\hc--document\all text\P8_medical\thesis_dataset\use_wav_raw\718567292\3257186425.wav	0	4	[3.2351386547088623, 0.4969730079174042, 0.5612376928329468, 3.3960940837860107, 2.3789055347442627, 2.419811487197876]	wz	0	3
1092	1092	564	wz	dx_91048746_30295162.wav	D:\hc--document\all text\P8_medical\thesis_dataset\use_wav_raw\91048746\30295162.wav	0	3	[3.0745255947113037, 1.5397684574127197, 1.4224134683609009, 2.4719760417938232, 1.8493489027023315, 3.166813373565674]	yl	0	5
1093	1093	1065	fn	cy_706612942_3003408094.wav	D:\hc--document\all text\P8_medical\thesis_dataset\use_wav_raw\706612942\3003408094.wav	0	1	[2.625556707382202, 4.087831974029541, 3.3384711742401123, 0.5476701259613037, 0.2795727550983429, 1.415265440940857]	fn	1	1
1094	1094	131	general	dx_61374609_16770485.wav	D:\hc--document\all text\P8_medical\thesis_dataset\use_wav_raw\61374609\16770485.wav	0	0	[3.126269817352295, 3.0273592472076416, 3.249518871307373, 1.1974117755889893, 1.062677264213562, 1.9550436735153198]	jd	0	2
1095	1095	1298	general	dx_90145601_28936579.wav	D:\hc--document\all text\P8_medical\thesis_dataset\use_wav_raw\90145601\28936579.wav	0	0	[3.321667194366455, 1.5581164360046387, 1.2947838306427002, 2.7669878005981445, 1.6846883296966553, 3.4512133598327637]	yl	0	5
1096	1096	458	fn	cy_717205224_3226023282.wav	D:\hc--document\all text\P8_medical\thesis_dataset\use_wav_raw\717205224\3226023282.wav	0	1	[3.03859543800354, 3.2425453662872314, 3.2133374214172363, 1.33733069896698, 0.6015621423721313, 1.9432908296585083]	fn	1	1
1097	1097	75	fn	cy_652594568_2074363196.wav	D:\hc--document\all text\P8_medical\thesis_dataset\use_wav_raw\652594568\2074363196.wav	0	1	[3.4680397510528564, 3.796950578689575, 3.4603538513183594, 1.4404866695404053, 1.0766994953155518, 3.0288093090057373]	fn	1	1
1098	1098	959	yl	cy_673000170_2270917874.wav	D:\hc--document\all text\P8_medical\thesis_dataset\use_wav_raw\673000170\2270917874.wav	0	5	[3.288193464279175, 0.6126471757888794, 1.0375057458877563, 3.0042471885681152, 3.072666883468628, 2.460196018218994]	general	0	0
1099	1099	1237	jd	dx_90012679_28793231.wav	D:\hc--document\all text\P8_medical\thesis_dataset\use_wav_raw\90012679\28793231.wav	0	2	[2.6335434913635254, 3.0901379585266113, 4.004368782043457, 0.6347894072532654, 1.3925787210464478, 0.4558497369289398]	jd	1	2
1100	1100	225	rouhe	cy_722628163_3350274107.wav	D:\hc--document\all text\P8_medical\thesis_dataset\use_wav_raw\722628163\3350274107.wav	0	4	[3.171720027923584, 0.42298200726509094, 1.1353174448013306, 3.0212297439575195, 3.5401194095611572, 1.9225441217422485]	rouhe	1	4
1101	1101	1094	yl	cy_696885126_2781996828.wav	D:\hc--document\all text\P8_medical\thesis_dataset\use_wav_raw\696885126\2781996828.wav	0	5	[2.714698553085327, 2.767498016357422, 2.725604295730591, 1.1706920862197876, 0.8004705905914307, 2.3438377380371094]	fn	0	1
1102	1102	827	jd	cy_671600298_2241678048.wav	D:\hc--document\all text\P8_medical\thesis_dataset\use_wav_raw\671600298\2241678048.wav	0	2	[3.177001714706421, 3.220146417617798, 3.971616744995117, 0.9143351316452026, 1.3625538349151611, 0.9103535413742065]	jd	1	2
1103	1103	1583	fn	dx_61744507_17615803.wav	D:\hc--document\all text\P8_medical\thesis_dataset\use_wav_raw\61744507\17615803.wav	0	1	[3.4782938957214355, 2.641080856323242, 2.6837096214294434, 1.5692824125289917, 1.4979968070983887, 3.245532274246216]	general	0	0
1104	1104	484	rouhe	cy_718131530_3247834841.wav	D:\hc--document\all text\P8_medical\thesis_dataset\use_wav_raw\718131530\3247834841.wav	0	4	[3.5697851181030273, 0.708023190498352, 1.1028040647506714, 3.279703378677368, 3.1640679836273193, 2.4733364582061768]	general	0	0
1105	1105	1216	general	cy_719323138_3274686882.wav	D:\hc--document\all text\P8_medical\thesis_dataset\use_wav_raw\719323138\3274686882.wav	0	0	[2.7916674613952637, 1.591758370399475, 1.1670221090316772, 2.2055275440216064, 1.4908775091171265, 3.306769371032715]	yl	0	5
1106	1106	1139	jd	cy_685418464_2537651848.wav	D:\hc--document\all text\P8_medical\thesis_dataset\use_wav_raw\685418464\2537651848.wav	0	2	[3.3528997898101807, 3.2059361934661865, 3.1438114643096924, 1.5236926078796387, 1.3421109914779663, 2.5818467140197754]	general	0	0
1107	1107	1427	general	cy_662243602_2128010234.wav	D:\hc--document\all text\P8_medical\thesis_dataset\use_wav_raw\662243602\2128010234.wav	0	0	[3.0853137969970703, 2.9944262504577637, 3.109168767929077, 1.6437634229660034, 0.9960622191429138, 2.096168279647827]	jd	0	2
1108	1108	1658	yl	cy_724231569_3388238043.wav	D:\hc--document\all text\P8_medical\thesis_dataset\use_wav_raw\724231569\3388238043.wav	0	5	[3.186868906021118, 0.9721951484680176, 0.8943740129470825, 2.9346883296966553, 2.391324043273926, 2.528024196624756]	general	0	0
1109	1109	505	wz	cy_682836494_2481883596.wav	D:\hc--document\all text\P8_medical\thesis_dataset\use_wav_raw\682836494\2481883596.wav	0	3	[3.3855037689208984, 1.0707192420959473, 1.1193418502807617, 2.950528621673584, 2.1461308002471924, 2.5457727909088135]	general	0	0
1110	1110	1141	yl	cy_572949365_1653327419.wav	D:\hc--document\all text\P8_medical\thesis_dataset\use_wav_raw\572949365\1653327419.wav	0	5	[2.983795166015625, 1.7091974020004272, 1.3955490589141846, 2.4112424850463867, 1.6100177764892578, 3.855529546737671]	yl	1	5
1111	1111	824	general	cy_567507962_1624411358.wav	D:\hc--document\all text\P8_medical\thesis_dataset\use_wav_raw\567507962\1624411358.wav	0	0	[3.4541103839874268, 0.9418694972991943, 1.858555555343628, 2.4478583335876465, 2.820736885070801, 1.1789021492004395]	general	1	0
1112	1112	951	rouhe	cy_715669586_3189368359.wav	D:\hc--document\all text\P8_medical\thesis_dataset\use_wav_raw\715669586\3189368359.wav	0	4	[3.437356472015381, 0.8490915298461914, 1.678849697113037, 2.6747653484344482, 3.16300630569458, 1.095034122467041]	general	0	0
1113	1113	1125	wz	dx_87065558_26448784.wav	D:\hc--document\all text\P8_medical\thesis_dataset\use_wav_raw\87065558\26448784.wav	0	3	[3.4538118839263916, 0.7683682441711426, 0.721110999584198, 3.3807971477508545, 2.335693359375, 2.698901653289795]	general	0	0
1114	1114	986	jd	cy_226199558_382195440.wav	D:\hc--document\all text\P8_medical\thesis_dataset\use_wav_raw\226199558\382195440.wav	0	2	[3.2979166507720947, 3.096195936203003, 4.507883071899414, 0.8987120389938354, 2.214998722076416, 0.6574512124061584]	jd	1	2
1115	1115	1195	wz	dx_90752887_29898391.wav	D:\hc--document\all text\P8_medical\thesis_dataset\use_wav_raw\90752887\29898391.wav	0	3	[3.853945255279541, 1.185849666595459, 1.8141148090362549, 3.128523588180542, 2.9551870822906494, 1.5153287649154663]	general	0	0
1116	1116	1497	rouhe	cy_715552908_3187119082.wav	D:\hc--document\all text\P8_medical\thesis_dataset\use_wav_raw\715552908\3187119082.wav	0	4	[3.252720594406128, 0.4395524561405182, 0.8677205443382263, 3.235294818878174, 2.9433975219726562, 2.3632402420043945]	general	0	0
1117	1117	1101	jd	dx_90298786_29216660.wav	D:\hc--document\all text\P8_medical\thesis_dataset\use_wav_raw\90298786\29216660.wav	0	2	[3.239140510559082, 4.1392436027526855, 3.822725534439087, 0.7637394666671753, 0.6571083664894104, 1.9049608707427979]	fn	0	1
1118	1118	1222	yl	cy_684385391_2516144486.wav	D:\hc--document\all text\P8_medical\thesis_dataset\use_wav_raw\684385391\2516144486.wav	0	5	[3.447873830795288, 1.6037720441818237, 1.4884681701660156, 2.768549919128418, 1.4069082736968994, 3.3839571475982666]	general	0	0
1119	1119	1268	general	cy_686523101_2561673432.wav	D:\hc--document\all text\P8_medical\thesis_dataset\use_wav_raw\686523101\2561673432.wav	0	0	[3.466782569885254, 0.5784577131271362, 1.0475112199783325, 3.2709085941314697, 2.988389015197754, 2.325853109359741]	general	1	0
1120	1120	848	jd	cy_680719041_2436564060.wav	D:\hc--document\all text\P8_medical\thesis_dataset\use_wav_raw\680719041\2436564060.wav	0	2	[3.0950491428375244, 3.671186685562134, 4.041515827178955, 0.8235290050506592, 1.108312726020813, 1.1370654106140137]	jd	1	2
1121	1121	1440	rouhe	cy_686354401_2558096522.wav	D:\hc--document\all text\P8_medical\thesis_dataset\use_wav_raw\686354401\2558096522.wav	0	4	[3.3658015727996826, 0.5122268199920654, 1.391067624092102, 2.8859164714813232, 3.4941320419311523, 2.1628258228302]	rouhe	1	4
1122	1122	431	yl	cy_685258352_2534321200.wav	D:\hc--document\all text\P8_medical\thesis_dataset\use_wav_raw\685258352\2534321200.wav	0	5	[2.92875599861145, 1.5975418090820312, 1.1226863861083984, 2.5775811672210693, 1.4438519477844238, 3.797856092453003]	yl	1	5
1123	1123	1015	yl	cy_715139638_3177767669.wav	D:\hc--document\all text\P8_medical\thesis_dataset\use_wav_raw\715139638\3177767669.wav	0	5	[2.884927749633789, 2.2707743644714355, 1.7067935466766357, 1.8349610567092896, 0.894832968711853, 3.5403878688812256]	yl	1	5
1124	1124	989	general	dx_84267791_27048766.wav	D:\hc--document\all text\P8_medical\thesis_dataset\use_wav_raw\84267791\27048766.wav	0	0	[3.2350804805755615, 2.4525680541992188, 2.704425811767578, 1.7709041833877563, 1.4049413204193115, 2.934030532836914]	general	1	0
1125	1125	67	fn	cy_615852734_1879293638.wav	D:\hc--document\all text\P8_medical\thesis_dataset\use_wav_raw\615852734\1879293638.wav	0	1	[2.831521511077881, 3.371525764465332, 3.3799397945404053, 0.7031734585762024, 0.9295927882194519, 1.2092894315719604]	jd	0	2
1126	1126	631	rouhe	dx_88724832_27434617.wav	D:\hc--document\all text\P8_medical\thesis_dataset\use_wav_raw\88724832\27434617.wav	0	4	[3.7046704292297363, 1.1147754192352295, 1.600082278251648, 3.035083770751953, 2.7206335067749023, 2.262704372406006]	general	0	0
1127	1127	265	general	cy_720706085_3306675623.wav	D:\hc--document\all text\P8_medical\thesis_dataset\use_wav_raw\720706085\3306675623.wav	0	0	[3.0460455417633057, 3.0975069999694824, 3.31169056892395, 1.1411843299865723, 1.4228692054748535, 1.6401374340057373]	jd	0	2
1128	1128	363	rouhe	cy_710460184_3081999821.wav	D:\hc--document\all text\P8_medical\thesis_dataset\use_wav_raw\710460184\3081999821.wav	0	4	[3.0092406272888184, 0.0, 1.9143025875091553, 2.9626564979553223, 4.593135833740234, 0.5111526846885681]	rouhe	1	4
1129	1129	1325	jd	cy_250750809_451221407.wav	D:\hc--document\all text\P8_medical\thesis_dataset\use_wav_raw\250750809\451221407.wav	0	2	[3.1869733333587646, 3.459036350250244, 4.3737311363220215, 0.8204517364501953, 1.7272789478302002, 0.7843649983406067]	jd	1	2
1130	1130	1751	yl	cy_692862492_2697813298.wav	D:\hc--document\all text\P8_medical\thesis_dataset\use_wav_raw\692862492\2697813298.wav	0	5	[2.8571200370788574, 2.967233657836914, 2.581465005874634, 1.383779525756836, 0.4198974072933197, 3.1215262413024902]	yl	1	5
1131	1131	182	rouhe	cy_680947179_2441773664.wav	D:\hc--document\all text\P8_medical\thesis_dataset\use_wav_raw\680947179\2441773664.wav	0	4	[3.4730136394500732, 0.889937162399292, 2.336400032043457, 2.1728851795196533, 3.246335744857788, 0.7140333652496338]	general	0	0
1132	1132	442	yl	dx_91505479_30592206.wav	D:\hc--document\all text\P8_medical\thesis_dataset\use_wav_raw\91505479\30592206.wav	0	5	[3.193153142929077, 1.9445244073867798, 1.8318209648132324, 2.2086408138275146, 1.3088910579681396, 3.541450262069702]	yl	1	5
1133	1133	1235	fn	cy_682616739_2477180754.wav	D:\hc--document\all text\P8_medical\thesis_dataset\use_wav_raw\682616739\2477180754.wav	0	1	[3.180572032928467, 3.804975986480713, 3.1139743328094482, 1.1149883270263672, 0.3881808817386627, 2.525418996810913]	fn	1	1
1134	1134	1687	wz	dx_90510008_29399386.wav	D:\hc--document\all text\P8_medical\thesis_dataset\use_wav_raw\90510008\29399386.wav	0	3	[3.3810622692108154, 0.5896203517913818, 0.9060681462287903, 3.3886795043945312, 2.3553128242492676, 2.4032793045043945]	wz	1	3
1135	1135	1390	wz	cy_724833787_3402647051.wav	D:\hc--document\all text\P8_medical\thesis_dataset\use_wav_raw\724833787\3402647051.wav	0	3	[3.450064182281494, 1.1764601469039917, 0.7525793313980103, 3.468897581100464, 2.2531790733337402, 3.1463162899017334]	wz	1	3
1136	1136	230	general	cy_687661643_2586484136.wav	D:\hc--document\all text\P8_medical\thesis_dataset\use_wav_raw\687661643\2586484136.wav	0	0	[2.7333242893218994, 1.4020029306411743, 1.1678632497787476, 2.3171823024749756, 1.4982845783233643, 3.461655616760254]	yl	0	5
1137	1137	1248	jd	dx_62852692_17212995.wav	D:\hc--document\all text\P8_medical\thesis_dataset\use_wav_raw\62852692\17212995.wav	0	2	[3.3138906955718994, 3.5653328895568848, 4.160688877105713, 0.8287339210510254, 1.4693820476531982, 0.9254025220870972]	jd	1	2
1138	1138	184	rouhe	cy_722508959_3348022023.wav	D:\hc--document\all text\P8_medical\thesis_dataset\use_wav_raw\722508959\3348022023.wav	0	4	[3.3478214740753174, 0.0, 0.7059362530708313, 3.5623700618743896, 3.4075567722320557, 2.0758273601531982]	wz	0	3
1139	1139	644	rouhe	dx_90996490_29956364.wav	D:\hc--document\all text\P8_medical\thesis_dataset\use_wav_raw\90996490\29956364.wav	0	4	[3.097404956817627, 0.8429319858551025, 1.0256834030151367, 2.889824867248535, 2.2063655853271484, 2.56695818901062]	general	0	0
1140	1140	64	rouhe	cy_569154850_1633050683.wav	D:\hc--document\all text\P8_medical\thesis_dataset\use_wav_raw\569154850\1633050683.wav	0	4	[3.224078416824341, 3.3298490047454834, 4.385332107543945, 0.8340912461280823, 2.0233612060546875, 0.6548405885696411]	jd	0	2
1141	1141	1077	yl	cy_718280120_3251468400.wav	D:\hc--document\all text\P8_medical\thesis_dataset\use_wav_raw\718280120\3251468400.wav	0	5	[3.5058212280273438, 1.1229592561721802, 1.3046122789382935, 2.752664566040039, 2.570918321609497, 2.685605049133301]	general	0	0
1142	1142	1120	yl	cy_269301204_505479215.wav	D:\hc--document\all text\P8_medical\thesis_dataset\use_wav_raw\269301204\505479215.wav	0	5	[2.9251315593719482, 1.814210295677185, 1.903544545173645, 1.8076683282852173, 1.2781410217285156, 3.03473162651062]	yl	1	5
1143	1143	1537	jd	cy_671096299_2231223224.wav	D:\hc--document\all text\P8_medical\thesis_dataset\use_wav_raw\671096299\2231223224.wav	0	2	[2.699204206466675, 2.9772708415985107, 3.4532105922698975, 1.0010676383972168, 0.9759684205055237, 1.1735260486602783]	jd	1	2
1144	1144	743	wz	cy_697975400_2807430946.wav	D:\hc--document\all text\P8_medical\thesis_dataset\use_wav_raw\697975400\2807430946.wav	0	3	[3.0913286209106445, 3.1045312881469727, 3.802488327026367, 0.9348512887954712, 1.6146873235702515, 0.9765602350234985]	jd	0	2
1145	1145	425	general	cy_674587178_2304692190.wav	D:\hc--document\all text\P8_medical\thesis_dataset\use_wav_raw\674587178\2304692190.wav	0	0	[3.5536961555480957, 0.8822698593139648, 1.1412571668624878, 3.2923290729522705, 2.4385793209075928, 2.34993839263916]	general	1	0
1146	1146	1118	wz	dx_71189773_19923543.wav	D:\hc--document\all text\P8_medical\thesis_dataset\use_wav_raw\71189773\19923543.wav	0	3	[3.819336414337158, 0.9035476446151733, 2.0469093322753906, 3.1862523555755615, 3.5769944190979004, 0.9670292139053345]	general	0	0
1147	1147	1777	jd	dx_41487008_10578896.wav	D:\hc--document\all text\P8_medical\thesis_dataset\use_wav_raw\41487008\10578896.wav	0	2	[3.6284282207489014, 0.7868210077285767, 1.2967325448989868, 3.2000417709350586, 2.8451175689697266, 1.7368738651275635]	general	0	0
1148	1148	1345	rouhe	cy_721229418_3318961225.wav	D:\hc--document\all text\P8_medical\thesis_dataset\use_wav_raw\721229418\3318961225.wav	0	4	[3.1479392051696777, 0.0, 1.0513619184494019, 3.3602168560028076, 3.928356170654297, 1.594010829925537]	rouhe	1	4
1149	1149	1070	rouhe	cy_691832558_2675352978.wav	D:\hc--document\all text\P8_medical\thesis_dataset\use_wav_raw\691832558\2675352978.wav	0	4	[3.5199577808380127, 0.5002957582473755, 2.1407837867736816, 3.0527374744415283, 4.172024250030518, 0.8364142179489136]	rouhe	1	4
1150	1150	610	rouhe	dx_90201711_28696595.wav	D:\hc--document\all text\P8_medical\thesis_dataset\use_wav_raw\90201711\28696595.wav	0	4	[3.216951370239258, 0.6468908786773682, 0.9196126461029053, 3.044936180114746, 2.5452237129211426, 2.384795904159546]	general	0	0
1151	1151	461	rouhe	cy_686262419_2556085716.wav	D:\hc--document\all text\P8_medical\thesis_dataset\use_wav_raw\686262419\2556085716.wav	0	4	[3.401193380355835, 0.8140796422958374, 1.6899372339248657, 2.7638330459594727, 3.4228594303131104, 1.5182456970214844]	rouhe	1	4
1152	1152	444	jd	cy_666616073_2150016284.wav	D:\hc--document\all text\P8_medical\thesis_dataset\use_wav_raw\666616073\2150016284.wav	0	2	[3.2202608585357666, 3.0601632595062256, 2.976395606994629, 1.708705186843872, 1.268411636352539, 3.1944644451141357]	general	0	0
1153	1153	1006	fn	cy_647336634_2046162086.wav	D:\hc--document\all text\P8_medical\thesis_dataset\use_wav_raw\647336634\2046162086.wav	0	1	[3.501955986022949, 0.825097918510437, 0.38776758313179016, 3.875502824783325, 1.97190523147583, 3.1059410572052]	wz	0	3
1154	1154	1315	wz	cy_613229777_1864815878.wav	D:\hc--document\all text\P8_medical\thesis_dataset\use_wav_raw\613229777\1864815878.wav	0	3	[3.4112331867218018, 0.506479024887085, 0.7802298069000244, 3.4483885765075684, 2.7354915142059326, 2.4576926231384277]	wz	1	3
1155	1155	990	general	cy_721754683_3330997459.wav	D:\hc--document\all text\P8_medical\thesis_dataset\use_wav_raw\721754683\3330997459.wav	0	0	[2.854757785797119, 2.790924310684204, 3.432344913482666, 1.0718936920166016, 1.321179747581482, 1.0188672542572021]	jd	0	2
1156	1156	1108	general	dx_85603174_24487678.wav	D:\hc--document\all text\P8_medical\thesis_dataset\use_wav_raw\85603174\24487678.wav	0	0	[3.166853904724121, 2.3849923610687256, 2.7153828144073486, 1.7002862691879272, 1.637045979499817, 2.38899302482605]	general	1	0
1157	1157	805	yl	cy_707067828_3013307644.wav	D:\hc--document\all text\P8_medical\thesis_dataset\use_wav_raw\707067828\3013307644.wav	0	5	[3.364792823791504, 0.0912785604596138, 0.5876566171646118, 3.6452248096466064, 3.1106157302856445, 2.3078975677490234]	wz	0	3
1158	1158	1039	fn	cy_669509937_2198271170.wav	D:\hc--document\all text\P8_medical\thesis_dataset\use_wav_raw\669509937\2198271170.wav	0	1	[2.9609909057617188, 3.395339012145996, 3.53444766998291, 0.7944110631942749, 1.0469211339950562, 2.0980374813079834]	jd	0	2
1159	1159	1507	jd	cy_181548662_271162490.wav	D:\hc--document\all text\P8_medical\thesis_dataset\use_wav_raw\181548662\271162490.wav	0	2	[3.149407386779785, 3.3341376781463623, 4.190083980560303, 0.8685545921325684, 1.7797744274139404, 0.7828667163848877]	jd	1	2
1160	1160	430	general	dx_90207777_28730026.wav	D:\hc--document\all text\P8_medical\thesis_dataset\use_wav_raw\90207777\28730026.wav	0	0	[3.4270548820495605, 2.05621075630188, 1.916557788848877, 2.220858335494995, 1.6638400554656982, 3.576066493988037]	yl	0	5
1161	1161	221	wz	cy_620902729_1906355153.wav	D:\hc--document\all text\P8_medical\thesis_dataset\use_wav_raw\620902729\1906355153.wav	0	3	[3.1998891830444336, 2.8907017707824707, 4.177286624908447, 1.1556012630462646, 2.1177382469177246, 0.5898686051368713]	jd	0	2
1162	1162	930	yl	dx_84208066_26746145.wav	D:\hc--document\all text\P8_medical\thesis_dataset\use_wav_raw\84208066\26746145.wav	0	5	[2.759807825088501, 1.396672248840332, 0.7809441685676575, 2.6077466011047363, 1.148965835571289, 3.802518844604492]	yl	1	5
1163	1163	594	fn	cy_572039448_1648281872.wav	D:\hc--document\all text\P8_medical\thesis_dataset\use_wav_raw\572039448\1648281872.wav	0	1	[3.063192367553711, 2.2381722927093506, 2.0736048221588135, 1.877142071723938, 1.2072175741195679, 3.055837631225586]	general	0	0
1164	1164	914	rouhe	cy_689378996_2623933842.wav	D:\hc--document\all text\P8_medical\thesis_dataset\use_wav_raw\689378996\2623933842.wav	0	4	[3.112515449523926, 0.5026795864105225, 1.923494815826416, 2.4828569889068604, 3.924283027648926, 0.739109456539154]	rouhe	1	4
1165	1165	509	fn	cy_718616560_3258866283.wav	D:\hc--document\all text\P8_medical\thesis_dataset\use_wav_raw\718616560\3258866283.wav	0	1	[2.7708756923675537, 3.504267692565918, 2.860982656478882, 0.9323578476905823, 0.2616257667541504, 2.413740634918213]	fn	1	1
1166	1166	683	general	dx_89138763_27559655.wav	D:\hc--document\all text\P8_medical\thesis_dataset\use_wav_raw\89138763\27559655.wav	0	0	[3.0747551918029785, 1.4921015501022339, 1.2748721837997437, 2.6305251121520996, 1.6614696979522705, 3.1904311180114746]	yl	0	5
1167	1167	404	general	cy_724063084_3384931700.wav	D:\hc--document\all text\P8_medical\thesis_dataset\use_wav_raw\724063084\3384931700.wav	0	0	[3.5450046062469482, 0.8194112777709961, 1.183872938156128, 3.2774133682250977, 2.9152283668518066, 2.6954445838928223]	general	1	0
1168	1168	102	fn	cy_723303797_3365998133.wav	D:\hc--document\all text\P8_medical\thesis_dataset\use_wav_raw\723303797\3365998133.wav	0	1	[3.0713071823120117, 3.6652534008026123, 3.7478106021881104, 0.8498349785804749, 0.8866526484489441, 1.4795432090759277]	jd	0	2
1169	1169	1397	jd	cy_669946934_2207299346.wav	D:\hc--document\all text\P8_medical\thesis_dataset\use_wav_raw\669946934\2207299346.wav	0	2	[3.3531336784362793, 3.4729912281036377, 3.432394504547119, 1.3496989011764526, 1.2625079154968262, 2.490957498550415]	fn	0	1
1170	1170	801	wz	cy_708966924_3051885838.wav	D:\hc--document\all text\P8_medical\thesis_dataset\use_wav_raw\708966924\3051885838.wav	0	3	[3.2275543212890625, 0.4030841588973999, 0.5235699415206909, 3.479858160018921, 2.3143351078033447, 2.3166422843933105]	wz	1	3
1171	1171	1532	wz	dx_91010479_30035181.wav	D:\hc--document\all text\P8_medical\thesis_dataset\use_wav_raw\91010479\30035181.wav	0	3	[3.316892623901367, 1.1020904779434204, 0.7414535880088806, 3.168855905532837, 1.9924814701080322, 3.391536235809326]	yl	0	5
1172	1172	1134	jd	cy_672819337_2267102466.wav	D:\hc--document\all text\P8_medical\thesis_dataset\use_wav_raw\672819337\2267102466.wav	0	2	[3.2474822998046875, 3.569681406021118, 4.212743282318115, 1.004386067390442, 1.726053237915039, 1.130908727645874]	jd	1	2
1173	1173	1755	rouhe	cy_629204206_1954972646.wav	D:\hc--document\all text\P8_medical\thesis_dataset\use_wav_raw\629204206\1954972646.wav	0	4	[3.036515712738037, 3.3235816955566406, 4.057444095611572, 0.9887282848358154, 1.806763768196106, 1.2042286396026611]	jd	0	2
1174	1174	584	wz	dx_92831856_32377365.wav	D:\hc--document\all text\P8_medical\thesis_dataset\use_wav_raw\92831856\32377365.wav	0	3	[3.6203079223632812, 0.7874066829681396, 1.0020073652267456, 3.402156114578247, 2.1592299938201904, 2.7454891204833984]	general	0	0
1175	1175	1742	yl	cy_686221397_2555346984.wav	D:\hc--document\all text\P8_medical\thesis_dataset\use_wav_raw\686221397\2555346984.wav	0	5	[3.1939454078674316, 1.1206932067871094, 1.0112448930740356, 2.7544970512390137, 2.3001015186309814, 3.104562759399414]	general	0	0
1176	1176	933	jd	dx_90974198_29835539.wav	D:\hc--document\all text\P8_medical\thesis_dataset\use_wav_raw\90974198\29835539.wav	0	2	[3.3566629886627197, 3.195294141769409, 3.2279505729675293, 1.8172247409820557, 1.0461907386779785, 2.165029287338257]	general	0	0
1177	1177	1526	fn	cy_586532898_1726435889.wav	D:\hc--document\all text\P8_medical\thesis_dataset\use_wav_raw\586532898\1726435889.wav	0	1	[3.169360876083374, 3.3382601737976074, 2.4613559246063232, 1.6355265378952026, 1.1835722923278809, 4.0419416427612305]	yl	0	5
1178	1178	1659	rouhe	cy_710183190_3076284524.wav	D:\hc--document\all text\P8_medical\thesis_dataset\use_wav_raw\710183190\3076284524.wav	0	4	[3.206820011138916, 0.1800253987312317, 1.307064175605774, 2.892427921295166, 3.6101551055908203, 1.3968499898910522]	rouhe	1	4
1179	1179	1763	rouhe	cy_715835056_3192766977.wav	D:\hc--document\all text\P8_medical\thesis_dataset\use_wav_raw\715835056\3192766977.wav	0	4	[3.4108996391296387, 0.5527327060699463, 1.8018327951431274, 3.142775774002075, 4.2768330574035645, 1.0938849449157715]	rouhe	1	4
1180	1180	861	yl	cy_718745476_3261258141.wav	D:\hc--document\all text\P8_medical\thesis_dataset\use_wav_raw\718745476\3261258141.wav	0	5	[2.779355764389038, 1.6978482007980347, 1.406372308731079, 1.9760578870773315, 0.9223211407661438, 3.522284984588623]	yl	1	5
1181	1181	1504	general	cy_615216822_1875785987.wav	D:\hc--document\all text\P8_medical\thesis_dataset\use_wav_raw\615216822\1875785987.wav	0	0	[3.156552314758301, 3.537811517715454, 2.902799129486084, 1.3606481552124023, 0.3527185618877411, 2.963052988052368]	fn	0	1
1182	1182	1616	jd	dx_90733956_29804464.wav	D:\hc--document\all text\P8_medical\thesis_dataset\use_wav_raw\90733956\29804464.wav	0	2	[3.2242839336395264, 3.306641101837158, 3.562715530395508, 1.3111025094985962, 1.0231760740280151, 1.7031843662261963]	jd	1	2
1183	1183	1426	fn	dx_84331443_24085492.wav	D:\hc--document\all text\P8_medical\thesis_dataset\use_wav_raw\84331443\24085492.wav	0	1	[3.1425554752349854, 2.1109578609466553, 1.9892536401748657, 1.7477086782455444, 1.0370324850082397, 3.4920294284820557]	yl	0	5
1184	1184	1106	fn	dx_75418281_21307366.wav	D:\hc--document\all text\P8_medical\thesis_dataset\use_wav_raw\75418281\21307366.wav	0	1	[3.361534833908081, 3.4699833393096924, 3.361365556716919, 1.3054882287979126, 0.926490068435669, 2.512838363647461]	fn	1	1
1185	1185	236	wz	cy_564607727_1609425728.wav	D:\hc--document\all text\P8_medical\thesis_dataset\use_wav_raw\564607727\1609425728.wav	0	3	[3.022294044494629, 0.5353173017501831, 0.719163179397583, 3.1010210514068604, 2.326507091522217, 1.903159260749817]	wz	1	3
1186	1186	1567	wz	cy_716533050_3210292872.wav	D:\hc--document\all text\P8_medical\thesis_dataset\use_wav_raw\716533050\3210292872.wav	0	3	[3.307737350463867, 0.6718013286590576, 0.9641826748847961, 3.0888195037841797, 2.57147479057312, 2.6042208671569824]	general	0	0
1187	1187	471	fn	cy_721243972_3319465837.wav	D:\hc--document\all text\P8_medical\thesis_dataset\use_wav_raw\721243972\3319465837.wav	0	1	[3.300973892211914, 3.520320415496826, 3.9054739475250244, 1.1310936212539673, 1.5271228551864624, 1.8224936723709106]	jd	0	2
1188	1188	1165	jd	cy_683645685_2500263912.wav	D:\hc--document\all text\P8_medical\thesis_dataset\use_wav_raw\683645685\2500263912.wav	0	2	[2.9614126682281494, 3.2000763416290283, 3.8669185638427734, 0.8767306804656982, 1.3406903743743896, 0.952629566192627]	jd	1	2
1189	1189	1765	jd	cy_672687843_2264276250.wav	D:\hc--document\all text\P8_medical\thesis_dataset\use_wav_raw\672687843\2264276250.wav	0	2	[3.0452587604522705, 3.7070863246917725, 3.37461519241333, 1.0025854110717773, 0.599455714225769, 2.0654923915863037]	fn	0	1
1190	1190	888	general	cy_723846719_3378958131.wav	D:\hc--document\all text\P8_medical\thesis_dataset\use_wav_raw\723846719\3378958131.wav	0	0	[3.039820671081543, 1.0406033992767334, 0.8505502939224243, 2.7516469955444336, 1.9596647024154663, 2.938795328140259]	general	1	0
1191	1191	373	yl	cy_723893268_3381157496.wav	D:\hc--document\all text\P8_medical\thesis_dataset\use_wav_raw\723893268\3381157496.wav	0	5	[3.222271203994751, 1.7629650831222534, 2.174729585647583, 1.9464858770370483, 2.5156617164611816, 3.5938470363616943]	yl	1	5
1192	1192	635	jd	cy_682783490_2480778922.wav	D:\hc--document\all text\P8_medical\thesis_dataset\use_wav_raw\682783490\2480778922.wav	0	2	[3.0990684032440186, 3.105860710144043, 4.2719645500183105, 0.7555990219116211, 1.7892409563064575, 0.5750702619552612]	jd	1	2
1193	1193	929	general	dx_61582697_22654257.wav	D:\hc--document\all text\P8_medical\thesis_dataset\use_wav_raw\61582697\22654257.wav	0	0	[3.461764335632324, 1.5978831052780151, 1.1387078762054443, 3.213418483734131, 1.6372826099395752, 3.974041223526001]	yl	0	5
1194	1194	938	yl	cy_672008212_2251086562.wav	D:\hc--document\all text\P8_medical\thesis_dataset\use_wav_raw\672008212\2251086562.wav	0	5	[3.7258007526397705, 1.2560465335845947, 1.9262391328811646, 2.8468520641326904, 3.261737823486328, 2.3042428493499756]	general	0	0
1195	1195	876	fn	cy_719267187_3273609161.wav	D:\hc--document\all text\P8_medical\thesis_dataset\use_wav_raw\719267187\3273609161.wav	0	1	[2.870610237121582, 3.125910997390747, 3.259023666381836, 1.2440160512924194, 0.9521341919898987, 1.4649213552474976]	jd	0	2
1196	1196	1683	jd	cy_673006328_2271080766.wav	D:\hc--document\all text\P8_medical\thesis_dataset\use_wav_raw\673006328\2271080766.wav	0	2	[3.135157823562622, 3.4100146293640137, 3.337646245956421, 1.3974801301956177, 0.7287358641624451, 1.605847954750061]	fn	0	1
1197	1197	1574	yl	cy_722876574_3357128298.wav	D:\hc--document\all text\P8_medical\thesis_dataset\use_wav_raw\722876574\3357128298.wav	0	5	[3.0143187046051025, 2.010267734527588, 1.606259822845459, 2.316202163696289, 1.158278465270996, 3.7391347885131836]	yl	1	5
1198	1198	1708	general	cy_551034256_1542798407.wav	D:\hc--document\all text\P8_medical\thesis_dataset\use_wav_raw\551034256\1542798407.wav	0	0	[3.051750659942627, 3.255391836166382, 3.8235368728637695, 1.022573709487915, 1.3607268333435059, 0.9989044070243835]	jd	0	2
1199	1199	1767	yl	cy_677970373_2376240012.wav	D:\hc--document\all text\P8_medical\thesis_dataset\use_wav_raw\677970373\2376240012.wav	0	5	[3.281862497329712, 2.040832042694092, 2.011579990386963, 1.982216715812683, 1.554112434387207, 3.357271909713745]	yl	1	5
1200	1200	1297	wz	dx_87475575_25542698.wav	D:\hc--document\all text\P8_medical\thesis_dataset\use_wav_raw\87475575\25542698.wav	0	3	[3.247159719467163, 0.39088311791419983, 0.7565680146217346, 3.3851749897003174, 2.42663311958313, 1.8280322551727295]	wz	1	3
1201	1201	188	fn	cy_644888425_2033547593.wav	D:\hc--document\all text\P8_medical\thesis_dataset\use_wav_raw\644888425\2033547593.wav	0	1	[3.004318952560425, 2.4156432151794434, 1.7506521940231323, 1.7769110202789307, 0.8709024786949158, 3.6224377155303955]	yl	0	5
1202	1202	1160	wz	cy_626746765_1936955525.wav	D:\hc--document\all text\P8_medical\thesis_dataset\use_wav_raw\626746765\1936955525.wav	0	3	[3.344757556915283, 1.4814019203186035, 1.5340977907180786, 2.6514360904693604, 2.105703592300415, 2.907914876937866]	general	0	0
1203	1203	1595	jd	cy_712114213_3112972170.wav	D:\hc--document\all text\P8_medical\thesis_dataset\use_wav_raw\712114213\3112972170.wav	0	2	[2.9406423568725586, 3.269688129425049, 4.2018914222717285, 0.6046859622001648, 1.4786076545715332, 0.30187666416168213]	jd	1	2
1204	1204	641	fn	cy_670155607_2211597044.wav	D:\hc--document\all text\P8_medical\thesis_dataset\use_wav_raw\670155607\2211597044.wav	0	1	[3.1296017169952393, 4.009096145629883, 4.470024108886719, 0.26119092106819153, 1.0787267684936523, 0.8182011246681213]	jd	0	2
1205	1205	445	jd	cy_714854210_3170513667.wav	D:\hc--document\all text\P8_medical\thesis_dataset\use_wav_raw\714854210\3170513667.wav	0	2	[3.109135150909424, 2.1520304679870605, 3.1695785522460938, 1.2092602252960205, 2.325929641723633, 2.3474152088165283]	jd	1	2
1206	1206	300	jd	cy_637523499_1995721238.wav	D:\hc--document\all text\P8_medical\thesis_dataset\use_wav_raw\637523499\1995721238.wav	0	2	[2.9398446083068848, 2.940704822540283, 3.556340217590332, 1.2006754875183105, 1.2208292484283447, 1.2026326656341553]	jd	1	2
1207	1207	451	wz	cy_677136812_2358228506.wav	D:\hc--document\all text\P8_medical\thesis_dataset\use_wav_raw\677136812\2358228506.wav	0	3	[2.7962281703948975, 1.4915889501571655, 1.104146122932434, 2.4026200771331787, 1.5206855535507202, 3.598681688308716]	yl	0	5
1208	1208	1540	jd	dx_82455343_23439286.wav	D:\hc--document\all text\P8_medical\thesis_dataset\use_wav_raw\82455343\23439286.wav	0	2	[3.0626158714294434, 3.1270241737365723, 3.739046573638916, 1.1087530851364136, 1.2101835012435913, 1.52097487449646]	jd	1	2
1209	1209	1681	yl	cy_689280804_2621747618.wav	D:\hc--document\all text\P8_medical\thesis_dataset\use_wav_raw\689280804\2621747618.wav	0	5	[3.1020259857177734, 2.0982775688171387, 3.0318691730499268, 1.3011417388916016, 1.9878069162368774, 2.3336105346679688]	general	0	0
1210	1210	633	rouhe	cy_710974024_3092341626.wav	D:\hc--document\all text\P8_medical\thesis_dataset\use_wav_raw\710974024\3092341626.wav	0	4	[3.2097880840301514, 0.24152134358882904, 0.9262182712554932, 3.1147310733795166, 3.0336620807647705, 1.9747629165649414]	general	0	0
1211	1211	601	rouhe	cy_678300425_2383335418.wav	D:\hc--document\all text\P8_medical\thesis_dataset\use_wav_raw\678300425\2383335418.wav	0	4	[2.9184532165527344, 1.817805290222168, 1.9180947542190552, 1.799617052078247, 1.9385432004928589, 3.164026975631714]	yl	0	5
1212	1212	1757	yl	cy_718701765_3260385996.wav	D:\hc--document\all text\P8_medical\thesis_dataset\use_wav_raw\718701765\3260385996.wav	0	5	[2.7847516536712646, 1.5552915334701538, 1.1350315809249878, 2.139930486679077, 1.1173460483551025, 3.629871129989624]	yl	1	5
1213	1213	1079	general	cy_596468032_1778099351.wav	D:\hc--document\all text\P8_medical\thesis_dataset\use_wav_raw\596468032\1778099351.wav	0	0	[3.1632230281829834, 2.0586748123168945, 1.9756933450698853, 1.9589906930923462, 1.5288645029067993, 3.416799545288086]	yl	0	5
1214	1214	329	yl	dx_65502134_18177662.wav	D:\hc--document\all text\P8_medical\thesis_dataset\use_wav_raw\65502134\18177662.wav	0	5	[3.048582077026367, 1.207566499710083, 0.7861871123313904, 2.7671401500701904, 1.920309066772461, 3.2725822925567627]	yl	1	5
1215	1215	953	yl	cy_708791972_3048326630.wav	D:\hc--document\all text\P8_medical\thesis_dataset\use_wav_raw\708791972\3048326630.wav	0	5	[2.9321634769439697, 1.8568081855773926, 1.8528573513031006, 1.7740777730941772, 1.2193397283554077, 3.1656699180603027]	yl	1	5
1216	1216	1721	wz	cy_716801305_3217187128.wav	D:\hc--document\all text\P8_medical\thesis_dataset\use_wav_raw\716801305\3217187128.wav	0	3	[2.9845328330993652, 1.550398588180542, 1.3054084777832031, 2.5174684524536133, 1.7011151313781738, 3.500704765319824]	yl	0	5
1217	1217	1299	jd	cy_677408342_2364148696.wav	D:\hc--document\all text\P8_medical\thesis_dataset\use_wav_raw\677408342\2364148696.wav	0	2	[2.7517223358154297, 2.518439531326294, 3.088313579559326, 1.4675407409667969, 1.6772321462631226, 1.7475277185440063]	jd	1	2
1218	1218	626	jd	cy_717322282_3229520391.wav	D:\hc--document\all text\P8_medical\thesis_dataset\use_wav_raw\717322282\3229520391.wav	0	2	[2.878016948699951, 2.947458028793335, 2.851284980773926, 1.3336124420166016, 0.6875033974647522, 2.263561725616455]	fn	0	1
1219	1219	1768	general	dx_90859767_29859178.wav	D:\hc--document\all text\P8_medical\thesis_dataset\use_wav_raw\90859767\29859178.wav	0	0	[3.2493224143981934, 1.5914450883865356, 1.7215842008590698, 2.3632583618164062, 1.8587181568145752, 3.2164533138275146]	general	1	0
1220	1220	619	rouhe	cy_693594566_2713338546.wav	D:\hc--document\all text\P8_medical\thesis_dataset\use_wav_raw\693594566\2713338546.wav	0	4	[3.83231782913208, 0.761214017868042, 1.7654829025268555, 3.0977447032928467, 3.6034276485443115, 1.9498196840286255]	general	0	0
1221	1221	172	general	cy_704681116_2957000308.wav	D:\hc--document\all text\P8_medical\thesis_dataset\use_wav_raw\704681116\2957000308.wav	0	0	[2.9023396968841553, 3.148179769515991, 3.9162919521331787, 0.7192027568817139, 1.7316622734069824, 0.8304941654205322]	jd	0	2
1222	1222	1712	fn	cy_679947563_2419428242.wav	D:\hc--document\all text\P8_medical\thesis_dataset\use_wav_raw\679947563\2419428242.wav	0	1	[3.1777236461639404, 2.0623867511749268, 1.757495641708374, 2.056298017501831, 1.1620265245437622, 3.517000436782837]	yl	0	5
1223	1223	314	general	dx_90129421_28839036.wav	D:\hc--document\all text\P8_medical\thesis_dataset\use_wav_raw\90129421\28839036.wav	0	0	[3.1657018661499023, 3.312537908554077, 3.4498510360717773, 1.1519243717193604, 0.8433961272239685, 1.566635012626648]	jd	0	2
1224	1224	587	yl	cy_581106709_1697328830.wav	D:\hc--document\all text\P8_medical\thesis_dataset\use_wav_raw\581106709\1697328830.wav	0	5	[3.097754955291748, 1.9013229608535767, 1.573678970336914, 2.3252010345458984, 1.3726191520690918, 3.709867238998413]	yl	1	5
1225	1225	1749	yl	dx_80593887_22910369.wav	D:\hc--document\all text\P8_medical\thesis_dataset\use_wav_raw\80593887\22910369.wav	0	5	[3.1152231693267822, 1.811889410018921, 1.576308250427246, 2.266411066055298, 1.1764692068099976, 3.559786081314087]	yl	1	5
1226	1226	1096	jd	dx_83989161_30422067.wav	D:\hc--document\all text\P8_medical\thesis_dataset\use_wav_raw\83989161\30422067.wav	0	2	[3.3935601711273193, 3.3578972816467285, 3.9291388988494873, 1.1733697652816772, 1.3650187253952026, 1.3821589946746826]	jd	1	2
1227	1227	322	general	cy_683452542_2495380286.wav	D:\hc--document\all text\P8_medical\thesis_dataset\use_wav_raw\683452542\2495380286.wav	0	0	[3.247404098510742, 1.4924312829971313, 1.6217790842056274, 2.4370009899139404, 2.448922634124756, 2.9172894954681396]	general	1	0
1228	1228	1204	fn	dx_91083105_30438998.wav	D:\hc--document\all text\P8_medical\thesis_dataset\use_wav_raw\91083105\30438998.wav	0	1	[3.165760040283203, 3.5401532649993896, 3.2328410148620605, 1.173936128616333, 0.8350255489349365, 2.453376054763794]	fn	1	1
1229	1229	1331	general	dx_75938800_21497126.wav	D:\hc--document\all text\P8_medical\thesis_dataset\use_wav_raw\75938800\21497126.wav	0	0	[3.1047534942626953, 1.9464552402496338, 1.9352343082427979, 2.119314432144165, 1.1881637573242188, 3.3239104747772217]	yl	0	5
1230	1230	1725	yl	dx_91143566_30161620.wav	D:\hc--document\all text\P8_medical\thesis_dataset\use_wav_raw\91143566\30161620.wav	0	5	[3.347428560256958, 1.8503329753875732, 1.3581385612487793, 2.585541009902954, 1.3595221042633057, 3.812450885772705]	yl	1	5
1231	1231	1662	wz	cy_669942339_2207223958.wav	D:\hc--document\all text\P8_medical\thesis_dataset\use_wav_raw\669942339\2207223958.wav	0	3	[3.1242659091949463, 0.989486813545227, 0.7365043759346008, 3.0363991260528564, 1.8476297855377197, 3.07281494140625]	general	0	0
1232	1232	492	wz	cy_715063483_3176330758.wav	D:\hc--document\all text\P8_medical\thesis_dataset\use_wav_raw\715063483\3176330758.wav	0	3	[3.0915615558624268, 1.4633054733276367, 0.9307372570037842, 2.8450210094451904, 1.6231814622879028, 3.5673701763153076]	yl	0	5
1233	1233	634	wz	cy_698872986_2826146384.wav	D:\hc--document\all text\P8_medical\thesis_dataset\use_wav_raw\698872986\2826146384.wav	0	3	[3.323997974395752, 0.3148398697376251, 0.6833484172821045, 3.415548801422119, 2.9285380840301514, 2.025259256362915]	wz	1	3
1234	1234	419	yl	cy_704511332_2953177354.wav	D:\hc--document\all text\P8_medical\thesis_dataset\use_wav_raw\704511332\2953177354.wav	0	5	[3.0657403469085693, 2.0668113231658936, 1.5887528657913208, 1.914087176322937, 1.066566824913025, 3.697932243347168]	yl	1	5
1235	1235	956	rouhe	cy_721195049_3319236364.wav	D:\hc--document\all text\P8_medical\thesis_dataset\use_wav_raw\721195049\3319236364.wav	0	4	[3.628206729888916, 0.47315075993537903, 2.1652393341064453, 3.014187812805176, 4.4278669357299805, 0.8950803875923157]	rouhe	1	4
1236	1236	1010	rouhe	dx_91853309_31131634.wav	D:\hc--document\all text\P8_medical\thesis_dataset\use_wav_raw\91853309\31131634.wav	0	4	[3.5115158557891846, 0.7678165435791016, 1.442510962486267, 2.821216106414795, 3.0306453704833984, 2.1284871101379395]	general	0	0
1237	1237	1724	wz	dx_90434981_29615347.wav	D:\hc--document\all text\P8_medical\thesis_dataset\use_wav_raw\90434981\29615347.wav	0	3	[3.2998013496398926, 0.43472543358802795, 0.2521427273750305, 3.582956552505493, 2.107898712158203, 2.6002719402313232]	wz	1	3
1238	1238	1422	wz	cy_667542677_2158210770.wav	D:\hc--document\all text\P8_medical\thesis_dataset\use_wav_raw\667542677\2158210770.wav	0	3	[3.406062602996826, 0.8456131219863892, 1.3938137292861938, 3.107363700866699, 2.917158842086792, 1.5390489101409912]	general	0	0
1239	1239	153	jd	dx_90859944_29858738.wav	D:\hc--document\all text\P8_medical\thesis_dataset\use_wav_raw\90859944\29858738.wav	0	2	[2.911717176437378, 3.4662163257598877, 3.899822950363159, 0.5127444267272949, 1.2365570068359375, 0.9331426620483398]	jd	1	2
1240	1240	310	fn	dx_85397261_24466212.wav	D:\hc--document\all text\P8_medical\thesis_dataset\use_wav_raw\85397261\24466212.wav	0	1	[3.3031420707702637, 2.182684898376465, 1.914097785949707, 1.9500151872634888, 1.2301640510559082, 3.495605707168579]	yl	0	5
1241	1241	955	rouhe	cy_650232148_2061582893.wav	D:\hc--document\all text\P8_medical\thesis_dataset\use_wav_raw\650232148\2061582893.wav	0	4	[3.031984567642212, 2.8966574668884277, 3.747183322906494, 1.1723304986953735, 1.5557395219802856, 1.2605795860290527]	jd	0	2
1242	1242	435	rouhe	cy_671718212_2243989624.wav	D:\hc--document\all text\P8_medical\thesis_dataset\use_wav_raw\671718212\2243989624.wav	0	4	[3.1345584392547607, 0.28265613317489624, 0.6560932993888855, 3.081907033920288, 2.5666399002075195, 1.8151788711547852]	general	0	0
1243	1243	983	rouhe	cy_695405630_2751240674.wav	D:\hc--document\all text\P8_medical\thesis_dataset\use_wav_raw\695405630\2751240674.wav	0	4	[3.1656243801116943, 0.33753105998039246, 1.9374914169311523, 2.573765516281128, 4.037858486175537, 0.9181656241416931]	rouhe	1	4
1244	1244	309	yl	cy_571857681_1647865967.wav	D:\hc--document\all text\P8_medical\thesis_dataset\use_wav_raw\571857681\1647865967.wav	0	5	[3.1324801445007324, 2.135284662246704, 2.163814067840576, 1.6593679189682007, 1.4326019287109375, 3.2867255210876465]	yl	1	5
1245	1245	764	jd	cy_621893319_1911419867.wav	D:\hc--document\all text\P8_medical\thesis_dataset\use_wav_raw\621893319\1911419867.wav	0	2	[3.0293779373168945, 3.3270113468170166, 3.8614625930786133, 0.776599645614624, 1.3549567461013794, 1.3258674144744873]	jd	1	2
1246	1246	1284	fn	cy_633447214_1974237542.wav	D:\hc--document\all text\P8_medical\thesis_dataset\use_wav_raw\633447214\1974237542.wav	0	1	[3.04876971244812, 3.3680319786071777, 4.13941764831543, 0.8395586609840393, 1.6941598653793335, 1.0428348779678345]	jd	0	2
1247	1247	1365	wz	cy_699242112_2834421362.wav	D:\hc--document\all text\P8_medical\thesis_dataset\use_wav_raw\699242112\2834421362.wav	0	3	[2.834634304046631, 1.3627554178237915, 0.6681095361709595, 2.827580213546753, 1.340559720993042, 4.010328769683838]	yl	0	5
1248	1248	1334	yl	cy_677486924_2365810962.wav	D:\hc--document\all text\P8_medical\thesis_dataset\use_wav_raw\677486924\2365810962.wav	0	5	[2.810267210006714, 1.9432473182678223, 1.5326441526412964, 1.9016369581222534, 0.8935577273368835, 3.5894877910614014]	yl	1	5
1249	1249	1260	general	dx_84253870_26973819.wav	D:\hc--document\all text\P8_medical\thesis_dataset\use_wav_raw\84253870\26973819.wav	0	0	[3.0856990814208984, 1.3867154121398926, 1.2648676633834839, 2.5423450469970703, 1.691341519355774, 3.503891706466675]	yl	0	5
1250	1250	95	general	cy_722736166_3352048667.wav	D:\hc--document\all text\P8_medical\thesis_dataset\use_wav_raw\722736166\3352048667.wav	0	0	[3.3086793422698975, 0.702833890914917, 0.7962440252304077, 3.1786508560180664, 2.453681230545044, 2.450482130050659]	general	1	0
1251	1251	165	yl	cy_712861709_3127785416.wav	D:\hc--document\all text\P8_medical\thesis_dataset\use_wav_raw\712861709\3127785416.wav	0	5	[3.054691791534424, 2.928358793258667, 3.516441583633423, 1.2361805438995361, 1.4235674142837524, 1.5976017713546753]	jd	0	2
1252	1252	477	rouhe	cy_641942975_2019216026.wav	D:\hc--document\all text\P8_medical\thesis_dataset\use_wav_raw\641942975\2019216026.wav	0	4	[3.55808162689209, 0.9328731298446655, 1.704624891281128, 3.0964088439941406, 3.5645368099212646, 1.4520504474639893]	rouhe	1	4
1253	1253	1013	jd	cy_684814193_2525541348.wav	D:\hc--document\all text\P8_medical\thesis_dataset\use_wav_raw\684814193\2525541348.wav	0	2	[3.196568012237549, 3.364374876022339, 3.546478509902954, 1.3881328105926514, 1.1125046014785767, 1.9418795108795166]	jd	1	2
1254	1254	921	wz	cy_652947031_2076370655.wav	D:\hc--document\all text\P8_medical\thesis_dataset\use_wav_raw\652947031\2076370655.wav	0	3	[3.163835287094116, 1.6871345043182373, 1.2266594171524048, 2.6926276683807373, 1.8901736736297607, 3.5766749382019043]	yl	0	5
1255	1255	924	yl	cy_613989918_1869067439.wav	D:\hc--document\all text\P8_medical\thesis_dataset\use_wav_raw\613989918\1869067439.wav	0	5	[3.2698614597320557, 1.7630419731140137, 1.9869097471237183, 2.2776596546173096, 2.088554620742798, 3.3894219398498535]	yl	1	5
1256	1256	490	wz	cy_701576894_2886296734.wav	D:\hc--document\all text\P8_medical\thesis_dataset\use_wav_raw\701576894\2886296734.wav	0	3	[3.116253614425659, 0.8977214097976685, 0.45174649357795715, 3.03334641456604, 1.8859740495681763, 3.2536492347717285]	yl	0	5
1257	1257	1029	jd	cy_722498843_3347259257.wav	D:\hc--document\all text\P8_medical\thesis_dataset\use_wav_raw\722498843\3347259257.wav	0	2	[3.11498761177063, 0.7063186168670654, 0.20925363898277283, 3.2267959117889404, 1.8287343978881836, 2.877342462539673]	wz	0	3
1258	1258	1517	yl	cy_711136555_3095281207.wav	D:\hc--document\all text\P8_medical\thesis_dataset\use_wav_raw\711136555\3095281207.wav	0	5	[2.8737080097198486, 1.9537603855133057, 1.4869627952575684, 2.0792312622070312, 1.0297648906707764, 3.796867609024048]	yl	1	5
1259	1259	1781	rouhe	cy_720083787_3292940257.wav	D:\hc--document\all text\P8_medical\thesis_dataset\use_wav_raw\720083787\3292940257.wav	0	4	[3.143433094024658, 0.27118995785713196, 0.7783125638961792, 3.1656062602996826, 2.9294474124908447, 2.04329776763916]	wz	0	3
1260	1260	672	jd	cy_605962806_1826948153.wav	D:\hc--document\all text\P8_medical\thesis_dataset\use_wav_raw\605962806\1826948153.wav	0	2	[3.1778926849365234, 2.259611129760742, 1.968071699142456, 2.1360599994659424, 1.0918142795562744, 3.6167125701904297]	yl	0	5
1261	1261	361	yl	cy_709201170_3056683936.wav	D:\hc--document\all text\P8_medical\thesis_dataset\use_wav_raw\709201170\3056683936.wav	0	5	[2.855454206466675, 1.7425023317337036, 1.0170072317123413, 2.377352476119995, 1.2796744108200073, 4.047825336456299]	yl	1	5
1262	1262	573	rouhe	cy_711427006_3100769570.wav	D:\hc--document\all text\P8_medical\thesis_dataset\use_wav_raw\711427006\3100769570.wav	0	4	[3.3826072216033936, 2.874521255493164, 3.7950448989868164, 1.8581682443618774, 2.417647123336792, 2.067866802215576]	jd	0	2
1263	1263	1377	rouhe	cy_717442225_3232296003.wav	D:\hc--document\all text\P8_medical\thesis_dataset\use_wav_raw\717442225\3232296003.wav	0	4	[3.385950803756714, 0.602103590965271, 1.355722188949585, 2.9145681858062744, 3.087109088897705, 2.031237840652466]	general	0	0
1264	1264	985	fn	cy_697586250_2797394066.wav	D:\hc--document\all text\P8_medical\thesis_dataset\use_wav_raw\697586250\2797394066.wav	0	1	[2.8856875896453857, 3.4281516075134277, 3.8760554790496826, 0.763706386089325, 1.1690094470977783, 1.1264270544052124]	jd	0	2
1265	1265	551	yl	dx_89776229_29748117.wav	D:\hc--document\all text\P8_medical\thesis_dataset\use_wav_raw\89776229\29748117.wav	0	5	[3.4836785793304443, 2.3397531509399414, 2.2695674896240234, 1.9920214414596558, 1.6902107000350952, 3.7224812507629395]	yl	1	5
1266	1266	1629	jd	cy_680348569_2428394318.wav	D:\hc--document\all text\P8_medical\thesis_dataset\use_wav_raw\680348569\2428394318.wav	0	2	[3.175069808959961, 0.6666955947875977, 0.5655778050422668, 3.0286619663238525, 2.2032697200775146, 2.2215964794158936]	general	0	0
1267	1267	1347	rouhe	cy_717424125_3230769772.wav	D:\hc--document\all text\P8_medical\thesis_dataset\use_wav_raw\717424125\3230769772.wav	0	4	[3.611957550048828, 0.5986850261688232, 0.8551971316337585, 3.4714882373809814, 3.001786231994629, 2.3747875690460205]	general	0	0
1268	1268	1269	jd	cy_680498847_2431769956.wav	D:\hc--document\all text\P8_medical\thesis_dataset\use_wav_raw\680498847\2431769956.wav	0	2	[3.0842792987823486, 3.37021541595459, 3.718766212463379, 1.1497424840927124, 1.0509907007217407, 1.4092940092086792]	jd	1	2
1269	1269	327	fn	dx_89983548_28624408.wav	D:\hc--document\all text\P8_medical\thesis_dataset\use_wav_raw\89983548\28624408.wav	0	1	[3.2037227153778076, 3.7969610691070557, 4.498919486999512, 0.5118943452835083, 1.3504441976547241, 0.8608109951019287]	jd	0	2
1270	1270	813	general	cy_703958914_2941481092.wav	D:\hc--document\all text\P8_medical\thesis_dataset\use_wav_raw\703958914\2941481092.wav	0	0	[3.346611976623535, 0.4696541130542755, 0.9158199429512024, 3.1991734504699707, 2.9581799507141113, 2.0148205757141113]	general	1	0
1271	1271	130	jd	dx_32322379_9599236.wav	D:\hc--document\all text\P8_medical\thesis_dataset\use_wav_raw\32322379\9599236.wav	0	2	[3.34509015083313, 3.4208860397338867, 4.177652835845947, 0.9045534133911133, 1.651572823524475, 1.3212203979492188]	jd	1	2
1272	1272	743	wz	cy_697975400_2807430946.wav	D:\hc--document\all text\P8_medical\thesis_dataset\use_wav_raw\697975400\2807430946.wav	0	3	[3.0913286209106445, 3.1045312881469727, 3.802488327026367, 0.9348512887954712, 1.6146873235702515, 0.9765602350234985]	jd	0	2
1273	1273	1346	rouhe	cy_679294074_2404969368.wav	D:\hc--document\all text\P8_medical\thesis_dataset\use_wav_raw\679294074\2404969368.wav	0	4	[3.1204609870910645, 2.790299654006958, 3.5800275802612305, 1.182281494140625, 1.877218246459961, 1.2885733842849731]	jd	0	2
1274	1274	1719	wz	dx_87076311_26505907.wav	D:\hc--document\all text\P8_medical\thesis_dataset\use_wav_raw\87076311\26505907.wav	0	3	[3.5390775203704834, 0.8133748769760132, 0.8808359503746033, 3.1936557292938232, 2.5590569972991943, 2.7437424659729004]	general	0	0
1275	1275	1671	fn	cy_159393055_216764174.wav	D:\hc--document\all text\P8_medical\thesis_dataset\use_wav_raw\159393055\216764174.wav	0	1	[3.3748326301574707, 3.8639187812805176, 4.187782287597656, 0.9997907876968384, 1.4328337907791138, 1.8547730445861816]	jd	0	2
1276	1276	1736	wz	dx_92807395_32234271.wav	D:\hc--document\all text\P8_medical\thesis_dataset\use_wav_raw\92807395\32234271.wav	1	3	[3.7783238887786865, 0.7216459512710571, 1.4925612211227417, 3.0795578956604004, 2.8798327445983887, 2.1178741455078125]	general	0	0
1277	1277	479	rouhe	cy_717159506_3224846722.wav	D:\hc--document\all text\P8_medical\thesis_dataset\use_wav_raw\717159506\3224846722.wav	1	4	[3.415572166442871, 0.9172099828720093, 1.7633529901504517, 2.7924578189849854, 3.419755220413208, 1.5869722366333008]	rouhe	1	4
1278	1278	1657	rouhe	cy_716723857_3215984805.wav	D:\hc--document\all text\P8_medical\thesis_dataset\use_wav_raw\716723857\3215984805.wav	1	4	[3.115081548690796, 0.0641435757279396, 0.9729431867599487, 2.9441568851470947, 3.2565388679504395, 1.8464415073394775]	rouhe	1	4
1279	1279	1308	general	cy_717897481_3242510064.wav	D:\hc--document\all text\P8_medical\thesis_dataset\use_wav_raw\717897481\3242510064.wav	1	0	[2.6813673973083496, 1.6740808486938477, 1.2306926250457764, 2.1192433834075928, 1.447869062423706, 3.663879156112671]	yl	0	5
1280	1280	438	jd	cy_219336173_362285231.wav	D:\hc--document\all text\P8_medical\thesis_dataset\use_wav_raw\219336173\362285231.wav	1	2	[3.4067392349243164, 2.6954619884490967, 3.311363458633423, 1.7291204929351807, 1.8209717273712158, 2.397962808609009]	general	0	0
1281	1281	1180	general	cy_683610675_2498906886.wav	D:\hc--document\all text\P8_medical\thesis_dataset\use_wav_raw\683610675\2498906886.wav	1	0	[3.3246724605560303, 1.4222290515899658, 1.1847825050354004, 2.8955962657928467, 2.156956911087036, 3.399846076965332]	yl	0	5
1282	1282	103	jd	cy_694860638_2739807140.wav	D:\hc--document\all text\P8_medical\thesis_dataset\use_wav_raw\694860638\2739807140.wav	1	2	[3.3740668296813965, 0.8115872144699097, 1.2871086597442627, 3.038114070892334, 3.248117685317993, 1.6561241149902344]	general	0	0
1283	1283	632	fn	dx_91664292_31448578.wav	D:\hc--document\all text\P8_medical\thesis_dataset\use_wav_raw\91664292\31448578.wav	1	1	[3.401423931121826, 2.557445526123047, 2.5419745445251465, 1.6829688549041748, 1.2231428623199463, 3.3067476749420166]	general	0	0
1284	1284	716	wz	cy_676483139_2344285508.wav	D:\hc--document\all text\P8_medical\thesis_dataset\use_wav_raw\676483139\2344285508.wav	1	3	[3.1375436782836914, 1.065964937210083, 0.7559108138084412, 2.937199354171753, 1.9563475847244263, 3.3457577228546143]	yl	0	5
1285	1285	1127	wz	cy_700637902_2865610430.wav	D:\hc--document\all text\P8_medical\thesis_dataset\use_wav_raw\700637902\2865610430.wav	1	3	[3.221951484680176, 0.7517708539962769, 0.6068171858787537, 3.2883071899414062, 2.0575671195983887, 2.52976655960083]	wz	1	3
1286	1286	1620	wz	cy_694934664_2741387772.wav	D:\hc--document\all text\P8_medical\thesis_dataset\use_wav_raw\694934664\2741387772.wav	1	3	[3.1695053577423096, 1.3243757486343384, 0.6421052813529968, 3.158498525619507, 1.8601231575012207, 3.421504259109497]	yl	0	5
1287	1287	239	general	cy_675168465_2317117152.wav	D:\hc--document\all text\P8_medical\thesis_dataset\use_wav_raw\675168465\2317117152.wav	1	0	[3.6039557456970215, 1.016885757446289, 1.395876169204712, 3.0118470191955566, 2.435544013977051, 2.143331289291382]	general	1	0
1288	1288	506	general	dx_92015742_30982248.wav	D:\hc--document\all text\P8_medical\thesis_dataset\use_wav_raw\92015742\30982248.wav	1	0	[2.8827662467956543, 2.5981521606445312, 3.7953648567199707, 1.1720938682556152, 1.6426081657409668, 0.8505529165267944]	jd	0	2
1289	1289	993	fn	dx_87471331_25517545.wav	D:\hc--document\all text\P8_medical\thesis_dataset\use_wav_raw\87471331\25517545.wav	1	1	[3.4633219242095947, 3.346118211746216, 4.013240814208984, 1.02953040599823, 1.5612199306488037, 1.5162664651870728]	jd	0	2
1290	1290	1685	wz	cy_724193909_3387786077.wav	D:\hc--document\all text\P8_medical\thesis_dataset\use_wav_raw\724193909\3387786077.wav	1	3	[3.429514169692993, 0.38823384046554565, 0.7477864623069763, 3.481431722640991, 2.6222550868988037, 2.129218816757202]	wz	1	3
1291	1291	1586	rouhe	cy_724659991_3399195822.wav	D:\hc--document\all text\P8_medical\thesis_dataset\use_wav_raw\724659991\3399195822.wav	1	4	[3.465223789215088, 1.021978735923767, 1.3644434213638306, 2.9479048252105713, 2.844932794570923, 2.7389540672302246]	general	0	0
1292	1292	991	general	cy_714913372_3172061890.wav	D:\hc--document\all text\P8_medical\thesis_dataset\use_wav_raw\714913372\3172061890.wav	1	0	[2.718862771987915, 1.6697062253952026, 1.320309042930603, 2.209325075149536, 1.3641115427017212, 3.6667771339416504]	yl	0	5
1293	1293	1030	fn	cy_667698226_2161364434.wav	D:\hc--document\all text\P8_medical\thesis_dataset\use_wav_raw\667698226\2161364434.wav	1	1	[3.2065412998199463, 3.176785469055176, 2.650097370147705, 1.581046223640442, 0.6484500169754028, 3.1986992359161377]	general	0	0
1294	1294	1673	wz	dx_46076054_11789250.wav	D:\hc--document\all text\P8_medical\thesis_dataset\use_wav_raw\46076054\11789250.wav	1	3	[3.5501723289489746, 2.2779648303985596, 2.0207347869873047, 2.6686484813690186, 1.5827664136886597, 3.91603684425354]	yl	0	5
1295	1295	802	general	cy_716290101_3204045972.wav	D:\hc--document\all text\P8_medical\thesis_dataset\use_wav_raw\716290101\3204045972.wav	1	0	[3.0888280868530273, 1.893326759338379, 2.629639148712158, 1.8657004833221436, 2.0251810550689697, 2.213923931121826]	general	1	0
1296	1296	523	rouhe	cy_718008103_3244890436.wav	D:\hc--document\all text\P8_medical\thesis_dataset\use_wav_raw\718008103\3244890436.wav	1	4	[2.7152316570281982, 2.0982210636138916, 3.7995097637176514, 1.164352536201477, 2.7037041187286377, 0.9171983003616333]	jd	0	2
1297	1297	866	general	dx_82522218_23533257.wav	D:\hc--document\all text\P8_medical\thesis_dataset\use_wav_raw\82522218\23533257.wav	1	0	[3.5700843334198, 1.8418095111846924, 1.8563085794448853, 2.625148057937622, 2.3464457988739014, 3.381711483001709]	general	1	0
1298	1298	1129	fn	cy_672497485_2260334802.wav	D:\hc--document\all text\P8_medical\thesis_dataset\use_wav_raw\672497485\2260334802.wav	1	1	[3.012514591217041, 3.4741737842559814, 4.55850887298584, 0.45910120010375977, 1.8374985456466675, 0.5436813831329346]	jd	0	2
1299	1299	517	general	cy_704657870_2956462868.wav	D:\hc--document\all text\P8_medical\thesis_dataset\use_wav_raw\704657870\2956462868.wav	1	0	[2.6145153045654297, 3.3171300888061523, 3.4549412727355957, 0.7538972496986389, 0.8741750717163086, 1.1830564737319946]	jd	0	2
1300	1300	593	fn	cy_688092088_2596001892.wav	D:\hc--document\all text\P8_medical\thesis_dataset\use_wav_raw\688092088\2596001892.wav	1	1	[2.9770355224609375, 3.6081016063690186, 2.8412423133850098, 1.1199665069580078, 0.48699691891670227, 2.8943841457366943]	fn	1	1
1301	1301	524	general	dx_90245307_28926002.wav	D:\hc--document\all text\P8_medical\thesis_dataset\use_wav_raw\90245307\28926002.wav	1	0	[3.0102176666259766, 3.0689003467559814, 3.9045870304107666, 1.0127859115600586, 1.412790060043335, 0.8721106052398682]	jd	0	2
1302	1302	1552	rouhe	cy_719078580_3268830789.wav	D:\hc--document\all text\P8_medical\thesis_dataset\use_wav_raw\719078580\3268830789.wav	1	4	[3.4470326900482178, 0.8292338848114014, 0.9657238721847534, 3.355109930038452, 3.0601789951324463, 2.8289527893066406]	general	0	0
1303	1303	218	general	cy_242099882_426431706.wav	D:\hc--document\all text\P8_medical\thesis_dataset\use_wav_raw\242099882\426431706.wav	1	0	[3.772524118423462, 1.3513320684432983, 1.4549463987350464, 3.136368989944458, 2.5647952556610107, 2.9155075550079346]	general	1	0
1304	1304	1784	rouhe	cy_722804012_3354118802.wav	D:\hc--document\all text\P8_medical\thesis_dataset\use_wav_raw\722804012\3354118802.wav	1	4	[3.277272939682007, 0.45194941759109497, 0.6188557147979736, 3.255216598510742, 2.649862051010132, 2.4321694374084473]	general	0	0
1305	1305	1634	yl	cy_713856297_3148027145.wav	D:\hc--document\all text\P8_medical\thesis_dataset\use_wav_raw\713856297\3148027145.wav	1	5	[2.8427534103393555, 1.7767127752304077, 1.1584181785583496, 2.2719173431396484, 1.3787951469421387, 3.6883115768432617]	yl	1	5
1306	1306	1149	yl	cy_606489599_1829629052.wav	D:\hc--document\all text\P8_medical\thesis_dataset\use_wav_raw\606489599\1829629052.wav	1	5	[3.175015687942505, 0.6592841148376465, 0.2528742849826813, 3.3392021656036377, 2.0347423553466797, 2.8990752696990967]	wz	0	3
1307	1307	1116	general	dx_90158619_29012968.wav	D:\hc--document\all text\P8_medical\thesis_dataset\use_wav_raw\90158619\29012968.wav	1	0	[3.4757776260375977, 2.116389036178589, 2.0027873516082764, 2.044248342514038, 1.618138074874878, 3.6245954036712646]	yl	0	5
1308	1308	1625	rouhe	cy_715012022_3174602225.wav	D:\hc--document\all text\P8_medical\thesis_dataset\use_wav_raw\715012022\3174602225.wav	1	4	[3.336663007736206, 0.416499525308609, 1.4013954401016235, 2.8945043087005615, 3.605602502822876, 1.991236686706543]	rouhe	1	4
1309	1309	203	rouhe	cy_588237586_1735783922.wav	D:\hc--document\all text\P8_medical\thesis_dataset\use_wav_raw\588237586\1735783922.wav	1	4	[3.084702253341675, 1.8415613174438477, 1.6687458753585815, 2.203449010848999, 1.6287178993225098, 3.63374662399292]	yl	0	5
1310	1310	908	yl	dx_60538547_16513771.wav	D:\hc--document\all text\P8_medical\thesis_dataset\use_wav_raw\60538547\16513771.wav	1	5	[3.2299442291259766, 3.729032278060913, 3.838021993637085, 0.9252325296401978, 1.1170021295547485, 1.6013652086257935]	jd	0	2
1311	1311	597	wz	cy_720957312_3313242747.wav	D:\hc--document\all text\P8_medical\thesis_dataset\use_wav_raw\720957312\3313242747.wav	1	3	[3.5519888401031494, 0.6737840175628662, 0.8294892311096191, 3.6156888008117676, 2.8298869132995605, 2.6210649013519287]	wz	1	3
1312	1312	660	yl	dx_82039250_31352922.wav	D:\hc--document\all text\P8_medical\thesis_dataset\use_wav_raw\82039250\31352922.wav	1	5	[2.8250246047973633, 1.2185149192810059, 0.7605236768722534, 2.715921640396118, 1.4664084911346436, 3.685528039932251]	yl	1	5
1313	1313	1138	rouhe	cy_713943113_3150077253.wav	D:\hc--document\all text\P8_medical\thesis_dataset\use_wav_raw\713943113\3150077253.wav	1	4	[3.645373582839966, 0.8960916996002197, 1.3321053981781006, 3.1271157264709473, 3.1053528785705566, 2.7916572093963623]	general	0	0
1314	1314	674	jd	cy_599786848_1795185098.wav	D:\hc--document\all text\P8_medical\thesis_dataset\use_wav_raw\599786848\1795185098.wav	1	2	[3.1362719535827637, 3.3086254596710205, 4.1764655113220215, 0.7120130658149719, 1.555896282196045, 0.6440005302429199]	jd	1	2
1315	1315	1399	jd	cy_667977705_2167128588.wav	D:\hc--document\all text\P8_medical\thesis_dataset\use_wav_raw\667977705\2167128588.wav	1	2	[3.0923373699188232, 3.3731515407562256, 4.128605365753174, 0.840474009513855, 1.429609775543213, 1.0547655820846558]	jd	1	2
1316	1316	528	jd	cy_704968172_2964806524.wav	D:\hc--document\all text\P8_medical\thesis_dataset\use_wav_raw\704968172\2964806524.wav	1	2	[2.818315029144287, 3.0514159202575684, 3.3879201412200928, 0.9364538788795471, 1.1224974393844604, 1.277166724205017]	jd	1	2
1317	1317	1317	wz	cy_557552912_1574301896.wav	D:\hc--document\all text\P8_medical\thesis_dataset\use_wav_raw\557552912\1574301896.wav	1	3	[2.8990986347198486, 1.39055597782135, 0.871157169342041, 2.7427515983581543, 1.6632415056228638, 3.4281373023986816]	yl	0	5
1318	1318	242	general	cy_647997321_2049727487.wav	D:\hc--document\all text\P8_medical\thesis_dataset\use_wav_raw\647997321\2049727487.wav	1	0	[3.1578121185302734, 3.0282442569732666, 3.7984559535980225, 1.1845550537109375, 1.5653355121612549, 0.9992831945419312]	jd	0	2
1319	1319	1457	general	cy_434060454_1060987899.wav	D:\hc--document\all text\P8_medical\thesis_dataset\use_wav_raw\434060454\1060987899.wav	1	0	[3.0592546463012695, 2.8850646018981934, 3.8184168338775635, 1.1135327816009521, 1.708843469619751, 1.1468993425369263]	jd	0	2
1320	1320	1588	jd	cy_670033146_2209152762.wav	D:\hc--document\all text\P8_medical\thesis_dataset\use_wav_raw\670033146\2209152762.wav	1	2	[3.054687023162842, 3.0238595008850098, 3.1459879875183105, 1.2501918077468872, 1.301651120185852, 2.364170551300049]	jd	1	2
1321	1321	183	wz	cy_720035514_3291136485.wav	D:\hc--document\all text\P8_medical\thesis_dataset\use_wav_raw\720035514\3291136485.wav	1	3	[3.4441592693328857, 0.49810343980789185, 0.9849799871444702, 3.407778263092041, 3.0039944648742676, 2.285278797149658]	general	0	0
1322	1322	198	jd	cy_719388503_3275955903.wav	D:\hc--document\all text\P8_medical\thesis_dataset\use_wav_raw\719388503\3275955903.wav	1	2	[3.3725507259368896, 0.6525304317474365, 0.7406277656555176, 3.2474095821380615, 2.845329761505127, 2.7925267219543457]	general	0	0
1323	1323	1026	jd	cy_716480374_3209503496.wav	D:\hc--document\all text\P8_medical\thesis_dataset\use_wav_raw\716480374\3209503496.wav	1	2	[3.164428234100342, 3.713066577911377, 4.003468990325928, 0.9983798265457153, 1.1661338806152344, 0.8870803117752075]	jd	1	2
1324	1324	1214	yl	cy_715595705_3188016152.wav	D:\hc--document\all text\P8_medical\thesis_dataset\use_wav_raw\715595705\3188016152.wav	1	5	[3.2350223064422607, 3.081434488296509, 3.4319584369659424, 1.3815969228744507, 1.5590156316757202, 2.31667160987854]	jd	0	2
1325	1325	873	jd	cy_594417937_1767967295.wav	D:\hc--document\all text\P8_medical\thesis_dataset\use_wav_raw\594417937\1767967295.wav	1	2	[3.03413987159729, 3.1922125816345215, 4.071321487426758, 0.8070235848426819, 1.482966423034668, 1.0021427869796753]	jd	1	2
1326	1326	776	yl	cy_648518074_2052456785.wav	D:\hc--document\all text\P8_medical\thesis_dataset\use_wav_raw\648518074\2052456785.wav	1	5	[3.135331392288208, 1.7435131072998047, 1.3624262809753418, 2.574260950088501, 1.2550978660583496, 3.9914276599884033]	yl	1	5
1327	1327	1464	wz	cy_69003904_43562396.wav	D:\hc--document\all text\P8_medical\thesis_dataset\use_wav_raw\69003904\43562396.wav	1	3	[3.785454273223877, 0.6569576263427734, 1.345420241355896, 3.4949188232421875, 2.896056890487671, 2.1497395038604736]	general	0	0
1328	1328	920	jd	dx_90256404_28998971.wav	D:\hc--document\all text\P8_medical\thesis_dataset\use_wav_raw\90256404\28998971.wav	1	2	[3.0904805660247803, 2.2119336128234863, 1.9031559228897095, 1.8777084350585938, 1.0703272819519043, 3.273986339569092]	yl	0	5
1329	1329	1434	general	cy_722510242_3348204196.wav	D:\hc--document\all text\P8_medical\thesis_dataset\use_wav_raw\722510242\3348204196.wav	1	0	[3.175218105316162, 2.020383596420288, 2.2707388401031494, 2.0977184772491455, 1.7438148260116577, 2.9025118350982666]	general	1	0
1330	1330	250	yl	cy_722292984_3342767144.wav	D:\hc--document\all text\P8_medical\thesis_dataset\use_wav_raw\722292984\3342767144.wav	1	5	[2.9143199920654297, 1.8040294647216797, 1.5538251399993896, 1.9802110195159912, 1.1470288038253784, 3.4288249015808105]	yl	1	5
1331	1331	761	jd	dx_81769691_27378930.wav	D:\hc--document\all text\P8_medical\thesis_dataset\use_wav_raw\81769691\27378930.wav	1	2	[3.214639186859131, 3.1301515102386475, 4.217085361480713, 1.0107401609420776, 1.6916958093643188, 1.2596410512924194]	jd	1	2
1332	1332	1503	fn	dx_91905079_30760076.wav	D:\hc--document\all text\P8_medical\thesis_dataset\use_wav_raw\91905079\30760076.wav	1	1	[3.314321756362915, 2.360521078109741, 2.427494764328003, 1.6590192317962646, 1.309948205947876, 3.1522631645202637]	general	0	0
1333	1333	846	yl	cy_718697223_3260113846.wav	D:\hc--document\all text\P8_medical\thesis_dataset\use_wav_raw\718697223\3260113846.wav	1	5	[2.9190011024475098, 1.6811109781265259, 1.1825335025787354, 2.476177453994751, 1.374488353729248, 4.059317111968994]	yl	1	5
1334	1334	1577	general	cy_564858557_1610621216.wav	D:\hc--document\all text\P8_medical\thesis_dataset\use_wav_raw\564858557\1610621216.wav	1	0	[3.5578246116638184, 0.9706957340240479, 1.716825246810913, 2.808887004852295, 3.083801746368408, 1.4488389492034912]	general	1	0
1335	1335	338	jd	cy_722713089_3351992259.wav	D:\hc--document\all text\P8_medical\thesis_dataset\use_wav_raw\722713089\3351992259.wav	1	2	[2.9519906044006348, 3.260120391845703, 3.478386402130127, 0.9880921840667725, 0.9961755871772766, 1.35806405544281]	jd	1	2
1336	1336	1402	general	cy_678179799_2380828016.wav	D:\hc--document\all text\P8_medical\thesis_dataset\use_wav_raw\678179799\2380828016.wav	1	0	[3.373749017715454, 1.844443440437317, 1.7147796154022217, 2.6746909618377686, 2.0782973766326904, 3.3123857975006104]	general	1	0
1337	1337	555	jd	cy_682307032_2470238912.wav	D:\hc--document\all text\P8_medical\thesis_dataset\use_wav_raw\682307032\2470238912.wav	1	2	[2.947420597076416, 3.2962965965270996, 4.055182933807373, 0.7474036812782288, 1.4782589673995972, 0.8537066578865051]	jd	1	2
1338	1338	831	jd	cy_709601718_3064704754.wav	D:\hc--document\all text\P8_medical\thesis_dataset\use_wav_raw\709601718\3064704754.wav	1	2	[3.122781991958618, 3.511532783508301, 3.308143138885498, 1.3343842029571533, 0.5381158590316772, 1.7927095890045166]	fn	0	1
1339	1339	562	jd	dx_84403808_24246236.wav	D:\hc--document\all text\P8_medical\thesis_dataset\use_wav_raw\84403808\24246236.wav	1	2	[3.562730073928833, 1.1283328533172607, 1.0031238794326782, 3.2851459980010986, 2.4697892665863037, 3.2125210762023926]	general	0	0
1340	1340	1375	wz	dx_91818253_30936582.wav	D:\hc--document\all text\P8_medical\thesis_dataset\use_wav_raw\91818253\30936582.wav	1	3	[3.638514518737793, 0.6706887483596802, 1.1501578092575073, 3.4734323024749756, 2.67165470123291, 2.2148935794830322]	general	0	0
1341	1341	1329	rouhe	cy_716447830_3208543986.wav	D:\hc--document\all text\P8_medical\thesis_dataset\use_wav_raw\716447830\3208543986.wav	1	4	[3.0632266998291016, 0.3736047148704529, 1.4654220342636108, 2.6536309719085693, 3.4846386909484863, 1.114861011505127]	rouhe	1	4
1342	1342	213	wz	dx_77009183_21808496.wav	D:\hc--document\all text\P8_medical\thesis_dataset\use_wav_raw\77009183\21808496.wav	1	3	[3.5009562969207764, 1.318632960319519, 1.1159493923187256, 3.1597418785095215, 1.897266149520874, 3.1254680156707764]	general	0	0
1343	1343	303	rouhe	cy_717020988_3222592990.wav	D:\hc--document\all text\P8_medical\thesis_dataset\use_wav_raw\717020988\3222592990.wav	1	4	[3.5402069091796875, 0.7224997282028198, 2.1443233489990234, 2.6588211059570312, 4.0665435791015625, 1.1398186683654785]	rouhe	1	4
1344	1344	1368	yl	cy_722151379_3339705953.wav	D:\hc--document\all text\P8_medical\thesis_dataset\use_wav_raw\722151379\3339705953.wav	1	5	[3.087052583694458, 2.2108213901519775, 1.9120012521743774, 1.7706273794174194, 1.4002586603164673, 3.4478981494903564]	yl	1	5
1345	1345	1560	fn	dx_64648160_17836079.wav	D:\hc--document\all text\P8_medical\thesis_dataset\use_wav_raw\64648160\17836079.wav	1	1	[3.1212239265441895, 4.309359073638916, 4.099108695983887, 0.6515640020370483, 0.6833329200744629, 1.5641499757766724]	fn	1	1
1346	1346	405	yl	cy_696206040_2768926612.wav	D:\hc--document\all text\P8_medical\thesis_dataset\use_wav_raw\696206040\2768926612.wav	1	5	[2.5300369262695312, 2.623718738555908, 3.532013416290283, 0.8257362246513367, 1.8339695930480957, 0.95781409740448]	jd	0	2
1347	1347	825	rouhe	cy_446890764_1107486570.wav	D:\hc--document\all text\P8_medical\thesis_dataset\use_wav_raw\446890764\1107486570.wav	1	4	[3.2140250205993652, 0.49865633249282837, 1.1521093845367432, 3.0366923809051514, 3.2141244411468506, 1.8985235691070557]	rouhe	1	4
1348	1348	1645	jd	cy_692063856_2680644492.wav	D:\hc--document\all text\P8_medical\thesis_dataset\use_wav_raw\692063856\2680644492.wav	1	2	[3.1049649715423584, 3.5977773666381836, 3.8963780403137207, 0.7880074977874756, 1.3091151714324951, 1.2083532810211182]	jd	1	2
1349	1349	893	wz	dx_91774524_30694142.wav	D:\hc--document\all text\P8_medical\thesis_dataset\use_wav_raw\91774524\30694142.wav	1	3	[3.5115678310394287, 0.7992479801177979, 0.6633672714233398, 3.5061988830566406, 2.2877447605133057, 2.647613048553467]	general	0	0
1350	1350	1660	jd	dx_50334501_13055687.wav	D:\hc--document\all text\P8_medical\thesis_dataset\use_wav_raw\50334501\13055687.wav	1	2	[3.3756284713745117, 2.5125882625579834, 2.442091226577759, 1.7140370607376099, 1.3259162902832031, 3.3902955055236816]	yl	0	5
1351	1351	1697	rouhe	cy_707036072_3012567004.wav	D:\hc--document\all text\P8_medical\thesis_dataset\use_wav_raw\707036072\3012567004.wav	1	4	[4.0153021812438965, 0.967109203338623, 2.0029513835906982, 3.4052889347076416, 4.08927059173584, 2.162379503250122]	rouhe	1	4
1352	1352	139	rouhe	cy_714743441_3168669978.wav	D:\hc--document\all text\P8_medical\thesis_dataset\use_wav_raw\714743441\3168669978.wav	1	4	[3.5964467525482178, 0.508049488067627, 0.6724047660827637, 3.8508033752441406, 2.9529926776885986, 2.7962446212768555]	wz	0	3
1353	1353	1641	fn	cy_163639347_227326064.wav	D:\hc--document\all text\P8_medical\thesis_dataset\use_wav_raw\163639347\227326064.wav	1	1	[3.2398273944854736, 4.085531234741211, 3.9069299697875977, 0.8634958863258362, 0.815642774105072, 2.26957631111145]	fn	1	1
1354	1354	1627	jd	cy_569308789_1633912502.wav	D:\hc--document\all text\P8_medical\thesis_dataset\use_wav_raw\569308789\1633912502.wav	1	2	[2.749530792236328, 3.1930065155029297, 3.918003797531128, 0.6263229846954346, 1.41765296459198, 0.6110538840293884]	jd	1	2
1355	1355	841	general	cy_647500014_2047069913.wav	D:\hc--document\all text\P8_medical\thesis_dataset\use_wav_raw\647500014\2047069913.wav	1	0	[2.8362600803375244, 1.0350968837738037, 0.6933897733688354, 2.7599987983703613, 1.7207304239273071, 3.1885855197906494]	yl	0	5
1356	1356	234	yl	cy_720723607_3306625791.wav	D:\hc--document\all text\P8_medical\thesis_dataset\use_wav_raw\720723607\3306625791.wav	1	5	[3.109419822692871, 1.8869316577911377, 2.0056095123291016, 1.7841434478759766, 1.6395599842071533, 3.221350908279419]	yl	1	5
1357	1357	326	jd	cy_672973508_2270324968.wav	D:\hc--document\all text\P8_medical\thesis_dataset\use_wav_raw\672973508\2270324968.wav	1	2	[2.795430898666382, 2.2522289752960205, 2.534348726272583, 1.4252688884735107, 1.3310564756393433, 2.604693651199341]	general	0	0
1358	1358	1729	general	dx_79419293_25942546.wav	D:\hc--document\all text\P8_medical\thesis_dataset\use_wav_raw\79419293\25942546.wav	1	0	[3.1002795696258545, 2.906463384628296, 4.141048908233643, 0.8819692730903625, 1.8024064302444458, 0.9465383887290955]	jd	0	2
1359	1359	1734	fn	cy_30992_141821.wav	D:\hc--document\all text\P8_medical\thesis_dataset\use_wav_raw\30992\141821.wav	1	1	[2.9953224658966064, 4.1358842849731445, 4.495182991027832, 0.3881014883518219, 1.1938176155090332, 0.8064680695533752]	jd	0	2
1360	1360	884	rouhe	cy_720105377_3292621716.wav	D:\hc--document\all text\P8_medical\thesis_dataset\use_wav_raw\720105377\3292621716.wav	1	4	[3.232370615005493, 0.2135092169046402, 0.5424475073814392, 3.476616621017456, 2.937264919281006, 2.362607002258301]	wz	0	3
1361	1361	160	general	dx_89723551_29465132.wav	D:\hc--document\all text\P8_medical\thesis_dataset\use_wav_raw\89723551\29465132.wav	1	0	[3.32832932472229, 3.0393052101135254, 4.522425174713135, 0.8235141634941101, 2.1347219944000244, 0.4278149902820587]	jd	0	2
1362	1362	348	wz	dx_43006010_10921197.wav	D:\hc--document\all text\P8_medical\thesis_dataset\use_wav_raw\43006010\10921197.wav	1	3	[3.3432743549346924, 0.6057862043380737, 0.4937897324562073, 3.3774044513702393, 2.436142921447754, 2.5709922313690186]	wz	1	3
1363	1363	535	wz	dx_55767971_14948711.wav	D:\hc--document\all text\P8_medical\thesis_dataset\use_wav_raw\55767971\14948711.wav	1	3	[3.378347635269165, 0.5880380868911743, 0.6380612254142761, 3.4637386798858643, 2.2907562255859375, 2.4811346530914307]	wz	1	3
1364	1364	1025	rouhe	cy_720260206_3296971719.wav	D:\hc--document\all text\P8_medical\thesis_dataset\use_wav_raw\720260206\3296971719.wav	1	4	[3.300527334213257, 0.0313253328204155, 1.0224840641021729, 3.2739880084991455, 3.5804407596588135, 1.8191500902175903]	rouhe	1	4
1365	1365	1218	yl	cy_670119899_2210908648.wav	D:\hc--document\all text\P8_medical\thesis_dataset\use_wav_raw\670119899\2210908648.wav	1	5	[3.153139114379883, 1.968790888786316, 1.9687730073928833, 1.8575630187988281, 1.5378271341323853, 3.3383708000183105]	yl	1	5
1366	1366	882	general	cy_633633822_1974624710.wav	D:\hc--document\all text\P8_medical\thesis_dataset\use_wav_raw\633633822\1974624710.wav	1	0	[3.3205666542053223, 0.7765051126480103, 0.969166100025177, 3.04225754737854, 2.638823986053467, 2.5478484630584717]	general	1	0
1367	1367	478	wz	cy_717900576_3241438103.wav	D:\hc--document\all text\P8_medical\thesis_dataset\use_wav_raw\717900576\3241438103.wav	1	3	[2.80863881111145, 2.7445027828216553, 3.412735939025879, 1.1101576089859009, 1.4246896505355835, 0.9143320918083191]	jd	0	2
1368	1368	146	wz	cy_718963486_3266447463.wav	D:\hc--document\all text\P8_medical\thesis_dataset\use_wav_raw\718963486\3266447463.wav	1	3	[3.2813191413879395, 0.6293225288391113, 1.2034687995910645, 3.111107110977173, 2.861128807067871, 1.5060760974884033]	general	0	0
1369	1369	1783	yl	cy_705923054_2987238172.wav	D:\hc--document\all text\P8_medical\thesis_dataset\use_wav_raw\705923054\2987238172.wav	1	5	[2.5372159481048584, 1.6437973976135254, 0.8709940314292908, 2.055330514907837, 0.7654692530632019, 3.635823965072632]	yl	1	5
1370	1370	847	rouhe	cy_712001245_3111736680.wav	D:\hc--document\all text\P8_medical\thesis_dataset\use_wav_raw\712001245\3111736680.wav	1	4	[3.5390350818634033, 0.5482606887817383, 2.2265772819519043, 2.9258852005004883, 4.190033435821533, 0.8775391578674316]	rouhe	1	4
1371	1371	1447	general	cy_677565194_2367502452.wav	D:\hc--document\all text\P8_medical\thesis_dataset\use_wav_raw\677565194\2367502452.wav	1	0	[3.3250973224639893, 0.7499386072158813, 0.6107768416404724, 3.2556393146514893, 2.4256460666656494, 2.6965579986572266]	general	1	0
1372	1372	1623	general	cy_682483609_2474176866.wav	D:\hc--document\all text\P8_medical\thesis_dataset\use_wav_raw\682483609\2474176866.wav	1	0	[2.9302749633789062, 2.911520004272461, 3.7812578678131104, 0.9097973704338074, 1.585863709449768, 0.9536288976669312]	jd	0	2
1373	1373	572	general	cy_711236274_3097102988.wav	D:\hc--document\all text\P8_medical\thesis_dataset\use_wav_raw\711236274\3097102988.wav	1	0	[2.83896803855896, 1.6501789093017578, 1.265501856803894, 2.371093988418579, 1.3134512901306152, 3.7033042907714844]	yl	0	5
1374	1374	1459	rouhe	cy_722964597_3359103854.wav	D:\hc--document\all text\P8_medical\thesis_dataset\use_wav_raw\722964597\3359103854.wav	1	4	[3.272794246673584, 0.4637008011341095, 1.9258220195770264, 2.751570701599121, 3.90278959274292, 1.0050437450408936]	rouhe	1	4
1375	1375	104	jd	cy_719003509_3267823529.wav	D:\hc--document\all text\P8_medical\thesis_dataset\use_wav_raw\719003509\3267823529.wav	1	2	[3.5513322353363037, 0.4129332900047302, 1.2324295043945312, 3.196150064468384, 3.1816840171813965, 1.798650860786438]	general	0	0
1376	1376	934	fn	cy_705050160_2965956240.wav	D:\hc--document\all text\P8_medical\thesis_dataset\use_wav_raw\705050160\2965956240.wav	1	1	[3.125682830810547, 3.6295201778411865, 4.28660249710083, 0.8128491044044495, 1.4643627405166626, 0.5950416922569275]	jd	0	2
1377	1377	1168	general	dx_49535778_13041666.wav	D:\hc--document\all text\P8_medical\thesis_dataset\use_wav_raw\49535778\13041666.wav	1	0	[3.507300615310669, 0.6708047389984131, 1.0668141841888428, 3.3456366062164307, 2.5669455528259277, 2.453903913497925]	general	1	0
1378	1378	1280	general	cy_712712336_3124847576.wav	D:\hc--document\all text\P8_medical\thesis_dataset\use_wav_raw\712712336\3124847576.wav	1	0	[2.9837610721588135, 2.638059377670288, 2.5980451107025146, 1.4097633361816406, 1.0603973865509033, 2.7811622619628906]	general	1	0
1379	1379	89	wz	dx_89414710_27835794.wav	D:\hc--document\all text\P8_medical\thesis_dataset\use_wav_raw\89414710\27835794.wav	1	3	[3.8003737926483154, 0.8265197277069092, 0.9559614062309265, 3.6555838584899902, 2.2294118404388428, 2.8503737449645996]	general	0	0
1380	1380	1406	wz	cy_681720467_2458009632.wav	D:\hc--document\all text\P8_medical\thesis_dataset\use_wav_raw\681720467\2458009632.wav	1	3	[3.563229560852051, 1.0276507139205933, 2.3780288696289062, 2.2668657302856445, 3.7009341716766357, 0.7780721783638]	rouhe	0	4
1381	1381	978	fn	dx_91156065_30359631.wav	D:\hc--document\all text\P8_medical\thesis_dataset\use_wav_raw\91156065\30359631.wav	1	1	[3.253429651260376, 2.0723936557769775, 1.5965160131454468, 2.3009138107299805, 1.2574973106384277, 3.79817533493042]	yl	0	5
1382	1382	1333	fn	cy_562866280_1600313357.wav	D:\hc--document\all text\P8_medical\thesis_dataset\use_wav_raw\562866280\1600313357.wav	1	1	[2.835090398788452, 3.4516332149505615, 3.2780416011810303, 0.7437549829483032, 0.7526571154594421, 1.7820945978164673]	fn	1	1
1383	1383	685	wz	dx_90518131_29445356.wav	D:\hc--document\all text\P8_medical\thesis_dataset\use_wav_raw\90518131\29445356.wav	1	3	[3.1593494415283203, 1.4631110429763794, 0.9030780792236328, 2.9088826179504395, 1.7698099613189697, 3.8854875564575195]	yl	0	5
1384	1384	1760	fn	dx_89804739_28371424.wav	D:\hc--document\all text\P8_medical\thesis_dataset\use_wav_raw\89804739\28371424.wav	1	1	[2.977816343307495, 2.9284558296203613, 3.0827691555023193, 1.116477370262146, 0.6971099376678467, 2.118603467941284]	jd	0	2
1385	1385	1136	rouhe	cy_723024046_3359772075.wav	D:\hc--document\all text\P8_medical\thesis_dataset\use_wav_raw\723024046\3359772075.wav	1	4	[3.5211398601531982, 0.7050881385803223, 1.6202770471572876, 3.022108793258667, 3.4250261783599854, 1.4767694473266602]	general	0	0
1386	1386	1225	wz	dx_67735691_18913697.wav	D:\hc--document\all text\P8_medical\thesis_dataset\use_wav_raw\67735691\18913697.wav	1	3	[3.7763233184814453, 0.994469404220581, 1.2622098922729492, 3.2619361877441406, 2.652472734451294, 2.640007734298706]	general	0	0
1387	1387	169	rouhe	cy_716651360_3213143126.wav	D:\hc--document\all text\P8_medical\thesis_dataset\use_wav_raw\716651360\3213143126.wav	1	4	[3.333299160003662, 0.7722131013870239, 1.2222751379013062, 3.0129077434539795, 2.842647075653076, 1.7547978162765503]	general	0	0
1388	1388	1324	fn	cy_693879506_2719295064.wav	D:\hc--document\all text\P8_medical\thesis_dataset\use_wav_raw\693879506\2719295064.wav	1	1	[3.0327513217926025, 2.6883697509765625, 2.0469319820404053, 1.641950011253357, 1.0103271007537842, 3.5840883255004883]	yl	0	5
1389	1389	1533	yl	dx_87863628_25900903.wav	D:\hc--document\all text\P8_medical\thesis_dataset\use_wav_raw\87863628\25900903.wav	1	5	[3.2762649059295654, 2.448265552520752, 2.0865092277526855, 2.0098745822906494, 1.3399560451507568, 3.877354145050049]	yl	1	5
1390	1390	319	yl	dx_91500410_30566420.wav	D:\hc--document\all text\P8_medical\thesis_dataset\use_wav_raw\91500410\30566420.wav	1	5	[3.140373468399048, 1.6944384574890137, 1.436592698097229, 2.377023935317993, 1.5893440246582031, 4.0617289543151855]	yl	1	5
1391	1391	1217	yl	cy_715253772_3180389878.wav	D:\hc--document\all text\P8_medical\thesis_dataset\use_wav_raw\715253772\3180389878.wav	1	5	[2.9763286113739014, 3.1575746536254883, 4.079537391662598, 0.6794182062149048, 2.0542681217193604, 0.9646347761154175]	jd	0	2
1392	1392	1490	general	dx_90869923_30249707.wav	D:\hc--document\all text\P8_medical\thesis_dataset\use_wav_raw\90869923\30249707.wav	1	0	[3.2055537700653076, 2.0080981254577637, 1.9116371870040894, 2.2479419708251953, 1.2420740127563477, 3.6151814460754395]	yl	0	5
1393	1393	915	rouhe	cy_669106704_2190035730.wav	D:\hc--document\all text\P8_medical\thesis_dataset\use_wav_raw\669106704\2190035730.wav	1	4	[3.1249887943267822, 3.2302095890045166, 3.7557191848754883, 0.9583916664123535, 1.6347312927246094, 1.3987832069396973]	jd	0	2
1394	1394	115	rouhe	cy_644598551_2032139762.wav	D:\hc--document\all text\P8_medical\thesis_dataset\use_wav_raw\644598551\2032139762.wav	1	4	[3.20867919921875, 1.308868169784546, 0.6933570504188538, 3.1886935234069824, 1.8997737169265747, 3.6590464115142822]	yl	0	5
1395	1395	1762	fn	cy_706387562_2998151560.wav	D:\hc--document\all text\P8_medical\thesis_dataset\use_wav_raw\706387562\2998151560.wav	1	1	[2.958141803741455, 3.7250969409942627, 3.369131565093994, 0.827356219291687, 0.4655616283416748, 2.0670650005340576]	fn	1	1
1396	1396	370	rouhe	dx_72561152_20344828.wav	D:\hc--document\all text\P8_medical\thesis_dataset\use_wav_raw\72561152\20344828.wav	1	4	[3.3312151432037354, 2.029496192932129, 2.4405972957611084, 1.8397514820098877, 2.010754346847534, 2.827178716659546]	general	0	0
1397	1397	1701	jd	cy_674681786_2306691020.wav	D:\hc--document\all text\P8_medical\thesis_dataset\use_wav_raw\674681786\2306691020.wav	1	2	[2.9996135234832764, 3.5547120571136475, 4.279007434844971, 0.6977189183235168, 1.5522887706756592, 0.4747333526611328]	jd	1	2
1398	1398	1255	yl	cy_679708921_2414276356.wav	D:\hc--document\all text\P8_medical\thesis_dataset\use_wav_raw\679708921\2414276356.wav	1	5	[3.0320379734039307, 2.3088903427124023, 2.5306763648986816, 1.5789438486099243, 0.932991623878479, 2.622910261154175]	general	0	0
1399	1399	795	yl	cy_700192282_2855746442.wav	D:\hc--document\all text\P8_medical\thesis_dataset\use_wav_raw\700192282\2855746442.wav	1	5	[3.7273008823394775, 1.3078174591064453, 1.4396543502807617, 2.9825282096862793, 2.8482422828674316, 3.077528476715088]	general	0	0
1400	1400	642	yl	dx_88040841_26507721.wav	D:\hc--document\all text\P8_medical\thesis_dataset\use_wav_raw\88040841\26507721.wav	1	5	[3.2839770317077637, 3.628239154815674, 3.8152732849121094, 0.8406367301940918, 1.166762113571167, 1.7986599206924438]	jd	0	2
1401	1401	575	jd	cy_689266892_2621478714.wav	D:\hc--document\all text\P8_medical\thesis_dataset\use_wav_raw\689266892\2621478714.wav	1	2	[3.866089344024658, 0.8057496547698975, 1.4661604166030884, 3.551577568054199, 3.2349720001220703, 2.4216222763061523]	general	0	0
1402	1402	1111	wz	dx_92635177_32452694.wav	D:\hc--document\all text\P8_medical\thesis_dataset\use_wav_raw\92635177\32452694.wav	1	3	[3.5399796962738037, 0.7795659303665161, 0.9729293584823608, 3.3301055431365967, 2.819155216217041, 2.577589750289917]	general	0	0
1403	1403	1004	rouhe	cy_710868520_3090125536.wav	D:\hc--document\all text\P8_medical\thesis_dataset\use_wav_raw\710868520\3090125536.wav	1	4	[3.386263847351074, 0.45000967383384705, 1.315348744392395, 3.1703476905822754, 3.411580801010132, 2.14941143989563]	rouhe	1	4
1404	1404	123	general	cy_717346427_3229454724.wav	D:\hc--document\all text\P8_medical\thesis_dataset\use_wav_raw\717346427\3229454724.wav	1	0	[3.1519227027893066, 0.9748145341873169, 0.837900698184967, 2.8944225311279297, 2.3752026557922363, 2.8827850818634033]	general	1	0
1405	1405	489	rouhe	cy_724436532_3394361691.wav	D:\hc--document\all text\P8_medical\thesis_dataset\use_wav_raw\724436532\3394361691.wav	1	4	[3.3808114528656006, 0.7570163011550903, 0.6313803791999817, 3.358494758605957, 2.6006016731262207, 2.6921441555023193]	general	0	0
1406	1406	459	yl	cy_720633376_3304763729.wav	D:\hc--document\all text\P8_medical\thesis_dataset\use_wav_raw\720633376\3304763729.wav	1	5	[2.8170416355133057, 1.7097846269607544, 1.2450714111328125, 2.1281516551971436, 1.3992708921432495, 3.6940698623657227]	yl	1	5
1407	1407	1692	jd	dx_88132218_27930943.wav	D:\hc--document\all text\P8_medical\thesis_dataset\use_wav_raw\88132218\27930943.wav	1	2	[3.2550036907196045, 3.137035369873047, 3.443889617919922, 1.289459228515625, 1.1297023296356201, 2.076103687286377]	jd	1	2
1408	1408	1137	wz	dx_67464997_18854935.wav	D:\hc--document\all text\P8_medical\thesis_dataset\use_wav_raw\67464997\18854935.wav	1	3	[3.434828758239746, 0.634313702583313, 0.5479053258895874, 3.4332029819488525, 1.9835268259048462, 2.4896297454833984]	general	0	0
1409	1409	1525	jd	cy_653423999_2078965937.wav	D:\hc--document\all text\P8_medical\thesis_dataset\use_wav_raw\653423999\2078965937.wav	1	2	[3.042884111404419, 2.0629711151123047, 1.5598084926605225, 2.248485565185547, 1.0323511362075806, 3.776261329650879]	yl	0	5
1410	1410	1035	yl	cy_684295630_2514491124.wav	D:\hc--document\all text\P8_medical\thesis_dataset\use_wav_raw\684295630\2514491124.wav	1	5	[2.9890832901000977, 2.9208145141601562, 2.870211124420166, 1.2492806911468506, 0.9574931859970093, 2.7436001300811768]	general	0	0
1411	1411	548	fn	cy_669373631_2195466152.wav	D:\hc--document\all text\P8_medical\thesis_dataset\use_wav_raw\669373631\2195466152.wav	1	1	[3.4006874561309814, 3.9804718494415283, 4.259884834289551, 0.9014958739280701, 1.3536996841430664, 1.544694185256958]	jd	0	2
1412	1412	1411	yl	cy_550441763_1539952109.wav	D:\hc--document\all text\P8_medical\thesis_dataset\use_wav_raw\550441763\1539952109.wav	1	5	[2.908679962158203, 1.9373303651809692, 1.5116965770721436, 2.0612709522247314, 1.5009745359420776, 3.7744100093841553]	yl	1	5
1413	1413	823	fn	cy_686808787_2567827208.wav	D:\hc--document\all text\P8_medical\thesis_dataset\use_wav_raw\686808787\2567827208.wav	1	1	[3.0066840648651123, 3.585456609725952, 2.8964850902557373, 1.082105278968811, 0.582936704158783, 2.62571120262146]	fn	1	1
1414	1414	1506	rouhe	cy_722481494_3346648560.wav	D:\hc--document\all text\P8_medical\thesis_dataset\use_wav_raw\722481494\3346648560.wav	1	4	[3.0895957946777344, 0.0, 1.0821152925491333, 2.9604225158691406, 3.4381775856018066, 1.4903279542922974]	rouhe	1	4
1415	1415	498	general	cy_661931735_2126080778.wav	D:\hc--document\all text\P8_medical\thesis_dataset\use_wav_raw\661931735\2126080778.wav	1	0	[3.079226016998291, 2.959674119949341, 3.579911231994629, 1.3121734857559204, 1.3004953861236572, 1.1378722190856934]	jd	0	2
1416	1416	844	fn	cy_718234304_3250094219.wav	D:\hc--document\all text\P8_medical\thesis_dataset\use_wav_raw\718234304\3250094219.wav	1	1	[2.984840154647827, 3.6637942790985107, 3.6701600551605225, 0.7160268425941467, 1.0343797206878662, 1.3166881799697876]	jd	0	2
1417	1417	316	yl	cy_634426422_1979342870.wav	D:\hc--document\all text\P8_medical\thesis_dataset\use_wav_raw\634426422\1979342870.wav	1	5	[3.1737101078033447, 2.2452073097229004, 1.8894751071929932, 1.889686107635498, 1.193525791168213, 3.5273029804229736]	yl	1	5
1418	1418	1677	general	cy_689565223_2630394924.wav	D:\hc--document\all text\P8_medical\thesis_dataset\use_wav_raw\689565223\2630394924.wav	1	0	[3.413686513900757, 0.5758985280990601, 1.2864761352539062, 2.9660232067108154, 3.169853925704956, 1.9469090700149536]	general	1	0
1419	1419	1499	wz	dx_91860961_31174254.wav	D:\hc--document\all text\P8_medical\thesis_dataset\use_wav_raw\91860961\31174254.wav	1	3	[2.9800539016723633, 1.4384632110595703, 1.3827930688858032, 2.5432770252227783, 1.827514886856079, 3.164538621902466]	yl	0	5
1420	1420	84	rouhe	dx_82027839_31294599.wav	D:\hc--document\all text\P8_medical\thesis_dataset\use_wav_raw\82027839\31294599.wav	1	4	[3.1715712547302246, 1.507247805595398, 1.3674702644348145, 2.630308151245117, 1.9116413593292236, 3.537855386734009]	yl	0	5
1421	1421	928	general	cy_717931294_3242096132.wav	D:\hc--document\all text\P8_medical\thesis_dataset\use_wav_raw\717931294\3242096132.wav	1	0	[2.7283174991607666, 1.3161876201629639, 0.7978318333625793, 2.4470479488372803, 1.8655754327774048, 3.2750210762023926]	yl	0	5
1422	1422	1060	general	dx_87155054_26968359.wav	D:\hc--document\all text\P8_medical\thesis_dataset\use_wav_raw\87155054\26968359.wav	1	0	[3.7536375522613525, 1.410588264465332, 1.2444311380386353, 3.1859967708587646, 1.8898649215698242, 3.2845582962036133]	general	1	0
1423	1423	516	yl	cy_675773135_2329419664.wav	D:\hc--document\all text\P8_medical\thesis_dataset\use_wav_raw\675773135\2329419664.wav	1	5	[3.048050880432129, 3.431143283843994, 3.5743300914764404, 1.114236831665039, 0.9287083745002747, 1.6164993047714233]	jd	0	2
1424	1424	1528	wz	cy_709959941_3070984045.wav	D:\hc--document\all text\P8_medical\thesis_dataset\use_wav_raw\709959941\3070984045.wav	1	3	[3.192549467086792, 0.6802636384963989, 1.5966377258300781, 2.768322467803955, 3.6961185932159424, 1.613098382949829]	rouhe	0	4
1425	1425	267	fn	cy_686399908_2559109844.wav	D:\hc--document\all text\P8_medical\thesis_dataset\use_wav_raw\686399908\2559109844.wav	1	1	[3.1173741817474365, 3.651130437850952, 3.7030951976776123, 0.7584297060966492, 1.0939306020736694, 1.77248215675354]	jd	0	2
1426	1426	546	wz	cy_717000735_3220809257.wav	D:\hc--document\all text\P8_medical\thesis_dataset\use_wav_raw\717000735\3220809257.wav	1	3	[3.0555360317230225, 0.3951914608478546, 1.0349695682525635, 2.8547637462615967, 2.709444999694824, 1.4260927438735962]	general	0	0
1427	1427	1321	jd	cy_645437524_2036082779.wav	D:\hc--document\all text\P8_medical\thesis_dataset\use_wav_raw\645437524\2036082779.wav	1	2	[3.179744005203247, 3.2265777587890625, 4.150865077972412, 0.7449660301208496, 1.492583155632019, 1.0054731369018555]	jd	1	2
1428	1428	1167	rouhe	cy_710220182_3078133954.wav	D:\hc--document\all text\P8_medical\thesis_dataset\use_wav_raw\710220182\3078133954.wav	1	4	[3.126387119293213, 0.20856145024299622, 1.182834506034851, 2.9047482013702393, 3.224616765975952, 1.8094587326049805]	rouhe	1	4
1429	1429	1073	general	cy_705391464_2975704698.wav	D:\hc--document\all text\P8_medical\thesis_dataset\use_wav_raw\705391464\2975704698.wav	1	0	[3.2299275398254395, 2.1747660636901855, 1.7693283557891846, 2.256204605102539, 1.3173131942749023, 3.700284481048584]	yl	0	5
1430	1430	853	general	cy_717687295_3237324340.wav	D:\hc--document\all text\P8_medical\thesis_dataset\use_wav_raw\717687295\3237324340.wav	1	0	[3.397569179534912, 0.6238200664520264, 0.6513874530792236, 3.3967862129211426, 2.801205635070801, 2.6814308166503906]	general	1	0
1431	1431	1003	yl	dx_87486717_25606127.wav	D:\hc--document\all text\P8_medical\thesis_dataset\use_wav_raw\87486717\25606127.wav	1	5	[2.991117477416992, 1.9103028774261475, 1.5494376420974731, 2.2953238487243652, 1.4036005735397339, 3.8573381900787354]	yl	1	5
1432	1432	1407	yl	cy_697278300_2790677352.wav	D:\hc--document\all text\P8_medical\thesis_dataset\use_wav_raw\697278300\2790677352.wav	1	5	[2.819044589996338, 1.8836175203323364, 1.5796972513198853, 2.042236804962158, 1.7176300287246704, 3.6756980419158936]	yl	1	5
1433	1433	1752	yl	dx_49425427_12787238.wav	D:\hc--document\all text\P8_medical\thesis_dataset\use_wav_raw\49425427\12787238.wav	1	5	[3.1963324546813965, 2.064602851867676, 1.5852324962615967, 2.2957749366760254, 0.8155515193939209, 3.8928611278533936]	yl	1	5
1434	1434	1072	fn	cy_680498256_2431828282.wav	D:\hc--document\all text\P8_medical\thesis_dataset\use_wav_raw\680498256\2431828282.wav	1	1	[3.2225348949432373, 0.4076429307460785, 0.9993929862976074, 3.079688310623169, 2.933218240737915, 1.9225252866744995]	general	0	0
1435	1435	1211	rouhe	cy_675009308_2313745292.wav	D:\hc--document\all text\P8_medical\thesis_dataset\use_wav_raw\675009308\2313745292.wav	1	4	[3.370408058166504, 0.4741116762161255, 1.418420433998108, 2.953150987625122, 3.4319701194763184, 1.6087651252746582]	rouhe	1	4
1436	1436	609	fn	cy_722485504_3346865286.wav	D:\hc--document\all text\P8_medical\thesis_dataset\use_wav_raw\722485504\3346865286.wav	1	1	[2.977912664413452, 3.15014910697937, 2.692983388900757, 1.2848098278045654, 0.6566708087921143, 2.7804532051086426]	fn	1	1
1437	1437	1700	jd	cy_724231126_3385955893.wav	D:\hc--document\all text\P8_medical\thesis_dataset\use_wav_raw\724231126\3385955893.wav	1	2	[3.407215118408203, 0.32756307721138, 0.915738582611084, 3.2794275283813477, 2.9263312816619873, 1.9294631481170654]	general	0	0
1438	1438	1404	general	cy_714505440_3164590099.wav	D:\hc--document\all text\P8_medical\thesis_dataset\use_wav_raw\714505440\3164590099.wav	1	0	[3.0265653133392334, 3.106276512145996, 3.7203407287597656, 1.186563491821289, 1.6708250045776367, 0.7253134846687317]	jd	0	2
1439	1439	514	fn	cy_724148157_3386686884.wav	D:\hc--document\all text\P8_medical\thesis_dataset\use_wav_raw\724148157\3386686884.wav	1	1	[2.9726099967956543, 3.7378969192504883, 3.70025897026062, 0.8034986853599548, 0.7844473123550415, 1.407422661781311]	fn	1	1
1440	1440	418	jd	cy_203404023_323245628.wav	D:\hc--document\all text\P8_medical\thesis_dataset\use_wav_raw\203404023\323245628.wav	1	2	[3.285583972930908, 3.558211326599121, 3.562551259994507, 1.196480393409729, 1.1230536699295044, 2.4356048107147217]	jd	1	2
1441	1441	251	fn	cy_721836467_3332156781.wav	D:\hc--document\all text\P8_medical\thesis_dataset\use_wav_raw\721836467\3332156781.wav	1	1	[2.8943610191345215, 2.335543394088745, 2.3359298706054688, 1.5507124662399292, 1.3045430183410645, 2.5132694244384766]	general	0	0
1442	1442	1295	jd	dx_87158921_26990485.wav	D:\hc--document\all text\P8_medical\thesis_dataset\use_wav_raw\87158921\26990485.wav	1	2	[2.8898768424987793, 3.1705596446990967, 3.866100311279297, 0.800157904624939, 1.3255552053451538, 0.7114875316619873]	jd	1	2
1443	1443	1665	fn	dx_88795360_27313691.wav	D:\hc--document\all text\P8_medical\thesis_dataset\use_wav_raw\88795360\27313691.wav	1	1	[3.448639392852783, 2.601496934890747, 2.2606022357940674, 1.8993529081344604, 1.1887584924697876, 3.479607105255127]	yl	0	5
1444	1444	737	fn	cy_675393891_2321892460.wav	D:\hc--document\all text\P8_medical\thesis_dataset\use_wav_raw\675393891\2321892460.wav	1	1	[2.864104986190796, 3.5275204181671143, 3.9242780208587646, 0.5899011492729187, 1.135157585144043, 0.7288727164268494]	jd	0	2
1445	1445	746	fn	cy_598992925_1791015698.wav	D:\hc--document\all text\P8_medical\thesis_dataset\use_wav_raw\598992925\1791015698.wav	1	1	[3.2674074172973633, 3.53316068649292, 3.9247841835021973, 0.9344286918640137, 1.1882014274597168, 1.3838914632797241]	jd	0	2
1446	1446	592	yl	cy_719719927_3284657637.wav	D:\hc--document\all text\P8_medical\thesis_dataset\use_wav_raw\719719927\3284657637.wav	1	5	[2.976384162902832, 2.588043451309204, 2.240926742553711, 1.4471583366394043, 0.9375035166740417, 3.2392513751983643]	yl	1	5
1447	1447	396	yl	cy_717298657_3228299124.wav	D:\hc--document\all text\P8_medical\thesis_dataset\use_wav_raw\717298657\3228299124.wav	1	5	[2.9077956676483154, 2.1877989768981934, 1.288578987121582, 2.0506227016448975, 1.1877295970916748, 4.058170795440674]	yl	1	5
1448	1448	785	wz	dx_92379325_32036490.wav	D:\hc--document\all text\P8_medical\thesis_dataset\use_wav_raw\92379325\32036490.wav	1	3	[2.8819921016693115, 3.325516700744629, 3.9738142490386963, 0.6174098253250122, 1.1413984298706055, 0.9242867827415466]	jd	0	2
1449	1449	83	jd	cy_557355521_1573428749.wav	D:\hc--document\all text\P8_medical\thesis_dataset\use_wav_raw\557355521\1573428749.wav	1	2	[3.165358543395996, 3.371997833251953, 3.8227999210357666, 1.070702075958252, 1.2084124088287354, 1.1785115003585815]	jd	1	2
1450	1450	238	fn	cy_673570337_2283057060.wav	D:\hc--document\all text\P8_medical\thesis_dataset\use_wav_raw\673570337\2283057060.wav	1	1	[3.1305155754089355, 2.208310842514038, 2.24886417388916, 2.1311216354370117, 1.3583402633666992, 2.798245429992676]	general	0	0
1451	1451	1615	yl	dx_84099440_28317203.wav	D:\hc--document\all text\P8_medical\thesis_dataset\use_wav_raw\84099440\28317203.wav	1	5	[2.8143746852874756, 2.26124906539917, 2.6383509635925293, 1.0358359813690186, 1.339331865310669, 2.578394889831543]	general	0	0
1452	1452	1063	fn	dx_87631107_25821372.wav	D:\hc--document\all text\P8_medical\thesis_dataset\use_wav_raw\87631107\25821372.wav	1	1	[3.0937328338623047, 2.6938934326171875, 2.364147186279297, 1.8764227628707886, 0.7002980709075928, 3.4195899963378906]	yl	0	5
1453	1453	1201	general	dx_88053310_26581327.wav	D:\hc--document\all text\P8_medical\thesis_dataset\use_wav_raw\88053310\26581327.wav	1	0	[2.978271722793579, 2.8801684379577637, 3.77526593208313, 0.9354897737503052, 1.4970803260803223, 0.8566455841064453]	jd	0	2
1454	1454	244	jd	cy_724349077_3392243473.wav	D:\hc--document\all text\P8_medical\thesis_dataset\use_wav_raw\724349077\3392243473.wav	1	2	[2.938950777053833, 3.30790376663208, 3.761502742767334, 0.7891404628753662, 1.2867213487625122, 1.0494389533996582]	jd	1	2
1455	1455	415	yl	dx_86926710_25707835.wav	D:\hc--document\all text\P8_medical\thesis_dataset\use_wav_raw\86926710\25707835.wav	1	5	[3.2614364624023438, 2.188494920730591, 2.14170241355896, 1.9315448999404907, 1.742175579071045, 3.6004998683929443]	yl	1	5
1456	1456	865	wz	cy_715859243_3194480594.wav	D:\hc--document\all text\P8_medical\thesis_dataset\use_wav_raw\715859243\3194480594.wav	1	3	[3.4348185062408447, 0.7867858409881592, 0.7981569170951843, 3.3498342037200928, 2.4086506366729736, 2.459914207458496]	general	0	0
1457	1457	1384	fn	cy_715496123_3185811309.wav	D:\hc--document\all text\P8_medical\thesis_dataset\use_wav_raw\715496123\3185811309.wav	1	1	[3.0267529487609863, 2.16491961479187, 1.805241346359253, 1.8504477739334106, 1.2862324714660645, 3.4971816539764404]	yl	0	5
1458	1458	567	rouhe	dx_90885118_30336400.wav	D:\hc--document\all text\P8_medical\thesis_dataset\use_wav_raw\90885118\30336400.wav	1	4	[3.1902124881744385, 0.29397687315940857, 0.7015826106071472, 3.250178098678589, 2.575162649154663, 2.145230293273926]	wz	0	3
1459	1459	1656	fn	dx_89810587_28365897.wav	D:\hc--document\all text\P8_medical\thesis_dataset\use_wav_raw\89810587\28365897.wav	1	1	[3.4265503883361816, 2.4437804222106934, 2.112623929977417, 2.0846471786499023, 1.3076543807983398, 3.8399996757507324]	yl	0	5
1460	1460	349	wz	cy_722924714_3357014872.wav	D:\hc--document\all text\P8_medical\thesis_dataset\use_wav_raw\722924714\3357014872.wav	1	3	[3.365203380584717, 1.0186434984207153, 0.6943934559822083, 3.2756893634796143, 2.1246087551116943, 3.1107959747314453]	general	0	0
1461	1461	755	jd	cy_597113887_1781371772.wav	D:\hc--document\all text\P8_medical\thesis_dataset\use_wav_raw\597113887\1781371772.wav	1	2	[3.031482696533203, 0.7406262159347534, 0.5304752588272095, 3.0801031589508057, 2.0286431312561035, 2.8919849395751953]	wz	0	3
1462	1462	190	general	dx_50873365_13247301.wav	D:\hc--document\all text\P8_medical\thesis_dataset\use_wav_raw\50873365\13247301.wav	1	0	[3.29072904586792, 1.9321367740631104, 2.3346948623657227, 2.090266466140747, 2.2656426429748535, 2.8494338989257812]	general	1	0
1463	1463	1053	general	cy_707200078_3016017072.wav	D:\hc--document\all text\P8_medical\thesis_dataset\use_wav_raw\707200078\3016017072.wav	1	0	[2.8508238792419434, 2.396791696548462, 3.5681610107421875, 1.3950797319412231, 1.9449503421783447, 1.2482889890670776]	jd	0	2
1464	1464	1723	fn	cy_634489829_1979259980.wav	D:\hc--document\all text\P8_medical\thesis_dataset\use_wav_raw\634489829\1979259980.wav	1	1	[3.2478132247924805, 2.0377914905548096, 1.6957879066467285, 2.286125421524048, 1.3568174839019775, 3.751474380493164]	yl	0	5
1465	1465	1541	jd	dx_90111557_28743868.wav	D:\hc--document\all text\P8_medical\thesis_dataset\use_wav_raw\90111557\28743868.wav	1	2	[3.1327381134033203, 3.02801775932312, 2.982337236404419, 1.3515428304672241, 0.7489882707595825, 2.768711566925049]	general	0	0
1466	1466	1661	fn	cy_711216220_3096720056.wav	D:\hc--document\all text\P8_medical\thesis_dataset\use_wav_raw\711216220\3096720056.wav	1	1	[2.822471857070923, 3.666477918624878, 3.8664987087249756, 0.631682276725769, 0.9983927607536316, 1.033361554145813]	jd	0	2
1467	1467	603	wz	cy_721329626_3321202489.wav	D:\hc--document\all text\P8_medical\thesis_dataset\use_wav_raw\721329626\3321202489.wav	1	3	[2.8539721965789795, 1.2452504634857178, 0.7871134281158447, 2.657647132873535, 1.8176076412200928, 3.392606496810913]	yl	0	5
1468	1468	728	general	dx_91668902_31473080.wav	D:\hc--document\all text\P8_medical\thesis_dataset\use_wav_raw\91668902\31473080.wav	1	0	[2.970991849899292, 2.6201462745666504, 3.291473388671875, 1.4749866724014282, 1.6646103858947754, 1.5526405572891235]	jd	0	2
1469	1469	1378	wz	cy_720935052_3311799295.wav	D:\hc--document\all text\P8_medical\thesis_dataset\use_wav_raw\720935052\3311799295.wav	1	3	[3.135493040084839, 1.558957576751709, 1.4141980409622192, 2.6784400939941406, 2.0908498764038086, 3.6884472370147705]	yl	0	5
1470	1470	1326	general	cy_716426472_3208960217.wav	D:\hc--document\all text\P8_medical\thesis_dataset\use_wav_raw\716426472\3208960217.wav	1	0	[3.106018543243408, 1.884040355682373, 1.5441830158233643, 2.409666061401367, 1.713136076927185, 3.667145013809204]	yl	0	5
1471	1471	503	rouhe	cy_598705766_1789540730.wav	D:\hc--document\all text\P8_medical\thesis_dataset\use_wav_raw\598705766\1789540730.wav	1	4	[2.8767621517181396, 1.9626175165176392, 2.0690743923187256, 1.9750620126724243, 1.416724443435669, 3.0090012550354004]	yl	0	5
1472	1472	220	general	cy_671005987_2229300182.wav	D:\hc--document\all text\P8_medical\thesis_dataset\use_wav_raw\671005987\2229300182.wav	1	0	[3.257294178009033, 3.8015201091766357, 4.094386577606201, 0.7485663294792175, 1.3778213262557983, 1.5727031230926514]	jd	0	2
1473	1473	1042	general	cy_722490455_3346597306.wav	D:\hc--document\all text\P8_medical\thesis_dataset\use_wav_raw\722490455\3346597306.wav	1	0	[3.3784186840057373, 0.709021806716919, 1.0437723398208618, 3.25982403755188, 2.835358142852783, 1.7226934432983398]	general	1	0
1474	1474	1011	fn	cy_722707767_3351667444.wav	D:\hc--document\all text\P8_medical\thesis_dataset\use_wav_raw\722707767\3351667444.wav	1	1	[3.132383346557617, 3.4669580459594727, 3.2856342792510986, 1.1005431413650513, 0.7597853541374207, 1.989752173423767]	fn	1	1
1475	1475	401	jd	dx_91260307_30140386.wav	D:\hc--document\all text\P8_medical\thesis_dataset\use_wav_raw\91260307\30140386.wav	1	2	[3.091390371322632, 2.9250242710113525, 3.345364570617676, 1.3096256256103516, 1.036628246307373, 1.6518200635910034]	jd	1	2
1476	1476	1196	fn	dx_89896370_28813238.wav	D:\hc--document\all text\P8_medical\thesis_dataset\use_wav_raw\89896370\28813238.wav	1	1	[3.3268051147460938, 4.260457515716553, 4.47540807723999, 0.5154898762702942, 1.4513232707977295, 1.4721378087997437]	jd	0	2
1477	1477	359	fn	cy_709984867_3072526082.wav	D:\hc--document\all text\P8_medical\thesis_dataset\use_wav_raw\709984867\3072526082.wav	1	1	[3.0338900089263916, 3.213061571121216, 3.821234941482544, 0.78459233045578, 1.320682406425476, 1.2632620334625244]	jd	0	2
1478	1478	156	wz	cy_715702510_3191333679.wav	D:\hc--document\all text\P8_medical\thesis_dataset\use_wav_raw\715702510\3191333679.wav	1	3	[3.2052998542785645, 0.8839654922485352, 0.48981159925460815, 3.2763490676879883, 1.8720422983169556, 3.006533622741699]	wz	1	3
1479	1479	307	fn	cy_720239471_3296791923.wav	D:\hc--document\all text\P8_medical\thesis_dataset\use_wav_raw\720239471\3296791923.wav	1	1	[2.8663699626922607, 2.747285842895508, 3.9832704067230225, 0.8322016000747681, 1.9290262460708618, 0.6814411878585815]	jd	0	2
1480	1480	679	fn	cy_715406917_3183550233.wav	D:\hc--document\all text\P8_medical\thesis_dataset\use_wav_raw\715406917\3183550233.wav	1	1	[3.0508921146392822, 2.5991427898406982, 3.8713901042938232, 1.156787633895874, 2.2749953269958496, 1.0363919734954834]	jd	0	2
1481	1481	1730	general	cy_677202161_2359646414.wav	D:\hc--document\all text\P8_medical\thesis_dataset\use_wav_raw\677202161\2359646414.wav	1	0	[2.935553550720215, 2.7848336696624756, 3.597803831100464, 1.2048132419586182, 1.4841707944869995, 0.9951356649398804]	jd	0	2
1482	1482	1012	rouhe	dx_87259235_25174057.wav	D:\hc--document\all text\P8_medical\thesis_dataset\use_wav_raw\87259235\25174057.wav	1	4	[3.553936719894409, 0.8729684352874756, 1.7546544075012207, 2.8995208740234375, 2.9018421173095703, 1.399227261543274]	general	0	0
1483	1483	618	general	cy_707545196_3023137158.wav	D:\hc--document\all text\P8_medical\thesis_dataset\use_wav_raw\707545196\3023137158.wav	1	0	[2.7743351459503174, 1.2635588645935059, 1.5814794301986694, 2.08113169670105, 1.844840407371521, 2.3760411739349365]	general	1	0
1484	1484	1727	jd	cy_711325466_3098775244.wav	D:\hc--document\all text\P8_medical\thesis_dataset\use_wav_raw\711325466\3098775244.wav	1	2	[2.9899466037750244, 1.5620516538619995, 1.2742897272109985, 2.54844069480896, 1.681206226348877, 3.7468321323394775]	yl	0	5
1485	1485	1535	rouhe	cy_715747948_3190702805.wav	D:\hc--document\all text\P8_medical\thesis_dataset\use_wav_raw\715747948\3190702805.wav	1	4	[3.260488748550415, 0.4443587064743042, 0.9406729936599731, 3.107137441635132, 2.6848936080932617, 2.046180248260498]	general	0	0
1486	1486	1264	general	cy_678653143_2391128412.wav	D:\hc--document\all text\P8_medical\thesis_dataset\use_wav_raw\678653143\2391128412.wav	1	0	[3.489145040512085, 0.7698547840118408, 1.6620168685913086, 2.754316806793213, 2.9437196254730225, 1.501680850982666]	general	1	0
1487	1487	886	yl	cy_695456546_2752607234.wav	D:\hc--document\all text\P8_medical\thesis_dataset\use_wav_raw\695456546\2752607234.wav	1	5	[2.9745290279388428, 2.1442673206329346, 1.5009952783584595, 2.0984792709350586, 1.1718876361846924, 3.856818675994873]	yl	1	5
1488	1488	137	yl	cy_721947354_3335552608.wav	D:\hc--document\all text\P8_medical\thesis_dataset\use_wav_raw\721947354\3335552608.wav	1	5	[3.713487386703491, 0.6848511695861816, 1.3098602294921875, 3.246338367462158, 3.0812511444091797, 2.3305866718292236]	general	0	0
1489	1489	342	general	dx_53272277_16831310.wav	D:\hc--document\all text\P8_medical\thesis_dataset\use_wav_raw\53272277\16831310.wav	1	0	[3.474538803100586, 1.899906039237976, 1.9249308109283447, 2.400195360183716, 1.7912629842758179, 3.570408582687378]	yl	0	5
1490	1490	1780	fn	cy_724691293_3399542468.wav	D:\hc--document\all text\P8_medical\thesis_dataset\use_wav_raw\724691293\3399542468.wav	1	1	[3.2986862659454346, 3.9701926708221436, 4.226602077484131, 0.4935203194618225, 1.381068229675293, 1.2190686464309692]	jd	0	2
1491	1491	217	general	cy_684619711_2521771532.wav	D:\hc--document\all text\P8_medical\thesis_dataset\use_wav_raw\684619711\2521771532.wav	1	0	[2.8873698711395264, 3.1623003482818604, 4.141145706176758, 0.7171965837478638, 1.6760568618774414, 0.5116196870803833]	jd	0	2
1492	1492	1733	rouhe	dx_60746679_16550265.wav	D:\hc--document\all text\P8_medical\thesis_dataset\use_wav_raw\60746679\16550265.wav	1	4	[3.756443738937378, 0.9236749410629272, 1.3302003145217896, 3.3060805797576904, 2.708751678466797, 2.43921160697937]	general	0	0
1493	1493	566	fn	cy_681927758_2462550550.wav	D:\hc--document\all text\P8_medical\thesis_dataset\use_wav_raw\681927758\2462550550.wav	1	1	[3.014157772064209, 3.6095149517059326, 3.5475246906280518, 0.6163262724876404, 1.0040216445922852, 1.8110690116882324]	fn	1	1
1494	1494	669	fn	cy_594247720_1767041312.wav	D:\hc--document\all text\P8_medical\thesis_dataset\use_wav_raw\594247720\1767041312.wav	1	1	[2.7784690856933594, 3.8178224563598633, 3.5414981842041016, 0.527171790599823, 0.6617320775985718, 1.4854375123977661]	fn	1	1
1495	1495	558	wz	cy_622526769_1914681344.wav	D:\hc--document\all text\P8_medical\thesis_dataset\use_wav_raw\622526769\1914681344.wav	1	3	[3.4994561672210693, 0.7601058483123779, 1.0665884017944336, 3.419157028198242, 2.981504440307617, 2.6300199031829834]	general	0	0
1496	1496	1428	fn	dx_90409913_29482873.wav	D:\hc--document\all text\P8_medical\thesis_dataset\use_wav_raw\90409913\29482873.wav	1	1	[3.2900049686431885, 2.5019025802612305, 2.312509536743164, 1.6099430322647095, 1.0870763063430786, 3.373781204223633]	yl	0	5
1497	1497	1052	yl	dx_87084179_26559053.wav	D:\hc--document\all text\P8_medical\thesis_dataset\use_wav_raw\87084179\26559053.wav	1	5	[3.1642069816589355, 3.231544017791748, 4.077826976776123, 0.9401084780693054, 1.4985002279281616, 1.0524981021881104]	jd	0	2
1498	1498	1572	fn	cy_711010526_3092851040.wav	D:\hc--document\all text\P8_medical\thesis_dataset\use_wav_raw\711010526\3092851040.wav	1	1	[2.976273775100708, 3.1093599796295166, 2.6621921062469482, 1.2333873510360718, 0.7106257677078247, 2.7354722023010254]	fn	1	1
1499	1499	1524	jd	cy_676426960_2343431512.wav	D:\hc--document\all text\P8_medical\thesis_dataset\use_wav_raw\676426960\2343431512.wav	1	2	[2.981194496154785, 3.2161128520965576, 3.842543840408325, 0.8915082216262817, 1.198500633239746, 0.999703586101532]	jd	1	2
1500	1500	852	jd	cy_722317515_3342652990.wav	D:\hc--document\all text\P8_medical\thesis_dataset\use_wav_raw\722317515\3342652990.wav	1	2	[2.6162054538726807, 1.4344936609268188, 1.0214552879333496, 2.2367630004882812, 1.1483467817306519, 3.456042766571045]	yl	0	5
1501	1501	1348	general	dx_77101672_21751271.wav	D:\hc--document\all text\P8_medical\thesis_dataset\use_wav_raw\77101672\21751271.wav	1	0	[2.931727886199951, 2.7979419231414795, 3.529787063598633, 1.0467331409454346, 1.3997440338134766, 0.9949012398719788]	jd	0	2
1502	1502	1090	yl	dx_89086583_27595300.wav	D:\hc--document\all text\P8_medical\thesis_dataset\use_wav_raw\89086583\27595300.wav	1	5	[3.1774442195892334, 3.5599958896636963, 3.8611817359924316, 1.2043882608413696, 1.347717523574829, 1.4435765743255615]	jd	0	2
1503	1503	1505	wz	cy_624373727_1924230944.wav	D:\hc--document\all text\P8_medical\thesis_dataset\use_wav_raw\624373727\1924230944.wav	1	3	[3.391880750656128, 0.8810468912124634, 1.469749927520752, 2.8098390102386475, 2.628453016281128, 2.042656660079956]	general	0	0
[truncated: 92 more rows]
