# Supplementary material for: Tone classification of online medical services based on 1DCNN-BiLSTM
Source: PeerJ Comput Sci. 2024 Sep 23;10:e2325. doi: 10.7717/peerj-cs.2325 (PMC11623085; doi:10.7717/peerj-cs.2325)
Supplement: Supplemental Information 5 — To execute the audio code, use this in conjunction with the combined dataset at figshare: Huang, Cheng (2024). Raw Data .zip. figshare. Dataset. https://doi.org/10.6084/m9.figshare.25013849.v2. [file peerj-cs-10-2325-s005.zip › Code/result/data_bilstm_layer2_new.csv]

	Unnamed: 0	wav_id	new_label	name	file_path_wav	is_validation	label_score	label_predict_list	label_predict_str	auc_right	label_predict_score
0	0	135	yl	cy_693072784_2703029380.wav	D:\hc--document\all text\P8_medical\thesis_dataset\use_wav_raw\693072784\2703029380.wav	0	5	[2.405665874481201, 3.5160109996795654, 2.401667594909668, 0.9821498394012451, 0.42622536420822144, 2.3402366638183594]	fn	0	1
1	1	855	yl	cy_711596104_3104356334.wav	D:\hc--document\all text\P8_medical\thesis_dataset\use_wav_raw\711596104\3104356334.wav	0	5	[2.0456769466400146, 3.6754443645477295, 2.508089303970337, 0.49718400835990906, 0.12559738755226135, 1.8943337202072144]	fn	0	1
2	2	997	general	cy_681139528_2445938472.wav	D:\hc--document\all text\P8_medical\thesis_dataset\use_wav_raw\681139528\2445938472.wav	0	0	[2.2677090167999268, 3.324130058288574, 2.9754953384399414, 0.7805401682853699, 1.2983639240264893, 1.4854254722595215]	fn	0	1
3	3	1676	yl	cy_688002399_2594039738.wav	D:\hc--document\all text\P8_medical\thesis_dataset\use_wav_raw\688002399\2594039738.wav	0	5	[2.150447368621826, 3.294480085372925, 2.209578275680542, 0.8096736073493958, 0.3031582534313202, 1.9936870336532593]	fn	0	1
4	4	1176	yl	cy_723236735_3365571087.wav	D:\hc--document\all text\P8_medical\thesis_dataset\use_wav_raw\723236735\3365571087.wav	0	5	[2.1698858737945557, 4.064252853393555, 3.239784002304077, 0.09872343391180038, 0.725141704082489, 1.396634578704834]	fn	0	1
5	5	1286	wz	cy_628170444_1946421452.wav	D:\hc--document\all text\P8_medical\thesis_dataset\use_wav_raw\628170444\1946421452.wav	0	3	[2.9462661743164062, 1.0523545742034912, 0.923610508441925, 2.8416049480438232, 2.385040283203125, 2.1997337341308594]	general	0	0
6	6	1179	rouhe	cy_654183249_2083202798.wav	D:\hc--document\all text\P8_medical\thesis_dataset\use_wav_raw\654183249\2083202798.wav	0	4	[2.9729275703430176, 1.2439045906066895, 1.3886914253234863, 2.508190870285034, 2.8985753059387207, 1.8802168369293213]	general	0	0
7	7	1330	rouhe	cy_720434905_3300773574.wav	D:\hc--document\all text\P8_medical\thesis_dataset\use_wav_raw\720434905\3300773574.wav	0	4	[2.2509570121765137, 3.4495668411254883, 2.2610833644866943, 0.9628033638000488, 0.24305154383182526, 2.1943280696868896]	fn	0	1
8	8	258	general	cy_670191155_2212282070.wav	D:\hc--document\all text\P8_medical\thesis_dataset\use_wav_raw\670191155\2212282070.wav	0	0	[2.355360507965088, 3.325547456741333, 3.133112907409668, 0.893295407295227, 1.3487858772277832, 1.499742031097412]	fn	0	1
9	9	663	yl	cy_269729803_506756576.wav	D:\hc--document\all text\P8_medical\thesis_dataset\use_wav_raw\269729803\506756576.wav	0	5	[2.5239510536193848, 4.069602966308594, 3.251525402069092, 0.8661890625953674, 1.0508177280426025, 2.0592844486236572]	fn	0	1
10	10	1753	wz	cy_676334809_2341234440.wav	D:\hc--document\all text\P8_medical\thesis_dataset\use_wav_raw\676334809\2341234440.wav	0	3	[2.7665181159973145, 1.2123044729232788, 0.6215819716453552, 2.8992464542388916, 1.9631991386413574, 2.3739571571350098]	wz	1	3
11	11	226	yl	cy_712337646_3118077561.wav	D:\hc--document\all text\P8_medical\thesis_dataset\use_wav_raw\712337646\3118077561.wav	0	5	[2.3238770961761475, 3.867763042449951, 2.530195951461792, 0.682753324508667, 0.2978108525276184, 2.0984549522399902]	fn	0	1
12	12	1389	yl	cy_675234450_2320484320.wav	D:\hc--document\all text\P8_medical\thesis_dataset\use_wav_raw\675234450\2320484320.wav	0	5	[3.0519416332244873, 1.2562124729156494, 1.15526282787323, 2.693325996398926, 2.084536552429199, 2.122500419616699]	general	0	0
13	13	1423	general	cy_431457118_1051529742.wav	D:\hc--document\all text\P8_medical\thesis_dataset\use_wav_raw\431457118\1051529742.wav	0	0	[2.2544569969177246, 3.2691376209259033, 2.9217920303344727, 0.7073934674263, 1.2189966440200806, 1.561845064163208]	fn	0	1
14	14	810	fn	cy_700350060_2859166134.wav	D:\hc--document\all text\P8_medical\thesis_dataset\use_wav_raw\700350060\2859166134.wav	0	1	[1.9546219110488892, 3.7563555240631104, 2.6806159019470215, 0.384347528219223, 0.23882967233657837, 1.3742400407791138]	fn	1	1
15	15	120	jd	cy_686261374_2556720168.wav	D:\hc--document\all text\P8_medical\thesis_dataset\use_wav_raw\686261374\2556720168.wav	0	2	[2.7395856380462646, 0.8158581256866455, 0.397400826215744, 2.983468532562256, 1.9617652893066406, 2.4215266704559326]	wz	0	3
16	16	576	jd	cy_723602504_3373152128.wav	D:\hc--document\all text\P8_medical\thesis_dataset\use_wav_raw\723602504\3373152128.wav	0	2	[2.1846606731414795, 3.5925705432891846, 3.4531571865081787, 0.3854445219039917, 1.5305657386779785, 0.9501156210899353]	fn	0	1
17	17	1307	general	cy_714518370_3162736552.wav	D:\hc--document\all text\P8_medical\thesis_dataset\use_wav_raw\714518370\3162736552.wav	0	0	[2.0647971630096436, 3.3424315452575684, 3.092602491378784, 0.43531081080436707, 1.22672700881958, 0.97694331407547]	fn	0	1
18	18	1437	rouhe	cy_698334962_2814159004.wav	D:\hc--document\all text\P8_medical\thesis_dataset\use_wav_raw\698334962\2814159004.wav	0	4	[2.927046775817871, 1.2476749420166016, 1.5094209909439087, 2.4119205474853516, 3.1712679862976074, 1.837092638015747]	rouhe	1	4
19	19	1386	wz	cy_569720626_1636013330.wav	D:\hc--document\all text\P8_medical\thesis_dataset\use_wav_raw\569720626\1636013330.wav	0	3	[2.9554684162139893, 1.307763934135437, 1.0113420486450195, 2.877660036087036, 2.402698040008545, 2.3071348667144775]	general	0	0
20	20	1549	yl	dx_87874592_25968384.wav	D:\hc--document\all text\P8_medical\thesis_dataset\use_wav_raw\87874592\25968384.wav	0	5	[2.979158401489258, 1.4033610820770264, 1.6535019874572754, 1.90595281124115, 2.038790225982666, 1.705434799194336]	general	0	0
21	21	684	rouhe	cy_714321839_3158694010.wav	D:\hc--document\all text\P8_medical\thesis_dataset\use_wav_raw\714321839\3158694010.wav	0	4	[2.2096073627471924, 3.0852465629577637, 3.288799524307251, 0.7477754950523376, 1.8733611106872559, 0.9971671104431152]	jd	0	2
22	22	1114	yl	cy_720843353_3309441095.wav	D:\hc--document\all text\P8_medical\thesis_dataset\use_wav_raw\720843353\3309441095.wav	0	5	[2.184856414794922, 2.5332558155059814, 3.2031729221343994, 0.8921663165092468, 2.3200931549072266, 0.948244571685791]	jd	0	2
23	23	839	rouhe	cy_717104407_3223595506.wav	D:\hc--document\all text\P8_medical\thesis_dataset\use_wav_raw\717104407\3223595506.wav	0	4	[2.7662124633789062, 0.6696756482124329, 1.4886361360549927, 2.2115018367767334, 3.3160927295684814, 1.115143895149231]	rouhe	1	4
24	24	688	wz	cy_724077306_3385956078.wav	D:\hc--document\all text\P8_medical\thesis_dataset\use_wav_raw\724077306\3385956078.wav	0	3	[2.989062786102295, 1.0049183368682861, 1.1062415838241577, 2.9254090785980225, 2.4588093757629395, 1.7308200597763062]	general	0	0
25	25	1722	general	dx_90084018_28578012.wav	D:\hc--document\all text\P8_medical\thesis_dataset\use_wav_raw\90084018\28578012.wav	0	0	[3.1276347637176514, 1.7087748050689697, 1.933153510093689, 2.0487544536590576, 2.329951286315918, 1.2949854135513306]	general	1	0
26	26	374	rouhe	cy_718130972_3247311838.wav	D:\hc--document\all text\P8_medical\thesis_dataset\use_wav_raw\718130972\3247311838.wav	0	4	[2.9333579540252686, 0.873033881187439, 1.0935651063919067, 2.703763484954834, 2.998617649078369, 1.9788386821746826]	rouhe	1	4
27	27	1756	jd	cy_723346249_3367429027.wav	D:\hc--document\all text\P8_medical\thesis_dataset\use_wav_raw\723346249\3367429027.wav	0	2	[2.157233238220215, 3.41321063041687, 3.016733407974243, 0.24428656697273254, 1.109927773475647, 1.115401268005371]	fn	0	1
28	28	1688	yl	cy_633223959_1972272299.wav	D:\hc--document\all text\P8_medical\thesis_dataset\use_wav_raw\633223959\1972272299.wav	0	5	[0.8330037593841553, 1.893663763999939, 1.4558542966842651, 0.08144298195838928, 0.4201638698577881, 1.075730800628662]	fn	0	1
29	29	1220	general	dx_88789990_27287397.wav	D:\hc--document\all text\P8_medical\thesis_dataset\use_wav_raw\88789990\27287397.wav	0	0	[2.2703657150268555, 3.413907527923584, 3.9382214546203613, 0.746254563331604, 2.151771068572998, 0.5387246012687683]	jd	0	2
30	30	996	yl	cy_701680154_2888580628.wav	D:\hc--document\all text\P8_medical\thesis_dataset\use_wav_raw\701680154\2888580628.wav	0	5	[2.288403272628784, 3.4322609901428223, 1.8287657499313354, 1.1865662336349487, 0.16687744855880737, 2.5542643070220947]	fn	0	1
31	31	465	wz	cy_715301509_3180300493.wav	D:\hc--document\all text\P8_medical\thesis_dataset\use_wav_raw\715301509\3180300493.wav	0	3	[2.925960063934326, 0.811549961566925, 0.9994703531265259, 2.7595436573028564, 2.7948851585388184, 1.8129256963729858]	general	0	0
32	32	580	yl	cy_723079489_3360829974.wav	D:\hc--document\all text\P8_medical\thesis_dataset\use_wav_raw\723079489\3360829974.wav	0	5	[2.7406656742095947, 0.9374130368232727, 1.7780262231826782, 1.8289457559585571, 2.9018006324768066, 1.0307719707489014]	rouhe	0	4
33	33	942	fn	dx_90974554_29838328.wav	D:\hc--document\all text\P8_medical\thesis_dataset\use_wav_raw\90974554\29838328.wav	0	1	[2.395958185195923, 4.096580982208252, 3.397080898284912, 0.4313918352127075, 0.7640056610107422, 1.4137126207351685]	fn	1	1
34	34	1581	fn	cy_669817116_2204710056.wav	D:\hc--document\all text\P8_medical\thesis_dataset\use_wav_raw\669817116\2204710056.wav	0	1	[2.24690318107605, 3.8809235095977783, 3.4910013675689697, 0.041988734155893326, 0.7325050234794617, 0.9910901188850403]	fn	1	1
35	35	423	general	cy_713847610_3148513886.wav	D:\hc--document\all text\P8_medical\thesis_dataset\use_wav_raw\713847610\3148513886.wav	0	0	[3.1134889125823975, 1.5719480514526367, 1.8633075952529907, 2.62939715385437, 2.88531494140625, 1.9401615858078003]	general	1	0
36	36	1254	wz	dx_71543284_20107027.wav	D:\hc--document\all text\P8_medical\thesis_dataset\use_wav_raw\71543284\20107027.wav	0	3	[2.9842374324798584, 1.1680420637130737, 1.0421537160873413, 2.969653367996216, 2.2966861724853516, 2.441875696182251]	general	0	0
37	37	68	yl	cy_677870844_2374132320.wav	D:\hc--document\all text\P8_medical\thesis_dataset\use_wav_raw\677870844\2374132320.wav	0	5	[3.2180559635162354, 1.8325746059417725, 1.8649532794952393, 1.9362249374389648, 2.1755335330963135, 1.702569603919983]	general	0	0
38	38	946	general	dx_84114735_28397789.wav	D:\hc--document\all text\P8_medical\thesis_dataset\use_wav_raw\84114735\28397789.wav	0	0	[2.2829549312591553, 3.1639349460601807, 3.404057502746582, 0.8599533438682556, 1.7288572788238525, 1.1362258195877075]	jd	0	2
39	39	1266	wz	cy_655490185_2090350646.wav	D:\hc--document\all text\P8_medical\thesis_dataset\use_wav_raw\655490185\2090350646.wav	0	3	[2.7571675777435303, 0.9663300514221191, 1.3020436763763428, 2.289138078689575, 2.1124942302703857, 1.3791882991790771]	general	0	0
40	40	453	general	cy_658376768_2106455681.wav	D:\hc--document\all text\P8_medical\thesis_dataset\use_wav_raw\658376768\2106455681.wav	0	0	[3.138544797897339, 1.6524931192398071, 1.9834641218185425, 1.9374933242797852, 2.394131898880005, 1.3367159366607666]	general	1	0
41	41	1066	general	cy_714134639_3154755463.wav	D:\hc--document\all text\P8_medical\thesis_dataset\use_wav_raw\714134639\3154755463.wav	0	0	[3.033994436264038, 1.3333282470703125, 1.7692620754241943, 2.2713570594787598, 3.0533676147460938, 1.6024459600448608]	rouhe	0	4
42	42	1291	jd	cy_677211207_2359856242.wav	D:\hc--document\all text\P8_medical\thesis_dataset\use_wav_raw\677211207\2359856242.wav	0	2	[1.9013549089431763, 3.722620964050293, 3.236210346221924, 0.217036172747612, 0.8512362837791443, 1.0385875701904297]	fn	0	1
43	43	1750	wz	cy_551719617_1546131998.wav	D:\hc--document\all text\P8_medical\thesis_dataset\use_wav_raw\551719617\1546131998.wav	0	3	[2.21091890335083, 2.7481420040130615, 3.1537961959838867, 0.824444591999054, 1.8406122922897339, 0.7433171272277832]	jd	0	2
44	44	1083	rouhe	cy_721373395_3322783460.wav	D:\hc--document\all text\P8_medical\thesis_dataset\use_wav_raw\721373395\3322783460.wav	0	4	[2.7880728244781494, 0.5493661761283875, 1.4997460842132568, 2.472384452819824, 3.791034698486328, 1.0599174499511719]	rouhe	1	4
45	45	730	jd	cy_716163233_3200940119.wav	D:\hc--document\all text\P8_medical\thesis_dataset\use_wav_raw\716163233\3200940119.wav	0	2	[2.2850329875946045, 3.3968777656555176, 3.45324444770813, 0.498028427362442, 1.4601144790649414, 0.8752413392066956]	jd	1	2
46	46	1244	rouhe	cy_723648250_3374577356.wav	D:\hc--document\all text\P8_medical\thesis_dataset\use_wav_raw\723648250\3374577356.wav	0	4	[2.8789467811584473, 0.7591809630393982, 1.5663032531738281, 2.5032289028167725, 3.7113254070281982, 1.1534490585327148]	rouhe	1	4
47	47	1394	yl	cy_723246353_3364002233.wav	D:\hc--document\all text\P8_medical\thesis_dataset\use_wav_raw\723246353\3364002233.wav	0	5	[2.4305591583251953, 3.689152956008911, 2.7659223079681396, 0.7535772919654846, 0.6298505663871765, 2.1514370441436768]	fn	0	1
48	48	167	yl	cy_692091735_2680963192.wav	D:\hc--document\all text\P8_medical\thesis_dataset\use_wav_raw\692091735\2680963192.wav	0	5	[2.199434280395508, 3.4650068283081055, 1.9972302913665771, 1.0460169315338135, 0.16468073427677155, 2.6107678413391113]	fn	0	1
49	49	867	general	dx_82744302_23552766.wav	D:\hc--document\all text\P8_medical\thesis_dataset\use_wav_raw\82744302\23552766.wav	0	0	[3.29965877532959, 1.8790297508239746, 1.6905099153518677, 2.085076093673706, 1.9393067359924316, 1.9193909168243408]	general	1	0
50	50	699	jd	cy_673698592_2285770730.wav	D:\hc--document\all text\P8_medical\thesis_dataset\use_wav_raw\673698592\2285770730.wav	0	2	[2.2196009159088135, 3.355149745941162, 3.7408859729766846, 0.4435034394264221, 1.8381530046463013, 0.6471613049507141]	jd	1	2
51	51	1356	fn	cy_605896469_1826604647.wav	D:\hc--document\all text\P8_medical\thesis_dataset\use_wav_raw\605896469\1826604647.wav	0	1	[2.2206315994262695, 3.6320486068725586, 2.6351969242095947, 0.5037676692008972, 0.5657747983932495, 1.5259861946105957]	fn	1	1
52	52	1775	jd	cy_671859806_2246995004.wav	D:\hc--document\all text\P8_medical\thesis_dataset\use_wav_raw\671859806\2246995004.wav	0	2	[2.4486474990844727, 3.72538423538208, 2.8104264736175537, 1.0154110193252563, 0.7626035809516907, 2.0192747116088867]	fn	0	1
53	53	794	wz	dx_90511412_29409895.wav	D:\hc--document\all text\P8_medical\thesis_dataset\use_wav_raw\90511412\29409895.wav	0	3	[2.1776044368743896, 4.027699947357178, 3.5779623985290527, 0.17008371651172638, 0.9470955729484558, 1.1767994165420532]	fn	0	1
54	54	1007	fn	cy_717962325_3243417983.wav	D:\hc--document\all text\P8_medical\thesis_dataset\use_wav_raw\717962325\3243417983.wav	0	1	[2.292086601257324, 3.812584638595581, 2.644765853881836, 0.6896743178367615, 0.4147791862487793, 2.1047117710113525]	fn	1	1
55	55	1252	general	cy_688397768_2602596312.wav	D:\hc--document\all text\P8_medical\thesis_dataset\use_wav_raw\688397768\2602596312.wav	0	0	[2.1792092323303223, 3.285095691680908, 2.232424736022949, 0.6674613356590271, 0.4618909955024719, 2.1322951316833496]	fn	0	1
56	56	262	fn	dx_84735179_24207264.wav	D:\hc--document\all text\P8_medical\thesis_dataset\use_wav_raw\84735179\24207264.wav	0	1	[2.452383041381836, 3.5757522583007812, 2.89499568939209, 0.9914754629135132, 0.7385901212692261, 1.9935065507888794]	fn	1	1
57	57	344	jd	cy_623145049_1917882065.wav	D:\hc--document\all text\P8_medical\thesis_dataset\use_wav_raw\623145049\1917882065.wav	0	2	[2.037752866744995, 3.6287426948547363, 3.667147397994995, 0.0, 1.2300481796264648, 0.4391448497772217]	jd	1	2
58	58	1580	fn	dx_88578349_28079986.wav	D:\hc--document\all text\P8_medical\thesis_dataset\use_wav_raw\88578349\28079986.wav	0	1	[2.5724174976348877, 4.174417972564697, 3.082714557647705, 0.8951023817062378, 0.6373551487922668, 2.1027283668518066]	fn	1	1
59	59	171	yl	cy_705306106_2972138630.wav	D:\hc--document\all text\P8_medical\thesis_dataset\use_wav_raw\705306106\2972138630.wav	0	5	[2.3259363174438477, 3.0812995433807373, 2.530348777770996, 1.0731091499328613, 0.8651086688041687, 2.0582704544067383]	fn	0	1
60	60	441	general	cy_696878032_2781841578.wav	D:\hc--document\all text\P8_medical\thesis_dataset\use_wav_raw\696878032\2781841578.wav	0	0	[2.3167266845703125, 3.721971035003662, 3.4117772579193115, 0.506352961063385, 1.1367814540863037, 1.3407634496688843]	fn	0	1
61	61	493	general	cy_712078370_3113924050.wav	D:\hc--document\all text\P8_medical\thesis_dataset\use_wav_raw\712078370\3113924050.wav	0	0	[2.7942304611206055, 1.2351739406585693, 2.4548966884613037, 1.521052360534668, 3.419795513153076, 0.4098791480064392]	rouhe	0	4
62	62	1253	fn	cy_592952417_1760691791.wav	D:\hc--document\all text\P8_medical\thesis_dataset\use_wav_raw\592952417\1760691791.wav	0	1	[2.347806453704834, 4.019000053405762, 3.333876371383667, 0.41715914011001587, 0.7642040252685547, 1.0824010372161865]	fn	1	1
63	63	168	yl	cy_718191261_3249346624.wav	D:\hc--document\all text\P8_medical\thesis_dataset\use_wav_raw\718191261\3249346624.wav	0	5	[2.3852126598358154, 3.284482717514038, 1.908145546913147, 1.3709405660629272, 0.2180999219417572, 2.9588704109191895]	fn	0	1
64	64	1650	fn	cy_682380496_2471895068.wav	D:\hc--document\all text\P8_medical\thesis_dataset\use_wav_raw\682380496\2471895068.wav	0	1	[2.5524966716766357, 3.884739875793457, 2.658430576324463, 0.9189116954803467, 0.4729977250099182, 2.382840871810913]	fn	1	1
65	65	270	jd	cy_647709481_2048262227.wav	D:\hc--document\all text\P8_medical\thesis_dataset\use_wav_raw\647709481\2048262227.wav	0	2	[3.0279903411865234, 1.0006077289581299, 0.8900966644287109, 3.1104063987731934, 2.2803056240081787, 2.2367734909057617]	wz	0	3
66	66	460	general	cy_629809978_1955761241.wav	D:\hc--document\all text\P8_medical\thesis_dataset\use_wav_raw\629809978\1955761241.wav	0	0	[2.8747122287750244, 1.058898687362671, 0.6180845499038696, 3.050912618637085, 2.1366047859191895, 2.416106700897217]	wz	0	3
67	67	1509	wz	dx_90205634_28717005.wav	D:\hc--document\all text\P8_medical\thesis_dataset\use_wav_raw\90205634\28717005.wav	0	3	[2.9746506214141846, 1.1908067464828491, 0.8455134630203247, 3.03513765335083, 2.185596466064453, 2.4982166290283203]	wz	1	3
68	68	1715	general	cy_691764066_2673900344.wav	D:\hc--document\all text\P8_medical\thesis_dataset\use_wav_raw\691764066\2673900344.wav	0	0	[2.91733717918396, 1.4016042947769165, 0.8875388503074646, 2.8701610565185547, 1.9501683712005615, 2.6572022438049316]	general	1	0
69	69	645	rouhe	cy_722491289_3346568109.wav	D:\hc--document\all text\P8_medical\thesis_dataset\use_wav_raw\722491289\3346568109.wav	0	4	[3.0181190967559814, 0.8981237411499023, 1.1441304683685303, 2.836559772491455, 3.1351981163024902, 1.8928827047348022]	rouhe	1	4
70	70	1433	jd	cy_601915601_1806353276.wav	D:\hc--document\all text\P8_medical\thesis_dataset\use_wav_raw\601915601\1806353276.wav	0	2	[1.835010051727295, 3.0859076976776123, 2.891012191772461, 0.21859115362167358, 0.9113388061523438, 0.866336464881897]	fn	0	1
71	71	245	jd	cy_683894657_2505432650.wav	D:\hc--document\all text\P8_medical\thesis_dataset\use_wav_raw\683894657\2505432650.wav	0	2	[2.2010555267333984, 3.6092686653137207, 3.312311887741089, 0.34958359599113464, 0.9972800612449646, 0.9530107975006104]	fn	0	1
72	72	815	jd	cy_668663850_2181039484.wav	D:\hc--document\all text\P8_medical\thesis_dataset\use_wav_raw\668663850\2181039484.wav	0	2	[2.348879337310791, 3.6653435230255127, 3.0219295024871826, 0.7508308291435242, 0.8619590997695923, 1.504492998123169]	fn	0	1
73	73	1230	jd	cy_684712504_2523338190.wav	D:\hc--document\all text\P8_medical\thesis_dataset\use_wav_raw\684712504\2523338190.wav	0	2	[2.039177656173706, 3.3324406147003174, 3.391684055328369, 0.14000144600868225, 1.266788125038147, 0.7200319766998291]	jd	1	2
74	74	125	yl	cy_684382839_2516085086.wav	D:\hc--document\all text\P8_medical\thesis_dataset\use_wav_raw\684382839\2516085086.wav	0	5	[2.11331844329834, 3.259364366531372, 2.6263070106506348, 0.6865960359573364, 0.5646870732307434, 1.5449362993240356]	fn	0	1
75	75	1031	fn	cy_700969402_2872911954.wav	D:\hc--document\all text\P8_medical\thesis_dataset\use_wav_raw\700969402\2872911954.wav	0	1	[1.8520219326019287, 3.7634899616241455, 3.1215450763702393, 0.22038790583610535, 0.7503103613853455, 0.9516497254371643]	fn	1	1
76	76	543	rouhe	cy_686165499_2555780486.wav	D:\hc--document\all text\P8_medical\thesis_dataset\use_wav_raw\686165499\2555780486.wav	0	4	[2.7692835330963135, 0.8562104105949402, 1.4212305545806885, 2.264604091644287, 3.1774232387542725, 1.2388830184936523]	rouhe	1	4
77	77	1355	yl	cy_693122479_2703305850.wav	D:\hc--document\all text\P8_medical\thesis_dataset\use_wav_raw\693122479\2703305850.wav	0	5	[2.1839208602905273, 3.268881320953369, 2.5211033821105957, 0.6765212416648865, 0.6272521615028381, 1.8362079858779907]	fn	0	1
78	78	1226	fn	cy_159576408_217182179.wav	D:\hc--document\all text\P8_medical\thesis_dataset\use_wav_raw\159576408\217182179.wav	0	1	[2.3863322734832764, 4.290380477905273, 3.8114733695983887, 0.4186720848083496, 1.1264935731887817, 1.6075464487075806]	fn	1	1
79	79	1439	fn	cy_559752281_1584945137.wav	D:\hc--document\all text\P8_medical\thesis_dataset\use_wav_raw\559752281\1584945137.wav	0	1	[2.076014995574951, 3.8775808811187744, 3.71225643157959, 0.0, 1.1492602825164795, 0.6176528930664062]	fn	1	1
80	80	1304	general	cy_669020022_2188263930.wav	D:\hc--document\all text\P8_medical\thesis_dataset\use_wav_raw\669020022\2188263930.wav	0	0	[2.127770185470581, 3.4698429107666016, 2.8117902278900146, 0.5684508681297302, 0.5747970938682556, 1.372296929359436]	fn	0	1
81	81	1059	fn	cy_722907902_3357407674.wav	D:\hc--document\all text\P8_medical\thesis_dataset\use_wav_raw\722907902\3357407674.wav	0	1	[2.2874739170074463, 3.0533812046051025, 2.6103694438934326, 1.1357489824295044, 1.1601030826568604, 2.116715908050537]	fn	1	1
82	82	473	general	dx_91093726_30498087.wav	D:\hc--document\all text\P8_medical\thesis_dataset\use_wav_raw\91093726\30498087.wav	0	0	[2.426795244216919, 3.091022491455078, 2.6721606254577637, 1.3593963384628296, 0.8643707036972046, 2.0936994552612305]	fn	0	1
83	83	783	general	cy_679190548_2402694320.wav	D:\hc--document\all text\P8_medical\thesis_dataset\use_wav_raw\679190548\2402694320.wav	0	0	[3.1284339427948, 1.3897027969360352, 1.1546748876571655, 2.849716901779175, 2.0513994693756104, 2.2695634365081787]	general	1	0
84	84	1739	yl	cy_701904886_2893583928.wav	D:\hc--document\all text\P8_medical\thesis_dataset\use_wav_raw\701904886\2893583928.wav	0	5	[2.8185133934020996, 1.128157615661621, 0.46704229712486267, 2.9562249183654785, 2.0004658699035645, 2.796872854232788]	wz	0	3
85	85	539	wz	cy_669475492_2197604482.wav	D:\hc--document\all text\P8_medical\thesis_dataset\use_wav_raw\669475492\2197604482.wav	0	3	[2.007906198501587, 3.5175106525421143, 3.465794086456299, 0.10606224834918976, 1.053979516029358, 0.7150790095329285]	fn	0	1
86	86	113	yl	cy_589631754_1743301268.wav	D:\hc--document\all text\P8_medical\thesis_dataset\use_wav_raw\589631754\1743301268.wav	0	5	[2.3371176719665527, 3.6272120475769043, 2.684734582901001, 0.824671745300293, 0.7901648283004761, 1.9609971046447754]	fn	0	1
87	87	328	general	dx_91544226_30803032.wav	D:\hc--document\all text\P8_medical\thesis_dataset\use_wav_raw\91544226\30803032.wav	0	0	[2.303194046020508, 3.0765044689178467, 2.987185478210449, 1.0428662300109863, 1.1213269233703613, 1.1919569969177246]	fn	0	1
88	88	1188	general	cy_672270902_2255946676.wav	D:\hc--document\all text\P8_medical\thesis_dataset\use_wav_raw\672270902\2255946676.wav	0	0	[2.2070200443267822, 3.3053669929504395, 3.777939558029175, 0.3174206614494324, 1.9774901866912842, 0.46776148676872253]	jd	0	2
89	89	774	rouhe	cy_724595875_3397252397.wav	D:\hc--document\all text\P8_medical\thesis_dataset\use_wav_raw\724595875\3397252397.wav	0	4	[2.9924726486206055, 1.3263448476791382, 1.8166155815124512, 2.4483320713043213, 3.462005853652954, 1.7490694522857666]	rouhe	1	4
90	90	804	fn	dx_87163153_24912922.wav	D:\hc--document\all text\P8_medical\thesis_dataset\use_wav_raw\87163153\24912922.wav	0	1	[2.5310816764831543, 4.1188836097717285, 3.229356050491333, 0.7812783122062683, 0.908806324005127, 2.4680089950561523]	fn	1	1
91	91	398	general	cy_715946735_3196417168.wav	D:\hc--document\all text\P8_medical\thesis_dataset\use_wav_raw\715946735\3196417168.wav	0	0	[2.248413324356079, 3.386141538619995, 2.766420364379883, 0.8512864112854004, 0.8788900375366211, 1.55739426612854]	fn	0	1
92	92	249	wz	cy_716857047_3217113543.wav	D:\hc--document\all text\P8_medical\thesis_dataset\use_wav_raw\716857047\3217113543.wav	0	3	[2.950530767440796, 1.2679682970046997, 0.8922711610794067, 2.9509918689727783, 2.4113471508026123, 2.223860025405884]	wz	1	3
93	93	667	wz	dx_92709074_32415960.wav	D:\hc--document\all text\P8_medical\thesis_dataset\use_wav_raw\92709074\32415960.wav	0	3	[2.9852194786071777, 1.0278273820877075, 0.9529557824134827, 2.9570131301879883, 2.592197895050049, 2.192927598953247]	general	0	0
94	94	1617	general	cy_700922004_2871846426.wav	D:\hc--document\all text\P8_medical\thesis_dataset\use_wav_raw\700922004\2871846426.wav	0	0	[3.191969394683838, 2.0199379920959473, 2.4579789638519287, 1.7844566106796265, 2.779616594314575, 1.6135573387145996]	general	1	0
95	95	1536	jd	cy_714843556_3169988658.wav	D:\hc--document\all text\P8_medical\thesis_dataset\use_wav_raw\714843556\3169988658.wav	0	2	[2.371504306793213, 3.1216607093811035, 3.320924758911133, 0.8679587841033936, 1.7889052629470825, 1.2763867378234863]	jd	1	2
96	96	1170	general	cy_720900895_3310562420.wav	D:\hc--document\all text\P8_medical\thesis_dataset\use_wav_raw\720900895\3310562420.wav	0	0	[2.178009033203125, 3.288090467453003, 2.285144090652466, 1.0014580488204956, 0.5153665542602539, 1.7266348600387573]	fn	0	1
97	97	1153	jd	dx_78671297_22342730.wav	D:\hc--document\all text\P8_medical\thesis_dataset\use_wav_raw\78671297\22342730.wav	0	2	[2.471308708190918, 3.744189977645874, 3.2689788341522217, 0.55384761095047, 1.035280466079712, 1.578813076019287]	fn	0	1
98	98	420	wz	cy_723552549_3371714244.wav	D:\hc--document\all text\P8_medical\thesis_dataset\use_wav_raw\723552549\3371714244.wav	0	3	[2.3751463890075684, 3.1751224994659424, 3.4304873943328857, 0.6128798723220825, 1.6324197053909302, 0.889640748500824]	jd	0	2
99	99	1530	jd	dx_78000279_22092514.wav	D:\hc--document\all text\P8_medical\thesis_dataset\use_wav_raw\78000279\22092514.wav	0	2	[3.2559540271759033, 1.5763399600982666, 1.9699511528015137, 2.307694435119629, 2.712877035140991, 1.5985167026519775]	general	0	0
100	100	680	wz	cy_719110890_3269564007.wav	D:\hc--document\all text\P8_medical\thesis_dataset\use_wav_raw\719110890\3269564007.wav	0	3	[2.040513277053833, 2.979139804840088, 3.564295530319214, 0.4837251901626587, 1.8152410984039307, 0.604982852935791]	jd	0	2
101	101	108	rouhe	cy_722567386_3348512855.wav	D:\hc--document\all text\P8_medical\thesis_dataset\use_wav_raw\722567386\3348512855.wav	0	4	[2.9943771362304688, 1.2818033695220947, 1.8989083766937256, 2.379864454269409, 3.603485107421875, 1.2693450450897217]	rouhe	1	4
102	102	1133	rouhe	cy_720943487_3312299800.wav	D:\hc--document\all text\P8_medical\thesis_dataset\use_wav_raw\720943487\3312299800.wav	0	4	[3.0400712490081787, 1.4660574197769165, 1.9618935585021973, 1.8010574579238892, 2.6469643115997314, 1.2768265008926392]	general	0	0
103	103	608	fn	dx_70372640_21407503.wav	D:\hc--document\all text\P8_medical\thesis_dataset\use_wav_raw\70372640\21407503.wav	0	1	[2.2725112438201904, 3.909719944000244, 3.715071201324463, 0.28362908959388733, 1.3268183469772339, 0.939004123210907]	fn	1	1
104	104	1408	wz	cy_716668241_3214240045.wav	D:\hc--document\all text\P8_medical\thesis_dataset\use_wav_raw\716668241\3214240045.wav	0	3	[2.873814821243286, 0.91590815782547, 0.3584604859352112, 3.1895501613616943, 2.056927442550659, 2.5947303771972656]	wz	1	3
105	105	1630	general	dx_90873055_30265906.wav	D:\hc--document\all text\P8_medical\thesis_dataset\use_wav_raw\90873055\30265906.wav	0	0	[2.421729564666748, 3.2251901626586914, 3.177234172821045, 1.067187786102295, 1.4730836153030396, 1.1079858541488647]	fn	0	1
106	106	1728	yl	cy_669798354_2204288714.wav	D:\hc--document\all text\P8_medical\thesis_dataset\use_wav_raw\669798354\2204288714.wav	0	5	[2.231961727142334, 2.7579469680786133, 1.8587044477462769, 0.9722344279289246, 0.5755558609962463, 2.5352585315704346]	fn	0	1
107	107	598	jd	cy_679305501_2405215566.wav	D:\hc--document\all text\P8_medical\thesis_dataset\use_wav_raw\679305501\2405215566.wav	0	2	[2.955493927001953, 1.2517967224121094, 1.3366169929504395, 2.5961177349090576, 2.4555575847625732, 1.6707483530044556]	general	0	0
108	108	424	rouhe	cy_716396489_3207067080.wav	D:\hc--document\all text\P8_medical\thesis_dataset\use_wav_raw\716396489\3207067080.wav	0	4	[2.1359338760375977, 3.476877212524414, 2.4325332641601562, 0.6391756534576416, 0.3810637891292572, 1.9044028520584106]	fn	0	1
109	109	151	yl	cy_684799127_2525209878.wav	D:\hc--document\all text\P8_medical\thesis_dataset\use_wav_raw\684799127\2525209878.wav	0	5	[2.226759433746338, 2.883152961730957, 1.883240818977356, 1.5880175828933716, 1.0869632959365845, 2.6527180671691895]	fn	0	1
110	110	984	yl	cy_721983399_3335074179.wav	D:\hc--document\all text\P8_medical\thesis_dataset\use_wav_raw\721983399\3335074179.wav	0	5	[2.981168270111084, 0.888460099697113, 0.8993964791297913, 3.1534042358398438, 2.8264224529266357, 2.321295738220215]	wz	0	3
111	111	1642	fn	cy_717886956_3241420872.wav	D:\hc--document\all text\P8_medical\thesis_dataset\use_wav_raw\717886956\3241420872.wav	0	1	[2.3036041259765625, 3.8723320960998535, 2.5300536155700684, 0.6105194687843323, 0.17474676668643951, 1.8488789796829224]	fn	1	1
112	112	534	wz	cy_711712693_3106120535.wav	D:\hc--document\all text\P8_medical\thesis_dataset\use_wav_raw\711712693\3106120535.wav	0	3	[2.9111404418945312, 1.10639488697052, 0.7177420854568481, 3.0412726402282715, 2.441441297531128, 2.5556862354278564]	wz	1	3
113	113	1142	rouhe	cy_724416927_3392862186.wav	D:\hc--document\all text\P8_medical\thesis_dataset\use_wav_raw\724416927\3392862186.wav	0	4	[2.7755513191223145, 0.8157594799995422, 1.3789712190628052, 2.678544759750366, 3.234487771987915, 1.251862645149231]	rouhe	1	4
114	114	1202	jd	dx_90866272_30229077.wav	D:\hc--document\all text\P8_medical\thesis_dataset\use_wav_raw\90866272\30229077.wav	0	2	[2.276273250579834, 3.4886527061462402, 2.5870113372802734, 0.7342037558555603, 0.32388919591903687, 1.8222784996032715]	fn	0	1
115	115	1452	jd	dx_92700338_32343617.wav	D:\hc--document\all text\P8_medical\thesis_dataset\use_wav_raw\92700338\32343617.wav	0	2	[2.5314040184020996, 4.3606038093566895, 4.071592330932617, 0.2629379630088806, 1.3970791101455688, 1.2847070693969727]	fn	0	1
116	116	605	fn	dx_72420467_20356513.wav	D:\hc--document\all text\P8_medical\thesis_dataset\use_wav_raw\72420467\20356513.wav	0	1	[2.551328420639038, 4.3683881759643555, 3.584216833114624, 0.3493445813655853, 0.5938893556594849, 1.5260556936264038]	fn	1	1
117	117	799	fn	cy_706030040_2989771268.wav	D:\hc--document\all text\P8_medical\thesis_dataset\use_wav_raw\706030040\2989771268.wav	0	1	[2.988682270050049, 1.0905683040618896, 1.258642554283142, 2.817193031311035, 3.07521390914917, 2.1305339336395264]	rouhe	0	4
118	118	79	fn	dx_90263235_29022723.wav	D:\hc--document\all text\P8_medical\thesis_dataset\use_wav_raw\90263235\29022723.wav	0	1	[2.449068307876587, 3.974691867828369, 3.2628097534179688, 0.6483978629112244, 0.861057460308075, 1.8022024631500244]	fn	1	1
119	119	320	jd	cy_679268378_2404924422.wav	D:\hc--document\all text\P8_medical\thesis_dataset\use_wav_raw\679268378\2404924422.wav	0	2	[2.171302318572998, 3.7510030269622803, 2.796511650085449, 0.5534111261367798, 0.5987437963485718, 1.4482083320617676]	fn	0	1
120	120	1738	wz	dx_82042544_31370382.wav	D:\hc--document\all text\P8_medical\thesis_dataset\use_wav_raw\82042544\31370382.wav	0	3	[2.995079517364502, 1.0962868928909302, 1.240677833557129, 2.751023530960083, 2.4811203479766846, 1.933201551437378]	general	0	0
121	121	366	general	cy_715941929_3196118840.wav	D:\hc--document\all text\P8_medical\thesis_dataset\use_wav_raw\715941929\3196118840.wav	0	0	[2.277113437652588, 3.006648540496826, 3.04573130607605, 1.0100698471069336, 1.3749936819076538, 1.1513298749923706]	jd	0	2
122	122	1446	wz	cy_696385644_2771164544.wav	D:\hc--document\all text\P8_medical\thesis_dataset\use_wav_raw\696385644\2771164544.wav	0	3	[2.8948278427124023, 1.1945581436157227, 0.6580030918121338, 3.0264039039611816, 1.993601679801941, 2.4353652000427246]	wz	1	3
123	123	629	jd	cy_433048113_1057225866.wav	D:\hc--document\all text\P8_medical\thesis_dataset\use_wav_raw\433048113\1057225866.wav	0	2	[2.289766788482666, 3.8159255981445312, 3.863521099090576, 0.30750182271003723, 1.6500314474105835, 0.6459207534790039]	jd	1	2
124	124	529	rouhe	cy_683155751_2488941140.wav	D:\hc--document\all text\P8_medical\thesis_dataset\use_wav_raw\683155751\2488941140.wav	0	4	[2.327491283416748, 3.525059223175049, 2.485830068588257, 0.7931566834449768, 0.3703444004058838, 1.879401445388794]	fn	0	1
125	125	269	wz	dx_91488433_30521091.wav	D:\hc--document\all text\P8_medical\thesis_dataset\use_wav_raw\91488433\30521091.wav	0	3	[2.9670369625091553, 1.1742967367172241, 1.9388903379440308, 2.08500599861145, 2.528874397277832, 1.1307471990585327]	general	0	0
126	126	1520	fn	cy_599599765_1794223607.wav	D:\hc--document\all text\P8_medical\thesis_dataset\use_wav_raw\599599765\1794223607.wav	0	1	[2.1175968647003174, 3.800827741622925, 3.0512444972991943, 0.2031681090593338, 0.42828503251075745, 1.3487576246261597]	fn	1	1
127	127	947	general	cy_719883377_3287371967.wav	D:\hc--document\all text\P8_medical\thesis_dataset\use_wav_raw\719883377\3287371967.wav	0	0	[2.7184362411499023, 0.8088151216506958, 0.37432727217674255, 2.9301822185516357, 2.021216869354248, 2.48321270942688]	wz	0	3
128	128	732	general	dx_91388498_30446666.wav	D:\hc--document\all text\P8_medical\thesis_dataset\use_wav_raw\91388498\30446666.wav	0	0	[2.3945436477661133, 2.591167688369751, 3.0975983142852783, 0.9461882710456848, 1.807088017463684, 0.8630661368370056]	jd	0	2
129	129	96	jd	dx_89105147_27689456.wav	D:\hc--document\all text\P8_medical\thesis_dataset\use_wav_raw\89105147\27689456.wav	0	2	[2.374124526977539, 3.4010074138641357, 3.475635051727295, 0.6250592470169067, 1.5268115997314453, 1.1804499626159668]	jd	1	2
130	130	372	fn	dx_88330246_26937835.wav	D:\hc--document\all text\P8_medical\thesis_dataset\use_wav_raw\88330246\26937835.wav	0	1	[2.6292006969451904, 3.9618356227874756, 2.9804413318634033, 1.0539911985397339, 0.8048423528671265, 2.26977801322937]	fn	1	1
131	131	1702	jd	dx_91621656_31083222.wav	D:\hc--document\all text\P8_medical\thesis_dataset\use_wav_raw\91621656\31083222.wav	0	2	[2.299382448196411, 3.084102153778076, 3.1040713787078857, 0.7706084251403809, 1.2610788345336914, 1.3681750297546387]	jd	1	2
132	132	1494	jd	dx_87140271_26880822.wav	D:\hc--document\all text\P8_medical\thesis_dataset\use_wav_raw\87140271\26880822.wav	0	2	[2.512206554412842, 3.695672035217285, 3.2439417839050293, 0.9890379905700684, 1.2244055271148682, 1.6651197671890259]	fn	0	1
133	133	789	general	cy_715071536_3176178302.wav	D:\hc--document\all text\P8_medical\thesis_dataset\use_wav_raw\715071536\3176178302.wav	0	0	[2.927104949951172, 1.1037988662719727, 0.8640469312667847, 2.8538949489593506, 2.4061336517333984, 2.5280051231384277]	general	1	0
134	134	752	general	cy_704379520_2950182458.wav	D:\hc--document\all text\P8_medical\thesis_dataset\use_wav_raw\704379520\2950182458.wav	0	0	[2.852264881134033, 0.8769242167472839, 1.3756684064865112, 2.4182567596435547, 2.6611623764038086, 1.5675479173660278]	general	1	0
135	135	980	rouhe	cy_559125393_1581846356.wav	D:\hc--document\all text\P8_medical\thesis_dataset\use_wav_raw\559125393\1581846356.wav	0	4	[2.711921453475952, 1.061630129814148, 1.5906472206115723, 1.9720261096954346, 3.222627639770508, 1.3423939943313599]	rouhe	1	4
136	136	1320	jd	cy_556474455_1569020822.wav	D:\hc--document\all text\P8_medical\thesis_dataset\use_wav_raw\556474455\1569020822.wav	0	2	[2.1408565044403076, 3.4354231357574463, 2.6861836910247803, 0.5348978042602539, 0.49598556756973267, 1.5323964357376099]	fn	0	1
137	137	925	jd	cy_717537648_3234745256.wav	D:\hc--document\all text\P8_medical\thesis_dataset\use_wav_raw\717537648\3234745256.wav	0	2	[2.2083609104156494, 3.6623964309692383, 2.4555931091308594, 0.6719812154769897, 0.19023004174232483, 1.7959425449371338]	fn	0	1
138	138	1309	jd	cy_680375227_2429116296.wav	D:\hc--document\all text\P8_medical\thesis_dataset\use_wav_raw\680375227\2429116296.wav	0	2	[2.270899534225464, 3.592817783355713, 3.715829610824585, 0.5958623886108398, 1.7188481092453003, 1.1634299755096436]	jd	1	2
139	139	692	fn	dx_91422202_30625046.wav	D:\hc--document\all text\P8_medical\thesis_dataset\use_wav_raw\91422202\30625046.wav	0	1	[2.405834197998047, 3.797698497772217, 3.011481761932373, 0.7359449863433838, 0.5734050273895264, 1.6249470710754395]	fn	1	1
140	140	1653	fn	cy_664247814_2139327542.wav	D:\hc--document\all text\P8_medical\thesis_dataset\use_wav_raw\664247814\2139327542.wav	0	1	[2.2933828830718994, 3.424616575241089, 3.1142685413360596, 0.6258550882339478, 0.9871283769607544, 1.298427939414978]	fn	1	1
141	141	1119	rouhe	cy_721896032_3333327390.wav	D:\hc--document\all text\P8_medical\thesis_dataset\use_wav_raw\721896032\3333327390.wav	0	4	[2.854583978652954, 0.954683780670166, 1.1727761030197144, 2.678054094314575, 2.6702992916107178, 1.738861322402954]	general	0	0
142	142	1441	fn	cy_669607669_2200348758.wav	D:\hc--document\all text\P8_medical\thesis_dataset\use_wav_raw\669607669\2200348758.wav	0	1	[2.422903299331665, 3.6103007793426514, 3.503746747970581, 0.6099305152893066, 1.491104006767273, 1.436453104019165]	fn	1	1
143	143	140	jd	cy_714880402_3171582916.wav	D:\hc--document\all text\P8_medical\thesis_dataset\use_wav_raw\714880402\3171582916.wav	0	2	[3.0839574337005615, 1.5396517515182495, 2.059159755706787, 2.114898443222046, 2.943230152130127, 1.4706120491027832]	general	0	0
144	144	502	wz	cy_681878828_2461495808.wav	D:\hc--document\all text\P8_medical\thesis_dataset\use_wav_raw\681878828\2461495808.wav	0	3	[2.4310734272003174, 2.9438939094543457, 2.760544538497925, 1.3576328754425049, 1.528803825378418, 1.6510975360870361]	fn	0	1
145	145	607	general	dx_91808805_30909809.wav	D:\hc--document\all text\P8_medical\thesis_dataset\use_wav_raw\91808805\30909809.wav	0	0	[3.0563488006591797, 1.3202118873596191, 1.2061201333999634, 2.78330135345459, 2.6219253540039062, 2.2404537200927734]	general	1	0
146	146	161	fn	cy_701742968_2889944754.wav	D:\hc--document\all text\P8_medical\thesis_dataset\use_wav_raw\701742968\2889944754.wav	0	1	[2.250741720199585, 3.985168695449829, 2.8318960666656494, 0.7952511310577393, 0.43297454714775085, 1.9199930429458618]	fn	1	1
147	147	382	jd	cy_670421305_2217106522.wav	D:\hc--document\all text\P8_medical\thesis_dataset\use_wav_raw\670421305\2217106522.wav	0	2	[2.1961655616760254, 3.8181915283203125, 3.400299310684204, 0.3610413372516632, 1.0465718507766724, 1.3367102146148682]	fn	0	1
148	148	1227	wz	cy_721117079_3315817477.wav	D:\hc--document\all text\P8_medical\thesis_dataset\use_wav_raw\721117079\3315817477.wav	0	3	[2.8605589866638184, 1.193683385848999, 0.9649072885513306, 2.5774502754211426, 2.518267869949341, 2.089568614959717]	general	0	0
149	149	622	rouhe	cy_721414308_3323437362.wav	D:\hc--document\all text\P8_medical\thesis_dataset\use_wav_raw\721414308\3323437362.wav	0	4	[2.595263719558716, 0.9255573153495789, 1.7865833044052124, 1.9449622631072998, 3.3798882961273193, 0.8605832457542419]	rouhe	1	4
150	150	717	rouhe	cy_694484586_2731842804.wav	D:\hc--document\all text\P8_medical\thesis_dataset\use_wav_raw\694484586\2731842804.wav	0	4	[2.975691556930542, 1.405466914176941, 1.631314754486084, 2.516521453857422, 3.2457265853881836, 1.9547274112701416]	rouhe	1	4
151	151	1068	fn	dx_88068742_26665799.wav	D:\hc--document\all text\P8_medical\thesis_dataset\use_wav_raw\88068742\26665799.wav	0	1	[2.52023983001709, 3.728537082672119, 3.114537239074707, 1.135046124458313, 0.8512735962867737, 1.8985810279846191]	fn	1	1
152	152	1205	jd	dx_84065317_28148820.wav	D:\hc--document\all text\P8_medical\thesis_dataset\use_wav_raw\84065317\28148820.wav	0	2	[2.237253427505493, 3.6275925636291504, 2.9077043533325195, 0.672633945941925, 0.5428252220153809, 1.4320257902145386]	fn	0	1
153	153	162	wz	cy_714570004_3164380876.wav	D:\hc--document\all text\P8_medical\thesis_dataset\use_wav_raw\714570004\3164380876.wav	0	3	[2.8719427585601807, 1.149699091911316, 0.4776989817619324, 3.0331482887268066, 1.9347658157348633, 2.6196508407592773]	wz	1	3
154	154	1194	fn	cy_675857724_2332009616.wav	D:\hc--document\all text\P8_medical\thesis_dataset\use_wav_raw\675857724\2332009616.wav	0	1	[2.019587516784668, 3.5560524463653564, 3.262876272201538, 0.18072247505187988, 0.9121848344802856, 1.076222538948059]	fn	1	1
155	155	1493	rouhe	cy_709149334_3055640752.wav	D:\hc--document\all text\P8_medical\thesis_dataset\use_wav_raw\709149334\3055640752.wav	0	4	[2.853933811187744, 0.8672759532928467, 1.2733453512191772, 2.6335651874542236, 3.2221856117248535, 1.7698551416397095]	rouhe	1	4
156	156	1081	fn	cy_716880515_3218770015.wav	D:\hc--document\all text\P8_medical\thesis_dataset\use_wav_raw\716880515\3218770015.wav	0	1	[2.061309576034546, 3.7267329692840576, 2.74629807472229, 0.31242114305496216, 0.28906360268592834, 1.3102048635482788]	fn	1	1
157	157	787	general	cy_248722531_445445853.wav	D:\hc--document\all text\P8_medical\thesis_dataset\use_wav_raw\248722531\445445853.wav	0	0	[2.277859687805176, 3.160719156265259, 3.618027687072754, 0.5738767981529236, 1.8401579856872559, 0.6826051473617554]	jd	0	2
158	158	1563	rouhe	cy_668388218_2175453376.wav	D:\hc--document\all text\P8_medical\thesis_dataset\use_wav_raw\668388218\2175453376.wav	0	4	[2.8861451148986816, 1.0704350471496582, 1.0718762874603271, 2.7118749618530273, 2.7671821117401123, 1.9424853324890137]	general	0	0
159	159	383	rouhe	dx_90109091_28722860.wav	D:\hc--document\all text\P8_medical\thesis_dataset\use_wav_raw\90109091\28722860.wav	0	4	[2.2577240467071533, 2.749277114868164, 3.215254545211792, 0.9143366813659668, 1.805841088294983, 0.6866071820259094]	jd	0	2
160	160	1151	rouhe	cy_723816946_3378423977.wav	D:\hc--document\all text\P8_medical\thesis_dataset\use_wav_raw\723816946\3378423977.wav	0	4	[2.1304636001586914, 3.016543388366699, 3.373732566833496, 0.7015838623046875, 2.0271971225738525, 0.9446419477462769]	jd	0	2
161	161	1140	wz	cy_682855461_2482311378.wav	D:\hc--document\all text\P8_medical\thesis_dataset\use_wav_raw\682855461\2482311378.wav	0	3	[2.9228134155273438, 0.8743205666542053, 0.8389526605606079, 2.9166717529296875, 2.479985237121582, 1.9028453826904297]	general	0	0
162	162	1157	fn	cy_602849955_1811015183.wav	D:\hc--document\all text\P8_medical\thesis_dataset\use_wav_raw\602849955\1811015183.wav	0	1	[2.3232507705688477, 3.8352246284484863, 2.6127302646636963, 0.8062235116958618, 0.1373395323753357, 1.9114267826080322]	fn	1	1
163	163	1758	wz	cy_615087885_1875029234.wav	D:\hc--document\all text\P8_medical\thesis_dataset\use_wav_raw\615087885\1875029234.wav	0	3	[2.4761767387390137, 3.922708511352539, 2.694383382797241, 0.8643163442611694, 0.47193145751953125, 2.35435152053833]	fn	0	1
164	164	697	wz	cy_720360068_3299712291.wav	D:\hc--document\all text\P8_medical\thesis_dataset\use_wav_raw\720360068\3299712291.wav	0	3	[2.774333953857422, 1.0570894479751587, 0.7918576002120972, 2.777172803878784, 2.3023152351379395, 2.31653094291687]	wz	1	3
165	165	447	jd	cy_681723162_2458061526.wav	D:\hc--document\all text\P8_medical\thesis_dataset\use_wav_raw\681723162\2458061526.wav	0	2	[2.249699592590332, 3.5490498542785645, 2.7641873359680176, 0.7161166071891785, 0.6949800252914429, 1.6487317085266113]	fn	0	1
166	166	1369	wz	cy_700666166_2866265612.wav	D:\hc--document\all text\P8_medical\thesis_dataset\use_wav_raw\700666166\2866265612.wav	0	3	[2.815422773361206, 0.9509661197662354, 0.25870227813720703, 3.19126296043396, 1.8724864721298218, 2.652899742126465]	wz	1	3
167	167	1705	general	dx_88717755_27395124.wav	D:\hc--document\all text\P8_medical\thesis_dataset\use_wav_raw\88717755\27395124.wav	0	0	[3.041149616241455, 1.6364667415618896, 2.1606504917144775, 1.8291511535644531, 2.5175650119781494, 1.0260666608810425]	general	1	0
168	168	1576	jd	cy_690695634_2652282074.wav	D:\hc--document\all text\P8_medical\thesis_dataset\use_wav_raw\690695634\2652282074.wav	0	2	[2.1763527393341064, 3.25727915763855, 3.384432077407837, 0.390494167804718, 1.4213863611221313, 0.702231228351593]	jd	1	2
169	169	353	jd	dx_90654848_29711141.wav	D:\hc--document\all text\P8_medical\thesis_dataset\use_wav_raw\90654848\29711141.wav	0	2	[2.4676053524017334, 4.262660026550293, 3.5275018215179443, 0.8550880551338196, 0.8922800421714783, 1.9652965068817139]	fn	0	1
170	170	397	jd	cy_682137714_2466628016.wav	D:\hc--document\all text\P8_medical\thesis_dataset\use_wav_raw\682137714\2466628016.wav	0	2	[2.1504297256469727, 3.5689868927001953, 3.2073161602020264, 0.27239635586738586, 0.9195480346679688, 1.2738125324249268]	fn	0	1
171	171	1564	general	cy_723758551_3376927259.wav	D:\hc--document\all text\P8_medical\thesis_dataset\use_wav_raw\723758551\3376927259.wav	0	0	[2.3096210956573486, 3.18942928314209, 2.7065694332122803, 1.1271549463272095, 1.1016634702682495, 1.6905044317245483]	fn	0	1
172	172	797	general	dx_90091090_28617174.wav	D:\hc--document\all text\P8_medical\thesis_dataset\use_wav_raw\90091090\28617174.wav	0	0	[2.6631343364715576, 3.4775230884552, 3.139024257659912, 1.4026167392730713, 1.6245808601379395, 1.9812030792236328]	fn	0	1
173	173	1534	general	dx_90412064_29494937.wav	D:\hc--document\all text\P8_medical\thesis_dataset\use_wav_raw\90412064\29494937.wav	0	0	[3.1153688430786133, 1.4725353717803955, 1.661770224571228, 2.1474111080169678, 2.0514347553253174, 1.583800196647644]	general	1	0
174	174	1569	general	cy_716720574_3215800305.wav	D:\hc--document\all text\P8_medical\thesis_dataset\use_wav_raw\716720574\3215800305.wav	0	0	[2.8452887535095215, 0.8956648707389832, 1.5697035789489746, 2.2148842811584473, 3.203371286392212, 1.1476433277130127]	rouhe	0	4
175	175	1362	wz	cy_444410695_1098429480.wav	D:\hc--document\all text\P8_medical\thesis_dataset\use_wav_raw\444410695\1098429480.wav	0	3	[2.9809889793395996, 1.263390302658081, 1.0419392585754395, 3.075814962387085, 2.750246524810791, 2.5225882530212402]	wz	1	3
176	176	1088	wz	cy_677628372_2368903892.wav	D:\hc--document\all text\P8_medical\thesis_dataset\use_wav_raw\677628372\2368903892.wav	0	3	[3.02988600730896, 1.2596992254257202, 1.2211940288543701, 2.6888856887817383, 2.7233693599700928, 2.07802414894104]	general	0	0
177	177	414	general	cy_694395526_2730056928.wav	D:\hc--document\all text\P8_medical\thesis_dataset\use_wav_raw\694395526\2730056928.wav	0	0	[2.9571993350982666, 0.9328688383102417, 1.187788486480713, 2.58603572845459, 2.936296224594116, 1.9624577760696411]	general	1	0
178	178	1357	fn	cy_651708503_2069532191.wav	D:\hc--document\all text\P8_medical\thesis_dataset\use_wav_raw\651708503\2069532191.wav	0	1	[2.3923685550689697, 4.088354587554932, 3.372831344604492, 0.30420994758605957, 0.674000084400177, 1.503096342086792]	fn	1	1
179	179	1745	rouhe	cy_676533421_2345373356.wav	D:\hc--document\all text\P8_medical\thesis_dataset\use_wav_raw\676533421\2345373356.wav	0	4	[3.093963861465454, 1.6830822229385376, 1.8689357042312622, 1.9025923013687134, 2.2942755222320557, 1.4006623029708862]	general	0	0
180	180	384	yl	dx_61813637_17721953.wav	D:\hc--document\all text\P8_medical\thesis_dataset\use_wav_raw\61813637\17721953.wav	0	5	[2.4476332664489746, 3.526132822036743, 2.7256999015808105, 1.0428617000579834, 0.5489408373832703, 2.1830387115478516]	fn	0	1
181	181	1189	yl	cy_679263661_2404301356.wav	D:\hc--document\all text\P8_medical\thesis_dataset\use_wav_raw\679263661\2404301356.wav	0	5	[2.219761610031128, 3.809617042541504, 3.341395616531372, 0.1445038914680481, 0.7080197930335999, 1.1934131383895874]	fn	0	1
182	182	1294	fn	cy_711883544_3109328269.wav	D:\hc--document\all text\P8_medical\thesis_dataset\use_wav_raw\711883544\3109328269.wav	0	1	[2.137829542160034, 3.5969903469085693, 2.4459125995635986, 0.45494458079338074, 0.27252814173698425, 1.6641179323196411]	fn	1	1
183	183	1460	fn	cy_670086964_2210218968.wav	D:\hc--document\all text\P8_medical\thesis_dataset\use_wav_raw\670086964\2210218968.wav	0	1	[2.3498950004577637, 4.344350814819336, 4.083941459655762, 0.3589697480201721, 1.6815370321273804, 1.0255780220031738]	fn	1	1
184	184	354	fn	cy_657066666_2099137499.wav	D:\hc--document\all text\P8_medical\thesis_dataset\use_wav_raw\657066666\2099137499.wav	0	1	[2.3348965644836426, 3.9046473503112793, 3.3032066822052, 0.399169385433197, 0.8958254456520081, 1.6359524726867676]	fn	1	1
185	185	355	rouhe	cy_722805386_3354344498.wav	D:\hc--document\all text\P8_medical\thesis_dataset\use_wav_raw\722805386\3354344498.wav	0	4	[2.107618570327759, 2.7044119834899902, 2.923797607421875, 0.9618579149246216, 1.8856924772262573, 0.8890272378921509]	jd	0	2
186	186	878	jd	cy_723334167_3366469055.wav	D:\hc--document\all text\P8_medical\thesis_dataset\use_wav_raw\723334167\3366469055.wav	0	2	[2.1772329807281494, 3.3004119396209717, 2.8868725299835205, 0.5452840328216553, 0.9642476439476013, 1.2415664196014404]	fn	0	1
187	187	1544	jd	cy_678096592_2379022644.wav	D:\hc--document\all text\P8_medical\thesis_dataset\use_wav_raw\678096592\2379022644.wav	0	2	[2.2311530113220215, 3.284839630126953, 2.599841356277466, 0.6531805992126465, 0.856208860874176, 1.6547584533691406]	fn	0	1
188	188	179	jd	dx_92936190_32373338.wav	D:\hc--document\all text\P8_medical\thesis_dataset\use_wav_raw\92936190\32373338.wav	0	2	[2.4163520336151123, 4.076472282409668, 3.398768663406372, 0.4731486737728119, 0.878432035446167, 1.3246783018112183]	fn	0	1
189	189	1571	fn	dx_89573524_28106028.wav	D:\hc--document\all text\P8_medical\thesis_dataset\use_wav_raw\89573524\28106028.wav	0	1	[2.204021692276001, 3.5330944061279297, 2.8325328826904297, 0.5447943210601807, 0.5268552303314209, 1.6384601593017578]	fn	1	1
190	190	1699	wz	cy_698224378_2811666934.wav	D:\hc--document\all text\P8_medical\thesis_dataset\use_wav_raw\698224378\2811666934.wav	0	3	[3.3487181663513184, 1.516795039176941, 1.430200219154358, 3.0003561973571777, 3.2072088718414307, 2.4268977642059326]	general	0	0
191	191	705	rouhe	cy_660100677_2116072295.wav	D:\hc--document\all text\P8_medical\thesis_dataset\use_wav_raw\660100677\2116072295.wav	0	4	[3.165318489074707, 1.3935272693634033, 1.1111078262329102, 3.1618428230285645, 2.7437634468078613, 2.6017074584960938]	general	0	0
192	192	550	fn	dx_72660323_20398681.wav	D:\hc--document\all text\P8_medical\thesis_dataset\use_wav_raw\72660323\20398681.wav	0	1	[2.453965902328491, 3.706796169281006, 2.4786267280578613, 1.0963966846466064, 0.27924835681915283, 2.239464282989502]	fn	1	1
193	193	798	fn	cy_681325538_2449998254.wav	D:\hc--document\all text\P8_medical\thesis_dataset\use_wav_raw\681325538\2449998254.wav	0	1	[2.869241237640381, 0.7806640267372131, 0.793675422668457, 2.8793530464172363, 2.6571462154388428, 1.9965814352035522]	wz	0	3
194	194	1184	fn	dx_86933504_25748939.wav	D:\hc--document\all text\P8_medical\thesis_dataset\use_wav_raw\86933504\25748939.wav	0	1	[2.5684010982513428, 3.8920905590057373, 2.894773483276367, 0.879085123538971, 0.5530206561088562, 1.929760217666626]	fn	1	1
195	195	1328	wz	cy_684201707_2512051766.wav	D:\hc--document\all text\P8_medical\thesis_dataset\use_wav_raw\684201707\2512051766.wav	0	3	[2.8914599418640137, 1.1230493783950806, 0.7922871112823486, 2.9471068382263184, 2.1646347045898438, 2.3645358085632324]	wz	1	3
196	196	237	wz	cy_684871343_2526811854.wav	D:\hc--document\all text\P8_medical\thesis_dataset\use_wav_raw\684871343\2526811854.wav	0	3	[1.9491868019104004, 3.3912312984466553, 3.9245798587799072, 0.0, 1.9775145053863525, 0.2896704375743866]	jd	0	2
197	197	519	wz	cy_712510924_3121640897.wav	D:\hc--document\all text\P8_medical\thesis_dataset\use_wav_raw\712510924\3121640897.wav	0	3	[2.3360047340393066, 2.7598142623901367, 2.367446184158325, 1.4987956285476685, 1.3051931858062744, 1.9762771129608154]	fn	0	1
198	198	333	yl	dx_91789934_30779491.wav	D:\hc--document\all text\P8_medical\thesis_dataset\use_wav_raw\91789934\30779491.wav	0	5	[2.5469281673431396, 3.8960561752319336, 2.8868892192840576, 0.7803379893302917, 0.4631759226322174, 1.8670804500579834]	fn	0	1
199	199	937	rouhe	cy_614247237_1870354565.wav	D:\hc--document\all text\P8_medical\thesis_dataset\use_wav_raw\614247237\1870354565.wav	0	4	[2.9049909114837646, 1.376595377922058, 1.7136186361312866, 2.065828800201416, 2.500958204269409, 1.348075270652771]	general	0	0
200	200	1359	rouhe	cy_703630488_2932792126.wav	D:\hc--document\all text\P8_medical\thesis_dataset\use_wav_raw\703630488\2932792126.wav	0	4	[2.941941976547241, 0.7080292105674744, 0.7852588891983032, 3.1254947185516357, 2.716641664505005, 2.186647653579712]	wz	0	3
201	201	511	jd	dx_62798936_17159192.wav	D:\hc--document\all text\P8_medical\thesis_dataset\use_wav_raw\62798936\17159192.wav	0	2	[2.385143518447876, 3.7556345462799072, 3.233865737915039, 0.5410826802253723, 1.0312988758087158, 1.4748159646987915]	fn	0	1
202	202	1643	general	cy_679641359_2412639716.wav	D:\hc--document\all text\P8_medical\thesis_dataset\use_wav_raw\679641359\2412639716.wav	0	0	[2.9993696212768555, 1.283372402191162, 1.719382882118225, 2.4014980792999268, 2.566753387451172, 1.4922887086868286]	general	1	0
203	203	1556	fn	cy_712140011_3114357306.wav	D:\hc--document\all text\P8_medical\thesis_dataset\use_wav_raw\712140011\3114357306.wav	0	1	[2.2939655780792236, 3.789440393447876, 2.520284652709961, 0.8144180178642273, 0.24585160613059998, 2.0112016201019287]	fn	1	1
204	204	385	wz	cy_654360945_2087360213.wav	D:\hc--document\all text\P8_medical\thesis_dataset\use_wav_raw\654360945\2087360213.wav	0	3	[2.5539302825927734, 0.7475664019584656, 0.7731577157974243, 2.6190555095672607, 2.148033857345581, 1.6108806133270264]	wz	1	3
205	205	1045	general	cy_703535914_2931337308.wav	D:\hc--document\all text\P8_medical\thesis_dataset\use_wav_raw\703535914\2931337308.wav	0	0	[2.2066497802734375, 3.210859537124634, 2.462092876434326, 0.8520371913909912, 0.5463155508041382, 1.7719578742980957]	fn	0	1
206	206	777	wz	cy_714071784_3152837321.wav	D:\hc--document\all text\P8_medical\thesis_dataset\use_wav_raw\714071784\3152837321.wav	0	3	[2.6994447708129883, 0.8751580119132996, 0.6796987056732178, 2.8930933475494385, 2.2792515754699707, 2.3229377269744873]	wz	1	3
207	207	1121	general	cy_680917326_2441094002.wav	D:\hc--document\all text\P8_medical\thesis_dataset\use_wav_raw\680917326\2441094002.wav	0	0	[2.0684776306152344, 2.999173879623413, 2.454957962036133, 1.0504783391952515, 0.9007461667060852, 1.7671308517456055]	fn	0	1
208	208	1568	yl	cy_553189053_1553192969.wav	D:\hc--document\all text\P8_medical\thesis_dataset\use_wav_raw\553189053\1553192969.wav	0	5	[2.287349224090576, 3.1927125453948975, 3.266305685043335, 0.8512197732925415, 1.6334211826324463, 1.1003174781799316]	jd	0	2
209	209	1485	yl	cy_702469218_2905935704.wav	D:\hc--document\all text\P8_medical\thesis_dataset\use_wav_raw\702469218\2905935704.wav	0	5	[2.946359157562256, 1.1442975997924805, 0.6751152873039246, 2.8370771408081055, 2.018373966217041, 2.4193477630615234]	general	0	0
210	210	896	yl	cy_679815270_2416495694.wav	D:\hc--document\all text\P8_medical\thesis_dataset\use_wav_raw\679815270\2416495694.wav	0	5	[2.324242353439331, 3.381556272506714, 2.27740216255188, 0.9237595200538635, 0.20399020612239838, 2.1702017784118652]	fn	0	1
211	211	968	rouhe	cy_633692116_1974902246.wav	D:\hc--document\all text\P8_medical\thesis_dataset\use_wav_raw\633692116\1974902246.wav	0	4	[2.4088287353515625, 3.638918399810791, 2.4799411296844482, 1.094866394996643, 0.4771733283996582, 2.1629953384399414]	fn	0	1
212	212	870	fn	cy_724191805_3387662675.wav	D:\hc--document\all text\P8_medical\thesis_dataset\use_wav_raw\724191805\3387662675.wav	0	1	[2.3603832721710205, 3.8733086585998535, 2.6836071014404297, 0.8298655152320862, 0.47786447405815125, 2.2487246990203857]	fn	1	1
213	213	305	general	cy_684673063_2522586172.wav	D:\hc--document\all text\P8_medical\thesis_dataset\use_wav_raw\684673063\2522586172.wav	0	0	[2.987659215927124, 1.3728588819503784, 1.3660253286361694, 2.6418237686157227, 2.8382232189178467, 2.0991098880767822]	general	1	0
214	214	1156	yl	dx_91263415_30182852.wav	D:\hc--document\all text\P8_medical\thesis_dataset\use_wav_raw\91263415\30182852.wav	0	5	[2.686656951904297, 2.403963565826416, 2.0106425285339355, 1.5231750011444092, 1.3829108476638794, 2.2261574268341064]	general	0	0
215	215	164	fn	dx_84077211_28199438.wav	D:\hc--document\all text\P8_medical\thesis_dataset\use_wav_raw\84077211\28199438.wav	0	1	[2.3678526878356934, 3.6052582263946533, 2.848483085632324, 0.6291360259056091, 0.5621414184570312, 1.681349754333496]	fn	1	1
216	216	1761	general	dx_92182539_31496260.wav	D:\hc--document\all text\P8_medical\thesis_dataset\use_wav_raw\92182539\31496260.wav	0	0	[3.361717939376831, 2.2040257453918457, 2.6226565837860107, 2.066089630126953, 3.169027090072632, 1.8299118280410767]	general	1	0
217	217	381	wz	cy_696249556_2768928014.wav	D:\hc--document\all text\P8_medical\thesis_dataset\use_wav_raw\696249556\2768928014.wav	0	3	[2.8784234523773193, 1.2658758163452148, 0.7820879220962524, 3.04538631439209, 2.0542051792144775, 2.741823434829712]	wz	1	3
218	218	842	jd	cy_674567771_2304261874.wav	D:\hc--document\all text\P8_medical\thesis_dataset\use_wav_raw\674567771\2304261874.wav	0	2	[2.217953681945801, 3.7896080017089844, 2.975276231765747, 0.5576444268226624, 0.5697070360183716, 1.513617753982544]	fn	0	1
219	219	85	general	cy_671610273_2241801158.wav	D:\hc--document\all text\P8_medical\thesis_dataset\use_wav_raw\671610273\2241801158.wav	0	0	[2.3970494270324707, 3.514193058013916, 3.5551230907440186, 0.911312997341156, 1.7869434356689453, 1.3319108486175537]	jd	0	2
220	220	301	wz	dx_88164185_28089482.wav	D:\hc--document\all text\P8_medical\thesis_dataset\use_wav_raw\88164185\28089482.wav	0	3	[3.0050735473632812, 1.3834069967269897, 1.5858383178710938, 2.379199981689453, 2.0926053524017334, 1.468406319618225]	general	0	0
221	221	694	wz	dx_90887975_30374429.wav	D:\hc--document\all text\P8_medical\thesis_dataset\use_wav_raw\90887975\30374429.wav	0	3	[2.933732032775879, 1.302192211151123, 1.4767732620239258, 2.526766777038574, 2.7710683345794678, 1.6284770965576172]	general	0	0
222	222	1689	jd	dx_42783006_10913746.wav	D:\hc--document\all text\P8_medical\thesis_dataset\use_wav_raw\42783006\10913746.wav	0	2	[2.514164924621582, 3.7268190383911133, 3.041187286376953, 0.7750454545021057, 0.8333261013031006, 1.5747828483581543]	fn	0	1
223	223	863	yl	cy_691806605_2675031612.wav	D:\hc--document\all text\P8_medical\thesis_dataset\use_wav_raw\691806605\2675031612.wav	0	5	[2.2177577018737793, 3.2362232208251953, 2.4293627738952637, 0.8157063722610474, 0.7274699807167053, 1.9411802291870117]	fn	0	1
224	224	1421	general	dx_92462249_31819509.wav	D:\hc--document\all text\P8_medical\thesis_dataset\use_wav_raw\92462249\31819509.wav	0	0	[2.531207799911499, 4.045222759246826, 3.410134792327881, 0.660349428653717, 0.939765989780426, 1.6348707675933838]	fn	0	1
225	225	1737	jd	cy_724223711_3389579617.wav	D:\hc--document\all text\P8_medical\thesis_dataset\use_wav_raw\724223711\3389579617.wav	0	2	[2.3361408710479736, 3.5770084857940674, 3.0135338306427, 0.7071924209594727, 0.956928014755249, 1.4204161167144775]	fn	0	1
226	226	1779	general	dx_90524113_29480546.wav	D:\hc--document\all text\P8_medical\thesis_dataset\use_wav_raw\90524113\29480546.wav	0	0	[2.4258952140808105, 3.6018073558807373, 3.0422322750091553, 0.7158587574958801, 0.9831621646881104, 1.6113042831420898]	fn	0	1
227	227	1562	general	cy_668900069_2185888476.wav	D:\hc--document\all text\P8_medical\thesis_dataset\use_wav_raw\668900069\2185888476.wav	0	0	[3.123914957046509, 1.4620252847671509, 1.481190800666809, 2.635624647140503, 2.359893798828125, 2.025949001312256]	general	1	0
228	228	981	fn	dx_54326928_14435966.wav	D:\hc--document\all text\P8_medical\thesis_dataset\use_wav_raw\54326928\14435966.wav	0	1	[2.9246842861175537, 1.1350992918014526, 0.8557479977607727, 2.890777826309204, 2.0317864418029785, 2.3137197494506836]	general	0	0
229	229	1014	rouhe	cy_715870668_3194561052.wav	D:\hc--document\all text\P8_medical\thesis_dataset\use_wav_raw\715870668\3194561052.wav	0	4	[2.9810280799865723, 1.5242727994918823, 2.1828739643096924, 1.9109866619110107, 2.851854085922241, 0.9958494305610657]	general	0	0
230	230	1262	yl	dx_87139441_26877361.wav	D:\hc--document\all text\P8_medical\thesis_dataset\use_wav_raw\87139441\26877361.wav	0	5	[2.511868953704834, 3.67060923576355, 2.4937751293182373, 1.2846887111663818, 0.3295917510986328, 2.5345752239227295]	fn	0	1
231	231	600	fn	dx_90531699_29524345.wav	D:\hc--document\all text\P8_medical\thesis_dataset\use_wav_raw\90531699\29524345.wav	0	1	[2.5440351963043213, 3.8011248111724854, 2.6818196773529053, 0.980376124382019, 0.3943374752998352, 2.1177523136138916]	fn	1	1
232	232	982	jd	cy_724096855_3385753834.wav	D:\hc--document\all text\P8_medical\thesis_dataset\use_wav_raw\724096855\3385753834.wav	0	2	[2.0746774673461914, 3.3261537551879883, 2.5715436935424805, 0.5029778480529785, 0.49328163266181946, 1.415489673614502]	fn	0	1
233	233	81	fn	dx_48356152_12671926.wav	D:\hc--document\all text\P8_medical\thesis_dataset\use_wav_raw\48356152\12671926.wav	0	1	[2.36602520942688, 4.114830017089844, 3.129163980484009, 0.4409460425376892, 0.30177655816078186, 1.7072407007217407]	fn	1	1
234	234	532	general	cy_674323954_2299000992.wav	D:\hc--document\all text\P8_medical\thesis_dataset\use_wav_raw\674323954\2299000992.wav	0	0	[2.1424126625061035, 2.9292335510253906, 3.0883541107177734, 0.8006287813186646, 1.6724069118499756, 1.3345712423324585]	jd	0	2
235	235	518	fn	cy_670975327_2228616590.wav	D:\hc--document\all text\P8_medical\thesis_dataset\use_wav_raw\670975327\2228616590.wav	0	1	[2.247410774230957, 3.6330175399780273, 2.6945154666900635, 0.5997565984725952, 0.5198243260383606, 1.754310131072998]	fn	1	1
236	236	340	jd	dx_81387033_23177790.wav	D:\hc--document\all text\P8_medical\thesis_dataset\use_wav_raw\81387033\23177790.wav	0	2	[2.595548391342163, 3.61098313331604, 3.3282289505004883, 0.7897741198539734, 1.2407134771347046, 1.3945958614349365]	fn	0	1
237	237	994	fn	cy_717611825_3235293624.wav	D:\hc--document\all text\P8_medical\thesis_dataset\use_wav_raw\717611825\3235293624.wav	0	1	[2.3594629764556885, 3.875898599624634, 2.5223424434661865, 0.839752733707428, 0.3083561360836029, 2.140885353088379]	fn	1	1
238	238	387	rouhe	dx_90602630_29426643.wav	D:\hc--document\all text\P8_medical\thesis_dataset\use_wav_raw\90602630\29426643.wav	0	4	[2.9883131980895996, 1.1769148111343384, 1.696402907371521, 2.2853567600250244, 2.51244854927063, 1.3082385063171387]	general	0	0
239	239	507	rouhe	cy_578868452_1685396744.wav	D:\hc--document\all text\P8_medical\thesis_dataset\use_wav_raw\578868452\1685396744.wav	0	4	[3.0410985946655273, 1.5015690326690674, 1.5570486783981323, 2.2999160289764404, 2.760258436203003, 2.069256544113159]	general	0	0
240	240	499	fn	cy_682250053_2469006508.wav	D:\hc--document\all text\P8_medical\thesis_dataset\use_wav_raw\682250053\2469006508.wav	0	1	[2.275977611541748, 4.055745601654053, 3.3112361431121826, 0.2732061743736267, 0.640304446220398, 1.6886380910873413]	fn	1	1
241	241	1663	yl	cy_714649681_3166482216.wav	D:\hc--document\all text\P8_medical\thesis_dataset\use_wav_raw\714649681\3166482216.wav	0	5	[3.121738910675049, 1.3139753341674805, 0.9558351039886475, 3.2733070850372314, 2.5825891494750977, 2.701305866241455]	wz	0	3
242	242	111	general	cy_677459191_2365269458.wav	D:\hc--document\all text\P8_medical\thesis_dataset\use_wav_raw\677459191\2365269458.wav	0	0	[2.403683662414551, 3.7053842544555664, 3.35239577293396, 0.6881743669509888, 1.2195566892623901, 1.4064701795578003]	fn	0	1
243	243	63	yl	cy_692536604_2690848516.wav	D:\hc--document\all text\P8_medical\thesis_dataset\use_wav_raw\692536604\2690848516.wav	0	5	[2.287593126296997, 3.6080610752105713, 2.4214212894439697, 0.9860127568244934, 0.5150722861289978, 2.385521650314331]	fn	0	1
244	244	1769	fn	cy_723623232_3374737823.wav	D:\hc--document\all text\P8_medical\thesis_dataset\use_wav_raw\723623232\3374737823.wav	0	1	[2.1569981575012207, 3.602322578430176, 2.350917100906372, 0.5706937313079834, 0.19796307384967804, 1.9209198951721191]	fn	1	1
245	245	175	general	cy_231638915_396766914.wav	D:\hc--document\all text\P8_medical\thesis_dataset\use_wav_raw\231638915\396766914.wav	0	0	[2.411510467529297, 4.498682975769043, 4.133240699768066, 0.09784530848264694, 1.0805822610855103, 1.0188121795654297]	fn	0	1
246	246	200	yl	dx_45581028_11690750.wav	D:\hc--document\all text\P8_medical\thesis_dataset\use_wav_raw\45581028\11690750.wav	0	5	[2.487644672393799, 3.8774187564849854, 2.7298667430877686, 0.8067975044250488, 0.212887704372406, 2.2439661026000977]	fn	0	1
247	247	821	yl	cy_669782030_2203917866.wav	D:\hc--document\all text\P8_medical\thesis_dataset\use_wav_raw\669782030\2203917866.wav	0	5	[2.430588483810425, 3.960224151611328, 2.6932170391082764, 0.7162092328071594, 0.13026820123195648, 2.228822708129883]	fn	0	1
248	248	835	jd	cy_722168333_3339564897.wav	D:\hc--document\all text\P8_medical\thesis_dataset\use_wav_raw\722168333\3339564897.wav	0	2	[2.1749072074890137, 3.412609577178955, 3.386579990386963, 0.46098190546035767, 1.462325930595398, 0.6508153676986694]	fn	0	1
249	249	1159	jd	cy_722007951_3336601462.wav	D:\hc--document\all text\P8_medical\thesis_dataset\use_wav_raw\722007951\3336601462.wav	0	2	[2.2314352989196777, 3.4218757152557373, 2.3029568195343018, 0.7403349280357361, 0.1949719786643982, 2.0496609210968018]	fn	0	1
250	250	235	general	cy_640797461_2013377105.wav	D:\hc--document\all text\P8_medical\thesis_dataset\use_wav_raw\640797461\2013377105.wav	0	0	[2.4295835494995117, 3.545435667037964, 3.7286362648010254, 0.7844812273979187, 1.9724485874176025, 1.2266571521759033]	jd	0	2
251	251	1038	general	dx_89505854_32243195.wav	D:\hc--document\all text\P8_medical\thesis_dataset\use_wav_raw\89505854\32243195.wav	0	0	[2.8031973838806152, 1.7010202407836914, 1.9847452640533447, 1.5103992223739624, 1.9448105096817017, 1.514396071434021]	general	1	0
252	252	1501	wz	dx_87048170_26355219.wav	D:\hc--document\all text\P8_medical\thesis_dataset\use_wav_raw\87048170\26355219.wav	0	3	[2.9926211833953857, 1.104356050491333, 0.9949767589569092, 2.931640386581421, 2.642535924911499, 2.0682644844055176]	general	0	0
253	253	1288	fn	cy_720202026_3295439297.wav	D:\hc--document\all text\P8_medical\thesis_dataset\use_wav_raw\720202026\3295439297.wav	0	1	[2.478391408920288, 3.8435349464416504, 2.6473169326782227, 0.8785257339477539, 0.37341779470443726, 2.454908609390259]	fn	1	1
254	254	935	general	dx_90857370_29846242.wav	D:\hc--document\all text\P8_medical\thesis_dataset\use_wav_raw\90857370\29846242.wav	0	0	[2.4446239471435547, 3.431074619293213, 3.046766757965088, 1.238632321357727, 1.11007559299469, 1.7839267253875732]	fn	0	1
255	255	109	jd	dx_84002155_30493501.wav	D:\hc--document\all text\P8_medical\thesis_dataset\use_wav_raw\84002155\30493501.wav	0	2	[3.218506336212158, 1.4152960777282715, 1.1323012113571167, 2.9961435794830322, 2.478041648864746, 2.5210390090942383]	general	0	0
256	256	154	general	cy_178002072_263063240.wav	D:\hc--document\all text\P8_medical\thesis_dataset\use_wav_raw\178002072\263063240.wav	0	0	[2.4395084381103516, 3.5868189334869385, 3.123440980911255, 1.0476436614990234, 1.250303030014038, 1.7412972450256348]	fn	0	1
257	257	1592	fn	cy_709863616_3069958162.wav	D:\hc--document\all text\P8_medical\thesis_dataset\use_wav_raw\709863616\3069958162.wav	0	1	[2.605151414871216, 2.6068623065948486, 2.365934133529663, 1.408644437789917, 1.5305129289627075, 1.6483972072601318]	fn	1	1
258	258	1492	fn	cy_719729442_3284966700.wav	D:\hc--document\all text\P8_medical\thesis_dataset\use_wav_raw\719729442\3284966700.wav	0	1	[2.3529036045074463, 3.6082327365875244, 2.7693960666656494, 0.707560122013092, 0.5757607221603394, 1.8633863925933838]	fn	1	1
259	259	1034	rouhe	dx_89688608_29283668.wav	D:\hc--document\all text\P8_medical\thesis_dataset\use_wav_raw\89688608\29283668.wav	0	4	[2.870144844055176, 1.0799200534820557, 1.2860814332962036, 2.5445713996887207, 2.5104167461395264, 1.797318458557129]	general	0	0
260	260	1028	fn	dx_84251808_26963257.wav	D:\hc--document\all text\P8_medical\thesis_dataset\use_wav_raw\84251808\26963257.wav	0	1	[2.1820316314697266, 4.63447904586792, 3.851531982421875, 0.20345436036586761, 0.7497355341911316, 1.3057328462600708]	fn	1	1
261	261	1448	wz	dx_90476239_29205955.wav	D:\hc--document\all text\P8_medical\thesis_dataset\use_wav_raw\90476239\29205955.wav	0	3	[2.2291014194488525, 3.198383092880249, 3.569883108139038, 0.6715384721755981, 1.750571370124817, 0.9022663235664368]	jd	0	2
262	262	581	fn	cy_638183504_1999456325.wav	D:\hc--document\all text\P8_medical\thesis_dataset\use_wav_raw\638183504\1999456325.wav	0	1	[2.245413303375244, 3.749743700027466, 2.536198139190674, 0.908322274684906, 0.2213975042104721, 2.0533053874969482]	fn	1	1
263	263	857	rouhe	dx_89256673_31477842.wav	D:\hc--document\all text\P8_medical\thesis_dataset\use_wav_raw\89256673\31477842.wav	0	4	[2.282397985458374, 3.042206287384033, 2.873826265335083, 1.1026362180709839, 1.1348456144332886, 1.6575881242752075]	fn	0	1
264	264	357	yl	cy_720922051_3312582145.wav	D:\hc--document\all text\P8_medical\thesis_dataset\use_wav_raw\720922051\3312582145.wav	0	5	[2.0828073024749756, 2.8039920330047607, 3.5334603786468506, 0.4058988392353058, 2.420612096786499, 0.6847925782203674]	jd	0	2
265	265	872	wz	cy_557725682_1575050687.wav	D:\hc--document\all text\P8_medical\thesis_dataset\use_wav_raw\557725682\1575050687.wav	0	3	[2.12217116355896, 3.5781922340393066, 3.4295735359191895, 0.2966151237487793, 1.389233112335205, 0.9342926740646362]	fn	0	1
266	266	854	fn	cy_714315642_3158426031.wav	D:\hc--document\all text\P8_medical\thesis_dataset\use_wav_raw\714315642\3158426031.wav	0	1	[2.180189609527588, 3.616994857788086, 2.882568359375, 0.19874146580696106, 0.5379769206047058, 1.321135401725769]	fn	1	1
267	267	843	fn	cy_679965519_2419859336.wav	D:\hc--document\all text\P8_medical\thesis_dataset\use_wav_raw\679965519\2419859336.wav	0	1	[2.0277347564697266, 3.503230571746826, 3.2907187938690186, 0.13625596463680267, 1.1216984987258911, 0.8612142205238342]	fn	1	1
268	268	1147	wz	cy_167014927_236437646.wav	D:\hc--document\all text\P8_medical\thesis_dataset\use_wav_raw\167014927\236437646.wav	0	3	[2.5305721759796143, 3.506178855895996, 3.3611695766448975, 1.4720008373260498, 1.8482261896133423, 1.9199895858764648]	fn	0	1
269	269	325	fn	cy_678157101_2380279658.wav	D:\hc--document\all text\P8_medical\thesis_dataset\use_wav_raw\678157101\2380279658.wav	0	1	[2.278527021408081, 3.7583703994750977, 2.9206759929656982, 0.4922163486480713, 0.6817218661308289, 1.5370012521743774]	fn	1	1
270	270	1773	yl	dx_89859674_28625320.wav	D:\hc--document\all text\P8_medical\thesis_dataset\use_wav_raw\89859674\28625320.wav	0	5	[2.480973243713379, 3.4986753463745117, 2.735196828842163, 1.0470503568649292, 1.1199233531951904, 2.3691654205322266]	fn	0	1
271	271	496	yl	cy_628762791_1947990233.wav	D:\hc--document\all text\P8_medical\thesis_dataset\use_wav_raw\628762791\1947990233.wav	0	5	[3.1947474479675293, 1.6603069305419922, 1.5732284784317017, 2.1628599166870117, 2.075538396835327, 1.8736754655838013]	general	0	0
272	272	828	wz	cy_687532443_2583756114.wav	D:\hc--document\all text\P8_medical\thesis_dataset\use_wav_raw\687532443\2583756114.wav	0	3	[2.948650598526001, 0.9020302295684814, 0.9068560004234314, 2.8705501556396484, 2.7537877559661865, 2.283351421356201]	general	0	0
273	273	604	wz	dx_87010433_26178295.wav	D:\hc--document\all text\P8_medical\thesis_dataset\use_wav_raw\87010433\26178295.wav	0	3	[2.945889711380005, 0.9718308448791504, 1.32491135597229, 2.522921562194824, 2.721684694290161, 1.6552037000656128]	general	0	0
274	274	380	rouhe	cy_717330981_3228284513.wav	D:\hc--document\all text\P8_medical\thesis_dataset\use_wav_raw\717330981\3228284513.wav	0	4	[3.0206596851348877, 0.915949285030365, 1.7778165340423584, 2.215020179748535, 3.096083641052246, 1.1998155117034912]	rouhe	1	4
275	275	1370	wz	cy_722937484_3357845896.wav	D:\hc--document\all text\P8_medical\thesis_dataset\use_wav_raw\722937484\3357845896.wav	0	3	[3.048452615737915, 1.0466405153274536, 1.3562513589859009, 2.646698474884033, 2.485393762588501, 1.471979022026062]	general	0	0
276	276	1651	rouhe	cy_711399245_3100341250.wav	D:\hc--document\all text\P8_medical\thesis_dataset\use_wav_raw\711399245\3100341250.wav	0	4	[2.6665048599243164, 0.7309688329696655, 1.7779109477996826, 2.0401525497436523, 3.5082597732543945, 0.9409063458442688]	rouhe	1	4
277	277	427	rouhe	cy_714480587_3162254616.wav	D:\hc--document\all text\P8_medical\thesis_dataset\use_wav_raw\714480587\3162254616.wav	0	4	[2.2896389961242676, 3.57319974899292, 2.4007437229156494, 0.7746955752372742, 0.3355017900466919, 2.424589157104492]	fn	0	1
278	278	809	fn	cy_676829726_2352892022.wav	D:\hc--document\all text\P8_medical\thesis_dataset\use_wav_raw\676829726\2352892022.wav	0	1	[2.327982187271118, 3.7850024700164795, 2.863964080810547, 0.5176287293434143, 0.3980647623538971, 1.845136046409607]	fn	1	1
279	279	625	fn	cy_679263680_2404295116.wav	D:\hc--document\all text\P8_medical\thesis_dataset\use_wav_raw\679263680\2404295116.wav	0	1	[3.1842501163482666, 1.7354179620742798, 1.4777190685272217, 2.4274446964263916, 2.17578125, 2.331509828567505]	general	0	0
280	280	1508	rouhe	cy_668274596_2173061324.wav	D:\hc--document\all text\P8_medical\thesis_dataset\use_wav_raw\668274596\2173061324.wav	0	4	[2.350320339202881, 3.2001194953918457, 3.218712329864502, 1.0326204299926758, 1.6569167375564575, 1.393261432647705]	jd	0	2
281	281	1488	fn	cy_671010187_2229322294.wav	D:\hc--document\all text\P8_medical\thesis_dataset\use_wav_raw\671010187\2229322294.wav	0	1	[2.0152392387390137, 3.3916175365448, 3.5093834400177, 0.16687823832035065, 1.3785818815231323, 0.630199134349823]	jd	0	2
282	282	308	jd	cy_720134895_3293790264.wav	D:\hc--document\all text\P8_medical\thesis_dataset\use_wav_raw\720134895\3293790264.wav	0	2	[1.919437289237976, 3.2408342361450195, 3.463789701461792, 0.24052758514881134, 1.584796667098999, 0.4621471166610718]	jd	1	2
283	283	1247	jd	cy_724418280_3392933683.wav	D:\hc--document\all text\P8_medical\thesis_dataset\use_wav_raw\724418280\3392933683.wav	0	2	[1.9906513690948486, 3.270331382751465, 2.436034679412842, 0.6103497743606567, 0.3872826397418976, 1.5719960927963257]	fn	0	1
284	284	691	jd	cy_674296546_2298440810.wav	D:\hc--document\all text\P8_medical\thesis_dataset\use_wav_raw\674296546\2298440810.wav	0	2	[2.34427809715271, 3.892487049102783, 3.281639337539673, 0.7733046412467957, 1.0255788564682007, 1.6664345264434814]	fn	0	1
285	285	148	yl	dx_92496854_31971537.wav	D:\hc--document\all text\P8_medical\thesis_dataset\use_wav_raw\92496854\31971537.wav	0	5	[2.3715903759002686, 3.3683502674102783, 2.971656560897827, 0.8335888385772705, 0.8064509630203247, 1.5569416284561157]	fn	0	1
286	286	838	rouhe	cy_682776396_2480656528.wav	D:\hc--document\all text\P8_medical\thesis_dataset\use_wav_raw\682776396\2480656528.wav	0	4	[2.0333213806152344, 2.8969831466674805, 3.026402473449707, 0.490162193775177, 1.3751716613769531, 0.7890228033065796]	jd	0	2
287	287	1144	rouhe	cy_724337314_3391415371.wav	D:\hc--document\all text\P8_medical\thesis_dataset\use_wav_raw\724337314\3391415371.wav	0	4	[2.961066246032715, 0.8486950993537903, 0.7625405788421631, 3.311464786529541, 2.60335373878479, 2.1484224796295166]	wz	0	3
288	288	958	general	cy_684210998_2512301356.wav	D:\hc--document\all text\P8_medical\thesis_dataset\use_wav_raw\684210998\2512301356.wav	0	0	[2.988287925720215, 1.213398814201355, 0.79764324426651, 3.0914478302001953, 2.0758137702941895, 2.5200271606445312]	wz	0	3
289	289	1164	jd	cy_719319967_3274458337.wav	D:\hc--document\all text\P8_medical\thesis_dataset\use_wav_raw\719319967\3274458337.wav	0	2	[2.3325424194335938, 3.8304595947265625, 3.8325161933898926, 0.19695021212100983, 1.333805799484253, 0.7705175280570984]	jd	1	2
290	290	1353	fn	dx_89119199_27767943.wav	D:\hc--document\all text\P8_medical\thesis_dataset\use_wav_raw\89119199\27767943.wav	0	1	[2.296133279800415, 4.514484405517578, 3.4704599380493164, 0.5203480124473572, 0.6410647034645081, 2.0177221298217773]	fn	1	1
291	291	1032	fn	cy_675784808_2329833612.wav	D:\hc--document\all text\P8_medical\thesis_dataset\use_wav_raw\675784808\2329833612.wav	0	1	[2.2730939388275146, 3.66838002204895, 3.0414481163024902, 0.5456151366233826, 0.879845142364502, 1.6587189435958862]	fn	1	1
292	292	768	wz	cy_684346641_2515340536.wav	D:\hc--document\all text\P8_medical\thesis_dataset\use_wav_raw\684346641\2515340536.wav	0	3	[2.8486623764038086, 1.1271913051605225, 0.981641948223114, 2.643810510635376, 2.4250707626342773, 2.1460764408111572]	general	0	0
293	293	1740	fn	cy_557354795_1573266251.wav	D:\hc--document\all text\P8_medical\thesis_dataset\use_wav_raw\557354795\1573266251.wav	0	1	[2.1225414276123047, 3.900190830230713, 3.216809034347534, 0.26366060972213745, 0.6643478274345398, 1.2451834678649902]	fn	1	1
294	294	595	general	cy_717083340_3223857401.wav	D:\hc--document\all text\P8_medical\thesis_dataset\use_wav_raw\717083340\3223857401.wav	0	0	[2.184553861618042, 3.6628613471984863, 2.5642600059509277, 0.5760098695755005, 0.28796735405921936, 1.7722487449645996]	fn	0	1
295	295	1669	rouhe	cy_718792605_3262834370.wav	D:\hc--document\all text\P8_medical\thesis_dataset\use_wav_raw\718792605\3262834370.wav	0	4	[2.950676202774048, 1.1577383279800415, 2.2740318775177, 1.9163569211959839, 3.5543081760406494, 0.5290185809135437]	rouhe	1	4
296	296	1518	fn	cy_683374276_2495081380.wav	D:\hc--document\all text\P8_medical\thesis_dataset\use_wav_raw\683374276\2495081380.wav	0	1	[2.4199535846710205, 3.6115174293518066, 2.80072021484375, 0.9936579465866089, 0.8564563989639282, 1.9576834440231323]	fn	1	1
297	297	788	rouhe	cy_716901975_3220117556.wav	D:\hc--document\all text\P8_medical\thesis_dataset\use_wav_raw\716901975\3220117556.wav	0	4	[2.6493122577667236, 0.9542070627212524, 1.5128564834594727, 2.3469631671905518, 3.4267232418060303, 1.4217946529388428]	rouhe	1	4
298	298	525	rouhe	cy_718109112_3247782714.wav	D:\hc--document\all text\P8_medical\thesis_dataset\use_wav_raw\718109112\3247782714.wav	0	4	[2.8848283290863037, 1.0165512561798096, 1.674517273902893, 2.280137538909912, 3.3249711990356445, 1.2531214952468872]	rouhe	1	4
299	299	1566	rouhe	cy_678973671_2397938898.wav	D:\hc--document\all text\P8_medical\thesis_dataset\use_wav_raw\678973671\2397938898.wav	0	4	[2.417091131210327, 3.5820674896240234, 2.80314040184021, 0.7715880870819092, 0.639133095741272, 1.7711083889007568]	fn	0	1
300	300	260	rouhe	cy_569701410_1635925481.wav	D:\hc--document\all text\P8_medical\thesis_dataset\use_wav_raw\569701410\1635925481.wav	0	4	[3.104863166809082, 1.4508140087127686, 1.8397505283355713, 1.994515299797058, 2.3528850078582764, 1.4450803995132446]	general	0	0
301	301	1455	rouhe	cy_705589852_2980479842.wav	D:\hc--document\all text\P8_medical\thesis_dataset\use_wav_raw\705589852\2980479842.wav	0	4	[2.907472610473633, 1.0935500860214233, 1.463890552520752, 2.437865734100342, 3.171550989151001, 1.704946517944336]	rouhe	1	4
302	302	1554	general	dx_90981972_29887152.wav	D:\hc--document\all text\P8_medical\thesis_dataset\use_wav_raw\90981972\29887152.wav	0	0	[3.125882148742676, 1.449221134185791, 2.0371360778808594, 1.9956611394882202, 2.591472864151001, 1.3887358903884888]	general	1	0
303	303	1714	yl	dx_90703386_29687526.wav	D:\hc--document\all text\P8_medical\thesis_dataset\use_wav_raw\90703386\29687526.wav	0	5	[2.4558088779449463, 3.544420003890991, 2.696898937225342, 0.7093660235404968, 0.6459495425224304, 1.9091730117797852]	fn	0	1
304	304	662	jd	cy_9823952_8902461.wav	D:\hc--document\all text\P8_medical\thesis_dataset\use_wav_raw\9823952\8902461.wav	0	2	[2.237612009048462, 3.6180121898651123, 3.5520107746124268, 0.29781079292297363, 1.3277745246887207, 0.8727139830589294]	fn	0	1
305	305	1082	wz	cy_720824072_3309509147.wav	D:\hc--document\all text\P8_medical\thesis_dataset\use_wav_raw\720824072\3309509147.wav	0	3	[2.6468000411987305, 0.6204941272735596, 0.45276954770088196, 2.9031028747558594, 2.0483179092407227, 1.8398667573928833]	wz	1	3
306	306	939	general	cy_724394410_3393030175.wav	D:\hc--document\all text\P8_medical\thesis_dataset\use_wav_raw\724394410\3393030175.wav	0	0	[2.7721757888793945, 0.7371484637260437, 1.7210631370544434, 2.289494276046753, 3.862889051437378, 1.0347532033920288]	rouhe	0	4
307	307	1444	wz	cy_724781603_3401549997.wav	D:\hc--document\all text\P8_medical\thesis_dataset\use_wav_raw\724781603\3401549997.wav	0	3	[2.8451974391937256, 0.9210147261619568, 0.44077131152153015, 3.105163335800171, 2.1616814136505127, 2.6449713706970215]	wz	1	3
308	308	627	rouhe	cy_714107978_3153998281.wav	D:\hc--document\all text\P8_medical\thesis_dataset\use_wav_raw\714107978\3153998281.wav	0	4	[2.7872474193573, 1.1058993339538574, 1.2519646883010864, 2.5184125900268555, 3.0316147804260254, 1.7476937770843506]	rouhe	1	4
309	309	1163	rouhe	cy_703444340_2928317668.wav	D:\hc--document\all text\P8_medical\thesis_dataset\use_wav_raw\703444340\2928317668.wav	0	4	[2.013841390609741, 2.8873043060302734, 3.882784366607666, 0.2930692732334137, 2.5361123085021973, 0.2383836805820465]	jd	0	2
310	310	1513	yl	cy_689474307_2626046936.wav	D:\hc--document\all text\P8_medical\thesis_dataset\use_wav_raw\689474307\2626046936.wav	0	5	[2.125007152557373, 3.249396324157715, 2.3423399925231934, 0.5219346284866333, 0.5634095668792725, 1.801293969154358]	fn	0	1
311	311	800	wz	cy_696816418_2781361922.wav	D:\hc--document\all text\P8_medical\thesis_dataset\use_wav_raw\696816418\2781361922.wav	0	3	[2.884159564971924, 1.0906537771224976, 0.8363009691238403, 2.7996671199798584, 2.305016279220581, 2.067728281021118]	general	0	0
312	312	508	yl	dx_90868904_30243397.wav	D:\hc--document\all text\P8_medical\thesis_dataset\use_wav_raw\90868904\30243397.wav	0	5	[2.494488000869751, 3.7718799114227295, 3.1644375324249268, 1.0297479629516602, 1.1072405576705933, 1.9560312032699585]	fn	0	1
313	313	510	yl	cy_723261882_3365421612.wav	D:\hc--document\all text\P8_medical\thesis_dataset\use_wav_raw\723261882\3365421612.wav	0	5	[2.3637702465057373, 3.3511290550231934, 2.0920231342315674, 1.1993529796600342, 0.23049156367778778, 2.3680174350738525]	fn	0	1
314	314	214	fn	cy_688617282_2607351898.wav	D:\hc--document\all text\P8_medical\thesis_dataset\use_wav_raw\688617282\2607351898.wav	0	1	[2.270508050918579, 3.7717747688293457, 2.8392748832702637, 0.5058081746101379, 0.5677939653396606, 1.659030795097351]	fn	1	1
315	315	1089	general	dx_86293751_24754292.wav	D:\hc--document\all text\P8_medical\thesis_dataset\use_wav_raw\86293751\24754292.wav	0	0	[2.535490036010742, 3.2952470779418945, 3.4718544483184814, 1.0000149011611938, 1.8090267181396484, 1.2374210357666016]	jd	0	2
316	316	1358	yl	cy_714646789_3166249499.wav	D:\hc--document\all text\P8_medical\thesis_dataset\use_wav_raw\714646789\3166249499.wav	0	5	[2.3047261238098145, 3.5489611625671387, 2.1952481269836426, 0.9958422780036926, 0.15322335064411163, 2.4875733852386475]	fn	0	1
317	317	950	general	dx_88165063_28098061.wav	D:\hc--document\all text\P8_medical\thesis_dataset\use_wav_raw\88165063\28098061.wav	0	0	[2.3236639499664307, 2.9431488513946533, 3.0895309448242188, 0.9979639053344727, 1.4853984117507935, 1.08591890335083]	jd	0	2
318	318	1598	jd	cy_696855598_2781371748.wav	D:\hc--document\all text\P8_medical\thesis_dataset\use_wav_raw\696855598\2781371748.wav	0	2	[2.2125656604766846, 3.698153257369995, 3.834385871887207, 0.1350799798965454, 1.5232715606689453, 0.7296391129493713]	jd	1	2
319	319	116	wz	cy_684042881_2508663428.wav	D:\hc--document\all text\P8_medical\thesis_dataset\use_wav_raw\684042881\2508663428.wav	0	3	[2.8662538528442383, 1.123504638671875, 0.5697242617607117, 2.9240758419036865, 2.223316192626953, 2.636801242828369]	wz	1	3
320	320	202	jd	cy_165279590_231853607.wav	D:\hc--document\all text\P8_medical\thesis_dataset\use_wav_raw\165279590\231853607.wav	0	2	[2.2978081703186035, 3.919020652770996, 3.562183141708374, 0.2850295603275299, 1.1103662252426147, 1.3095378875732422]	fn	0	1
321	321	887	yl	dx_87238779_25051491.wav	D:\hc--document\all text\P8_medical\thesis_dataset\use_wav_raw\87238779\25051491.wav	0	5	[2.5540246963500977, 3.7327349185943604, 2.5535359382629395, 1.1323386430740356, 0.46874484419822693, 2.792156934738159]	fn	0	1
322	322	659	jd	dx_78721679_22426977.wav	D:\hc--document\all text\P8_medical\thesis_dataset\use_wav_raw\78721679\22426977.wav	0	2	[2.4263205528259277, 3.3324825763702393, 3.6318838596343994, 0.6067754626274109, 1.8754181861877441, 0.9531280398368835]	jd	1	2
323	323	772	wz	dx_51539147_13513937.wav	D:\hc--document\all text\P8_medical\thesis_dataset\use_wav_raw\51539147\13513937.wav	0	3	[3.0089807510375977, 1.0550366640090942, 0.9402671456336975, 3.072741746902466, 2.297022581100464, 2.143062114715576]	wz	1	3
324	324	475	yl	dx_57593707_15586735.wav	D:\hc--document\all text\P8_medical\thesis_dataset\use_wav_raw\57593707\15586735.wav	0	5	[3.032379388809204, 1.5242722034454346, 1.3931858539581299, 2.150667905807495, 1.7599077224731445, 2.0270700454711914]	general	0	0
325	325	1143	jd	cy_717345053_3229363611.wav	D:\hc--document\all text\P8_medical\thesis_dataset\use_wav_raw\717345053\3229363611.wav	0	2	[2.0538017749786377, 3.3904049396514893, 2.664400577545166, 0.34845060110092163, 0.5220795273780823, 1.400422215461731]	fn	0	1
326	326	1619	general	cy_711443760_3101068936.wav	D:\hc--document\all text\P8_medical\thesis_dataset\use_wav_raw\711443760\3101068936.wav	0	0	[2.8622653484344482, 0.9775592088699341, 1.435356616973877, 2.4462978839874268, 3.1164562702178955, 1.5905354022979736]	rouhe	0	4
327	327	408	general	cy_720725047_3306719914.wav	D:\hc--document\all text\P8_medical\thesis_dataset\use_wav_raw\720725047\3306719914.wav	0	0	[3.2509405612945557, 1.4420357942581177, 2.0084497928619385, 2.492029905319214, 3.1615936756134033, 1.6704927682876587]	general	1	0
328	328	266	wz	cy_720748709_3308734289.wav	D:\hc--document\all text\P8_medical\thesis_dataset\use_wav_raw\720748709\3308734289.wav	0	3	[2.7834601402282715, 0.9201657772064209, 0.5081857442855835, 3.1105639934539795, 2.0932278633117676, 2.2394604682922363]	wz	1	3
329	329	227	general	dx_89120853_27780727.wav	D:\hc--document\all text\P8_medical\thesis_dataset\use_wav_raw\89120853\27780727.wav	0	0	[2.3821988105773926, 3.3026044368743896, 2.498791456222534, 1.2549729347229004, 0.7497488856315613, 2.2707576751708984]	fn	0	1
330	330	324	rouhe	cy_715608565_3189007481.wav	D:\hc--document\all text\P8_medical\thesis_dataset\use_wav_raw\715608565\3189007481.wav	0	4	[2.9053094387054443, 1.1052610874176025, 0.7482149600982666, 2.832479953765869, 2.2784783840179443, 2.256319999694824]	general	0	0
331	331	1097	rouhe	cy_724050512_3383989705.wav	D:\hc--document\all text\P8_medical\thesis_dataset\use_wav_raw\724050512\3383989705.wav	0	4	[2.8949332237243652, 1.0414156913757324, 1.2492469549179077, 2.6448328495025635, 3.18458890914917, 1.8984549045562744]	rouhe	1	4
332	332	830	general	cy_724596878_3393649036.wav	D:\hc--document\all text\P8_medical\thesis_dataset\use_wav_raw\724596878\3393649036.wav	0	0	[2.141836166381836, 2.932950496673584, 3.0521061420440674, 0.696659505367279, 1.693698763847351, 1.0094860792160034]	jd	0	2
333	333	1735	wz	cy_715069070_3176003058.wav	D:\hc--document\all text\P8_medical\thesis_dataset\use_wav_raw\715069070\3176003058.wav	0	3	[3.0303573608398438, 1.4499359130859375, 1.6743820905685425, 2.010016918182373, 2.158026933670044, 1.4196528196334839]	general	0	0
334	334	1489	wz	dx_75388257_21267395.wav	D:\hc--document\all text\P8_medical\thesis_dataset\use_wav_raw\75388257\21267395.wav	0	3	[2.743912935256958, 0.8639963269233704, 0.5931105613708496, 2.9259297847747803, 2.1059560775756836, 2.270350933074951]	wz	1	3
335	335	426	yl	dx_90846377_29784492.wav	D:\hc--document\all text\P8_medical\thesis_dataset\use_wav_raw\90846377\29784492.wav	0	5	[2.449819326400757, 3.31296706199646, 2.7441623210906982, 0.8561674356460571, 0.9533925652503967, 2.2842414379119873]	fn	0	1
336	336	429	wz	cy_705249812_2970855652.wav	D:\hc--document\all text\P8_medical\thesis_dataset\use_wav_raw\705249812\2970855652.wav	0	3	[2.784308671951294, 0.7493512034416199, 0.40157854557037354, 3.193631172180176, 2.1398439407348633, 2.43292498588562]	wz	1	3
337	337	1084	general	cy_710544297_3083726029.wav	D:\hc--document\all text\P8_medical\thesis_dataset\use_wav_raw\710544297\3083726029.wav	0	0	[2.938793420791626, 1.3483002185821533, 1.7229853868484497, 1.947903037071228, 2.4743311405181885, 1.1608831882476807]	general	1	0
338	338	1319	rouhe	cy_676607237_2346910710.wav	D:\hc--document\all text\P8_medical\thesis_dataset\use_wav_raw\676607237\2346910710.wav	0	4	[2.8060085773468018, 1.4193111658096313, 2.1009199619293213, 1.7569655179977417, 3.0791256427764893, 0.8279042840003967]	rouhe	1	4
339	339	472	yl	cy_685165516_2532353842.wav	D:\hc--document\all text\P8_medical\thesis_dataset\use_wav_raw\685165516\2532353842.wav	0	5	[2.18023681640625, 3.242755651473999, 2.441981554031372, 0.7687905430793762, 0.6871945261955261, 1.7312792539596558]	fn	0	1
340	340	1199	yl	cy_563370633_1602906065.wav	D:\hc--document\all text\P8_medical\thesis_dataset\use_wav_raw\563370633\1602906065.wav	0	5	[2.8817272186279297, 1.361120343208313, 0.6174638271331787, 2.868584632873535, 1.8866816759109497, 2.969092607498169]	yl	1	5
341	341	1048	wz	cy_594080135_1766260394.wav	D:\hc--document\all text\P8_medical\thesis_dataset\use_wav_raw\594080135\1766260394.wav	0	3	[2.8406879901885986, 1.1042351722717285, 0.8528698086738586, 2.8273496627807617, 2.2761828899383545, 2.26153564453125]	general	0	0
342	342	147	rouhe	cy_566097108_1617058052.wav	D:\hc--document\all text\P8_medical\thesis_dataset\use_wav_raw\566097108\1617058052.wav	0	4	[2.427035331726074, 3.066061019897461, 1.8104392290115356, 1.2868083715438843, 0.4829452633857727, 3.1791906356811523]	yl	0	5
343	343	987	general	cy_701802966_2891253310.wav	D:\hc--document\all text\P8_medical\thesis_dataset\use_wav_raw\701802966\2891253310.wav	0	0	[2.9584407806396484, 1.4497337341308594, 1.181354284286499, 2.2772059440612793, 1.8953356742858887, 1.8198094367980957]	general	1	0
344	344	875	rouhe	cy_557457733_1573759847.wav	D:\hc--document\all text\P8_medical\thesis_dataset\use_wav_raw\557457733\1573759847.wav	0	4	[1.9187222719192505, 3.2517971992492676, 3.286705493927002, 0.4153485894203186, 1.6083146333694458, 0.8162846565246582]	jd	0	2
345	345	222	yl	cy_632962808_1970830577.wav	D:\hc--document\all text\P8_medical\thesis_dataset\use_wav_raw\632962808\1970830577.wav	0	5	[2.3058297634124756, 3.1548569202423096, 2.360934257507324, 0.9971376657485962, 0.8087430596351624, 2.169344663619995]	fn	0	1
346	346	1379	general	dx_57498113_15513710.wav	D:\hc--document\all text\P8_medical\thesis_dataset\use_wav_raw\57498113\15513710.wav	0	0	[2.4447684288024902, 3.056938648223877, 3.467355966567993, 0.9975059032440186, 2.2174222469329834, 1.0102226734161377]	jd	0	2
347	347	1373	jd	dx_54797222_14547171.wav	D:\hc--document\all text\P8_medical\thesis_dataset\use_wav_raw\54797222\14547171.wav	0	2	[3.307234048843384, 1.7088396549224854, 2.050771474838257, 1.9688645601272583, 2.4316487312316895, 1.5516448020935059]	general	0	0
348	348	1150	jd	cy_582347865_1703991221.wav	D:\hc--document\all text\P8_medical\thesis_dataset\use_wav_raw\582347865\1703991221.wav	0	2	[2.1944241523742676, 3.5107133388519287, 3.7520694732666016, 0.44504600763320923, 1.5237666368484497, 0.5408609509468079]	jd	1	2
349	349	909	rouhe	cy_717761239_3238139748.wav	D:\hc--document\all text\P8_medical\thesis_dataset\use_wav_raw\717761239\3238139748.wav	0	4	[2.8264641761779785, 1.099702000617981, 2.500598907470703, 1.493722915649414, 3.3514442443847656, 0.4028298258781433]	rouhe	1	4
350	350	1311	yl	cy_717112104_3223842846.wav	D:\hc--document\all text\P8_medical\thesis_dataset\use_wav_raw\717112104\3223842846.wav	0	5	[2.2104270458221436, 2.991022825241089, 1.8455162048339844, 1.0797200202941895, 0.6454706192016602, 2.6903328895568848]	fn	0	1
351	351	1210	wz	cy_690111432_2639575104.wav	D:\hc--document\all text\P8_medical\thesis_dataset\use_wav_raw\690111432\2639575104.wav	0	3	[2.9187135696411133, 0.881412148475647, 0.9608399868011475, 2.8957860469818115, 2.750204086303711, 2.0093636512756348]	general	0	0
352	352	1664	general	dx_89418155_27913531.wav	D:\hc--document\all text\P8_medical\thesis_dataset\use_wav_raw\89418155\27913531.wav	0	0	[3.182455062866211, 1.8320435285568237, 1.6422629356384277, 2.2433218955993652, 2.2604384422302246, 2.0918185710906982]	general	1	0
353	353	1364	wz	dx_86952035_25855325.wav	D:\hc--document\all text\P8_medical\thesis_dataset\use_wav_raw\86952035\25855325.wav	0	3	[2.9160735607147217, 1.272763729095459, 1.0516897439956665, 2.567511796951294, 1.860257625579834, 2.003671884536743]	general	0	0
354	354	1187	fn	cy_674288176_2298256550.wav	D:\hc--document\all text\P8_medical\thesis_dataset\use_wav_raw\674288176\2298256550.wav	0	1	[2.275566339492798, 3.8451647758483887, 2.602876663208008, 0.6181902885437012, 0.07158446311950684, 1.7432289123535156]	fn	1	1
355	355	1522	rouhe	cy_628685323_1947532604.wav	D:\hc--document\all text\P8_medical\thesis_dataset\use_wav_raw\628685323\1947532604.wav	0	4	[2.046884059906006, 2.7343366146087646, 2.9978690147399902, 0.6436492204666138, 1.6687414646148682, 0.8808120489120483]	jd	0	2
356	356	521	jd	dx_91936028_30918011.wav	D:\hc--document\all text\P8_medical\thesis_dataset\use_wav_raw\91936028\30918011.wav	0	2	[2.3288488388061523, 3.3911478519439697, 3.203566312789917, 0.48860278725624084, 1.2664800882339478, 1.6977214813232422]	fn	0	1
357	357	180	rouhe	cy_723946961_3380778760.wav	D:\hc--document\all text\P8_medical\thesis_dataset\use_wav_raw\723946961\3380778760.wav	0	4	[2.736025333404541, 0.39472565054893494, 1.059781789779663, 2.821499824523926, 3.2796547412872314, 1.5226664543151855]	rouhe	1	4
358	358	892	general	cy_671188132_2233088288.wav	D:\hc--document\all text\P8_medical\thesis_dataset\use_wav_raw\671188132\2233088288.wav	0	0	[2.399714469909668, 3.5319626331329346, 2.5036983489990234, 0.8675184845924377, 0.3814138174057007, 2.3146281242370605]	fn	0	1
359	359	640	general	cy_704438342_2951425164.wav	D:\hc--document\all text\P8_medical\thesis_dataset\use_wav_raw\704438342\2951425164.wav	0	0	[3.0662574768066406, 1.1384530067443848, 1.916048288345337, 2.187922716140747, 2.9594249725341797, 1.3459535837173462]	general	1	0
360	360	143	jd	cy_672623566_2262992614.wav	D:\hc--document\all text\P8_medical\thesis_dataset\use_wav_raw\672623566\2262992614.wav	0	2	[2.2712390422821045, 3.6637656688690186, 3.0637736320495605, 0.7602872848510742, 0.8665481805801392, 1.5848910808563232]	fn	0	1
361	361	1261	jd	cy_431828810_1052612511.wav	D:\hc--document\all text\P8_medical\thesis_dataset\use_wav_raw\431828810\1052612511.wav	0	2	[2.2246289253234863, 3.545064926147461, 3.194456100463867, 0.6550420522689819, 1.1433535814285278, 1.328343152999878]	fn	0	1
362	362	1647	jd	cy_723934593_3381264689.wav	D:\hc--document\all text\P8_medical\thesis_dataset\use_wav_raw\723934593\3381264689.wav	0	2	[2.246678352355957, 3.9004852771759033, 3.323664665222168, 0.30866703391075134, 0.9927043914794922, 1.1641881465911865]	fn	0	1
363	363	254	general	cy_681879347_2462085388.wav	D:\hc--document\all text\P8_medical\thesis_dataset\use_wav_raw\681879347\2462085388.wav	0	0	[3.0865468978881836, 1.5069704055786133, 1.3323886394500732, 2.633744955062866, 2.3029112815856934, 2.21008038520813]	general	1	0
364	364	1123	jd	cy_223230944_373348695.wav	D:\hc--document\all text\P8_medical\thesis_dataset\use_wav_raw\223230944\373348695.wav	0	2	[2.2368712425231934, 3.7260115146636963, 3.6083686351776123, 0.2991349697113037, 1.3538439273834229, 0.7690889239311218]	fn	0	1
365	365	1589	fn	dx_17800682_8068582.wav	D:\hc--document\all text\P8_medical\thesis_dataset\use_wav_raw\17800682\8068582.wav	0	1	[2.2821950912475586, 3.6296706199645996, 2.9608986377716064, 0.6382204294204712, 0.527969479560852, 1.46284019947052]	fn	1	1
366	366	411	general	cy_721134858_3316808966.wav	D:\hc--document\all text\P8_medical\thesis_dataset\use_wav_raw\721134858\3316808966.wav	0	0	[2.264077663421631, 3.443483829498291, 2.501329183578491, 1.0216845273971558, 0.4923138916492462, 2.0390636920928955]	fn	0	1
367	367	1209	jd	cy_697201828_2791309556.wav	D:\hc--document\all text\P8_medical\thesis_dataset\use_wav_raw\697201828\2791309556.wav	0	2	[2.2783422470092773, 3.732689619064331, 2.490230083465576, 0.6544091105461121, 0.17085528373718262, 2.0412402153015137]	fn	0	1
368	368	782	jd	cy_424151914_1023163422.wav	D:\hc--document\all text\P8_medical\thesis_dataset\use_wav_raw\424151914\1023163422.wav	0	2	[2.3377113342285156, 3.7925572395324707, 2.717557430267334, 0.7411047220230103, 0.2885774075984955, 1.7024884223937988]	fn	0	1
369	369	193	fn	dx_90027146_28878183.wav	D:\hc--document\all text\P8_medical\thesis_dataset\use_wav_raw\90027146\28878183.wav	0	1	[2.432586669921875, 3.782855749130249, 2.812030076980591, 0.860637903213501, 0.47409388422966003, 2.09964656829834]	fn	1	1
370	370	1302	rouhe	cy_571529426_1645563047.wav	D:\hc--document\all text\P8_medical\thesis_dataset\use_wav_raw\571529426\1645563047.wav	0	4	[2.799826145172119, 2.0282018184661865, 2.5119402408599854, 1.372762680053711, 2.44160795211792, 1.3203181028366089]	general	0	0
371	371	1531	jd	cy_188549662_289243016.wav	D:\hc--document\all text\P8_medical\thesis_dataset\use_wav_raw\188549662\289243016.wav	0	2	[2.0152156352996826, 3.5573675632476807, 3.506883144378662, 0.08492959290742874, 1.1944422721862793, 0.674569308757782]	fn	0	1
372	372	141	general	dx_45197161_11584285.wav	D:\hc--document\all text\P8_medical\thesis_dataset\use_wav_raw\45197161\11584285.wav	0	0	[3.3133625984191895, 1.9917248487472534, 1.9987832307815552, 2.2054996490478516, 2.1988465785980225, 1.8009703159332275]	general	1	0
373	373	1380	rouhe	cy_719135963_3270070951.wav	D:\hc--document\all text\P8_medical\thesis_dataset\use_wav_raw\719135963\3270070951.wav	0	4	[2.2689571380615234, 3.406811475753784, 2.3438520431518555, 0.9269940853118896, 0.6506171822547913, 2.118168354034424]	fn	0	1
374	374	936	yl	cy_714205001_3155655652.wav	D:\hc--document\all text\P8_medical\thesis_dataset\use_wav_raw\714205001\3155655652.wav	0	5	[2.3510091304779053, 3.4020516872406006, 2.297675848007202, 0.9446206092834473, 0.552844762802124, 2.1625359058380127]	fn	0	1
375	375	577	fn	cy_720469683_3301763806.wav	D:\hc--document\all text\P8_medical\thesis_dataset\use_wav_raw\720469683\3301763806.wav	0	1	[2.2896053791046143, 3.621371269226074, 2.499433755874634, 0.8504403829574585, 0.17567843198776245, 1.949817419052124]	fn	1	1
376	376	1198	rouhe	cy_724591884_3396653205.wav	D:\hc--document\all text\P8_medical\thesis_dataset\use_wav_raw\724591884\3396653205.wav	0	4	[2.4636669158935547, 0.7159661650657654, 0.5218239426612854, 2.4779412746429443, 1.9108192920684814, 1.8450454473495483]	wz	0	3
377	377	1332	fn	cy_663262541_2133246854.wav	D:\hc--document\all text\P8_medical\thesis_dataset\use_wav_raw\663262541\2133246854.wav	0	1	[2.338987350463867, 3.3940045833587646, 2.4149646759033203, 0.9230857491493225, 0.2211819291114807, 2.060965061187744]	fn	1	1
378	378	1296	general	cy_720622083_3304966763.wav	D:\hc--document\all text\P8_medical\thesis_dataset\use_wav_raw\720622083\3304966763.wav	0	0	[2.690021514892578, 1.1195363998413086, 0.8680986762046814, 2.3591036796569824, 2.153684377670288, 1.9898386001586914]	general	1	0
379	379	1016	general	cy_667408124_2155473284.wav	D:\hc--document\all text\P8_medical\thesis_dataset\use_wav_raw\667408124\2155473284.wav	0	0	[3.172863483428955, 1.789516568183899, 1.26749587059021, 2.5393433570861816, 1.6469961404800415, 2.5128495693206787]	general	1	0
380	380	432	wz	cy_672234727_2254880404.wav	D:\hc--document\all text\P8_medical\thesis_dataset\use_wav_raw\672234727\2254880404.wav	0	3	[2.92524790763855, 1.2551732063293457, 0.8724095225334167, 2.9004316329956055, 2.271494150161743, 2.363382339477539]	general	0	0
381	381	1435	yl	cy_689308895_2622446078.wav	D:\hc--document\all text\P8_medical\thesis_dataset\use_wav_raw\689308895\2622446078.wav	0	5	[2.4044997692108154, 3.2086477279663086, 1.7109997272491455, 1.4185940027236938, 0.40133315324783325, 3.344385862350464]	yl	1	5
382	382	1682	fn	cy_698880986_2827251412.wav	D:\hc--document\all text\P8_medical\thesis_dataset\use_wav_raw\698880986\2827251412.wav	0	1	[2.264423131942749, 3.568293571472168, 3.672746181488037, 0.44886571168899536, 1.3518890142440796, 0.6579350233078003]	jd	0	2
383	383	515	jd	cy_438966580_1078522692.wav	D:\hc--document\all text\P8_medical\thesis_dataset\use_wav_raw\438966580\1078522692.wav	0	2	[2.3110716342926025, 3.9546453952789307, 3.997354507446289, 0.26118263602256775, 1.8949590921401978, 0.5827009081840515]	jd	1	2
384	384	1229	general	cy_714789523_3169675879.wav	D:\hc--document\all text\P8_medical\thesis_dataset\use_wav_raw\714789523\3169675879.wav	0	0	[3.0282576084136963, 1.7330899238586426, 1.2388803958892822, 2.3135530948638916, 1.6965112686157227, 2.4518842697143555]	general	1	0
385	385	474	wz	dx_61510427_16794525.wav	D:\hc--document\all text\P8_medical\thesis_dataset\use_wav_raw\61510427\16794525.wav	0	3	[3.0620408058166504, 0.9456965327262878, 1.2339595556259155, 2.821478843688965, 2.622753620147705, 1.8110930919647217]	general	0	0
386	386	1764	general	cy_677768140_2371884476.wav	D:\hc--document\all text\P8_medical\thesis_dataset\use_wav_raw\677768140\2371884476.wav	0	0	[2.8857622146606445, 1.2547754049301147, 1.425766944885254, 2.6312644481658936, 2.869560956954956, 1.7693039178848267]	general	1	0
387	387	1515	yl	cy_671725915_2245972432.wav	D:\hc--document\all text\P8_medical\thesis_dataset\use_wav_raw\671725915\2245972432.wav	0	5	[2.1065597534179688, 3.6640818119049072, 3.47491455078125, 0.14527074992656708, 1.0797042846679688, 0.9712647795677185]	fn	0	1
388	388	931	fn	cy_669308120_2194114230.wav	D:\hc--document\all text\P8_medical\thesis_dataset\use_wav_raw\669308120\2194114230.wav	0	1	[1.9712735414505005, 3.9754111766815186, 3.0853278636932373, 0.16709215939044952, 0.44139406085014343, 1.3283499479293823]	fn	1	1
389	389	1017	yl	cy_723049489_3360860389.wav	D:\hc--document\all text\P8_medical\thesis_dataset\use_wav_raw\723049489\3360860389.wav	0	5	[2.1780903339385986, 3.5011422634124756, 2.3361966609954834, 0.6931017637252808, 0.3713230788707733, 2.027221918106079]	fn	0	1
390	390	1542	fn	cy_714946614_3172636112.wav	D:\hc--document\all text\P8_medical\thesis_dataset\use_wav_raw\714946614\3172636112.wav	0	1	[2.240140676498413, 3.8645663261413574, 2.8222341537475586, 0.49682196974754333, 0.40880292654037476, 1.5725431442260742]	fn	1	1
391	391	1782	jd	cy_700948680_2872423776.wav	D:\hc--document\all text\P8_medical\thesis_dataset\use_wav_raw\700948680\2872423776.wav	0	2	[2.255664110183716, 4.290496349334717, 3.643824577331543, 0.1770835518836975, 0.7907828688621521, 0.8970790505409241]	fn	0	1
392	392	808	wz	cy_671953360_2248928812.wav	D:\hc--document\all text\P8_medical\thesis_dataset\use_wav_raw\671953360\2248928812.wav	0	3	[3.011075735092163, 1.0690600872039795, 0.9006025195121765, 3.0076379776000977, 2.5221712589263916, 2.425278902053833]	general	0	0
393	393	814	yl	cy_694053230_2722897016.wav	D:\hc--document\all text\P8_medical\thesis_dataset\use_wav_raw\694053230\2722897016.wav	0	5	[2.8889966011047363, 1.023004412651062, 0.9845733642578125, 2.9035751819610596, 2.8950653076171875, 2.2982969284057617]	wz	0	3
394	394	1027	rouhe	dx_87462407_25476762.wav	D:\hc--document\all text\P8_medical\thesis_dataset\use_wav_raw\87462407\25476762.wav	0	4	[2.283615827560425, 3.1934545040130615, 2.7605602741241455, 0.8393386602401733, 0.993986189365387, 2.0391814708709717]	fn	0	1
395	395	1349	general	dx_87471159_25524554.wav	D:\hc--document\all text\P8_medical\thesis_dataset\use_wav_raw\87471159\25524554.wav	0	0	[3.0787746906280518, 1.2697142362594604, 0.7891116738319397, 3.0053110122680664, 2.222184896469116, 2.5824086666107178]	general	1	0
396	396	72	general	cy_629693663_1953141368.wav	D:\hc--document\all text\P8_medical\thesis_dataset\use_wav_raw\629693663\1953141368.wav	0	0	[2.948084831237793, 1.3067058324813843, 0.9360131025314331, 2.844984769821167, 2.2361600399017334, 2.2755730152130127]	general	1	0
397	397	1694	fn	dx_68499243_19155825.wav	D:\hc--document\all text\P8_medical\thesis_dataset\use_wav_raw\68499243\19155825.wav	0	1	[2.291259527206421, 3.3023464679718018, 3.0519864559173584, 0.7228721976280212, 0.9153063893318176, 1.3318876028060913]	fn	1	1
398	398	1086	fn	cy_718182843_3248800987.wav	D:\hc--document\all text\P8_medical\thesis_dataset\use_wav_raw\718182843\3248800987.wav	0	1	[1.99620521068573, 3.7951314449310303, 2.6928319931030273, 0.32523539662361145, 0.1894555240869522, 1.4404449462890625]	fn	1	1
399	399	133	wz	dx_81749576_27261244.wav	D:\hc--document\all text\P8_medical\thesis_dataset\use_wav_raw\81749576\27261244.wav	0	3	[3.2326431274414062, 1.7299187183380127, 1.811234951019287, 2.433035135269165, 2.441943883895874, 1.564774751663208]	general	0	0
400	400	533	fn	cy_683364600_2493445576.wav	D:\hc--document\all text\P8_medical\thesis_dataset\use_wav_raw\683364600\2493445576.wav	0	1	[2.4172849655151367, 3.2572009563446045, 2.504652500152588, 1.1275850534439087, 0.8029283881187439, 2.003026247024536]	fn	1	1
401	401	497	wz	dx_88615322_26799927.wav	D:\hc--document\all text\P8_medical\thesis_dataset\use_wav_raw\88615322\26799927.wav	0	3	[3.116590976715088, 1.1143548488616943, 1.1432808637619019, 2.9409780502319336, 2.756920337677002, 1.9870014190673828]	general	0	0
402	402	541	fn	cy_685383278_2536886892.wav	D:\hc--document\all text\P8_medical\thesis_dataset\use_wav_raw\685383278\2536886892.wav	0	1	[2.2472879886627197, 3.942491054534912, 3.1650991439819336, 0.1761281043291092, 0.39307576417922974, 1.3122724294662476]	fn	1	1
403	403	972	jd	cy_723425298_3369053346.wav	D:\hc--document\all text\P8_medical\thesis_dataset\use_wav_raw\723425298\3369053346.wav	0	2	[2.2567803859710693, 3.6629464626312256, 3.384882926940918, 0.1570628136396408, 0.8982870578765869, 1.1441272497177124]	fn	0	1
404	404	389	wz	dx_70214167_19771450.wav	D:\hc--document\all text\P8_medical\thesis_dataset\use_wav_raw\70214167\19771450.wav	0	3	[2.3256773948669434, 3.3331384658813477, 3.6640892028808594, 0.7823721766471863, 1.9913214445114136, 0.9076288342475891]	jd	0	2
405	405	1098	jd	cy_561428229_1593007709.wav	D:\hc--document\all text\P8_medical\thesis_dataset\use_wav_raw\561428229\1593007709.wav	0	2	[2.162248134613037, 3.2080612182617188, 3.40086030960083, 0.2073952853679657, 1.4341179132461548, 0.6311041116714478]	jd	1	2
406	406	658	yl	cy_438149730_1075636098.wav	D:\hc--document\all text\P8_medical\thesis_dataset\use_wav_raw\438149730\1075636098.wav	0	5	[2.4449009895324707, 3.101952314376831, 3.2514710426330566, 0.8668386340141296, 1.6962502002716064, 1.3575491905212402]	jd	0	2
407	407	623	wz	cy_692825905_2697051120.wav	D:\hc--document\all text\P8_medical\thesis_dataset\use_wav_raw\692825905\2697051120.wav	0	3	[3.0401151180267334, 1.19736647605896, 0.8437222242355347, 3.0784192085266113, 2.5079238414764404, 2.5443103313446045]	wz	1	3
408	408	1469	wz	cy_691547923_2669417430.wav	D:\hc--document\all text\P8_medical\thesis_dataset\use_wav_raw\691547923\2669417430.wav	0	3	[3.118699550628662, 1.0677095651626587, 1.125110387802124, 3.145434617996216, 2.842825412750244, 2.190268039703369]	wz	1	3
409	409	1182	fn	cy_698742814_2823286980.wav	D:\hc--document\all text\P8_medical\thesis_dataset\use_wav_raw\698742814\2823286980.wav	0	1	[2.1674110889434814, 3.60168194770813, 3.098295211791992, 0.17577092349529266, 0.9388293027877808, 1.1100045442581177]	fn	1	1
410	410	1178	rouhe	cy_715799261_3193810741.wav	D:\hc--document\all text\P8_medical\thesis_dataset\use_wav_raw\715799261\3193810741.wav	0	4	[2.265111207962036, 2.7788116931915283, 3.2302234172821045, 0.992163360118866, 2.2604310512542725, 0.9453892111778259]	jd	0	2
411	411	231	fn	cy_555259120_1563158624.wav	D:\hc--document\all text\P8_medical\thesis_dataset\use_wav_raw\555259120\1563158624.wav	0	1	[2.19385027885437, 3.5184760093688965, 3.536170244216919, 0.38743793964385986, 1.5005993843078613, 0.8014711737632751]	jd	0	2
412	412	107	general	cy_714873128_3171101252.wav	D:\hc--document\all text\P8_medical\thesis_dataset\use_wav_raw\714873128\3171101252.wav	0	0	[2.3871872425079346, 3.5892035961151123, 3.31740140914917, 1.0966511964797974, 1.693284034729004, 1.7793967723846436]	fn	0	1
413	413	1726	general	cy_700580316_2864317380.wav	D:\hc--document\all text\P8_medical\thesis_dataset\use_wav_raw\700580316\2864317380.wav	0	0	[2.938814640045166, 1.0918265581130981, 1.7985440492630005, 2.010972023010254, 3.2700068950653076, 1.255044937133789]	rouhe	0	4
414	414	158	wz	dx_89180770_31081424.wav	D:\hc--document\all text\P8_medical\thesis_dataset\use_wav_raw\89180770\31081424.wav	0	3	[3.086225986480713, 1.2508691549301147, 1.3691174983978271, 2.678950309753418, 2.455451250076294, 1.9557621479034424]	general	0	0
415	415	1128	fn	cy_722201800_3340754140.wav	D:\hc--document\all text\P8_medical\thesis_dataset\use_wav_raw\722201800\3340754140.wav	0	1	[2.0780608654022217, 4.068715572357178, 3.3030500411987305, 0.0, 0.633067786693573, 0.9430496692657471]	fn	1	1
416	416	557	wz	cy_677074100_2356906376.wav	D:\hc--document\all text\P8_medical\thesis_dataset\use_wav_raw\677074100\2356906376.wav	0	3	[2.6404013633728027, 1.0185909271240234, 0.9435853362083435, 2.4747297763824463, 1.8942067623138428, 1.876754879951477]	general	0	0
417	417	750	fn	dx_64474308_21782530.wav	D:\hc--document\all text\P8_medical\thesis_dataset\use_wav_raw\64474308\21782530.wav	0	1	[2.1873939037323, 3.8263556957244873, 2.8766071796417236, 0.36664822697639465, 0.20491570234298706, 1.4332304000854492]	fn	1	1
418	418	122	jd	dx_85812693_24633123.wav	D:\hc--document\all text\P8_medical\thesis_dataset\use_wav_raw\85812693\24633123.wav	0	2	[2.6314988136291504, 3.851149082183838, 3.059279203414917, 1.008978009223938, 0.7590242624282837, 2.1104319095611572]	fn	0	1
419	419	406	fn	dx_92144041_31318588.wav	D:\hc--document\all text\P8_medical\thesis_dataset\use_wav_raw\92144041\31318588.wav	0	1	[2.4034433364868164, 3.137648105621338, 3.007925271987915, 0.8674840331077576, 0.9817798137664795, 1.1791049242019653]	fn	1	1
420	420	1720	yl	cy_559757883_1584862448.wav	D:\hc--document\all text\P8_medical\thesis_dataset\use_wav_raw\559757883\1584862448.wav	0	5	[2.427642345428467, 4.227349281311035, 3.0312461853027344, 0.9820162653923035, 0.6067394614219666, 2.3093349933624268]	fn	0	1
421	421	615	wz	dx_91021200_30112857.wav	D:\hc--document\all text\P8_medical\thesis_dataset\use_wav_raw\91021200\30112857.wav	0	3	[2.9273855686187744, 1.5185564756393433, 1.7053073644638062, 1.9161649942398071, 1.9022241830825806, 1.7882241010665894]	general	0	0
422	422	402	jd	cy_678734314_2392696600.wav	D:\hc--document\all text\P8_medical\thesis_dataset\use_wav_raw\678734314\2392696600.wav	0	2	[2.2016308307647705, 3.794222116470337, 3.1655397415161133, 0.48538973927497864, 0.9993553161621094, 1.4940022230148315]	fn	0	1
423	423	191	yl	dx_92459732_31781964.wav	D:\hc--document\all text\P8_medical\thesis_dataset\use_wav_raw\92459732\31781964.wav	0	5	[2.9690611362457275, 1.0438083410263062, 1.3401515483856201, 2.519289255142212, 2.736847162246704, 1.6400425434112549]	general	0	0
424	424	1110	fn	cy_678394344_2385292186.wav	D:\hc--document\all text\P8_medical\thesis_dataset\use_wav_raw\678394344\2385292186.wav	0	1	[2.996575117111206, 1.2339643239974976, 0.8567957878112793, 3.0980682373046875, 2.162742853164673, 2.5641374588012695]	wz	0	3
425	425	1654	yl	cy_720013101_3290399674.wav	D:\hc--document\all text\P8_medical\thesis_dataset\use_wav_raw\720013101\3290399674.wav	0	5	[3.0939855575561523, 1.4571802616119385, 1.8420370817184448, 2.362729787826538, 3.0483930110931396, 1.5980106592178345]	general	0	0
426	426	1050	jd	cy_670623367_2221339414.wav	D:\hc--document\all text\P8_medical\thesis_dataset\use_wav_raw\670623367\2221339414.wav	0	2	[2.880985975265503, 1.8183691501617432, 1.9496263265609741, 1.729641318321228, 2.1628901958465576, 1.8091756105422974]	general	0	0
427	427	1290	wz	dx_88270974_26621419.wav	D:\hc--document\all text\P8_medical\thesis_dataset\use_wav_raw\88270974\26621419.wav	0	3	[2.77934193611145, 0.9671075940132141, 0.7337465286254883, 2.9862542152404785, 2.0628926753997803, 2.0876717567443848]	wz	1	3
428	428	858	yl	cy_702647882_2910167582.wav	D:\hc--document\all text\P8_medical\thesis_dataset\use_wav_raw\702647882\2910167582.wav	0	5	[2.4390153884887695, 3.405635356903076, 2.3072144985198975, 1.0534992218017578, 0.4949132800102234, 2.2334296703338623]	fn	0	1
429	429	312	jd	cy_672222620_2254657778.wav	D:\hc--document\all text\P8_medical\thesis_dataset\use_wav_raw\672222620\2254657778.wav	0	2	[2.177344560623169, 3.6145730018615723, 2.6089577674865723, 0.6721024513244629, 0.34245190024375916, 1.5386555194854736]	fn	0	1
430	430	195	jd	cy_723054910_3361190968.wav	D:\hc--document\all text\P8_medical\thesis_dataset\use_wav_raw\723054910\3361190968.wav	0	2	[2.2456719875335693, 3.297075033187866, 2.4212024211883545, 0.9145001769065857, 0.5409812927246094, 1.9071464538574219]	fn	0	1
431	431	142	general	cy_625269188_1929031364.wav	D:\hc--document\all text\P8_medical\thesis_dataset\use_wav_raw\625269188\1929031364.wav	0	0	[2.411273717880249, 2.9249002933502197, 3.472238779067993, 0.6047658324241638, 2.082963228225708, 0.8966959714889526]	jd	0	2
432	432	488	rouhe	cy_719846647_3286941480.wav	D:\hc--document\all text\P8_medical\thesis_dataset\use_wav_raw\719846647\3286941480.wav	0	4	[2.9409236907958984, 0.9220799803733826, 1.388167381286621, 2.454155206680298, 3.097254991531372, 1.5969568490982056]	rouhe	1	4
433	433	923	general	cy_673926093_2290554084.wav	D:\hc--document\all text\P8_medical\thesis_dataset\use_wav_raw\673926093\2290554084.wav	0	0	[2.1264872550964355, 2.8205902576446533, 3.34370756149292, 0.5291500091552734, 1.7291659116744995, 0.5020221471786499]	jd	0	2
434	434	862	rouhe	cy_719797188_3285731005.wav	D:\hc--document\all text\P8_medical\thesis_dataset\use_wav_raw\719797188\3285731005.wav	0	4	[2.874645471572876, 1.1208535432815552, 1.8218578100204468, 2.0759456157684326, 3.175929307937622, 1.3373653888702393]	rouhe	1	4
435	435	368	rouhe	cy_718032193_3244530276.wav	D:\hc--document\all text\P8_medical\thesis_dataset\use_wav_raw\718032193\3244530276.wav	0	4	[2.9763906002044678, 0.9659144282341003, 1.055568814277649, 2.863542318344116, 2.846074342727661, 2.0859086513519287]	general	0	0
436	436	1649	general	dx_91819631_30944991.wav	D:\hc--document\all text\P8_medical\thesis_dataset\use_wav_raw\91819631\30944991.wav	0	0	[2.974386692047119, 1.561875343322754, 2.1181938648223877, 1.6946276426315308, 2.299116373062134, 0.8686089515686035]	general	1	0
437	437	1161	yl	dx_84229532_26857288.wav	D:\hc--document\all text\P8_medical\thesis_dataset\use_wav_raw\84229532\26857288.wav	0	5	[2.7071568965911865, 3.632720470428467, 2.660043239593506, 1.5148204565048218, 1.1463122367858887, 2.7219326496124268]	fn	0	1
438	438	869	fn	cy_724798577_3402674157.wav	D:\hc--document\all text\P8_medical\thesis_dataset\use_wav_raw\724798577\3402674157.wav	0	1	[2.299476146697998, 3.595679521560669, 2.6988866329193115, 0.7228386998176575, 0.7759622931480408, 1.8094515800476074]	fn	1	1
439	439	469	jd	cy_677755447_2371607080.wav	D:\hc--document\all text\P8_medical\thesis_dataset\use_wav_raw\677755447\2371607080.wav	0	2	[2.2881276607513428, 3.854583740234375, 3.244270086288452, 0.6286797523498535, 1.186472773551941, 1.442177653312683]	fn	0	1
440	440	1496	yl	cy_672419030_2258703140.wav	D:\hc--document\all text\P8_medical\thesis_dataset\use_wav_raw\672419030\2258703140.wav	0	5	[2.1129086017608643, 3.429701089859009, 4.040436744689941, 0.1258721947669983, 1.8568897247314453, 0.2128947675228119]	jd	0	2
441	441	949	general	dx_87623149_25775178.wav	D:\hc--document\all text\P8_medical\thesis_dataset\use_wav_raw\87623149\25775178.wav	0	0	[3.281283378601074, 1.9745088815689087, 2.1258294582366943, 1.8629029989242554, 2.3887338638305664, 1.540602445602417]	general	1	0
442	442	1578	wz	dx_88603610_28221818.wav	D:\hc--document\all text\P8_medical\thesis_dataset\use_wav_raw\88603610\28221818.wav	0	3	[3.1356911659240723, 1.1825631856918335, 0.9606245756149292, 3.0252716541290283, 2.2360470294952393, 2.3491148948669434]	general	0	0
443	443	263	rouhe	cy_575669614_1668292991.wav	D:\hc--document\all text\P8_medical\thesis_dataset\use_wav_raw\575669614\1668292991.wav	0	4	[2.5585062503814697, 0.375603586435318, 0.26188650727272034, 3.059180736541748, 2.0678484439849854, 2.139407157897949]	wz	0	3
444	444	1228	fn	cy_258777311_474529520.wav	D:\hc--document\all text\P8_medical\thesis_dataset\use_wav_raw\258777311\474529520.wav	0	1	[2.2413604259490967, 3.9835023880004883, 3.510754108428955, 0.3830036520957947, 1.0368508100509644, 1.4896241426467896]	fn	1	1
445	445	559	wz	cy_721157725_3317692000.wav	D:\hc--document\all text\P8_medical\thesis_dataset\use_wav_raw\721157725\3317692000.wav	0	3	[2.8930113315582275, 1.2583410739898682, 2.2785260677337646, 1.6715035438537598, 3.4542341232299805, 0.9440456628799438]	rouhe	0	4
446	446	561	yl	cy_717250992_3226871860.wav	D:\hc--document\all text\P8_medical\thesis_dataset\use_wav_raw\717250992\3226871860.wav	0	5	[2.387032985687256, 3.33620285987854, 2.289616584777832, 1.2022483348846436, 0.7237948179244995, 2.60548996925354]	fn	0	1
447	447	1049	yl	cy_702174644_2899447888.wav	D:\hc--document\all text\P8_medical\thesis_dataset\use_wav_raw\702174644\2899447888.wav	0	5	[3.015326976776123, 1.0122480392456055, 0.8097642660140991, 3.116410493850708, 2.670259952545166, 2.3061399459838867]	wz	0	3
448	448	621	general	cy_641067300_2014546712.wav	D:\hc--document\all text\P8_medical\thesis_dataset\use_wav_raw\641067300\2014546712.wav	0	0	[3.0764410495758057, 1.6971198320388794, 1.6727756261825562, 2.097503185272217, 2.071528911590576, 1.6583738327026367]	general	1	0
449	449	1419	wz	cy_612597256_1861403837.wav	D:\hc--document\all text\P8_medical\thesis_dataset\use_wav_raw\612597256\1861403837.wav	0	3	[2.955108880996704, 1.249640941619873, 0.6936237215995789, 3.029989242553711, 2.0199830532073975, 2.901458740234375]	wz	1	3
450	450	1339	wz	cy_694978166_2743786094.wav	D:\hc--document\all text\P8_medical\thesis_dataset\use_wav_raw\694978166\2743786094.wav	0	3	[2.61173677444458, 0.8509352207183838, 0.7201847434043884, 2.69411039352417, 2.1582281589508057, 1.7731084823608398]	wz	1	3
451	451	689	rouhe	cy_715046853_3175740763.wav	D:\hc--document\all text\P8_medical\thesis_dataset\use_wav_raw\715046853\3175740763.wav	0	4	[2.6980652809143066, 1.0294383764266968, 1.7878788709640503, 2.0800411701202393, 3.058767557144165, 1.1335549354553223]	rouhe	1	4
452	452	1510	general	dx_88326354_26912253.wav	D:\hc--document\all text\P8_medical\thesis_dataset\use_wav_raw\88326354\26912253.wav	0	0	[3.1370441913604736, 1.2484980821609497, 0.9323398470878601, 3.0625689029693604, 2.4967098236083984, 2.4282336235046387]	general	1	0
453	453	446	yl	dx_87931873_26305601.wav	D:\hc--document\all text\P8_medical\thesis_dataset\use_wav_raw\87931873\26305601.wav	0	5	[2.3226888179779053, 3.6433181762695312, 3.0733187198638916, 0.6172409057617188, 1.0334120988845825, 1.658643126487732]	fn	0	1
454	454	926	jd	cy_161283898_221401121.wav	D:\hc--document\all text\P8_medical\thesis_dataset\use_wav_raw\161283898\221401121.wav	0	2	[2.374246835708618, 3.887634038925171, 3.265456199645996, 0.43180203437805176, 0.9480491280555725, 1.784066915512085]	fn	0	1
455	455	1498	general	cy_722442973_3346176316.wav	D:\hc--document\all text\P8_medical\thesis_dataset\use_wav_raw\722442973\3346176316.wav	0	0	[3.090506076812744, 1.2869651317596436, 1.3494913578033447, 2.5933821201324463, 2.4792275428771973, 2.0610547065734863]	general	1	0
456	456	643	general	cy_721833574_3331989252.wav	D:\hc--document\all text\P8_medical\thesis_dataset\use_wav_raw\721833574\3331989252.wav	0	0	[2.812331199645996, 1.8143681287765503, 3.004138946533203, 1.0915544033050537, 3.1901042461395264, 0.4250216782093048]	rouhe	0	4
457	457	1467	yl	dx_90009004_28770353.wav	D:\hc--document\all text\P8_medical\thesis_dataset\use_wav_raw\90009004\28770353.wav	0	5	[2.1064867973327637, 3.498497486114502, 2.986332893371582, 0.2756333351135254, 0.7518390417098999, 1.3232436180114746]	fn	0	1
458	458	747	rouhe	cy_702299656_2902213078.wav	D:\hc--document\all text\P8_medical\thesis_dataset\use_wav_raw\702299656\2902213078.wav	0	4	[2.7346572875976562, 0.8253776431083679, 1.8901188373565674, 2.0589184761047363, 3.455094337463379, 0.8889945149421692]	rouhe	1	4
459	459	118	fn	dx_54603175_14637621.wav	D:\hc--document\all text\P8_medical\thesis_dataset\use_wav_raw\54603175\14637621.wav	0	1	[2.5360336303710938, 4.648319721221924, 3.992647647857666, 0.5658248066902161, 1.2245389223098755, 1.594887137413025]	fn	1	1
460	460	583	wz	dx_91692066_31612669.wav	D:\hc--document\all text\P8_medical\thesis_dataset\use_wav_raw\91692066\31612669.wav	0	3	[2.8325037956237793, 0.7987887859344482, 0.41911301016807556, 3.2905421257019043, 2.0820107460021973, 2.5184452533721924]	wz	1	3
461	461	1135	fn	cy_693940721_2720581210.wav	D:\hc--document\all text\P8_medical\thesis_dataset\use_wav_raw\693940721\2720581210.wav	0	1	[2.007751703262329, 3.417433977127075, 2.931401491165161, 0.37856629490852356, 0.7015027403831482, 1.2736022472381592]	fn	1	1
462	462	336	fn	cy_697319524_2791594376.wav	D:\hc--document\all text\P8_medical\thesis_dataset\use_wav_raw\697319524\2791594376.wav	0	1	[2.9878125190734863, 0.9500802755355835, 1.2327648401260376, 2.7845799922943115, 3.0011911392211914, 1.782786250114441]	rouhe	0	4
463	463	976	fn	cy_681618970_2455880088.wav	D:\hc--document\all text\P8_medical\thesis_dataset\use_wav_raw\681618970\2455880088.wav	0	1	[2.0570626258850098, 5.055657386779785, 4.053246974945068, 0.3144848942756653, 1.1339447498321533, 1.7376158237457275]	fn	1	1
464	464	437	fn	dx_57308252_15412238.wav	D:\hc--document\all text\P8_medical\thesis_dataset\use_wav_raw\57308252\15412238.wav	0	1	[2.5846171379089355, 3.962108612060547, 3.02519154548645, 1.008152961730957, 0.7090562582015991, 2.3264694213867188]	fn	1	1
465	465	1670	jd	cy_427758802_1036894287.wav	D:\hc--document\all text\P8_medical\thesis_dataset\use_wav_raw\427758802\1036894287.wav	0	2	[2.184499979019165, 3.7701704502105713, 3.135859251022339, 0.311303049325943, 0.914104700088501, 1.1476690769195557]	fn	0	1
466	466	1432	general	dx_80885085_23009830.wav	D:\hc--document\all text\P8_medical\thesis_dataset\use_wav_raw\80885085\23009830.wav	0	0	[2.416764974594116, 3.5071449279785156, 2.9028003215789795, 0.8450096845626831, 0.7960837483406067, 1.8921105861663818]	fn	0	1
467	467	832	rouhe	cy_697281080_2790711922.wav	D:\hc--document\all text\P8_medical\thesis_dataset\use_wav_raw\697281080\2790711922.wav	0	4	[2.2926108837127686, 3.2074172496795654, 2.5967416763305664, 1.296346664428711, 1.1336638927459717, 2.0341522693634033]	fn	0	1
468	468	1272	wz	dx_92591256_32221505.wav	D:\hc--document\all text\P8_medical\thesis_dataset\use_wav_raw\92591256\32221505.wav	0	3	[2.8649935722351074, 0.8866451382637024, 0.8171553611755371, 2.8607289791107178, 2.280186653137207, 2.093745708465576]	general	0	0
469	469	1243	rouhe	dx_51975234_13732317.wav	D:\hc--document\all text\P8_medical\thesis_dataset\use_wav_raw\51975234\13732317.wav	0	4	[3.070690870285034, 2.3459439277648926, 2.4847373962402344, 1.543739676475525, 2.375901937484741, 1.6762921810150146]	general	0	0
470	470	879	rouhe	cy_703871008_2938156948.wav	D:\hc--document\all text\P8_medical\thesis_dataset\use_wav_raw\703871008\2938156948.wav	0	4	[1.8413983583450317, 2.7403998374938965, 3.119171619415283, 0.5472792983055115, 1.7261157035827637, 0.4409216046333313]	jd	0	2
471	471	94	fn	cy_711062235_3093800096.wav	D:\hc--document\all text\P8_medical\thesis_dataset\use_wav_raw\711062235\3093800096.wav	0	1	[1.845279335975647, 3.62549090385437, 2.8265271186828613, 0.11317405104637146, 0.28102922439575195, 1.1198787689208984]	fn	1	1
472	472	1058	rouhe	cy_557466818_1573826138.wav	D:\hc--document\all text\P8_medical\thesis_dataset\use_wav_raw\557466818\1573826138.wav	0	4	[2.0112016201019287, 3.112654447555542, 3.4799225330352783, 0.4744040071964264, 2.057645559310913, 0.5841681957244873]	jd	0	2
473	473	1431	fn	cy_711918824_3110173254.wav	D:\hc--document\all text\P8_medical\thesis_dataset\use_wav_raw\711918824\3110173254.wav	0	1	[2.3693859577178955, 3.578705310821533, 2.2625234127044678, 0.9262605309486389, 0.03193844109773636, 2.3303334712982178]	fn	1	1
474	474	1340	general	dx_60103611_16361689.wav	D:\hc--document\all text\P8_medical\thesis_dataset\use_wav_raw\60103611\16361689.wav	0	0	[2.2367875576019287, 3.220438241958618, 2.8644602298736572, 0.6854528188705444, 0.9380145072937012, 1.4547678232192993]	fn	0	1
475	475	1169	general	cy_673558854_2282797124.wav	D:\hc--document\all text\P8_medical\thesis_dataset\use_wav_raw\673558854\2282797124.wav	0	0	[2.2233614921569824, 3.45393967628479, 2.980940341949463, 0.7381837368011475, 0.8116564154624939, 1.4113072156906128]	fn	0	1
476	476	673	wz	dx_87091031_26594751.wav	D:\hc--document\all text\P8_medical\thesis_dataset\use_wav_raw\87091031\26594751.wav	0	3	[3.0943081378936768, 1.1265546083450317, 0.8818508386611938, 3.0374631881713867, 2.467679023742676, 2.306687355041504]	general	0	0
477	477	186	wz	cy_681379855_2451183722.wav	D:\hc--document\all text\P8_medical\thesis_dataset\use_wav_raw\681379855\2451183722.wav	0	3	[2.9582571983337402, 0.969021737575531, 1.1838014125823975, 2.680382013320923, 2.7486610412597656, 1.8757084608078003]	general	0	0
478	478	578	rouhe	cy_668525699_2178194982.wav	D:\hc--document\all text\P8_medical\thesis_dataset\use_wav_raw\668525699\2178194982.wav	0	4	[3.0120577812194824, 1.1131929159164429, 0.6940374970436096, 3.389681577682495, 2.2057669162750244, 2.865980386734009]	wz	0	3
479	479	790	general	cy_620980612_1906662947.wav	D:\hc--document\all text\P8_medical\thesis_dataset\use_wav_raw\620980612\1906662947.wav	0	0	[2.3181025981903076, 3.469160556793213, 3.5018272399902344, 0.706788957118988, 1.6277953386306763, 0.8501691222190857]	jd	0	2
480	480	1704	yl	cy_722561282_3348321895.wav	D:\hc--document\all text\P8_medical\thesis_dataset\use_wav_raw\722561282\3348321895.wav	0	5	[2.345458507537842, 3.4513888359069824, 2.7656612396240234, 0.9233019351959229, 0.8743786811828613, 1.780303955078125]	fn	0	1
481	481	1502	general	cy_713370592_3138075982.wav	D:\hc--document\all text\P8_medical\thesis_dataset\use_wav_raw\713370592\3138075982.wav	0	0	[3.009713649749756, 1.2055736780166626, 0.9132879376411438, 2.9067189693450928, 2.3427624702453613, 2.1419100761413574]	general	1	0
482	482	1778	general	cy_723718426_3376984230.wav	D:\hc--document\all text\P8_medical\thesis_dataset\use_wav_raw\723718426\3376984230.wav	0	0	[3.029876708984375, 1.1005973815917969, 1.3122566938400269, 2.8021318912506104, 3.0844902992248535, 2.053724765777588]	rouhe	0	4
483	483	1117	wz	cy_716140312_3201552872.wav	D:\hc--document\all text\P8_medical\thesis_dataset\use_wav_raw\716140312\3201552872.wav	0	3	[2.9335291385650635, 1.017372488975525, 1.2666586637496948, 2.7282354831695557, 3.0614826679229736, 1.7094475030899048]	rouhe	0	4
484	484	710	rouhe	cy_694951414_2742900676.wav	D:\hc--document\all text\P8_medical\thesis_dataset\use_wav_raw\694951414\2742900676.wav	0	4	[2.822222948074341, 1.0498665571212769, 1.2904961109161377, 2.647294521331787, 3.219057083129883, 1.8958019018173218]	rouhe	1	4
485	485	1538	general	cy_658952207_2109717215.wav	D:\hc--document\all text\P8_medical\thesis_dataset\use_wav_raw\658952207\2109717215.wav	0	0	[2.361774206161499, 3.566112518310547, 2.329087495803833, 1.0770654678344727, 0.21017764508724213, 2.392819881439209]	fn	0	1
486	486	433	rouhe	cy_664445294_2140204709.wav	D:\hc--document\all text\P8_medical\thesis_dataset\use_wav_raw\664445294\2140204709.wav	0	4	[3.006021499633789, 1.065582275390625, 0.8938507437705994, 3.0199735164642334, 2.862980842590332, 2.48360013961792]	wz	0	3
487	487	687	general	cy_712843823_3127041353.wav	D:\hc--document\all text\P8_medical\thesis_dataset\use_wav_raw\712843823\3127041353.wav	0	0	[2.967844009399414, 1.19267737865448, 1.1570202112197876, 2.615147113800049, 2.507925510406494, 1.8977407217025757]	general	1	0
488	488	781	fn	dx_90602000_29423833.wav	D:\hc--document\all text\P8_medical\thesis_dataset\use_wav_raw\90602000\29423833.wav	0	1	[2.52284574508667, 3.9200825691223145, 2.9829728603363037, 0.9784207940101624, 0.7091305255889893, 2.3053412437438965]	fn	1	1
489	489	150	fn	cy_683375197_2493677844.wav	D:\hc--document\all text\P8_medical\thesis_dataset\use_wav_raw\683375197\2493677844.wav	0	1	[2.2395834922790527, 3.7345755100250244, 3.3300483226776123, 0.1378529965877533, 0.9372338056564331, 1.1581023931503296]	fn	1	1
490	490	1104	general	cy_712334712_3117925773.wav	D:\hc--document\all text\P8_medical\thesis_dataset\use_wav_raw\712334712\3117925773.wav	0	0	[3.0302438735961914, 1.1883965730667114, 1.840179443359375, 2.1567718982696533, 3.183671474456787, 1.3925265073776245]	rouhe	0	4
491	491	653	fn	dx_90596331_29397074.wav	D:\hc--document\all text\P8_medical\thesis_dataset\use_wav_raw\90596331\29397074.wav	0	1	[2.0419435501098633, 3.7417163848876953, 3.0363097190856934, 0.12222087383270264, 0.32869434356689453, 1.1817286014556885]	fn	1	1
492	492	1587	general	cy_723993629_3382229646.wav	D:\hc--document\all text\P8_medical\thesis_dataset\use_wav_raw\723993629\3382229646.wav	0	0	[2.241438150405884, 3.1118016242980957, 3.3532402515411377, 0.5927194356918335, 1.6161649227142334, 0.6504854559898376]	jd	0	2
493	493	339	general	cy_708675896_3047243266.wav	D:\hc--document\all text\P8_medical\thesis_dataset\use_wav_raw\708675896\3047243266.wav	0	0	[2.0197134017944336, 3.6940090656280518, 3.249537706375122, 0.1521516591310501, 0.7633690237998962, 0.8979974985122681]	fn	0	1
494	494	1056	rouhe	cy_720687336_3307063592.wav	D:\hc--document\all text\P8_medical\thesis_dataset\use_wav_raw\720687336\3307063592.wav	0	4	[2.6486096382141113, 0.8907862901687622, 1.643182396888733, 1.9944130182266235, 3.318145751953125, 0.9900631308555603]	rouhe	1	4
495	495	837	fn	cy_594386602_1767800210.wav	D:\hc--document\all text\P8_medical\thesis_dataset\use_wav_raw\594386602\1767800210.wav	0	1	[2.129995107650757, 4.0959343910217285, 3.7479310035705566, 0.09775882959365845, 1.1635240316390991, 1.2079949378967285]	fn	1	1
496	496	1387	fn	dx_92322944_31694243.wav	D:\hc--document\all text\P8_medical\thesis_dataset\use_wav_raw\92322944\31694243.wav	0	1	[2.425577163696289, 3.63694429397583, 2.829698324203491, 0.7376662492752075, 0.5374614000320435, 1.9490519762039185]	fn	1	1
497	497	1545	rouhe	cy_723691707_3375245014.wav	D:\hc--document\all text\P8_medical\thesis_dataset\use_wav_raw\723691707\3375245014.wav	0	4	[2.9171535968780518, 1.4518858194351196, 1.866060495376587, 2.1659889221191406, 3.6072442531585693, 1.4367327690124512]	rouhe	1	4
498	498	216	rouhe	cy_708611974_3044512760.wav	D:\hc--document\all text\P8_medical\thesis_dataset\use_wav_raw\708611974\3044512760.wav	0	4	[2.920016050338745, 0.9421271085739136, 1.510650873184204, 2.610585927963257, 3.34424090385437, 1.3893094062805176]	rouhe	1	4
499	499	434	fn	cy_644032736_2029460588.wav	D:\hc--document\all text\P8_medical\thesis_dataset\use_wav_raw\644032736\2029460588.wav	0	1	[2.4679791927337646, 4.35146427154541, 3.4325757026672363, 0.5690418481826782, 0.8189795613288879, 1.7076197862625122]	fn	1	1
500	500	1314	general	cy_686980309_2571607788.wav	D:\hc--document\all text\P8_medical\thesis_dataset\use_wav_raw\686980309\2571607788.wav	0	0	[3.181663990020752, 1.6913470029830933, 1.6534743309020996, 2.1168899536132812, 2.149365186691284, 1.69485604763031]	general	1	0
501	501	476	wz	dx_84438061_24123545.wav	D:\hc--document\all text\P8_medical\thesis_dataset\use_wav_raw\84438061\24123545.wav	0	3	[3.118645668029785, 1.550796389579773, 1.8779925107955933, 2.0836501121520996, 2.4593682289123535, 1.3384959697723389]	general	0	0
502	502	816	rouhe	cy_720349178_3299380190.wav	D:\hc--document\all text\P8_medical\thesis_dataset\use_wav_raw\720349178\3299380190.wav	0	4	[2.7064239978790283, 0.6705289483070374, 1.918519377708435, 2.0275747776031494, 3.8164405822753906, 0.6132317185401917]	rouhe	1	4
503	503	138	fn	dx_89804477_28332090.wav	D:\hc--document\all text\P8_medical\thesis_dataset\use_wav_raw\89804477\28332090.wav	0	1	[2.4695072174072266, 4.476345539093018, 3.606203079223633, 0.2095923274755478, 0.8920819759368896, 1.5416892766952515]	fn	1	1
504	504	918	general	cy_717808607_3239988649.wav	D:\hc--document\all text\P8_medical\thesis_dataset\use_wav_raw\717808607\3239988649.wav	0	0	[2.721318244934082, 1.2064054012298584, 2.2086708545684814, 1.413177490234375, 2.8163623809814453, 0.6427181959152222]	rouhe	0	4
505	505	1672	general	dx_85700608_24597553.wav	D:\hc--document\all text\P8_medical\thesis_dataset\use_wav_raw\85700608\24597553.wav	0	0	[2.522831439971924, 3.4621245861053467, 2.6565980911254883, 1.0539406538009644, 0.683106005191803, 2.22175669670105]	fn	0	1
506	506	1124	yl	dx_89468403_32026851.wav	D:\hc--document\all text\P8_medical\thesis_dataset\use_wav_raw\89468403\32026851.wav	0	5	[2.9130971431732178, 1.2225147485733032, 0.6664416193962097, 2.906636953353882, 1.745642900466919, 2.563133716583252]	general	0	0
507	507	1401	yl	cy_718169095_3250011396.wav	D:\hc--document\all text\P8_medical\thesis_dataset\use_wav_raw\718169095\3250011396.wav	0	5	[2.0204131603240967, 3.7061920166015625, 3.4318442344665527, 0.09324876219034195, 1.2505687475204468, 1.0710211992263794]	fn	0	1
508	508	1635	jd	dx_77288236_21887610.wav	D:\hc--document\all text\P8_medical\thesis_dataset\use_wav_raw\77288236\21887610.wav	0	2	[2.7942357063293457, 0.7406066656112671, 0.8313747644424438, 2.8586132526397705, 2.420952081680298, 1.8972008228302002]	wz	0	3
509	509	93	fn	cy_437144255_1072512441.wav	D:\hc--document\all text\P8_medical\thesis_dataset\use_wav_raw\437144255\1072512441.wav	0	1	[2.3169450759887695, 3.927589178085327, 3.383375644683838, 0.4724985659122467, 1.0283427238464355, 1.5899262428283691]	fn	1	1
510	510	922	rouhe	cy_670469502_2218229146.wav	D:\hc--document\all text\P8_medical\thesis_dataset\use_wav_raw\670469502\2218229146.wav	0	4	[2.1944093704223633, 3.572805166244507, 3.0149407386779785, 0.5293949842453003, 0.8168349862098694, 1.183205008506775]	fn	0	1
511	511	1614	general	cy_673645164_2284678056.wav	D:\hc--document\all text\P8_medical\thesis_dataset\use_wav_raw\673645164\2284678056.wav	0	0	[2.1807663440704346, 2.8719382286071777, 2.172929525375366, 1.0927681922912598, 1.076517939567566, 2.297823429107666]	fn	0	1
512	512	701	wz	cy_724704215_3400362768.wav	D:\hc--document\all text\P8_medical\thesis_dataset\use_wav_raw\724704215\3400362768.wav	0	3	[2.2256853580474854, 2.873999834060669, 2.5949666500091553, 1.0342233180999756, 1.1683934926986694, 1.6425567865371704]	fn	0	1
513	513	1037	wz	dx_91272395_30221517.wav	D:\hc--document\all text\P8_medical\thesis_dataset\use_wav_raw\91272395\30221517.wav	0	3	[2.927661657333374, 0.8489129543304443, 0.8810535669326782, 3.095078945159912, 2.3742191791534424, 2.031013250350952]	wz	1	3
514	514	403	rouhe	cy_691147819_2661123322.wav	D:\hc--document\all text\P8_medical\thesis_dataset\use_wav_raw\691147819\2661123322.wav	0	4	[3.014474391937256, 0.9694017171859741, 1.545849084854126, 2.576061487197876, 3.337292432785034, 1.5669742822647095]	rouhe	1	4
515	515	1741	yl	cy_692412837_2689000072.wav	D:\hc--document\all text\P8_medical\thesis_dataset\use_wav_raw\692412837\2689000072.wav	0	5	[2.9476163387298584, 1.1788454055786133, 2.175994873046875, 1.5255651473999023, 2.7797839641571045, 0.8673185110092163]	general	0	0
516	516	66	general	dx_87009613_26185393.wav	D:\hc--document\all text\P8_medical\thesis_dataset\use_wav_raw\87009613\26185393.wav	0	0	[2.449558734893799, 3.399975538253784, 3.588300943374634, 0.7276214957237244, 1.7282049655914307, 1.10429847240448]	jd	0	2
517	517	1257	yl	cy_698817170_2824904334.wav	D:\hc--document\all text\P8_medical\thesis_dataset\use_wav_raw\698817170\2824904334.wav	0	5	[2.220066785812378, 3.73286771774292, 2.251485586166382, 0.7800003886222839, 0.14995038509368896, 2.3998870849609375]	fn	0	1
518	518	549	wz	dx_84096642_28304707.wav	D:\hc--document\all text\P8_medical\thesis_dataset\use_wav_raw\84096642\28304707.wav	0	3	[2.983210325241089, 1.1987310647964478, 1.5968226194381714, 2.3620777130126953, 2.276855707168579, 1.6090906858444214]	general	0	0
519	519	707	yl	cy_688115999_2596486872.wav	D:\hc--document\all text\P8_medical\thesis_dataset\use_wav_raw\688115999\2596486872.wav	0	5	[2.132747173309326, 2.8847081661224365, 1.5521810054779053, 1.06062912940979, 0.613507866859436, 3.14741849899292]	yl	1	5
520	520	1558	wz	cy_721130997_3316597479.wav	D:\hc--document\all text\P8_medical\thesis_dataset\use_wav_raw\721130997\3316597479.wav	0	3	[2.8200836181640625, 0.8320132493972778, 0.5339735150337219, 3.0205771923065186, 2.2147085666656494, 2.350924015045166]	wz	1	3
521	521	313	general	dx_74841249_21160893.wav	D:\hc--document\all text\P8_medical\thesis_dataset\use_wav_raw\74841249\21160893.wav	0	0	[3.30594801902771, 1.452101469039917, 1.3390370607376099, 2.4700355529785156, 1.907602071762085, 1.9567583799362183]	general	1	0
522	522	820	wz	cy_714569759_3164363862.wav	D:\hc--document\all text\P8_medical\thesis_dataset\use_wav_raw\714569759\3164363862.wav	0	3	[2.8972721099853516, 1.0107704401016235, 0.5008051991462708, 3.1335341930389404, 2.122117519378662, 2.6019437313079834]	wz	1	3
523	523	485	general	dx_67363411_18898986.wav	D:\hc--document\all text\P8_medical\thesis_dataset\use_wav_raw\67363411\18898986.wav	0	0	[2.4674086570739746, 3.4748101234436035, 2.7170820236206055, 1.2045519351959229, 1.1280527114868164, 2.4053993225097656]	fn	0	1
524	524	1335	rouhe	cy_684293417_2514144166.wav	D:\hc--document\all text\P8_medical\thesis_dataset\use_wav_raw\684293417\2514144166.wav	0	4	[3.003613233566284, 1.2347244024276733, 1.4433695077896118, 2.564257860183716, 3.1609604358673096, 1.9573150873184204]	rouhe	1	4
525	525	602	jd	cy_714351931_3159616114.wav	D:\hc--document\all text\P8_medical\thesis_dataset\use_wav_raw\714351931\3159616114.wav	0	2	[2.092726707458496, 2.9687581062316895, 3.6074225902557373, 0.6025378704071045, 1.9982028007507324, 0.46649864315986633]	jd	1	2
526	526	456	general	cy_649090805_2055733121.wav	D:\hc--document\all text\P8_medical\thesis_dataset\use_wav_raw\649090805\2055733121.wav	0	0	[2.320223569869995, 3.3726861476898193, 3.6805546283721924, 0.4913499653339386, 1.6736520528793335, 0.6992313861846924]	jd	0	2
527	527	399	fn	dx_57284218_15377196.wav	D:\hc--document\all text\P8_medical\thesis_dataset\use_wav_raw\57284218\15377196.wav	0	1	[2.597698926925659, 3.9823410511016846, 3.161414861679077, 1.012892723083496, 0.8994016051292419, 1.934230923652649]	fn	1	1
528	528	1555	fn	dx_65539775_18088892.wav	D:\hc--document\all text\P8_medical\thesis_dataset\use_wav_raw\65539775\18088892.wav	0	1	[2.434080123901367, 4.027587413787842, 2.799307346343994, 0.8208566904067993, 0.29319271445274353, 2.0535378456115723]	fn	1	1
529	529	638	wz	dx_88034437_26466204.wav	D:\hc--document\all text\P8_medical\thesis_dataset\use_wav_raw\88034437\26466204.wav	0	3	[2.3574929237365723, 3.2500336170196533, 3.0619499683380127, 0.966816246509552, 1.2594192028045654, 1.370608925819397]	fn	0	1
530	530	1115	rouhe	cy_694218380_2726436170.wav	D:\hc--document\all text\P8_medical\thesis_dataset\use_wav_raw\694218380\2726436170.wav	0	4	[2.900899887084961, 0.9049809575080872, 0.8986015319824219, 3.035297393798828, 2.825012683868408, 2.338521718978882]	wz	0	3
531	531	1398	fn	dx_91051151_30260942.wav	D:\hc--document\all text\P8_medical\thesis_dataset\use_wav_raw\91051151\30260942.wav	0	1	[2.569995164871216, 4.3145036697387695, 3.301144599914551, 0.603517472743988, 0.6486371159553528, 1.8138483762741089]	fn	1	1
532	532	302	rouhe	cy_719264689_3273408895.wav	D:\hc--document\all text\P8_medical\thesis_dataset\use_wav_raw\719264689\3273408895.wav	0	4	[2.140498638153076, 2.8302674293518066, 1.8771241903305054, 0.9960281252861023, 0.7594513893127441, 2.4867966175079346]	fn	0	1
533	533	1071	rouhe	cy_719270691_3273869539.wav	D:\hc--document\all text\P8_medical\thesis_dataset\use_wav_raw\719270691\3273869539.wav	0	4	[2.914361000061035, 0.6582335829734802, 0.7518263459205627, 3.2501003742218018, 2.743220329284668, 2.062737464904785]	wz	0	3
534	534	1367	general	cy_652903645_2077988546.wav	D:\hc--document\all text\P8_medical\thesis_dataset\use_wav_raw\652903645\2077988546.wav	0	0	[2.340244770050049, 3.102078914642334, 2.8455393314361572, 0.9095624089241028, 1.4905028343200684, 1.55869460105896]	fn	0	1
535	535	1360	yl	dx_88171332_28137015.wav	D:\hc--document\all text\P8_medical\thesis_dataset\use_wav_raw\88171332\28137015.wav	0	5	[2.6429505348205566, 0.48830246925354004, 1.3565175533294678, 2.5256803035736084, 2.8386623859405518, 1.0677815675735474]	rouhe	0	4
536	536	1055	general	cy_654900062_2087056355.wav	D:\hc--document\all text\P8_medical\thesis_dataset\use_wav_raw\654900062\2087056355.wav	0	0	[2.1035335063934326, 2.514054775238037, 2.9532437324523926, 1.2712758779525757, 2.1139261722564697, 0.8229550719261169]	jd	0	2
537	537	1274	yl	cy_719224909_3272036049.wav	D:\hc--document\all text\P8_medical\thesis_dataset\use_wav_raw\719224909\3272036049.wav	0	5	[2.3654162883758545, 3.2434194087982178, 2.3821306228637695, 1.07704496383667, 0.601089596748352, 2.2499542236328125]	fn	0	1
538	538	648	general	cy_707785098_3028049798.wav	D:\hc--document\all text\P8_medical\thesis_dataset\use_wav_raw\707785098\3028049798.wav	0	0	[2.793874740600586, 0.8799755573272705, 1.534326195716858, 2.3044965267181396, 3.075061321258545, 1.209416151046753]	rouhe	0	4
539	539	413	jd	dx_84826716_24277023.wav	D:\hc--document\all text\P8_medical\thesis_dataset\use_wav_raw\84826716\24277023.wav	0	2	[2.39145827293396, 4.2938995361328125, 3.666712999343872, 0.357534795999527, 0.9821490049362183, 1.4489268064498901]	fn	0	1
540	540	1212	general	cy_723619456_3375042432.wav	D:\hc--document\all text\P8_medical\thesis_dataset\use_wav_raw\723619456\3375042432.wav	0	0	[2.115373373031616, 3.30561900138855, 2.5168848037719727, 0.7553394436836243, 0.5920012593269348, 1.606971025466919]	fn	0	1
541	541	1575	rouhe	dx_91085255_30452049.wav	D:\hc--document\all text\P8_medical\thesis_dataset\use_wav_raw\91085255\30452049.wav	0	4	[2.796403646469116, 1.0131213665008545, 1.9370465278625488, 1.8731800317764282, 2.7131996154785156, 0.9612935781478882]	general	0	0
542	542	1366	jd	dx_84199007_26686546.wav	D:\hc--document\all text\P8_medical\thesis_dataset\use_wav_raw\84199007\26686546.wav	0	2	[3.0845651626586914, 1.1916199922561646, 0.9969794154167175, 3.0153939723968506, 2.297217607498169, 2.3807427883148193]	general	0	0
543	543	1381	yl	dx_91375969_30393836.wav	D:\hc--document\all text\P8_medical\thesis_dataset\use_wav_raw\91375969\30393836.wav	0	5	[2.3037538528442383, 3.3049404621124268, 1.9919222593307495, 1.2627699375152588, 0.3789897859096527, 2.6908810138702393]	fn	0	1
544	544	1686	yl	dx_90652993_29696865.wav	D:\hc--document\all text\P8_medical\thesis_dataset\use_wav_raw\90652993\29696865.wav	0	5	[2.579425573348999, 3.5830061435699463, 2.284477710723877, 1.0566486120224, 0.3465849757194519, 2.7141737937927246]	fn	0	1
545	545	975	yl	cy_702264986_2901666914.wav	D:\hc--document\all text\P8_medical\thesis_dataset\use_wav_raw\702264986\2901666914.wav	0	5	[2.3431994915008545, 3.3709075450897217, 1.866011142730713, 1.210188627243042, 0.2874588966369629, 2.801668882369995]	fn	0	1
546	546	964	fn	cy_717475752_3232280516.wav	D:\hc--document\all text\P8_medical\thesis_dataset\use_wav_raw\717475752\3232280516.wav	0	1	[1.9224010705947876, 3.8599061965942383, 3.085627317428589, 0.09303680807352066, 0.523425281047821, 1.0646476745605469]	fn	1	1
547	547	1061	general	dx_50052183_13088139.wav	D:\hc--document\all text\P8_medical\thesis_dataset\use_wav_raw\50052183\13088139.wav	0	0	[2.375169277191162, 3.591982126235962, 3.5599265098571777, 0.6260283589363098, 1.5637822151184082, 1.01602041721344]	fn	0	1
548	548	1158	yl	cy_709115402_3057087240.wav	D:\hc--document\all text\P8_medical\thesis_dataset\use_wav_raw\709115402\3057087240.wav	0	5	[2.296581268310547, 3.363628387451172, 2.460052967071533, 1.0362251996994019, 0.3614794909954071, 2.2540056705474854]	fn	0	1
549	549	1405	yl	dx_91281651_30253082.wav	D:\hc--document\all text\P8_medical\thesis_dataset\use_wav_raw\91281651\30253082.wav	0	5	[2.435343027114868, 3.858962059020996, 2.722181558609009, 0.8842130303382874, 0.3254157304763794, 2.4030709266662598]	fn	0	1
550	550	256	yl	cy_680462270_2430956710.wav	D:\hc--document\all text\P8_medical\thesis_dataset\use_wav_raw\680462270\2430956710.wav	0	5	[2.2804739475250244, 3.194478750228882, 2.8709466457366943, 1.1189972162246704, 1.2727874517440796, 1.6700390577316284]	fn	0	1
551	551	257	fn	cy_691232556_2662827672.wav	D:\hc--document\all text\P8_medical\thesis_dataset\use_wav_raw\691232556\2662827672.wav	0	1	[2.846975803375244, 0.9400064945220947, 1.501516342163086, 2.591906785964966, 3.438342809677124, 1.5384535789489746]	rouhe	0	4
552	552	341	yl	cy_719288462_3273220750.wav	D:\hc--document\all text\P8_medical\thesis_dataset\use_wav_raw\719288462\3273220750.wav	0	5	[2.3242013454437256, 3.437439441680908, 2.3898587226867676, 0.9700005650520325, 0.46244755387306213, 2.108991861343384]	fn	0	1
553	553	1594	wz	cy_674139190_2296073742.wav	D:\hc--document\all text\P8_medical\thesis_dataset\use_wav_raw\674139190\2296073742.wav	0	3	[2.7929744720458984, 0.837421178817749, 0.3427979648113251, 3.2032504081726074, 1.8260122537612915, 2.5866734981536865]	wz	1	3
554	554	585	wz	cy_701084692_2875464378.wav	D:\hc--document\all text\P8_medical\thesis_dataset\use_wav_raw\701084692\2875464378.wav	0	3	[2.2229416370391846, 3.3950560092926025, 2.8178083896636963, 0.7175407409667969, 1.0440850257873535, 1.5650591850280762]	fn	0	1
555	555	101	general	cy_591081511_1750922651.wav	D:\hc--document\all text\P8_medical\thesis_dataset\use_wav_raw\591081511\1750922651.wav	0	0	[3.1877024173736572, 1.9684150218963623, 1.973860740661621, 2.031630277633667, 2.469651937484741, 1.645637035369873]	general	1	0
556	556	1000	jd	dx_89994595_28686824.wav	D:\hc--document\all text\P8_medical\thesis_dataset\use_wav_raw\89994595\28686824.wav	0	2	[2.2980265617370605, 3.775317668914795, 3.3856892585754395, 0.4459128975868225, 0.9970151782035828, 1.2843376398086548]	fn	0	1
557	557	159	wz	dx_91574478_30975886.wav	D:\hc--document\all text\P8_medical\thesis_dataset\use_wav_raw\91574478\30975886.wav	0	3	[3.079946517944336, 1.4242846965789795, 1.607944130897522, 2.5166304111480713, 2.20829701423645, 1.706796646118164]	general	0	0
558	558	1093	rouhe	cy_722872132_3356796339.wav	D:\hc--document\all text\P8_medical\thesis_dataset\use_wav_raw\722872132\3356796339.wav	0	4	[2.22416615486145, 3.458888292312622, 2.2886576652526855, 0.8542095422744751, 0.1571487933397293, 2.138721466064453]	fn	0	1
559	559	1453	rouhe	cy_724618580_3398832006.wav	D:\hc--document\all text\P8_medical\thesis_dataset\use_wav_raw\724618580\3398832006.wav	0	4	[2.3555660247802734, 3.8494131565093994, 2.4637508392333984, 0.7524629235267639, 0.2484484761953354, 2.507046937942505]	fn	0	1
560	560	590	general	cy_440807732_1084971126.wav	D:\hc--document\all text\P8_medical\thesis_dataset\use_wav_raw\440807732\1084971126.wav	0	0	[3.1305956840515137, 1.6162179708480835, 1.4213502407073975, 2.2440977096557617, 1.916426181793213, 1.9013338088989258]	general	1	0
561	561	362	yl	dx_77346450_21866947.wav	D:\hc--document\all text\P8_medical\thesis_dataset\use_wav_raw\77346450\21866947.wav	0	5	[2.404452323913574, 3.618725299835205, 2.801804304122925, 0.8112854361534119, 0.6590250134468079, 1.9485318660736084]	fn	0	1
562	562	520	wz	cy_719371623_3274705603.wav	D:\hc--document\all text\P8_medical\thesis_dataset\use_wav_raw\719371623\3274705603.wav	0	3	[2.4456093311309814, 2.552583694458008, 2.1120002269744873, 1.5345234870910645, 1.415230631828308, 2.2606866359710693]	fn	0	1
563	563	136	yl	cy_667657143_2163455644.wav	D:\hc--document\all text\P8_medical\thesis_dataset\use_wav_raw\667657143\2163455644.wav	0	5	[2.4587907791137695, 3.725461959838867, 2.5529463291168213, 0.8255365490913391, 0.4154174327850342, 2.2678885459899902]	fn	0	1
564	564	850	general	cy_704569798_2954507896.wav	D:\hc--document\all text\P8_medical\thesis_dataset\use_wav_raw\704569798\2954507896.wav	0	0	[2.2227892875671387, 3.396045684814453, 2.5088999271392822, 0.8589876294136047, 0.45818692445755005, 1.9397544860839844]	fn	0	1
565	565	630	yl	dx_92383345_32027433.wav	D:\hc--document\all text\P8_medical\thesis_dataset\use_wav_raw\92383345\32027433.wav	0	5	[2.5031824111938477, 3.321603298187256, 2.6978514194488525, 1.1078822612762451, 0.8876563906669617, 2.1940972805023193]	fn	0	1
566	566	859	rouhe	cy_665071172_2143215503.wav	D:\hc--document\all text\P8_medical\thesis_dataset\use_wav_raw\665071172\2143215503.wav	0	4	[2.182448387145996, 3.241816520690918, 3.0175468921661377, 1.0626071691513062, 1.5820915699005127, 1.6964370012283325]	fn	0	1
567	567	1173	rouhe	cy_719445597_3277649892.wav	D:\hc--document\all text\P8_medical\thesis_dataset\use_wav_raw\719445597\3277649892.wav	0	4	[2.895474910736084, 1.2834229469299316, 2.1677792072296143, 1.925754427909851, 3.403441905975342, 0.880718469619751]	rouhe	1	4
568	568	1223	jd	dx_57983592_15621523.wav	D:\hc--document\all text\P8_medical\thesis_dataset\use_wav_raw\57983592\15621523.wav	0	2	[2.279083490371704, 3.4710536003112793, 2.9904518127441406, 0.5707553625106812, 0.6965750455856323, 1.5710853338241577]	fn	0	1
569	569	526	fn	cy_716237932_3204159308.wav	D:\hc--document\all text\P8_medical\thesis_dataset\use_wav_raw\716237932\3204159308.wav	0	1	[2.9366836547851562, 1.2444912195205688, 1.5410486459732056, 2.290769338607788, 2.8086750507354736, 1.7374296188354492]	general	0	0
570	570	513	general	cy_722921780_3356817364.wav	D:\hc--document\all text\P8_medical\thesis_dataset\use_wav_raw\722921780\3356817364.wav	0	0	[2.2142674922943115, 3.1316611766815186, 2.5443270206451416, 0.9787551760673523, 0.9194326996803284, 1.8289759159088135]	fn	0	1
571	571	1271	yl	cy_667609247_2159620364.wav	D:\hc--document\all text\P8_medical\thesis_dataset\use_wav_raw\667609247\2159620364.wav	0	5	[3.2732489109039307, 1.7183446884155273, 1.841475486755371, 2.098625421524048, 2.506488561630249, 1.8323323726654053]	general	0	0
572	572	1080	rouhe	cy_709923870_3071556145.wav	D:\hc--document\all text\P8_medical\thesis_dataset\use_wav_raw\709923870\3071556145.wav	0	4	[2.7859857082366943, 0.9287965893745422, 1.277048945426941, 2.59385347366333, 2.9709877967834473, 1.4349173307418823]	rouhe	1	4
573	573	962	wz	cy_671079700_2231027278.wav	D:\hc--document\all text\P8_medical\thesis_dataset\use_wav_raw\671079700\2231027278.wav	0	3	[2.15165376663208, 3.5195932388305664, 2.7993578910827637, 0.37926095724105835, 0.49262598156929016, 1.4569847583770752]	fn	0	1
574	574	1451	fn	cy_724434254_3393976859.wav	D:\hc--document\all text\P8_medical\thesis_dataset\use_wav_raw\724434254\3393976859.wav	0	1	[2.30635666847229, 3.993805170059204, 3.0248613357543945, 0.4419498145580292, 0.7232269644737244, 1.540869951248169]	fn	1	1
575	575	1748	general	cy_699622312_2843066098.wav	D:\hc--document\all text\P8_medical\thesis_dataset\use_wav_raw\699622312\2843066098.wav	0	0	[2.121886730194092, 3.3163979053497314, 3.164801597595215, 0.5059393048286438, 1.2864437103271484, 0.9864779114723206]	fn	0	1
576	576	1036	rouhe	cy_674802457_2309299894.wav	D:\hc--document\all text\P8_medical\thesis_dataset\use_wav_raw\674802457\2309299894.wav	0	4	[3.0192880630493164, 1.162667155265808, 1.4147815704345703, 2.722322940826416, 3.098567485809326, 1.908597469329834]	rouhe	1	4
577	577	268	rouhe	cy_259034107_475332071.wav	D:\hc--document\all text\P8_medical\thesis_dataset\use_wav_raw\259034107\475332071.wav	0	4	[1.9865093231201172, 3.4722418785095215, 3.21439266204834, 0.17151156067848206, 0.8331916332244873, 0.8121063709259033]	fn	0	1
578	578	436	jd	dx_89444539_31914772.wav	D:\hc--document\all text\P8_medical\thesis_dataset\use_wav_raw\89444539\31914772.wav	0	2	[2.419461727142334, 4.223869323730469, 3.5021767616271973, 0.5886500477790833, 0.8804851770401001, 1.5293095111846924]	fn	0	1
579	579	1443	fn	cy_717951063_3243327346.wav	D:\hc--document\all text\P8_medical\thesis_dataset\use_wav_raw\717951063\3243327346.wav	0	1	[2.1752026081085205, 3.66251540184021, 2.395573616027832, 0.6768948435783386, 0.21950972080230713, 1.8511621952056885]	fn	1	1
580	580	977	general	dx_91267340_30179287.wav	D:\hc--document\all text\P8_medical\thesis_dataset\use_wav_raw\91267340\30179287.wav	0	0	[2.8051164150238037, 1.0559576749801636, 1.3527010679244995, 2.4832923412323, 2.5752480030059814, 1.5914808511734009]	general	1	0
581	581	957	general	cy_694686489_2736047948.wav	D:\hc--document\all text\P8_medical\thesis_dataset\use_wav_raw\694686489\2736047948.wav	0	0	[2.8821043968200684, 1.3433679342269897, 1.4935269355773926, 1.9479585886001587, 2.240176200866699, 1.4664801359176636]	general	1	0
582	582	1259	general	cy_716683601_3213571316.wav	D:\hc--document\all text\P8_medical\thesis_dataset\use_wav_raw\716683601\3213571316.wav	0	0	[3.0315637588500977, 1.3777029514312744, 1.815724492073059, 1.969783902168274, 2.8019421100616455, 1.3279789686203003]	general	1	0
583	583	1130	general	cy_717107800_3223540094.wav	D:\hc--document\all text\P8_medical\thesis_dataset\use_wav_raw\717107800\3223540094.wav	0	0	[2.160756826400757, 3.157538652420044, 2.4287877082824707, 0.8327476978302002, 0.5043926239013672, 1.7881414890289307]	fn	0	1
584	584	860	wz	cy_673971877_2291588306.wav	D:\hc--document\all text\P8_medical\thesis_dataset\use_wav_raw\673971877\2291588306.wav	0	3	[3.1998863220214844, 1.4110476970672607, 1.0523701906204224, 3.201911687850952, 2.5437140464782715, 2.7848641872406006]	wz	1	3
585	585	1637	rouhe	cy_693180154_2704895748.wav	D:\hc--document\all text\P8_medical\thesis_dataset\use_wav_raw\693180154\2704895748.wav	0	4	[2.819838523864746, 1.0873663425445557, 1.9438060522079468, 2.003866672515869, 3.3883872032165527, 0.9963015913963318]	rouhe	1	4
586	586	656	rouhe	cy_690134465_2642603700.wav	D:\hc--document\all text\P8_medical\thesis_dataset\use_wav_raw\690134465\2642603700.wav	0	4	[2.217325448989868, 3.178046703338623, 3.4454803466796875, 0.888227641582489, 2.0982725620269775, 0.9621360301971436]	jd	0	2
587	587	455	yl	cy_692251835_2684712458.wav	D:\hc--document\all text\P8_medical\thesis_dataset\use_wav_raw\692251835\2684712458.wav	0	5	[3.0660500526428223, 1.4870569705963135, 1.35397207736969, 2.5626304149627686, 2.4450647830963135, 2.420170307159424]	general	0	0
588	588	1600	general	cy_724808198_3402004282.wav	D:\hc--document\all text\P8_medical\thesis_dataset\use_wav_raw\724808198\3402004282.wav	0	0	[3.0296854972839355, 1.5060787200927734, 2.1146016120910645, 1.9168734550476074, 3.0656073093414307, 1.3471125364303589]	rouhe	0	4
589	589	574	fn	dx_64265787_17710967.wav	D:\hc--document\all text\P8_medical\thesis_dataset\use_wav_raw\64265787\17710967.wav	0	1	[2.4132213592529297, 3.6338443756103516, 2.6743838787078857, 0.6731361746788025, 0.38562634587287903, 1.6139681339263916]	fn	1	1
590	590	248	jd	cy_429536356_1043886528.wav	D:\hc--document\all text\P8_medical\thesis_dataset\use_wav_raw\429536356\1043886528.wav	0	2	[2.284280300140381, 3.577392339706421, 2.7460906505584717, 0.8177990317344666, 0.5917444825172424, 1.8299355506896973]	fn	0	1
591	591	345	general	cy_692615702_2692578074.wav	D:\hc--document\all text\P8_medical\thesis_dataset\use_wav_raw\692615702\2692578074.wav	0	0	[2.8641650676727295, 2.095447301864624, 2.190627336502075, 1.4715654850006104, 2.003591299057007, 1.44157075881958]	general	1	0
592	592	1412	wz	cy_682995157_2485508226.wav	D:\hc--document\all text\P8_medical\thesis_dataset\use_wav_raw\682995157\2485508226.wav	0	3	[2.9142391681671143, 1.1443616151809692, 0.518638551235199, 3.232372999191284, 2.0262153148651123, 2.9125354290008545]	wz	1	3
593	593	378	general	cy_714078166_3153300474.wav	D:\hc--document\all text\P8_medical\thesis_dataset\use_wav_raw\714078166\3153300474.wav	0	0	[2.4001333713531494, 3.2159359455108643, 2.154317855834961, 1.1039326190948486, 0.4652642011642456, 2.296048641204834]	fn	0	1
594	594	954	wz	cy_663093559_2132397641.wav	D:\hc--document\all text\P8_medical\thesis_dataset\use_wav_raw\663093559\2132397641.wav	0	3	[2.8023521900177, 0.8018320202827454, 0.34358516335487366, 3.3485045433044434, 1.8647708892822266, 2.502779722213745]	wz	1	3
595	595	480	jd	cy_669944496_2208936506.wav	D:\hc--document\all text\P8_medical\thesis_dataset\use_wav_raw\669944496\2208936506.wav	0	2	[2.4688358306884766, 3.52125883102417, 3.0528664588928223, 1.2271641492843628, 1.333743929862976, 1.803192138671875]	fn	0	1
596	596	317	yl	cy_723169703_3363035252.wav	D:\hc--document\all text\P8_medical\thesis_dataset\use_wav_raw\723169703\3363035252.wav	0	5	[2.493940591812134, 2.08772349357605, 2.156580686569214, 1.3708837032318115, 1.8949871063232422, 1.563718557357788]	general	0	0
597	597	331	wz	cy_672292892_2256065042.wav	D:\hc--document\all text\P8_medical\thesis_dataset\use_wav_raw\672292892\2256065042.wav	0	3	[2.4796924591064453, 0.8132306337356567, 0.3118172287940979, 2.755617380142212, 1.4553375244140625, 2.2979674339294434]	wz	1	3
598	598	91	general	cy_723822757_3379655855.wav	D:\hc--document\all text\P8_medical\thesis_dataset\use_wav_raw\723822757\3379655855.wav	0	0	[2.9844627380371094, 1.0875515937805176, 1.475633978843689, 2.5806827545166016, 3.2623291015625, 1.7296137809753418]	rouhe	0	4
599	599	145	jd	cy_562776_2442795.wav	D:\hc--document\all text\P8_medical\thesis_dataset\use_wav_raw\562776\2442795.wav	0	2	[2.1159865856170654, 3.5839078426361084, 3.453993082046509, 0.2745599150657654, 1.1724727153778076, 0.7386791706085205]	fn	0	1
600	600	224	rouhe	cy_716689762_3213957667.wav	D:\hc--document\all text\P8_medical\thesis_dataset\use_wav_raw\716689762\3213957667.wav	0	4	[2.848055124282837, 0.40185075998306274, 0.9453073143959045, 2.781149387359619, 3.0276072025299072, 1.3546749353408813]	rouhe	1	4
601	601	1343	yl	cy_671365901_2236749254.wav	D:\hc--document\all text\P8_medical\thesis_dataset\use_wav_raw\671365901\2236749254.wav	0	5	[2.3808674812316895, 3.1841354370117188, 2.2128043174743652, 1.2227749824523926, 0.8084756135940552, 2.764178514480591]	fn	0	1
602	602	1279	general	cy_621218560_1908069626.wav	D:\hc--document\all text\P8_medical\thesis_dataset\use_wav_raw\621218560\1908069626.wav	0	0	[2.97747802734375, 1.4656102657318115, 1.4005284309387207, 2.0701382160186768, 2.2248759269714355, 1.670093297958374]	general	1	0
603	603	1276	yl	cy_563677296_1604504135.wav	D:\hc--document\all text\P8_medical\thesis_dataset\use_wav_raw\563677296\1604504135.wav	0	5	[2.4789488315582275, 3.779039144515991, 2.6193809509277344, 1.0334726572036743, 0.23342923820018768, 2.4587135314941406]	fn	0	1
604	604	483	jd	cy_690127912_2640439348.wav	D:\hc--document\all text\P8_medical\thesis_dataset\use_wav_raw\690127912\2640439348.wav	0	2	[2.2761964797973633, 3.2142322063446045, 3.5112953186035156, 0.6597342491149902, 1.8460835218429565, 0.9588901400566101]	jd	1	2
605	605	911	yl	cy_433282063_1058130228.wav	D:\hc--document\all text\P8_medical\thesis_dataset\use_wav_raw\433282063\1058130228.wav	0	5	[2.3089873790740967, 3.0207619667053223, 2.663358688354492, 1.1968070268630981, 1.009788990020752, 1.730710744857788]	fn	0	1
606	606	1078	rouhe	cy_721164470_3318118177.wav	D:\hc--document\all text\P8_medical\thesis_dataset\use_wav_raw\721164470\3318118177.wav	0	4	[3.0697553157806396, 1.038824200630188, 1.6061995029449463, 2.581071376800537, 3.5900588035583496, 1.3821955919265747]	rouhe	1	4
607	607	448	jd	dx_90086786_28592547.wav	D:\hc--document\all text\P8_medical\thesis_dataset\use_wav_raw\90086786\28592547.wav	0	2	[2.1184868812561035, 4.046018123626709, 3.6268513202667236, 0.04021864011883736, 0.8509184718132019, 0.9262933135032654]	fn	0	1
608	608	1638	general	cy_627488104_1942019636.wav	D:\hc--document\all text\P8_medical\thesis_dataset\use_wav_raw\627488104\1942019636.wav	0	0	[2.5435292720794678, 3.6062259674072266, 2.938894510269165, 1.124401569366455, 1.2756140232086182, 2.4717631340026855]	fn	0	1
609	609	1215	yl	cy_714844647_3170088312.wav	D:\hc--document\all text\P8_medical\thesis_dataset\use_wav_raw\714844647\3170088312.wav	0	5	[2.9988865852355957, 1.6929188966751099, 1.1766690015792847, 2.2880160808563232, 1.7550896406173706, 2.1739461421966553]	general	0	0
610	610	616	jd	cy_197916863_310515803.wav	D:\hc--document\all text\P8_medical\thesis_dataset\use_wav_raw\197916863\310515803.wav	0	2	[2.413149118423462, 4.596692085266113, 3.973813056945801, 0.5573663115501404, 1.1118007898330688, 1.6184136867523193]	fn	0	1
611	611	127	wz	dx_91627467_31267197.wav	D:\hc--document\all text\P8_medical\thesis_dataset\use_wav_raw\91627467\31267197.wav	0	3	[3.1429572105407715, 1.4365500211715698, 1.6990967988967896, 2.317721128463745, 2.502244710922241, 1.6314423084259033]	general	0	0
612	612	1599	yl	dx_90739844_29827553.wav	D:\hc--document\all text\P8_medical\thesis_dataset\use_wav_raw\90739844\29827553.wav	0	5	[2.9565389156341553, 1.2773157358169556, 0.6216297745704651, 2.9379684925079346, 1.8374844789505005, 2.673828363418579]	general	0	0
613	613	1219	jd	dx_89260745_27501409.wav	D:\hc--document\all text\P8_medical\thesis_dataset\use_wav_raw\89260745\27501409.wav	0	2	[2.5523681640625, 4.165005207061768, 3.4772636890411377, 0.5660440921783447, 0.8850902318954468, 1.6879721879959106]	fn	0	1
614	614	1424	jd	cy_189451011_290527349.wav	D:\hc--document\all text\P8_medical\thesis_dataset\use_wav_raw\189451011\290527349.wav	0	2	[2.370110511779785, 4.062011241912842, 3.688157796859741, 0.34957775473594666, 1.1299018859863281, 1.1446752548217773]	fn	0	1
615	615	1391	general	cy_719967397_3290604263.wav	D:\hc--document\all text\P8_medical\thesis_dataset\use_wav_raw\719967397\3290604263.wav	0	0	[2.947223663330078, 1.0178560018539429, 1.0674266815185547, 2.736859083175659, 2.794759750366211, 2.002070665359497]	general	1	0
616	616	1527	general	cy_662908684_2131277333.wav	D:\hc--document\all text\P8_medical\thesis_dataset\use_wav_raw\662908684\2131277333.wav	0	0	[2.648984670639038, 2.7643496990203857, 2.149198055267334, 1.5061181783676147, 1.4985345602035522, 2.3697774410247803]	fn	0	1
617	617	568	yl	dx_59872678_16349297.wav	D:\hc--document\all text\P8_medical\thesis_dataset\use_wav_raw\59872678\16349297.wav	0	5	[2.419416666030884, 3.8221895694732666, 3.009234666824341, 0.7912865877151489, 0.7259784936904907, 1.9862773418426514]	fn	0	1
618	618	1454	general	dx_54311761_14416944.wav	D:\hc--document\all text\P8_medical\thesis_dataset\use_wav_raw\54311761\14416944.wav	0	0	[2.183504581451416, 2.910247325897217, 3.5354483127593994, 0.5927909016609192, 1.907492995262146, 0.6226050853729248]	jd	0	2
619	619	481	yl	cy_724225048_3389668695.wav	D:\hc--document\all text\P8_medical\thesis_dataset\use_wav_raw\724225048\3389668695.wav	0	5	[2.2538907527923584, 3.337397813796997, 2.1302294731140137, 0.9583707451820374, 0.2854209840297699, 2.4381208419799805]	fn	0	1
620	620	1639	general	cy_718650655_3259317056.wav	D:\hc--document\all text\P8_medical\thesis_dataset\use_wav_raw\718650655\3259317056.wav	0	0	[2.2662320137023926, 3.6213643550872803, 3.1649258136749268, 0.5650067329406738, 1.145495891571045, 1.255215048789978]	fn	0	1
621	621	1231	fn	dx_86861171_25217422.wav	D:\hc--document\all text\P8_medical\thesis_dataset\use_wav_raw\86861171\25217422.wav	0	1	[2.531182050704956, 3.5387377738952637, 2.5870182514190674, 1.416216254234314, 0.6863745450973511, 2.4418134689331055]	fn	1	1
622	622	1183	general	cy_705102180_2967228936.wav	D:\hc--document\all text\P8_medical\thesis_dataset\use_wav_raw\705102180\2967228936.wav	0	0	[2.0093488693237305, 3.0315568447113037, 2.367150068283081, 0.6741749048233032, 0.831876277923584, 1.558249592781067]	fn	0	1
623	623	462	general	cy_715943872_3196231491.wav	D:\hc--document\all text\P8_medical\thesis_dataset\use_wav_raw\715943872\3196231491.wav	0	0	[3.030809164047241, 1.539298176765442, 1.413753628730774, 2.003551721572876, 2.0197548866271973, 1.8810616731643677]	general	1	0
624	624	1695	general	cy_621546779_1909683488.wav	D:\hc--document\all text\P8_medical\thesis_dataset\use_wav_raw\621546779\1909683488.wav	0	0	[3.0960702896118164, 1.420964241027832, 1.4109630584716797, 2.668107509613037, 2.5956175327301025, 2.112126588821411]	general	1	0
625	625	421	yl	dx_90109458_28724153.wav	D:\hc--document\all text\P8_medical\thesis_dataset\use_wav_raw\90109458\28724153.wav	0	5	[2.248680353164673, 3.1949708461761475, 3.2405595779418945, 0.6771236062049866, 1.4463579654693604, 1.190207839012146]	jd	0	2
626	626	194	jd	cy_399308558_929320472.wav	D:\hc--document\all text\P8_medical\thesis_dataset\use_wav_raw\399308558\929320472.wav	0	2	[2.156818151473999, 3.696323871612549, 3.262617349624634, 0.2427181899547577, 0.7999280095100403, 0.9016609191894531]	fn	0	1
627	627	1064	wz	cy_695210444_2747086900.wav	D:\hc--document\all text\P8_medical\thesis_dataset\use_wav_raw\695210444\2747086900.wav	0	3	[2.868739128112793, 1.2052079439163208, 0.7132313847541809, 2.8888111114501953, 2.138869285583496, 2.4021618366241455]	wz	1	3
628	628	69	fn	cy_428613100_1040201868.wav	D:\hc--document\all text\P8_medical\thesis_dataset\use_wav_raw\428613100\1040201868.wav	0	1	[2.3260488510131836, 4.006464958190918, 3.059763193130493, 0.5923587083816528, 0.4731293320655823, 1.7552001476287842]	fn	1	1
629	629	1344	yl	cy_722361574_3344458533.wav	D:\hc--document\all text\P8_medical\thesis_dataset\use_wav_raw\722361574\3344458533.wav	0	5	[2.94311261177063, 1.2470136880874634, 1.8165347576141357, 2.0474400520324707, 2.89726185798645, 1.5204246044158936]	general	0	0
630	630	1112	yl	dx_74954333_21240449.wav	D:\hc--document\all text\P8_medical\thesis_dataset\use_wav_raw\74954333\21240449.wav	0	5	[2.3335342407226562, 3.3392415046691895, 2.6601240634918213, 0.7939425110816956, 0.4278634786605835, 1.9278013706207275]	fn	0	1
631	631	70	wz	cy_709958842_3070965060.wav	D:\hc--document\all text\P8_medical\thesis_dataset\use_wav_raw\709958842\3070965060.wav	0	3	[2.6991488933563232, 0.7993513345718384, 0.4928920567035675, 3.0271432399749756, 2.1721692085266113, 2.2025556564331055]	wz	1	3
632	632	917	rouhe	cy_704113410_2943831866.wav	D:\hc--document\all text\P8_medical\thesis_dataset\use_wav_raw\704113410\2943831866.wav	0	4	[2.801266670227051, 0.8742561936378479, 1.6729247570037842, 2.3124446868896484, 3.308239459991455, 1.0311368703842163]	rouhe	1	4
633	633	1461	general	cy_673212534_2275390680.wav	D:\hc--document\all text\P8_medical\thesis_dataset\use_wav_raw\673212534\2275390680.wav	0	0	[2.982825756072998, 1.4730244874954224, 1.4432374238967896, 2.2156035900115967, 2.143500328063965, 1.7524012327194214]	general	1	0
634	634	1177	fn	dx_92286625_31501207.wav	D:\hc--document\all text\P8_medical\thesis_dataset\use_wav_raw\92286625\31501207.wav	0	1	[2.298335075378418, 4.151310920715332, 3.378814220428467, 0.23018883168697357, 0.6164364218711853, 1.176326036453247]	fn	1	1
635	635	948	wz	cy_678650907_2390841478.wav	D:\hc--document\all text\P8_medical\thesis_dataset\use_wav_raw\678650907\2390841478.wav	0	3	[2.1655116081237793, 2.5750749111175537, 3.076335906982422, 0.9751266241073608, 1.9964113235473633, 0.5859023928642273]	jd	0	2
636	636	417	wz	cy_644471693_2031523562.wav	D:\hc--document\all text\P8_medical\thesis_dataset\use_wav_raw\644471693\2031523562.wav	0	3	[3.0274112224578857, 0.9817373752593994, 0.7410154938697815, 3.126608371734619, 2.3001348972320557, 2.3216185569763184]	wz	1	3
637	637	963	jd	cy_664564979_2143063814.wav	D:\hc--document\all text\P8_medical\thesis_dataset\use_wav_raw\664564979\2143063814.wav	0	2	[2.318129777908325, 3.488147258758545, 2.930840492248535, 0.6496427059173584, 0.9040859341621399, 1.4897252321243286]	fn	0	1
638	638	758	jd	cy_724088122_3384716251.wav	D:\hc--document\all text\P8_medical\thesis_dataset\use_wav_raw\724088122\3384716251.wav	0	2	[2.2730226516723633, 3.538602113723755, 2.9425644874572754, 0.6392796635627747, 0.9201509356498718, 1.5675113201141357]	fn	0	1
639	639	501	wz	cy_621316990_1908912212.wav	D:\hc--document\all text\P8_medical\thesis_dataset\use_wav_raw\621316990\1908912212.wav	0	3	[2.051743984222412, 3.3839895725250244, 3.68149471282959, 0.07823505252599716, 1.5470203161239624, 0.3771322965621948]	jd	0	2
640	640	1612	rouhe	cy_714720272_3167170328.wav	D:\hc--document\all text\P8_medical\thesis_dataset\use_wav_raw\714720272\3167170328.wav	0	4	[2.8895161151885986, 1.1895438432693481, 1.4503428936004639, 2.4720425605773926, 3.2171380519866943, 1.9112052917480469]	rouhe	1	4
641	641	834	general	cy_271763713_512715242.wav	D:\hc--document\all text\P8_medical\thesis_dataset\use_wav_raw\271763713\512715242.wav	0	0	[2.407565116882324, 3.163858652114868, 3.2567520141601562, 1.1958726644515991, 1.6390684843063354, 1.3033521175384521]	jd	0	2
642	642	1442	wz	cy_675920965_2332613712.wav	D:\hc--document\all text\P8_medical\thesis_dataset\use_wav_raw\675920965\2332613712.wav	0	3	[3.0472445487976074, 1.4777671098709106, 2.558084011077881, 1.6340404748916626, 3.2787270545959473, 0.5594382882118225]	rouhe	0	4
643	643	185	fn	cy_700530476_2863249284.wav	D:\hc--document\all text\P8_medical\thesis_dataset\use_wav_raw\700530476\2863249284.wav	0	1	[2.296017646789551, 3.771589517593384, 2.446004629135132, 0.9344149231910706, 0.1113273948431015, 2.226943254470825]	fn	1	1
644	644	466	general	dx_91036990_30179184.wav	D:\hc--document\all text\P8_medical\thesis_dataset\use_wav_raw\91036990\30179184.wav	0	0	[3.2234914302825928, 1.6647394895553589, 1.3290269374847412, 2.7539849281311035, 2.166133165359497, 2.3689780235290527]	general	1	0
645	645	1395	jd	cy_715060952_3175605993.wav	D:\hc--document\all text\P8_medical\thesis_dataset\use_wav_raw\715060952\3175605993.wav	0	2	[2.273540735244751, 3.695659875869751, 2.937549591064453, 0.7770607471466064, 0.5954557061195374, 1.6994881629943848]	fn	0	1
646	646	1529	yl	cy_710535160_3083523879.wav	D:\hc--document\all text\P8_medical\thesis_dataset\use_wav_raw\710535160\3083523879.wav	0	5	[2.100733757019043, 3.185840606689453, 2.3232998847961426, 0.6203612089157104, 0.31576797366142273, 1.813416600227356]	fn	0	1
647	647	1203	yl	cy_656406686_2095429283.wav	D:\hc--document\all text\P8_medical\thesis_dataset\use_wav_raw\656406686\2095429283.wav	0	5	[3.074460506439209, 1.5619176626205444, 2.053297281265259, 1.9059841632843018, 2.555478811264038, 1.0872939825057983]	general	0	0
648	648	636	yl	cy_711645647_3104889906.wav	D:\hc--document\all text\P8_medical\thesis_dataset\use_wav_raw\711645647\3104889906.wav	0	5	[2.7695963382720947, 1.0181832313537598, 0.24395589530467987, 3.031867504119873, 1.6409779787063599, 2.445587396621704]	wz	0	3
649	649	199	yl	dx_86761933_25220907.wav	D:\hc--document\all text\P8_medical\thesis_dataset\use_wav_raw\86761933\25220907.wav	0	5	[2.9405930042266846, 1.254837989807129, 1.4143705368041992, 2.526003360748291, 2.169605016708374, 1.910040259361267]	general	0	0
650	650	386	jd	cy_567338328_1623774191.wav	D:\hc--document\all text\P8_medical\thesis_dataset\use_wav_raw\567338328\1623774191.wav	0	2	[2.3060994148254395, 3.5438084602355957, 2.781688928604126, 0.853050172328949, 0.8045950531959534, 1.628243088722229]	fn	0	1
651	651	570	fn	cy_714649533_3166551916.wav	D:\hc--document\all text\P8_medical\thesis_dataset\use_wav_raw\714649533\3166551916.wav	0	1	[2.2558181285858154, 3.8949506282806396, 3.3334248065948486, 0.26629942655563354, 0.9088642001152039, 1.383886694908142]	fn	1	1
652	652	233	general	cy_724240275_3388865419.wav	D:\hc--document\all text\P8_medical\thesis_dataset\use_wav_raw\724240275\3388865419.wav	0	0	[2.404470920562744, 3.0197601318359375, 2.421602487564087, 1.6184041500091553, 0.9937353134155273, 2.0725300312042236]	fn	0	1
653	653	323	fn	cy_655467113_2090146184.wav	D:\hc--document\all text\P8_medical\thesis_dataset\use_wav_raw\655467113\2090146184.wav	0	1	[2.5942940711975098, 3.756481170654297, 3.201760768890381, 1.056380033493042, 1.3666189908981323, 2.2392148971557617]	fn	1	1
654	654	1396	rouhe	cy_579715165_1689842243.wav	D:\hc--document\all text\P8_medical\thesis_dataset\use_wav_raw\579715165\1689842243.wav	0	4	[3.0172371864318848, 1.3554071187973022, 1.3455291986465454, 2.5963571071624756, 2.4723851680755615, 1.9931377172470093]	general	0	0
655	655	259	fn	cy_423951770_1023742890.wav	D:\hc--document\all text\P8_medical\thesis_dataset\use_wav_raw\423951770\1023742890.wav	0	1	[2.2352054119110107, 3.6281487941741943, 3.6593403816223145, 0.27592676877975464, 1.5630675554275513, 0.7452702522277832]	jd	0	2
656	656	390	jd	cy_721448088_3323946194.wav	D:\hc--document\all text\P8_medical\thesis_dataset\use_wav_raw\721448088\3323946194.wav	0	2	[2.1116955280303955, 3.3904480934143066, 3.935037136077881, 0.08213963359594345, 1.9852914810180664, 0.3743983209133148]	jd	1	2
657	657	883	general	cy_723382209_3368086483.wav	D:\hc--document\all text\P8_medical\thesis_dataset\use_wav_raw\723382209\3368086483.wav	0	0	[2.254894971847534, 2.920008420944214, 1.6859246492385864, 1.3212597370147705, 0.6105538606643677, 2.824093818664551]	fn	0	1
658	658	1693	jd	dx_87600092_25641987.wav	D:\hc--document\all text\P8_medical\thesis_dataset\use_wav_raw\87600092\25641987.wav	0	2	[2.4383492469787598, 3.7996294498443604, 3.0679666996002197, 0.8688425421714783, 0.6889317631721497, 1.66090989112854]	fn	0	1
659	659	1573	wz	cy_684180867_2511586578.wav	D:\hc--document\all text\P8_medical\thesis_dataset\use_wav_raw\684180867\2511586578.wav	0	3	[2.8070292472839355, 0.8261671662330627, 0.4292178452014923, 3.1504714488983154, 2.1298956871032715, 2.2555503845214844]	wz	1	3
660	660	586	jd	cy_589413773_1742019488.wav	D:\hc--document\all text\P8_medical\thesis_dataset\use_wav_raw\589413773\1742019488.wav	0	2	[2.265120029449463, 3.355457305908203, 2.460355758666992, 0.8490368723869324, 0.29690900444984436, 1.942097783088684]	fn	0	1
661	661	1438	wz	cy_714667158_3166207264.wav	D:\hc--document\all text\P8_medical\thesis_dataset\use_wav_raw\714667158\3166207264.wav	0	3	[2.156229257583618, 2.7767062187194824, 2.1597440242767334, 1.29058039188385, 0.6899295449256897, 1.9122000932693481]	fn	0	1
662	662	1018	general	dx_87555856_28234058.wav	D:\hc--document\all text\P8_medical\thesis_dataset\use_wav_raw\87555856\28234058.wav	0	0	[3.122788906097412, 1.4496279954910278, 1.2255043983459473, 2.788417100906372, 2.461700916290283, 2.271503448486328]	general	1	0
663	663	1393	general	dx_91705863_31699217.wav	D:\hc--document\all text\P8_medical\thesis_dataset\use_wav_raw\91705863\31699217.wav	0	0	[3.006028890609741, 1.2949014902114868, 1.3767638206481934, 2.553489923477173, 2.3519065380096436, 1.7827353477478027]	general	1	0
664	664	395	yl	cy_711625058_3104552636.wav	D:\hc--document\all text\P8_medical\thesis_dataset\use_wav_raw\711625058\3104552636.wav	0	5	[2.4508862495422363, 3.383476972579956, 2.1274876594543457, 1.2038285732269287, 0.2905249297618866, 2.5705597400665283]	fn	0	1
665	665	1429	rouhe	cy_697778448_2801704872.wav	D:\hc--document\all text\P8_medical\thesis_dataset\use_wav_raw\697778448\2801704872.wav	0	4	[2.993448495864868, 0.9601848125457764, 1.2727060317993164, 2.711364984512329, 3.1044325828552246, 2.1610937118530273]	rouhe	1	4
666	666	1547	yl	cy_695704068_2759578856.wav	D:\hc--document\all text\P8_medical\thesis_dataset\use_wav_raw\695704068\2759578856.wav	0	5	[2.707406520843506, 0.8995823860168457, 1.8263442516326904, 2.1116111278533936, 3.3942363262176514, 0.9823431372642517]	rouhe	0	4
667	667	78	general	cy_582065766_1702560089.wav	D:\hc--document\all text\P8_medical\thesis_dataset\use_wav_raw\582065766\1702560089.wav	0	0	[3.130323648452759, 1.5954731702804565, 2.040121555328369, 1.934909701347351, 2.7316102981567383, 1.4099748134613037]	general	1	0
668	668	1626	jd	cy_660005255_2115355256.wav	D:\hc--document\all text\P8_medical\thesis_dataset\use_wav_raw\660005255\2115355256.wav	0	2	[2.099376678466797, 3.3387250900268555, 3.5580525398254395, 0.1513461172580719, 1.7467336654663086, 0.5730434060096741]	jd	1	2
669	669	538	rouhe	cy_717917045_3243562091.wav	D:\hc--document\all text\P8_medical\thesis_dataset\use_wav_raw\717917045\3243562091.wav	0	4	[2.9274959564208984, 0.9771932363510132, 1.495926022529602, 2.5027313232421875, 3.4149205684661865, 1.6530075073242188]	rouhe	1	4
670	670	1743	jd	cy_693609636_2713908844.wav	D:\hc--document\all text\P8_medical\thesis_dataset\use_wav_raw\693609636\2713908844.wav	0	2	[2.4667868614196777, 3.46917986869812, 3.496798515319824, 0.9976779818534851, 1.9789496660232544, 1.4474432468414307]	jd	1	2
671	671	1521	jd	cy_677968913_2376395864.wav	D:\hc--document\all text\P8_medical\thesis_dataset\use_wav_raw\677968913\2376395864.wav	0	2	[2.2604925632476807, 3.7078614234924316, 3.1304354667663574, 0.5271960496902466, 0.6754559278488159, 1.2390848398208618]	fn	0	1
672	672	1709	yl	cy_562344346_1597676705.wav	D:\hc--document\all text\P8_medical\thesis_dataset\use_wav_raw\562344346\1597676705.wav	0	5	[2.218470335006714, 3.893155813217163, 2.6510705947875977, 0.552885890007019, 0.12498998641967773, 1.9739989042282104]	fn	0	1
673	673	1436	general	cy_705862294_2985680652.wav	D:\hc--document\all text\P8_medical\thesis_dataset\use_wav_raw\705862294\2985680652.wav	0	0	[2.8505282402038574, 1.183220624923706, 1.3221441507339478, 2.5766477584838867, 2.516519784927368, 1.7162079811096191]	general	1	0
674	674	1263	fn	cy_652223605_2074206023.wav	D:\hc--document\all text\P8_medical\thesis_dataset\use_wav_raw\652223605\2074206023.wav	0	1	[2.3414320945739746, 3.9286949634552, 2.964883804321289, 0.732701301574707, 0.7448868155479431, 1.6820826530456543]	fn	1	1
675	675	304	yl	cy_723298858_3366510109.wav	D:\hc--document\all text\P8_medical\thesis_dataset\use_wav_raw\723298858\3366510109.wav	0	5	[2.189302921295166, 3.3028011322021484, 2.408083438873291, 0.7908780574798584, 0.5441011190414429, 1.8090028762817383]	fn	0	1
676	676	334	jd	cy_231585058_396709452.wav	D:\hc--document\all text\P8_medical\thesis_dataset\use_wav_raw\231585058\396709452.wav	0	2	[2.2967467308044434, 3.818213939666748, 2.801255226135254, 0.909447193145752, 0.392215758562088, 1.9135987758636475]	fn	0	1
677	677	1646	general	cy_682003205_2464092216.wav	D:\hc--document\all text\P8_medical\thesis_dataset\use_wav_raw\682003205\2464092216.wav	0	0	[2.2740423679351807, 3.385585069656372, 3.2195494174957275, 0.7604473233222961, 1.2452318668365479, 1.3270173072814941]	fn	0	1
678	678	457	wz	dx_84214071_26765725.wav	D:\hc--document\all text\P8_medical\thesis_dataset\use_wav_raw\84214071\26765725.wav	0	3	[3.0178637504577637, 1.2700010538101196, 1.0513947010040283, 2.70941424369812, 2.4268760681152344, 2.171266555786133]	general	0	0
679	679	1221	general	dx_92613196_32335764.wav	D:\hc--document\all text\P8_medical\thesis_dataset\use_wav_raw\92613196\32335764.wav	0	0	[3.207974910736084, 1.3332347869873047, 1.307553768157959, 2.864717721939087, 2.8770859241485596, 2.3148348331451416]	general	1	0
680	680	967	yl	dx_89199037_31177018.wav	D:\hc--document\all text\P8_medical\thesis_dataset\use_wav_raw\89199037\31177018.wav	0	5	[2.943575382232666, 1.343608021736145, 1.1324129104614258, 2.6598639488220215, 2.0205156803131104, 2.280521869659424]	general	0	0
681	681	443	wz	cy_678564170_2388940302.wav	D:\hc--document\all text\P8_medical\thesis_dataset\use_wav_raw\678564170\2388940302.wav	0	3	[3.0363147258758545, 1.109784483909607, 1.0090583562850952, 2.7459378242492676, 2.4928297996520996, 2.0696728229522705]	general	0	0
682	682	849	yl	cy_688114539_2596469756.wav	D:\hc--document\all text\P8_medical\thesis_dataset\use_wav_raw\688114539\2596469756.wav	0	5	[2.2445061206817627, 3.6619133949279785, 2.5568201541900635, 0.6239606738090515, 0.467216432094574, 2.0528039932250977]	fn	0	1
683	683	554	yl	cy_702947476_2916936646.wav	D:\hc--document\all text\P8_medical\thesis_dataset\use_wav_raw\702947476\2916936646.wav	0	5	[2.85345721244812, 1.8988085985183716, 1.3250296115875244, 1.892369270324707, 1.5842167139053345, 2.3710777759552]	general	0	0
684	684	243	jd	dx_90774307_30000057.wav	D:\hc--document\all text\P8_medical\thesis_dataset\use_wav_raw\90774307\30000057.wav	0	2	[2.7279741764068604, 0.8642114996910095, 0.8050906658172607, 2.659878730773926, 2.191574811935425, 2.106642246246338]	general	0	0
685	685	649	rouhe	cy_718259544_3251651802.wav	D:\hc--document\all text\P8_medical\thesis_dataset\use_wav_raw\718259544\3251651802.wav	0	4	[2.0523576736450195, 2.779900074005127, 3.2313032150268555, 0.7343121767044067, 1.8102219104766846, 0.8567600250244141]	jd	0	2
686	686	377	rouhe	dx_89989787_28668420.wav	D:\hc--document\all text\P8_medical\thesis_dataset\use_wav_raw\89989787\28668420.wav	0	4	[2.865990161895752, 0.7598968148231506, 0.9918306469917297, 2.725597381591797, 2.464629888534546, 1.849642038345337]	general	0	0
687	687	556	wz	cy_723266932_3365837269.wav	D:\hc--document\all text\P8_medical\thesis_dataset\use_wav_raw\723266932\3365837269.wav	0	3	[3.004117012023926, 1.2091292142868042, 1.1241437196731567, 2.780952215194702, 2.359039306640625, 2.0171616077423096]	general	0	0
688	688	1249	yl	cy_715545375_3186495341.wav	D:\hc--document\all text\P8_medical\thesis_dataset\use_wav_raw\715545375\3186495341.wav	0	5	[2.8681042194366455, 1.826037049293518, 1.9374254941940308, 2.1282830238342285, 2.62072491645813, 2.0709972381591797]	general	0	0
689	689	891	general	cy_676482004_2344278792.wav	D:\hc--document\all text\P8_medical\thesis_dataset\use_wav_raw\676482004\2344278792.wav	0	0	[2.1011385917663574, 3.0566513538360596, 2.311465263366699, 0.6155235171318054, 0.7311478853225708, 1.90475332736969]	fn	0	1
690	690	1548	wz	dx_74949627_21211022.wav	D:\hc--document\all text\P8_medical\thesis_dataset\use_wav_raw\74949627\21211022.wav	0	3	[3.001516580581665, 1.0199298858642578, 0.6701231598854065, 3.179971218109131, 2.196105718612671, 2.5994553565979004]	wz	1	3
691	691	971	fn	dx_58317320_15894055.wav	D:\hc--document\all text\P8_medical\thesis_dataset\use_wav_raw\58317320\15894055.wav	0	1	[2.320495843887329, 4.336450099945068, 3.529259204864502, 0.21237607300281525, 0.47666123509407043, 1.2249960899353027]	fn	1	1
692	692	927	jd	cy_715702139_3191382270.wav	D:\hc--document\all text\P8_medical\thesis_dataset\use_wav_raw\715702139\3191382270.wav	0	2	[2.2965035438537598, 4.041224479675293, 3.0452370643615723, 0.5410678386688232, 0.7123031616210938, 1.954459547996521]	fn	0	1
693	693	1374	jd	dx_91964595_31083800.wav	D:\hc--document\all text\P8_medical\thesis_dataset\use_wav_raw\91964595\31083800.wav	0	2	[2.316951036453247, 3.725958824157715, 3.100919008255005, 0.5218661427497864, 0.6226087808609009, 1.4406189918518066]	fn	0	1
694	694	1416	jd	cy_657361689_2100719747.wav	D:\hc--document\all text\P8_medical\thesis_dataset\use_wav_raw\657361689\2100719747.wav	0	2	[2.32940936088562, 4.4077630043029785, 3.5151734352111816, 0.4240776598453522, 0.5050575137138367, 1.2529659271240234]	fn	0	1
695	695	940	fn	dx_79161014_22506352.wav	D:\hc--document\all text\P8_medical\thesis_dataset\use_wav_raw\79161014\22506352.wav	0	1	[2.437601089477539, 3.633517026901245, 2.7289249897003174, 0.44614464044570923, 0.47838693857192993, 1.6091541051864624]	fn	1	1
696	696	560	yl	cy_707068960_3013256090.wav	D:\hc--document\all text\P8_medical\thesis_dataset\use_wav_raw\707068960\3013256090.wav	0	5	[3.129765748977661, 1.3757320642471313, 1.4206057786941528, 2.4838666915893555, 2.794312000274658, 1.9060251712799072]	general	0	0
697	697	1021	rouhe	dx_87903987_26139637.wav	D:\hc--document\all text\P8_medical\thesis_dataset\use_wav_raw\87903987\26139637.wav	0	4	[2.6477551460266113, 3.8473703861236572, 2.848695993423462, 1.1098562479019165, 0.7719743251800537, 2.515092372894287]	fn	0	1
698	698	410	rouhe	dx_87312652_25000755.wav	D:\hc--document\all text\P8_medical\thesis_dataset\use_wav_raw\87312652\25000755.wav	0	4	[2.4952738285064697, 3.61737060546875, 2.3738253116607666, 1.3030853271484375, 0.5162171721458435, 2.7291066646575928]	fn	0	1
699	699	973	jd	dx_67346886_18870589.wav	D:\hc--document\all text\P8_medical\thesis_dataset\use_wav_raw\67346886\18870589.wav	0	2	[2.4248299598693848, 3.751197099685669, 3.0992190837860107, 0.6914852261543274, 0.7637037038803101, 1.631055235862732]	fn	0	1
700	700	1301	wz	dx_72388687_20302633.wav	D:\hc--document\all text\P8_medical\thesis_dataset\use_wav_raw\72388687\20302633.wav	0	3	[3.037332057952881, 1.1187025308609009, 0.9397850036621094, 3.0172221660614014, 2.2671730518341064, 2.29396653175354]	general	0	0
701	701	1565	wz	cy_714741982_3168478330.wav	D:\hc--document\all text\P8_medical\thesis_dataset\use_wav_raw\714741982\3168478330.wav	0	3	[3.0267772674560547, 1.0605833530426025, 1.2522664070129395, 2.77099347114563, 2.9482858180999756, 1.8871990442276]	general	0	0
702	702	1495	fn	cy_724165279_3387807303.wav	D:\hc--document\all text\P8_medical\thesis_dataset\use_wav_raw\724165279\3387807303.wav	0	1	[2.013822317123413, 4.037797451019287, 3.2221744060516357, 0.0, 0.5087863802909851, 0.9668664336204529]	fn	1	1
703	703	119	fn	dx_91347924_30591815.wav	D:\hc--document\all text\P8_medical\thesis_dataset\use_wav_raw\91347924\30591815.wav	0	1	[2.5166566371917725, 3.7594480514526367, 2.5504066944122314, 0.7600676417350769, 0.3345681130886078, 1.9525166749954224]	fn	1	1
704	704	73	rouhe	cy_684270245_2513587192.wav	D:\hc--document\all text\P8_medical\thesis_dataset\use_wav_raw\684270245\2513587192.wav	0	4	[3.0265791416168213, 1.9706088304519653, 2.0973222255706787, 1.8004653453826904, 2.622241497039795, 1.6985902786254883]	general	0	0
705	705	1776	wz	dx_83982364_30382526.wav	D:\hc--document\all text\P8_medical\thesis_dataset\use_wav_raw\83982364\30382526.wav	0	3	[2.984591484069824, 1.471160650253296, 1.1264952421188354, 2.332179069519043, 1.5374261140823364, 2.0211799144744873]	general	0	0
706	706	1337	general	dx_87419851_25609773.wav	D:\hc--document\all text\P8_medical\thesis_dataset\use_wav_raw\87419851\25609773.wav	0	0	[3.233530044555664, 1.5738394260406494, 0.9974688291549683, 3.1382172107696533, 2.1424498558044434, 2.749089241027832]	general	1	0
707	707	1107	general	dx_87134896_26870791.wav	D:\hc--document\all text\P8_medical\thesis_dataset\use_wav_raw\87134896\26870791.wav	0	0	[2.9569766521453857, 1.524215817451477, 1.90127694606781, 1.7227672338485718, 2.2222421169281006, 1.071081519126892]	general	1	0
708	708	589	wz	dx_91024530_30116251.wav	D:\hc--document\all text\P8_medical\thesis_dataset\use_wav_raw\91024530\30116251.wav	0	3	[3.1659915447235107, 1.4944485425949097, 1.0881404876708984, 2.9540209770202637, 2.6673977375030518, 2.7184298038482666]	general	0	0
709	709	1044	yl	cy_724079138_3386011936.wav	D:\hc--document\all text\P8_medical\thesis_dataset\use_wav_raw\724079138\3386011936.wav	0	5	[2.398083209991455, 3.430771589279175, 2.3771324157714844, 0.9797574877738953, 0.41632789373397827, 2.203282356262207]	fn	0	1
710	710	92	fn	cy_719786390_3286366131.wav	D:\hc--document\all text\P8_medical\thesis_dataset\use_wav_raw\719786390\3286366131.wav	0	1	[2.458390474319458, 4.119280815124512, 3.311391592025757, 0.5600273609161377, 0.7170553803443909, 1.6412076950073242]	fn	1	1
711	711	1238	rouhe	cy_689321460_2623751050.wav	D:\hc--document\all text\P8_medical\thesis_dataset\use_wav_raw\689321460\2623751050.wav	0	4	[2.861807346343994, 1.503434181213379, 2.1339497566223145, 1.8392540216445923, 3.02717924118042, 0.9266158938407898]	rouhe	1	4
712	712	719	general	cy_721860681_3332428589.wav	D:\hc--document\all text\P8_medical\thesis_dataset\use_wav_raw\721860681\3332428589.wav	0	0	[3.020045518875122, 1.2478840351104736, 2.2510955333709717, 2.012444496154785, 3.130521059036255, 1.0568348169326782]	rouhe	0	4
713	713	400	general	cy_701237354_2878895578.wav	D:\hc--document\all text\P8_medical\thesis_dataset\use_wav_raw\701237354\2878895578.wav	0	0	[2.261850118637085, 3.356750249862671, 3.0264270305633545, 0.4497862458229065, 1.1185194253921509, 1.143759846687317]	fn	0	1
714	714	1543	yl	cy_677769287_2371915110.wav	D:\hc--document\all text\P8_medical\thesis_dataset\use_wav_raw\677769287\2371915110.wav	0	5	[2.44307541847229, 2.995901584625244, 2.3430819511413574, 1.2764400243759155, 0.9158164262771606, 2.3195834159851074]	fn	0	1
715	715	1024	general	cy_641000825_2014152242.wav	D:\hc--document\all text\P8_medical\thesis_dataset\use_wav_raw\641000825\2014152242.wav	0	0	[2.15561842918396, 2.5966124534606934, 2.8946423530578613, 0.9653741121292114, 1.7629790306091309, 0.9727819561958313]	jd	0	2
716	716	530	fn	cy_568845750_1631530601.wav	D:\hc--document\all text\P8_medical\thesis_dataset\use_wav_raw\568845750\1631530601.wav	0	1	[2.36720871925354, 3.775686264038086, 3.074921131134033, 0.613878071308136, 0.755431592464447, 1.6454764604568481]	fn	1	1
717	717	1731	fn	cy_707650264_3025251790.wav	D:\hc--document\all text\P8_medical\thesis_dataset\use_wav_raw\707650264\3025251790.wav	0	1	[2.151146411895752, 3.900986671447754, 3.047006607055664, 0.2457415908575058, 0.5974004864692688, 1.4799166917800903]	fn	1	1
718	718	1621	rouhe	dx_91430570_30669027.wav	D:\hc--document\all text\P8_medical\thesis_dataset\use_wav_raw\91430570\30669027.wav	0	4	[2.949352741241455, 1.0851644277572632, 1.592117190361023, 2.4653098583221436, 3.0087461471557617, 1.4739110469818115]	rouhe	1	4
719	719	650	fn	cy_705603574_2982096330.wav	D:\hc--document\all text\P8_medical\thesis_dataset\use_wav_raw\705603574\2982096330.wav	0	1	[2.1528947353363037, 3.65197491645813, 2.5013699531555176, 0.5490995645523071, 0.35259580612182617, 1.8071101903915405]	fn	1	1
720	720	376	general	dx_89190953_31132902.wav	D:\hc--document\all text\P8_medical\thesis_dataset\use_wav_raw\89190953\31132902.wav	0	0	[3.1576249599456787, 1.6420079469680786, 1.6953691244125366, 2.011974811553955, 2.0258612632751465, 1.656859278678894]	general	1	0
721	721	661	fn	dx_90828224_30269199.wav	D:\hc--document\all text\P8_medical\thesis_dataset\use_wav_raw\90828224\30269199.wav	0	1	[2.4253461360931396, 3.714162588119507, 3.498363733291626, 0.3523523211479187, 1.498348593711853, 1.1680289506912231]	fn	1	1
722	722	1632	wz	cy_633995051_1976528384.wav	D:\hc--document\all text\P8_medical\thesis_dataset\use_wav_raw\633995051\1976528384.wav	0	3	[2.7004199028015137, 0.794752299785614, 0.47167280316352844, 2.9296555519104004, 2.132824659347534, 2.362946033477783]	wz	1	3
723	723	1323	wz	cy_716153125_3202243100.wav	D:\hc--document\all text\P8_medical\thesis_dataset\use_wav_raw\716153125\3202243100.wav	0	3	[3.040402412414551, 1.105899453163147, 0.7185731530189514, 3.1528866291046143, 2.3977510929107666, 2.7393813133239746]	wz	1	3
724	724	1113	wz	cy_689362224_2623552072.wav	D:\hc--document\all text\P8_medical\thesis_dataset\use_wav_raw\689362224\2623552072.wav	0	3	[3.0443408489227295, 1.4746917486190796, 1.0351686477661133, 3.0037829875946045, 2.3920366764068604, 2.606346368789673]	general	0	0
725	725	132	yl	cy_716115266_3199750870.wav	D:\hc--document\all text\P8_medical\thesis_dataset\use_wav_raw\716115266\3199750870.wav	0	5	[2.1340999603271484, 3.742265462875366, 2.629819393157959, 0.5782814621925354, 0.30446866154670715, 1.8673629760742188]	fn	0	1
726	726	379	yl	cy_684303444_2514349442.wav	D:\hc--document\all text\P8_medical\thesis_dataset\use_wav_raw\684303444\2514349442.wav	0	5	[2.2728068828582764, 3.3663032054901123, 2.7043166160583496, 0.9015756249427795, 0.7250203490257263, 1.9706183671951294]	fn	0	1
727	727	1675	jd	dx_48814499_12675211.wav	D:\hc--document\all text\P8_medical\thesis_dataset\use_wav_raw\48814499\12675211.wav	0	2	[2.400742769241333, 3.617361068725586, 2.8389012813568115, 0.8767381310462952, 0.5609086155891418, 1.7638624906539917]	fn	0	1
728	728	62	wz	dx_88320167_26879791.wav	D:\hc--document\all text\P8_medical\thesis_dataset\use_wav_raw\88320167\26879791.wav	0	3	[3.124715805053711, 1.434627652168274, 0.9112996459007263, 2.907416343688965, 2.181035280227661, 2.69230055809021]	general	0	0
729	729	1636	yl	cy_683992446_2507495676.wav	D:\hc--document\all text\P8_medical\thesis_dataset\use_wav_raw\683992446\2507495676.wav	0	5	[2.496257781982422, 3.5079617500305176, 2.850670099258423, 1.5222855806350708, 1.3902021646499634, 2.192476511001587]	fn	0	1
730	730	1403	general	cy_724692909_3399806948.wav	D:\hc--document\all text\P8_medical\thesis_dataset\use_wav_raw\724692909\3399806948.wav	0	0	[2.8343286514282227, 1.389041781425476, 2.2129530906677246, 1.666515588760376, 2.7645459175109863, 0.5662220120429993]	general	1	0
731	731	829	jd	cy_667288842_2152988732.wav	D:\hc--document\all text\P8_medical\thesis_dataset\use_wav_raw\667288842\2152988732.wav	0	2	[2.333982467651367, 3.6089658737182617, 3.7293014526367188, 0.4339783489704132, 1.6658262014389038, 0.7955626249313354]	jd	1	2
732	732	1102	general	cy_687465211_2582295030.wav	D:\hc--document\all text\P8_medical\thesis_dataset\use_wav_raw\687465211\2582295030.wav	0	0	[2.115821599960327, 3.298205614089966, 3.0003113746643066, 0.5795872211456299, 1.1168116331100464, 0.9248527884483337]	fn	0	1
733	733	494	jd	cy_700139194_2854443904.wav	D:\hc--document\all text\P8_medical\thesis_dataset\use_wav_raw\700139194\2854443904.wav	0	2	[2.0163347721099854, 3.5155766010284424, 3.088113784790039, 0.3990612328052521, 1.108428955078125, 1.0173496007919312]	fn	0	1
734	734	851	wz	dx_42118955_10716866.wav	D:\hc--document\all text\P8_medical\thesis_dataset\use_wav_raw\42118955\10716866.wav	0	3	[3.1158335208892822, 1.4489972591400146, 1.1603251695632935, 2.8460562229156494, 2.3583149909973145, 2.4692678451538086]	general	0	0
735	735	1338	wz	dx_87836340_25728130.wav	D:\hc--document\all text\P8_medical\thesis_dataset\use_wav_raw\87836340\25728130.wav	0	3	[3.2153894901275635, 1.5346992015838623, 2.0379302501678467, 2.2220561504364014, 2.4169013500213623, 1.2087414264678955]	general	0	0
736	736	1146	yl	cy_674280405_2298119370.wav	D:\hc--document\all text\P8_medical\thesis_dataset\use_wav_raw\674280405\2298119370.wav	0	5	[2.7980852127075195, 0.664352297782898, 0.6559353470802307, 3.0349767208099365, 2.3250207901000977, 1.8332946300506592]	wz	0	3
737	737	579	yl	dx_91367212_30339325.wav	D:\hc--document\all text\P8_medical\thesis_dataset\use_wav_raw\91367212\30339325.wav	0	5	[2.43865966796875, 3.193363904953003, 2.828486680984497, 1.094016432762146, 0.9821446537971497, 1.832661509513855]	fn	0	1
738	738	655	fn	cy_671034848_2229944498.wav	D:\hc--document\all text\P8_medical\thesis_dataset\use_wav_raw\671034848\2229944498.wav	0	1	[2.484844446182251, 4.2044901847839355, 3.3341732025146484, 0.5497047901153564, 0.9135909080505371, 1.6450365781784058]	fn	1	1
739	739	899	yl	cy_715370027_3182567410.wav	D:\hc--document\all text\P8_medical\thesis_dataset\use_wav_raw\715370027\3182567410.wav	0	5	[2.3135745525360107, 3.5269079208374023, 2.1998069286346436, 1.1832202672958374, 0.3092081844806671, 2.386955499649048]	fn	0	1
740	740	1270	wz	dx_86998223_26111268.wav	D:\hc--document\all text\P8_medical\thesis_dataset\use_wav_raw\86998223\26111268.wav	0	3	[3.026608467102051, 1.2371294498443604, 1.0418533086776733, 2.809499740600586, 2.607574701309204, 2.3056087493896484]	general	0	0
741	741	666	wz	cy_721842168_3332617080.wav	D:\hc--document\all text\P8_medical\thesis_dataset\use_wav_raw\721842168\3332617080.wav	0	3	[2.9729981422424316, 1.0639629364013672, 0.6692180633544922, 3.0719170570373535, 2.5960171222686768, 2.7117888927459717]	wz	1	3
742	742	177	jd	cy_722944997_3357711592.wav	D:\hc--document\all text\P8_medical\thesis_dataset\use_wav_raw\722944997\3357711592.wav	0	2	[2.8282933235168457, 0.8062561750411987, 0.900908350944519, 2.8563590049743652, 2.278550148010254, 1.8811544179916382]	wz	0	3
743	743	1206	rouhe	cy_699236774_2834268330.wav	D:\hc--document\all text\P8_medical\thesis_dataset\use_wav_raw\699236774\2834268330.wav	0	4	[2.6003291606903076, 0.8795363903045654, 2.3346874713897705, 1.5338573455810547, 3.4076406955718994, 0.1287631094455719]	rouhe	1	4
744	744	833	general	cy_673915455_2290355160.wav	D:\hc--document\all text\P8_medical\thesis_dataset\use_wav_raw\673915455\2290355160.wav	0	0	[3.119056463241577, 1.2876297235488892, 1.1993528604507446, 2.809816598892212, 2.8355658054351807, 2.2922677993774414]	general	1	0
745	745	65	wz	dx_90724895_29815152.wav	D:\hc--document\all text\P8_medical\thesis_dataset\use_wav_raw\90724895\29815152.wav	0	3	[3.203815221786499, 1.4097727537155151, 1.1382451057434082, 3.068392753601074, 2.5665130615234375, 2.534210681915283]	general	0	0
746	746	1668	wz	cy_682918139_2483708824.wav	D:\hc--document\all text\P8_medical\thesis_dataset\use_wav_raw\682918139\2483708824.wav	0	3	[2.9853246212005615, 1.183982253074646, 0.7438728213310242, 3.100722312927246, 2.0710091590881348, 2.6223719120025635]	wz	1	3
747	747	563	wz	cy_717665488_3235999776.wav	D:\hc--document\all text\P8_medical\thesis_dataset\use_wav_raw\717665488\3235999776.wav	0	3	[2.9988999366760254, 1.168257474899292, 1.133899450302124, 2.825019598007202, 2.7977023124694824, 2.0154685974121094]	general	0	0
748	748	1385	general	dx_62391403_17009196.wav	D:\hc--document\all text\P8_medical\thesis_dataset\use_wav_raw\62391403\17009196.wav	0	0	[2.4939076900482178, 3.571071147918701, 2.9660048484802246, 1.2896616458892822, 1.0420067310333252, 1.683856725692749]	fn	0	1
749	749	1241	yl	dx_87873919_25960497.wav	D:\hc--document\all text\P8_medical\thesis_dataset\use_wav_raw\87873919\25960497.wav	0	5	[2.440901279449463, 3.323880195617676, 2.3267722129821777, 1.0819010734558105, 0.624812662601471, 2.281999111175537]	fn	0	1
750	750	1267	jd	cy_722267177_3341902772.wav	D:\hc--document\all text\P8_medical\thesis_dataset\use_wav_raw\722267177\3341902772.wav	0	2	[2.3402295112609863, 3.6187949180603027, 2.7155678272247314, 0.7553383708000183, 0.6312063336372375, 1.916416049003601]	fn	0	1
751	751	537	wz	cy_715607374_3188804205.wav	D:\hc--document\all text\P8_medical\thesis_dataset\use_wav_raw\715607374\3188804205.wav	0	3	[2.765997886657715, 0.9721888303756714, 0.5610045194625854, 2.7975897789001465, 1.7947980165481567, 2.4180543422698975]	wz	1	3
752	752	196	general	cy_711711212_3106070957.wav	D:\hc--document\all text\P8_medical\thesis_dataset\use_wav_raw\711711212\3106070957.wav	0	0	[2.654672145843506, 2.502694606781006, 2.0986521244049072, 1.4618598222732544, 1.7292399406433105, 1.8947550058364868]	general	1	0
753	753	71	rouhe	cy_706918404_3010049754.wav	D:\hc--document\all text\P8_medical\thesis_dataset\use_wav_raw\706918404\3010049754.wav	0	4	[2.8356382846832275, 0.785685122013092, 1.2875653505325317, 2.5947301387786865, 3.1981711387634277, 1.5800946950912476]	rouhe	1	4
754	754	1287	rouhe	cy_717909777_3242197649.wav	D:\hc--document\all text\P8_medical\thesis_dataset\use_wav_raw\717909777\3242197649.wav	0	4	[1.8353400230407715, 3.186311960220337, 2.8518893718719482, 0.16208241879940033, 0.7951865792274475, 0.8804675936698914]	fn	0	1
755	755	428	wz	dx_91263390_30158097.wav	D:\hc--document\all text\P8_medical\thesis_dataset\use_wav_raw\91263390\30158097.wav	0	3	[2.8379528522491455, 0.9544062614440918, 0.6241909861564636, 2.9820728302001953, 2.0703251361846924, 2.496105432510376]	wz	1	3
756	756	722	general	cy_723498594_3371413742.wav	D:\hc--document\all text\P8_medical\thesis_dataset\use_wav_raw\723498594\3371413742.wav	0	0	[2.6988842487335205, 0.944720447063446, 1.2744760513305664, 2.3153343200683594, 2.5239474773406982, 1.1623488664627075]	general	1	0
757	757	678	fn	cy_723841256_3378482487.wav	D:\hc--document\all text\P8_medical\thesis_dataset\use_wav_raw\723841256\3378482487.wav	0	1	[2.0513834953308105, 3.1940560340881348, 3.2437102794647217, 0.40481093525886536, 1.3431556224822998, 0.669325053691864]	jd	0	2
758	758	1181	jd	cy_583449441_1709751440.wav	D:\hc--document\all text\P8_medical\thesis_dataset\use_wav_raw\583449441\1709751440.wav	0	2	[2.2436442375183105, 3.945889711380005, 3.8463199138641357, 0.22215326130390167, 1.5528970956802368, 0.5968193411827087]	fn	0	1
759	759	1005	rouhe	dx_87852825_25829352.wav	D:\hc--document\all text\P8_medical\thesis_dataset\use_wav_raw\87852825\25829352.wav	0	4	[2.7930142879486084, 1.0022729635238647, 1.268342137336731, 2.488694906234741, 2.738464593887329, 1.7603206634521484]	general	0	0
760	760	1717	fn	dx_84276645_27101293.wav	D:\hc--document\all text\P8_medical\thesis_dataset\use_wav_raw\84276645\27101293.wav	0	1	[2.4621715545654297, 3.545213460922241, 2.926037311553955, 0.9691149592399597, 0.8739109635353088, 1.865488052368164]	fn	1	1
761	761	114	yl	cy_675559647_2324930738.wav	D:\hc--document\all text\P8_medical\thesis_dataset\use_wav_raw\675559647\2324930738.wav	0	5	[2.0586538314819336, 3.185192584991455, 2.565610408782959, 0.5876896381378174, 0.8272896409034729, 1.6116389036178589]	fn	0	1
762	762	1131	rouhe	cy_722254453_3340963250.wav	D:\hc--document\all text\P8_medical\thesis_dataset\use_wav_raw\722254453\3340963250.wav	0	4	[2.664977788925171, 0.9536774754524231, 1.5395878553390503, 2.1649036407470703, 3.1978795528411865, 1.05191969871521]	rouhe	1	4
763	763	330	rouhe	cy_723560374_3372273168.wav	D:\hc--document\all text\P8_medical\thesis_dataset\use_wav_raw\723560374\3372273168.wav	0	4	[2.9348654747009277, 1.002664566040039, 1.5069820880889893, 2.6479547023773193, 3.399235725402832, 1.813521146774292]	rouhe	1	4
764	764	144	rouhe	cy_723115722_3362287975.wav	D:\hc--document\all text\P8_medical\thesis_dataset\use_wav_raw\723115722\3362287975.wav	0	4	[2.2272419929504395, 3.1572718620300293, 3.160188674926758, 0.6160212755203247, 1.5063270330429077, 1.0744539499282837]	jd	0	2
765	765	793	jd	cy_722201519_3341123372.wav	D:\hc--document\all text\P8_medical\thesis_dataset\use_wav_raw\722201519\3341123372.wav	0	2	[1.9494984149932861, 3.445145606994629, 3.0890791416168213, 0.15918231010437012, 1.0180599689483643, 0.9240708351135254]	fn	0	1
766	766	1172	wz	cy_718754967_3261918292.wav	D:\hc--document\all text\P8_medical\thesis_dataset\use_wav_raw\718754967\3261918292.wav	0	3	[2.0129809379577637, 3.1378605365753174, 2.6511337757110596, 0.6548877358436584, 0.8786901235580444, 1.3694242238998413]	fn	0	1
767	767	124	general	dx_90483471_29253202.wav	D:\hc--document\all text\P8_medical\thesis_dataset\use_wav_raw\90483471\29253202.wav	0	0	[2.428426742553711, 3.1376192569732666, 3.0435426235198975, 0.9917012453079224, 1.3388649225234985, 1.45611572265625]	fn	0	1
768	768	1553	yl	cy_720673672_3306195148.wav	D:\hc--document\all text\P8_medical\thesis_dataset\use_wav_raw\720673672\3306195148.wav	0	5	[2.7488696575164795, 2.8600285053253174, 2.1486876010894775, 1.6389143466949463, 1.5230292081832886, 2.5611331462860107]	fn	0	1
769	769	1622	yl	cy_714815193_3169271593.wav	D:\hc--document\all text\P8_medical\thesis_dataset\use_wav_raw\714815193\3169271593.wav	0	5	[3.2941396236419678, 1.7668837308883667, 1.4382312297821045, 2.3544600009918213, 1.9096494913101196, 2.4574878215789795]	general	0	0
770	770	255	jd	dx_90275835_29099590.wav	D:\hc--document\all text\P8_medical\thesis_dataset\use_wav_raw\90275835\29099590.wav	0	2	[2.438551425933838, 3.498154401779175, 2.943223476409912, 0.9823153614997864, 0.8483394384384155, 1.922220230102539]	fn	0	1
771	771	919	yl	dx_84478827_24173074.wav	D:\hc--document\all text\P8_medical\thesis_dataset\use_wav_raw\84478827\24173074.wav	0	5	[2.413236141204834, 3.5786263942718506, 2.7064244747161865, 0.9450950622558594, 0.5916563272476196, 2.176501512527466]	fn	0	1
772	772	1062	wz	cy_637672090_1996385861.wav	D:\hc--document\all text\P8_medical\thesis_dataset\use_wav_raw\637672090\1996385861.wav	0	3	[2.9666624069213867, 1.3201061487197876, 0.9269985556602478, 2.9666380882263184, 2.127858877182007, 2.548401117324829]	general	0	0
773	773	219	rouhe	dx_59819424_16272094.wav	D:\hc--document\all text\P8_medical\thesis_dataset\use_wav_raw\59819424\16272094.wav	0	4	[2.477875232696533, 3.524876832962036, 2.6018450260162354, 1.0279816389083862, 0.450020432472229, 2.273712158203125]	fn	0	1
774	774	1382	general	cy_683812881_2503441554.wav	D:\hc--document\all text\P8_medical\thesis_dataset\use_wav_raw\683812881\2503441554.wav	0	0	[2.865125894546509, 0.7367345094680786, 1.051235318183899, 2.576725959777832, 2.630747079849243, 1.650984287261963]	general	1	0
775	775	1207	wz	cy_703462708_2928775638.wav	D:\hc--document\all text\P8_medical\thesis_dataset\use_wav_raw\703462708\2928775638.wav	0	3	[2.271183490753174, 3.4225800037384033, 2.5179386138916016, 1.0774110555648804, 0.5826974511146545, 1.9460076093673706]	fn	0	1
776	776	470	yl	cy_717862235_3240866992.wav	D:\hc--document\all text\P8_medical\thesis_dataset\use_wav_raw\717862235\3240866992.wav	0	5	[2.2594728469848633, 3.0045981407165527, 2.599015951156616, 1.0066384077072144, 1.0296967029571533, 1.8261300325393677]	fn	0	1
777	777	197	general	cy_648298316_2051391257.wav	D:\hc--document\all text\P8_medical\thesis_dataset\use_wav_raw\648298316\2051391257.wav	0	0	[2.005582571029663, 3.2734475135803223, 3.2930378913879395, 0.16408921778202057, 1.0563297271728516, 0.5176441073417664]	jd	0	2
778	778	871	yl	cy_714791228_3169869132.wav	D:\hc--document\all text\P8_medical\thesis_dataset\use_wav_raw\714791228\3169869132.wav	0	5	[2.3113253116607666, 3.3573977947235107, 2.1366193294525146, 1.1852092742919922, 0.3674440085887909, 2.2561047077178955]	fn	0	1
779	779	240	general	cy_680192311_2426421754.wav	D:\hc--document\all text\P8_medical\thesis_dataset\use_wav_raw\680192311\2426421754.wav	0	0	[2.859208583831787, 1.0516357421875, 1.1106197834014893, 2.45585298538208, 2.0132298469543457, 1.8338743448257446]	general	1	0
780	780	1186	general	cy_603868655_1816087382.wav	D:\hc--document\all text\P8_medical\thesis_dataset\use_wav_raw\603868655\1816087382.wav	0	0	[3.035916566848755, 1.2348476648330688, 1.2287626266479492, 2.706037998199463, 2.8347933292388916, 2.1530463695526123]	general	1	0
781	781	612	jd	cy_614536815_1872080705.wav	D:\hc--document\all text\P8_medical\thesis_dataset\use_wav_raw\614536815\1872080705.wav	0	2	[2.430509328842163, 3.845468282699585, 2.9628546237945557, 0.9242191314697266, 0.85941082239151, 1.935592532157898]	fn	0	1
782	782	1074	jd	dx_61776775_17654381.wav	D:\hc--document\all text\P8_medical\thesis_dataset\use_wav_raw\61776775\17654381.wav	0	2	[2.259845018386841, 3.724792718887329, 3.5372538566589355, 0.337088406085968, 1.2647596597671509, 1.0205419063568115]	fn	0	1
783	783	943	fn	cy_723127533_3362117869.wav	D:\hc--document\all text\P8_medical\thesis_dataset\use_wav_raw\723127533\3362117869.wav	0	1	[2.1236393451690674, 3.6762192249298096, 2.6481733322143555, 0.38465577363967896, 0.31371453404426575, 1.604549765586853]	fn	1	1
784	784	552	general	dx_87682949_26135515.wav	D:\hc--document\all text\P8_medical\thesis_dataset\use_wav_raw\87682949\26135515.wav	0	0	[3.1832997798919678, 1.436578631401062, 0.9768303632736206, 2.9938273429870605, 2.0488502979278564, 2.5237507820129395]	general	1	0
785	785	877	yl	cy_714366851_3159472230.wav	D:\hc--document\all text\P8_medical\thesis_dataset\use_wav_raw\714366851\3159472230.wav	0	5	[2.373070001602173, 3.0896382331848145, 2.815417528152466, 1.020251989364624, 1.034847617149353, 1.641248345375061]	fn	0	1
786	786	1418	jd	cy_29247542_21589631.wav	D:\hc--document\all text\P8_medical\thesis_dataset\use_wav_raw\29247542\21589631.wav	0	2	[2.176628589630127, 4.016366481781006, 3.148064136505127, 0.6273925304412842, 0.5877335071563721, 1.831746220588684]	fn	0	1
787	787	1352	general	cy_718103548_3247366640.wav	D:\hc--document\all text\P8_medical\thesis_dataset\use_wav_raw\718103548\3247366640.wav	0	0	[2.838744640350342, 0.7544020414352417, 1.0422395467758179, 2.6373043060302734, 2.931192636489868, 1.698566198348999]	rouhe	0	4
788	788	693	general	cy_692435805_2688675118.wav	D:\hc--document\all text\P8_medical\thesis_dataset\use_wav_raw\692435805\2688675118.wav	0	0	[2.290773868560791, 3.2476553916931152, 2.8446903228759766, 0.801486074924469, 1.0945879220962524, 1.4801534414291382]	fn	0	1
789	789	1240	general	cy_266093627_496182638.wav	D:\hc--document\all text\P8_medical\thesis_dataset\use_wav_raw\266093627\496182638.wav	0	0	[2.2128896713256836, 3.446793556213379, 3.2335007190704346, 0.6821482181549072, 1.268570065498352, 1.0935200452804565]	fn	0	1
790	790	1152	rouhe	cy_696875622_2781825314.wav	D:\hc--document\all text\P8_medical\thesis_dataset\use_wav_raw\696875622\2781825314.wav	0	4	[2.9722225666046143, 1.0449638366699219, 1.7800934314727783, 2.2106051445007324, 3.442983865737915, 1.2630470991134644]	rouhe	1	4
791	791	512	rouhe	cy_677993009_2376737652.wav	D:\hc--document\all text\P8_medical\thesis_dataset\use_wav_raw\677993009\2376737652.wav	0	4	[2.8231146335601807, 1.0816015005111694, 1.3177496194839478, 2.2384026050567627, 2.493558168411255, 1.7097538709640503]	general	0	0
792	792	1633	yl	cy_715813049_3192894059.wav	D:\hc--document\all text\P8_medical\thesis_dataset\use_wav_raw\715813049\3192894059.wav	0	5	[2.9293854236602783, 1.14616858959198, 0.6355056762695312, 2.9616713523864746, 2.168017864227295, 2.654571294784546]	wz	0	3
793	793	941	jd	cy_611479_2678200.wav	D:\hc--document\all text\P8_medical\thesis_dataset\use_wav_raw\611479\2678200.wav	0	2	[2.244412422180176, 3.820730209350586, 3.3003807067871094, 0.38070717453956604, 0.9476516842842102, 1.4091882705688477]	fn	0	1
794	794	874	wz	dx_91839099_31055780.wav	D:\hc--document\all text\P8_medical\thesis_dataset\use_wav_raw\91839099\31055780.wav	0	3	[2.998532295227051, 0.9024720191955566, 0.642438530921936, 3.3417701721191406, 2.351261854171753, 2.4794857501983643]	wz	1	3
795	795	228	wz	dx_91801399_30866986.wav	D:\hc--document\all text\P8_medical\thesis_dataset\use_wav_raw\91801399\30866986.wav	0	3	[2.8063316345214844, 0.7549516558647156, 0.4263194501399994, 3.099971294403076, 1.8233307600021362, 2.4081926345825195]	wz	1	3
796	796	1512	fn	dx_91019697_30088581.wav	D:\hc--document\all text\P8_medical\thesis_dataset\use_wav_raw\91019697\30088581.wav	0	1	[2.5041515827178955, 3.592571973800659, 2.6368408203125, 1.1497485637664795, 0.5615584254264832, 2.2663590908050537]	fn	1	1
797	797	110	fn	dx_89511120_32273113.wav	D:\hc--document\all text\P8_medical\thesis_dataset\use_wav_raw\89511120\32273113.wav	0	1	[2.3444855213165283, 3.897630214691162, 3.427888870239258, 0.28136661648750305, 1.0162169933319092, 1.2259275913238525]	fn	1	1
798	798	1383	fn	dx_91289641_30295463.wav	D:\hc--document\all text\P8_medical\thesis_dataset\use_wav_raw\91289641\30295463.wav	0	1	[2.4409408569335938, 4.681487083435059, 4.073505401611328, 0.0, 0.7772321701049805, 1.1487846374511719]	fn	1	1
799	799	1305	yl	dx_84008845_30528977.wav	D:\hc--document\all text\P8_medical\thesis_dataset\use_wav_raw\84008845\30528977.wav	0	5	[2.5438168048858643, 3.673541784286499, 2.652677059173584, 0.9886890649795532, 0.5628085732460022, 2.155855894088745]	fn	0	1
800	800	812	jd	cy_714177180_3157549689.wav	D:\hc--document\all text\P8_medical\thesis_dataset\use_wav_raw\714177180\3157549689.wav	0	2	[2.231656789779663, 3.528336763381958, 2.5167925357818604, 0.9172013998031616, 0.49794909358024597, 1.8438796997070312]	fn	0	1
801	801	86	general	cy_722171314_3339450175.wav	D:\hc--document\all text\P8_medical\thesis_dataset\use_wav_raw\722171314\3339450175.wav	0	0	[2.0958878993988037, 3.146575450897217, 2.9332823753356934, 0.7558156847953796, 1.0943912267684937, 1.0305883884429932]	fn	0	1
802	802	1174	wz	dx_90224427_28832700.wav	D:\hc--document\all text\P8_medical\thesis_dataset\use_wav_raw\90224427\28832700.wav	0	3	[2.8047733306884766, 0.9496078491210938, 0.6565332412719727, 3.0758142471313477, 1.9723318815231323, 2.367328643798828]	wz	1	3
803	803	335	jd	cy_447767080_1110675843.wav	D:\hc--document\all text\P8_medical\thesis_dataset\use_wav_raw\447767080\1110675843.wav	0	2	[2.311196804046631, 3.8673131465911865, 3.637909173965454, 0.38789811730384827, 1.3384246826171875, 1.099753737449646]	fn	0	1
804	804	1001	rouhe	cy_719308017_3274440565.wav	D:\hc--document\all text\P8_medical\thesis_dataset\use_wav_raw\719308017\3274440565.wav	0	4	[2.647876024246216, 0.7607139348983765, 0.5225697159767151, 2.959296703338623, 2.2722976207733154, 2.2434494495391846]	wz	0	3
805	805	452	general	cy_684199566_2512391174.wav	D:\hc--document\all text\P8_medical\thesis_dataset\use_wav_raw\684199566\2512391174.wav	0	0	[3.1247165203094482, 1.4467777013778687, 1.63450026512146, 2.4931609630584717, 2.3998260498046875, 1.8478707075119019]	general	1	0
806	806	232	jd	cy_672196252_2254019272.wav	D:\hc--document\all text\P8_medical\thesis_dataset\use_wav_raw\672196252\2254019272.wav	0	2	[2.2857284545898438, 3.3971948623657227, 3.137815475463867, 0.6494315266609192, 1.1068012714385986, 1.2623833417892456]	fn	0	1
807	807	596	rouhe	cy_721243714_3319480013.wav	D:\hc--document\all text\P8_medical\thesis_dataset\use_wav_raw\721243714\3319480013.wav	0	4	[2.896589994430542, 0.9259666204452515, 1.4746105670928955, 2.5215749740600586, 3.317237138748169, 1.4071407318115234]	rouhe	1	4
808	808	1043	wz	cy_721508975_3325106632.wav	D:\hc--document\all text\P8_medical\thesis_dataset\use_wav_raw\721508975\3325106632.wav	0	3	[2.9864306449890137, 0.942510187625885, 1.2798582315444946, 2.5475375652313232, 3.0867538452148438, 1.6273185014724731]	rouhe	0	4
809	809	1473	rouhe	dx_88293943_26742668.wav	D:\hc--document\all text\P8_medical\thesis_dataset\use_wav_raw\88293943\26742668.wav	0	4	[2.641235828399658, 3.8222391605377197, 2.6708016395568848, 0.9984404444694519, 0.3847618103027344, 2.2138028144836426]	fn	0	1
810	810	1318	fn	cy_719231806_3272456704.wav	D:\hc--document\all text\P8_medical\thesis_dataset\use_wav_raw\719231806\3272456704.wav	0	1	[2.2536098957061768, 3.7513647079467773, 2.4666800498962402, 0.6826770305633545, 0.26920852065086365, 1.7697702646255493]	fn	1	1
811	811	360	rouhe	dx_76730433_21687464.wav	D:\hc--document\all text\P8_medical\thesis_dataset\use_wav_raw\76730433\21687464.wav	0	4	[3.1018388271331787, 1.2627944946289062, 2.0980148315429688, 1.9900832176208496, 2.953695058822632, 1.074211835861206]	general	0	0
812	812	1250	fn	cy_677465451_2365378680.wav	D:\hc--document\all text\P8_medical\thesis_dataset\use_wav_raw\677465451\2365378680.wav	0	1	[2.3620409965515137, 3.9376792907714844, 3.0969510078430176, 0.6779338121414185, 0.7242128252983093, 1.6340713500976562]	fn	1	1
813	813	571	yl	cy_721440574_3323335158.wav	D:\hc--document\all text\P8_medical\thesis_dataset\use_wav_raw\721440574\3323335158.wav	0	5	[3.0728542804718018, 1.6436054706573486, 2.2228291034698486, 1.6682236194610596, 2.9100944995880127, 1.2635935544967651]	general	0	0
814	814	1008	fn	dx_53643371_14212563.wav	D:\hc--document\all text\P8_medical\thesis_dataset\use_wav_raw\53643371\14212563.wav	0	1	[2.645454168319702, 3.893545150756836, 2.8046352863311768, 1.1560152769088745, 0.6924550533294678, 2.2952845096588135]	fn	1	1
815	815	569	yl	cy_718079310_3247704804.wav	D:\hc--document\all text\P8_medical\thesis_dataset\use_wav_raw\718079310\3247704804.wav	0	5	[3.006993055343628, 1.363972544670105, 0.6538073420524597, 3.105992078781128, 2.076712131500244, 3.0127646923065186]	wz	0	3
816	816	1224	fn	dx_89741544_29553544.wav	D:\hc--document\all text\P8_medical\thesis_dataset\use_wav_raw\89741544\29553544.wav	0	1	[2.332998037338257, 4.450788974761963, 3.7664504051208496, 0.214378222823143, 0.8563237190246582, 1.4851288795471191]	fn	1	1
817	817	1336	general	cy_712855896_3127501670.wav	D:\hc--document\all text\P8_medical\thesis_dataset\use_wav_raw\712855896\3127501670.wav	0	0	[3.095158815383911, 1.2963753938674927, 2.018864393234253, 2.4651477336883545, 2.853029251098633, 1.4276140928268433]	general	1	0
818	818	960	wz	cy_721071284_3315802785.wav	D:\hc--document\all text\P8_medical\thesis_dataset\use_wav_raw\721071284\3315802785.wav	0	3	[3.1850297451019287, 1.314480185508728, 1.5119822025299072, 2.719618082046509, 3.30366849899292, 2.0007100105285645]	rouhe	0	4
819	819	1191	jd	cy_714026739_3153122785.wav	D:\hc--document\all text\P8_medical\thesis_dataset\use_wav_raw\714026739\3153122785.wav	0	2	[2.053558349609375, 3.6949446201324463, 3.505099296569824, 0.1366044282913208, 1.1974802017211914, 0.6093094944953918]	fn	0	1
820	820	157	fn	cy_557880841_1575800519.wav	D:\hc--document\all text\P8_medical\thesis_dataset\use_wav_raw\557880841\1575800519.wav	0	1	[2.311427354812622, 3.982131004333496, 4.046575546264648, 0.10355320572853088, 1.6270695924758911, 0.7793905735015869]	jd	0	2
821	821	932	rouhe	cy_607924780_1836877256.wav	D:\hc--document\all text\P8_medical\thesis_dataset\use_wav_raw\607924780\1836877256.wav	0	4	[2.24511981010437, 4.370350360870361, 3.6650595664978027, 0.26695749163627625, 0.9911034107208252, 1.523991584777832]	fn	0	1
822	822	1278	fn	cy_580880318_1696094528.wav	D:\hc--document\all text\P8_medical\thesis_dataset\use_wav_raw\580880318\1696094528.wav	0	1	[2.7821624279022217, 1.0533589124679565, 1.8427464962005615, 1.8271808624267578, 2.542637348175049, 0.962372362613678]	general	0	0
823	823	696	rouhe	cy_691424808_2666859396.wav	D:\hc--document\all text\P8_medical\thesis_dataset\use_wav_raw\691424808\2666859396.wav	0	4	[2.989763021469116, 1.0005208253860474, 1.3871735334396362, 2.5910112857818604, 3.284588098526001, 1.5961028337478638]	rouhe	1	4
824	824	1322	wz	cy_682375840_2471892320.wav	D:\hc--document\all text\P8_medical\thesis_dataset\use_wav_raw\682375840\2471892320.wav	0	3	[3.0189762115478516, 1.3783677816390991, 1.867553949356079, 2.1774189472198486, 2.5446529388427734, 1.3626731634140015]	general	0	0
825	825	149	wz	dx_90836942_29738492.wav	D:\hc--document\all text\P8_medical\thesis_dataset\use_wav_raw\90836942\29738492.wav	0	3	[2.3489224910736084, 3.030430316925049, 3.173413038253784, 1.003158688545227, 1.4123202562332153, 1.3039411306381226]	jd	0	2
826	826	945	general	cy_717817547_3240407669.wav	D:\hc--document\all text\P8_medical\thesis_dataset\use_wav_raw\717817547\3240407669.wav	0	0	[2.8460466861724854, 1.2272478342056274, 1.3924440145492554, 2.026771306991577, 2.343437671661377, 1.6477108001708984]	general	1	0
827	827	913	general	cy_683047189_2486796174.wav	D:\hc--document\all text\P8_medical\thesis_dataset\use_wav_raw\683047189\2486796174.wav	0	0	[3.028756618499756, 1.3545228242874146, 0.8757107853889465, 2.967301368713379, 2.4550538063049316, 2.6923718452453613]	general	1	0
828	828	544	general	dx_90630549_29571594.wav	D:\hc--document\all text\P8_medical\thesis_dataset\use_wav_raw\90630549\29571594.wav	0	0	[2.2040627002716064, 3.3551502227783203, 3.3736937046051025, 0.3371748924255371, 1.200541615486145, 0.9071904420852661]	jd	0	2
829	829	651	rouhe	dx_84004625_30504892.wav	D:\hc--document\all text\P8_medical\thesis_dataset\use_wav_raw\84004625\30504892.wav	0	4	[3.0065765380859375, 1.0936933755874634, 2.1673951148986816, 2.3060760498046875, 3.312431573867798, 0.9492220878601074]	rouhe	1	4
830	830	394	wz	cy_724439549_3394366773.wav	D:\hc--document\all text\P8_medical\thesis_dataset\use_wav_raw\724439549\3394366773.wav	0	3	[2.2254698276519775, 3.533862829208374, 2.912383794784546, 0.44066134095191956, 0.8242058157920837, 1.2781929969787598]	fn	0	1
831	831	1087	fn	cy_656561388_2096338232.wav	D:\hc--document\all text\P8_medical\thesis_dataset\use_wav_raw\656561388\2096338232.wav	0	1	[2.4036664962768555, 3.458427906036377, 2.313619375228882, 1.213748812675476, 0.4473176896572113, 2.432940721511841]	fn	1	1
832	832	1075	rouhe	cy_685674193_2543179248.wav	D:\hc--document\all text\P8_medical\thesis_dataset\use_wav_raw\685674193\2543179248.wav	0	4	[2.7490415573120117, 0.7316303849220276, 0.8323132395744324, 2.505622386932373, 2.5229411125183105, 1.8098558187484741]	general	0	0
833	833	817	wz	cy_677267248_2361035436.wav	D:\hc--document\all text\P8_medical\thesis_dataset\use_wav_raw\677267248\2361035436.wav	0	3	[2.882575750350952, 1.1568796634674072, 0.5964903831481934, 3.0019335746765137, 1.8210787773132324, 2.617103338241577]	wz	1	3
834	834	246	jd	cy_722986327_3358525501.wav	D:\hc--document\all text\P8_medical\thesis_dataset\use_wav_raw\722986327\3358525501.wav	0	2	[2.6800549030303955, 1.0950300693511963, 2.2383346557617188, 1.6882133483886719, 3.72607159614563, 0.6032172441482544]	rouhe	0	4
835	835	545	rouhe	cy_677500446_2366113840.wav	D:\hc--document\all text\P8_medical\thesis_dataset\use_wav_raw\677500446\2366113840.wav	0	4	[2.66097354888916, 0.7246641516685486, 1.2102829217910767, 2.5885820388793945, 3.132174253463745, 1.4295443296432495]	rouhe	1	4
836	836	657	general	dx_70450772_24065717.wav	D:\hc--document\all text\P8_medical\thesis_dataset\use_wav_raw\70450772\24065717.wav	0	0	[2.5685548782348633, 2.8238258361816406, 2.681352138519287, 1.4839133024215698, 1.393223524093628, 2.145637273788452]	fn	0	1
837	837	1744	wz	cy_671121391_2231689804.wav	D:\hc--document\all text\P8_medical\thesis_dataset\use_wav_raw\671121391\2231689804.wav	0	3	[3.012376546859741, 1.2924987077713013, 0.7037083506584167, 3.0710537433624268, 2.5189223289489746, 2.829678773880005]	wz	1	3
838	838	1310	yl	cy_718978094_3267341172.wav	D:\hc--document\all text\P8_medical\thesis_dataset\use_wav_raw\718978094\3267341172.wav	0	5	[3.0926148891448975, 1.1984254121780396, 1.3214976787567139, 2.542968273162842, 2.6407909393310547, 2.0169992446899414]	general	0	0
839	839	1420	fn	dx_91846386_31092971.wav	D:\hc--document\all text\P8_medical\thesis_dataset\use_wav_raw\91846386\31092971.wav	0	1	[2.4581029415130615, 3.944688558578491, 2.635550022125244, 1.1336935758590698, 0.2262152135372162, 2.3974876403808594]	fn	1	1
840	840	1105	rouhe	cy_710882132_3090427765.wav	D:\hc--document\all text\P8_medical\thesis_dataset\use_wav_raw\710882132\3090427765.wav	0	4	[2.9379329681396484, 1.277437686920166, 2.461320161819458, 1.744702935218811, 3.609093189239502, 0.7463243007659912]	rouhe	1	4
841	841	542	fn	cy_6419300_7239379.wav	D:\hc--document\all text\P8_medical\thesis_dataset\use_wav_raw\6419300\7239379.wav	0	1	[2.50356388092041, 4.159552574157715, 3.2896370887756348, 0.9838371872901917, 0.8823839426040649, 1.9661974906921387]	fn	1	1
842	842	1582	rouhe	cy_677676371_2370003760.wav	D:\hc--document\all text\P8_medical\thesis_dataset\use_wav_raw\677676371\2370003760.wav	0	4	[2.827643632888794, 1.1283297538757324, 1.4665729999542236, 2.420741319656372, 2.815408229827881, 1.4579793214797974]	general	0	0
843	843	676	rouhe	cy_722966414_3359264837.wav	D:\hc--document\all text\P8_medical\thesis_dataset\use_wav_raw\722966414\3359264837.wav	0	4	[2.8497166633605957, 0.9334266185760498, 1.2253401279449463, 2.692382574081421, 3.289541244506836, 1.9442899227142334]	rouhe	1	4
844	844	766	rouhe	cy_691493593_2668626516.wav	D:\hc--document\all text\P8_medical\thesis_dataset\use_wav_raw\691493593\2668626516.wav	0	4	[2.84108304977417, 0.9618327617645264, 1.2217237949371338, 2.6212377548217773, 3.0912399291992188, 1.7179303169250488]	rouhe	1	4
845	845	1591	yl	dx_86880584_25356053.wav	D:\hc--document\all text\P8_medical\thesis_dataset\use_wav_raw\86880584\25356053.wav	0	5	[3.1430609226226807, 1.6215620040893555, 1.268812656402588, 2.340433120727539, 1.4930429458618164, 2.170964479446411]	general	0	0
846	846	611	wz	cy_724084414_3384319366.wav	D:\hc--document\all text\P8_medical\thesis_dataset\use_wav_raw\724084414\3384319366.wav	0	3	[2.956754446029663, 1.0309526920318604, 0.4045701026916504, 3.435685873031616, 2.15803861618042, 2.8811962604522705]	wz	1	3
847	847	463	general	cy_63016432_39909871.wav	D:\hc--document\all text\P8_medical\thesis_dataset\use_wav_raw\63016432\39909871.wav	0	0	[2.5342071056365967, 3.843613386154175, 3.9802942276000977, 0.4973166286945343, 1.9370222091674805, 1.0068107843399048]	jd	0	2
848	848	885	wz	cy_684461893_2517853128.wav	D:\hc--document\all text\P8_medical\thesis_dataset\use_wav_raw\684461893\2517853128.wav	0	3	[2.872795581817627, 1.130792260169983, 0.9446304440498352, 2.742143154144287, 2.4449331760406494, 2.0064001083374023]	general	0	0
849	849	409	rouhe	cy_722366023_3344899243.wav	D:\hc--document\all text\P8_medical\thesis_dataset\use_wav_raw\722366023\3344899243.wav	0	4	[2.832296133041382, 1.2057108879089355, 0.8639451265335083, 2.658705234527588, 2.5461082458496094, 2.3567206859588623]	general	0	0
850	850	890	rouhe	cy_723965704_3382240000.wav	D:\hc--document\all text\P8_medical\thesis_dataset\use_wav_raw\723965704\3382240000.wav	0	4	[2.924377679824829, 0.9152831435203552, 1.1467918157577515, 2.758729934692383, 3.2593231201171875, 1.977770209312439]	rouhe	1	4
851	851	1770	yl	cy_671148109_2232267354.wav	D:\hc--document\all text\P8_medical\thesis_dataset\use_wav_raw\671148109\2232267354.wav	0	5	[2.409574031829834, 3.5108449459075928, 2.32757568359375, 0.9607045650482178, 0.20213045179843903, 2.6996047496795654]	fn	0	1
852	852	588	jd	cy_715599538_3188268928.wav	D:\hc--document\all text\P8_medical\thesis_dataset\use_wav_raw\715599538\3188268928.wav	0	2	[2.0872979164123535, 3.434823513031006, 3.1383919715881348, 0.49807772040367126, 0.9613403677940369, 1.0259274244308472]	fn	0	1
853	853	1350	yl	cy_692710217_2694562980.wav	D:\hc--document\all text\P8_medical\thesis_dataset\use_wav_raw\692710217\2694562980.wav	0	5	[2.900820732116699, 1.3092482089996338, 1.2126017808914185, 2.6341445446014404, 2.8575453758239746, 2.2728354930877686]	general	0	0
854	854	1400	fn	cy_717683465_3236998199.wav	D:\hc--document\all text\P8_medical\thesis_dataset\use_wav_raw\717683465\3236998199.wav	0	1	[2.2761290073394775, 3.5088999271392822, 2.0884690284729004, 1.0293982028961182, 0.12417341023683548, 2.270197868347168]	fn	1	1
855	855	412	general	cy_721560301_3325468271.wav	D:\hc--document\all text\P8_medical\thesis_dataset\use_wav_raw\721560301\3325468271.wav	0	0	[3.1678171157836914, 1.5356115102767944, 1.4288873672485352, 2.8738858699798584, 2.9433164596557617, 2.387774705886841]	general	1	0
856	856	522	wz	dx_78069768_22210948.wav	D:\hc--document\all text\P8_medical\thesis_dataset\use_wav_raw\78069768\22210948.wav	0	3	[3.26423978805542, 1.8055012226104736, 1.4509555101394653, 2.8861207962036133, 2.503662109375, 2.7660677433013916]	general	0	0
857	857	1388	rouhe	dx_85798246_24619918.wav	D:\hc--document\all text\P8_medical\thesis_dataset\use_wav_raw\85798246\24619918.wav	0	4	[2.881537914276123, 0.9958248138427734, 1.9779596328735352, 1.942770004272461, 2.799783945083618, 0.8608942627906799]	general	0	0
858	858	985	fn	cy_697586250_2797394066.wav	D:\hc--document\all text\P8_medical\thesis_dataset\use_wav_raw\697586250\2797394066.wav	0	1	[2.0600945949554443, 3.72001576423645, 3.1910483837127686, 0.21848973631858826, 0.7742393016815186, 1.1921753883361816]	fn	1	1
859	859	647	general	cy_691938094_2677614692.wav	D:\hc--document\all text\P8_medical\thesis_dataset\use_wav_raw\691938094\2677614692.wav	0	0	[2.9222066402435303, 1.0198851823806763, 1.938313364982605, 2.0851686000823975, 2.898677349090576, 1.1199352741241455]	general	1	0
860	860	1019	jd	cy_705889074_2986368030.wav	D:\hc--document\all text\P8_medical\thesis_dataset\use_wav_raw\705889074\2986368030.wav	0	2	[2.189054250717163, 3.8520243167877197, 2.7950599193573, 0.4429493844509125, 0.3451121747493744, 1.5281105041503906]	fn	0	1
861	861	1289	yl	cy_655998896_2095334825.wav	D:\hc--document\all text\P8_medical\thesis_dataset\use_wav_raw\655998896\2095334825.wav	0	5	[3.060892105102539, 1.5727155208587646, 1.4309159517288208, 2.188342332839966, 1.8868025541305542, 1.9313758611679077]	general	0	0
862	862	1597	general	cy_672875983_2268321228.wav	D:\hc--document\all text\P8_medical\thesis_dataset\use_wav_raw\672875983\2268321228.wav	0	0	[2.3466854095458984, 3.299274444580078, 2.635901927947998, 1.2909824848175049, 0.8518068790435791, 2.0844218730926514]	fn	0	1
863	863	988	general	dx_92494019_31958030.wav	D:\hc--document\all text\P8_medical\thesis_dataset\use_wav_raw\92494019\31958030.wav	0	0	[2.394988536834717, 2.9073615074157715, 2.8559305667877197, 0.929524838924408, 1.4179658889770508, 1.6141661405563354]	fn	0	1
864	864	1341	general	dx_91310563_30399581.wav	D:\hc--document\all text\P8_medical\thesis_dataset\use_wav_raw\91310563\30399581.wav	0	0	[3.099358081817627, 1.5338234901428223, 1.2154072523117065, 2.773136615753174, 2.554598808288574, 2.5859696865081787]	general	1	0
865	865	1193	jd	cy_719530962_3279323028.wav	D:\hc--document\all text\P8_medical\thesis_dataset\use_wav_raw\719530962\3279323028.wav	0	2	[3.0894615650177, 1.4071916341781616, 2.0440893173217773, 1.6684688329696655, 2.871501922607422, 1.087030053138733]	general	0	0
866	866	1425	fn	cy_713759775_3148956116.wav	D:\hc--document\all text\P8_medical\thesis_dataset\use_wav_raw\713759775\3148956116.wav	0	1	[2.32926869392395, 3.948727607727051, 2.95571231842041, 0.6273733377456665, 0.6054583787918091, 1.926422357559204]	fn	1	1
867	867	1200	fn	cy_637289760_1994368862.wav	D:\hc--document\all text\P8_medical\thesis_dataset\use_wav_raw\637289760\1994368862.wav	0	1	[2.3555173873901367, 4.3019514083862305, 3.4790589809417725, 0.2524619996547699, 0.656633198261261, 1.638872504234314]	fn	1	1
868	868	1155	rouhe	cy_691354151_2665381672.wav	D:\hc--document\all text\P8_medical\thesis_dataset\use_wav_raw\691354151\2665381672.wav	0	4	[2.786165475845337, 1.1147425174713135, 1.497291088104248, 2.206646203994751, 3.2224693298339844, 1.6291266679763794]	rouhe	1	4
869	869	818	yl	cy_688050527_2595115260.wav	D:\hc--document\all text\P8_medical\thesis_dataset\use_wav_raw\688050527\2595115260.wav	0	5	[2.2590572834014893, 3.3468852043151855, 2.20690655708313, 0.9018487334251404, 0.34334301948547363, 2.3627724647521973]	fn	0	1
870	870	1707	jd	cy_601338600_1803206129.wav	D:\hc--document\all text\P8_medical\thesis_dataset\use_wav_raw\601338600\1803206129.wav	0	2	[2.3175137042999268, 3.6680262088775635, 3.496422290802002, 0.4543400704860687, 1.5296452045440674, 1.2714712619781494]	fn	0	1
871	871	840	general	cy_694664407_2735587016.wav	D:\hc--document\all text\P8_medical\thesis_dataset\use_wav_raw\694664407\2735587016.wav	0	0	[1.9432018995285034, 3.047506332397461, 3.2031383514404297, 0.4312608540058136, 1.4192293882369995, 0.6043592691421509]	jd	0	2
872	872	1732	jd	cy_669332893_2195129488.wav	D:\hc--document\all text\P8_medical\thesis_dataset\use_wav_raw\669332893\2195129488.wav	0	2	[2.3711891174316406, 3.9025373458862305, 3.359025239944458, 0.22435373067855835, 0.8798556923866272, 1.2231760025024414]	fn	0	1
873	873	912	jd	cy_645930940_2038735982.wav	D:\hc--document\all text\P8_medical\thesis_dataset\use_wav_raw\645930940\2038735982.wav	0	2	[3.168201446533203, 1.971597671508789, 2.0346834659576416, 1.9804620742797852, 2.0950074195861816, 1.6067777872085571]	general	0	0
874	874	1696	general	cy_691217368_2662624804.wav	D:\hc--document\all text\P8_medical\thesis_dataset\use_wav_raw\691217368\2662624804.wav	0	0	[2.282670736312866, 2.807682991027832, 2.535013198852539, 1.130134105682373, 1.4086569547653198, 1.64402437210083]	fn	0	1
875	875	902	rouhe	cy_696960882_2783739582.wav	D:\hc--document\all text\P8_medical\thesis_dataset\use_wav_raw\696960882\2783739582.wav	0	4	[2.9267327785491943, 1.168483853340149, 1.8963675498962402, 2.107985019683838, 3.273451566696167, 1.1201839447021484]	rouhe	1	4
876	876	181	general	cy_679158590_2401981330.wav	D:\hc--document\all text\P8_medical\thesis_dataset\use_wav_raw\679158590\2401981330.wav	0	0	[2.981923818588257, 1.3575429916381836, 1.412256121635437, 2.209287166595459, 2.1281957626342773, 1.6182632446289062]	general	1	0
877	877	1415	yl	cy_675903576_2332351442.wav	D:\hc--document\all text\P8_medical\thesis_dataset\use_wav_raw\675903576\2332351442.wav	0	5	[2.1737401485443115, 3.4400105476379395, 2.579927682876587, 0.7412161231040955, 0.40293872356414795, 1.8375738859176636]	fn	0	1
878	878	856	yl	dx_90755745_29906661.wav	D:\hc--document\all text\P8_medical\thesis_dataset\use_wav_raw\90755745\29906661.wav	0	5	[2.4595093727111816, 3.505751371383667, 2.958961248397827, 1.3620388507843018, 1.202589750289917, 1.9651823043823242]	fn	0	1
879	879	1022	yl	cy_608543091_1839694880.wav	D:\hc--document\all text\P8_medical\thesis_dataset\use_wav_raw\608543091\1839694880.wav	0	5	[3.0917015075683594, 1.410860538482666, 1.1659057140350342, 2.7547452449798584, 2.3960843086242676, 2.415855884552002]	general	0	0
880	880	1091	general	cy_560038955_1586180450.wav	D:\hc--document\all text\P8_medical\thesis_dataset\use_wav_raw\560038955\1586180450.wav	0	0	[2.4483187198638916, 2.684326410293579, 3.1236884593963623, 0.5535218715667725, 2.013760805130005, 0.5940372943878174]	jd	0	2
881	881	1293	general	cy_715246471_3179758832.wav	D:\hc--document\all text\P8_medical\thesis_dataset\use_wav_raw\715246471\3179758832.wav	0	0	[2.1399054527282715, 3.1094186305999756, 2.586858034133911, 0.8991360068321228, 0.989179253578186, 1.4397296905517578]	fn	0	1
882	882	77	general	cy_716281091_3203051424.wav	D:\hc--document\all text\P8_medical\thesis_dataset\use_wav_raw\716281091\3203051424.wav	0	0	[2.1403422355651855, 3.239185094833374, 3.4748921394348145, 0.3378375470638275, 1.7473701238632202, 1.1649887561798096]	jd	0	2
883	883	1766	general	cy_723706440_3376096979.wav	D:\hc--document\all text\P8_medical\thesis_dataset\use_wav_raw\723706440\3376096979.wav	0	0	[2.0798473358154297, 3.482032060623169, 2.5737879276275635, 0.7817774415016174, 0.4034956693649292, 1.6418890953063965]	fn	0	1
884	884	979	jd	cy_659577790_2113120898.wav	D:\hc--document\all text\P8_medical\thesis_dataset\use_wav_raw\659577790\2113120898.wav	0	2	[2.211106777191162, 3.8919882774353027, 3.9168431758880615, 0.005666395649313927, 1.5577765703201294, 0.5879062414169312]	jd	1	2
885	885	1103	general	dx_15765676_7824283.wav	D:\hc--document\all text\P8_medical\thesis_dataset\use_wav_raw\15765676\7824283.wav	0	0	[3.2476799488067627, 1.7452787160873413, 1.4529902935028076, 2.756096601486206, 2.7041900157928467, 2.546265125274658]	general	1	0
886	886	1613	wz	cy_684523883_2519550308.wav	D:\hc--document\all text\P8_medical\thesis_dataset\use_wav_raw\684523883\2519550308.wav	0	3	[2.9215428829193115, 1.1282215118408203, 0.5305864214897156, 3.1828293800354004, 2.165778636932373, 2.81152606010437]	wz	1	3
887	887	1023	yl	cy_716014074_3196959693.wav	D:\hc--document\all text\P8_medical\thesis_dataset\use_wav_raw\716014074\3196959693.wav	0	5	[2.9101853370666504, 1.0534217357635498, 0.8892596364021301, 2.7431581020355225, 2.5361125469207764, 2.28914737701416]	general	0	0
888	888	1557	rouhe	cy_692803593_2696604680.wav	D:\hc--document\all text\P8_medical\thesis_dataset\use_wav_raw\692803593\2696604680.wav	0	4	[2.741018772125244, 1.2041617631912231, 1.8873944282531738, 1.8828961849212646, 2.7936325073242188, 0.7300330996513367]	rouhe	1	4
889	889	1185	jd	dx_84966633_24288026.wav	D:\hc--document\all text\P8_medical\thesis_dataset\use_wav_raw\84966633\24288026.wav	0	2	[2.5430314540863037, 3.8557965755462646, 2.8054091930389404, 0.9043113589286804, 0.32289716601371765, 2.0638673305511475]	fn	0	1
890	890	356	rouhe	cy_718439415_3255414676.wav	D:\hc--document\all text\P8_medical\thesis_dataset\use_wav_raw\718439415\3255414676.wav	0	4	[2.1917402744293213, 2.9959354400634766, 3.0710842609405518, 0.7989627122879028, 1.6104077100753784, 1.7096811532974243]	jd	0	2
891	891	1154	general	dx_89739139_29540090.wav	D:\hc--document\all text\P8_medical\thesis_dataset\use_wav_raw\89739139\29540090.wav	0	0	[2.8160879611968994, 2.375640630722046, 2.209233283996582, 1.6970726251602173, 1.5756598711013794, 1.700631856918335]	general	1	0
892	892	99	general	cy_681790729_2459553700.wav	D:\hc--document\all text\P8_medical\thesis_dataset\use_wav_raw\681790729\2459553700.wav	0	0	[2.3383827209472656, 3.1863560676574707, 2.7494399547576904, 1.238100290298462, 1.2099151611328125, 1.8282586336135864]	fn	0	1
893	893	166	fn	cy_684635713_2521729094.wav	D:\hc--document\all text\P8_medical\thesis_dataset\use_wav_raw\684635713\2521729094.wav	0	1	[2.140340566635132, 3.2632875442504883, 2.4908621311187744, 0.6321752667427063, 0.41544032096862793, 1.515455961227417]	fn	1	1
894	894	864	yl	cy_718184445_3248880750.wav	D:\hc--document\all text\P8_medical\thesis_dataset\use_wav_raw\718184445\3248880750.wav	0	5	[2.2599174976348877, 3.5456299781799316, 2.2643089294433594, 0.9644879698753357, 0.15098907053470612, 2.375195264816284]	fn	0	1
895	895	87	wz	cy_635434981_1984377083.wav	D:\hc--document\all text\P8_medical\thesis_dataset\use_wav_raw\635434981\1984377083.wav	0	3	[2.921658992767334, 1.145981788635254, 1.0682334899902344, 2.7125377655029297, 2.418156862258911, 2.0442519187927246]	general	0	0
896	896	881	general	dx_57180072_15345093.wav	D:\hc--document\all text\P8_medical\thesis_dataset\use_wav_raw\57180072\15345093.wav	0	0	[3.167922019958496, 1.6550968885421753, 1.7914166450500488, 1.9424725770950317, 2.1519582271575928, 1.689924716949463]	general	1	0
897	897	129	jd	cy_675563525_2325098192.wav	D:\hc--document\all text\P8_medical\thesis_dataset\use_wav_raw\675563525\2325098192.wav	0	2	[2.2927305698394775, 3.7030885219573975, 3.0544352531433105, 0.6241427063941956, 0.8929436802864075, 1.6098878383636475]	fn	0	1
898	898	1640	yl	cy_700907350_2871530972.wav	D:\hc--document\all text\P8_medical\thesis_dataset\use_wav_raw\700907350\2871530972.wav	0	5	[2.3518826961517334, 3.453136682510376, 1.9572601318359375, 1.240730881690979, 0.1946866512298584, 2.6572108268737793]	fn	0	1
899	899	527	general	cy_446396010_1106531280.wav	D:\hc--document\all text\P8_medical\thesis_dataset\use_wav_raw\446396010\1106531280.wav	0	0	[3.1034281253814697, 1.7691220045089722, 2.0612359046936035, 1.7528107166290283, 2.5532524585723877, 1.4546165466308594]	general	1	0
900	900	1236	wz	cy_685177183_2532739778.wav	D:\hc--document\all text\P8_medical\thesis_dataset\use_wav_raw\685177183\2532739778.wav	0	3	[2.714498281478882, 1.0088859796524048, 1.224298119544983, 2.2953999042510986, 2.6695339679718018, 1.598478078842163]	general	0	0
901	901	1579	yl	cy_672845442_2267590134.wav	D:\hc--document\all text\P8_medical\thesis_dataset\use_wav_raw\672845442\2267590134.wav	0	5	[2.156554937362671, 3.201134443283081, 2.55069637298584, 0.6963028907775879, 0.6203203797340393, 1.8484671115875244]	fn	0	1
902	902	163	yl	cy_669511298_2198321012.wav	D:\hc--document\all text\P8_medical\thesis_dataset\use_wav_raw\669511298\2198321012.wav	0	5	[2.651301622390747, 2.9694948196411133, 3.4326624870300293, 0.9189860820770264, 2.0726892948150635, 0.6596207022666931]	jd	0	2
903	903	652	fn	dx_92016601_30987565.wav	D:\hc--document\all text\P8_medical\thesis_dataset\use_wav_raw\92016601\30987565.wav	0	1	[2.5414133071899414, 3.7068326473236084, 2.872084379196167, 0.8176890015602112, 0.7081560492515564, 2.0388801097869873]	fn	1	1
904	904	1303	yl	cy_699288486_2835332244.wav	D:\hc--document\all text\P8_medical\thesis_dataset\use_wav_raw\699288486\2835332244.wav	0	5	[2.3394722938537598, 3.596797466278076, 2.351815700531006, 0.9658420085906982, 0.2520700693130493, 2.165903329849243]	fn	0	1
905	905	1674	jd	dx_90393856_29397056.wav	D:\hc--document\all text\P8_medical\thesis_dataset\use_wav_raw\90393856\29397056.wav	0	2	[2.4201183319091797, 3.946108341217041, 3.261927843093872, 0.7590806484222412, 0.9608782529830933, 1.7933951616287231]	fn	0	1
906	906	1040	jd	cy_193270153_299686685.wav	D:\hc--document\all text\P8_medical\thesis_dataset\use_wav_raw\193270153\299686685.wav	0	2	[2.4369239807128906, 4.390659332275391, 3.8303544521331787, 0.3360362648963928, 1.1032847166061401, 1.4353868961334229]	fn	0	1
907	907	1690	jd	cy_598515287_1788523328.wav	D:\hc--document\all text\P8_medical\thesis_dataset\use_wav_raw\598515287\1788523328.wav	0	2	[2.0521042346954346, 3.6339428424835205, 3.2629716396331787, 0.15064221620559692, 0.9265874028205872, 0.9908444285392761]	fn	0	1
908	908	1285	yl	cy_553478597_1554599531.wav	D:\hc--document\all text\P8_medical\thesis_dataset\use_wav_raw\553478597\1554599531.wav	0	5	[2.816309690475464, 1.1838752031326294, 0.7306761741638184, 2.7734766006469727, 2.19222354888916, 2.523503541946411]	general	0	0
909	909	1680	general	cy_717951723_3243164631.wav	D:\hc--document\all text\P8_medical\thesis_dataset\use_wav_raw\717951723\3243164631.wav	0	0	[3.054304599761963, 1.1850675344467163, 1.6375387907028198, 2.286651849746704, 2.840121030807495, 1.5797585248947144]	general	1	0
910	910	134	fn	cy_669536339_2199026672.wav	D:\hc--document\all text\P8_medical\thesis_dataset\use_wav_raw\669536339\2199026672.wav	0	1	[2.435840606689453, 4.561532974243164, 3.51619553565979, 0.49576687812805176, 0.8695241212844849, 1.814863920211792]	fn	1	1
911	911	613	yl	cy_652913663_2076281012.wav	D:\hc--document\all text\P8_medical\thesis_dataset\use_wav_raw\652913663\2076281012.wav	0	5	[2.197112560272217, 3.563068151473999, 2.8216888904571533, 0.5522498488426208, 0.5308423638343811, 1.4978879690170288]	fn	0	1
912	912	1628	wz	dx_90844803_29775458.wav	D:\hc--document\all text\P8_medical\thesis_dataset\use_wav_raw\90844803\29775458.wav	0	3	[2.8162124156951904, 1.1010075807571411, 1.1981614828109741, 2.631373643875122, 2.2818377017974854, 1.8420054912567139]	general	0	0
913	913	315	yl	cy_715669668_3189300757.wav	D:\hc--document\all text\P8_medical\thesis_dataset\use_wav_raw\715669668\3189300757.wav	0	5	[2.322958469390869, 3.3924944400787354, 1.9389398097991943, 1.177711009979248, 0.06487388908863068, 2.623667001724243]	fn	0	1
914	914	1585	rouhe	cy_695817824_2760573392.wav	D:\hc--document\all text\P8_medical\thesis_dataset\use_wav_raw\695817824\2760573392.wav	0	4	[2.8774688243865967, 1.0085128545761108, 0.6115148067474365, 2.9740488529205322, 2.291132926940918, 2.556741237640381]	wz	0	3
915	915	1282	jd	cy_606470572_1829494937.wav	D:\hc--document\all text\P8_medical\thesis_dataset\use_wav_raw\606470572\1829494937.wav	0	2	[2.1584885120391846, 3.394934892654419, 2.8907809257507324, 0.48456668853759766, 1.0452380180358887, 1.2544018030166626]	fn	0	1
916	916	347	jd	dx_90449302_29047841.wav	D:\hc--document\all text\P8_medical\thesis_dataset\use_wav_raw\90449302\29047841.wav	0	2	[2.6626360416412354, 0.8506712317466736, 1.6269174814224243, 2.1821248531341553, 2.8484578132629395, 1.0362145900726318]	rouhe	0	4
917	917	1190	wz	cy_672638493_2264897182.wav	D:\hc--document\all text\P8_medical\thesis_dataset\use_wav_raw\672638493\2264897182.wav	0	3	[1.877884030342102, 3.751457929611206, 2.8896872997283936, 0.20469535887241364, 0.3541823625564575, 1.0692425966262817]	fn	0	1
918	918	1487	yl	cy_442168471_1090242051.wav	D:\hc--document\all text\P8_medical\thesis_dataset\use_wav_raw\442168471\1090242051.wav	0	5	[2.2714829444885254, 3.8764877319335938, 3.2571487426757812, 0.06207609549164772, 0.8693966269493103, 1.2803081274032593]	fn	0	1
919	919	547	general	cy_720317454_3297852454.wav	D:\hc--document\all text\P8_medical\thesis_dataset\use_wav_raw\720317454\3297852454.wav	0	0	[2.754516839981079, 0.8746294379234314, 0.36842474341392517, 3.065424919128418, 1.887006402015686, 2.6796681880950928]	wz	0	3
920	920	170	fn	cy_560840625_1591714658.wav	D:\hc--document\all text\P8_medical\thesis_dataset\use_wav_raw\560840625\1591714658.wav	0	1	[2.5192461013793945, 4.453862190246582, 3.340435028076172, 0.9028791189193726, 1.0483238697052002, 2.4329886436462402]	fn	1	1
921	921	617	general	cy_710025297_3073873369.wav	D:\hc--document\all text\P8_medical\thesis_dataset\use_wav_raw\710025297\3073873369.wav	0	0	[2.2371978759765625, 2.7984113693237305, 3.325951337814331, 0.6714929342269897, 2.0200252532958984, 0.7658108472824097]	jd	0	2
922	922	1041	fn	cy_572521159_1651013378.wav	D:\hc--document\all text\P8_medical\thesis_dataset\use_wav_raw\572521159\1651013378.wav	0	1	[2.2715775966644287, 4.161893367767334, 3.6824920177459717, 0.08424752205610275, 0.9111393690109253, 1.1689543724060059]	fn	1	1
923	923	100	rouhe	cy_706005380_2989255160.wav	D:\hc--document\all text\P8_medical\thesis_dataset\use_wav_raw\706005380\2989255160.wav	0	4	[2.968961477279663, 0.8608457446098328, 1.4942923784255981, 2.6130640506744385, 3.1706666946411133, 1.3081318140029907]	rouhe	1	4
924	924	606	yl	cy_714494712_3163516691.wav	D:\hc--document\all text\P8_medical\thesis_dataset\use_wav_raw\714494712\3163516691.wav	0	5	[2.2412750720977783, 3.252044200897217, 2.415792226791382, 0.7220673561096191, 0.6246902942657471, 1.7968398332595825]	fn	0	1
925	925	388	jd	cy_700900462_2871337540.wav	D:\hc--document\all text\P8_medical\thesis_dataset\use_wav_raw\700900462\2871337540.wav	0	2	[2.1614913940429688, 3.8845531940460205, 3.4346964359283447, 0.20579400658607483, 0.7852886915206909, 1.2402009963989258]	fn	0	1
926	926	998	wz	dx_91384384_30426799.wav	D:\hc--document\all text\P8_medical\thesis_dataset\use_wav_raw\91384384\30426799.wav	0	3	[2.9766087532043457, 0.954472005367279, 0.8024367690086365, 3.0569634437561035, 2.2911603450775146, 2.141950845718384]	wz	1	3
927	927	440	general	cy_669066760_2189248246.wav	D:\hc--document\all text\P8_medical\thesis_dataset\use_wav_raw\669066760\2189248246.wav	0	0	[2.448134660720825, 3.929993152618408, 3.185399055480957, 0.5865128636360168, 0.7984879016876221, 1.7815992832183838]	fn	0	1
928	928	1561	wz	cy_556656288_1570488704.wav	D:\hc--document\all text\P8_medical\thesis_dataset\use_wav_raw\556656288\1570488704.wav	0	3	[2.9138944149017334, 1.2501009702682495, 0.871688187122345, 2.9586236476898193, 1.9064868688583374, 2.3276283740997314]	wz	1	3
929	929	1774	jd	dx_91311513_30402659.wav	D:\hc--document\all text\P8_medical\thesis_dataset\use_wav_raw\91311513\30402659.wav	0	2	[2.501788854598999, 3.977768659591675, 3.5058953762054443, 0.6417825818061829, 1.1071354150772095, 1.3406774997711182]	fn	0	1
930	930	1099	wz	dx_90411229_29490321.wav	D:\hc--document\all text\P8_medical\thesis_dataset\use_wav_raw\90411229\29490321.wav	0	3	[3.05881929397583, 1.2887641191482544, 0.9376083612442017, 3.0924243927001953, 2.289167642593384, 2.4927685260772705]	wz	1	3
931	931	253	fn	cy_663203910_2133948161.wav	D:\hc--document\all text\P8_medical\thesis_dataset\use_wav_raw\663203910\2133948161.wav	0	1	[2.2138500213623047, 3.5607569217681885, 3.827533483505249, 0.1646687090396881, 1.54741370677948, 0.592333197593689]	jd	0	2
932	932	966	general	cy_648543158_2053885370.wav	D:\hc--document\all text\P8_medical\thesis_dataset\use_wav_raw\648543158\2053885370.wav	0	0	[2.4410481452941895, 3.453606367111206, 2.3085293769836426, 1.3913326263427734, 0.4435884654521942, 2.5662851333618164]	fn	0	1
933	933	1092	fn	cy_682715832_2479194700.wav	D:\hc--document\all text\P8_medical\thesis_dataset\use_wav_raw\682715832\2479194700.wav	0	1	[2.267104387283325, 3.597400665283203, 2.996391773223877, 0.6309736967086792, 1.1857895851135254, 1.744935154914856]	fn	1	1
934	934	1711	yl	cy_716159041_3202659493.wav	D:\hc--document\all text\P8_medical\thesis_dataset\use_wav_raw\716159041\3202659493.wav	0	5	[2.1109390258789062, 3.522785186767578, 3.814563751220703, 0.055355705320835114, 1.873324990272522, 0.6826267838478088]	jd	0	2
935	935	889	jd	cy_724494048_3395839221.wav	D:\hc--document\all text\P8_medical\thesis_dataset\use_wav_raw\724494048\3395839221.wav	0	2	[2.102602243423462, 2.9596118927001953, 3.6496827602386475, 0.5312910079956055, 2.4183692932128906, 0.5058754682540894]	jd	1	2
936	936	682	yl	cy_717942063_3242590408.wav	D:\hc--document\all text\P8_medical\thesis_dataset\use_wav_raw\717942063\3242590408.wav	0	5	[2.463793992996216, 2.9142940044403076, 2.057671308517456, 1.0577443838119507, 1.0159709453582764, 2.560062885284424]	fn	0	1
937	937	1363	wz	dx_88114004_27821088.wav	D:\hc--document\all text\P8_medical\thesis_dataset\use_wav_raw\88114004\27821088.wav	0	3	[3.169226884841919, 1.251203179359436, 1.8034734725952148, 2.541124105453491, 2.7100419998168945, 1.5906180143356323]	general	0	0
938	938	916	general	dx_90822978_30245816.wav	D:\hc--document\all text\P8_medical\thesis_dataset\use_wav_raw\90822978\30245816.wav	0	0	[2.956782579421997, 1.3738493919372559, 1.6413283348083496, 2.1105880737304688, 2.0331666469573975, 1.376715064048767]	general	1	0
939	939	121	general	cy_668374083_2175125700.wav	D:\hc--document\all text\P8_medical\thesis_dataset\use_wav_raw\668374083\2175125700.wav	0	0	[3.036576986312866, 1.2980371713638306, 0.9204583168029785, 3.0048282146453857, 2.3148746490478516, 2.612501621246338]	general	1	0
940	940	1618	jd	cy_589476250_1742760860.wav	D:\hc--document\all text\P8_medical\thesis_dataset\use_wav_raw\589476250\1742760860.wav	0	2	[2.8536810874938965, 1.2190992832183838, 1.4469612836837769, 2.387761354446411, 2.72991681098938, 1.6624253988265991]	general	0	0
941	941	703	wz	dx_92396670_32108277.wav	D:\hc--document\all text\P8_medical\thesis_dataset\use_wav_raw\92396670\32108277.wav	0	3	[2.953953266143799, 1.2203927040100098, 0.8999241590499878, 2.845059633255005, 2.4160382747650146, 2.3844141960144043]	general	0	0
942	942	961	jd	cy_697051566_2785721440.wav	D:\hc--document\all text\P8_medical\thesis_dataset\use_wav_raw\697051566\2785721440.wav	0	2	[2.858487367630005, 0.8925865888595581, 1.8576174974441528, 2.013751983642578, 3.17026424407959, 0.6379814147949219]	rouhe	0	4
943	943	819	jd	cy_672911549_2269006946.wav	D:\hc--document\all text\P8_medical\thesis_dataset\use_wav_raw\672911549\2269006946.wav	0	2	[2.201476812362671, 3.270639657974243, 3.53538179397583, 0.378402978181839, 1.5147355794906616, 0.49444612860679626]	jd	1	2
944	944	1251	jd	cy_641193283_2015177948.wav	D:\hc--document\all text\P8_medical\thesis_dataset\use_wav_raw\641193283\2015177948.wav	0	2	[2.433088541030884, 3.683919668197632, 2.819334030151367, 0.8767970204353333, 0.6115399599075317, 1.927860140800476]	fn	0	1
945	945	468	wz	cy_714375975_3160162858.wav	D:\hc--document\all text\P8_medical\thesis_dataset\use_wav_raw\714375975\3160162858.wav	0	3	[2.211432456970215, 2.8534297943115234, 2.864104986190796, 1.177704095840454, 1.614575743675232, 1.1959797143936157]	jd	0	2
946	946	187	yl	cy_688208989_2598624774.wav	D:\hc--document\all text\P8_medical\thesis_dataset\use_wav_raw\688208989\2598624774.wav	0	5	[2.3247992992401123, 3.529703378677368, 2.5944366455078125, 1.3603955507278442, 0.7752749919891357, 2.0614614486694336]	fn	0	1
947	947	1611	jd	cy_629694415_1953185162.wav	D:\hc--document\all text\P8_medical\thesis_dataset\use_wav_raw\629694415\1953185162.wav	0	2	[2.2624223232269287, 3.803894281387329, 3.454894781112671, 0.22907322645187378, 1.0515015125274658, 1.0177981853485107]	fn	0	1
948	948	364	jd	cy_668100899_2169556442.wav	D:\hc--document\all text\P8_medical\thesis_dataset\use_wav_raw\668100899\2169556442.wav	0	2	[2.1751868724823, 3.4970107078552246, 3.6089792251586914, 0.4825715124607086, 1.617524266242981, 0.8016360402107239]	jd	1	2
949	949	1546	jd	dx_89683997_29261545.wav	D:\hc--document\all text\P8_medical\thesis_dataset\use_wav_raw\89683997\29261545.wav	0	2	[2.291041851043701, 3.8266549110412598, 2.848416566848755, 0.7603670954704285, 0.2787744402885437, 1.8504087924957275]	fn	0	1
950	950	639	rouhe	cy_720244508_3295959659.wav	D:\hc--document\all text\P8_medical\thesis_dataset\use_wav_raw\720244508\3295959659.wav	0	4	[2.916870355606079, 0.7206346392631531, 0.9402593374252319, 2.932356357574463, 2.9938547611236572, 1.9382340908050537]	rouhe	1	4
951	951	391	general	cy_445213905_1101363489.wav	D:\hc--document\all text\P8_medical\thesis_dataset\use_wav_raw\445213905\1101363489.wav	0	0	[2.1833484172821045, 3.35355806350708, 3.1296935081481934, 0.651398777961731, 1.1848821640014648, 1.293823480606079]	fn	0	1
952	952	261	wz	cy_719961209_3290513939.wav	D:\hc--document\all text\P8_medical\thesis_dataset\use_wav_raw\719961209\3290513939.wav	0	3	[2.751220226287842, 0.7866249084472656, 0.6395671963691711, 2.7957208156585693, 2.2250945568084717, 1.9652513265609741]	wz	1	3
953	953	803	jd	cy_448785936_1114488005.wav	D:\hc--document\all text\P8_medical\thesis_dataset\use_wav_raw\448785936\1114488005.wav	0	2	[2.2936277389526367, 3.382888078689575, 2.942350387573242, 0.6791620850563049, 0.9396228194236755, 1.4487708806991577]	fn	0	1
954	954	599	rouhe	cy_680948931_2441884118.wav	D:\hc--document\all text\P8_medical\thesis_dataset\use_wav_raw\680948931\2441884118.wav	0	4	[2.383821725845337, 3.4248247146606445, 3.1252574920654297, 1.020326018333435, 1.5354365110397339, 1.8061195611953735]	fn	0	1
955	955	88	fn	cy_724462807_3394431946.wav	D:\hc--document\all text\P8_medical\thesis_dataset\use_wav_raw\724462807\3394431946.wav	0	1	[2.2103137969970703, 3.586721897125244, 2.344588279724121, 0.7953721284866333, 0.2028782069683075, 1.7595008611679077]	fn	1	1
956	956	1519	rouhe	cy_716771613_3215474659.wav	D:\hc--document\all text\P8_medical\thesis_dataset\use_wav_raw\716771613\3215474659.wav	0	4	[3.0296132564544678, 1.4038535356521606, 1.178267240524292, 2.5709359645843506, 2.0891640186309814, 2.118269681930542]	general	0	0
957	957	974	jd	dx_90435665_29619099.wav	D:\hc--document\all text\P8_medical\thesis_dataset\use_wav_raw\90435665\29619099.wav	0	2	[2.6166138648986816, 4.515640735626221, 3.8604955673217773, 1.5168451070785522, 1.5128605365753174, 2.2978789806365967]	fn	0	1
958	958	1239	general	cy_674019182_2292544488.wav	D:\hc--document\all text\P8_medical\thesis_dataset\use_wav_raw\674019182\2292544488.wav	0	0	[2.0689399242401123, 3.210618734359741, 2.8958189487457275, 0.42019084095954895, 0.8452779054641724, 1.0115915536880493]	fn	0	1
959	959	117	jd	cy_246322882_438750675.wav	D:\hc--document\all text\P8_medical\thesis_dataset\use_wav_raw\246322882\438750675.wav	0	2	[2.0827581882476807, 3.6288793087005615, 3.2575607299804688, 0.3702180087566376, 0.7559345364570618, 0.9926959276199341]	fn	0	1
960	960	1100	general	cy_658526958_2107618442.wav	D:\hc--document\all text\P8_medical\thesis_dataset\use_wav_raw\658526958\2107618442.wav	0	0	[2.178255796432495, 3.182729959487915, 2.380760908126831, 0.9500559568405151, 0.2691883444786072, 1.8467867374420166]	fn	0	1
961	961	1232	general	cy_558658551_1580499506.wav	D:\hc--document\all text\P8_medical\thesis_dataset\use_wav_raw\558658551\1580499506.wav	0	0	[3.0054688453674316, 1.222745656967163, 1.427120327949524, 2.503319501876831, 2.8863067626953125, 1.8527710437774658]	general	1	0
962	962	467	rouhe	cy_712262776_3116183897.wav	D:\hc--document\all text\P8_medical\thesis_dataset\use_wav_raw\712262776\3116183897.wav	0	4	[2.7175891399383545, 1.0617690086364746, 2.280796766281128, 1.441447138786316, 3.201390504837036, 0.41931620240211487]	rouhe	1	4
963	963	1409	rouhe	cy_720637918_3305010066.wav	D:\hc--document\all text\P8_medical\thesis_dataset\use_wav_raw\720637918\3305010066.wav	0	4	[2.822450637817383, 0.7641341686248779, 1.1642720699310303, 2.631815195083618, 2.9678080081939697, 1.713308572769165]	rouhe	1	4
964	964	105	jd	dx_87480948_25572209.wav	D:\hc--document\all text\P8_medical\thesis_dataset\use_wav_raw\87480948\25572209.wav	0	2	[2.4654741287231445, 3.7240331172943115, 3.0995724201202393, 0.874402642250061, 0.9616718888282776, 2.013045072555542]	fn	0	1
965	965	1417	general	cy_673436912_2280166830.wav	D:\hc--document\all text\P8_medical\thesis_dataset\use_wav_raw\673436912\2280166830.wav	0	0	[2.2659502029418945, 3.3413541316986084, 3.2281534671783447, 0.7728703022003174, 1.499782681465149, 1.3341660499572754]	fn	0	1
966	966	1354	wz	dx_91318189_30438183.wav	D:\hc--document\all text\P8_medical\thesis_dataset\use_wav_raw\91318189\30438183.wav	0	3	[3.0439295768737793, 1.2432196140289307, 0.970949113368988, 2.9682302474975586, 2.526059865951538, 2.274059534072876]	general	0	0
967	967	1046	rouhe	cy_672426165_2259864262.wav	D:\hc--document\all text\P8_medical\thesis_dataset\use_wav_raw\672426165\2259864262.wav	0	4	[2.0587902069091797, 3.1140940189361572, 3.7899739742279053, 0.20594468712806702, 1.9287910461425781, 0.3867464065551758]	jd	0	2
968	968	1132	general	cy_559127139_1581859070.wav	D:\hc--document\all text\P8_medical\thesis_dataset\use_wav_raw\559127139\1581859070.wav	0	0	[2.7898778915405273, 1.3338984251022339, 2.3040590286254883, 1.532456636428833, 2.9671621322631836, 0.5511230230331421]	rouhe	0	4
969	969	128	fn	dx_82197151_23380685.wav	D:\hc--document\all text\P8_medical\thesis_dataset\use_wav_raw\82197151\23380685.wav	0	1	[2.6097934246063232, 3.8781473636627197, 2.6620054244995117, 1.0593321323394775, 0.28786933422088623, 2.1856515407562256]	fn	1	1
970	970	422	rouhe	cy_719042934_3267630655.wav	D:\hc--document\all text\P8_medical\thesis_dataset\use_wav_raw\719042934\3267630655.wav	0	4	[2.0874626636505127, 3.3189287185668945, 2.57746958732605, 0.5302895903587341, 0.9245015382766724, 1.4498213529586792]	fn	0	1
971	971	351	general	cy_696977954_2784237288.wav	D:\hc--document\all text\P8_medical\thesis_dataset\use_wav_raw\696977954\2784237288.wav	0	0	[2.4264941215515137, 3.2813730239868164, 2.261841297149658, 1.454397201538086, 0.6182941198348999, 2.4925734996795654]	fn	0	1
972	972	106	rouhe	cy_686369940_2558452698.wav	D:\hc--document\all text\P8_medical\thesis_dataset\use_wav_raw\686369940\2558452698.wav	0	4	[2.1504154205322266, 3.6232798099517822, 3.2690796852111816, 0.4868360459804535, 1.1748088598251343, 0.8568136096000671]	fn	0	1
973	973	1085	wz	dx_91780118_30726420.wav	D:\hc--document\all text\P8_medical\thesis_dataset\use_wav_raw\91780118\30726420.wav	0	3	[3.288696527481079, 1.8941737413406372, 2.073070526123047, 1.8886046409606934, 2.216757297515869, 1.80441153049469]	general	0	0
974	974	392	wz	cy_686586466_2563026262.wav	D:\hc--document\all text\P8_medical\thesis_dataset\use_wav_raw\686586466\2563026262.wav	0	3	[2.8595163822174072, 1.1015349626541138, 1.0635390281677246, 2.8242621421813965, 2.772163152694702, 2.0594899654388428]	general	0	0
975	975	1655	rouhe	cy_685967970_2549542560.wav	D:\hc--document\all text\P8_medical\thesis_dataset\use_wav_raw\685967970\2549542560.wav	0	4	[2.9455137252807617, 1.090824007987976, 1.944734811782837, 2.291957378387451, 3.1707406044006348, 1.1109329462051392]	rouhe	1	4
976	976	365	yl	dx_91235022_30006593.wav	D:\hc--document\all text\P8_medical\thesis_dataset\use_wav_raw\91235022\30006593.wav	0	5	[2.4611976146698, 4.1224894523620605, 3.0458428859710693, 0.6566850543022156, 0.48976242542266846, 2.0564353466033936]	fn	0	1
977	977	321	yl	cy_702090530_2897551478.wav	D:\hc--document\all text\P8_medical\thesis_dataset\use_wav_raw\702090530\2897551478.wav	0	5	[1.9771068096160889, 3.395143985748291, 2.533740758895874, 0.47441110014915466, 0.48389896750450134, 1.5391887426376343]	fn	0	1
978	978	1051	jd	cy_559307656_1582845569.wav	D:\hc--document\all text\P8_medical\thesis_dataset\use_wav_raw\559307656\1582845569.wav	0	2	[2.958521842956543, 1.0719165802001953, 1.1094226837158203, 2.845258951187134, 2.5148162841796875, 1.8033688068389893]	general	0	0
979	979	1175	rouhe	dx_91546059_30812324.wav	D:\hc--document\all text\P8_medical\thesis_dataset\use_wav_raw\91546059\30812324.wav	0	4	[2.587200164794922, 4.096927642822266, 3.1626856327056885, 0.8285937905311584, 0.7791635990142822, 1.6495667695999146]	fn	0	1
980	980	1300	wz	cy_558893147_1580733125.wav	D:\hc--document\all text\P8_medical\thesis_dataset\use_wav_raw\558893147\1580733125.wav	0	3	[2.7428269386291504, 1.15787935256958, 0.48220768570899963, 2.808350086212158, 1.8416533470153809, 2.804196834564209]	wz	1	3
981	981	1292	general	cy_686455663_2560274202.wav	D:\hc--document\all text\P8_medical\thesis_dataset\use_wav_raw\686455663\2560274202.wav	0	0	[2.2197258472442627, 3.518551826477051, 3.9834635257720947, 0.3627510666847229, 1.8653093576431274, 0.463436484336853]	jd	0	2
982	982	487	rouhe	cy_723885214_3380546834.wav	D:\hc--document\all text\P8_medical\thesis_dataset\use_wav_raw\723885214\3380546834.wav	0	4	[2.9320454597473145, 0.9897208213806152, 1.1393280029296875, 2.6977832317352295, 3.151996612548828, 2.0061089992523193]	rouhe	1	4
983	983	531	yl	cy_704045054_2942187100.wav	D:\hc--document\all text\P8_medical\thesis_dataset\use_wav_raw\704045054\2942187100.wav	0	5	[2.8825016021728516, 1.0498936176300049, 1.5659712553024292, 2.4342703819274902, 3.176670789718628, 1.6810564994812012]	rouhe	0	4
984	984	999	general	cy_653060809_2077101920.wav	D:\hc--document\all text\P8_medical\thesis_dataset\use_wav_raw\653060809\2077101920.wav	0	0	[2.107548475265503, 4.067380428314209, 3.76104998588562, 0.0216347835958004, 1.1635591983795166, 0.8370111584663391]	fn	0	1
985	985	491	general	cy_262437870_485345939.wav	D:\hc--document\all text\P8_medical\thesis_dataset\use_wav_raw\262437870\485345939.wav	0	0	[2.1110947132110596, 3.209402561187744, 3.4054105281829834, 0.2761831283569336, 1.423363208770752, 0.6510712504386902]	jd	0	2
986	986	1706	fn	dx_44803920_11468063.wav	D:\hc--document\all text\P8_medical\thesis_dataset\use_wav_raw\44803920\11468063.wav	0	1	[2.4560294151306152, 3.7295331954956055, 3.0648677349090576, 0.7829977869987488, 0.7628312110900879, 1.9246481657028198]	fn	1	1
987	987	60	rouhe	cy_713538670_3141961824.wav	D:\hc--document\all text\P8_medical\thesis_dataset\use_wav_raw\713538670\3141961824.wav	0	4	[2.993370532989502, 1.1295385360717773, 1.5479174852371216, 2.313933849334717, 3.4230077266693115, 1.5714733600616455]	rouhe	1	4
988	988	965	jd	cy_713977967_3150918268.wav	D:\hc--document\all text\P8_medical\thesis_dataset\use_wav_raw\713977967\3150918268.wav	0	2	[2.7612791061401367, 0.8973596692085266, 1.628382921218872, 2.3670947551727295, 3.0476009845733643, 1.218963623046875]	rouhe	0	4
989	989	1145	jd	dx_87113535_26726089.wav	D:\hc--document\all text\P8_medical\thesis_dataset\use_wav_raw\87113535\26726089.wav	0	2	[2.4395558834075928, 3.861456871032715, 2.723299264907837, 1.0058984756469727, 0.45227107405662537, 2.152390480041504]	fn	0	1
990	990	1002	fn	cy_718175718_3248273898.wav	D:\hc--document\all text\P8_medical\thesis_dataset\use_wav_raw\718175718\3248273898.wav	0	1	[2.2706151008605957, 3.7175345420837402, 2.620910882949829, 0.5504770874977112, 0.23804907500743866, 1.7234361171722412]	fn	1	1
991	991	1624	yl	cy_681792506_2459629800.wav	D:\hc--document\all text\P8_medical\thesis_dataset\use_wav_raw\681792506\2459629800.wav	0	5	[2.297605037689209, 3.460099458694458, 2.816532611846924, 0.8981150388717651, 1.0985828638076782, 1.8516937494277954]	fn	0	1
992	992	1283	general	cy_716569712_3211675995.wav	D:\hc--document\all text\P8_medical\thesis_dataset\use_wav_raw\716569712\3211675995.wav	0	0	[2.196847438812256, 3.086968183517456, 2.654985189437866, 0.7751644253730774, 0.9338597655296326, 1.46453857421875]	fn	0	1
993	993	126	wz	cy_699053466_2830136712.wav	D:\hc--document\all text\P8_medical\thesis_dataset\use_wav_raw\699053466\2830136712.wav	0	3	[2.9149348735809326, 1.03477144241333, 0.8545780181884766, 2.904148817062378, 2.4597480297088623, 2.04646372795105]	general	0	0
994	994	1445	jd	dx_81776932_27424619.wav	D:\hc--document\all text\P8_medical\thesis_dataset\use_wav_raw\81776932\27424619.wav	0	2	[2.362706422805786, 4.708748817443848, 4.26979923248291, 0.352290540933609, 1.4543678760528564, 1.0188791751861572]	fn	0	1
995	995	82	fn	cy_676786803_2350747504.wav	D:\hc--document\all text\P8_medical\thesis_dataset\use_wav_raw\676786803\2350747504.wav	0	1	[2.1545238494873047, 4.206550598144531, 3.540499448776245, 0.0, 0.736661970615387, 0.8415532112121582]	fn	1	1
996	996	1057	fn	cy_714475163_3162226874.wav	D:\hc--document\all text\P8_medical\thesis_dataset\use_wav_raw\714475163\3162226874.wav	0	1	[2.157881021499634, 4.159280776977539, 2.9885079860687256, 0.40477219223976135, 0.3091707229614258, 1.5487980842590332]	fn	1	1
997	997	1523	rouhe	cy_722634939_3349321458.wav	D:\hc--document\all text\P8_medical\thesis_dataset\use_wav_raw\722634939\3349321458.wav	0	4	[2.9086811542510986, 0.3345879912376404, 0.41908854246139526, 3.3990061283111572, 2.659925937652588, 2.3522233963012695]	wz	0	3
998	998	1376	jd	cy_426560017_1032271755.wav	D:\hc--document\all text\P8_medical\thesis_dataset\use_wav_raw\426560017\1032271755.wav	0	2	[2.416097402572632, 3.718186616897583, 3.126512289047241, 0.5784304141998291, 0.9593141078948975, 1.791741132736206]	fn	0	1
999	999	97	yl	cy_636111885_1988130272.wav	D:\hc--document\all text\P8_medical\thesis_dataset\use_wav_raw\636111885\1988130272.wav	0	5	[2.408102512359619, 3.4768118858337402, 2.4098591804504395, 1.0540863275527954, 0.45938801765441895, 2.311094284057617]	fn	0	1
1000	1000	358	wz	dx_46530228_11963915.wav	D:\hc--document\all text\P8_medical\thesis_dataset\use_wav_raw\46530228\11963915.wav	0	3	[3.0578806400299072, 1.31563138961792, 0.7791984677314758, 3.0355947017669678, 2.1824166774749756, 2.6640710830688477]	general	0	0
1001	1001	1772	fn	cy_447117042_1108322958.wav	D:\hc--document\all text\P8_medical\thesis_dataset\use_wav_raw\447117042\1108322958.wav	0	1	[2.164762496948242, 4.061708927154541, 3.5913312435150146, 0.027588408440351486, 0.9871184229850769, 0.9337881803512573]	fn	1	1
1002	1002	173	rouhe	cy_723062044_3359682563.wav	D:\hc--document\all text\P8_medical\thesis_dataset\use_wav_raw\723062044\3359682563.wav	0	4	[2.7514007091522217, 0.9060077667236328, 1.0580217838287354, 2.4680962562561035, 2.9770209789276123, 1.6985480785369873]	rouhe	1	4
1003	1003	346	general	cy_614596323_1872433820.wav	D:\hc--document\all text\P8_medical\thesis_dataset\use_wav_raw\614596323\1872433820.wav	0	0	[3.0663576126098633, 1.3325821161270142, 1.7355091571807861, 2.236053705215454, 2.4568121433258057, 1.5290864706039429]	general	1	0
1004	1004	500	fn	dx_89936441_28358328.wav	D:\hc--document\all text\P8_medical\thesis_dataset\use_wav_raw\89936441\28358328.wav	0	1	[2.1626832485198975, 4.107490539550781, 3.7204365730285645, 0.0, 0.7714542150497437, 0.8222131729125977]	fn	1	1
1005	1005	952	jd	dx_92172971_31444968.wav	D:\hc--document\all text\P8_medical\thesis_dataset\use_wav_raw\92172971\31444968.wav	0	2	[2.436030149459839, 2.6815009117126465, 2.8629820346832275, 1.0504145622253418, 1.8691668510437012, 1.7369771003723145]	jd	1	2
1006	1006	229	general	dx_61161064_16705545.wav	D:\hc--document\all text\P8_medical\thesis_dataset\use_wav_raw\61161064\16705545.wav	0	0	[2.38258695602417, 3.6101107597351074, 3.1698455810546875, 0.5973381400108337, 0.9632925391197205, 1.2887376546859741]	fn	0	1
1007	1007	1148	yl	cy_576879987_1674974126.wav	D:\hc--document\all text\P8_medical\thesis_dataset\use_wav_raw\576879987\1674974126.wav	0	5	[2.423475742340088, 3.580646514892578, 2.4539527893066406, 1.039903998374939, 0.28556978702545166, 2.3806397914886475]	fn	0	1
1008	1008	826	fn	dx_87940846_26364265.wav	D:\hc--document\all text\P8_medical\thesis_dataset\use_wav_raw\87940846\26364265.wav	0	1	[2.9335036277770996, 1.0413882732391357, 0.9482119679450989, 2.8939223289489746, 2.3801026344299316, 1.9959431886672974]	general	0	0
1009	1009	482	fn	dx_65131738_18074045.wav	D:\hc--document\all text\P8_medical\thesis_dataset\use_wav_raw\65131738\18074045.wav	0	1	[2.4732513427734375, 3.957831382751465, 3.2040517330169678, 0.8757389187812805, 0.8156420588493347, 1.9366042613983154]	fn	1	1
1010	1010	1414	wz	cy_652283658_2072815865.wav	D:\hc--document\all text\P8_medical\thesis_dataset\use_wav_raw\652283658\2072815865.wav	0	3	[3.006967306137085, 1.402984380722046, 0.9634807109832764, 2.9460558891296387, 2.0791800022125244, 2.53017258644104]	general	0	0
1011	1011	98	wz	cy_672485230_2260129632.wav	D:\hc--document\all text\P8_medical\thesis_dataset\use_wav_raw\672485230\2260129632.wav	0	3	[2.937427282333374, 1.1956994533538818, 0.9214411973953247, 2.978851318359375, 2.3755276203155518, 2.4067742824554443]	wz	1	3
1012	1012	176	general	cy_721261711_3319157425.wav	D:\hc--document\all text\P8_medical\thesis_dataset\use_wav_raw\721261711\3319157425.wav	0	0	[2.8788559436798096, 1.1358327865600586, 1.0440410375595093, 2.571171522140503, 2.511368751525879, 2.1863653659820557]	general	1	0
1013	1013	1666	general	cy_675692106_2327765294.wav	D:\hc--document\all text\P8_medical\thesis_dataset\use_wav_raw\675692106\2327765294.wav	0	0	[2.868723154067993, 1.0266679525375366, 1.4025838375091553, 2.3560781478881836, 2.4618935585021973, 1.570302128791809]	general	1	0
1014	1014	61	rouhe	cy_551006557_1542695177.wav	D:\hc--document\all text\P8_medical\thesis_dataset\use_wav_raw\551006557\1542695177.wav	0	4	[2.7980759143829346, 1.4358137845993042, 2.339393377304077, 1.6763843297958374, 3.164005756378174, 0.662650465965271]	rouhe	1	4
1015	1015	1652	rouhe	dx_92932467_32351523.wav	D:\hc--document\all text\P8_medical\thesis_dataset\use_wav_raw\92932467\32351523.wav	0	4	[2.3107829093933105, 3.6408774852752686, 2.8675172328948975, 0.7101128101348877, 0.4558429419994354, 1.7183188199996948]	fn	0	1
1016	1016	352	fn	cy_687216436_2576900380.wav	D:\hc--document\all text\P8_medical\thesis_dataset\use_wav_raw\687216436\2576900380.wav	0	1	[2.2694294452667236, 3.690891981124878, 2.46248459815979, 0.7117089033126831, 0.32544782757759094, 1.8988615274429321]	fn	1	1
1017	1017	1648	fn	cy_588642862_1738618973.wav	D:\hc--document\all text\P8_medical\thesis_dataset\use_wav_raw\588642862\1738618973.wav	0	1	[2.137012481689453, 3.931734085083008, 3.2588298320770264, 0.2262170910835266, 0.6293797492980957, 1.0629476308822632]	fn	1	1
1018	1018	845	general	cy_716227219_3203273393.wav	D:\hc--document\all text\P8_medical\thesis_dataset\use_wav_raw\716227219\3203273393.wav	0	0	[2.2285678386688232, 3.2811458110809326, 3.212721347808838, 0.860563337802887, 1.3802982568740845, 0.9630943536758423]	fn	0	1
1019	1019	1698	general	dx_90996606_29958209.wav	D:\hc--document\all text\P8_medical\thesis_dataset\use_wav_raw\90996606\29958209.wav	0	0	[2.220571279525757, 2.9153568744659424, 2.9861624240875244, 0.8057112693786621, 1.1552287340164185, 1.3577983379364014]	jd	0	2
1020	1020	1361	fn	cy_713737049_3145639537.wav	D:\hc--document\all text\P8_medical\thesis_dataset\use_wav_raw\713737049\3145639537.wav	0	1	[2.9801723957061768, 1.061362624168396, 1.3771165609359741, 2.7707936763763428, 3.282709836959839, 2.1030638217926025]	rouhe	0	4
1021	1021	1644	wz	dx_88321047_26888877.wav	D:\hc--document\all text\P8_medical\thesis_dataset\use_wav_raw\88321047\26888877.wav	0	3	[3.045246124267578, 1.6695168018341064, 1.9033293724060059, 1.9940111637115479, 2.3277711868286133, 1.3835489749908447]	general	0	0
1022	1022	152	wz	cy_706669858_3004448794.wav	D:\hc--document\all text\P8_medical\thesis_dataset\use_wav_raw\706669858\3004448794.wav	0	3	[2.908094644546509, 0.8513798713684082, 0.8081795573234558, 3.0630555152893066, 2.7466561794281006, 2.228888988494873]	wz	1	3
1023	1023	450	jd	cy_681794173_2459635838.wav	D:\hc--document\all text\P8_medical\thesis_dataset\use_wav_raw\681794173\2459635838.wav	0	2	[2.3746352195739746, 3.7269861698150635, 2.8611996173858643, 0.774794340133667, 0.6832075119018555, 2.0461199283599854]	fn	0	1
1024	1024	174	fn	cy_720903165_3310751723.wav	D:\hc--document\all text\P8_medical\thesis_dataset\use_wav_raw\720903165\3310751723.wav	0	1	[2.2325351238250732, 3.681246519088745, 2.614325523376465, 0.6993674635887146, 0.4643257260322571, 1.8346292972564697]	fn	1	1
1025	1025	371	rouhe	dx_89965794_28526281.wav	D:\hc--document\all text\P8_medical\thesis_dataset\use_wav_raw\89965794\28526281.wav	0	4	[3.012524366378784, 1.2383341789245605, 1.3591541051864624, 2.7502872943878174, 2.7819619178771973, 1.942854881286621]	general	0	0
1026	1026	536	rouhe	cy_558518697_1578885533.wav	D:\hc--document\all text\P8_medical\thesis_dataset\use_wav_raw\558518697\1578885533.wav	0	4	[2.7400121688842773, 0.9302723407745361, 1.3538717031478882, 2.4848415851593018, 3.2282955646514893, 1.5564227104187012]	rouhe	1	4
1027	1027	677	jd	cy_719454311_3278267602.wav	D:\hc--document\all text\P8_medical\thesis_dataset\use_wav_raw\719454311\3278267602.wav	0	2	[1.8140435218811035, 3.3866236209869385, 3.056366443634033, 0.016634399071335793, 0.7673053741455078, 0.6772819757461548]	fn	0	1
1028	1028	1550	jd	cy_82166257_51575191.wav	D:\hc--document\all text\P8_medical\thesis_dataset\use_wav_raw\82166257\51575191.wav	0	2	[2.5330474376678467, 3.3321950435638428, 3.520561695098877, 0.6505449414253235, 1.8337287902832031, 0.9906173348426819]	jd	1	2
1029	1029	178	rouhe	cy_715333125_3182174694.wav	D:\hc--document\all text\P8_medical\thesis_dataset\use_wav_raw\715333125\3182174694.wav	0	4	[2.7665855884552, 0.9252907633781433, 1.1073472499847412, 2.5099377632141113, 2.7576305866241455, 1.840979814529419]	general	0	0
1030	1030	192	fn	cy_716446136_3208392498.wav	D:\hc--document\all text\P8_medical\thesis_dataset\use_wav_raw\716446136\3208392498.wav	0	1	[2.407597064971924, 3.6955273151397705, 2.5044384002685547, 1.1832753419876099, 0.5629163980484009, 2.5743532180786133]	fn	1	1
1031	1031	1392	wz	cy_711400976_3100266234.wav	D:\hc--document\all text\P8_medical\thesis_dataset\use_wav_raw\711400976\3100266234.wav	0	3	[2.6749281883239746, 0.7197014689445496, 0.21912775933742523, 3.1082563400268555, 1.9574350118637085, 2.4892196655273438]	wz	1	3
1032	1032	1678	fn	cy_723129778_3362322766.wav	D:\hc--document\all text\P8_medical\thesis_dataset\use_wav_raw\723129778\3362322766.wav	0	1	[2.804727792739868, 0.5232527256011963, 0.4638706147670746, 3.2355780601501465, 2.6965484619140625, 2.1171417236328125]	wz	0	3
1033	1033	350	jd	dx_91851747_31121940.wav	D:\hc--document\all text\P8_medical\thesis_dataset\use_wav_raw\91851747\31121940.wav	0	2	[2.3912737369537354, 3.6479573249816895, 2.771155834197998, 0.8772875666618347, 0.45141884684562683, 2.035702705383301]	fn	0	1
1034	1034	1197	wz	dx_92669333_32166487.wav	D:\hc--document\all text\P8_medical\thesis_dataset\use_wav_raw\92669333\32166487.wav	0	3	[2.951728582382202, 1.2342510223388672, 1.205669641494751, 2.6000661849975586, 2.6467204093933105, 1.9369792938232422]	general	0	0
1035	1035	970	wz	cy_715565664_3186393852.wav	D:\hc--document\all text\P8_medical\thesis_dataset\use_wav_raw\715565664\3186393852.wav	0	3	[2.9865684509277344, 1.143629550933838, 1.690295934677124, 2.6156601905822754, 2.946941375732422, 1.4401813745498657]	general	0	0
1036	1036	646	rouhe	cy_678809858_2394389778.wav	D:\hc--document\all text\P8_medical\thesis_dataset\use_wav_raw\678809858\2394389778.wav	0	4	[2.939464569091797, 1.3977683782577515, 1.5287060737609863, 2.0789012908935547, 2.3350229263305664, 1.6236155033111572]	general	0	0
1037	1037	1511	general	cy_721791920_3332092437.wav	D:\hc--document\all text\P8_medical\thesis_dataset\use_wav_raw\721791920\3332092437.wav	0	0	[2.921297550201416, 1.4020508527755737, 0.8860505819320679, 2.6836977005004883, 2.4121885299682617, 2.195561647415161]	general	1	0
1038	1038	1759	yl	cy_646286925_2040826322.wav	D:\hc--document\all text\P8_medical\thesis_dataset\use_wav_raw\646286925\2040826322.wav	0	5	[2.1710753440856934, 3.5539586544036865, 3.7608206272125244, 0.17007407546043396, 1.547181248664856, 0.527782678604126]	jd	0	2
1039	1039	1313	wz	cy_610405073_1849452851.wav	D:\hc--document\all text\P8_medical\thesis_dataset\use_wav_raw\610405073\1849452851.wav	0	3	[2.8954224586486816, 0.8919152021408081, 0.9512717127799988, 2.938004732131958, 2.5937106609344482, 2.0824272632598877]	wz	1	3
1040	1040	1265	fn	cy_655084960_2088064124.wav	D:\hc--document\all text\P8_medical\thesis_dataset\use_wav_raw\655084960\2088064124.wav	0	1	[2.2315595149993896, 4.645458221435547, 3.8921597003936768, 0.0, 0.9286627769470215, 1.0923599004745483]	fn	1	1
1041	1041	811	fn	dx_64908531_17857822.wav	D:\hc--document\all text\P8_medical\thesis_dataset\use_wav_raw\64908531\17857822.wav	0	1	[2.3243212699890137, 3.3576157093048096, 3.329049825668335, 0.5993587374687195, 1.3429704904556274, 1.227929949760437]	fn	1	1
1042	1042	1281	jd	dx_87877509_25983734.wav	D:\hc--document\all text\P8_medical\thesis_dataset\use_wav_raw\87877509\25983734.wav	0	2	[3.325220823287964, 1.8566476106643677, 1.8657996654510498, 2.2423694133758545, 2.110787868499756, 1.8628305196762085]	general	0	0
1043	1043	1718	rouhe	cy_722554194_3347577803.wav	D:\hc--document\all text\P8_medical\thesis_dataset\use_wav_raw\722554194\3347577803.wav	0	4	[2.9100069999694824, 0.7887946963310242, 0.7672932744026184, 3.2298760414123535, 2.6461904048919678, 2.073727607727051]	wz	0	3
1044	1044	620	rouhe	dx_91674781_31508248.wav	D:\hc--document\all text\P8_medical\thesis_dataset\use_wav_raw\91674781\31508248.wav	0	4	[3.1939690113067627, 1.4334839582443237, 1.5439934730529785, 2.8109726905822754, 2.4697301387786865, 1.8819853067398071]	general	0	0
1045	1045	1047	wz	cy_720484531_3300850319.wav	D:\hc--document\all text\P8_medical\thesis_dataset\use_wav_raw\720484531\3300850319.wav	0	3	[3.0177547931671143, 0.9363546967506409, 1.242215871810913, 2.6194162368774414, 3.0941169261932373, 1.7488490343093872]	rouhe	0	4
1046	1046	1233	rouhe	cy_704012690_2941427630.wav	D:\hc--document\all text\P8_medical\thesis_dataset\use_wav_raw\704012690\2941427630.wav	0	4	[2.840038776397705, 0.8065522313117981, 0.8332260847091675, 2.8706860542297363, 2.6841623783111572, 2.0483219623565674]	wz	0	3
1047	1047	1312	fn	cy_554879621_1564849520.wav	D:\hc--document\all text\P8_medical\thesis_dataset\use_wav_raw\554879621\1564849520.wav	0	1	[2.2935521602630615, 3.9080982208251953, 2.887244462966919, 0.7511582970619202, 0.4484177827835083, 1.7265492677688599]	fn	1	1
1048	1048	1054	jd	cy_724434010_3394026077.wav	D:\hc--document\all text\P8_medical\thesis_dataset\use_wav_raw\724434010\3394026077.wav	0	2	[2.840068817138672, 0.9358774423599243, 0.40066060423851013, 3.249616861343384, 2.1175808906555176, 2.6889100074768066]	wz	0	3
1049	1049	1246	jd	dx_91268747_30185833.wav	D:\hc--document\all text\P8_medical\thesis_dataset\use_wav_raw\91268747\30185833.wav	0	2	[2.4689786434173584, 3.218435287475586, 3.0402092933654785, 1.147728681564331, 1.2580550909042358, 1.745877981185913]	fn	0	1
1050	1050	822	wz	dx_87292931_25389248.wav	D:\hc--document\all text\P8_medical\thesis_dataset\use_wav_raw\87292931\25389248.wav	0	3	[3.2481627464294434, 1.663373589515686, 1.5359091758728027, 2.6875643730163574, 2.469944715499878, 2.2145586013793945]	general	0	0
1051	1051	74	general	cy_719314770_3274045798.wav	D:\hc--document\all text\P8_medical\thesis_dataset\use_wav_raw\719314770\3274045798.wav	0	0	[2.2551090717315674, 3.447824239730835, 2.7563397884368896, 0.7772385478019714, 0.8530235290527344, 1.665930151939392]	fn	0	1
1052	1052	591	jd	dx_87971977_26113515.wav	D:\hc--document\all text\P8_medical\thesis_dataset\use_wav_raw\87971977\26113515.wav	0	2	[2.3402700424194336, 4.096819877624512, 3.5521020889282227, 0.4122030735015869, 1.0949630737304688, 1.3447948694229126]	fn	0	1
1053	1053	1463	rouhe	cy_718967864_3266657222.wav	D:\hc--document\all text\P8_medical\thesis_dataset\use_wav_raw\718967864\3266657222.wav	0	4	[2.8633759021759033, 0.7665397524833679, 1.203643560409546, 2.6480939388275146, 3.2569878101348877, 1.4655745029449463]	rouhe	1	4
1054	1054	1514	yl	dx_91276345_30235967.wav	D:\hc--document\all text\P8_medical\thesis_dataset\use_wav_raw\91276345\30235967.wav	0	5	[2.3042752742767334, 3.5668740272521973, 2.406423330307007, 0.9324807524681091, 0.2400919795036316, 2.0373053550720215]	fn	0	1
1055	1055	713	rouhe	cy_721780894_3330981514.wav	D:\hc--document\all text\P8_medical\thesis_dataset\use_wav_raw\721780894\3330981514.wav	0	4	[2.931194305419922, 1.3434852361679077, 2.0949578285217285, 1.7902536392211914, 3.1737751960754395, 0.8586339950561523]	rouhe	1	4
1056	1056	1020	yl	cy_668869400_2185271120.wav	D:\hc--document\all text\P8_medical\thesis_dataset\use_wav_raw\668869400\2185271120.wav	0	5	[2.3808858394622803, 3.3987252712249756, 2.804344654083252, 1.01790452003479, 0.90111243724823, 1.8697906732559204]	fn	0	1
1057	1057	375	wz	cy_698844310_2825607786.wav	D:\hc--document\all text\P8_medical\thesis_dataset\use_wav_raw\698844310\2825607786.wav	0	3	[3.0040876865386963, 1.2516181468963623, 0.6783733367919922, 3.2602343559265137, 2.1852364540100098, 2.607611656188965]	wz	1	3
1058	1058	836	yl	cy_675830947_2330643910.wav	D:\hc--document\all text\P8_medical\thesis_dataset\use_wav_raw\675830947\2330643910.wav	0	5	[0.8403117060661316, 1.5406160354614258, 1.1856383085250854, 0.16804267466068268, 0.37299251556396484, 1.5183918476104736]	fn	0	1
1059	1059	1371	general	dx_74866813_21070112.wav	D:\hc--document\all text\P8_medical\thesis_dataset\use_wav_raw\74866813\21070112.wav	0	0	[2.329265832901001, 3.100623607635498, 3.5579991340637207, 0.7794566750526428, 1.8874377012252808, 0.773212730884552]	jd	0	2
1060	1060	504	fn	dx_90709482_29692381.wav	D:\hc--document\all text\P8_medical\thesis_dataset\use_wav_raw\90709482\29692381.wav	0	1	[2.06756591796875, 4.075522422790527, 3.265697479248047, 0.0488714799284935, 0.4820164144039154, 1.1404350996017456]	fn	1	1
1061	1061	369	general	cy_715335191_3182373152.wav	D:\hc--document\all text\P8_medical\thesis_dataset\use_wav_raw\715335191\3182373152.wav	0	0	[3.056825637817383, 1.1706130504608154, 2.0678915977478027, 1.9698914289474487, 3.088747024536133, 1.02385413646698]	rouhe	0	4
1062	1062	725	general	cy_453811396_1130327135.wav	D:\hc--document\all text\P8_medical\thesis_dataset\use_wav_raw\453811396\1130327135.wav	0	0	[2.5049877166748047, 3.355616331100464, 3.5155067443847656, 0.8214983940124512, 1.8717381954193115, 1.1809990406036377]	jd	0	2
1063	1063	311	rouhe	cy_723788135_3377804587.wav	D:\hc--document\all text\P8_medical\thesis_dataset\use_wav_raw\723788135\3377804587.wav	0	4	[2.9778096675872803, 1.0072146654129028, 1.09263014793396, 2.9280409812927246, 3.059913158416748, 2.1820287704467773]	rouhe	1	4
1064	1064	1410	yl	cy_677828590_2373194028.wav	D:\hc--document\all text\P8_medical\thesis_dataset\use_wav_raw\677828590\2373194028.wav	0	5	[2.267547845840454, 3.457139253616333, 2.578579902648926, 0.8063654899597168, 0.5131678581237793, 1.8609273433685303]	fn	0	1
1065	1065	454	fn	cy_601586658_1804438019.wav	D:\hc--document\all text\P8_medical\thesis_dataset\use_wav_raw\601586658\1804438019.wav	0	1	[2.360858201980591, 3.7919442653656006, 2.5966551303863525, 0.7512936592102051, 0.3333829939365387, 2.1074142456054688]	fn	1	1
1066	1066	995	general	cy_683991202_2507823830.wav	D:\hc--document\all text\P8_medical\thesis_dataset\use_wav_raw\683991202\2507823830.wav	0	0	[2.9506516456604004, 1.1172558069229126, 1.0437796115875244, 2.7893922328948975, 2.442981004714966, 2.3003296852111816]	general	1	0
1067	1067	215	general	cy_724326778_3391013878.wav	D:\hc--document\all text\P8_medical\thesis_dataset\use_wav_raw\724326778\3391013878.wav	0	0	[2.9893064498901367, 1.0929715633392334, 1.2294386625289917, 2.6237339973449707, 2.1992123126983643, 1.927344799041748]	general	1	0
1068	1068	1171	general	cy_722533191_3347978216.wav	D:\hc--document\all text\P8_medical\thesis_dataset\use_wav_raw\722533191\3347978216.wav	0	0	[2.63877010345459, 2.0684852600097656, 2.0388145446777344, 1.3175241947174072, 1.8940218687057495, 1.9534615278244019]	general	1	0
1069	1069	1342	jd	dx_91654991_31398425.wav	D:\hc--document\all text\P8_medical\thesis_dataset\use_wav_raw\91654991\31398425.wav	0	2	[2.488758087158203, 3.782384157180786, 3.06233549118042, 0.8957921862602234, 0.7722079753875732, 1.7842395305633545]	fn	0	1
1070	1070	486	fn	cy_675226815_2318344154.wav	D:\hc--document\all text\P8_medical\thesis_dataset\use_wav_raw\675226815\2318344154.wav	0	1	[2.511308431625366, 3.9444241523742676, 3.117971181869507, 0.8845834136009216, 0.8117830157279968, 1.6927021741867065]	fn	1	1
1071	1071	992	wz	dx_91272171_30203279.wav	D:\hc--document\all text\P8_medical\thesis_dataset\use_wav_raw\91272171\30203279.wav	0	3	[2.985590934753418, 1.2016202211380005, 0.6768274903297424, 2.9786391258239746, 2.3556110858917236, 2.888590097427368]	general	0	0
1072	1072	449	jd	dx_92809223_32241253.wav	D:\hc--document\all text\P8_medical\thesis_dataset\use_wav_raw\92809223\32241253.wav	0	2	[2.468376398086548, 3.7018191814422607, 3.765307903289795, 0.5787127017974854, 1.6742984056472778, 1.2230050563812256]	jd	1	2
1073	1073	1109	rouhe	cy_628654800_1947367796.wav	D:\hc--document\all text\P8_medical\thesis_dataset\use_wav_raw\628654800\1947367796.wav	0	4	[2.8548595905303955, 0.9402601718902588, 2.100739002227783, 2.0889275074005127, 3.406193733215332, 1.0079927444458008]	rouhe	1	4
1074	1074	894	jd	cy_720273354_3296341933.wav	D:\hc--document\all text\P8_medical\thesis_dataset\use_wav_raw\720273354\3296341933.wav	0	2	[2.101504325866699, 3.88248610496521, 4.085468769073486, 0.0, 1.7768017053604126, 0.6773220300674438]	jd	1	2
1075	1075	241	rouhe	cy_721326923_3321012486.wav	D:\hc--document\all text\P8_medical\thesis_dataset\use_wav_raw\721326923\3321012486.wav	0	4	[2.077826499938965, 2.6831746101379395, 3.145106792449951, 0.7406786680221558, 1.7795056104660034, 0.6175773739814758]	jd	0	2
1076	1076	439	wz	dx_88709072_27345242.wav	D:\hc--document\all text\P8_medical\thesis_dataset\use_wav_raw\88709072\27345242.wav	0	3	[3.1576008796691895, 1.175689935684204, 1.017886757850647, 3.0246572494506836, 2.5236189365386963, 2.2242348194122314]	general	0	0
1077	1077	880	fn	cy_719825472_3285541864.wav	D:\hc--document\all text\P8_medical\thesis_dataset\use_wav_raw\719825472\3285541864.wav	0	1	[1.9165502786636353, 3.667545795440674, 2.6905627250671387, 0.352719247341156, 0.44076719880104065, 1.1862882375717163]	fn	1	1
1078	1078	1316	wz	dx_88060590_26619380.wav	D:\hc--document\all text\P8_medical\thesis_dataset\use_wav_raw\88060590\26619380.wav	0	3	[2.843191623687744, 0.8433858752250671, 0.7752187252044678, 3.0375609397888184, 2.232785940170288, 1.9937381744384766]	wz	1	3
1079	1079	112	rouhe	cy_720248202_3296035622.wav	D:\hc--document\all text\P8_medical\thesis_dataset\use_wav_raw\720248202\3296035622.wav	0	4	[2.828300952911377, 0.9811267256736755, 1.717191457748413, 2.11816143989563, 3.59203839302063, 1.2004241943359375]	rouhe	1	4
1080	1080	80	wz	cy_724073231_3385593885.wav	D:\hc--document\all text\P8_medical\thesis_dataset\use_wav_raw\724073231\3385593885.wav	0	3	[3.144867181777954, 1.6448391675949097, 1.8491688966751099, 1.939561367034912, 2.693399429321289, 1.7578158378601074]	general	0	0
1081	1081	318	wz	cy_672155269_2253169020.wav	D:\hc--document\all text\P8_medical\thesis_dataset\use_wav_raw\672155269\2253169020.wav	0	3	[2.9746322631835938, 1.0473357439041138, 1.0652400255203247, 2.679236888885498, 2.607060432434082, 1.9962676763534546]	general	0	0
1082	1082	1273	general	dx_88577425_28073495.wav	D:\hc--document\all text\P8_medical\thesis_dataset\use_wav_raw\88577425\28073495.wav	0	0	[2.377774953842163, 3.34200119972229, 2.9188945293426514, 0.9108205437660217, 0.8857921361923218, 1.644192099571228]	fn	0	1
1083	1083	1771	yl	cy_569748690_1636200815.wav	D:\hc--document\all text\P8_medical\thesis_dataset\use_wav_raw\569748690\1636200815.wav	0	5	[2.413884401321411, 3.9536266326904297, 2.921973705291748, 0.7674558758735657, 0.7671282291412354, 2.1623871326446533]	fn	0	1
1084	1084	1713	fn	cy_711699233_3105915068.wav	D:\hc--document\all text\P8_medical\thesis_dataset\use_wav_raw\711699233\3105915068.wav	0	1	[2.2446937561035156, 2.9424943923950195, 1.8539683818817139, 0.9892928600311279, 0.754206120967865, 2.834411859512329]	fn	1	1
1085	1085	155	fn	dx_89471393_32047086.wav	D:\hc--document\all text\P8_medical\thesis_dataset\use_wav_raw\89471393\32047086.wav	0	1	[2.268340587615967, 4.393795490264893, 3.6393308639526367, 0.0, 0.6614148616790771, 1.0953043699264526]	fn	1	1
1086	1086	337	fn	cy_645052453_2034281954.wav	D:\hc--document\all text\P8_medical\thesis_dataset\use_wav_raw\645052453\2034281954.wav	0	1	[2.3319854736328125, 4.247951030731201, 3.124189853668213, 0.3104276657104492, 0.5088265538215637, 1.6075776815414429]	fn	1	1
1087	1087	1449	wz	cy_679138606_2401555442.wav	D:\hc--document\all text\P8_medical\thesis_dataset\use_wav_raw\679138606\2401555442.wav	0	3	[2.7448368072509766, 0.764549732208252, 1.0069384574890137, 2.7593817710876465, 2.535853147506714, 1.7224756479263306]	wz	1	3
1088	1088	247	rouhe	dx_46541792_11856292.wav	D:\hc--document\all text\P8_medical\thesis_dataset\use_wav_raw\46541792\11856292.wav	0	4	[2.5758402347564697, 4.054594039916992, 3.1006288528442383, 0.9031250476837158, 0.6746653914451599, 1.8827013969421387]	fn	0	1
1089	1089	906	jd	dx_91654248_31392632.wav	D:\hc--document\all text\P8_medical\thesis_dataset\use_wav_raw\91654248\31392632.wav	0	2	[2.397618293762207, 3.9616503715515137, 3.099116563796997, 0.9635573029518127, 0.6932590007781982, 1.7102105617523193]	fn	0	1
1090	1090	1754	rouhe	cy_688514181_2605179066.wav	D:\hc--document\all text\P8_medical\thesis_dataset\use_wav_raw\688514181\2605179066.wav	0	4	[2.998735189437866, 1.1088470220565796, 0.907372236251831, 2.985520124435425, 2.6761281490325928, 2.0558841228485107]	general	0	0
1091	1091	252	rouhe	cy_718567292_3257186425.wav	D:\hc--document\all text\P8_medical\thesis_dataset\use_wav_raw\718567292\3257186425.wav	0	4	[2.7979040145874023, 0.9351003766059875, 0.7275341749191284, 3.0522661209106445, 2.382723569869995, 2.2450854778289795]	wz	0	3
1092	1092	564	wz	dx_91048746_30295162.wav	D:\hc--document\all text\P8_medical\thesis_dataset\use_wav_raw\91048746\30295162.wav	0	3	[3.0490341186523438, 1.3537863492965698, 1.5422500371932983, 2.4201745986938477, 2.3346569538116455, 1.5457254648208618]	general	0	0
1093	1093	1065	fn	cy_706612942_3003408094.wav	D:\hc--document\all text\P8_medical\thesis_dataset\use_wav_raw\706612942\3003408094.wav	0	1	[1.9196555614471436, 4.060879230499268, 2.776979684829712, 0.19697649776935577, 0.1575450599193573, 1.3155053853988647]	fn	1	1
1094	1094	131	general	dx_61374609_16770485.wav	D:\hc--document\all text\P8_medical\thesis_dataset\use_wav_raw\61374609\16770485.wav	0	0	[2.3177881240844727, 3.353116512298584, 3.2189598083496094, 0.7286639213562012, 1.1924591064453125, 1.0418773889541626]	fn	0	1
1095	1095	1298	general	dx_90145601_28936579.wav	D:\hc--document\all text\P8_medical\thesis_dataset\use_wav_raw\90145601\28936579.wav	0	0	[3.1192474365234375, 1.351261019706726, 1.2130488157272339, 2.8007988929748535, 2.2831125259399414, 2.267756462097168]	general	1	0
1096	1096	458	fn	cy_717205224_3226023282.wav	D:\hc--document\all text\P8_medical\thesis_dataset\use_wav_raw\717205224\3226023282.wav	0	1	[2.2875375747680664, 3.735363006591797, 2.68953537940979, 0.7354691028594971, 0.25200220942497253, 1.7584853172302246]	fn	1	1
1097	1097	75	fn	cy_652594568_2074363196.wav	D:\hc--document\all text\P8_medical\thesis_dataset\use_wav_raw\652594568\2074363196.wav	0	1	[2.5951688289642334, 4.287923336029053, 3.2306272983551025, 0.8431532382965088, 0.8910182118415833, 2.163830041885376]	fn	1	1
1098	1098	959	yl	cy_673000170_2270917874.wav	D:\hc--document\all text\P8_medical\thesis_dataset\use_wav_raw\673000170\2270917874.wav	0	5	[2.800492286682129, 0.9560995697975159, 1.3421008586883545, 2.421234130859375, 3.0874485969543457, 1.676632046699524]	rouhe	0	4
1099	1099	1237	jd	dx_90012679_28793231.wav	D:\hc--document\all text\P8_medical\thesis_dataset\use_wav_raw\90012679\28793231.wav	0	2	[1.8837183713912964, 3.360050678253174, 3.3588874340057373, 0.059922393411397934, 0.9748601913452148, 0.5746012926101685]	fn	0	1
1100	1100	225	rouhe	cy_722628163_3350274107.wav	D:\hc--document\all text\P8_medical\thesis_dataset\use_wav_raw\722628163\3350274107.wav	0	4	[2.6768007278442383, 1.0187016725540161, 1.426647663116455, 2.328878164291382, 3.3667948246002197, 1.4951599836349487]	rouhe	1	4
1101	1101	1094	yl	cy_696885126_2781996828.wav	D:\hc--document\all text\P8_medical\thesis_dataset\use_wav_raw\696885126\2781996828.wav	0	5	[2.034865617752075, 3.2368056774139404, 2.5186915397644043, 0.6256744265556335, 0.6052916646003723, 1.575345516204834]	fn	0	1
1102	1102	827	jd	cy_671600298_2241678048.wav	D:\hc--document\all text\P8_medical\thesis_dataset\use_wav_raw\671600298\2241678048.wav	0	2	[2.279017210006714, 3.408121109008789, 3.537654399871826, 0.4509839117527008, 1.2921714782714844, 0.715682327747345]	jd	1	2
1103	1103	1583	fn	dx_61744507_17615803.wav	D:\hc--document\all text\P8_medical\thesis_dataset\use_wav_raw\61744507\17615803.wav	0	1	[2.493323802947998, 3.8693020343780518, 3.260876178741455, 0.6981551051139832, 0.8900013566017151, 1.7267887592315674]	fn	1	1
1104	1104	484	rouhe	cy_718131530_3247834841.wav	D:\hc--document\all text\P8_medical\thesis_dataset\use_wav_raw\718131530\3247834841.wav	0	4	[2.9915449619293213, 1.1959097385406494, 1.2765209674835205, 2.6508982181549072, 3.131054639816284, 2.0379931926727295]	rouhe	1	4
1105	1105	1216	general	cy_719323138_3274686882.wav	D:\hc--document\all text\P8_medical\thesis_dataset\use_wav_raw\719323138\3274686882.wav	0	0	[2.1506521701812744, 3.123072624206543, 2.2122416496276855, 0.8906822204589844, 0.6984270811080933, 1.6610811948776245]	fn	0	1
1106	1106	1139	jd	cy_685418464_2537651848.wav	D:\hc--document\all text\P8_medical\thesis_dataset\use_wav_raw\685418464\2537651848.wav	0	2	[2.419262647628784, 3.367295503616333, 3.128085136413574, 1.1726021766662598, 1.5201460123062134, 1.6029677391052246]	fn	0	1
1107	1107	1427	general	cy_662243602_2128010234.wav	D:\hc--document\all text\P8_medical\thesis_dataset\use_wav_raw\662243602\2128010234.wav	0	0	[2.3162243366241455, 3.387540102005005, 2.771202325820923, 1.1070674657821655, 0.8325955271720886, 1.7716509103775024]	fn	0	1
1108	1108	1658	yl	cy_724231569_3388238043.wav	D:\hc--document\all text\P8_medical\thesis_dataset\use_wav_raw\724231569\3388238043.wav	0	5	[2.8681118488311768, 1.4268388748168945, 1.6095657348632812, 2.0223374366760254, 2.365450620651245, 1.3495919704437256]	general	0	0
1109	1109	505	wz	cy_682836494_2481883596.wav	D:\hc--document\all text\P8_medical\thesis_dataset\use_wav_raw\682836494\2481883596.wav	0	3	[3.02935791015625, 1.6167505979537964, 1.7945730686187744, 2.072795867919922, 2.1439316272735596, 1.377275824546814]	general	0	0
1110	1110	1141	yl	cy_572949365_1653327419.wav	D:\hc--document\all text\P8_medical\thesis_dataset\use_wav_raw\572949365\1653327419.wav	0	5	[3.1061553955078125, 1.5798208713531494, 1.2554547786712646, 2.425513505935669, 1.997759461402893, 2.3282971382141113]	general	0	0
1111	1111	824	general	cy_567507962_1624411358.wav	D:\hc--document\all text\P8_medical\thesis_dataset\use_wav_raw\567507962\1624411358.wav	0	0	[2.2213878631591797, 3.035717010498047, 3.162099599838257, 0.788174033164978, 1.5846412181854248, 0.9070111513137817]	jd	0	2
1112	1112	951	rouhe	cy_715669586_3189368359.wav	D:\hc--document\all text\P8_medical\thesis_dataset\use_wav_raw\715669586\3189368359.wav	0	4	[2.2816998958587646, 2.730635643005371, 3.231384515762329, 0.776039719581604, 1.9890732765197754, 0.6340669393539429]	jd	0	2
1113	1113	1125	wz	dx_87065558_26448784.wav	D:\hc--document\all text\P8_medical\thesis_dataset\use_wav_raw\87065558\26448784.wav	0	3	[2.951209545135498, 1.187362551689148, 0.8325549960136414, 2.9407129287719727, 2.3979854583740234, 2.2574689388275146]	general	0	0
1114	1114	986	jd	cy_226199558_382195440.wav	D:\hc--document\all text\P8_medical\thesis_dataset\use_wav_raw\226199558\382195440.wav	0	2	[2.542200803756714, 3.0430471897125244, 3.927868127822876, 0.5363406538963318, 2.3887038230895996, 0.3066302239894867]	jd	1	2
1115	1115	1195	wz	dx_90752887_29898391.wav	D:\hc--document\all text\P8_medical\thesis_dataset\use_wav_raw\90752887\29898391.wav	0	3	[3.2125909328460693, 2.0258185863494873, 2.1733012199401855, 2.0639731884002686, 2.50319504737854, 1.3089044094085693]	general	0	0
1116	1116	1497	rouhe	cy_715552908_3187119082.wav	D:\hc--document\all text\P8_medical\thesis_dataset\use_wav_raw\715552908\3187119082.wav	0	4	[2.8572874069213867, 0.8859485387802124, 1.1023688316345215, 2.662259817123413, 2.931745767593384, 1.9361510276794434]	rouhe	1	4
1117	1117	1101	jd	dx_90298786_29216660.wav	D:\hc--document\all text\P8_medical\thesis_dataset\use_wav_raw\90298786\29216660.wav	0	2	[2.429020643234253, 4.368436336517334, 3.180872917175293, 0.38505762815475464, 0.4349699020385742, 1.748146414756775]	fn	0	1
1118	1118	1222	yl	cy_684385391_2516144486.wav	D:\hc--document\all text\P8_medical\thesis_dataset\use_wav_raw\684385391\2516144486.wav	0	5	[2.571058988571167, 3.1738078594207764, 2.6239004135131836, 1.550446629524231, 0.9508631229400635, 2.1080503463745117]	fn	0	1
1119	1119	1268	general	cy_686523101_2561673432.wav	D:\hc--document\all text\P8_medical\thesis_dataset\use_wav_raw\686523101\2561673432.wav	0	0	[3.0287280082702637, 1.0506137609481812, 1.2636737823486328, 2.729992389678955, 2.9631588459014893, 1.943658471107483]	general	1	0
1120	1120	848	jd	cy_680719041_2436564060.wav	D:\hc--document\all text\P8_medical\thesis_dataset\use_wav_raw\680719041\2436564060.wav	0	2	[2.2306199073791504, 3.983945369720459, 3.4058403968811035, 0.33190667629241943, 0.7291698455810547, 1.1610479354858398]	fn	0	1
1121	1121	1440	rouhe	cy_686354401_2558096522.wav	D:\hc--document\all text\P8_medical\thesis_dataset\use_wav_raw\686354401\2558096522.wav	0	4	[2.872457265853882, 1.0051649808883667, 1.5896323919296265, 2.230835437774658, 3.405487298965454, 1.6476008892059326]	rouhe	1	4
1122	1122	431	yl	cy_685258352_2534321200.wav	D:\hc--document\all text\P8_medical\thesis_dataset\use_wav_raw\685258352\2534321200.wav	0	5	[2.9892032146453857, 1.247002363204956, 0.7684846520423889, 2.8660080432891846, 2.103487253189087, 2.409510374069214]	general	0	0
1123	1123	1015	yl	cy_715139638_3177767669.wav	D:\hc--document\all text\P8_medical\thesis_dataset\use_wav_raw\715139638\3177767669.wav	0	5	[2.170823812484741, 3.628807783126831, 2.3725743293762207, 0.763414740562439, 0.2542773187160492, 2.038032054901123]	fn	0	1
1124	1124	989	general	dx_84267791_27048766.wav	D:\hc--document\all text\P8_medical\thesis_dataset\use_wav_raw\84267791\27048766.wav	0	0	[2.4658288955688477, 3.2653608322143555, 3.271930456161499, 1.0597102642059326, 1.3951098918914795, 1.5622732639312744]	jd	0	2
1125	1125	67	fn	cy_615852734_1879293638.wav	D:\hc--document\all text\P8_medical\thesis_dataset\use_wav_raw\615852734\1879293638.wav	0	1	[2.1380791664123535, 3.619065999984741, 2.7950987815856934, 0.17137034237384796, 0.5433764457702637, 1.2740230560302734]	fn	1	1
1126	1126	631	rouhe	dx_88724832_27434617.wav	D:\hc--document\all text\P8_medical\thesis_dataset\use_wav_raw\88724832\27434617.wav	0	4	[3.1437294483184814, 1.9191685914993286, 2.1608757972717285, 2.0577428340911865, 2.5597989559173584, 1.4745497703552246]	general	0	0
1127	1127	265	general	cy_720706085_3306675623.wav	D:\hc--document\all text\P8_medical\thesis_dataset\use_wav_raw\720706085\3306675623.wav	0	0	[2.205380439758301, 3.3090131282806396, 2.9156219959259033, 0.6619156002998352, 1.3981552124023438, 1.3189078569412231]	fn	0	1
1128	1128	363	rouhe	cy_710460184_3081999821.wav	D:\hc--document\all text\P8_medical\thesis_dataset\use_wav_raw\710460184\3081999821.wav	0	4	[2.543520450592041, 0.6563441753387451, 1.8430341482162476, 2.0768089294433594, 3.7617976665496826, 0.8280492424964905]	rouhe	1	4
1129	1129	1325	jd	cy_250750809_451221407.wav	D:\hc--document\all text\P8_medical\thesis_dataset\use_wav_raw\250750809\451221407.wav	0	2	[2.3346750736236572, 3.782748222351074, 3.701192855834961, 0.28134265542030334, 1.3198230266571045, 0.8696914911270142]	fn	0	1
1130	1130	1751	yl	cy_692862492_2697813298.wav	D:\hc--document\all text\P8_medical\thesis_dataset\use_wav_raw\692862492\2697813298.wav	0	5	[2.2848687171936035, 3.758521795272827, 2.624894380569458, 0.7294272780418396, 0.1649339199066162, 1.981365442276001]	fn	0	1
1131	1131	182	rouhe	cy_680947179_2441773664.wav	D:\hc--document\all text\P8_medical\thesis_dataset\use_wav_raw\680947179\2441773664.wav	0	4	[2.12370228767395, 2.790374755859375, 3.491459608078003, 0.5788642764091492, 2.1250956058502197, 0.432102233171463]	jd	0	2
1132	1132	442	yl	dx_91505479_30592206.wav	D:\hc--document\all text\P8_medical\thesis_dataset\use_wav_raw\91505479\30592206.wav	0	5	[2.3872251510620117, 3.2287960052490234, 2.900773525238037, 1.0895581245422363, 0.9814621210098267, 1.7280867099761963]	fn	0	1
1133	1133	1235	fn	cy_682616739_2477180754.wav	D:\hc--document\all text\P8_medical\thesis_dataset\use_wav_raw\682616739\2477180754.wav	0	1	[2.4904468059539795, 4.081710338592529, 2.7464582920074463, 0.7010924816131592, 0.2539205551147461, 1.912678599357605]	fn	1	1
1134	1134	1687	wz	dx_90510008_29399386.wav	D:\hc--document\all text\P8_medical\thesis_dataset\use_wav_raw\90510008\29399386.wav	0	3	[2.9065611362457275, 1.0145881175994873, 1.082967758178711, 2.9360620975494385, 2.41286301612854, 2.0812125205993652]	wz	1	3
1135	1135	1390	wz	cy_724833787_3402647051.wav	D:\hc--document\all text\P8_medical\thesis_dataset\use_wav_raw\724833787\3402647051.wav	0	3	[3.0361483097076416, 1.5980479717254639, 0.9199830293655396, 3.078343391418457, 2.308359384536743, 2.8335342407226562]	wz	1	3
1136	1136	230	general	cy_687661643_2586484136.wav	D:\hc--document\all text\P8_medical\thesis_dataset\use_wav_raw\687661643\2586484136.wav	0	0	[2.7469635009765625, 1.0414115190505981, 0.9012642502784729, 2.5582876205444336, 2.2386512756347656, 1.9391404390335083]	general	1	0
1137	1137	1248	jd	dx_62852692_17212995.wav	D:\hc--document\all text\P8_medical\thesis_dataset\use_wav_raw\62852692\17212995.wav	0	2	[2.4284780025482178, 3.9538965225219727, 3.4752120971679688, 0.24816222488880157, 1.0703336000442505, 0.951136589050293]	fn	0	1
1138	1138	184	rouhe	cy_722508959_3348022023.wav	D:\hc--document\all text\P8_medical\thesis_dataset\use_wav_raw\722508959\3348022023.wav	0	4	[2.8291170597076416, 0.40687912702560425, 0.8681636452674866, 3.0785508155822754, 3.203814744949341, 1.8263239860534668]	rouhe	1	4
1139	1139	644	rouhe	dx_90996490_29956364.wav	D:\hc--document\all text\P8_medical\thesis_dataset\use_wav_raw\90996490\29956364.wav	0	4	[2.6989269256591797, 0.9601020216941833, 1.2140816450119019, 2.4701805114746094, 2.427339553833008, 1.648193120956421]	general	0	0
1140	1140	64	rouhe	cy_569154850_1633050683.wav	D:\hc--document\all text\P8_medical\thesis_dataset\use_wav_raw\569154850\1633050683.wav	0	4	[2.2792863845825195, 3.509334087371826, 3.8754518032073975, 0.3689296245574951, 1.938786268234253, 0.48405954241752625]	jd	0	2
1141	1141	1077	yl	cy_718280120_3251468400.wav	D:\hc--document\all text\P8_medical\thesis_dataset\use_wav_raw\718280120\3251468400.wav	0	5	[3.1155312061309814, 1.3274033069610596, 1.816491961479187, 2.0596020221710205, 2.737968921661377, 1.5068676471710205]	general	0	0
1142	1142	1120	yl	cy_269301204_505479215.wav	D:\hc--document\all text\P8_medical\thesis_dataset\use_wav_raw\269301204\505479215.wav	0	5	[2.0658938884735107, 2.9107770919799805, 2.7986462116241455, 0.9066063165664673, 1.0677168369293213, 1.3017252683639526]	fn	0	1
1143	1143	1537	jd	cy_671096299_2231223224.wav	D:\hc--document\all text\P8_medical\thesis_dataset\use_wav_raw\671096299\2231223224.wav	0	2	[1.9028843641281128, 3.365715265274048, 2.867058277130127, 0.3477441370487213, 0.5761491060256958, 1.1485072374343872]	fn	0	1
1144	1144	743	wz	cy_697975400_2807430946.wav	D:\hc--document\all text\P8_medical\thesis_dataset\use_wav_raw\697975400\2807430946.wav	0	3	[2.2602996826171875, 3.389416217803955, 3.237177848815918, 0.3702506124973297, 1.3125884532928467, 0.8881002068519592]	fn	0	1
1145	1145	425	general	cy_674587178_2304692190.wav	D:\hc--document\all text\P8_medical\thesis_dataset\use_wav_raw\674587178\2304692190.wav	0	0	[3.1333532333374023, 1.4967221021652222, 1.723247766494751, 2.4327142238616943, 2.401704788208008, 1.6880214214324951]	general	1	0
1146	1146	1118	wz	dx_71189773_19923543.wav	D:\hc--document\all text\P8_medical\thesis_dataset\use_wav_raw\71189773\19923543.wav	0	3	[3.180285930633545, 1.7208634614944458, 2.2485883235931396, 1.8709226846694946, 2.8220858573913574, 1.0033411979675293]	general	0	0
1147	1147	1777	jd	dx_41487008_10578896.wav	D:\hc--document\all text\P8_medical\thesis_dataset\use_wav_raw\41487008\10578896.wav	0	2	[3.0605311393737793, 1.3324257135391235, 1.5527441501617432, 2.3811144828796387, 2.6519274711608887, 1.562286376953125]	general	0	0
1148	1148	1345	rouhe	cy_721229418_3318961225.wav	D:\hc--document\all text\P8_medical\thesis_dataset\use_wav_raw\721229418\3318961225.wav	0	4	[2.642991542816162, 0.41904354095458984, 1.2624950408935547, 2.7286884784698486, 3.614076614379883, 1.3361567258834839]	rouhe	1	4
1149	1149	1070	rouhe	cy_691832558_2675352978.wav	D:\hc--document\all text\P8_medical\thesis_dataset\use_wav_raw\691832558\2675352978.wav	0	4	[2.8448688983917236, 1.0730960369110107, 1.8625013828277588, 2.200308322906494, 3.4603404998779297, 1.249176263809204]	rouhe	1	4
1150	1150	610	rouhe	dx_90201711_28696595.wav	D:\hc--document\all text\P8_medical\thesis_dataset\use_wav_raw\90201711\28696595.wav	0	4	[2.8400893211364746, 0.9654014110565186, 1.132299542427063, 2.5527937412261963, 2.61515474319458, 1.8419713973999023]	general	0	0
1151	1151	461	rouhe	cy_686262419_2556085716.wav	D:\hc--document\all text\P8_medical\thesis_dataset\use_wav_raw\686262419\2556085716.wav	0	4	[2.280663013458252, 2.9458866119384766, 3.3407669067382812, 0.7508379817008972, 2.097947597503662, 0.9551949501037598]	jd	0	2
1152	1152	444	jd	cy_666616073_2150016284.wav	D:\hc--document\all text\P8_medical\thesis_dataset\use_wav_raw\666616073\2150016284.wav	0	2	[2.4601566791534424, 3.8701796531677246, 3.0466740131378174, 0.9722374677658081, 0.9036246538162231, 2.0859591960906982]	fn	0	1
1153	1153	1006	fn	cy_647336634_2046162086.wav	D:\hc--document\all text\P8_medical\thesis_dataset\use_wav_raw\647336634\2046162086.wav	0	1	[3.0524046421051025, 1.164807915687561, 0.49895337224006653, 3.572504997253418, 2.007228136062622, 3.0055510997772217]	wz	0	3
1154	1154	1315	wz	cy_613229777_1864815878.wav	D:\hc--document\all text\P8_medical\thesis_dataset\use_wav_raw\613229777\1864815878.wav	0	3	[2.971487283706665, 0.9748274683952332, 0.9729365706443787, 2.9605557918548584, 2.705760955810547, 2.2098135948181152]	general	0	0
1155	1155	990	general	cy_721754683_3330997459.wav	D:\hc--document\all text\P8_medical\thesis_dataset\use_wav_raw\721754683\3330997459.wav	0	0	[2.0567948818206787, 2.9669244289398193, 3.044271945953369, 0.6019846796989441, 1.3152785301208496, 0.7736892700195312]	jd	0	2
1156	1156	1108	general	dx_85603174_24487678.wav	D:\hc--document\all text\P8_medical\thesis_dataset\use_wav_raw\85603174\24487678.wav	0	0	[2.315821409225464, 3.1125707626342773, 3.2117340564727783, 0.8639623522758484, 1.5903987884521484, 1.1845738887786865]	jd	0	2
1157	1157	805	yl	cy_707067828_3013307644.wav	D:\hc--document\all text\P8_medical\thesis_dataset\use_wav_raw\707067828\3013307644.wav	0	5	[2.807992935180664, 0.48077622056007385, 0.7058151960372925, 3.166375160217285, 2.9523584842681885, 2.045332431793213]	wz	0	3
1158	1158	1039	fn	cy_669509937_2198271170.wav	D:\hc--document\all text\P8_medical\thesis_dataset\use_wav_raw\669509937\2198271170.wav	0	1	[2.2544403076171875, 3.753751277923584, 3.2707889080047607, 0.27131885290145874, 0.8386239409446716, 1.3649559020996094]	fn	1	1
1159	1159	1507	jd	cy_181548662_271162490.wav	D:\hc--document\all text\P8_medical\thesis_dataset\use_wav_raw\181548662\271162490.wav	0	2	[2.22609543800354, 3.5779576301574707, 3.6094892024993896, 0.3191204071044922, 1.5199155807495117, 0.7030972838401794]	jd	1	2
1160	1160	430	general	dx_90207777_28730026.wav	D:\hc--document\all text\P8_medical\thesis_dataset\use_wav_raw\90207777\28730026.wav	0	0	[3.279327392578125, 1.9486300945281982, 1.8766117095947266, 2.0368154048919678, 2.185257911682129, 1.8248578310012817]	general	1	0
1161	1161	221	wz	cy_620902729_1906355153.wav	D:\hc--document\all text\P8_medical\thesis_dataset\use_wav_raw\620902729\1906355153.wav	0	3	[3.017902374267578, 1.6366229057312012, 2.5750133991241455, 1.655593991279602, 3.03670334815979, 0.4196009635925293]	rouhe	0	4
1162	1162	930	yl	dx_84208066_26746145.wav	D:\hc--document\all text\P8_medical\thesis_dataset\use_wav_raw\84208066\26746145.wav	0	5	[2.899026870727539, 1.2360267639160156, 0.53090500831604, 2.792915105819702, 1.533159613609314, 2.461599588394165]	general	0	0
1163	1163	594	fn	cy_572039448_1648281872.wav	D:\hc--document\all text\P8_medical\thesis_dataset\use_wav_raw\572039448\1648281872.wav	0	1	[2.3274431228637695, 3.408216714859009, 2.783484697341919, 0.8929439783096313, 0.9068427085876465, 1.5388160943984985]	fn	1	1
1164	1164	914	rouhe	cy_689378996_2623933842.wav	D:\hc--document\all text\P8_medical\thesis_dataset\use_wav_raw\689378996\2623933842.wav	0	4	[2.6713201999664307, 1.0358201265335083, 2.3632700443267822, 1.6140419244766235, 3.493800401687622, 0.39820152521133423]	rouhe	1	4
1165	1165	509	fn	cy_718616560_3258866283.wav	D:\hc--document\all text\P8_medical\thesis_dataset\use_wav_raw\718616560\3258866283.wav	0	1	[2.1384694576263428, 3.7824478149414062, 2.482938528060913, 0.49412471055984497, 0.12422183901071548, 1.9051270484924316]	fn	1	1
1166	1166	683	general	dx_89138763_27559655.wav	D:\hc--document\all text\P8_medical\thesis_dataset\use_wav_raw\89138763\27559655.wav	0	0	[3.134406805038452, 1.478257656097412, 1.699228286743164, 2.1543970108032227, 2.08364200592041, 1.5917651653289795]	general	1	0
1167	1167	404	general	cy_724063084_3384931700.wav	D:\hc--document\all text\P8_medical\thesis_dataset\use_wav_raw\724063084\3384931700.wav	0	0	[3.0647380352020264, 1.2543590068817139, 1.3776943683624268, 2.7246479988098145, 2.9616124629974365, 2.217043876647949]	general	1	0
1168	1168	102	fn	cy_723303797_3365998133.wav	D:\hc--document\all text\P8_medical\thesis_dataset\use_wav_raw\723303797\3365998133.wav	0	1	[2.2438502311706543, 3.959671974182129, 3.1023447513580322, 0.30244967341423035, 0.5570741891860962, 1.4350751638412476]	fn	1	1
1169	1169	1397	jd	cy_669946934_2207299346.wav	D:\hc--document\all text\P8_medical\thesis_dataset\use_wav_raw\669946934\2207299346.wav	0	2	[2.548508644104004, 3.873660087585449, 3.327646255493164, 0.8111447095870972, 1.2107460498809814, 1.5608655214309692]	fn	0	1
1170	1170	801	wz	cy_708966924_3051885838.wav	D:\hc--document\all text\P8_medical\thesis_dataset\use_wav_raw\708966924\3051885838.wav	0	3	[2.8322951793670654, 0.8267072439193726, 0.6429846882820129, 3.1093356609344482, 2.3109896183013916, 2.176161527633667]	wz	1	3
1171	1171	1532	wz	dx_91010479_30035181.wav	D:\hc--document\all text\P8_medical\thesis_dataset\use_wav_raw\91010479\30035181.wav	0	3	[2.971266984939575, 1.1735154390335083, 0.7754614949226379, 2.985085964202881, 2.268347978591919, 2.5955004692077637]	wz	1	3
1172	1172	1134	jd	cy_672819337_2267102466.wav	D:\hc--document\all text\P8_medical\thesis_dataset\use_wav_raw\672819337\2267102466.wav	0	2	[2.307873249053955, 3.666282892227173, 3.736323833465576, 0.561750590801239, 1.7261254787445068, 0.8337948322296143]	jd	1	2
1173	1173	1755	rouhe	cy_629204206_1954972646.wav	D:\hc--document\all text\P8_medical\thesis_dataset\use_wav_raw\629204206\1954972646.wav	0	4	[2.102107524871826, 3.6553213596343994, 3.456620216369629, 0.41095519065856934, 1.4723141193389893, 1.1231122016906738]	fn	0	1
1174	1174	584	wz	dx_92831856_32377365.wav	D:\hc--document\all text\P8_medical\thesis_dataset\use_wav_raw\92831856\32377365.wav	0	3	[3.098641872406006, 1.2182693481445312, 1.0733507871627808, 3.012375831604004, 2.2489922046661377, 2.4655890464782715]	general	0	0
1175	1175	1742	yl	cy_686221397_2555346984.wav	D:\hc--document\all text\P8_medical\thesis_dataset\use_wav_raw\686221397\2555346984.wav	0	5	[2.932692289352417, 1.155710220336914, 1.088679313659668, 2.558729887008667, 2.6514570713043213, 2.2126212120056152]	general	0	0
1176	1176	933	jd	dx_90974198_29835539.wav	D:\hc--document\all text\P8_medical\thesis_dataset\use_wav_raw\90974198\29835539.wav	0	2	[2.5053794384002686, 3.686901330947876, 2.869589328765869, 1.2321120500564575, 0.8098070621490479, 1.8312957286834717]	fn	0	1
1177	1177	1526	fn	cy_586532898_1726435889.wav	D:\hc--document\all text\P8_medical\thesis_dataset\use_wav_raw\586532898\1726435889.wav	0	1	[2.3642449378967285, 4.498195648193359, 2.971971035003662, 0.8591324090957642, 0.6164031624794006, 2.599324941635132]	fn	1	1
1178	1178	1659	rouhe	cy_710183190_3076284524.wav	D:\hc--document\all text\P8_medical\thesis_dataset\use_wav_raw\710183190\3076284524.wav	0	4	[2.7169644832611084, 0.7331665754318237, 1.6502189636230469, 2.205684185028076, 3.3449885845184326, 0.9356120228767395]	rouhe	1	4
1179	1179	1763	rouhe	cy_715835056_3192766977.wav	D:\hc--document\all text\P8_medical\thesis_dataset\use_wav_raw\715835056\3192766977.wav	0	4	[2.8646066188812256, 1.2247314453125, 1.7059520483016968, 2.2068700790405273, 3.4999101161956787, 1.3512439727783203]	rouhe	1	4
1180	1180	861	yl	cy_718745476_3261258141.wav	D:\hc--document\all text\P8_medical\thesis_dataset\use_wav_raw\718745476\3261258141.wav	0	5	[2.184948205947876, 3.1793527603149414, 2.2357664108276367, 0.85724937915802, 0.19898907840251923, 1.999003529548645]	fn	0	1
1181	1181	1504	general	cy_615216822_1875785987.wav	D:\hc--document\all text\P8_medical\thesis_dataset\use_wav_raw\615216822\1875785987.wav	0	0	[2.5796825885772705, 4.010443210601807, 2.62829327583313, 0.9429642558097839, 0.17822198569774628, 2.2939257621765137]	fn	0	1
1182	1182	1616	jd	dx_90733956_29804464.wav	D:\hc--document\all text\P8_medical\thesis_dataset\use_wav_raw\90733956\29804464.wav	0	2	[2.3695149421691895, 3.7171132564544678, 3.025986671447754, 0.7303517460823059, 0.718359649181366, 1.5477485656738281]	fn	0	1
1183	1183	1426	fn	dx_84331443_24085492.wav	D:\hc--document\all text\P8_medical\thesis_dataset\use_wav_raw\84331443\24085492.wav	0	1	[2.4150006771087646, 3.453826427459717, 2.596646785736084, 0.7581191658973694, 0.34918612241744995, 2.1644959449768066]	fn	1	1
1184	1184	1106	fn	dx_75418281_21307366.wav	D:\hc--document\all text\P8_medical\thesis_dataset\use_wav_raw\75418281\21307366.wav	0	1	[2.4935929775238037, 3.8633008003234863, 3.0950381755828857, 0.8083798885345459, 0.7078227400779724, 1.7387571334838867]	fn	1	1
1185	1185	236	wz	cy_564607727_1609425728.wav	D:\hc--document\all text\P8_medical\thesis_dataset\use_wav_raw\564607727\1609425728.wav	0	3	[2.8280797004699707, 1.273148536682129, 1.280039668083191, 2.1885931491851807, 1.9326729774475098, 1.5808838605880737]	general	0	0
1186	1186	1567	wz	cy_716533050_3210292872.wav	D:\hc--document\all text\P8_medical\thesis_dataset\use_wav_raw\716533050\3210292872.wav	0	3	[2.891637086868286, 0.917253315448761, 1.216840147972107, 2.671734094619751, 2.74212908744812, 1.77885103225708]	general	0	0
1187	1187	471	fn	cy_721243972_3319465837.wav	D:\hc--document\all text\P8_medical\thesis_dataset\use_wav_raw\721243972\3319465837.wav	0	1	[2.4046404361724854, 3.858933687210083, 3.4008865356445312, 0.5864104628562927, 1.2534254789352417, 1.5388615131378174]	fn	1	1
1188	1188	1165	jd	cy_683645685_2500263912.wav	D:\hc--document\all text\P8_medical\thesis_dataset\use_wav_raw\683645685\2500263912.wav	0	2	[2.0918033123016357, 3.5578701496124268, 3.245903253555298, 0.2919464409351349, 1.0840715169906616, 0.9377630949020386]	fn	0	1
1189	1189	1765	jd	cy_672687843_2264276250.wav	D:\hc--document\all text\P8_medical\thesis_dataset\use_wav_raw\672687843\2264276250.wav	0	2	[2.2385761737823486, 3.875126600265503, 2.8895375728607178, 0.6236674785614014, 0.4864852726459503, 1.6839443445205688]	fn	0	1
1190	1190	888	general	cy_723846719_3378958131.wav	D:\hc--document\all text\P8_medical\thesis_dataset\use_wav_raw\723846719\3378958131.wav	0	0	[2.8307104110717773, 1.0443490743637085, 1.0329668521881104, 2.4991064071655273, 2.3730413913726807, 1.9932233095169067]	general	1	0
1191	1191	373	yl	cy_723893268_3381157496.wav	D:\hc--document\all text\P8_medical\thesis_dataset\use_wav_raw\723893268\3381157496.wav	0	5	[2.8174374103546143, 2.3241121768951416, 2.637697219848633, 1.1802085638046265, 2.5420496463775635, 1.9996331930160522]	general	0	0
1192	1192	635	jd	cy_682783490_2480778922.wav	D:\hc--document\all text\P8_medical\thesis_dataset\use_wav_raw\682783490\2480778922.wav	0	2	[2.209291934967041, 3.2537193298339844, 3.8091986179351807, 0.35971179604530334, 1.853232741355896, 0.35388246178627014]	jd	1	2
1193	1193	929	general	dx_61582697_22654257.wav	D:\hc--document\all text\P8_medical\thesis_dataset\use_wav_raw\61582697\22654257.wav	0	0	[3.249373197555542, 1.562958836555481, 0.975755512714386, 3.2403337955474854, 2.047381639480591, 3.0598971843719482]	general	1	0
1194	1194	938	yl	cy_672008212_2251086562.wav	D:\hc--document\all text\P8_medical\thesis_dataset\use_wav_raw\672008212\2251086562.wav	0	5	[3.289125442504883, 1.8450052738189697, 2.3526175022125244, 2.0249621868133545, 3.250720500946045, 1.4337952136993408]	general	0	0
1195	1195	876	fn	cy_719267187_3273609161.wav	D:\hc--document\all text\P8_medical\thesis_dataset\use_wav_raw\719267187\3273609161.wav	0	1	[2.0720362663269043, 3.375021457672119, 2.8522262573242188, 0.7181938886642456, 0.8175109028816223, 1.249298334121704]	fn	1	1
1196	1196	1683	jd	cy_673006328_2271080766.wav	D:\hc--document\all text\P8_medical\thesis_dataset\use_wav_raw\673006328\2271080766.wav	0	2	[2.386765241622925, 3.868877410888672, 2.7078471183776855, 0.8380222320556641, 0.3667272925376892, 1.6399339437484741]	fn	0	1
1197	1197	1574	yl	cy_722876574_3357128298.wav	D:\hc--document\all text\P8_medical\thesis_dataset\use_wav_raw\722876574\3357128298.wav	0	5	[2.311459541320801, 3.540369749069214, 2.4688491821289062, 1.0686753988265991, 0.4274766445159912, 2.154733896255493]	fn	0	1
1198	1198	1708	general	cy_551034256_1542798407.wav	D:\hc--document\all text\P8_medical\thesis_dataset\use_wav_raw\551034256\1542798407.wav	0	0	[2.177121877670288, 3.5996949672698975, 3.1838197708129883, 0.43974944949150085, 0.9933936595916748, 1.0500648021697998]	fn	0	1
1199	1199	1767	yl	cy_677970373_2376240012.wav	D:\hc--document\all text\P8_medical\thesis_dataset\use_wav_raw\677970373\2376240012.wav	0	5	[2.382814884185791, 3.2224156856536865, 2.8304409980773926, 1.115687608718872, 1.3150708675384521, 1.8023134469985962]	fn	0	1
1200	1200	1297	wz	dx_87475575_25542698.wav	D:\hc--document\all text\P8_medical\thesis_dataset\use_wav_raw\87475575\25542698.wav	0	3	[2.801065683364868, 0.8389683365821838, 0.8884392976760864, 2.9268980026245117, 2.2854998111724854, 1.8257559537887573]	wz	1	3
1201	1201	188	fn	cy_644888425_2033547593.wav	D:\hc--document\all text\P8_medical\thesis_dataset\use_wav_raw\644888425\2033547593.wav	0	1	[2.31219220161438, 3.658632278442383, 2.31484317779541, 0.8759206533432007, 0.23456990718841553, 2.3134686946868896]	fn	1	1
1202	1202	1160	wz	cy_626746765_1936955525.wav	D:\hc--document\all text\P8_medical\thesis_dataset\use_wav_raw\626746765\1936955525.wav	0	3	[2.40320086479187, 2.9968152046203613, 3.0312838554382324, 1.1749590635299683, 1.6101552248001099, 1.3456050157546997]	jd	0	2
1203	1203	1595	jd	cy_712114213_3112972170.wav	D:\hc--document\all text\P8_medical\thesis_dataset\use_wav_raw\712114213\3112972170.wav	0	2	[2.120544672012329, 3.51509952545166, 3.617280960083008, 0.08633287996053696, 1.205267310142517, 0.33529695868492126]	jd	1	2
1204	1204	641	fn	cy_670155607_2211597044.wav	D:\hc--document\all text\P8_medical\thesis_dataset\use_wav_raw\670155607\2211597044.wav	0	1	[2.306793689727783, 4.230797290802002, 3.8023393154144287, 0.0, 0.7489124536514282, 0.8589716553688049]	fn	1	1
1205	1205	445	jd	cy_714854210_3170513667.wav	D:\hc--document\all text\P8_medical\thesis_dataset\use_wav_raw\714854210\3170513667.wav	0	2	[3.041447639465332, 1.4884763956069946, 2.4333622455596924, 1.5035614967346191, 3.012528657913208, 1.1490422487258911]	general	0	0
1206	1206	300	jd	cy_637523499_1995721238.wav	D:\hc--document\all text\P8_medical\thesis_dataset\use_wav_raw\637523499\1995721238.wav	0	2	[2.1002047061920166, 3.363124370574951, 2.946303129196167, 0.562118411064148, 0.8820145130157471, 1.1456950902938843]	fn	0	1
1207	1207	451	wz	cy_677136812_2358228506.wav	D:\hc--document\all text\P8_medical\thesis_dataset\use_wav_raw\677136812\2358228506.wav	0	3	[2.8074886798858643, 1.1580959558486938, 0.8951610326766968, 2.664992570877075, 2.1311709880828857, 2.1433229446411133]	general	0	0
1208	1208	1540	jd	dx_82455343_23439286.wav	D:\hc--document\all text\P8_medical\thesis_dataset\use_wav_raw\82455343\23439286.wav	0	2	[2.210016965866089, 3.460916757583618, 3.2203524112701416, 0.5279409289360046, 1.0095046758651733, 1.332223653793335]	fn	0	1
1209	1209	1681	yl	cy_689280804_2621747618.wav	D:\hc--document\all text\P8_medical\thesis_dataset\use_wav_raw\689280804\2621747618.wav	0	5	[3.0101656913757324, 1.3061524629592896, 2.152391195297241, 1.6564079523086548, 2.784266233444214, 1.2150864601135254]	general	0	0
1210	1210	633	rouhe	cy_710974024_3092341626.wav	D:\hc--document\all text\P8_medical\thesis_dataset\use_wav_raw\710974024\3092341626.wav	0	4	[2.79348087310791, 0.7367593050003052, 1.158205270767212, 2.566955327987671, 2.936122417449951, 1.5737159252166748]	rouhe	1	4
1211	1211	601	rouhe	cy_678300425_2383335418.wav	D:\hc--document\all text\P8_medical\thesis_dataset\use_wav_raw\678300425\2383335418.wav	0	4	[2.8440473079681396, 1.612740159034729, 2.0118377208709717, 1.5192116498947144, 2.5236949920654297, 1.3503340482711792]	general	0	0
1212	1212	1757	yl	cy_718701765_3260385996.wav	D:\hc--document\all text\P8_medical\thesis_dataset\use_wav_raw\718701765\3260385996.wav	0	5	[2.4048497676849365, 2.2754604816436768, 1.6741054058074951, 1.4576141834259033, 1.1358757019042969, 2.3987886905670166]	general	0	0
1213	1213	1079	general	cy_596468032_1778099351.wav	D:\hc--document\all text\P8_medical\thesis_dataset\use_wav_raw\596468032\1778099351.wav	0	0	[2.349774122238159, 3.3076014518737793, 2.9069766998291016, 0.9610239863395691, 1.1533690690994263, 1.7225637435913086]	fn	0	1
1214	1214	329	yl	dx_65502134_18177662.wav	D:\hc--document\all text\P8_medical\thesis_dataset\use_wav_raw\65502134\18177662.wav	0	5	[2.9834656715393066, 1.1629917621612549, 1.0386463403701782, 2.661897659301758, 2.3126678466796875, 2.074615001678467]	general	0	0
1215	1215	953	yl	cy_708791972_3048326630.wav	D:\hc--document\all text\P8_medical\thesis_dataset\use_wav_raw\708791972\3048326630.wav	0	5	[2.1131203174591064, 3.0964534282684326, 2.627241373062134, 0.8183435201644897, 0.8889052271842957, 1.4995585680007935]	fn	0	1
1216	1216	1721	wz	cy_716801305_3217187128.wav	D:\hc--document\all text\P8_medical\thesis_dataset\use_wav_raw\716801305\3217187128.wav	0	3	[2.2992537021636963, 3.1834499835968018, 2.4980547428131104, 1.0726476907730103, 0.8606634140014648, 1.7511028051376343]	fn	0	1
1217	1217	1299	jd	cy_677408342_2364148696.wav	D:\hc--document\all text\P8_medical\thesis_dataset\use_wav_raw\677408342\2364148696.wav	0	2	[2.0505123138427734, 2.948719024658203, 2.9567973613739014, 0.8106227517127991, 1.5121933221817017, 1.1524235010147095]	jd	1	2
1218	1218	626	jd	cy_717322282_3229520391.wav	D:\hc--document\all text\P8_medical\thesis_dataset\use_wav_raw\717322282\3229520391.wav	0	2	[2.138967990875244, 3.3655295372009277, 2.6031932830810547, 0.7925547361373901, 0.5292081832885742, 1.5788798332214355]	fn	0	1
1219	1219	1768	general	dx_90859767_29859178.wav	D:\hc--document\all text\P8_medical\thesis_dataset\use_wav_raw\90859767\29859178.wav	0	0	[3.1477713584899902, 1.714287519454956, 2.0480949878692627, 1.906693696975708, 2.1859824657440186, 1.4810067415237427]	general	1	0
1220	1220	619	rouhe	cy_693594566_2713338546.wav	D:\hc--document\all text\P8_medical\thesis_dataset\use_wav_raw\693594566\2713338546.wav	0	4	[3.1365747451782227, 1.321075439453125, 1.8771681785583496, 2.4822771549224854, 3.4794514179229736, 1.5395288467407227]	rouhe	1	4
1221	1221	172	general	cy_704681116_2957000308.wav	D:\hc--document\all text\P8_medical\thesis_dataset\use_wav_raw\704681116\2957000308.wav	0	0	[2.0912039279937744, 3.437904119491577, 3.1803977489471436, 0.20144446194171906, 1.332983136177063, 0.9755189418792725]	fn	0	1
1222	1222	1712	fn	cy_679947563_2419428242.wav	D:\hc--document\all text\P8_medical\thesis_dataset\use_wav_raw\679947563\2419428242.wav	0	1	[2.4130020141601562, 3.5021541118621826, 2.5070137977600098, 0.966899573802948, 0.4986950159072876, 2.026312828063965]	fn	1	1
1223	1223	314	general	dx_90129421_28839036.wav	D:\hc--document\all text\P8_medical\thesis_dataset\use_wav_raw\90129421\28839036.wav	0	0	[2.345463991165161, 3.693398952484131, 2.8643698692321777, 0.5602810382843018, 0.4956718385219574, 1.522072672843933]	fn	0	1
1224	1224	587	yl	cy_581106709_1697328830.wav	D:\hc--document\all text\P8_medical\thesis_dataset\use_wav_raw\581106709\1697328830.wav	0	5	[3.0766353607177734, 1.8897478580474854, 1.5774750709533691, 2.053992986679077, 1.8367246389389038, 2.0155739784240723]	general	0	0
1225	1225	1749	yl	dx_80593887_22910369.wav	D:\hc--document\all text\P8_medical\thesis_dataset\use_wav_raw\80593887\22910369.wav	0	5	[2.397474527359009, 3.2855114936828613, 2.524427890777588, 1.0348554849624634, 0.5305834412574768, 1.9749443531036377]	fn	0	1
1226	1226	1096	jd	dx_83989161_30422067.wav	D:\hc--document\all text\P8_medical\thesis_dataset\use_wav_raw\83989161\30422067.wav	0	2	[2.4317803382873535, 3.759881019592285, 3.3191165924072266, 0.5526825189590454, 1.0641672611236572, 1.3051506280899048]	fn	0	1
1227	1227	322	general	cy_683452542_2495380286.wav	D:\hc--document\all text\P8_medical\thesis_dataset\use_wav_raw\683452542\2495380286.wav	0	0	[3.0260541439056396, 1.7213674783706665, 1.8821371793746948, 1.9191445112228394, 2.7288131713867188, 1.4548959732055664]	general	1	0
1228	1228	1204	fn	dx_91083105_30438998.wav	D:\hc--document\all text\P8_medical\thesis_dataset\use_wav_raw\91083105\30438998.wav	0	1	[2.464962959289551, 3.9218201637268066, 2.8826584815979004, 0.695943295955658, 0.5238312482833862, 1.9877516031265259]	fn	1	1
1229	1229	1331	general	dx_75938800_21497126.wav	D:\hc--document\all text\P8_medical\thesis_dataset\use_wav_raw\75938800\21497126.wav	0	0	[2.2885448932647705, 3.1880903244018555, 2.9561028480529785, 1.070721983909607, 0.9335880279541016, 1.630144476890564]	fn	0	1
1230	1230	1725	yl	dx_91143566_30161620.wav	D:\hc--document\all text\P8_medical\thesis_dataset\use_wav_raw\91143566\30161620.wav	0	5	[2.592332124710083, 3.383152723312378, 2.4248857498168945, 1.4345829486846924, 0.7748072743415833, 2.4691195487976074]	fn	0	1
1231	1231	1662	wz	cy_669942339_2207223958.wav	D:\hc--document\all text\P8_medical\thesis_dataset\use_wav_raw\669942339\2207223958.wav	0	3	[2.9022395610809326, 1.0651177167892456, 0.9934003949165344, 2.8355600833892822, 2.04115891456604, 2.192566156387329]	general	0	0
1232	1232	492	wz	cy_715063483_3176330758.wav	D:\hc--document\all text\P8_medical\thesis_dataset\use_wav_raw\715063483\3176330758.wav	0	3	[2.9653594493865967, 1.5200090408325195, 1.144834041595459, 2.6244194507598877, 1.8518428802490234, 2.364478588104248]	general	0	0
1233	1233	634	wz	cy_698872986_2826146384.wav	D:\hc--document\all text\P8_medical\thesis_dataset\use_wav_raw\698872986\2826146384.wav	0	3	[2.881556987762451, 0.744062066078186, 0.9109007716178894, 2.903181552886963, 2.8200085163116455, 1.8215514421463013]	wz	1	3
1234	1234	419	yl	cy_704511332_2953177354.wav	D:\hc--document\all text\P8_medical\thesis_dataset\use_wav_raw\704511332\2953177354.wav	0	5	[2.34096360206604, 3.320725202560425, 2.299981117248535, 0.997093677520752, 0.616593599319458, 2.2115840911865234]	fn	0	1
1235	1235	956	rouhe	cy_721195049_3319236364.wav	D:\hc--document\all text\P8_medical\thesis_dataset\use_wav_raw\721195049\3319236364.wav	0	4	[3.0049538612365723, 1.164878249168396, 2.2952113151550293, 1.8905526399612427, 3.600109100341797, 0.891929566860199]	rouhe	1	4
1236	1236	1010	rouhe	dx_91853309_31131634.wav	D:\hc--document\all text\P8_medical\thesis_dataset\use_wav_raw\91853309\31131634.wav	0	4	[3.017028570175171, 1.2738029956817627, 2.0480799674987793, 1.931033730506897, 2.9720706939697266, 1.164679765701294]	general	0	0
1237	1237	1724	wz	dx_90434981_29615347.wav	D:\hc--document\all text\P8_medical\thesis_dataset\use_wav_raw\90434981\29615347.wav	0	3	[2.880384683609009, 0.7657831311225891, 0.38613009452819824, 3.295806884765625, 2.062849521636963, 2.4606847763061523]	wz	1	3
1238	1238	1422	wz	cy_667542677_2158210770.wav	D:\hc--document\all text\P8_medical\thesis_dataset\use_wav_raw\667542677\2158210770.wav	0	3	[2.276773691177368, 2.8969545364379883, 3.0363223552703857, 1.1568348407745361, 1.7772221565246582, 1.0576765537261963]	jd	0	2
1239	1239	153	jd	dx_90859944_29858738.wav	D:\hc--document\all text\P8_medical\thesis_dataset\use_wav_raw\90859944\29858738.wav	0	2	[2.1319830417633057, 3.6558663845062256, 3.272120475769043, 0.01585548371076584, 0.9003761410713196, 0.9259809255599976]	fn	0	1
1240	1240	310	fn	dx_85397261_24466212.wav	D:\hc--document\all text\P8_medical\thesis_dataset\use_wav_raw\85397261\24466212.wav	0	1	[2.409811496734619, 3.5489461421966553, 2.5718820095062256, 1.0135390758514404, 0.6199610233306885, 2.0662951469421387]	fn	1	1
1241	1241	955	rouhe	cy_650232148_2061582893.wav	D:\hc--document\all text\P8_medical\thesis_dataset\use_wav_raw\650232148\2061582893.wav	0	4	[2.222848892211914, 3.3826615810394287, 3.200331926345825, 0.5465331077575684, 1.1525758504867554, 1.1202635765075684]	fn	0	1
1242	1242	435	rouhe	cy_671718212_2243989624.wav	D:\hc--document\all text\P8_medical\thesis_dataset\use_wav_raw\671718212\2243989624.wav	0	4	[2.7141902446746826, 0.7679228782653809, 0.8959900140762329, 2.6350667476654053, 2.5190742015838623, 1.5249309539794922]	general	0	0
1243	1243	983	rouhe	cy_695405630_2751240674.wav	D:\hc--document\all text\P8_medical\thesis_dataset\use_wav_raw\695405630\2751240674.wav	0	4	[2.76815128326416, 1.2030072212219238, 2.4965980052948, 1.4394586086273193, 3.354860544204712, 0.613983690738678]	rouhe	1	4
1244	1244	309	yl	cy_571857681_1647865967.wav	D:\hc--document\all text\P8_medical\thesis_dataset\use_wav_raw\571857681\1647865967.wav	0	5	[2.2937591075897217, 3.444617986679077, 2.824226140975952, 0.616493284702301, 0.761690080165863, 1.7875715494155884]	fn	0	1
1245	1245	764	jd	cy_621893319_1911419867.wav	D:\hc--document\all text\P8_medical\thesis_dataset\use_wav_raw\621893319\1911419867.wav	0	2	[2.1616406440734863, 3.710843563079834, 3.2603232860565186, 0.2144327610731125, 1.0519366264343262, 1.2185546159744263]	fn	0	1
1246	1246	1284	fn	cy_633447214_1974237542.wav	D:\hc--document\all text\P8_medical\thesis_dataset\use_wav_raw\633447214\1974237542.wav	0	1	[2.092088460922241, 3.473583459854126, 3.7032830715179443, 0.3695657253265381, 1.7165727615356445, 0.7251409292221069]	jd	0	2
1247	1247	1365	wz	cy_699242112_2834421362.wav	D:\hc--document\all text\P8_medical\thesis_dataset\use_wav_raw\699242112\2834421362.wav	0	3	[2.865816116333008, 1.0880885124206543, 0.34040239453315735, 3.2043395042419434, 1.9692981243133545, 2.9435293674468994]	wz	1	3
1248	1248	1334	yl	cy_677486924_2365810962.wav	D:\hc--document\all text\P8_medical\thesis_dataset\use_wav_raw\677486924\2365810962.wav	0	5	[2.221592903137207, 3.347970485687256, 2.2642016410827637, 0.8278106451034546, 0.18162775039672852, 2.17624568939209]	fn	0	1
1249	1249	1260	general	dx_84253870_26973819.wav	D:\hc--document\all text\P8_medical\thesis_dataset\use_wav_raw\84253870\26973819.wav	0	0	[3.2001004219055176, 1.4660968780517578, 1.4904096126556396, 2.249695062637329, 1.9798985719680786, 1.8974977731704712]	general	1	0
1250	1250	95	general	cy_722736166_3352048667.wav	D:\hc--document\all text\P8_medical\thesis_dataset\use_wav_raw\722736166\3352048667.wav	0	0	[2.9320056438446045, 1.1100987195968628, 0.9991312026977539, 2.668989658355713, 2.5079705715179443, 2.003833770751953]	general	1	0
1251	1251	165	yl	cy_712861709_3127785416.wav	D:\hc--document\all text\P8_medical\thesis_dataset\use_wav_raw\712861709\3127785416.wav	0	5	[2.233598232269287, 3.4160492420196533, 3.0643062591552734, 0.5853003859519958, 1.137040615081787, 1.3103262186050415]	fn	0	1
1252	1252	477	rouhe	cy_641942975_2019216026.wav	D:\hc--document\all text\P8_medical\thesis_dataset\use_wav_raw\641942975\2019216026.wav	0	4	[2.991257429122925, 1.6208348274230957, 2.218360662460327, 2.130199909210205, 3.170815944671631, 1.151839017868042]	rouhe	1	4
1253	1253	1013	jd	cy_684814193_2525541348.wav	D:\hc--document\all text\P8_medical\thesis_dataset\use_wav_raw\684814193\2525541348.wav	0	2	[2.3210854530334473, 3.802018165588379, 3.011876106262207, 0.7727523446083069, 0.7700271606445312, 1.7337230443954468]	fn	0	1
1254	1254	921	wz	cy_652947031_2076370655.wav	D:\hc--document\all text\P8_medical\thesis_dataset\use_wav_raw\652947031\2076370655.wav	0	3	[3.2486870288848877, 1.8459824323654175, 1.5821778774261475, 2.199871063232422, 2.1523168087005615, 2.1000123023986816]	general	0	0
1255	1255	924	yl	cy_613989918_1869067439.wav	D:\hc--document\all text\P8_medical\thesis_dataset\use_wav_raw\613989918\1869067439.wav	0	5	[3.1548147201538086, 1.7474695444107056, 1.8940658569335938, 1.9682998657226562, 2.552942991256714, 1.7443400621414185]	general	0	0
1256	1256	490	wz	cy_701576894_2886296734.wav	D:\hc--document\all text\P8_medical\thesis_dataset\use_wav_raw\701576894\2886296734.wav	0	3	[2.8971753120422363, 1.0328902006149292, 0.6187561750411987, 2.971501588821411, 2.110623836517334, 2.6922147274017334]	wz	1	3
1257	1257	1029	jd	cy_722498843_3347259257.wav	D:\hc--document\all text\P8_medical\thesis_dataset\use_wav_raw\722498843\3347259257.wav	0	2	[2.7756431102752686, 0.9041962027549744, 0.3853321075439453, 3.068702220916748, 1.900524377822876, 2.4405288696289062]	wz	0	3
1258	1258	1517	yl	cy_711136555_3095281207.wav	D:\hc--document\all text\P8_medical\thesis_dataset\use_wav_raw\711136555\3095281207.wav	0	5	[2.3015153408050537, 3.4007771015167236, 2.2936086654663086, 0.9850063920021057, 0.2996162176132202, 2.325533151626587]	fn	0	1
1259	1259	1781	rouhe	cy_720083787_3292940257.wav	D:\hc--document\all text\P8_medical\thesis_dataset\use_wav_raw\720083787\3292940257.wav	0	4	[2.7213666439056396, 0.7215257287025452, 1.0564016103744507, 2.6249349117279053, 2.852159023284912, 1.659234642982483]	rouhe	1	4
1260	1260	672	jd	cy_605962806_1826948153.wav	D:\hc--document\all text\P8_medical\thesis_dataset\use_wav_raw\605962806\1826948153.wav	0	2	[2.509162187576294, 3.6449429988861084, 2.579707384109497, 1.0764909982681274, 0.43012291193008423, 2.3322017192840576]	fn	0	1
1261	1261	361	yl	cy_709201170_3056683936.wav	D:\hc--document\all text\P8_medical\thesis_dataset\use_wav_raw\709201170\3056683936.wav	0	5	[2.3562960624694824, 2.9296646118164062, 1.6368399858474731, 1.3230770826339722, 0.6947985887527466, 3.075599193572998]	yl	1	5
1262	1262	573	rouhe	cy_711427006_3100769570.wav	D:\hc--document\all text\P8_medical\thesis_dataset\use_wav_raw\711427006\3100769570.wav	0	4	[3.097355842590332, 1.594682216644287, 2.0791149139404297, 2.4776084423065186, 3.421072006225586, 1.75172758102417]	rouhe	1	4
1263	1263	1377	rouhe	cy_717442225_3232296003.wav	D:\hc--document\all text\P8_medical\thesis_dataset\use_wav_raw\717442225\3232296003.wav	0	4	[2.910269260406494, 1.0116060972213745, 1.4930344820022583, 2.3632636070251465, 3.103038787841797, 1.5573126077651978]	rouhe	1	4
1264	1264	985	fn	cy_697586250_2797394066.wav	D:\hc--document\all text\P8_medical\thesis_dataset\use_wav_raw\697586250\2797394066.wav	0	1	[2.0600945949554443, 3.72001576423645, 3.1910483837127686, 0.21848973631858826, 0.7742393016815186, 1.1921753883361816]	fn	1	1
1265	1265	551	yl	dx_89776229_29748117.wav	D:\hc--document\all text\P8_medical\thesis_dataset\use_wav_raw\89776229\29748117.wav	0	5	[2.538817882537842, 3.529010534286499, 2.652737855911255, 1.0969947576522827, 1.1222245693206787, 2.781052350997925]	fn	0	1
1266	1266	1629	jd	cy_680348569_2428394318.wav	D:\hc--document\all text\P8_medical\thesis_dataset\use_wav_raw\680348569\2428394318.wav	0	2	[2.8587262630462646, 1.105197548866272, 1.1656399965286255, 2.3286736011505127, 2.1609349250793457, 1.4972950220108032]	general	0	0
1267	1267	1347	rouhe	cy_717424125_3230769772.wav	D:\hc--document\all text\P8_medical\thesis_dataset\use_wav_raw\717424125\3230769772.wav	0	4	[3.1003425121307373, 1.1139096021652222, 0.9808849096298218, 2.9399263858795166, 2.9920833110809326, 2.0983493328094482]	general	0	0
1268	1268	1269	jd	cy_680498847_2431769956.wav	D:\hc--document\all text\P8_medical\thesis_dataset\use_wav_raw\680498847\2431769956.wav	0	2	[2.1859028339385986, 3.540980100631714, 3.2691993713378906, 0.624593198299408, 1.093626856803894, 1.128557801246643]	fn	0	1
1269	1269	327	fn	dx_89983548_28624408.wav	D:\hc--document\all text\P8_medical\thesis_dataset\use_wav_raw\89983548\28624408.wav	0	1	[2.235661268234253, 4.102478981018066, 3.838958740234375, 0.04529345780611038, 0.9803003668785095, 0.8806619644165039]	fn	1	1
1270	1270	813	general	cy_703958914_2941481092.wav	D:\hc--document\all text\P8_medical\thesis_dataset\use_wav_raw\703958914\2941481092.wav	0	0	[2.967801094055176, 0.951912522315979, 1.138479232788086, 2.6488406658172607, 2.9049675464630127, 1.7289338111877441]	general	1	0
1271	1271	130	jd	dx_32322379_9599236.wav	D:\hc--document\all text\P8_medical\thesis_dataset\use_wav_raw\32322379\9599236.wav	0	2	[2.355316638946533, 3.5421223640441895, 3.762556552886963, 0.5386145710945129, 1.7379413843154907, 0.9607138633728027]	jd	1	2
1272	1272	743	wz	cy_697975400_2807430946.wav	D:\hc--document\all text\P8_medical\thesis_dataset\use_wav_raw\697975400\2807430946.wav	0	3	[2.2602996826171875, 3.389416217803955, 3.237177848815918, 0.3702506124973297, 1.3125884532928467, 0.8881002068519592]	fn	0	1
1273	1273	1346	rouhe	cy_679294074_2404969368.wav	D:\hc--document\all text\P8_medical\thesis_dataset\use_wav_raw\679294074\2404969368.wav	0	4	[2.2427077293395996, 3.0041451454162598, 3.1630659103393555, 0.733601987361908, 1.8928868770599365, 0.9410510063171387]	jd	0	2
1274	1274	1719	wz	dx_87076311_26505907.wav	D:\hc--document\all text\P8_medical\thesis_dataset\use_wav_raw\87076311\26505907.wav	0	3	[3.0493226051330566, 1.1547436714172363, 1.1420915126800537, 2.664355993270874, 2.628602981567383, 2.0848388671875]	general	0	0
1275	1275	1671	fn	cy_159393055_216764174.wav	D:\hc--document\all text\P8_medical\thesis_dataset\use_wav_raw\159393055\216764174.wav	0	1	[2.4571025371551514, 4.213581085205078, 3.6973719596862793, 0.5371102094650269, 1.2166616916656494, 1.5960209369659424]	fn	1	1
1276	1276	1736	wz	dx_92807395_32234271.wav	D:\hc--document\all text\P8_medical\thesis_dataset\use_wav_raw\92807395\32234271.wav	1	3	[3.1560678482055664, 1.2393344640731812, 1.6209079027175903, 2.4586007595062256, 2.904369831085205, 1.6642968654632568]	general	0	0
1277	1277	479	rouhe	cy_717159506_3224846722.wav	D:\hc--document\all text\P8_medical\thesis_dataset\use_wav_raw\717159506\3224846722.wav	1	4	[2.875122547149658, 1.3408770561218262, 1.734250545501709, 2.2301621437072754, 3.1597707271575928, 1.2724835872650146]	rouhe	1	4
1278	1278	1657	rouhe	cy_716723857_3215984805.wav	D:\hc--document\all text\P8_medical\thesis_dataset\use_wav_raw\716723857\3215984805.wav	1	4	[2.648893356323242, 0.6153547763824463, 1.2397629022598267, 2.416901111602783, 3.107694149017334, 1.467733383178711]	rouhe	1	4
1279	1279	1308	general	cy_717897481_3242510064.wav	D:\hc--document\all text\P8_medical\thesis_dataset\use_wav_raw\717897481\3242510064.wav	1	0	[2.166985511779785, 3.2168123722076416, 2.292865753173828, 0.7908931374549866, 0.587145984172821, 1.9275542497634888]	fn	0	1
1280	1280	438	jd	cy_219336173_362285231.wav	D:\hc--document\all text\P8_medical\thesis_dataset\use_wav_raw\219336173\362285231.wav	1	2	[2.7609426975250244, 2.9236018657684326, 3.240273952484131, 1.0483211278915405, 2.0798301696777344, 1.3632991313934326]	jd	1	2
1281	1281	1180	general	cy_683610675_2498906886.wav	D:\hc--document\all text\P8_medical\thesis_dataset\use_wav_raw\683610675\2498906886.wav	1	0	[3.1135716438293457, 1.4068585634231567, 1.3505719900131226, 2.739851474761963, 2.527183771133423, 2.2912840843200684]	general	1	0
1282	1282	103	jd	cy_694860638_2739807140.wav	D:\hc--document\all text\P8_medical\thesis_dataset\use_wav_raw\694860638\2739807140.wav	1	2	[2.959310293197632, 1.469579815864563, 1.76199471950531, 2.0298047065734863, 2.7524967193603516, 1.3652361631393433]	general	0	0
1283	1283	632	fn	dx_91664292_31448578.wav	D:\hc--document\all text\P8_medical\thesis_dataset\use_wav_raw\91664292\31448578.wav	1	1	[2.403576135635376, 3.4297561645507812, 3.0544474124908447, 1.043975830078125, 1.0881602764129639, 1.8695600032806396]	fn	1	1
1284	1284	716	wz	cy_676483139_2344285508.wav	D:\hc--document\all text\P8_medical\thesis_dataset\use_wav_raw\676483139\2344285508.wav	1	3	[3.0120482444763184, 1.0529792308807373, 0.8867917656898499, 2.846421480178833, 2.3344528675079346, 2.359696388244629]	general	0	0
1285	1285	1127	wz	cy_700637902_2865610430.wav	D:\hc--document\all text\P8_medical\thesis_dataset\use_wav_raw\700637902\2865610430.wav	1	3	[2.8893208503723145, 1.1922155618667603, 0.9613339900970459, 2.8093655109405518, 2.088228225708008, 2.0116240978240967]	general	0	0
1286	1286	1620	wz	cy_694934664_2741387772.wav	D:\hc--document\all text\P8_medical\thesis_dataset\use_wav_raw\694934664\2741387772.wav	1	3	[2.910562753677368, 1.3490108251571655, 0.7729105949401855, 2.9285244941711426, 2.1439554691314697, 2.5588901042938232]	wz	1	3
1287	1287	239	general	cy_675168465_2317117152.wav	D:\hc--document\all text\P8_medical\thesis_dataset\use_wav_raw\675168465\2317117152.wav	1	0	[3.1757712364196777, 1.6028995513916016, 1.9551995992660522, 2.0718419551849365, 2.501415252685547, 1.3649635314941406]	general	1	0
1288	1288	506	general	dx_92015742_30982248.wav	D:\hc--document\all text\P8_medical\thesis_dataset\use_wav_raw\92015742\30982248.wav	1	0	[2.0902047157287598, 2.885895013809204, 3.5336899757385254, 0.6020547747612, 1.6385165452957153, 0.38536643981933594]	jd	0	2
1289	1289	993	fn	dx_87471331_25517545.wav	D:\hc--document\all text\P8_medical\thesis_dataset\use_wav_raw\87471331\25517545.wav	1	1	[2.4566962718963623, 3.7485275268554688, 3.4302279949188232, 0.5094749331474304, 1.2708232402801514, 1.3429927825927734]	fn	1	1
1290	1290	1685	wz	cy_724193909_3387786077.wav	D:\hc--document\all text\P8_medical\thesis_dataset\use_wav_raw\724193909\3387786077.wav	1	3	[2.9801440238952637, 0.7889270782470703, 0.9078302979469299, 3.035036563873291, 2.597374439239502, 1.8834246397018433]	wz	1	3
1291	1291	1586	rouhe	cy_724659991_3399195822.wav	D:\hc--document\all text\P8_medical\thesis_dataset\use_wav_raw\724659991\3399195822.wav	1	4	[2.9083762168884277, 1.2938133478164673, 1.5444566011428833, 2.4667892456054688, 2.95055890083313, 2.0059773921966553]	rouhe	1	4
1292	1292	991	general	cy_714913372_3172061890.wav	D:\hc--document\all text\P8_medical\thesis_dataset\use_wav_raw\714913372\3172061890.wav	1	0	[2.8098068237304688, 1.3894343376159668, 1.2885786294937134, 2.211862802505493, 2.046097993850708, 2.1052963733673096]	general	1	0
1293	1293	1030	fn	cy_667698226_2161364434.wav	D:\hc--document\all text\P8_medical\thesis_dataset\use_wav_raw\667698226\2161364434.wav	1	1	[2.4606544971466064, 3.927086114883423, 2.613783836364746, 0.9958073496818542, 0.38988322019577026, 2.2661609649658203]	fn	1	1
1294	1294	1673	wz	dx_46076054_11789250.wav	D:\hc--document\all text\P8_medical\thesis_dataset\use_wav_raw\46076054\11789250.wav	1	3	[2.5215508937835693, 3.851623296737671, 2.8680410385131836, 1.5379040241241455, 0.9796185493469238, 2.543590784072876]	fn	0	1
1295	1295	802	general	cy_716290101_3204045972.wav	D:\hc--document\all text\P8_medical\thesis_dataset\use_wav_raw\716290101\3204045972.wav	1	0	[3.078711986541748, 1.3356056213378906, 2.072181224822998, 1.8766802549362183, 2.8099615573883057, 1.0807892084121704]	general	1	0
1296	1296	523	rouhe	cy_718008103_3244890436.wav	D:\hc--document\all text\P8_medical\thesis_dataset\use_wav_raw\718008103\3244890436.wav	1	4	[2.770627737045288, 0.9713334441184998, 2.5016493797302246, 1.5402538776397705, 3.575098991394043, 0.3793884813785553]	rouhe	1	4
1297	1297	866	general	dx_82522218_23533257.wav	D:\hc--document\all text\P8_medical\thesis_dataset\use_wav_raw\82522218\23533257.wav	1	0	[2.5118563175201416, 3.280142307281494, 3.2030606269836426, 1.293800711631775, 1.8431881666183472, 1.868259072303772]	fn	0	1
1298	1298	1129	fn	cy_672497485_2260334802.wav	D:\hc--document\all text\P8_medical\thesis_dataset\use_wav_raw\672497485\2260334802.wav	1	1	[2.0958495140075684, 3.573803663253784, 4.055440425872803, 0.046587035059928894, 1.8279914855957031, 0.30658629536628723]	jd	0	2
1299	1299	517	general	cy_704657870_2956462868.wav	D:\hc--document\all text\P8_medical\thesis_dataset\use_wav_raw\704657870\2956462868.wav	1	0	[1.8496968746185303, 3.5007691383361816, 2.854677438735962, 0.21854428946971893, 0.5394428372383118, 1.1745502948760986]	fn	0	1
1300	1300	593	fn	cy_688092088_2596001892.wav	D:\hc--document\all text\P8_medical\thesis_dataset\use_wav_raw\688092088\2596001892.wav	1	1	[2.333543062210083, 4.136665344238281, 2.7309439182281494, 0.6680125594139099, 0.3602412939071655, 2.042470693588257]	fn	1	1
1301	1301	524	general	dx_90245307_28926002.wav	D:\hc--document\all text\P8_medical\thesis_dataset\use_wav_raw\90245307\28926002.wav	1	0	[2.1598832607269287, 3.533425807952881, 3.286062479019165, 0.40089112520217896, 0.982265055179596, 0.8658581972122192]	fn	0	1
1302	1302	1552	rouhe	cy_719078580_3268830789.wav	D:\hc--document\all text\P8_medical\thesis_dataset\use_wav_raw\719078580\3268830789.wav	1	4	[3.00349497795105, 1.2728887796401978, 1.2000175714492798, 2.825958013534546, 3.0484933853149414, 2.3452723026275635]	rouhe	1	4
1303	1303	218	general	cy_242099882_426431706.wav	D:\hc--document\all text\P8_medical\thesis_dataset\use_wav_raw\242099882\426431706.wav	1	0	[3.1681694984436035, 1.7952804565429688, 1.6745593547821045, 2.6396632194519043, 2.6553192138671875, 2.343874454498291]	general	1	0
1304	1304	1784	rouhe	cy_722804012_3354118802.wav	D:\hc--document\all text\P8_medical\thesis_dataset\use_wav_raw\722804012\3354118802.wav	1	4	[2.872509717941284, 0.8685503005981445, 0.8204952478408813, 2.824050188064575, 2.6271586418151855, 2.1491806507110596]	general	0	0
1305	1305	1634	yl	cy_713856297_3148027145.wav	D:\hc--document\all text\P8_medical\thesis_dataset\use_wav_raw\713856297\3148027145.wav	1	5	[2.273019313812256, 3.2591795921325684, 2.3320610523223877, 1.0868823528289795, 0.8122985363006592, 1.9196007251739502]	fn	0	1
1306	1306	1149	yl	cy_606489599_1829629052.wav	D:\hc--document\all text\P8_medical\thesis_dataset\use_wav_raw\606489599\1829629052.wav	1	5	[2.80702805519104, 0.9143573641777039, 0.3997061252593994, 3.1562514305114746, 2.1210176944732666, 2.5910918712615967]	wz	0	3
1307	1307	1116	general	dx_90158619_29012968.wav	D:\hc--document\all text\P8_medical\thesis_dataset\use_wav_raw\90158619\29012968.wav	1	0	[3.2113258838653564, 2.0692496299743652, 1.7671855688095093, 2.1111321449279785, 2.1103153228759766, 2.141047954559326]	general	1	0
1308	1308	1625	rouhe	cy_715012022_3174602225.wav	D:\hc--document\all text\P8_medical\thesis_dataset\use_wav_raw\715012022\3174602225.wav	1	4	[2.737614870071411, 0.9718016386032104, 1.6469424962997437, 2.176335096359253, 3.444089412689209, 1.4515600204467773]	rouhe	1	4
1309	1309	203	rouhe	cy_588237586_1735783922.wav	D:\hc--document\all text\P8_medical\thesis_dataset\use_wav_raw\588237586\1735783922.wav	1	4	[2.3470137119293213, 3.1084651947021484, 2.779728651046753, 1.0566446781158447, 1.2963809967041016, 1.8244708776474]	fn	0	1
1310	1310	908	yl	dx_60538547_16513771.wav	D:\hc--document\all text\P8_medical\thesis_dataset\use_wav_raw\60538547\16513771.wav	1	5	[2.3784213066101074, 3.9888722896575928, 3.189666509628296, 0.3834269046783447, 0.7297908663749695, 1.5590511560440063]	fn	0	1
1311	1311	597	wz	cy_720957312_3313242747.wav	D:\hc--document\all text\P8_medical\thesis_dataset\use_wav_raw\720957312\3313242747.wav	1	3	[3.0648293495178223, 1.13222074508667, 1.004028558731079, 3.091137647628784, 2.8204448223114014, 2.347130298614502]	wz	1	3
1312	1312	660	yl	dx_82039250_31352922.wav	D:\hc--document\all text\P8_medical\thesis_dataset\use_wav_raw\82039250\31352922.wav	1	5	[2.885143280029297, 0.9154626131057739, 0.5896321535110474, 2.916506767272949, 2.0500428676605225, 2.4699556827545166]	wz	0	3
1313	1313	1138	rouhe	cy_713943113_3150077253.wav	D:\hc--document\all text\P8_medical\thesis_dataset\use_wav_raw\713943113\3150077253.wav	1	4	[3.0052199363708496, 1.259310245513916, 1.448350191116333, 2.6610090732574463, 3.1482067108154297, 2.238724946975708]	rouhe	1	4
1314	1314	674	jd	cy_599786848_1795185098.wav	D:\hc--document\all text\P8_medical\thesis_dataset\use_wav_raw\599786848\1795185098.wav	1	2	[2.2845213413238525, 3.590970516204834, 3.501466751098633, 0.18886211514472961, 1.2029750347137451, 0.7223736643791199]	fn	0	1
1315	1315	1399	jd	cy_667977705_2167128588.wav	D:\hc--document\all text\P8_medical\thesis_dataset\use_wav_raw\667977705\2167128588.wav	1	2	[2.193981170654297, 3.7100839614868164, 3.4515631198883057, 0.25542062520980835, 1.0536197423934937, 1.0918282270431519]	fn	0	1
1316	1316	528	jd	cy_704968172_2964806524.wav	D:\hc--document\all text\P8_medical\thesis_dataset\use_wav_raw\704968172\2964806524.wav	1	2	[2.077268362045288, 3.400068521499634, 2.757047176361084, 0.3594253957271576, 0.6910961270332336, 1.343408226966858]	fn	0	1
1317	1317	1317	wz	cy_557552912_1574301896.wav	D:\hc--document\all text\P8_medical\thesis_dataset\use_wav_raw\557552912\1574301896.wav	1	3	[2.893432855606079, 1.221772313117981, 0.9933562278747559, 2.6599225997924805, 2.0523524284362793, 2.102508544921875]	general	0	0
1318	1318	242	general	cy_647997321_2049727487.wav	D:\hc--document\all text\P8_medical\thesis_dataset\use_wav_raw\647997321\2049727487.wav	1	0	[2.299177408218384, 3.1264920234680176, 3.2998099327087402, 0.7904574871063232, 1.6973525285720825, 0.7026602625846863]	jd	0	2
1319	1319	1457	general	cy_434060454_1060987899.wav	D:\hc--document\all text\P8_medical\thesis_dataset\use_wav_raw\434060454\1060987899.wav	1	0	[2.1625115871429443, 3.098949909210205, 3.3904049396514893, 0.6343571543693542, 1.7426846027374268, 0.7966265082359314]	jd	0	2
1320	1320	1588	jd	cy_670033146_2209152762.wav	D:\hc--document\all text\P8_medical\thesis_dataset\use_wav_raw\670033146\2209152762.wav	1	2	[2.26729416847229, 3.403860569000244, 3.097477674484253, 0.7639080286026001, 1.3272595405578613, 1.4025226831436157]	fn	0	1
1321	1321	183	wz	cy_720035514_3291136485.wav	D:\hc--document\all text\P8_medical\thesis_dataset\use_wav_raw\720035514\3291136485.wav	1	3	[2.985718250274658, 0.9663946032524109, 1.2063586711883545, 2.8378875255584717, 2.9544694423675537, 1.9019889831542969]	general	0	0
1322	1322	198	jd	cy_719388503_3275955903.wav	D:\hc--document\all text\P8_medical\thesis_dataset\use_wav_raw\719388503\3275955903.wav	1	2	[2.8969340324401855, 0.9496666193008423, 0.9165642857551575, 2.758727550506592, 2.8979480266571045, 2.230217695236206]	rouhe	0	4
1323	1323	1026	jd	cy_716480374_3209503496.wav	D:\hc--document\all text\P8_medical\thesis_dataset\use_wav_raw\716480374\3209503496.wav	1	2	[2.3123292922973633, 4.032614707946777, 3.316183090209961, 0.49990275502204895, 0.8728620409965515, 1.0053616762161255]	fn	0	1
1324	1324	1214	yl	cy_715595705_3188016152.wav	D:\hc--document\all text\P8_medical\thesis_dataset\use_wav_raw\715595705\3188016152.wav	1	5	[2.4215590953826904, 3.598221778869629, 3.334383249282837, 0.8157047033309937, 1.5136080980300903, 1.586111307144165]	fn	0	1
1325	1325	873	jd	cy_594417937_1767967295.wav	D:\hc--document\all text\P8_medical\thesis_dataset\use_wav_raw\594417937\1767967295.wav	1	2	[2.1767570972442627, 3.2487094402313232, 3.636507034301758, 0.3880615234375, 1.548767328262329, 0.7724623084068298]	jd	1	2
1326	1326	776	yl	cy_648518074_2052456785.wav	D:\hc--document\all text\P8_medical\thesis_dataset\use_wav_raw\648518074\2052456785.wav	1	5	[3.1178629398345947, 1.6127952337265015, 1.0136117935180664, 2.744039297103882, 1.708329200744629, 2.7182092666625977]	general	0	0
1327	1327	1464	wz	cy_69003904_43562396.wav	D:\hc--document\all text\P8_medical\thesis_dataset\use_wav_raw\69003904\43562396.wav	1	3	[3.137238025665283, 1.1932857036590576, 1.461761474609375, 2.858254909515381, 2.9142024517059326, 1.788136601448059]	general	0	0
1328	1328	920	jd	dx_90256404_28998971.wav	D:\hc--document\all text\P8_medical\thesis_dataset\use_wav_raw\90256404\28998971.wav	1	2	[2.3635735511779785, 3.570892810821533, 2.5486555099487305, 0.8380305767059326, 0.4515119194984436, 1.8652247190475464]	fn	0	1
1329	1329	1434	general	cy_722510242_3348204196.wav	D:\hc--document\all text\P8_medical\thesis_dataset\use_wav_raw\722510242\3348204196.wav	1	0	[3.0507972240448, 1.5318547487258911, 1.8471249341964722, 2.1323137283325195, 2.61820912361145, 1.5094091892242432]	general	1	0
1330	1330	250	yl	cy_722292984_3342767144.wav	D:\hc--document\all text\P8_medical\thesis_dataset\use_wav_raw\722292984\3342767144.wav	1	5	[2.206578254699707, 3.074289083480835, 2.444460391998291, 0.924585223197937, 0.7312500476837158, 1.6655693054199219]	fn	0	1
1331	1331	761	jd	dx_81769691_27378930.wav	D:\hc--document\all text\P8_medical\thesis_dataset\use_wav_raw\81769691\27378930.wav	1	2	[2.3144640922546387, 3.6001627445220947, 3.6029884815216064, 0.35491928458213806, 1.3304836750030518, 1.1024004220962524]	jd	1	2
1332	1332	1503	fn	dx_91905079_30760076.wav	D:\hc--document\all text\P8_medical\thesis_dataset\use_wav_raw\91905079\30760076.wav	1	1	[2.340672016143799, 3.477142095565796, 2.945449113845825, 0.8631269931793213, 0.8937245607376099, 1.7812570333480835]	fn	1	1
1333	1333	846	yl	cy_718697223_3260113846.wav	D:\hc--document\all text\P8_medical\thesis_dataset\use_wav_raw\718697223\3260113846.wav	1	5	[2.3762032985687256, 2.935060739517212, 2.234951972961426, 1.4295574426651, 0.9402750134468079, 2.499368667602539]	fn	0	1
1334	1334	1577	general	cy_564858557_1610621216.wav	D:\hc--document\all text\P8_medical\thesis_dataset\use_wav_raw\564858557\1610621216.wav	1	0	[2.487309455871582, 2.737107992172241, 3.0311594009399414, 0.9567403197288513, 2.149233341217041, 1.115910291671753]	jd	0	2
1335	1335	338	jd	cy_722713089_3351992259.wav	D:\hc--document\all text\P8_medical\thesis_dataset\use_wav_raw\722713089\3351992259.wav	1	2	[2.1572182178497314, 3.5993990898132324, 2.8454439640045166, 0.3999859392642975, 0.6157463192939758, 1.377631425857544]	fn	0	1
1336	1336	1402	general	cy_678179799_2380828016.wav	D:\hc--document\all text\P8_medical\thesis_dataset\use_wav_raw\678179799\2380828016.wav	1	0	[3.089919090270996, 1.9296979904174805, 1.971402883529663, 2.2974729537963867, 2.524803876876831, 2.094477891921997]	general	1	0
1337	1337	555	jd	cy_682307032_2470238912.wav	D:\hc--document\all text\P8_medical\thesis_dataset\use_wav_raw\682307032\2470238912.wav	1	2	[2.108250379562378, 3.579976797103882, 3.4387643337249756, 0.2174576222896576, 1.1745375394821167, 0.8423130512237549]	fn	0	1
1338	1338	831	jd	cy_709601718_3064704754.wav	D:\hc--document\all text\P8_medical\thesis_dataset\use_wav_raw\709601718\3064704754.wav	1	2	[2.3134005069732666, 3.92000675201416, 2.6756997108459473, 0.7835057973861694, 0.24477912485599518, 1.761771559715271]	fn	0	1
1339	1339	562	jd	dx_84403808_24246236.wav	D:\hc--document\all text\P8_medical\thesis_dataset\use_wav_raw\84403808\24246236.wav	1	2	[3.0811927318573, 1.2897745370864868, 1.1077346801757812, 3.0160582065582275, 2.716230630874634, 2.5536961555480957]	general	0	0
1340	1340	1375	wz	dx_91818253_30936582.wav	D:\hc--document\all text\P8_medical\thesis_dataset\use_wav_raw\91818253\30936582.wav	1	3	[3.0662331581115723, 1.1472398042678833, 1.2026324272155762, 2.8815371990203857, 2.683567523956299, 2.0393025875091553]	general	0	0
1341	1341	1329	rouhe	cy_716447830_3208543986.wav	D:\hc--document\all text\P8_medical\thesis_dataset\use_wav_raw\716447830\3208543986.wav	1	4	[2.697887897491455, 0.9233506917953491, 2.0268876552581787, 1.6759846210479736, 3.0400571823120117, 0.7104790806770325]	rouhe	1	4
1342	1342	213	wz	dx_77009183_21808496.wav	D:\hc--document\all text\P8_medical\thesis_dataset\use_wav_raw\77009183\21808496.wav	1	3	[3.116381883621216, 1.2506587505340576, 1.1104533672332764, 2.895017147064209, 2.2713992595672607, 2.0773065090179443]	general	0	0
1343	1343	303	rouhe	cy_717020988_3222592990.wav	D:\hc--document\all text\P8_medical\thesis_dataset\use_wav_raw\717020988\3222592990.wav	1	4	[2.905616044998169, 1.2110460996627808, 2.237755298614502, 1.9693595170974731, 3.6888251304626465, 1.052757978439331]	rouhe	1	4
1344	1344	1368	yl	cy_722151379_3339705953.wav	D:\hc--document\all text\P8_medical\thesis_dataset\use_wav_raw\722151379\3339705953.wav	1	5	[2.31112003326416, 3.5928690433502197, 2.6079087257385254, 0.7080298662185669, 0.6661266684532166, 1.930848479270935]	fn	0	1
1345	1345	1560	fn	dx_64648160_17836079.wav	D:\hc--document\all text\P8_medical\thesis_dataset\use_wav_raw\64648160\17836079.wav	1	1	[2.2790966033935547, 4.425452709197998, 3.498786449432373, 0.22654922306537628, 0.45973899960517883, 1.4685766696929932]	fn	1	1
1346	1346	405	yl	cy_696206040_2768926612.wav	D:\hc--document\all text\P8_medical\thesis_dataset\use_wav_raw\696206040\2768926612.wav	1	5	[1.817702293395996, 3.0700125694274902, 2.992976188659668, 0.20104363560676575, 1.298084020614624, 0.9850468635559082]	fn	0	1
1347	1347	825	rouhe	cy_446890764_1107486570.wav	D:\hc--document\all text\P8_medical\thesis_dataset\use_wav_raw\446890764\1107486570.wav	1	4	[2.7278058528900146, 1.1058034896850586, 1.4120817184448242, 2.396336793899536, 3.0796773433685303, 1.5057929754257202]	rouhe	1	4
1348	1348	1645	jd	cy_692063856_2680644492.wav	D:\hc--document\all text\P8_medical\thesis_dataset\use_wav_raw\692063856\2680644492.wav	1	2	[2.2361693382263184, 3.8310739994049072, 3.2366018295288086, 0.28359124064445496, 0.9429259896278381, 1.2359710931777954]	fn	0	1
1349	1349	893	wz	dx_91774524_30694142.wav	D:\hc--document\all text\P8_medical\thesis_dataset\use_wav_raw\91774524\30694142.wav	1	3	[3.065265655517578, 1.1896088123321533, 0.815176784992218, 3.0892961025238037, 2.406822443008423, 2.3458797931671143]	wz	1	3
1350	1350	1660	jd	dx_50334501_13055687.wav	D:\hc--document\all text\P8_medical\thesis_dataset\use_wav_raw\50334501\13055687.wav	1	2	[2.3779265880584717, 3.756887912750244, 3.065343141555786, 0.8487231135368347, 0.7960300445556641, 1.8979402780532837]	fn	0	1
1351	1351	1697	rouhe	cy_707036072_3012567004.wav	D:\hc--document\all text\P8_medical\thesis_dataset\use_wav_raw\707036072\3012567004.wav	1	4	[3.2458384037017822, 1.5532113313674927, 2.0368916988372803, 2.714935064315796, 3.7752938270568848, 1.9654008150100708]	rouhe	1	4
1352	1352	139	rouhe	cy_714743441_3168669978.wav	D:\hc--document\all text\P8_medical\thesis_dataset\use_wav_raw\714743441\3168669978.wav	1	4	[3.0589945316314697, 0.9303183555603027, 0.8433923125267029, 3.363227367401123, 2.8792614936828613, 2.589832305908203]	wz	0	3
1353	1353	1641	fn	cy_163639347_227326064.wav	D:\hc--document\all text\P8_medical\thesis_dataset\use_wav_raw\163639347\227326064.wav	1	1	[2.4711248874664307, 4.366926193237305, 3.5098001956939697, 0.5243384838104248, 0.6896980404853821, 1.7063040733337402]	fn	1	1
1354	1354	1627	jd	cy_569308789_1633912502.wav	D:\hc--document\all text\P8_medical\thesis_dataset\use_wav_raw\569308789\1633912502.wav	1	2	[1.9520686864852905, 3.507021188735962, 3.277019739151001, 0.07146624475717545, 1.0493600368499756, 0.710289716720581]	fn	0	1
1355	1355	841	general	cy_647500014_2047069913.wav	D:\hc--document\all text\P8_medical\thesis_dataset\use_wav_raw\647500014\2047069913.wav	1	0	[2.7573506832122803, 0.8859087228775024, 0.8014189600944519, 2.6870083808898926, 2.191850423812866, 2.055817127227783]	general	1	0
1356	1356	234	yl	cy_720723607_3306625791.wav	D:\hc--document\all text\P8_medical\thesis_dataset\use_wav_raw\720723607\3306625791.wav	1	5	[2.2712087631225586, 3.0147109031677246, 2.909250020980835, 0.8633400797843933, 1.411633849143982, 1.5033576488494873]	fn	0	1
1357	1357	326	jd	cy_672973508_2270324968.wav	D:\hc--document\all text\P8_medical\thesis_dataset\use_wav_raw\672973508\2270324968.wav	1	2	[2.1157710552215576, 3.2828993797302246, 2.809415578842163, 0.559313178062439, 0.855536162853241, 1.5426890850067139]	fn	0	1
1358	1358	1729	general	dx_79419293_25942546.wav	D:\hc--document\all text\P8_medical\thesis_dataset\use_wav_raw\79419293\25942546.wav	1	0	[2.1188769340515137, 3.0798583030700684, 3.7048919200897217, 0.43704959750175476, 1.805983066558838, 0.6232137680053711]	jd	0	2
1359	1359	1734	fn	cy_30992_141821.wav	D:\hc--document\all text\P8_medical\thesis_dataset\use_wav_raw\30992\141821.wav	1	1	[2.1265530586242676, 4.370716094970703, 3.8283486366271973, 0.002867868635803461, 0.8364787697792053, 0.8495033383369446]	fn	1	1
1360	1360	884	rouhe	cy_720105377_3292621716.wav	D:\hc--document\all text\P8_medical\thesis_dataset\use_wav_raw\720105377\3292621716.wav	1	4	[2.800992727279663, 0.6165558099746704, 0.7258993983268738, 3.0467782020568848, 2.8133676052093506, 2.196423292160034]	wz	0	3
1361	1361	160	general	dx_89723551_29465132.wav	D:\hc--document\all text\P8_medical\thesis_dataset\use_wav_raw\89723551\29465132.wav	1	0	[3.0405678749084473, 1.7426613569259644, 2.921912431716919, 1.322177529335022, 3.109137773513794, 0.195704847574234]	rouhe	0	4
1362	1362	348	wz	dx_43006010_10921197.wav	D:\hc--document\all text\P8_medical\thesis_dataset\use_wav_raw\43006010\10921197.wav	1	3	[2.966438055038452, 0.933790385723114, 0.705796480178833, 2.9763195514678955, 2.467230796813965, 2.2031853199005127]	wz	1	3
1363	1363	535	wz	dx_55767971_14948711.wav	D:\hc--document\all text\P8_medical\thesis_dataset\use_wav_raw\55767971\14948711.wav	1	3	[2.9527573585510254, 0.9981181621551514, 0.76247638463974, 3.0681631565093994, 2.327829599380493, 2.2715165615081787]	wz	1	3
1364	1364	1025	rouhe	cy_720260206_3296971719.wav	D:\hc--document\all text\P8_medical\thesis_dataset\use_wav_raw\720260206\3296971719.wav	1	4	[2.80470871925354, 0.5972543358802795, 1.2863601446151733, 2.662238836288452, 3.404243230819702, 1.4490671157836914]	rouhe	1	4
1365	1365	1218	yl	cy_670119899_2210908648.wav	D:\hc--document\all text\P8_medical\thesis_dataset\use_wav_raw\670119899\2210908648.wav	1	5	[2.2821691036224365, 3.1080591678619385, 2.795888662338257, 0.9743354320526123, 1.3521904945373535, 1.6701140403747559]	fn	0	1
1366	1366	882	general	cy_633633822_1974624710.wav	D:\hc--document\all text\P8_medical\thesis_dataset\use_wav_raw\633633822\1974624710.wav	1	0	[2.882270574569702, 1.189037561416626, 1.2252709865570068, 2.5003528594970703, 2.718597173690796, 1.998207449913025]	general	1	0
1367	1367	478	wz	cy_717900576_3241438103.wav	D:\hc--document\all text\P8_medical\thesis_dataset\use_wav_raw\717900576\3241438103.wav	1	3	[1.9870442152023315, 2.842932939529419, 3.0043489933013916, 0.6686155200004578, 1.4950371980667114, 0.6505003571510315]	jd	0	2
1368	1368	146	wz	cy_718963486_3266447463.wav	D:\hc--document\all text\P8_medical\thesis_dataset\use_wav_raw\718963486\3266447463.wav	1	3	[2.890343189239502, 1.260389804840088, 1.6669533252716064, 2.258227825164795, 2.4233434200286865, 1.2371445894241333]	general	0	0
1369	1369	1783	yl	cy_705923054_2987238172.wav	D:\hc--document\all text\P8_medical\thesis_dataset\use_wav_raw\705923054\2987238172.wav	1	5	[2.099963426589966, 3.1146492958068848, 1.7454397678375244, 0.9360920190811157, 0.03469540551304817, 2.145873546600342]	fn	0	1
1370	1370	847	rouhe	cy_712001245_3111736680.wav	D:\hc--document\all text\P8_medical\thesis_dataset\use_wav_raw\712001245\3111736680.wav	1	4	[2.9781880378723145, 1.269447922706604, 2.4836177825927734, 1.8408867120742798, 3.440991163253784, 0.7582294344902039]	rouhe	1	4
1371	1371	1447	general	cy_677565194_2367502452.wav	D:\hc--document\all text\P8_medical\thesis_dataset\use_wav_raw\677565194\2367502452.wav	1	0	[2.9172940254211426, 1.0118093490600586, 0.8498547673225403, 2.866551637649536, 2.509780168533325, 2.155214548110962]	general	1	0
1372	1372	1623	general	cy_682483609_2474176866.wav	D:\hc--document\all text\P8_medical\thesis_dataset\use_wav_raw\682483609\2474176866.wav	1	0	[2.0977115631103516, 3.0015170574188232, 3.344942569732666, 0.4459792971611023, 1.5971060991287231, 0.6807445883750916]	jd	0	2
1373	1373	572	general	cy_711236274_3097102988.wav	D:\hc--document\all text\P8_medical\thesis_dataset\use_wav_raw\711236274\3097102988.wav	1	0	[2.258786678314209, 3.0610435009002686, 2.3021974563598633, 1.2492457628250122, 0.7447348237037659, 2.042072296142578]	fn	0	1
1374	1374	1459	rouhe	cy_722964597_3359103854.wav	D:\hc--document\all text\P8_medical\thesis_dataset\use_wav_raw\722964597\3359103854.wav	1	4	[2.6682186126708984, 1.0010250806808472, 1.9350999593734741, 2.0999579429626465, 3.5006539821624756, 1.040359377861023]	rouhe	1	4
1375	1375	104	jd	cy_719003509_3267823529.wav	D:\hc--document\all text\P8_medical\thesis_dataset\use_wav_raw\719003509\3267823529.wav	1	2	[2.994917631149292, 0.9445806741714478, 1.354716420173645, 2.6053948402404785, 3.1476991176605225, 1.4562110900878906]	rouhe	0	4
1376	1376	934	fn	cy_705050160_2965956240.wav	D:\hc--document\all text\P8_medical\thesis_dataset\use_wav_raw\705050160\2965956240.wav	1	1	[2.2777135372161865, 3.9263954162597656, 3.665686845779419, 0.3352334499359131, 1.1818922758102417, 0.6333995461463928]	fn	1	1
1377	1377	1168	general	dx_49535778_13041666.wav	D:\hc--document\all text\P8_medical\thesis_dataset\use_wav_raw\49535778\13041666.wav	1	0	[2.9981918334960938, 1.1434462070465088, 1.2338967323303223, 2.85170841217041, 2.606893301010132, 2.094923973083496]	general	1	0
1378	1378	1280	general	cy_712712336_3124847576.wav	D:\hc--document\all text\P8_medical\thesis_dataset\use_wav_raw\712712336\3124847576.wav	1	0	[2.2638139724731445, 3.367429494857788, 2.717101573944092, 0.847746729850769, 0.8793104887008667, 1.6310986280441284]	fn	0	1
1379	1379	89	wz	dx_89414710_27835794.wav	D:\hc--document\all text\P8_medical\thesis_dataset\use_wav_raw\89414710\27835794.wav	1	3	[3.244577169418335, 1.2433046102523804, 1.0259419679641724, 3.224269151687622, 2.3231801986694336, 2.6107139587402344]	general	0	0
1380	1380	1406	wz	cy_681720467_2458009632.wav	D:\hc--document\all text\P8_medical\thesis_dataset\use_wav_raw\681720467\2458009632.wav	1	3	[2.9068167209625244, 1.570345401763916, 2.444460868835449, 1.5563000440597534, 3.331463098526001, 0.6792400479316711]	rouhe	0	4
1381	1381	978	fn	dx_91156065_30359631.wav	D:\hc--document\all text\P8_medical\thesis_dataset\use_wav_raw\91156065\30359631.wav	1	1	[2.6116671562194824, 3.5933220386505127, 2.477137565612793, 1.1511106491088867, 0.574647843837738, 2.3341760635375977]	fn	1	1
1382	1382	1333	fn	cy_562866280_1600313357.wav	D:\hc--document\all text\P8_medical\thesis_dataset\use_wav_raw\562866280\1600313357.wav	1	1	[2.1277496814727783, 3.610168218612671, 2.8608062267303467, 0.2505379319190979, 0.5119385123252869, 1.3309189081192017]	fn	1	1
1383	1383	685	wz	dx_90518131_29445356.wav	D:\hc--document\all text\P8_medical\thesis_dataset\use_wav_raw\90518131\29445356.wav	1	3	[3.0655040740966797, 1.32567298412323, 0.8101105690002441, 3.006817579269409, 2.2558398246765137, 2.776792287826538]	general	0	0
1384	1384	1760	fn	dx_89804739_28371424.wav	D:\hc--document\all text\P8_medical\thesis_dataset\use_wav_raw\89804739\28371424.wav	1	1	[2.2146973609924316, 3.2940444946289062, 2.7951536178588867, 0.6094355583190918, 0.518602728843689, 1.439851999282837]	fn	1	1
1385	1385	1136	rouhe	cy_723024046_3359772075.wav	D:\hc--document\all text\P8_medical\thesis_dataset\use_wav_raw\723024046\3359772075.wav	1	4	[2.9528071880340576, 1.316601037979126, 2.0160229206085205, 2.067143201828003, 3.11116623878479, 1.1836546659469604]	rouhe	1	4
1386	1386	1225	wz	dx_67735691_18913697.wav	D:\hc--document\all text\P8_medical\thesis_dataset\use_wav_raw\67735691\18913697.wav	1	3	[3.141874074935913, 1.4054994583129883, 1.429179310798645, 2.7346277236938477, 2.731125831604004, 2.1396443843841553]	general	0	0
1387	1387	169	rouhe	cy_716651360_3213143126.wav	D:\hc--document\all text\P8_medical\thesis_dataset\use_wav_raw\716651360\3213143126.wav	1	4	[3.002208948135376, 1.4727818965911865, 1.8382599353790283, 1.9880642890930176, 2.417440891265869, 1.3938794136047363]	general	0	0
1388	1388	1324	fn	cy_693879506_2719295064.wav	D:\hc--document\all text\P8_medical\thesis_dataset\use_wav_raw\693879506\2719295064.wav	1	1	[2.33504056930542, 3.8865714073181152, 2.545563220977783, 0.7734737396240234, 0.41430991888046265, 2.265136241912842]	fn	1	1
1389	1389	1533	yl	dx_87863628_25900903.wav	D:\hc--document\all text\P8_medical\thesis_dataset\use_wav_raw\87863628\25900903.wav	1	5	[2.5712127685546875, 3.920515537261963, 2.840639591217041, 0.9112492799758911, 0.5374928116798401, 2.523458957672119]	fn	0	1
1390	1390	319	yl	dx_91500410_30566420.wav	D:\hc--document\all text\P8_medical\thesis_dataset\use_wav_raw\91500410\30566420.wav	1	5	[3.0901763439178467, 1.3794423341751099, 1.2632054090499878, 2.537181854248047, 2.138239860534668, 2.3947596549987793]	general	0	0
1391	1391	1217	yl	cy_715253772_3180389878.wav	D:\hc--document\all text\P8_medical\thesis_dataset\use_wav_raw\715253772\3180389878.wav	1	5	[2.0789148807525635, 3.457505702972412, 3.426706314086914, 0.16633829474449158, 1.764740228652954, 0.9550141096115112]	fn	0	1
1392	1392	1490	general	dx_90869923_30249707.wav	D:\hc--document\all text\P8_medical\thesis_dataset\use_wav_raw\90869923\30249707.wav	1	0	[2.491701364517212, 3.4506170749664307, 2.6511855125427246, 1.1581940650939941, 0.5736216306686401, 2.24657940864563]	fn	0	1
1393	1393	915	rouhe	cy_669106704_2190035730.wav	D:\hc--document\all text\P8_medical\thesis_dataset\use_wav_raw\669106704\2190035730.wav	1	4	[2.199200391769409, 3.467085838317871, 3.2951998710632324, 0.4752177894115448, 1.5728123188018799, 1.1073416471481323]	fn	0	1
1394	1394	115	rouhe	cy_644598551_2032139762.wav	D:\hc--document\all text\P8_medical\thesis_dataset\use_wav_raw\644598551\2032139762.wav	1	4	[2.9710400104522705, 1.3302732706069946, 0.6723241806030273, 3.0084221363067627, 2.2478301525115967, 2.8540687561035156]	wz	0	3
1395	1395	1762	fn	cy_706387562_2998151560.wav	D:\hc--document\all text\P8_medical\thesis_dataset\use_wav_raw\706387562\2998151560.wav	1	1	[2.232426404953003, 3.9529104232788086, 2.8226311206817627, 0.450883686542511, 0.25481683015823364, 1.7938941717147827]	fn	1	1
1396	1396	370	rouhe	dx_72561152_20344828.wav	D:\hc--document\all text\P8_medical\thesis_dataset\use_wav_raw\72561152\20344828.wav	1	4	[2.284972667694092, 3.139066219329834, 3.4148666858673096, 0.7739624381065369, 1.74921452999115, 0.9286684393882751]	jd	0	2
1397	1397	1701	jd	cy_674681786_2306691020.wav	D:\hc--document\all text\P8_medical\thesis_dataset\use_wav_raw\674681786\2306691020.wav	1	2	[2.1526269912719727, 3.6697864532470703, 3.744951009750366, 0.243410125374794, 1.4607375860214233, 0.4219153821468353]	jd	1	2
1398	1398	1255	yl	cy_679708921_2414276356.wav	D:\hc--document\all text\P8_medical\thesis_dataset\use_wav_raw\679708921\2414276356.wav	1	5	[2.2428548336029053, 3.031198501586914, 2.9569990634918213, 0.8150978684425354, 1.0377389192581177, 1.325516939163208]	fn	0	1
1399	1399	795	yl	cy_700192282_2855746442.wav	D:\hc--document\all text\P8_medical\thesis_dataset\use_wav_raw\700192282\2855746442.wav	1	5	[3.1473686695098877, 1.527746558189392, 1.5054012537002563, 2.569826126098633, 3.0092196464538574, 2.3108513355255127]	general	0	0
1400	1400	642	yl	dx_88040841_26507721.wav	D:\hc--document\all text\P8_medical\thesis_dataset\use_wav_raw\88040841\26507721.wav	1	5	[2.3709702491760254, 3.8949637413024902, 3.3207874298095703, 0.3957194685935974, 0.8877384662628174, 1.4024423360824585]	fn	0	1
1401	1401	575	jd	cy_689266892_2621478714.wav	D:\hc--document\all text\P8_medical\thesis_dataset\use_wav_raw\689266892\2621478714.wav	1	2	[3.1512372493743896, 1.3650025129318237, 1.5609771013259888, 2.9444777965545654, 3.201378107070923, 2.0577523708343506]	rouhe	0	4
1402	1402	1111	wz	dx_92635177_32452694.wav	D:\hc--document\all text\P8_medical\thesis_dataset\use_wav_raw\92635177\32452694.wav	1	3	[3.0072925090789795, 1.2480310201644897, 1.2850713729858398, 2.693281888961792, 2.791987895965576, 1.9952988624572754]	general	0	0
1403	1403	1004	rouhe	cy_710868520_3090125536.wav	D:\hc--document\all text\P8_medical\thesis_dataset\use_wav_raw\710868520\3090125536.wav	1	4	[2.9418416023254395, 0.9146595597267151, 1.5519752502441406, 2.5756373405456543, 3.3669004440307617, 1.6862621307373047]	rouhe	1	4
1404	1404	123	general	cy_717346427_3229454724.wav	D:\hc--document\all text\P8_medical\thesis_dataset\use_wav_raw\717346427\3229454724.wav	1	0	[2.9504356384277344, 1.2322947978973389, 1.2330242395401, 2.537000894546509, 2.5384018421173096, 2.0062167644500732]	general	1	0
1405	1405	489	rouhe	cy_724436532_3394361691.wav	D:\hc--document\all text\P8_medical\thesis_dataset\use_wav_raw\724436532\3394361691.wav	1	4	[2.9682884216308594, 1.1916370391845703, 0.8289063572883606, 2.899693727493286, 2.619359254837036, 2.3562469482421875]	general	0	0
1406	1406	459	yl	cy_720633376_3304763729.wav	D:\hc--document\all text\P8_medical\thesis_dataset\use_wav_raw\720633376\3304763729.wav	1	5	[2.354804754257202, 2.761387348175049, 2.069582462310791, 1.1033598184585571, 1.066157579421997, 2.215543746948242]	fn	0	1
1407	1407	1692	jd	dx_88132218_27930943.wav	D:\hc--document\all text\P8_medical\thesis_dataset\use_wav_raw\88132218\27930943.wav	1	2	[2.2889351844787598, 3.5556161403656006, 3.0124568939208984, 0.7230640053749084, 0.7799325585365295, 1.6308621168136597]	fn	0	1
1408	1408	1137	wz	dx_67464997_18854935.wav	D:\hc--document\all text\P8_medical\thesis_dataset\use_wav_raw\67464997\18854935.wav	1	3	[3.034228563308716, 0.9659397602081299, 0.604954183101654, 3.1509969234466553, 2.0543439388275146, 2.406670570373535]	wz	1	3
1409	1409	1525	jd	cy_653423999_2078965937.wav	D:\hc--document\all text\P8_medical\thesis_dataset\use_wav_raw\653423999\2078965937.wav	1	2	[2.419419050216675, 3.60158371925354, 2.3754172325134277, 1.070754051208496, 0.2801889181137085, 2.360157012939453]	fn	0	1
1410	1410	1035	yl	cy_684295630_2514491124.wav	D:\hc--document\all text\P8_medical\thesis_dataset\use_wav_raw\684295630\2514491124.wav	1	5	[2.2192435264587402, 3.2758190631866455, 3.0139338970184326, 0.8175602555274963, 1.158510684967041, 1.5665266513824463]	fn	0	1
1411	1411	548	fn	cy_669373631_2195466152.wav	D:\hc--document\all text\P8_medical\thesis_dataset\use_wav_raw\669373631\2195466152.wav	1	1	[2.4334516525268555, 4.2926716804504395, 3.5843520164489746, 0.376510351896286, 1.006096363067627, 1.5089454650878906]	fn	1	1
1412	1412	1411	yl	cy_550441763_1539952109.wav	D:\hc--document\all text\P8_medical\thesis_dataset\use_wav_raw\550441763\1539952109.wav	1	5	[2.3137054443359375, 3.468053102493286, 2.4727213382720947, 0.7901188135147095, 0.6188101768493652, 2.1653554439544678]	fn	0	1
1413	1413	823	fn	cy_686808787_2567827208.wav	D:\hc--document\all text\P8_medical\thesis_dataset\use_wav_raw\686808787\2567827208.wav	1	1	[2.3704826831817627, 3.9607951641082764, 2.70949387550354, 0.6223467588424683, 0.4295821785926819, 1.9553463459014893]	fn	1	1
1414	1414	1506	rouhe	cy_722481494_3346648560.wav	D:\hc--document\all text\P8_medical\thesis_dataset\use_wav_raw\722481494\3346648560.wav	1	4	[2.655880928039551, 0.5294416546821594, 1.3962900638580322, 2.3007802963256836, 3.2643418312072754, 1.0529390573501587]	rouhe	1	4
1415	1415	498	general	cy_661931735_2126080778.wav	D:\hc--document\all text\P8_medical\thesis_dataset\use_wav_raw\661931735\2126080778.wav	1	0	[2.2134766578674316, 3.2306628227233887, 3.1686744689941406, 0.8077719807624817, 1.2240957021713257, 0.9364138841629028]	fn	0	1
1416	1416	844	fn	cy_718234304_3250094219.wav	D:\hc--document\all text\P8_medical\thesis_dataset\use_wav_raw\718234304\3250094219.wav	1	1	[2.18326997756958, 3.8698718547821045, 3.031107187271118, 0.24637311697006226, 0.7018750905990601, 1.3652088642120361]	fn	1	1
1417	1417	316	yl	cy_634426422_1979342870.wav	D:\hc--document\all text\P8_medical\thesis_dataset\use_wav_raw\634426422\1979342870.wav	1	5	[2.450409173965454, 3.318169593811035, 2.333723545074463, 1.0345478057861328, 0.7950906157493591, 2.383293628692627]	fn	0	1
1418	1418	1677	general	cy_689565223_2630394924.wav	D:\hc--document\all text\P8_medical\thesis_dataset\use_wav_raw\689565223\2630394924.wav	1	0	[2.967862606048584, 1.1293299198150635, 1.8772377967834473, 2.0283305644989014, 3.0567591190338135, 1.222164273262024]	rouhe	0	4
1419	1419	1499	wz	dx_91860961_31174254.wav	D:\hc--document\all text\P8_medical\thesis_dataset\use_wav_raw\91860961\31174254.wav	1	3	[2.8852696418762207, 1.151793122291565, 1.3086766004562378, 2.560246467590332, 2.42696475982666, 1.8434031009674072]	general	0	0
1420	1420	84	rouhe	dx_82027839_31294599.wav	D:\hc--document\all text\P8_medical\thesis_dataset\use_wav_raw\82027839\31294599.wav	1	4	[3.160526990890503, 1.564507007598877, 1.5966770648956299, 2.301241159439087, 2.2145631313323975, 1.8254923820495605]	general	0	0
1421	1421	928	general	cy_717931294_3242096132.wav	D:\hc--document\all text\P8_medical\thesis_dataset\use_wav_raw\717931294\3242096132.wav	1	0	[2.784186840057373, 1.0498837232589722, 0.8191735148429871, 2.4658396244049072, 2.419191837310791, 1.9737122058868408]	general	1	0
1422	1422	1060	general	dx_87155054_26968359.wav	D:\hc--document\all text\P8_medical\thesis_dataset\use_wav_raw\87155054\26968359.wav	1	0	[3.4117274284362793, 1.9444278478622437, 1.7125424146652222, 2.5542752742767334, 1.9881277084350586, 2.3119943141937256]	general	1	0
1423	1423	516	yl	cy_675773135_2329419664.wav	D:\hc--document\all text\P8_medical\thesis_dataset\use_wav_raw\675773135\2329419664.wav	1	5	[2.188598394393921, 3.7933530807495117, 2.947507381439209, 0.4880163073539734, 0.556824266910553, 1.536024808883667]	fn	0	1
1424	1424	1528	wz	cy_709959941_3070984045.wav	D:\hc--document\all text\P8_medical\thesis_dataset\use_wav_raw\709959941\3070984045.wav	1	3	[2.191058397293091, 2.5443122386932373, 3.0949625968933105, 0.8543190956115723, 2.5822372436523438, 1.1777852773666382]	jd	0	2
1425	1425	267	fn	cy_686399908_2559109844.wav	D:\hc--document\all text\P8_medical\thesis_dataset\use_wav_raw\686399908\2559109844.wav	1	1	[2.3385634422302246, 3.8489911556243896, 3.270031690597534, 0.25848841667175293, 0.8039049506187439, 1.3836934566497803]	fn	1	1
1426	1426	546	wz	cy_717000735_3220809257.wav	D:\hc--document\all text\P8_medical\thesis_dataset\use_wav_raw\717000735\3220809257.wav	1	3	[2.713630437850952, 0.8475107550621033, 1.513617753982544, 2.029177665710449, 2.3685238361358643, 1.1860120296478271]	general	0	0
1427	1427	1321	jd	cy_645437524_2036082779.wav	D:\hc--document\all text\P8_medical\thesis_dataset\use_wav_raw\645437524\2036082779.wav	1	2	[2.2690303325653076, 3.326824426651001, 3.7076330184936523, 0.34466299414634705, 1.559875726699829, 0.7440109252929688]	jd	1	2
1428	1428	1167	rouhe	cy_710220182_3078133954.wav	D:\hc--document\all text\P8_medical\thesis_dataset\use_wav_raw\710220182\3078133954.wav	1	4	[2.702491521835327, 0.6679300665855408, 1.4920268058776855, 2.3042101860046387, 3.193626642227173, 1.3127802610397339]	rouhe	1	4
1429	1429	1073	general	cy_705391464_2975704698.wav	D:\hc--document\all text\P8_medical\thesis_dataset\use_wav_raw\705391464\2975704698.wav	1	0	[2.40844464302063, 3.291288375854492, 2.613262176513672, 1.402340054512024, 1.1493372917175293, 2.082784414291382]	fn	0	1
1430	1430	853	general	cy_717687295_3237324340.wav	D:\hc--document\all text\P8_medical\thesis_dataset\use_wav_raw\717687295\3237324340.wav	1	0	[2.957289457321167, 1.0373895168304443, 0.8111441731452942, 2.9525859355926514, 2.788750171661377, 2.364431619644165]	general	1	0
1431	1431	1003	yl	dx_87486717_25606127.wav	D:\hc--document\all text\P8_medical\thesis_dataset\use_wav_raw\87486717\25606127.wav	1	5	[2.3711233139038086, 3.524153470993042, 2.542311668395996, 1.0354410409927368, 0.5317572355270386, 2.280350685119629]	fn	0	1
1432	1432	1407	yl	cy_697278300_2790677352.wav	D:\hc--document\all text\P8_medical\thesis_dataset\use_wav_raw\697278300\2790677352.wav	1	5	[2.241554021835327, 3.2478208541870117, 2.7504541873931885, 0.914321780204773, 1.2084379196166992, 1.7362297773361206]	fn	0	1
1433	1433	1752	yl	dx_49425427_12787238.wav	D:\hc--document\all text\P8_medical\thesis_dataset\use_wav_raw\49425427\12787238.wav	1	5	[2.4622626304626465, 3.5346953868865967, 2.319807767868042, 1.1624277830123901, 0.09636220335960388, 2.5319671630859375]	fn	0	1
1434	1434	1072	fn	cy_680498256_2431828282.wav	D:\hc--document\all text\P8_medical\thesis_dataset\use_wav_raw\680498256\2431828282.wav	1	1	[2.8038651943206787, 0.9402808547019958, 1.271285891532898, 2.4862706661224365, 2.8623528480529785, 1.4877270460128784]	rouhe	0	4
1435	1435	1211	rouhe	cy_675009308_2313745292.wav	D:\hc--document\all text\P8_medical\thesis_dataset\use_wav_raw\675009308\2313745292.wav	1	4	[2.886268377304077, 1.0653389692306519, 1.6662524938583374, 2.298125982284546, 3.2144508361816406, 1.257567286491394]	rouhe	1	4
1436	1436	609	fn	cy_722485504_3346865286.wav	D:\hc--document\all text\P8_medical\thesis_dataset\use_wav_raw\722485504\3346865286.wav	1	1	[2.3161535263061523, 3.6672146320343018, 2.552272319793701, 0.727272093296051, 0.4118565320968628, 1.8736845254898071]	fn	1	1
1437	1437	1700	jd	cy_724231126_3385955893.wav	D:\hc--document\all text\P8_medical\thesis_dataset\use_wav_raw\724231126\3385955893.wav	1	2	[2.9374160766601562, 0.817512035369873, 1.149077296257019, 2.7286674976348877, 2.840789556503296, 1.642674207687378]	general	0	0
1438	1438	1404	general	cy_714505440_3164590099.wav	D:\hc--document\all text\P8_medical\thesis_dataset\use_wav_raw\714505440\3164590099.wav	1	0	[2.2729568481445312, 3.1360180377960205, 3.2229197025299072, 0.7499750256538391, 1.764020562171936, 0.45668449997901917]	jd	0	2
1439	1439	514	fn	cy_724148157_3386686884.wav	D:\hc--document\all text\P8_medical\thesis_dataset\use_wav_raw\724148157\3386686884.wav	1	1	[2.140636444091797, 3.954113006591797, 3.0556535720825195, 0.31224218010902405, 0.49131834506988525, 1.4016835689544678]	fn	1	1
1440	1440	418	jd	cy_203404023_323245628.wav	D:\hc--document\all text\P8_medical\thesis_dataset\use_wav_raw\203404023\323245628.wav	1	2	[2.4156224727630615, 3.964317798614502, 3.1357228755950928, 0.6564793586730957, 0.7630705833435059, 1.9404269456863403]	fn	0	1
1441	1441	251	fn	cy_721836467_3332156781.wav	D:\hc--document\all text\P8_medical\thesis_dataset\use_wav_raw\721836467\3332156781.wav	1	1	[2.17173433303833, 3.3283073902130127, 2.650414228439331, 0.766742467880249, 0.9905542135238647, 1.448892593383789]	fn	1	1
1442	1442	1295	jd	dx_87158921_26990485.wav	D:\hc--document\all text\P8_medical\thesis_dataset\use_wav_raw\87158921\26990485.wav	1	2	[2.083723783493042, 3.4271302223205566, 3.3259923458099365, 0.29053375124931335, 1.1408222913742065, 0.7272751927375793]	fn	0	1
1443	1443	1665	fn	dx_88795360_27313691.wav	D:\hc--document\all text\P8_medical\thesis_dataset\use_wav_raw\88795360\27313691.wav	1	1	[2.626477003097534, 3.8973217010498047, 2.8377785682678223, 0.9355641007423401, 0.660090446472168, 2.124556064605713]	fn	1	1
1444	1444	737	fn	cy_675393891_2321892460.wav	D:\hc--document\all text\P8_medical\thesis_dataset\use_wav_raw\675393891\2321892460.wav	1	1	[2.0779736042022705, 3.754615306854248, 3.2669997215270996, 0.0807032510638237, 0.7498941421508789, 0.8603320121765137]	fn	1	1
1445	1445	746	fn	cy_598992925_1791015698.wav	D:\hc--document\all text\P8_medical\thesis_dataset\use_wav_raw\598992925\1791015698.wav	1	1	[2.3566513061523438, 3.8605782985687256, 3.2720963954925537, 0.40003958344459534, 0.7908257246017456, 1.4234964847564697]	fn	1	1
1446	1446	592	yl	cy_719719927_3284657637.wav	D:\hc--document\all text\P8_medical\thesis_dataset\use_wav_raw\719719927\3284657637.wav	1	5	[2.2760467529296875, 3.53753924369812, 2.535860776901245, 0.7041833400726318, 0.5106568336486816, 2.0326640605926514]	fn	0	1
1447	1447	396	yl	cy_717298657_3228299124.wav	D:\hc--document\all text\P8_medical\thesis_dataset\use_wav_raw\717298657\3228299124.wav	1	5	[2.3524088859558105, 3.6789262294769287, 2.1093595027923584, 0.9136520624160767, 0.3043101131916046, 2.600435495376587]	fn	0	1
1448	1448	785	wz	dx_92379325_32036490.wav	D:\hc--document\all text\P8_medical\thesis_dataset\use_wav_raw\92379325\32036490.wav	1	3	[2.0772006511688232, 3.640683889389038, 3.31367826461792, 0.03801343962550163, 0.73235684633255, 0.9766906499862671]	fn	0	1
1449	1449	83	jd	cy_557355521_1573428749.wav	D:\hc--document\all text\P8_medical\thesis_dataset\use_wav_raw\557355521\1573428749.wav	1	2	[2.248086929321289, 3.6971640586853027, 3.238459825515747, 0.5223965048789978, 0.9737861752510071, 1.0970205068588257]	fn	0	1
1450	1450	238	fn	cy_673570337_2283057060.wav	D:\hc--document\all text\P8_medical\thesis_dataset\use_wav_raw\673570337\2283057060.wav	1	1	[2.3278894424438477, 3.0904641151428223, 3.014294147491455, 1.1096056699752808, 1.4140524864196777, 1.2651766538619995]	fn	1	1
1451	1451	1615	yl	dx_84099440_28317203.wav	D:\hc--document\all text\P8_medical\thesis_dataset\use_wav_raw\84099440\28317203.wav	1	5	[2.114272356033325, 3.235269069671631, 2.9159319400787354, 0.36577510833740234, 0.7867017388343811, 1.3543508052825928]	fn	0	1
1452	1452	1063	fn	dx_87631107_25821372.wav	D:\hc--document\all text\P8_medical\thesis_dataset\use_wav_raw\87631107\25821372.wav	1	1	[2.504978656768799, 3.8103957176208496, 2.7209279537200928, 0.9740653038024902, 0.23886039853096008, 2.366617202758789]	fn	1	1
1453	1453	1201	general	dx_88053310_26581327.wav	D:\hc--document\all text\P8_medical\thesis_dataset\use_wav_raw\88053310\26581327.wav	1	0	[2.1166694164276123, 2.965278148651123, 3.3602025508880615, 0.5445287227630615, 1.5628197193145752, 0.6260053515434265]	jd	0	2
1454	1454	244	jd	cy_724349077_3392243473.wav	D:\hc--document\all text\P8_medical\thesis_dataset\use_wav_raw\724349077\3392243473.wav	1	2	[2.088433027267456, 3.609881639480591, 3.1036362648010254, 0.2447275072336197, 0.8849437236785889, 1.1402323246002197]	fn	0	1
1455	1455	415	yl	dx_86926710_25707835.wav	D:\hc--document\all text\P8_medical\thesis_dataset\use_wav_raw\86926710\25707835.wav	1	5	[2.3861355781555176, 3.6623001098632812, 3.0122997760772705, 0.7898085713386536, 0.9219675064086914, 1.969380497932434]	fn	0	1
1456	1456	865	wz	cy_715859243_3194480594.wav	D:\hc--document\all text\P8_medical\thesis_dataset\use_wav_raw\715859243\3194480594.wav	1	3	[2.9878690242767334, 1.2510722875595093, 1.0815441608428955, 2.8012185096740723, 2.418135643005371, 2.0653443336486816]	general	0	0
1457	1457	1384	fn	cy_715496123_3185811309.wav	D:\hc--document\all text\P8_medical\thesis_dataset\use_wav_raw\715496123\3185811309.wav	1	1	[2.292813301086426, 3.583494186401367, 2.4819276332855225, 0.801200270652771, 0.5642560720443726, 2.0158963203430176]	fn	1	1
1458	1458	567	rouhe	dx_90885118_30336400.wav	D:\hc--document\all text\P8_medical\thesis_dataset\use_wav_raw\90885118\30336400.wav	1	4	[2.740297555923462, 0.7293428182601929, 0.885604977607727, 2.8064534664154053, 2.541299819946289, 1.8781532049179077]	wz	0	3
1459	1459	1656	fn	dx_89810587_28365897.wav	D:\hc--document\all text\P8_medical\thesis_dataset\use_wav_raw\89810587\28365897.wav	1	1	[2.6402156352996826, 3.9141249656677246, 2.8481204509735107, 1.0118170976638794, 0.645846962928772, 2.443410873413086]	fn	1	1
1460	1460	349	wz	cy_722924714_3357014872.wav	D:\hc--document\all text\P8_medical\thesis_dataset\use_wav_raw\722924714\3357014872.wav	1	3	[2.9948644638061523, 1.2665828466415405, 0.8732274770736694, 3.0017058849334717, 2.3068811893463135, 2.587409496307373]	wz	1	3
1461	1461	755	jd	cy_597113887_1781371772.wav	D:\hc--document\all text\P8_medical\thesis_dataset\use_wav_raw\597113887\1781371772.wav	1	2	[2.7414920330047607, 0.8238534331321716, 0.7520245313644409, 2.8474063873291016, 2.245401620864868, 2.0709381103515625]	wz	0	3
1462	1462	190	general	dx_50873365_13247301.wav	D:\hc--document\all text\P8_medical\thesis_dataset\use_wav_raw\50873365\13247301.wav	1	0	[3.139719247817993, 1.8651316165924072, 2.616166591644287, 1.648461103439331, 2.759767532348633, 1.0983015298843384]	general	1	0
1463	1463	1053	general	cy_707200078_3016017072.wav	D:\hc--document\all text\P8_medical\thesis_dataset\use_wav_raw\707200078\3016017072.wav	1	0	[2.1085329055786133, 2.987701177597046, 3.4016001224517822, 0.6408647298812866, 1.75357985496521, 0.7057786583900452]	jd	0	2
1464	1464	1723	fn	cy_634489829_1979259980.wav	D:\hc--document\all text\P8_medical\thesis_dataset\use_wav_raw\634489829\1979259980.wav	1	1	[2.493213653564453, 3.4159882068634033, 2.6732728481292725, 1.1946645975112915, 0.895027756690979, 2.218820333480835]	fn	1	1
1465	1465	1541	jd	dx_90111557_28743868.wav	D:\hc--document\all text\P8_medical\thesis_dataset\use_wav_raw\90111557\28743868.wav	1	2	[2.459951162338257, 3.6454763412475586, 2.822451591491699, 0.7734421491622925, 0.5090259313583374, 1.844394564628601]	fn	0	1
1466	1466	1661	fn	cy_711216220_3096720056.wav	D:\hc--document\all text\P8_medical\thesis_dataset\use_wav_raw\711216220\3096720056.wav	1	1	[2.0514464378356934, 3.8810441493988037, 3.2376372814178467, 0.09619175642728806, 0.6949842572212219, 1.0928478240966797]	fn	1	1
1467	1467	603	wz	cy_721329626_3321202489.wav	D:\hc--document\all text\P8_medical\thesis_dataset\use_wav_raw\721329626\3321202489.wav	1	3	[2.9297945499420166, 1.0843510627746582, 1.1555945873260498, 2.4446773529052734, 2.3521502017974854, 1.8008062839508057]	general	0	0
1468	1468	728	general	dx_91668902_31473080.wav	D:\hc--document\all text\P8_medical\thesis_dataset\use_wav_raw\91668902\31473080.wav	1	0	[2.3374693393707275, 3.137416362762451, 3.2636661529541016, 0.7588139176368713, 1.4956873655319214, 0.9836260676383972]	jd	0	2
1469	1469	1378	wz	cy_720935052_3311799295.wav	D:\hc--document\all text\P8_medical\thesis_dataset\use_wav_raw\720935052\3311799295.wav	1	3	[2.9979381561279297, 1.4928902387619019, 1.3831228017807007, 2.632516622543335, 2.4366614818573, 2.206181764602661]	general	0	0
1470	1470	1326	general	cy_716426472_3208960217.wav	D:\hc--document\all text\P8_medical\thesis_dataset\use_wav_raw\716426472\3208960217.wav	1	0	[2.3394007682800293, 3.255618095397949, 2.718888759613037, 1.2471319437026978, 1.2509336471557617, 1.897524118423462]	fn	0	1
1471	1471	503	rouhe	cy_598705766_1789540730.wav	D:\hc--document\all text\P8_medical\thesis_dataset\use_wav_raw\598705766\1789540730.wav	1	4	[2.125014066696167, 2.8897969722747803, 2.8846166133880615, 1.017835021018982, 1.3729411363601685, 1.325821042060852]	fn	0	1
1472	1472	220	general	cy_671005987_2229300182.wav	D:\hc--document\all text\P8_medical\thesis_dataset\use_wav_raw\671005987\2229300182.wav	1	0	[2.3658440113067627, 4.10042142868042, 3.5040624141693115, 0.245127871632576, 1.0713125467300415, 1.414764404296875]	fn	0	1
1473	1473	1042	general	cy_722490455_3346597306.wav	D:\hc--document\all text\P8_medical\thesis_dataset\use_wav_raw\722490455\3346597306.wav	1	0	[2.9848122596740723, 1.2377995252609253, 1.4885042905807495, 2.4037058353424072, 2.5284366607666016, 1.473935842514038]	general	1	0
1474	1474	1011	fn	cy_722707767_3351667444.wav	D:\hc--document\all text\P8_medical\thesis_dataset\use_wav_raw\722707767\3351667444.wav	1	1	[2.33683443069458, 3.7804882526397705, 2.718136787414551, 0.5534190535545349, 0.44333305954933167, 1.8053418397903442]	fn	1	1
1475	1475	401	jd	dx_91260307_30140386.wav	D:\hc--document\all text\P8_medical\thesis_dataset\use_wav_raw\91260307\30140386.wav	1	2	[2.3055341243743896, 3.36195969581604, 2.8405158519744873, 0.6863437294960022, 0.6139936447143555, 1.493186116218567]	fn	0	1
1476	1476	1196	fn	dx_89896370_28813238.wav	D:\hc--document\all text\P8_medical\thesis_dataset\use_wav_raw\89896370\28813238.wav	1	1	[2.3484065532684326, 4.451005458831787, 3.864431142807007, 0.1919347047805786, 1.16533362865448, 1.2612029314041138]	fn	1	1
1477	1477	359	fn	cy_709984867_3072526082.wav	D:\hc--document\all text\P8_medical\thesis_dataset\use_wav_raw\709984867\3072526082.wav	1	1	[2.209320068359375, 3.5065371990203857, 3.2522122859954834, 0.34626302123069763, 1.25712251663208, 1.1180543899536133]	fn	1	1
1478	1478	156	wz	cy_715702510_3191333679.wav	D:\hc--document\all text\P8_medical\thesis_dataset\use_wav_raw\715702510\3191333679.wav	1	3	[2.8766469955444336, 1.1631602048873901, 0.6100282669067383, 3.0761024951934814, 2.0283753871917725, 2.6499016284942627]	wz	1	3
1479	1479	307	fn	cy_720239471_3296791923.wav	D:\hc--document\all text\P8_medical\thesis_dataset\use_wav_raw\720239471\3296791923.wav	1	1	[1.983864426612854, 2.6777236461639404, 3.540550708770752, 0.46442660689353943, 2.1802377700805664, 0.31891265511512756]	jd	0	2
1480	1480	679	fn	cy_715406917_3183550233.wav	D:\hc--document\all text\P8_medical\thesis_dataset\use_wav_raw\715406917\3183550233.wav	1	1	[2.1604650020599365, 2.8131396770477295, 3.4942238330841064, 0.6611879467964172, 2.2560977935791016, 0.640457808971405]	jd	0	2
1481	1481	1730	general	cy_677202161_2359646414.wav	D:\hc--document\all text\P8_medical\thesis_dataset\use_wav_raw\677202161\2359646414.wav	1	0	[2.1277458667755127, 2.941298007965088, 3.2502474784851074, 0.7701367735862732, 1.5236856937408447, 0.6443942189216614]	jd	0	2
1482	1482	1012	rouhe	dx_87259235_25174057.wav	D:\hc--document\all text\P8_medical\thesis_dataset\use_wav_raw\87259235\25174057.wav	1	4	[2.348879098892212, 2.886775255203247, 3.23549485206604, 0.9815436601638794, 1.790086030960083, 1.053592562675476]	jd	0	2
1483	1483	618	general	cy_707545196_3023137158.wav	D:\hc--document\all text\P8_medical\thesis_dataset\use_wav_raw\707545196\3023137158.wav	1	0	[1.9786430597305298, 3.016822576522827, 2.7535767555236816, 0.6512336730957031, 0.993995189666748, 1.1220777034759521]	fn	0	1
1484	1484	1727	jd	cy_711325466_3098775244.wav	D:\hc--document\all text\P8_medical\thesis_dataset\use_wav_raw\711325466\3098775244.wav	1	2	[2.913268566131592, 1.6903672218322754, 1.4703112840652466, 2.1650350093841553, 2.007746458053589, 2.0886971950531006]	general	0	0
1485	1485	1535	rouhe	cy_715747948_3190702805.wav	D:\hc--document\all text\P8_medical\thesis_dataset\use_wav_raw\715747948\3190702805.wav	1	4	[2.790186882019043, 0.9292663335800171, 1.1983360052108765, 2.5601367950439453, 2.712845802307129, 1.5542776584625244]	general	0	0
1486	1486	1264	general	cy_678653143_2391128412.wav	D:\hc--document\all text\P8_medical\thesis_dataset\use_wav_raw\678653143\2391128412.wav	1	0	[3.064426898956299, 1.386176586151123, 2.1540536880493164, 1.7326771020889282, 2.645754098892212, 1.0112133026123047]	general	1	0
1487	1487	886	yl	cy_695456546_2752607234.wav	D:\hc--document\all text\P8_medical\thesis_dataset\use_wav_raw\695456546\2752607234.wav	1	5	[2.377892255783081, 3.680663824081421, 2.319934606552124, 0.9139215350151062, 0.326546847820282, 2.385178565979004]	fn	0	1
1488	1488	137	yl	cy_721947354_3335552608.wav	D:\hc--document\all text\P8_medical\thesis_dataset\use_wav_raw\721947354\3335552608.wav	1	5	[3.120819330215454, 1.1673402786254883, 1.3834683895111084, 2.679398536682129, 3.0803287029266357, 1.9900660514831543]	general	0	0
1489	1489	342	general	dx_53272277_16831310.wav	D:\hc--document\all text\P8_medical\thesis_dataset\use_wav_raw\53272277\16831310.wav	1	0	[2.6570374965667725, 2.915916681289673, 2.5120115280151367, 1.3807584047317505, 1.5904407501220703, 2.323850393295288]	fn	0	1
1490	1490	1780	fn	cy_724691293_3399542468.wav	D:\hc--document\all text\P8_medical\thesis_dataset\use_wav_raw\724691293\3399542468.wav	1	1	[2.313347101211548, 4.190210342407227, 3.5784082412719727, 0.1385141909122467, 1.0538290739059448, 1.1777715682983398]	fn	1	1
1491	1491	217	general	cy_684619711_2521771532.wav	D:\hc--document\all text\P8_medical\thesis_dataset\use_wav_raw\684619711\2521771532.wav	1	0	[2.0195071697235107, 3.278352975845337, 3.6292996406555176, 0.2563588321208954, 1.6408785581588745, 0.33126094937324524]	jd	0	2
1492	1492	1733	rouhe	dx_60746679_16550265.wav	D:\hc--document\all text\P8_medical\thesis_dataset\use_wav_raw\60746679\16550265.wav	1	4	[3.1202571392059326, 1.3578622341156006, 1.4956754446029663, 2.6994893550872803, 2.7727506160736084, 1.9483416080474854]	general	0	0
1493	1493	566	fn	cy_681927758_2462550550.wav	D:\hc--document\all text\P8_medical\thesis_dataset\use_wav_raw\681927758\2462550550.wav	1	1	[2.2509512901306152, 3.7458767890930176, 3.049839973449707, 0.19285964965820312, 0.7311186790466309, 1.53879714012146]	fn	1	1
1494	1494	669	fn	cy_594247720_1767041312.wav	D:\hc--document\all text\P8_medical\thesis_dataset\use_wav_raw\594247720\1767041312.wav	1	1	[2.0266470909118652, 3.855950355529785, 3.0099782943725586, 0.11127109080553055, 0.42589399218559265, 1.333121418952942]	fn	1	1
1495	1495	558	wz	cy_622526769_1914681344.wav	D:\hc--document\all text\P8_medical\thesis_dataset\use_wav_raw\622526769\1914681344.wav	1	3	[3.0306942462921143, 1.240026831626892, 1.2845486402511597, 2.8043434619903564, 2.9511098861694336, 2.2072086334228516]	general	0	0
1496	1496	1428	fn	dx_90409913_29482873.wav	D:\hc--document\all text\P8_medical\thesis_dataset\use_wav_raw\90409913\29482873.wav	1	1	[2.5322728157043457, 3.5372154712677, 2.6074273586273193, 0.8610464334487915, 0.5830544829368591, 2.070598602294922]	fn	1	1
1497	1497	1052	yl	dx_87084179_26559053.wav	D:\hc--document\all text\P8_medical\thesis_dataset\use_wav_raw\87084179\26559053.wav	1	5	[2.1667416095733643, 3.660316228866577, 3.4378771781921387, 0.36265233159065247, 1.1102337837219238, 1.0267088413238525]	fn	0	1
1498	1498	1572	fn	cy_711010526_3092851040.wav	D:\hc--document\all text\P8_medical\thesis_dataset\use_wav_raw\711010526\3092851040.wav	1	1	[2.2449300289154053, 3.731553554534912, 2.6030385494232178, 0.724848747253418, 0.4443613886833191, 1.7901983261108398]	fn	1	1
1499	1499	1524	jd	cy_676426960_2343431512.wav	D:\hc--document\all text\P8_medical\thesis_dataset\use_wav_raw\676426960\2343431512.wav	1	2	[2.1192469596862793, 3.567753791809082, 3.1966552734375, 0.31278952956199646, 0.8017318844795227, 1.051637053489685]	fn	0	1
1500	1500	852	jd	cy_722317515_3342652990.wav	D:\hc--document\all text\P8_medical\thesis_dataset\use_wav_raw\722317515\3342652990.wav	1	2	[2.7234082221984863, 1.0721065998077393, 0.9563518166542053, 2.329505443572998, 1.8347383737564087, 1.8522745370864868]	general	0	0
1501	1501	1348	general	dx_77101672_21751271.wav	D:\hc--document\all text\P8_medical\thesis_dataset\use_wav_raw\77101672\21751271.wav	1	0	[2.152836561203003, 3.288863182067871, 2.9221925735473633, 0.44811099767684937, 0.9005085825920105, 1.0746055841445923]	fn	0	1
1502	1502	1090	yl	dx_89086583_27595300.wav	D:\hc--document\all text\P8_medical\thesis_dataset\use_wav_raw\89086583\27595300.wav	1	5	[2.321686267852783, 3.9746766090393066, 3.2791130542755127, 0.6755486130714417, 0.9850301146507263, 1.4260554313659668]	fn	0	1
[truncated: 93 more rows]
