# Supplementary material for: Tone classification of online medical services based on 1DCNN-BiLSTM
Source: PeerJ Comput Sci. 2024 Sep 23;10:e2325. doi: 10.7717/peerj-cs.2325 (PMC11623085; doi:10.7717/peerj-cs.2325)
Supplement: Supplemental Information 5 — To execute the audio code, use this in conjunction with the combined dataset at figshare: Huang, Cheng (2024). Raw Data .zip. figshare. Dataset. https://doi.org/10.6084/m9.figshare.25013849.v2. [file peerj-cs-10-2325-s005.zip › Code/result/data_cnn_lstm_new.csv]

	Unnamed: 0	wav_id	new_label	name	file_path_wav	is_validation	label_score	label_predict_list	label_predict_str	auc_right	label_predict_score
0	0	135	yl	cy_693072784_2703029380.wav	D:\\hc--document\\all text\\P8_medical\\thesis_dataset\\use_wav_raw\\693072784\\2703029380.wav	0	5	[1.8119733333587646, 1.8436598777770996, 1.2521677017211914, 1.6415199041366577, 0.7188432216644287, 2.655695676803589]	yl	1	5
1	1	855	yl	cy_711596104_3104356334.wav	D:\\hc--document\\all text\\P8_medical\\thesis_dataset\\use_wav_raw\\711596104\\3104356334.wav	0	5	[0.8466050028800964, 2.4291722774505615, 1.514194369316101, 0.7493622899055481, 0.23632708191871643, 2.496988534927368]	yl	1	5
2	2	997	general	cy_681139528_2445938472.wav	D:\\hc--document\\all text\\P8_medical\\thesis_dataset\\use_wav_raw\\681139528\\2445938472.wav	0	0	[2.1499369144439697, 1.472561001777649, 1.472282886505127, 1.5922898054122925, 1.5447661876678467, 1.9198368787765503]	general	1	0
3	3	1676	yl	cy_688002399_2594039738.wav	D:\\hc--document\\all text\\P8_medical\\thesis_dataset\\use_wav_raw\\688002399\\2594039738.wav	0	5	[1.4442754983901978, 1.5351403951644897, 1.1573283672332764, 1.494499921798706, 0.835762083530426, 2.257089376449585]	yl	1	5
4	4	1176	yl	cy_723236735_3365571087.wav	D:\\hc--document\\all text\\P8_medical\\thesis_dataset\\use_wav_raw\\723236735\\3365571087.wav	0	5	[0.3997896611690521, 4.288177967071533, 3.0461480617523193, 0.0, 0.0, 1.2756935358047485]	fn	0	1
5	5	1286	wz	cy_628170444_1946421452.wav	D:\\hc--document\\all text\\P8_medical\\thesis_dataset\\use_wav_raw\\628170444\\1946421452.wav	0	3	[2.2477149963378906, 0.8852423429489136, 0.8425520658493042, 2.1640782356262207, 1.6496217250823975, 2.107531785964966]	general	0	0
6	6	1179	rouhe	cy_654183249_2083202798.wav	D:\\hc--document\\all text\\P8_medical\\thesis_dataset\\use_wav_raw\\654183249\\2083202798.wav	0	4	[2.535187005996704, 0.7194939851760864, 0.8735901713371277, 2.0687191486358643, 2.459477424621582, 1.8395311832427979]	general	0	0
7	7	1330	rouhe	cy_720434905_3300773574.wav	D:\\hc--document\\all text\\P8_medical\\thesis_dataset\\use_wav_raw\\720434905\\3300773574.wav	0	4	[1.8529199361801147, 1.4702450037002563, 1.0780173540115356, 1.8436061143875122, 0.942827582359314, 2.413733720779419]	yl	0	5
8	8	258	general	cy_670191155_2212282070.wav	D:\\hc--document\\all text\\P8_medical\\thesis_dataset\\use_wav_raw\\670191155\\2212282070.wav	0	0	[1.8664896488189697, 1.5362956523895264, 1.324082612991333, 1.3865857124328613, 1.3177284002304077, 2.34624981880188]	yl	0	5
9	9	663	yl	cy_269729803_506756576.wav	D:\\hc--document\\all text\\P8_medical\\thesis_dataset\\use_wav_raw\\269729803\\506756576.wav	0	5	[2.0734734535217285, 2.185591697692871, 1.7340288162231445, 1.4320706129074097, 1.231916069984436, 2.2230260372161865]	yl	1	5
10	10	1753	wz	cy_676334809_2341234440.wav	D:\\hc--document\\all text\\P8_medical\\thesis_dataset\\use_wav_raw\\676334809\\2341234440.wav	0	3	[2.0732927322387695, 0.9613606333732605, 0.6524839401245117, 2.3488430976867676, 1.490328311920166, 2.144122362136841]	wz	1	3
11	11	226	yl	cy_712337646_3118077561.wav	D:\\hc--document\\all text\\P8_medical\\thesis_dataset\\use_wav_raw\\712337646\\3118077561.wav	0	5	[1.0188349485397339, 2.6406660079956055, 1.6843637228012085, 0.9661172032356262, 0.12089525908231735, 2.321941614151001]	fn	0	1
12	12	1389	yl	cy_675234450_2320484320.wav	D:\\hc--document\\all text\\P8_medical\\thesis_dataset\\use_wav_raw\\675234450\\2320484320.wav	0	5	[2.0445845127105713, 1.4497296810150146, 1.1361732482910156, 1.8701225519180298, 1.1330324411392212, 2.219115734100342]	yl	1	5
13	13	1423	general	cy_431457118_1051529742.wav	D:\\hc--document\\all text\\P8_medical\\thesis_dataset\\use_wav_raw\\431457118\\1051529742.wav	0	0	[2.017897129058838, 1.1807217597961426, 1.1731480360031128, 1.7779812812805176, 1.9514734745025635, 2.037661552429199]	yl	0	5
14	14	810	fn	cy_700350060_2859166134.wav	D:\\hc--document\\all text\\P8_medical\\thesis_dataset\\use_wav_raw\\700350060\\2859166134.wav	0	1	[0.5463751554489136, 3.6445090770721436, 2.9375393390655518, 0.3415040671825409, 0.0, 0.656075119972229]	fn	1	1
15	15	120	jd	cy_686261374_2556720168.wav	D:\\hc--document\\all text\\P8_medical\\thesis_dataset\\use_wav_raw\\686261374\\2556720168.wav	0	2	[2.070244312286377, 0.6241509914398193, 0.5003564357757568, 2.485055923461914, 1.631401538848877, 2.114531993865967]	wz	0	3
16	16	576	jd	cy_723602504_3373152128.wav	D:\\hc--document\\all text\\P8_medical\\thesis_dataset\\use_wav_raw\\723602504\\3373152128.wav	0	2	[2.5165748596191406, 1.3130252361297607, 1.7519659996032715, 1.6228253841400146, 2.0041048526763916, 1.2965089082717896]	general	0	0
17	17	1307	general	cy_714518370_3162736552.wav	D:\\hc--document\\all text\\P8_medical\\thesis_dataset\\use_wav_raw\\714518370\\3162736552.wav	0	0	[2.174126386642456, 1.1539734601974487, 1.67070734500885, 1.6423892974853516, 1.7812309265136719, 0.8821039795875549]	general	1	0
18	18	1437	rouhe	cy_698334962_2814159004.wav	D:\\hc--document\\all text\\P8_medical\\thesis_dataset\\use_wav_raw\\698334962\\2814159004.wav	0	4	[2.495863437652588, 0.8279262185096741, 1.203229546546936, 1.9442927837371826, 2.598463773727417, 1.5217208862304688]	rouhe	1	4
19	19	1386	wz	cy_569720626_1636013330.wav	D:\\hc--document\\all text\\P8_medical\\thesis_dataset\\use_wav_raw\\569720626\\1636013330.wav	0	3	[2.6309814453125, 1.0334504842758179, 0.9285084009170532, 2.678145170211792, 1.8600536584854126, 1.8137353658676147]	wz	1	3
20	20	1549	yl	dx_87874592_25968384.wav	D:\\hc--document\\all text\\P8_medical\\thesis_dataset\\use_wav_raw\\87874592\\25968384.wav	0	5	[1.6062973737716675, 1.3766207695007324, 1.1723968982696533, 1.352198839187622, 1.1597388982772827, 2.246391773223877]	yl	1	5
21	21	684	rouhe	cy_714321839_3158694010.wav	D:\\hc--document\\all text\\P8_medical\\thesis_dataset\\use_wav_raw\\714321839\\3158694010.wav	0	4	[2.427422523498535, 0.8272315859794617, 1.2621043920516968, 1.9462847709655762, 2.3588359355926514, 1.3046226501464844]	general	0	0
22	22	1114	yl	cy_720843353_3309441095.wav	D:\\hc--document\\all text\\P8_medical\\thesis_dataset\\use_wav_raw\\720843353\\3309441095.wav	0	5	[2.37800931930542, 0.9927598237991333, 1.402632713317871, 1.779434323310852, 2.4484779834747314, 1.1558886766433716]	rouhe	0	4
23	23	839	rouhe	cy_717104407_3223595506.wav	D:\\hc--document\\all text\\P8_medical\\thesis_dataset\\use_wav_raw\\717104407\\3223595506.wav	0	4	[2.7787842750549316, 0.0, 0.8566582798957825, 2.265489339828491, 3.2267112731933594, 0.7394294738769531]	rouhe	1	4
24	24	688	wz	cy_724077306_3385956078.wav	D:\\hc--document\\all text\\P8_medical\\thesis_dataset\\use_wav_raw\\724077306\\3385956078.wav	0	3	[2.677471876144409, 0.9382988214492798, 1.0090769529342651, 2.409701108932495, 1.9217592477798462, 1.3602129220962524]	general	0	0
25	25	1722	general	dx_90084018_28578012.wav	D:\\hc--document\\all text\\P8_medical\\thesis_dataset\\use_wav_raw\\90084018\\28578012.wav	0	0	[2.554241895675659, 1.0109132528305054, 1.4281857013702393, 2.2474658489227295, 1.8909320831298828, 1.2698179483413696]	general	1	0
26	26	374	rouhe	cy_718130972_3247311838.wav	D:\\hc--document\\all text\\P8_medical\\thesis_dataset\\use_wav_raw\\718130972\\3247311838.wav	0	4	[2.4764397144317627, 0.6302703022956848, 0.6834823489189148, 2.281179428100586, 2.685518741607666, 1.6417359113693237]	rouhe	1	4
27	27	1756	jd	cy_723346249_3367429027.wav	D:\\hc--document\\all text\\P8_medical\\thesis_dataset\\use_wav_raw\\723346249\\3367429027.wav	0	2	[1.7346054315567017, 1.6591074466705322, 1.8946844339370728, 1.1546167135238647, 1.284880518913269, 1.1942466497421265]	jd	1	2
28	28	1688	yl	cy_633223959_1972272299.wav	D:\\hc--document\\all text\\P8_medical\\thesis_dataset\\use_wav_raw\\633223959\\1972272299.wav	0	5	[1.3024535179138184, 0.39447981119155884, 0.4071924388408661, 1.143491268157959, 1.4024690389633179, 1.8118904829025269]	yl	1	5
29	29	1220	general	dx_88789990_27287397.wav	D:\\hc--document\\all text\\P8_medical\\thesis_dataset\\use_wav_raw\\88789990\\27287397.wav	0	0	[2.6680057048797607, 1.6240540742874146, 2.2984628677368164, 1.7048616409301758, 2.2957873344421387, 0.16281020641326904]	general	1	0
30	30	996	yl	cy_701680154_2888580628.wav	D:\\hc--document\\all text\\P8_medical\\thesis_dataset\\use_wav_raw\\701680154\\2888580628.wav	0	5	[1.696168065071106, 1.906653642654419, 1.0816186666488647, 1.6379480361938477, 0.5185157060623169, 2.8240034580230713]	yl	1	5
31	31	465	wz	cy_715301509_3180300493.wav	D:\\hc--document\\all text\\P8_medical\\thesis_dataset\\use_wav_raw\\715301509\\3180300493.wav	0	3	[2.643765449523926, 0.6264413595199585, 0.8292903304100037, 2.5280075073242188, 2.553881883621216, 1.3393642902374268]	general	0	0
32	32	580	yl	cy_723079489_3360829974.wav	D:\\hc--document\\all text\\P8_medical\\thesis_dataset\\use_wav_raw\\723079489\\3360829974.wav	0	5	[2.014404058456421, 0.8210915327072144, 1.2723907232284546, 1.4177199602127075, 2.2511916160583496, 1.4314061403274536]	rouhe	0	4
33	33	942	fn	dx_90974554_29838328.wav	D:\\hc--document\\all text\\P8_medical\\thesis_dataset\\use_wav_raw\\90974554\\29838328.wav	0	1	[0.9083595871925354, 4.1182990074157715, 3.142518997192383, 0.3961101472377777, 0.18791480362415314, 0.8562359809875488]	fn	1	1
34	34	1581	fn	cy_669817116_2204710056.wav	D:\\hc--document\\all text\\P8_medical\\thesis_dataset\\use_wav_raw\\669817116\\2204710056.wav	0	1	[0.8250848650932312, 3.8695871829986572, 3.3517420291900635, 0.06900718063116074, 0.05571683868765831, 0.4260931611061096]	fn	1	1
35	35	423	general	cy_713847610_3148513886.wav	D:\\hc--document\\all text\\P8_medical\\thesis_dataset\\use_wav_raw\\713847610\\3148513886.wav	0	0	[2.8155698776245117, 0.9737915992736816, 1.1390823125839233, 2.3237478733062744, 2.7157347202301025, 1.4295562505722046]	general	1	0
36	36	1254	wz	dx_71543284_20107027.wav	D:\\hc--document\\all text\\P8_medical\\thesis_dataset\\use_wav_raw\\71543284\\20107027.wav	0	3	[2.3816580772399902, 1.0715569257736206, 0.9359304904937744, 2.3625082969665527, 1.628375768661499, 2.1146905422210693]	general	0	0
37	37	68	yl	cy_677870844_2374132320.wav	D:\\hc--document\\all text\\P8_medical\\thesis_dataset\\use_wav_raw\\677870844\\2374132320.wav	0	5	[2.0659549236297607, 1.3199681043624878, 1.1276439428329468, 1.7320691347122192, 1.6238571405410767, 2.3847999572753906]	yl	1	5
38	38	946	general	dx_84114735_28397789.wav	D:\\hc--document\\all text\\P8_medical\\thesis_dataset\\use_wav_raw\\84114735\\28397789.wav	0	0	[2.0398476123809814, 1.8823933601379395, 1.8372559547424316, 1.3666341304779053, 1.4054986238479614, 1.5592869520187378]	general	1	0
39	39	1266	wz	cy_655490185_2090350646.wav	D:\\hc--document\\all text\\P8_medical\\thesis_dataset\\use_wav_raw\\655490185\\2090350646.wav	0	3	[2.2881271839141846, 0.6664706468582153, 1.0460944175720215, 2.288161277770996, 1.69947350025177, 1.3722307682037354]	wz	1	3
40	40	453	general	cy_658376768_2106455681.wav	D:\\hc--document\\all text\\P8_medical\\thesis_dataset\\use_wav_raw\\658376768\\2106455681.wav	0	0	[2.5243029594421387, 0.9298328161239624, 1.2803057432174683, 1.9999531507492065, 2.1024696826934814, 1.49891996383667]	general	1	0
41	41	1066	general	cy_714134639_3154755463.wav	D:\\hc--document\\all text\\P8_medical\\thesis_dataset\\use_wav_raw\\714134639\\3154755463.wav	0	0	[2.540794849395752, 1.1496522426605225, 1.5484775304794312, 1.9264534711837769, 2.183032512664795, 1.0372623205184937]	general	1	0
42	42	1291	jd	cy_677211207_2359856242.wav	D:\\hc--document\\all text\\P8_medical\\thesis_dataset\\use_wav_raw\\677211207\\2359856242.wav	0	2	[1.555347204208374, 1.7268307209014893, 2.169647693634033, 1.0318427085876465, 1.253743052482605, 0.9667902588844299]	jd	1	2
43	43	1750	wz	cy_551719617_1546131998.wav	D:\\hc--document\\all text\\P8_medical\\thesis_dataset\\use_wav_raw\\551719617\\1546131998.wav	0	3	[2.518559694290161, 0.8114716410636902, 1.525769591331482, 2.009329319000244, 1.9182912111282349, 1.0399643182754517]	general	0	0
44	44	1083	rouhe	cy_721373395_3322783460.wav	D:\\hc--document\\all text\\P8_medical\\thesis_dataset\\use_wav_raw\\721373395\\3322783460.wav	0	4	[3.3943943977355957, 0.0, 0.3679383397102356, 2.92075252532959, 4.360330581665039, 0.5716931819915771]	rouhe	1	4
45	45	730	jd	cy_716163233_3200940119.wav	D:\\hc--document\\all text\\P8_medical\\thesis_dataset\\use_wav_raw\\716163233\\3200940119.wav	0	2	[2.2938809394836426, 1.522415041923523, 1.905921459197998, 1.3558598756790161, 1.5100480318069458, 1.0298880338668823]	general	0	0
46	46	1244	rouhe	cy_723648250_3374577356.wav	D:\\hc--document\\all text\\P8_medical\\thesis_dataset\\use_wav_raw\\723648250\\3374577356.wav	0	4	[3.5217461585998535, 0.0, 0.630382239818573, 2.9691011905670166, 4.223900318145752, 0.2753717303276062]	rouhe	1	4
47	47	1394	yl	cy_723246353_3364002233.wav	D:\\hc--document\\all text\\P8_medical\\thesis_dataset\\use_wav_raw\\723246353\\3364002233.wav	0	5	[1.626338005065918, 1.799933910369873, 1.2612324953079224, 1.4801100492477417, 1.100929617881775, 2.4467861652374268]	yl	1	5
48	48	167	yl	cy_692091735_2680963192.wav	D:\\hc--document\\all text\\P8_medical\\thesis_dataset\\use_wav_raw\\692091735\\2680963192.wav	0	5	[1.5135700702667236, 1.656496524810791, 0.8183110952377319, 1.6149744987487793, 0.8414631485939026, 2.8943192958831787]	yl	1	5
49	49	867	general	dx_82744302_23552766.wav	D:\\hc--document\\all text\\P8_medical\\thesis_dataset\\use_wav_raw\\82744302\\23552766.wav	0	0	[2.1757380962371826, 1.7948791980743408, 1.5286920070648193, 2.063913106918335, 1.061102032661438, 1.884290099143982]	general	1	0
50	50	699	jd	cy_673698592_2285770730.wav	D:\\hc--document\\all text\\P8_medical\\thesis_dataset\\use_wav_raw\\673698592\\2285770730.wav	0	2	[2.1632080078125, 1.2595089673995972, 1.8935166597366333, 1.1739393472671509, 2.0040838718414307, 1.3097963333129883]	general	0	0
51	51	1356	fn	cy_605896469_1826604647.wav	D:\\hc--document\\all text\\P8_medical\\thesis_dataset\\use_wav_raw\\605896469\\1826604647.wav	0	1	[1.0483672618865967, 2.959531784057617, 2.068026542663574, 1.0257818698883057, 0.29374223947525024, 1.424683928489685]	fn	1	1
52	52	1775	jd	cy_671859806_2246995004.wav	D:\\hc--document\\all text\\P8_medical\\thesis_dataset\\use_wav_raw\\671859806\\2246995004.wav	0	2	[2.118124008178711, 1.8100641965866089, 1.710347056388855, 1.7870428562164307, 0.9897980093955994, 1.964213252067566]	general	0	0
53	53	794	wz	dx_90511412_29409895.wav	D:\\hc--document\\all text\\P8_medical\\thesis_dataset\\use_wav_raw\\90511412\\29409895.wav	0	3	[0.9260668754577637, 4.083141803741455, 3.3884057998657227, 0.26132747530937195, 0.3553771376609802, 0.7051982879638672]	fn	0	1
54	54	1007	fn	cy_717962325_3243417983.wav	D:\\hc--document\\all text\\P8_medical\\thesis_dataset\\use_wav_raw\\717962325\\3243417983.wav	0	1	[1.3238497972488403, 2.2716116905212402, 1.5684847831726074, 1.228401780128479, 0.4812042713165283, 2.4948387145996094]	yl	0	5
55	55	1252	general	cy_688397768_2602596312.wav	D:\\hc--document\\all text\\P8_medical\\thesis_dataset\\use_wav_raw\\688397768\\2602596312.wav	0	0	[1.3792247772216797, 1.5501511096954346, 0.8909699320793152, 1.260157823562622, 1.0674736499786377, 2.966468334197998]	yl	0	5
56	56	262	fn	dx_84735179_24207264.wav	D:\\hc--document\\all text\\P8_medical\\thesis_dataset\\use_wav_raw\\84735179\\24207264.wav	0	1	[1.9295270442962646, 1.9525083303451538, 1.6904549598693848, 1.7839411497116089, 0.9504457116127014, 1.9364557266235352]	fn	1	1
57	57	344	jd	cy_623145049_1917882065.wav	D:\\hc--document\\all text\\P8_medical\\thesis_dataset\\use_wav_raw\\623145049\\1917882065.wav	0	2	[1.5750699043273926, 2.277224063873291, 2.6187167167663574, 0.5288923978805542, 1.044967532157898, 0.44238677620887756]	jd	1	2
58	58	1580	fn	dx_88578349_28079986.wav	D:\\hc--document\\all text\\P8_medical\\thesis_dataset\\use_wav_raw\\88578349\\28079986.wav	0	1	[1.7817440032958984, 2.730944871902466, 1.8542659282684326, 1.3221498727798462, 0.5351026654243469, 2.510122060775757]	fn	1	1
59	59	171	yl	cy_705306106_2972138630.wav	D:\\hc--document\\all text\\P8_medical\\thesis_dataset\\use_wav_raw\\705306106\\2972138630.wav	0	5	[1.5119545459747314, 1.679199457168579, 1.0234829187393188, 1.4406697750091553, 0.8975553512573242, 2.795992374420166]	yl	1	5
60	60	441	general	cy_696878032_2781841578.wav	D:\\hc--document\\all text\\P8_medical\\thesis_dataset\\use_wav_raw\\696878032\\2781841578.wav	0	0	[1.8173387050628662, 1.8616244792938232, 1.9136672019958496, 1.1275770664215088, 0.989645779132843, 1.8415144681930542]	jd	0	2
61	61	493	general	cy_712078370_3113924050.wav	D:\\hc--document\\all text\\P8_medical\\thesis_dataset\\use_wav_raw\\712078370\\3113924050.wav	0	0	[2.7139363288879395, 0.8307809233665466, 1.7860825061798096, 1.6972843408584595, 2.809412956237793, 0.3502178192138672]	rouhe	0	4
62	62	1253	fn	cy_592952417_1760691791.wav	D:\\hc--document\\all text\\P8_medical\\thesis_dataset\\use_wav_raw\\592952417\\1760691791.wav	0	1	[1.197520136833191, 3.867706298828125, 3.395031213760376, 0.36352378129959106, 0.18658427894115448, 0.48726099729537964]	fn	1	1
63	63	168	yl	cy_718191261_3249346624.wav	D:\\hc--document\\all text\\P8_medical\\thesis_dataset\\use_wav_raw\\718191261\\3249346624.wav	0	5	[1.746763825416565, 1.4730677604675293, 0.851248025894165, 1.9087622165679932, 0.9980006217956543, 3.07090425491333]	yl	1	5
64	64	1650	fn	cy_682380496_2471895068.wav	D:\\hc--document\\all text\\P8_medical\\thesis_dataset\\use_wav_raw\\682380496\\2471895068.wav	0	1	[1.8586736917495728, 2.2457776069641113, 1.3604527711868286, 1.6193634271621704, 0.6942285895347595, 2.7742364406585693]	yl	0	5
65	65	270	jd	cy_647709481_2048262227.wav	D:\\hc--document\\all text\\P8_medical\\thesis_dataset\\use_wav_raw\\647709481\\2048262227.wav	0	2	[2.4819931983947754, 0.9943249821662903, 1.0900607109069824, 2.538456439971924, 1.6155192852020264, 1.6083029508590698]	wz	0	3
66	66	460	general	cy_629809978_1955761241.wav	D:\\hc--document\\all text\\P8_medical\\thesis_dataset\\use_wav_raw\\629809978\\1955761241.wav	0	0	[2.263092517852783, 1.1330137252807617, 0.9062475562095642, 2.4684901237487793, 1.4087574481964111, 1.867559790611267]	wz	0	3
67	67	1509	wz	dx_90205634_28717005.wav	D:\\hc--document\\all text\\P8_medical\\thesis_dataset\\use_wav_raw\\90205634\\28717005.wav	0	3	[2.2295806407928467, 1.0087900161743164, 0.8615475296974182, 2.3886873722076416, 1.5766327381134033, 2.094724655151367]	wz	1	3
68	68	1715	general	cy_691764066_2673900344.wav	D:\\hc--document\\all text\\P8_medical\\thesis_dataset\\use_wav_raw\\691764066\\2673900344.wav	0	0	[2.396099805831909, 1.1822335720062256, 0.7951083779335022, 2.5102200508117676, 1.5963916778564453, 2.290590286254883]	wz	0	3
69	69	645	rouhe	cy_722491289_3346568109.wav	D:\\hc--document\\all text\\P8_medical\\thesis_dataset\\use_wav_raw\\722491289\\3346568109.wav	0	4	[2.818092107772827, 0.4849756956100464, 0.5514495372772217, 2.6674506664276123, 3.0879268646240234, 1.5408943891525269]	rouhe	1	4
70	70	1433	jd	cy_601915601_1806353276.wav	D:\\hc--document\\all text\\P8_medical\\thesis_dataset\\use_wav_raw\\601915601\\1806353276.wav	0	2	[1.5000063180923462, 1.2693650722503662, 1.6430485248565674, 1.0654244422912598, 1.4286549091339111, 0.7590764760971069]	jd	1	2
71	71	245	jd	cy_683894657_2505432650.wav	D:\\hc--document\\all text\\P8_medical\\thesis_dataset\\use_wav_raw\\683894657\\2505432650.wav	0	2	[2.0042293071746826, 1.3952434062957764, 1.799744725227356, 1.3566741943359375, 1.2257890701293945, 1.5389350652694702]	general	0	0
72	72	815	jd	cy_668663850_2181039484.wav	D:\\hc--document\\all text\\P8_medical\\thesis_dataset\\use_wav_raw\\668663850\\2181039484.wav	0	2	[1.9457780122756958, 1.7357337474822998, 1.7943071126937866, 1.4802350997924805, 0.9811187386512756, 1.7259042263031006]	general	0	0
73	73	1230	jd	cy_684712504_2523338190.wav	D:\\hc--document\\all text\\P8_medical\\thesis_dataset\\use_wav_raw\\684712504\\2523338190.wav	0	2	[1.9197465181350708, 1.4703854322433472, 2.090672492980957, 1.0011430978775024, 1.6346567869186401, 0.8030504584312439]	jd	1	2
74	74	125	yl	cy_684382839_2516085086.wav	D:\\hc--document\\all text\\P8_medical\\thesis_dataset\\use_wav_raw\\684382839\\2516085086.wav	0	5	[1.7470152378082275, 1.5075948238372803, 1.526343584060669, 1.5947377681732178, 0.9191989302635193, 1.8533098697662354]	yl	1	5
75	75	1031	fn	cy_700969402_2872911954.wav	D:\\hc--document\\all text\\P8_medical\\thesis_dataset\\use_wav_raw\\700969402\\2872911954.wav	0	1	[1.4659581184387207, 2.1054799556732178, 2.286750316619873, 0.9428327083587646, 0.8978596925735474, 0.6035886406898499]	jd	0	2
76	76	543	rouhe	cy_686165499_2555780486.wav	D:\\hc--document\\all text\\P8_medical\\thesis_dataset\\use_wav_raw\\686165499\\2555780486.wav	0	4	[2.700923442840576, 0.26232054829597473, 0.8738710880279541, 2.220335006713867, 2.949052572250366, 1.0727866888046265]	rouhe	1	4
77	77	1355	yl	cy_693122479_2703305850.wav	D:\\hc--document\\all text\\P8_medical\\thesis_dataset\\use_wav_raw\\693122479\\2703305850.wav	0	5	[1.7808278799057007, 1.1969034671783447, 1.0520099401474, 1.5644652843475342, 1.3446948528289795, 2.359283685684204]	yl	1	5
78	78	1226	fn	cy_159576408_217182179.wav	D:\\hc--document\\all text\\P8_medical\\thesis_dataset\\use_wav_raw\\159576408\\217182179.wav	0	1	[1.9125131368637085, 2.7898075580596924, 2.317115306854248, 0.9782719016075134, 1.1013567447662354, 1.63082754611969]	fn	1	1
79	79	1439	fn	cy_559752281_1584945137.wav	D:\\hc--document\\all text\\P8_medical\\thesis_dataset\\use_wav_raw\\559752281\\1584945137.wav	0	1	[1.0573196411132812, 3.6930410861968994, 3.42710018157959, 0.09967927634716034, 0.5072449445724487, 0.22677236795425415]	fn	1	1
80	80	1304	general	cy_669020022_2188263930.wav	D:\\hc--document\\all text\\P8_medical\\thesis_dataset\\use_wav_raw\\669020022\\2188263930.wav	0	0	[1.83319890499115, 1.3881903886795044, 1.6636813879013062, 1.4703658819198608, 1.1578295230865479, 1.5335575342178345]	general	1	0
81	81	1059	fn	cy_722907902_3357407674.wav	D:\\hc--document\\all text\\P8_medical\\thesis_dataset\\use_wav_raw\\722907902\\3357407674.wav	0	1	[1.7787790298461914, 1.498564600944519, 1.0596683025360107, 1.6911370754241943, 1.2044113874435425, 2.522020101547241]	yl	0	5
82	82	473	general	dx_91093726_30498087.wav	D:\\hc--document\\all text\\P8_medical\\thesis_dataset\\use_wav_raw\\91093726\\30498087.wav	0	0	[2.243523359298706, 1.236114740371704, 1.116830587387085, 2.1728615760803223, 1.4069128036499023, 2.1718199253082275]	general	1	0
83	83	783	general	cy_679190548_2402694320.wav	D:\\hc--document\\all text\\P8_medical\\thesis_dataset\\use_wav_raw\\679190548\\2402694320.wav	0	0	[2.3789114952087402, 1.211615800857544, 0.9184486269950867, 2.3129374980926514, 1.5381377935409546, 2.2054600715637207]	general	1	0
84	84	1739	yl	cy_701904886_2893583928.wav	D:\\hc--document\\all text\\P8_medical\\thesis_dataset\\use_wav_raw\\701904886\\2893583928.wav	0	5	[1.83857262134552, 1.3476548194885254, 0.6848596930503845, 1.9675514698028564, 1.0168224573135376, 2.908017158508301]	yl	1	5
85	85	539	wz	cy_669475492_2197604482.wav	D:\\hc--document\\all text\\P8_medical\\thesis_dataset\\use_wav_raw\\669475492\\2197604482.wav	0	3	[0.9893540143966675, 3.023930549621582, 2.997511148452759, 0.3175433278083801, 0.757493257522583, 0.3611080050468445]	fn	0	1
86	86	113	yl	cy_589631754_1743301268.wav	D:\\hc--document\\all text\\P8_medical\\thesis_dataset\\use_wav_raw\\589631754\\1743301268.wav	0	5	[1.8386611938476562, 1.760986089706421, 1.3548128604888916, 1.5261340141296387, 1.232271432876587, 2.634917974472046]	yl	1	5
87	87	328	general	dx_91544226_30803032.wav	D:\\hc--document\\all text\\P8_medical\\thesis_dataset\\use_wav_raw\\91544226\\30803032.wav	0	0	[2.058431625366211, 1.4005086421966553, 1.7045711278915405, 1.8183146715164185, 0.8655173778533936, 1.3596562147140503]	general	1	0
88	88	1188	general	cy_672270902_2255946676.wav	D:\\hc--document\\all text\\P8_medical\\thesis_dataset\\use_wav_raw\\672270902\\2255946676.wav	0	0	[2.465637445449829, 1.0043702125549316, 1.851762056350708, 1.3031913042068481, 2.1289148330688477, 1.1095318794250488]	general	1	0
89	89	774	rouhe	cy_724595875_3397252397.wav	D:\\hc--document\\all text\\P8_medical\\thesis_dataset\\use_wav_raw\\724595875\\3397252397.wav	0	4	[3.175041437149048, 0.42532190680503845, 0.7185375690460205, 2.724388837814331, 3.701408624649048, 1.1320030689239502]	rouhe	1	4
90	90	804	fn	dx_87163153_24912922.wav	D:\\hc--document\\all text\\P8_medical\\thesis_dataset\\use_wav_raw\\87163153\\24912922.wav	0	1	[1.7920526266098022, 2.404414415359497, 1.2602770328521729, 1.4075974225997925, 1.3290423154830933, 2.8418850898742676]	yl	0	5
91	91	398	general	cy_715946735_3196417168.wav	D:\\hc--document\\all text\\P8_medical\\thesis_dataset\\use_wav_raw\\715946735\\3196417168.wav	0	0	[1.9707406759262085, 1.414597511291504, 1.3685370683670044, 1.5786939859390259, 1.210000991821289, 1.7760175466537476]	general	1	0
92	92	249	wz	cy_716857047_3217113543.wav	D:\\hc--document\\all text\\P8_medical\\thesis_dataset\\use_wav_raw\\716857047\\3217113543.wav	0	3	[2.4574947357177734, 0.9825783967971802, 0.9579182863235474, 2.4233922958374023, 1.8425676822662354, 1.722530484199524]	general	0	0
93	93	667	wz	dx_92709074_32415960.wav	D:\\hc--document\\all text\\P8_medical\\thesis_dataset\\use_wav_raw\\92709074\\32415960.wav	0	3	[2.5829598903656006, 0.8010815382003784, 0.89841628074646, 2.764193296432495, 2.1107029914855957, 1.4835350513458252]	wz	1	3
94	94	1617	general	cy_700922004_2871846426.wav	D:\\hc--document\\all text\\P8_medical\\thesis_dataset\\use_wav_raw\\700922004\\2871846426.wav	0	0	[2.6900415420532227, 1.0269644260406494, 1.316058874130249, 1.912256121635437, 2.7598283290863037, 1.725559115409851]	rouhe	0	4
95	95	1536	jd	cy_714843556_3169988658.wav	D:\\hc--document\\all text\\P8_medical\\thesis_dataset\\use_wav_raw\\714843556\\3169988658.wav	0	2	[2.378756523132324, 1.306617021560669, 1.3997551202774048, 1.7325373888015747, 1.9856717586517334, 1.8356891870498657]	general	0	0
96	96	1170	general	cy_720900895_3310562420.wav	D:\\hc--document\\all text\\P8_medical\\thesis_dataset\\use_wav_raw\\720900895\\3310562420.wav	0	0	[1.869036078453064, 1.6323693990707397, 1.4623521566390991, 1.9105066061019897, 0.7553401589393616, 1.3932499885559082]	wz	0	3
97	97	1153	jd	dx_78671297_22342730.wav	D:\\hc--document\\all text\\P8_medical\\thesis_dataset\\use_wav_raw\\78671297\\22342730.wav	0	2	[1.7639827728271484, 2.120103120803833, 2.0399882793426514, 1.1973826885223389, 1.0764832496643066, 1.7065545320510864]	fn	0	1
98	98	420	wz	cy_723552549_3371714244.wav	D:\\hc--document\\all text\\P8_medical\\thesis_dataset\\use_wav_raw\\723552549\\3371714244.wav	0	3	[2.1562113761901855, 1.1894763708114624, 1.6890835762023926, 1.527626872062683, 1.5596190690994263, 1.5461586713790894]	general	0	0
99	99	1530	jd	dx_78000279_22092514.wav	D:\\hc--document\\all text\\P8_medical\\thesis_dataset\\use_wav_raw\\78000279\\22092514.wav	0	2	[2.7366161346435547, 1.0747791528701782, 1.448880672454834, 2.3118972778320312, 2.059471368789673, 1.2897480726242065]	general	0	0
100	100	680	wz	cy_719110890_3269564007.wav	D:\\hc--document\\all text\\P8_medical\\thesis_dataset\\use_wav_raw\\719110890\\3269564007.wav	0	3	[2.2882144451141357, 0.7380566000938416, 1.5297366380691528, 1.5005871057510376, 2.4665777683258057, 0.8496184349060059]	rouhe	0	4
101	101	108	rouhe	cy_722567386_3348512855.wav	D:\\hc--document\\all text\\P8_medical\\thesis_dataset\\use_wav_raw\\722567386\\3348512855.wav	0	4	[3.2834579944610596, 0.39561372995376587, 1.0987341403961182, 2.544177532196045, 3.4565651416778564, 0.6932123303413391]	rouhe	1	4
102	102	1133	rouhe	cy_720943487_3312299800.wav	D:\\hc--document\\all text\\P8_medical\\thesis_dataset\\use_wav_raw\\720943487\\3312299800.wav	0	4	[2.1316027641296387, 0.949229896068573, 1.1006197929382324, 1.6229184865951538, 2.1578261852264404, 1.9424450397491455]	rouhe	1	4
103	103	608	fn	dx_70372640_21407503.wav	D:\\hc--document\\all text\\P8_medical\\thesis_dataset\\use_wav_raw\\70372640\\21407503.wav	0	1	[2.290365695953369, 2.1800827980041504, 2.397382974624634, 1.1053297519683838, 1.5489718914031982, 0.6342982649803162]	jd	0	2
104	104	1408	wz	cy_716668241_3214240045.wav	D:\\hc--document\\all text\\P8_medical\\thesis_dataset\\use_wav_raw\\716668241\\3214240045.wav	0	3	[2.224167823791504, 0.8160899877548218, 0.4429328441619873, 2.663668155670166, 1.6703788042068481, 2.2476115226745605]	wz	1	3
105	105	1630	general	dx_90873055_30265906.wav	D:\\hc--document\\all text\\P8_medical\\thesis_dataset\\use_wav_raw\\90873055\\30265906.wav	0	0	[2.416959285736084, 1.5486741065979004, 1.6505120992660522, 2.0102880001068115, 1.5590885877609253, 1.1469683647155762]	general	1	0
106	106	1728	yl	cy_669798354_2204288714.wav	D:\\hc--document\\all text\\P8_medical\\thesis_dataset\\use_wav_raw\\669798354\\2204288714.wav	0	5	[1.3193261623382568, 1.395245909690857, 0.9038762450218201, 1.3757083415985107, 0.9080315232276917, 2.5914032459259033]	yl	1	5
107	107	598	jd	cy_679305501_2405215566.wav	D:\\hc--document\\all text\\P8_medical\\thesis_dataset\\use_wav_raw\\679305501\\2405215566.wav	0	2	[2.5693397521972656, 1.0048848390579224, 1.043470025062561, 2.321988582611084, 1.9215623140335083, 1.437151551246643]	general	0	0
108	108	424	rouhe	cy_716396489_3207067080.wav	D:\\hc--document\\all text\\P8_medical\\thesis_dataset\\use_wav_raw\\716396489\\3207067080.wav	0	4	[1.5676071643829346, 1.5599820613861084, 1.0812641382217407, 1.3966751098632812, 0.9164103865623474, 2.3758318424224854]	yl	0	5
109	109	151	yl	cy_684799127_2525209878.wav	D:\\hc--document\\all text\\P8_medical\\thesis_dataset\\use_wav_raw\\684799127\\2525209878.wav	0	5	[2.1580042839050293, 1.3004651069641113, 0.843015193939209, 2.1235296726226807, 1.5402569770812988, 2.433657169342041]	yl	1	5
110	110	984	yl	cy_721983399_3335074179.wav	D:\\hc--document\\all text\\P8_medical\\thesis_dataset\\use_wav_raw\\721983399\\3335074179.wav	0	5	[2.7705090045928955, 0.532745897769928, 0.49691492319107056, 2.81671142578125, 2.8656985759735107, 1.6157853603363037]	rouhe	0	4
111	111	1642	fn	cy_717886956_3241420872.wav	D:\\hc--document\\all text\\P8_medical\\thesis_dataset\\use_wav_raw\\717886956\\3241420872.wav	0	1	[0.4020615518093109, 2.9206342697143555, 1.82309091091156, 0.5603193044662476, 0.0, 2.0531511306762695]	fn	1	1
112	112	534	wz	cy_711712693_3106120535.wav	D:\\hc--document\\all text\\P8_medical\\thesis_dataset\\use_wav_raw\\711712693\\3106120535.wav	0	3	[2.2731165885925293, 0.9605415463447571, 0.6765760779380798, 2.390194892883301, 1.8183183670043945, 2.068593740463257]	wz	1	3
113	113	1142	rouhe	cy_724416927_3392862186.wav	D:\\hc--document\\all text\\P8_medical\\thesis_dataset\\use_wav_raw\\724416927\\3392862186.wav	0	4	[3.331475019454956, 0.017822084948420525, 0.7245565056800842, 2.8134090900421143, 3.447399616241455, 0.3724299669265747]	rouhe	1	4
114	114	1202	jd	dx_90866272_30229077.wav	D:\\hc--document\\all text\\P8_medical\\thesis_dataset\\use_wav_raw\\90866272\\30229077.wav	0	2	[1.4840166568756104, 1.9225389957427979, 1.5830403566360474, 1.4650362730026245, 0.48743730783462524, 1.9471588134765625]	yl	0	5
115	115	1452	jd	dx_92700338_32343617.wav	D:\\hc--document\\all text\\P8_medical\\thesis_dataset\\use_wav_raw\\92700338\\32343617.wav	0	2	[1.8142101764678955, 3.11287784576416, 2.6042063236236572, 0.46796196699142456, 1.0012229681015015, 1.5410810708999634]	fn	0	1
116	116	605	fn	dx_72420467_20356513.wav	D:\\hc--document\\all text\\P8_medical\\thesis_dataset\\use_wav_raw\\72420467\\20356513.wav	0	1	[0.6299400329589844, 4.567542552947998, 3.4377825260162354, 0.0, 0.0, 1.0466886758804321]	fn	1	1
117	117	799	fn	cy_706030040_2989771268.wav	D:\\hc--document\\all text\\P8_medical\\thesis_dataset\\use_wav_raw\\706030040\\2989771268.wav	0	1	[2.802640676498413, 0.4496995210647583, 0.6461983919143677, 2.566434144973755, 2.984607696533203, 1.596686601638794]	rouhe	0	4
118	118	79	fn	dx_90263235_29022723.wav	D:\\hc--document\\all text\\P8_medical\\thesis_dataset\\use_wav_raw\\90263235\\29022723.wav	0	1	[1.636789083480835, 2.4580423831939697, 1.8805055618286133, 1.1579840183258057, 1.0517301559448242, 1.9757263660430908]	fn	1	1
119	119	320	jd	cy_679268378_2404924422.wav	D:\\hc--document\\all text\\P8_medical\\thesis_dataset\\use_wav_raw\\679268378\\2404924422.wav	0	2	[1.465909481048584, 2.0427932739257812, 1.908169150352478, 1.1680623292922974, 0.6376312375068665, 1.6867717504501343]	fn	0	1
120	120	1738	wz	dx_82042544_31370382.wav	D:\\hc--document\\all text\\P8_medical\\thesis_dataset\\use_wav_raw\\82042544\\31370382.wav	0	3	[2.6133313179016113, 0.9334471225738525, 0.9083014726638794, 2.3825931549072266, 2.07342529296875, 1.5609675645828247]	general	0	0
121	121	366	general	cy_715941929_3196118840.wav	D:\\hc--document\\all text\\P8_medical\\thesis_dataset\\use_wav_raw\\715941929\\3196118840.wav	0	0	[2.2885901927948, 1.2638604640960693, 1.5950826406478882, 1.8368306159973145, 1.3454456329345703, 1.2098790407180786]	general	1	0
122	122	1446	wz	cy_696385644_2771164544.wav	D:\\hc--document\\all text\\P8_medical\\thesis_dataset\\use_wav_raw\\696385644\\2771164544.wav	0	3	[2.2067954540252686, 0.9559174180030823, 0.7922046780586243, 2.355855703353882, 1.419067144393921, 2.03363037109375]	wz	1	3
123	123	629	jd	cy_433048113_1057225866.wav	D:\\hc--document\\all text\\P8_medical\\thesis_dataset\\use_wav_raw\\433048113\\1057225866.wav	0	2	[2.0731360912323, 2.109020471572876, 2.454612970352173, 0.9805148839950562, 1.2091751098632812, 1.110293984413147]	jd	1	2
124	124	529	rouhe	cy_683155751_2488941140.wav	D:\\hc--document\\all text\\P8_medical\\thesis_dataset\\use_wav_raw\\683155751\\2488941140.wav	0	4	[1.636102318763733, 1.7195546627044678, 1.435774564743042, 1.665209412574768, 0.7815597653388977, 2.1013834476470947]	yl	0	5
125	125	269	wz	dx_91488433_30521091.wav	D:\\hc--document\\all text\\P8_medical\\thesis_dataset\\use_wav_raw\\91488433\\30521091.wav	0	3	[2.5344693660736084, 0.8428542613983154, 1.3608287572860718, 2.155282497406006, 2.1565380096435547, 0.9393272399902344]	general	0	0
126	126	1520	fn	cy_599599765_1794223607.wav	D:\\hc--document\\all text\\P8_medical\\thesis_dataset\\use_wav_raw\\599599765\\1794223607.wav	0	1	[0.9030607342720032, 2.6082632541656494, 2.0859811305999756, 0.5363624691963196, 0.2438325732946396, 1.8232208490371704]	fn	1	1
127	127	947	general	cy_719883377_3287371967.wav	D:\\hc--document\\all text\\P8_medical\\thesis_dataset\\use_wav_raw\\719883377\\3287371967.wav	0	0	[1.8929604291915894, 0.9351611137390137, 0.509392499923706, 2.3576695919036865, 1.4452279806137085, 2.367673397064209]	yl	0	5
128	128	732	general	dx_91388498_30446666.wav	D:\\hc--document\\all text\\P8_medical\\thesis_dataset\\use_wav_raw\\91388498\\30446666.wav	0	0	[2.430609703063965, 0.7489657402038574, 1.524759292602539, 1.9453299045562744, 1.8683431148529053, 0.9642581343650818]	general	1	0
129	129	96	jd	dx_89105147_27689456.wav	D:\\hc--document\\all text\\P8_medical\\thesis_dataset\\use_wav_raw\\89105147\\27689456.wav	0	2	[2.0673670768737793, 1.58277428150177, 1.91985285282135, 1.360579013824463, 1.4668974876403809, 1.3872212171554565]	general	0	0
130	130	372	fn	dx_88330246_26937835.wav	D:\\hc--document\\all text\\P8_medical\\thesis_dataset\\use_wav_raw\\88330246\\26937835.wav	0	1	[2.0274927616119385, 2.3585143089294434, 1.52620267868042, 1.612656831741333, 1.060511827468872, 2.698345899581909]	yl	0	5
131	131	1702	jd	dx_91621656_31083222.wav	D:\\hc--document\\all text\\P8_medical\\thesis_dataset\\use_wav_raw\\91621656\\31083222.wav	0	2	[2.0111944675445557, 1.4038848876953125, 1.4336349964141846, 1.665272831916809, 1.6734858751296997, 1.667198896408081]	general	0	0
132	132	1494	jd	dx_87140271_26880822.wav	D:\\hc--document\\all text\\P8_medical\\thesis_dataset\\use_wav_raw\\87140271\\26880822.wav	0	2	[2.3252642154693604, 1.860762596130371, 1.6425015926361084, 1.9098767042160034, 1.4545470476150513, 1.671903371810913]	general	0	0
133	133	789	general	cy_715071536_3176178302.wav	D:\\hc--document\\all text\\P8_medical\\thesis_dataset\\use_wav_raw\\715071536\\3176178302.wav	0	0	[2.3248744010925293, 1.0482884645462036, 0.6774269938468933, 2.291362762451172, 1.8728094100952148, 2.383683919906616]	yl	0	5
134	134	752	general	cy_704379520_2950182458.wav	D:\\hc--document\\all text\\P8_medical\\thesis_dataset\\use_wav_raw\\704379520\\2950182458.wav	0	0	[2.1772007942199707, 0.49035143852233887, 0.8337846994400024, 1.8714638948440552, 2.2182157039642334, 1.6953277587890625]	rouhe	0	4
135	135	980	rouhe	cy_559125393_1581846356.wav	D:\\hc--document\\all text\\P8_medical\\thesis_dataset\\use_wav_raw\\559125393\\1581846356.wav	0	4	[2.35327410697937, 0.5965586304664612, 1.0386935472488403, 1.7140463590621948, 2.550631284713745, 1.4658280611038208]	rouhe	1	4
136	136	1320	jd	cy_556474455_1569020822.wav	D:\\hc--document\\all text\\P8_medical\\thesis_dataset\\use_wav_raw\\556474455\\1569020822.wav	0	2	[1.3000357151031494, 1.8511837720870972, 1.6121488809585571, 1.2880640029907227, 0.8435551524162292, 1.653833031654358]	fn	0	1
137	137	925	jd	cy_717537648_3234745256.wav	D:\\hc--document\\all text\\P8_medical\\thesis_dataset\\use_wav_raw\\717537648\\3234745256.wav	0	2	[1.440651774406433, 1.9321143627166748, 1.545508623123169, 1.2717941999435425, 0.29125088453292847, 2.0596914291381836]	yl	0	5
138	138	1309	jd	cy_680375227_2429116296.wav	D:\\hc--document\\all text\\P8_medical\\thesis_dataset\\use_wav_raw\\680375227\\2429116296.wav	0	2	[2.3766980171203613, 1.2940418720245361, 1.9032819271087646, 1.5002495050430298, 2.001140832901001, 1.3538479804992676]	general	0	0
139	139	692	fn	dx_91422202_30625046.wav	D:\\hc--document\\all text\\P8_medical\\thesis_dataset\\use_wav_raw\\91422202\\30625046.wav	0	1	[1.4542224407196045, 2.894855499267578, 2.09370756149292, 1.1743979454040527, 0.4221841096878052, 1.4628180265426636]	fn	1	1
140	140	1653	fn	cy_664247814_2139327542.wav	D:\\hc--document\\all text\\P8_medical\\thesis_dataset\\use_wav_raw\\664247814\\2139327542.wav	0	1	[1.4708951711654663, 1.931452751159668, 1.7859867811203003, 1.0111937522888184, 0.8984293341636658, 1.7713353633880615]	fn	1	1
141	141	1119	rouhe	cy_721896032_3333327390.wav	D:\\hc--document\\all text\\P8_medical\\thesis_dataset\\use_wav_raw\\721896032\\3333327390.wav	0	4	[2.6494758129119873, 0.38111546635627747, 0.8397486805915833, 2.4881930351257324, 2.390413761138916, 1.1933887004852295]	general	0	0
142	142	1441	fn	cy_669607669_2200348758.wav	D:\\hc--document\\all text\\P8_medical\\thesis_dataset\\use_wav_raw\\669607669\\2200348758.wav	0	1	[1.8176828622817993, 1.8394784927368164, 1.8461030721664429, 1.1489604711532593, 1.3638617992401123, 2.0948572158813477]	yl	0	5
143	143	140	jd	cy_714880402_3171582916.wav	D:\\hc--document\\all text\\P8_medical\\thesis_dataset\\use_wav_raw\\714880402\\3171582916.wav	0	2	[2.8271617889404297, 0.898651123046875, 1.2194143533706665, 2.0781946182250977, 2.6516852378845215, 1.4037683010101318]	general	0	0
144	144	502	wz	cy_681878828_2461495808.wav	D:\\hc--document\\all text\\P8_medical\\thesis_dataset\\use_wav_raw\\681878828\\2461495808.wav	0	3	[2.754706382751465, 1.0498857498168945, 1.1253368854522705, 2.5743179321289062, 2.0052688121795654, 1.5260751247406006]	general	0	0
145	145	607	general	dx_91808805_30909809.wav	D:\\hc--document\\all text\\P8_medical\\thesis_dataset\\use_wav_raw\\91808805\\30909809.wav	0	0	[2.5893404483795166, 1.319342017173767, 1.068705677986145, 2.2328264713287354, 1.9699814319610596, 1.9546515941619873]	general	1	0
146	146	161	fn	cy_701742968_2889944754.wav	D:\\hc--document\\all text\\P8_medical\\thesis_dataset\\use_wav_raw\\701742968\\2889944754.wav	0	1	[1.685239315032959, 2.337346315383911, 1.818373441696167, 1.2716643810272217, 0.530038595199585, 2.0119011402130127]	fn	1	1
147	147	382	jd	cy_670421305_2217106522.wav	D:\\hc--document\\all text\\P8_medical\\thesis_dataset\\use_wav_raw\\670421305\\2217106522.wav	0	2	[1.7752379179000854, 1.877427101135254, 1.9006237983703613, 0.9634043574333191, 1.2950323820114136, 1.5404508113861084]	jd	1	2
148	148	1227	wz	cy_721117079_3315817477.wav	D:\\hc--document\\all text\\P8_medical\\thesis_dataset\\use_wav_raw\\721117079\\3315817477.wav	0	3	[2.2936952114105225, 0.8527535796165466, 0.8091022372245789, 2.144366979598999, 1.9482173919677734, 1.968599796295166]	general	0	0
149	149	622	rouhe	cy_721414308_3323437362.wav	D:\\hc--document\\all text\\P8_medical\\thesis_dataset\\use_wav_raw\\721414308\\3323437362.wav	0	4	[2.6052210330963135, 0.36446893215179443, 1.2926515340805054, 1.8683427572250366, 2.9982681274414062, 0.3587205111980438]	rouhe	1	4
150	150	717	rouhe	cy_694484586_2731842804.wav	D:\\hc--document\\all text\\P8_medical\\thesis_dataset\\use_wav_raw\\694484586\\2731842804.wav	0	4	[2.655604362487793, 0.8819474577903748, 1.013074517250061, 2.157482862472534, 2.9023475646972656, 1.5371088981628418]	rouhe	1	4
151	151	1068	fn	dx_88068742_26665799.wav	D:\\hc--document\\all text\\P8_medical\\thesis_dataset\\use_wav_raw\\88068742\\26665799.wav	0	1	[2.0769944190979004, 2.1750733852386475, 1.719683289527893, 1.7779693603515625, 0.863015353679657, 1.8823695182800293]	fn	1	1
152	152	1205	jd	dx_84065317_28148820.wav	D:\\hc--document\\all text\\P8_medical\\thesis_dataset\\use_wav_raw\\84065317\\28148820.wav	0	2	[1.6303486824035645, 1.8958027362823486, 2.0207033157348633, 1.4236841201782227, 0.6852191090583801, 1.320163607597351]	jd	1	2
153	153	162	wz	cy_714570004_3164380876.wav	D:\\hc--document\\all text\\P8_medical\\thesis_dataset\\use_wav_raw\\714570004\\3164380876.wav	0	3	[2.0305519104003906, 0.981203019618988, 0.7130759954452515, 2.3760592937469482, 1.2137196063995361, 2.2799601554870605]	wz	1	3
154	154	1194	fn	cy_675857724_2332009616.wav	D:\\hc--document\\all text\\P8_medical\\thesis_dataset\\use_wav_raw\\675857724\\2332009616.wav	0	1	[1.4372023344039917, 2.0267632007598877, 2.185147523880005, 0.8328356146812439, 1.2403703927993774, 1.1597038507461548]	jd	0	2
155	155	1493	rouhe	cy_709149334_3055640752.wav	D:\\hc--document\\all text\\P8_medical\\thesis_dataset\\use_wav_raw\\709149334\\3055640752.wav	0	4	[2.7691516876220703, 0.19920362532138824, 0.5450319051742554, 2.3451740741729736, 3.32970929145813, 1.4645289182662964]	rouhe	1	4
156	156	1081	fn	cy_716880515_3218770015.wav	D:\\hc--document\\all text\\P8_medical\\thesis_dataset\\use_wav_raw\\716880515\\3218770015.wav	0	1	[0.7017547488212585, 2.951322078704834, 2.1864490509033203, 0.5985175371170044, 0.0, 1.2280001640319824]	fn	1	1
157	157	787	general	cy_248722531_445445853.wav	D:\\hc--document\\all text\\P8_medical\\thesis_dataset\\use_wav_raw\\248722531\\445445853.wav	0	0	[2.3423619270324707, 1.3624879121780396, 2.014890193939209, 1.5156670808792114, 1.8042463064193726, 0.8229861259460449]	general	1	0
158	158	1563	rouhe	cy_668388218_2175453376.wav	D:\\hc--document\\all text\\P8_medical\\thesis_dataset\\use_wav_raw\\668388218\\2175453376.wav	0	4	[2.6736700534820557, 0.5079091191291809, 0.8309181332588196, 2.7303152084350586, 2.499840259552002, 1.4441395998001099]	wz	0	3
159	159	383	rouhe	dx_90109091_28722860.wav	D:\\hc--document\\all text\\P8_medical\\thesis_dataset\\use_wav_raw\\90109091\\28722860.wav	0	4	[2.632254123687744, 0.694722592830658, 1.4412684440612793, 2.1354525089263916, 2.1463379859924316, 0.6614323258399963]	general	0	0
160	160	1151	rouhe	cy_723816946_3378423977.wav	D:\\hc--document\\all text\\P8_medical\\thesis_dataset\\use_wav_raw\\723816946\\3378423977.wav	0	4	[2.371518611907959, 0.9755157232284546, 1.4107764959335327, 1.8174759149551392, 2.7075109481811523, 1.098046064376831]	rouhe	1	4
161	161	1140	wz	cy_682855461_2482311378.wav	D:\\hc--document\\all text\\P8_medical\\thesis_dataset\\use_wav_raw\\682855461\\2482311378.wav	0	3	[2.5843639373779297, 0.8358004689216614, 1.0450440645217896, 2.564126968383789, 1.962625503540039, 1.3064993619918823]	general	0	0
162	162	1157	fn	cy_602849955_1811015183.wav	D:\\hc--document\\all text\\P8_medical\\thesis_dataset\\use_wav_raw\\602849955\\1811015183.wav	0	1	[1.2008483409881592, 2.9228413105010986, 2.0680806636810303, 1.180781602859497, 0.0, 1.6978904008865356]	fn	1	1
163	163	1758	wz	cy_615087885_1875029234.wav	D:\\hc--document\\all text\\P8_medical\\thesis_dataset\\use_wav_raw\\615087885\\1875029234.wav	0	3	[1.878413438796997, 2.1668779850006104, 1.459391713142395, 1.5667332410812378, 0.7845954895019531, 2.8022499084472656]	yl	0	5
164	164	697	wz	cy_720360068_3299712291.wav	D:\\hc--document\\all text\\P8_medical\\thesis_dataset\\use_wav_raw\\720360068\\3299712291.wav	0	3	[1.8941320180892944, 0.9086960554122925, 0.7707469463348389, 2.10520601272583, 1.6672168970108032, 2.0354628562927246]	wz	1	3
165	165	447	jd	cy_681723162_2458061526.wav	D:\\hc--document\\all text\\P8_medical\\thesis_dataset\\use_wav_raw\\681723162\\2458061526.wav	0	2	[1.7605810165405273, 1.8707623481750488, 1.6799532175064087, 1.406781792640686, 0.7315101623535156, 1.8695347309112549]	fn	0	1
166	166	1369	wz	cy_700666166_2866265612.wav	D:\\hc--document\\all text\\P8_medical\\thesis_dataset\\use_wav_raw\\700666166\\2866265612.wav	0	3	[1.993994116783142, 0.9374554753303528, 0.5366647839546204, 2.4904515743255615, 1.3199615478515625, 2.3378078937530518]	wz	1	3
167	167	1705	general	dx_88717755_27395124.wav	D:\\hc--document\\all text\\P8_medical\\thesis_dataset\\use_wav_raw\\88717755\\27395124.wav	0	0	[2.7475383281707764, 0.8252483010292053, 1.3770182132720947, 2.295288324356079, 2.2129621505737305, 1.0114256143569946]	general	1	0
168	168	1576	jd	cy_690695634_2652282074.wav	D:\\hc--document\\all text\\P8_medical\\thesis_dataset\\use_wav_raw\\690695634\\2652282074.wav	0	2	[1.8313952684402466, 1.6732521057128906, 2.0607104301452637, 1.1210851669311523, 1.158280611038208, 1.137178659439087]	jd	1	2
169	169	353	jd	dx_90654848_29711141.wav	D:\\hc--document\\all text\\P8_medical\\thesis_dataset\\use_wav_raw\\90654848\\29711141.wav	0	2	[1.8488210439682007, 2.7083892822265625, 2.119304895401001, 1.3643726110458374, 0.8786870837211609, 2.143958806991577]	fn	0	1
170	170	397	jd	cy_682137714_2466628016.wav	D:\\hc--document\\all text\\P8_medical\\thesis_dataset\\use_wav_raw\\682137714\\2466628016.wav	0	2	[1.8443654775619507, 1.4889562129974365, 1.7443398237228394, 1.1510425806045532, 1.3842458724975586, 1.7249155044555664]	general	0	0
171	171	1564	general	cy_723758551_3376927259.wav	D:\\hc--document\\all text\\P8_medical\\thesis_dataset\\use_wav_raw\\723758551\\3376927259.wav	0	0	[2.3198723793029785, 1.2091835737228394, 1.1437184810638428, 2.1013941764831543, 1.5577867031097412, 1.6996827125549316]	general	1	0
172	172	797	general	dx_90091090_28617174.wav	D:\\hc--document\\all text\\P8_medical\\thesis_dataset\\use_wav_raw\\90091090\\28617174.wav	0	0	[2.7836241722106934, 1.714858055114746, 1.2467583417892456, 2.3715038299560547, 1.8854789733886719, 1.9168552160263062]	general	1	0
173	173	1534	general	dx_90412064_29494937.wav	D:\\hc--document\\all text\\P8_medical\\thesis_dataset\\use_wav_raw\\90412064\\29494937.wav	0	0	[2.277221441268921, 1.3767808675765991, 1.1676727533340454, 2.094646453857422, 1.3635203838348389, 1.7051599025726318]	general	1	0
174	174	1569	general	cy_716720574_3215800305.wav	D:\\hc--document\\all text\\P8_medical\\thesis_dataset\\use_wav_raw\\716720574\\3215800305.wav	0	0	[2.7298197746276855, 0.22197464108467102, 1.1535282135009766, 2.073249101638794, 2.8659515380859375, 0.7831910848617554]	rouhe	0	4
175	175	1362	wz	cy_444410695_1098429480.wav	D:\\hc--document\\all text\\P8_medical\\thesis_dataset\\use_wav_raw\\444410695\\1098429480.wav	0	3	[2.81419038772583, 0.9808279275894165, 0.7572860717773438, 2.7142457962036133, 2.6243317127227783, 1.9509867429733276]	general	0	0
176	176	1088	wz	cy_677628372_2368903892.wav	D:\\hc--document\\all text\\P8_medical\\thesis_dataset\\use_wav_raw\\677628372\\2368903892.wav	0	3	[2.5489702224731445, 0.9409201145172119, 1.1633758544921875, 2.2878525257110596, 2.1274607181549072, 1.5538309812545776]	general	0	0
177	177	414	general	cy_694395526_2730056928.wav	D:\\hc--document\\all text\\P8_medical\\thesis_dataset\\use_wav_raw\\694395526\\2730056928.wav	0	0	[2.2065587043762207, 0.7603591084480286, 0.9327118992805481, 1.9196984767913818, 2.3100268840789795, 1.8310832977294922]	rouhe	0	4
178	178	1357	fn	cy_651708503_2069532191.wav	D:\\hc--document\\all text\\P8_medical\\thesis_dataset\\use_wav_raw\\651708503\\2069532191.wav	0	1	[1.0755805969238281, 3.1286609172821045, 2.3134140968322754, 0.5611791610717773, 0.24730724096298218, 1.7962521314620972]	fn	1	1
179	179	1745	rouhe	cy_676533421_2345373356.wav	D:\\hc--document\\all text\\P8_medical\\thesis_dataset\\use_wav_raw\\676533421\\2345373356.wav	0	4	[2.336860418319702, 0.8723613023757935, 1.1166948080062866, 2.169415235519409, 1.9012469053268433, 1.7559453248977661]	general	0	0
180	180	384	yl	dx_61813637_17721953.wav	D:\\hc--document\\all text\\P8_medical\\thesis_dataset\\use_wav_raw\\61813637\\17721953.wav	0	5	[1.9413095712661743, 1.7273613214492798, 1.3356173038482666, 1.6880791187286377, 0.9113512635231018, 2.3403635025024414]	yl	1	5
181	181	1189	yl	cy_679263661_2404301356.wav	D:\\hc--document\\all text\\P8_medical\\thesis_dataset\\use_wav_raw\\679263661\\2404301356.wav	0	5	[1.2775381803512573, 2.5906152725219727, 2.2845892906188965, 0.5418832898139954, 0.5905758738517761, 1.4618799686431885]	fn	0	1
182	182	1294	fn	cy_711883544_3109328269.wav	D:\\hc--document\\all text\\P8_medical\\thesis_dataset\\use_wav_raw\\711883544\\3109328269.wav	0	1	[0.6907167434692383, 2.7459349632263184, 1.7675201892852783, 0.8455082178115845, 0.01255030743777752, 1.7294358015060425]	fn	1	1
183	183	1460	fn	cy_670086964_2210218968.wav	D:\\hc--document\\all text\\P8_medical\\thesis_dataset\\use_wav_raw\\670086964\\2210218968.wav	0	1	[1.6930805444717407, 3.822303295135498, 3.596649646759033, 0.39505237340927124, 1.0016131401062012, 0.4652571976184845]	fn	1	1
184	184	354	fn	cy_657066666_2099137499.wav	D:\\hc--document\\all text\\P8_medical\\thesis_dataset\\use_wav_raw\\657066666\\2099137499.wav	0	1	[1.5691665410995483, 2.1659774780273438, 1.820929765701294, 0.9389880299568176, 1.0504356622695923, 2.0461485385894775]	fn	1	1
185	185	355	rouhe	cy_722805386_3354344498.wav	D:\\hc--document\\all text\\P8_medical\\thesis_dataset\\use_wav_raw\\722805386\\3354344498.wav	0	4	[2.390878200531006, 0.8530699014663696, 1.3561259508132935, 1.8616732358932495, 1.9865151643753052, 1.1920109987258911]	general	0	0
186	186	878	jd	cy_723334167_3366469055.wav	D:\\hc--document\\all text\\P8_medical\\thesis_dataset\\use_wav_raw\\723334167\\3366469055.wav	0	2	[1.6136080026626587, 1.6768289804458618, 1.5861339569091797, 1.2606724500656128, 0.9790191650390625, 1.6286182403564453]	fn	0	1
187	187	1544	jd	cy_678096592_2379022644.wav	D:\\hc--document\\all text\\P8_medical\\thesis_dataset\\use_wav_raw\\678096592\\2379022644.wav	0	2	[1.76482355594635, 1.368301272392273, 1.2110835313796997, 1.4687633514404297, 1.1230154037475586, 2.1065077781677246]	yl	0	5
188	188	179	jd	dx_92936190_32373338.wav	D:\\hc--document\\all text\\P8_medical\\thesis_dataset\\use_wav_raw\\92936190\\32373338.wav	0	2	[1.8786370754241943, 2.340268850326538, 2.0513405799865723, 1.2058159112930298, 0.8015583157539368, 1.6087509393692017]	fn	0	1
189	189	1571	fn	dx_89573524_28106028.wav	D:\\hc--document\\all text\\P8_medical\\thesis_dataset\\use_wav_raw\\89573524\\28106028.wav	0	1	[1.1560535430908203, 2.078688859939575, 1.6969515085220337, 1.0049569606781006, 0.4364347457885742, 1.9867135286331177]	fn	1	1
190	190	1699	wz	cy_698224378_2811666934.wav	D:\\hc--document\\all text\\P8_medical\\thesis_dataset\\use_wav_raw\\698224378\\2811666934.wav	0	3	[3.280129909515381, 1.1642770767211914, 0.6401503086090088, 3.111067771911621, 3.235684871673584, 1.8225018978118896]	general	0	0
191	191	705	rouhe	cy_660100677_2116072295.wav	D:\\hc--document\\all text\\P8_medical\\thesis_dataset\\use_wav_raw\\660100677\\2116072295.wav	0	4	[2.9202821254730225, 1.0144926309585571, 0.8570734858512878, 2.7165791988372803, 2.4591126441955566, 2.039513111114502]	general	0	0
192	192	550	fn	dx_72660323_20398681.wav	D:\\hc--document\\all text\\P8_medical\\thesis_dataset\\use_wav_raw\\72660323\\20398681.wav	0	1	[1.7188204526901245, 2.036491632461548, 1.4190446138381958, 1.6964712142944336, 0.4345831871032715, 2.460533380508423]	yl	0	5
193	193	798	fn	cy_681325538_2449998254.wav	D:\\hc--document\\all text\\P8_medical\\thesis_dataset\\use_wav_raw\\681325538\\2449998254.wav	0	1	[2.4171674251556396, 0.526232123374939, 0.5376467704772949, 2.462035655975342, 2.462317943572998, 1.688096284866333]	rouhe	0	4
194	194	1184	fn	dx_86933504_25748939.wav	D:\\hc--document\\all text\\P8_medical\\thesis_dataset\\use_wav_raw\\86933504\\25748939.wav	0	1	[1.5536575317382812, 2.83227801322937, 1.9540071487426758, 1.3232656717300415, 0.3275013267993927, 1.898471474647522]	fn	1	1
195	195	1328	wz	cy_684201707_2512051766.wav	D:\\hc--document\\all text\\P8_medical\\thesis_dataset\\use_wav_raw\\684201707\\2512051766.wav	0	3	[2.1620540618896484, 1.04486083984375, 0.8461617827415466, 2.316450357437134, 1.4644311666488647, 2.1689321994781494]	wz	1	3
196	196	237	wz	cy_684871343_2526811854.wav	D:\\hc--document\\all text\\P8_medical\\thesis_dataset\\use_wav_raw\\684871343\\2526811854.wav	0	3	[1.9786136150360107, 1.6195135116577148, 2.301992177963257, 0.6412166357040405, 2.146566390991211, 0.6248120069503784]	jd	0	2
197	197	519	wz	cy_712510924_3121640897.wav	D:\\hc--document\\all text\\P8_medical\\thesis_dataset\\use_wav_raw\\712510924\\3121640897.wav	0	3	[2.3458123207092285, 1.0334746837615967, 0.8778133392333984, 2.3560807704925537, 1.6607288122177124, 1.8970861434936523]	wz	1	3
198	198	333	yl	dx_91789934_30779491.wav	D:\\hc--document\\all text\\P8_medical\\thesis_dataset\\use_wav_raw\\91789934\\30779491.wav	0	5	[1.4986577033996582, 2.5057716369628906, 1.9931035041809082, 1.232712745666504, 0.3094452917575836, 1.899490237236023]	fn	0	1
199	199	937	rouhe	cy_614247237_1870354565.wav	D:\\hc--document\\all text\\P8_medical\\thesis_dataset\\use_wav_raw\\614247237\\1870354565.wav	0	4	[2.3428430557250977, 0.844191312789917, 1.1519132852554321, 1.9540526866912842, 2.033773899078369, 1.3875073194503784]	general	0	0
200	200	1359	rouhe	cy_703630488_2932792126.wav	D:\\hc--document\\all text\\P8_medical\\thesis_dataset\\use_wav_raw\\703630488\\2932792126.wav	0	4	[2.772599458694458, 0.4305882155895233, 0.4122256934642792, 2.796527147293091, 2.8113207817077637, 1.6556396484375]	rouhe	1	4
201	201	511	jd	dx_62798936_17159192.wav	D:\\hc--document\\all text\\P8_medical\\thesis_dataset\\use_wav_raw\\62798936\\17159192.wav	0	2	[2.0715835094451904, 1.802488088607788, 1.781622290611267, 1.5098429918289185, 1.333249568939209, 1.6183319091796875]	general	0	0
202	202	1643	general	cy_679641359_2412639716.wav	D:\\hc--document\\all text\\P8_medical\\thesis_dataset\\use_wav_raw\\679641359\\2412639716.wav	0	0	[2.8049468994140625, 0.743688702583313, 1.25550377368927, 2.440967082977295, 2.3061299324035645, 1.0204588174819946]	general	1	0
203	203	1556	fn	cy_712140011_3114357306.wav	D:\\hc--document\\all text\\P8_medical\\thesis_dataset\\use_wav_raw\\712140011\\3114357306.wav	0	1	[1.435630202293396, 2.0465595722198486, 1.5802178382873535, 1.1662166118621826, 0.4092579483985901, 2.4108364582061768]	yl	0	5
204	204	385	wz	cy_654360945_2087360213.wav	D:\\hc--document\\all text\\P8_medical\\thesis_dataset\\use_wav_raw\\654360945\\2087360213.wav	0	3	[2.1226682662963867, 0.7229310870170593, 1.1256327629089355, 2.2461705207824707, 1.568321704864502, 1.015609622001648]	wz	1	3
205	205	1045	general	cy_703535914_2931337308.wav	D:\\hc--document\\all text\\P8_medical\\thesis_dataset\\use_wav_raw\\703535914\\2931337308.wav	0	0	[1.7046301364898682, 1.2703547477722168, 1.2064207792282104, 1.5983037948608398, 0.9643676280975342, 1.98783540725708]	yl	0	5
206	206	777	wz	cy_714071784_3152837321.wav	D:\\hc--document\\all text\\P8_medical\\thesis_dataset\\use_wav_raw\\714071784\\3152837321.wav	0	3	[2.247182607650757, 0.565858006477356, 0.558259129524231, 2.536006212234497, 2.044820547103882, 1.9868916273117065]	wz	1	3
207	207	1121	general	cy_680917326_2441094002.wav	D:\\hc--document\\all text\\P8_medical\\thesis_dataset\\use_wav_raw\\680917326\\2441094002.wav	0	0	[1.9210888147354126, 0.8638264536857605, 0.8982571363449097, 2.04364275932312, 1.6161407232284546, 2.0189406871795654]	wz	0	3
208	208	1568	yl	cy_553189053_1553192969.wav	D:\\hc--document\\all text\\P8_medical\\thesis_dataset\\use_wav_raw\\553189053\\1553192969.wav	0	5	[2.2077128887176514, 1.241850733757019, 1.6025574207305908, 1.6895020008087158, 1.712022066116333, 1.4490718841552734]	general	0	0
209	209	1485	yl	cy_702469218_2905935704.wav	D:\\hc--document\\all text\\P8_medical\\thesis_dataset\\use_wav_raw\\702469218\\2905935704.wav	0	5	[1.8609822988510132, 1.3661137819290161, 0.8785755038261414, 2.053920030593872, 1.1698771715164185, 2.5340569019317627]	yl	1	5
210	210	896	yl	cy_679815270_2416495694.wav	D:\\hc--document\\all text\\P8_medical\\thesis_dataset\\use_wav_raw\\679815270\\2416495694.wav	0	5	[1.7223012447357178, 1.7248529195785522, 1.2263474464416504, 1.7355197668075562, 0.7047365307807922, 2.471118450164795]	yl	1	5
211	211	968	rouhe	cy_633692116_1974902246.wav	D:\\hc--document\\all text\\P8_medical\\thesis_dataset\\use_wav_raw\\633692116\\1974902246.wav	0	4	[2.0272598266601562, 1.7149542570114136, 1.3700348138809204, 1.9445176124572754, 1.002656102180481, 2.206200122833252]	yl	0	5
212	212	870	fn	cy_724191805_3387662675.wav	D:\\hc--document\\all text\\P8_medical\\thesis_dataset\\use_wav_raw\\724191805\\3387662675.wav	0	1	[1.5427453517913818, 2.3307650089263916, 1.5196739435195923, 1.1633771657943726, 0.62992262840271, 2.6376898288726807]	yl	0	5
213	213	305	general	cy_684673063_2522586172.wav	D:\\hc--document\\all text\\P8_medical\\thesis_dataset\\use_wav_raw\\684673063\\2522586172.wav	0	0	[2.378709316253662, 1.1715106964111328, 1.1154743432998657, 2.0017261505126953, 2.1019961833953857, 1.9375004768371582]	general	1	0
214	214	1156	yl	dx_91263415_30182852.wav	D:\\hc--document\\all text\\P8_medical\\thesis_dataset\\use_wav_raw\\91263415\\30182852.wav	0	5	[1.8191533088684082, 1.4663082361221313, 1.211487889289856, 1.7241650819778442, 0.9693009853363037, 2.477121114730835]	yl	1	5
215	215	164	fn	dx_84077211_28199438.wav	D:\\hc--document\\all text\\P8_medical\\thesis_dataset\\use_wav_raw\\84077211\\28199438.wav	0	1	[1.5739411115646362, 2.344317674636841, 1.752510666847229, 1.2522330284118652, 0.7138053178787231, 1.6734572649002075]	fn	1	1
216	216	1761	general	dx_92182539_31496260.wav	D:\\hc--document\\all text\\P8_medical\\thesis_dataset\\use_wav_raw\\92182539\\31496260.wav	0	0	[3.388638973236084, 1.416487216949463, 1.6144039630889893, 2.485281467437744, 2.818730354309082, 1.295567512512207]	general	1	0
217	217	381	wz	cy_696249556_2768928014.wav	D:\\hc--document\\all text\\P8_medical\\thesis_dataset\\use_wav_raw\\696249556\\2768928014.wav	0	3	[2.3569860458374023, 1.0242600440979004, 0.6802456974983215, 2.4972147941589355, 1.7417508363723755, 2.2557034492492676]	wz	1	3
218	218	842	jd	cy_674567771_2304261874.wav	D:\\hc--document\\all text\\P8_medical\\thesis_dataset\\use_wav_raw\\674567771\\2304261874.wav	0	2	[1.6536991596221924, 2.164851427078247, 1.79034423828125, 1.2305293083190918, 0.7327157855033875, 1.5561025142669678]	fn	0	1
219	219	85	general	cy_671610273_2241801158.wav	D:\\hc--document\\all text\\P8_medical\\thesis_dataset\\use_wav_raw\\671610273\\2241801158.wav	0	0	[2.6162643432617188, 1.208216905593872, 1.674973964691162, 1.988629698753357, 2.0710134506225586, 1.3898664712905884]	general	1	0
220	220	301	wz	dx_88164185_28089482.wav	D:\\hc--document\\all text\\P8_medical\\thesis_dataset\\use_wav_raw\\88164185\\28089482.wav	0	3	[2.3389317989349365, 0.9857940673828125, 1.3549137115478516, 2.158413887023926, 1.531142234802246, 1.3358194828033447]	general	0	0
221	221	694	wz	dx_90887975_30374429.wav	D:\\hc--document\\all text\\P8_medical\\thesis_dataset\\use_wav_raw\\90887975\\30374429.wav	0	3	[2.367940664291382, 1.1121023893356323, 1.554328441619873, 2.0945186614990234, 1.7760944366455078, 1.234732985496521]	general	0	0
222	222	1689	jd	dx_42783006_10913746.wav	D:\\hc--document\\all text\\P8_medical\\thesis_dataset\\use_wav_raw\\42783006\\10913746.wav	0	2	[2.066652774810791, 1.9927892684936523, 1.8604013919830322, 1.5736829042434692, 0.8746036291122437, 1.8159384727478027]	general	0	0
223	223	863	yl	cy_691806605_2675031612.wav	D:\\hc--document\\all text\\P8_medical\\thesis_dataset\\use_wav_raw\\691806605\\2675031612.wav	0	5	[1.7678862810134888, 1.125629186630249, 1.0218173265457153, 1.6783642768859863, 1.2200884819030762, 2.295503854751587]	yl	1	5
224	224	1421	general	dx_92462249_31819509.wav	D:\\hc--document\\all text\\P8_medical\\thesis_dataset\\use_wav_raw\\92462249\\31819509.wav	0	0	[2.0624170303344727, 2.5939126014709473, 2.120985269546509, 1.590511441230774, 1.1465177536010742, 1.2676981687545776]	fn	0	1
225	225	1737	jd	cy_724223711_3389579617.wav	D:\\hc--document\\all text\\P8_medical\\thesis_dataset\\use_wav_raw\\724223711\\3389579617.wav	0	2	[2.0470826625823975, 1.8684394359588623, 2.039764881134033, 1.798985481262207, 1.1563223600387573, 0.9773064255714417]	general	0	0
226	226	1779	general	dx_90524113_29480546.wav	D:\\hc--document\\all text\\P8_medical\\thesis_dataset\\use_wav_raw\\90524113\\29480546.wav	0	0	[2.10158109664917, 1.5361826419830322, 1.6409015655517578, 1.6291667222976685, 1.2993887662887573, 1.6661897897720337]	general	1	0
227	227	1562	general	cy_668900069_2185888476.wav	D:\\hc--document\\all text\\P8_medical\\thesis_dataset\\use_wav_raw\\668900069\\2185888476.wav	0	0	[2.6878609657287598, 1.160365104675293, 1.1915911436080933, 2.3797333240509033, 1.9007633924484253, 1.5793741941452026]	general	1	0
228	228	981	fn	dx_54326928_14435966.wav	D:\\hc--document\\all text\\P8_medical\\thesis_dataset\\use_wav_raw\\54326928\\14435966.wav	0	1	[2.222479820251465, 1.0890318155288696, 0.8106886148452759, 2.19708251953125, 1.5405200719833374, 2.1808149814605713]	general	0	0
229	229	1014	rouhe	cy_715870668_3194561052.wav	D:\\hc--document\\all text\\P8_medical\\thesis_dataset\\use_wav_raw\\715870668\\3194561052.wav	0	4	[3.08050799369812, 0.6692768335342407, 1.457893967628479, 2.2393157482147217, 2.6461455821990967, 0.8235234022140503]	general	0	0
230	230	1262	yl	dx_87139441_26877361.wav	D:\\hc--document\\all text\\P8_medical\\thesis_dataset\\use_wav_raw\\87139441\\26877361.wav	0	5	[1.9627861976623535, 2.2054519653320312, 1.0823371410369873, 1.948294758796692, 0.8255942463874817, 2.7446155548095703]	yl	1	5
231	231	600	fn	dx_90531699_29524345.wav	D:\\hc--document\\all text\\P8_medical\\thesis_dataset\\use_wav_raw\\90531699\\29524345.wav	0	1	[2.079843759536743, 2.1468117237091064, 1.562063455581665, 1.8392443656921387, 0.5780456066131592, 2.0386838912963867]	fn	1	1
232	232	982	jd	cy_724096855_3385753834.wav	D:\\hc--document\\all text\\P8_medical\\thesis_dataset\\use_wav_raw\\724096855\\3385753834.wav	0	2	[1.2275855541229248, 1.8041328191757202, 1.6335073709487915, 1.2095520496368408, 0.7924198508262634, 1.4093778133392334]	fn	0	1
233	233	81	fn	dx_48356152_12671926.wav	D:\\hc--document\\all text\\P8_medical\\thesis_dataset\\use_wav_raw\\48356152\\12671926.wav	0	1	[1.1275107860565186, 3.3815321922302246, 2.3249223232269287, 0.7642285227775574, 0.049425408244132996, 1.5136165618896484]	fn	1	1
234	234	532	general	cy_674323954_2299000992.wav	D:\\hc--document\\all text\\P8_medical\\thesis_dataset\\use_wav_raw\\674323954\\2299000992.wav	0	0	[2.0356321334838867, 0.9980401992797852, 1.012570858001709, 1.625315546989441, 2.197566270828247, 1.9061598777770996]	rouhe	0	4
235	235	518	fn	cy_670975327_2228616590.wav	D:\\hc--document\\all text\\P8_medical\\thesis_dataset\\use_wav_raw\\670975327\\2228616590.wav	0	1	[1.46122145652771, 1.8858158588409424, 1.5214645862579346, 1.3877145051956177, 0.9137130975723267, 1.9195669889450073]	yl	0	5
236	236	340	jd	dx_81387033_23177790.wav	D:\\hc--document\\all text\\P8_medical\\thesis_dataset\\use_wav_raw\\81387033\\23177790.wav	0	2	[2.1450815200805664, 1.6665741205215454, 1.9124035835266113, 1.579341173171997, 1.110247015953064, 1.5244988203048706]	general	0	0
237	237	994	fn	cy_717611825_3235293624.wav	D:\\hc--document\\all text\\P8_medical\\thesis_dataset\\use_wav_raw\\717611825\\3235293624.wav	0	1	[1.5675002336502075, 2.4028868675231934, 1.6418319940567017, 1.2386003732681274, 0.3065827190876007, 2.4128332138061523]	yl	0	5
238	238	387	rouhe	dx_90602630_29426643.wav	D:\\hc--document\\all text\\P8_medical\\thesis_dataset\\use_wav_raw\\90602630\\29426643.wav	0	4	[2.4384989738464355, 0.7055454850196838, 1.3422355651855469, 2.2461206912994385, 1.8670880794525146, 1.1358814239501953]	general	0	0
239	239	507	rouhe	cy_578868452_1685396744.wav	D:\\hc--document\\all text\\P8_medical\\thesis_dataset\\use_wav_raw\\578868452\\1685396744.wav	0	4	[2.2657461166381836, 1.2894171476364136, 1.1594347953796387, 1.7367007732391357, 1.990100383758545, 2.3155195713043213]	yl	0	5
240	240	499	fn	cy_682250053_2469006508.wav	D:\\hc--document\\all text\\P8_medical\\thesis_dataset\\use_wav_raw\\682250053\\2469006508.wav	0	1	[1.266279697418213, 2.599052906036377, 1.917155385017395, 0.660703718662262, 0.589986264705658, 2.242244005203247]	fn	1	1
241	241	1663	yl	cy_714649681_3166482216.wav	D:\\hc--document\\all text\\P8_medical\\thesis_dataset\\use_wav_raw\\714649681\\3166482216.wav	0	5	[2.558319330215454, 1.3923498392105103, 0.6576405167579651, 2.572017192840576, 2.172455072402954, 2.306931257247925]	wz	0	3
242	242	111	general	cy_677459191_2365269458.wav	D:\\hc--document\\all text\\P8_medical\\thesis_dataset\\use_wav_raw\\677459191\\2365269458.wav	0	0	[2.329571008682251, 1.4737545251846313, 1.7173197269439697, 1.6947295665740967, 1.596198558807373, 1.7046351432800293]	general	1	0
243	243	63	yl	cy_692536604_2690848516.wav	D:\\hc--document\\all text\\P8_medical\\thesis_dataset\\use_wav_raw\\692536604\\2690848516.wav	0	5	[1.623365044593811, 1.756801962852478, 0.8879199028015137, 1.565723180770874, 0.9839901924133301, 2.875859498977661]	yl	1	5
244	244	1769	fn	cy_723623232_3374737823.wav	D:\\hc--document\\all text\\P8_medical\\thesis_dataset\\use_wav_raw\\723623232\\3374737823.wav	0	1	[1.1730058193206787, 2.191397190093994, 1.5055830478668213, 1.1201156377792358, 0.17284364998340607, 2.161222219467163]	fn	1	1
245	245	175	general	cy_231638915_396766914.wav	D:\\hc--document\\all text\\P8_medical\\thesis_dataset\\use_wav_raw\\231638915\\396766914.wav	0	0	[1.2330900430679321, 4.726290702819824, 4.096351146697998, 0.00775980856269598, 0.16781578958034515, 0.25182294845581055]	fn	0	1
246	246	200	yl	dx_45581028_11690750.wav	D:\\hc--document\\all text\\P8_medical\\thesis_dataset\\use_wav_raw\\45581028\\11690750.wav	0	5	[1.263450264930725, 2.3656182289123535, 1.4402148723602295, 1.0949522256851196, 0.37721511721611023, 2.7859721183776855]	yl	1	5
247	247	821	yl	cy_669782030_2203917866.wav	D:\\hc--document\\all text\\P8_medical\\thesis_dataset\\use_wav_raw\\669782030\\2203917866.wav	0	5	[1.0829826593399048, 2.8684189319610596, 1.8355594873428345, 0.9627700448036194, 0.0, 2.57955002784729]	fn	0	1
248	248	835	jd	cy_722168333_3339564897.wav	D:\\hc--document\\all text\\P8_medical\\thesis_dataset\\use_wav_raw\\722168333\\3339564897.wav	0	2	[2.385315418243408, 1.3394731283187866, 2.0591166019439697, 1.639135479927063, 1.6555678844451904, 0.5615835785865784]	general	0	0
249	249	1159	jd	cy_722007951_3336601462.wav	D:\\hc--document\\all text\\P8_medical\\thesis_dataset\\use_wav_raw\\722007951\\3336601462.wav	0	2	[1.3235267400741577, 1.6917654275894165, 1.1751595735549927, 1.365990400314331, 0.5585745573043823, 2.3963258266448975]	yl	0	5
250	250	235	general	cy_640797461_2013377105.wav	D:\\hc--document\\all text\\P8_medical\\thesis_dataset\\use_wav_raw\\640797461\\2013377105.wav	0	0	[2.4351303577423096, 1.4831410646438599, 1.65031898021698, 1.5060838460922241, 2.0759623050689697, 1.6609904766082764]	general	1	0
251	251	1038	general	dx_89505854_32243195.wav	D:\\hc--document\\all text\\P8_medical\\thesis_dataset\\use_wav_raw\\89505854\\32243195.wav	0	0	[2.0023324489593506, 0.7378393411636353, 1.007171630859375, 1.9094866514205933, 1.7134411334991455, 1.8539880514144897]	general	1	0
252	252	1501	wz	dx_87048170_26355219.wav	D:\\hc--document\\all text\\P8_medical\\thesis_dataset\\use_wav_raw\\87048170\\26355219.wav	0	3	[2.708949565887451, 0.7252412438392639, 0.8779588937759399, 2.744961977005005, 2.3382210731506348, 1.2747341394424438]	wz	1	3
253	253	1288	fn	cy_720202026_3295439297.wav	D:\\hc--document\\all text\\P8_medical\\thesis_dataset\\use_wav_raw\\720202026\\3295439297.wav	0	1	[1.4037020206451416, 2.388822078704834, 1.5986318588256836, 1.2731913328170776, 0.39468932151794434, 2.556539535522461]	yl	0	5
254	254	935	general	dx_90857370_29846242.wav	D:\\hc--document\\all text\\P8_medical\\thesis_dataset\\use_wav_raw\\90857370\\29846242.wav	0	0	[2.0119829177856445, 1.6530143022537231, 1.4586526155471802, 1.8858451843261719, 1.1708093881607056, 2.0971248149871826]	yl	0	5
255	255	109	jd	dx_84002155_30493501.wav	D:\\hc--document\\all text\\P8_medical\\thesis_dataset\\use_wav_raw\\84002155\\30493501.wav	0	2	[2.676807165145874, 1.3713831901550293, 0.9821694493293762, 2.6344358921051025, 1.834825038909912, 2.194075584411621]	general	0	0
256	256	154	general	cy_178002072_263063240.wav	D:\\hc--document\\all text\\P8_medical\\thesis_dataset\\use_wav_raw\\178002072\\263063240.wav	0	0	[2.496211528778076, 1.3646464347839355, 1.5469168424606323, 2.03391432762146, 1.6731804609298706, 1.8571170568466187]	general	1	0
257	257	1592	fn	cy_709863616_3069958162.wav	D:\\hc--document\\all text\\P8_medical\\thesis_dataset\\use_wav_raw\\709863616\\3069958162.wav	0	1	[2.075268030166626, 1.6163554191589355, 1.3965635299682617, 1.7538771629333496, 0.8383500576019287, 2.089984893798828]	yl	0	5
258	258	1492	fn	cy_719729442_3284966700.wav	D:\\hc--document\\all text\\P8_medical\\thesis_dataset\\use_wav_raw\\719729442\\3284966700.wav	0	1	[1.7770414352416992, 1.7268216609954834, 1.4038465023040771, 1.5491654872894287, 1.022711992263794, 2.3599934577941895]	yl	0	5
259	259	1034	rouhe	dx_89688608_29283668.wav	D:\\hc--document\\all text\\P8_medical\\thesis_dataset\\use_wav_raw\\89688608\\29283668.wav	0	4	[2.2860867977142334, 0.5749372839927673, 0.8400489091873169, 2.1839606761932373, 2.1355135440826416, 1.7355434894561768]	general	0	0
260	260	1028	fn	dx_84251808_26963257.wav	D:\\hc--document\\all text\\P8_medical\\thesis_dataset\\use_wav_raw\\84251808\\26963257.wav	0	1	[0.605652391910553, 4.927696228027344, 3.667731761932373, 0.0, 0.0, 0.7022753953933716]	fn	1	1
261	261	1448	wz	dx_90476239_29205955.wav	D:\\hc--document\\all text\\P8_medical\\thesis_dataset\\use_wav_raw\\90476239\\29205955.wav	0	3	[2.2964653968811035, 1.376854658126831, 1.7545568943023682, 1.861000895500183, 2.048705577850342, 0.8210165500640869]	general	0	0
262	262	581	fn	cy_638183504_1999456325.wav	D:\\hc--document\\all text\\P8_medical\\thesis_dataset\\use_wav_raw\\638183504\\1999456325.wav	0	1	[1.7488049268722534, 1.8411657810211182, 1.3921735286712646, 1.6135917901992798, 0.5922430157661438, 2.3797860145568848]	yl	0	5
263	263	857	rouhe	dx_89256673_31477842.wav	D:\\hc--document\\all text\\P8_medical\\thesis_dataset\\use_wav_raw\\89256673\\31477842.wav	0	4	[1.9611148834228516, 1.2294354438781738, 1.2040921449661255, 1.8768799304962158, 1.419537901878357, 2.07767391204834]	yl	0	5
264	264	357	yl	cy_720922051_3312582145.wav	D:\\hc--document\\all text\\P8_medical\\thesis_dataset\\use_wav_raw\\720922051\\3312582145.wav	0	5	[2.3977713584899902, 0.5796716213226318, 1.1701432466506958, 1.7348827123641968, 3.163055896759033, 1.3475148677825928]	rouhe	0	4
265	265	872	wz	cy_557725682_1575050687.wav	D:\\hc--document\\all text\\P8_medical\\thesis_dataset\\use_wav_raw\\557725682\\1575050687.wav	0	3	[2.1905999183654785, 1.2887098789215088, 1.8216646909713745, 1.4499033689498901, 1.9354323148727417, 1.1460483074188232]	general	0	0
266	266	854	fn	cy_714315642_3158426031.wav	D:\\hc--document\\all text\\P8_medical\\thesis_dataset\\use_wav_raw\\714315642\\3158426031.wav	0	1	[1.1151877641677856, 2.2618608474731445, 1.9028385877609253, 0.6417897343635559, 0.39755338430404663, 1.8186407089233398]	fn	1	1
267	267	843	fn	cy_679965519_2419859336.wav	D:\\hc--document\\all text\\P8_medical\\thesis_dataset\\use_wav_raw\\679965519\\2419859336.wav	0	1	[1.5806913375854492, 1.6542537212371826, 2.074380397796631, 0.8884950280189514, 1.04500412940979, 1.371631145477295]	jd	0	2
268	268	1147	wz	cy_167014927_236437646.wav	D:\\hc--document\\all text\\P8_medical\\thesis_dataset\\use_wav_raw\\167014927\\236437646.wav	0	3	[3.033100128173828, 1.510767936706543, 1.390267014503479, 2.5303711891174316, 2.2337331771850586, 1.8168691396713257]	general	0	0
269	269	325	fn	cy_678157101_2380279658.wav	D:\\hc--document\\all text\\P8_medical\\thesis_dataset\\use_wav_raw\\678157101\\2380279658.wav	0	1	[1.599960446357727, 1.9801157712936401, 1.8816174268722534, 1.093949317932129, 0.7463476061820984, 1.7329944372177124]	fn	1	1
270	270	1773	yl	dx_89859674_28625320.wav	D:\\hc--document\\all text\\P8_medical\\thesis_dataset\\use_wav_raw\\89859674\\28625320.wav	0	5	[2.212692975997925, 1.7231073379516602, 1.1151835918426514, 1.9630059003829956, 1.7334598302841187, 2.463531732559204]	yl	1	5
271	271	496	yl	cy_628762791_1947990233.wav	D:\\hc--document\\all text\\P8_medical\\thesis_dataset\\use_wav_raw\\628762791\\1947990233.wav	0	5	[1.9807201623916626, 1.3846421241760254, 1.107046127319336, 1.8463940620422363, 1.308029055595398, 2.364142894744873]	yl	1	5
272	272	828	wz	cy_687532443_2583756114.wav	D:\\hc--document\\all text\\P8_medical\\thesis_dataset\\use_wav_raw\\687532443\\2583756114.wav	0	3	[2.493515729904175, 0.7167268395423889, 0.5209624767303467, 2.3689539432525635, 2.5278453826904297, 2.3154563903808594]	rouhe	0	4
273	273	604	wz	dx_87010433_26178295.wav	D:\\hc--document\\all text\\P8_medical\\thesis_dataset\\use_wav_raw\\87010433\\26178295.wav	0	3	[2.485780715942383, 0.5712370276451111, 1.263280987739563, 2.3288705348968506, 2.1482880115509033, 1.1234310865402222]	general	0	0
274	274	380	rouhe	cy_717330981_3228284513.wav	D:\\hc--document\\all text\\P8_medical\\thesis_dataset\\use_wav_raw\\717330981\\3228284513.wav	0	4	[2.7741525173187256, 0.30563169717788696, 0.7464450001716614, 2.3197290897369385, 3.1083483695983887, 1.1809076070785522]	rouhe	1	4
275	275	1370	wz	cy_722937484_3357845896.wav	D:\\hc--document\\all text\\P8_medical\\thesis_dataset\\use_wav_raw\\722937484\\3357845896.wav	0	3	[2.708899974822998, 0.6309537291526794, 1.3559017181396484, 2.606994390487671, 1.8335001468658447, 0.6250211000442505]	general	0	0
276	276	1651	rouhe	cy_711399245_3100341250.wav	D:\\hc--document\\all text\\P8_medical\\thesis_dataset\\use_wav_raw\\711399245\\3100341250.wav	0	4	[2.7774479389190674, 0.0, 0.8284757137298584, 2.1522622108459473, 3.6057403087615967, 0.7549992203712463]	rouhe	1	4
277	277	427	rouhe	cy_714480587_3162254616.wav	D:\\hc--document\\all text\\P8_medical\\thesis_dataset\\use_wav_raw\\714480587\\3162254616.wav	0	4	[1.4579761028289795, 1.6904841661453247, 1.1483213901519775, 1.293250560760498, 0.7533378601074219, 2.9098007678985596]	yl	0	5
278	278	809	fn	cy_676829726_2352892022.wav	D:\\hc--document\\all text\\P8_medical\\thesis_dataset\\use_wav_raw\\676829726\\2352892022.wav	0	1	[1.3590859174728394, 2.4534544944763184, 1.7218878269195557, 0.9335924983024597, 0.36076733469963074, 2.348968744277954]	fn	1	1
279	279	625	fn	cy_679263680_2404295116.wav	D:\\hc--document\\all text\\P8_medical\\thesis_dataset\\use_wav_raw\\679263680\\2404295116.wav	0	1	[2.236255168914795, 1.5357580184936523, 1.0959619283676147, 2.0165886878967285, 1.486956238746643, 2.5244765281677246]	yl	0	5
280	280	1508	rouhe	cy_668274596_2173061324.wav	D:\\hc--document\\all text\\P8_medical\\thesis_dataset\\use_wav_raw\\668274596\\2173061324.wav	0	4	[2.5009374618530273, 1.1396480798721313, 1.2071411609649658, 2.0642948150634766, 2.2209126949310303, 1.7209833860397339]	general	0	0
281	281	1488	fn	cy_671010187_2229322294.wav	D:\\hc--document\\all text\\P8_medical\\thesis_dataset\\use_wav_raw\\671010187\\2229322294.wav	0	1	[1.6896394491195679, 1.9555888175964355, 2.3565475940704346, 0.9252284169197083, 1.4335769414901733, 0.7728506922721863]	jd	0	2
282	282	308	jd	cy_720134895_3293790264.wav	D:\\hc--document\\all text\\P8_medical\\thesis_dataset\\use_wav_raw\\720134895\\3293790264.wav	0	2	[1.8037097454071045, 1.5443776845932007, 2.105769634246826, 1.0057182312011719, 1.5523110628128052, 0.7440267205238342]	jd	1	2
283	283	1247	jd	cy_724418280_3392933683.wav	D:\\hc--document\\all text\\P8_medical\\thesis_dataset\\use_wav_raw\\724418280\\3392933683.wav	0	2	[1.3005602359771729, 1.708903431892395, 1.5469483137130737, 1.3949326276779175, 0.7495259046554565, 1.5555082559585571]	fn	0	1
284	284	691	jd	cy_674296546_2298440810.wav	D:\\hc--document\\all text\\P8_medical\\thesis_dataset\\use_wav_raw\\674296546\\2298440810.wav	0	2	[2.121851682662964, 1.795648455619812, 1.7798720598220825, 1.5096094608306885, 1.3125873804092407, 1.8729408979415894]	general	0	0
285	285	148	yl	dx_92496854_31971537.wav	D:\\hc--document\\all text\\P8_medical\\thesis_dataset\\use_wav_raw\\92496854\\31971537.wav	0	5	[1.9263484477996826, 1.4156824350357056, 1.5475913286209106, 1.6971440315246582, 1.0827893018722534, 1.7672638893127441]	general	0	0
286	286	838	rouhe	cy_682776396_2480656528.wav	D:\\hc--document\\all text\\P8_medical\\thesis_dataset\\use_wav_raw\\682776396\\2480656528.wav	0	4	[1.886724829673767, 1.2887663841247559, 1.7056243419647217, 1.5202265977859497, 1.6132177114486694, 1.1301963329315186]	general	0	0
287	287	1144	rouhe	cy_724337314_3391415371.wav	D:\\hc--document\\all text\\P8_medical\\thesis_dataset\\use_wav_raw\\724337314\\3391415371.wav	0	4	[3.060290813446045, 0.3808848559856415, 0.5353901386260986, 3.188616991043091, 2.7098703384399414, 1.163631796836853]	wz	0	3
288	288	958	general	cy_684210998_2512301356.wav	D:\\hc--document\\all text\\P8_medical\\thesis_dataset\\use_wav_raw\\684210998\\2512301356.wav	0	0	[2.327193260192871, 1.1044732332229614, 0.950414776802063, 2.434462547302246, 1.4871373176574707, 2.1493890285491943]	wz	0	3
289	289	1164	jd	cy_719319967_3274458337.wav	D:\\hc--document\\all text\\P8_medical\\thesis_dataset\\use_wav_raw\\719319967\\3274458337.wav	0	2	[1.5420724153518677, 2.4616501331329346, 2.516456365585327, 0.6173645257949829, 0.8913629055023193, 0.8755911588668823]	jd	1	2
290	290	1353	fn	dx_89119199_27767943.wav	D:\\hc--document\\all text\\P8_medical\\thesis_dataset\\use_wav_raw\\89119199\\27767943.wav	0	1	[0.3885268568992615, 4.934788703918457, 3.14475154876709, 0.087886743247509, 0.0, 1.527862787246704]	fn	1	1
291	291	1032	fn	cy_675784808_2329833612.wav	D:\\hc--document\\all text\\P8_medical\\thesis_dataset\\use_wav_raw\\675784808\\2329833612.wav	0	1	[1.5475553274154663, 2.073484182357788, 1.7134703397750854, 1.0902529954910278, 0.9985391497612, 1.9805060625076294]	fn	1	1
292	292	768	wz	cy_684346641_2515340536.wav	D:\\hc--document\\all text\\P8_medical\\thesis_dataset\\use_wav_raw\\684346641\\2515340536.wav	0	3	[2.258209466934204, 0.7614846229553223, 0.6828187704086304, 2.3258047103881836, 1.9590234756469727, 1.8827733993530273]	wz	1	3
293	293	1740	fn	cy_557354795_1573266251.wav	D:\\hc--document\\all text\\P8_medical\\thesis_dataset\\use_wav_raw\\557354795\\1573266251.wav	0	1	[1.2488563060760498, 2.5286154747009277, 2.146002769470215, 0.62335604429245, 0.739712655544281, 1.3688299655914307]	fn	1	1
294	294	595	general	cy_717083340_3223857401.wav	D:\\hc--document\\all text\\P8_medical\\thesis_dataset\\use_wav_raw\\717083340\\3223857401.wav	0	0	[1.2064287662506104, 2.099902391433716, 1.6272724866867065, 1.1207846403121948, 0.43992000818252563, 1.9988305568695068]	fn	0	1
295	295	1669	rouhe	cy_718792605_3262834370.wav	D:\\hc--document\\all text\\P8_medical\\thesis_dataset\\use_wav_raw\\718792605\\3262834370.wav	0	4	[3.3780388832092285, 0.2849365472793579, 1.3439823389053345, 2.466479539871216, 3.4190874099731445, 0.06313445419073105]	rouhe	1	4
296	296	1518	fn	cy_683374276_2495081380.wav	D:\\hc--document\\all text\\P8_medical\\thesis_dataset\\use_wav_raw\\683374276\\2495081380.wav	0	1	[2.0373246669769287, 1.6770713329315186, 1.4879685640335083, 1.719138264656067, 1.1348235607147217, 2.150006055831909]	yl	0	5
297	297	788	rouhe	cy_716901975_3220117556.wav	D:\\hc--document\\all text\\P8_medical\\thesis_dataset\\use_wav_raw\\716901975\\3220117556.wav	0	4	[2.7959389686584473, 0.056253958493471146, 0.6017817854881287, 2.4047842025756836, 3.55326771736145, 1.202484369277954]	rouhe	1	4
298	298	525	rouhe	cy_718109112_3247782714.wav	D:\\hc--document\\all text\\P8_medical\\thesis_dataset\\use_wav_raw\\718109112\\3247782714.wav	0	4	[2.804184675216675, 0.3475562036037445, 1.0015530586242676, 2.323596954345703, 3.2165822982788086, 0.9867742657661438]	rouhe	1	4
299	299	1566	rouhe	cy_678973671_2397938898.wav	D:\\hc--document\\all text\\P8_medical\\thesis_dataset\\use_wav_raw\\678973671\\2397938898.wav	0	4	[1.984345555305481, 1.5654115676879883, 1.5196000337600708, 1.6276618242263794, 0.9771696329116821, 2.060957670211792]	yl	0	5
300	300	260	rouhe	cy_569701410_1635925481.wav	D:\\hc--document\\all text\\P8_medical\\thesis_dataset\\use_wav_raw\\569701410\\1635925481.wav	0	4	[2.3300390243530273, 0.8246222138404846, 1.0369019508361816, 2.148195743560791, 1.9536128044128418, 1.787077784538269]	general	0	0
301	301	1455	rouhe	cy_705589852_2980479842.wav	D:\\hc--document\\all text\\P8_medical\\thesis_dataset\\use_wav_raw\\705589852\\2980479842.wav	0	4	[2.7027080059051514, 0.36369451880455017, 0.8438754081726074, 2.1708366870880127, 2.9892513751983643, 1.420793890953064]	rouhe	1	4
302	302	1554	general	dx_90981972_29887152.wav	D:\\hc--document\\all text\\P8_medical\\thesis_dataset\\use_wav_raw\\90981972\\29887152.wav	0	0	[2.5759549140930176, 0.994549572467804, 1.2882276773452759, 2.1639645099639893, 1.9752254486083984, 1.4005504846572876]	general	1	0
303	303	1714	yl	dx_90703386_29687526.wav	D:\\hc--document\\all text\\P8_medical\\thesis_dataset\\use_wav_raw\\90703386\\29687526.wav	0	5	[1.585654616355896, 2.115570306777954, 1.5295436382293701, 1.247923493385315, 0.6370392441749573, 2.3142762184143066]	yl	1	5
304	304	662	jd	cy_9823952_8902461.wav	D:\\hc--document\\all text\\P8_medical\\thesis_dataset\\use_wav_raw\\9823952\\8902461.wav	0	2	[1.7487103939056396, 1.6884193420410156, 2.1002960205078125, 0.8362735509872437, 1.2119842767715454, 1.155618667602539]	jd	1	2
305	305	1082	wz	cy_720824072_3309509147.wav	D:\\hc--document\\all text\\P8_medical\\thesis_dataset\\use_wav_raw\\720824072\\3309509147.wav	0	3	[2.160872459411621, 0.4835789203643799, 0.7738457918167114, 2.582878351211548, 1.6340659856796265, 1.0515168905258179]	wz	1	3
306	306	939	general	cy_724394410_3393030175.wav	D:\\hc--document\\all text\\P8_medical\\thesis_dataset\\use_wav_raw\\724394410\\3393030175.wav	0	0	[3.2796754837036133, 0.0, 0.7077993154525757, 2.6519129276275635, 4.08855676651001, 0.4497687816619873]	rouhe	0	4
307	307	1444	wz	cy_724781603_3401549997.wav	D:\\hc--document\\all text\\P8_medical\\thesis_dataset\\use_wav_raw\\724781603\\3401549997.wav	0	3	[2.145134687423706, 0.7856839299201965, 0.4273483157157898, 2.5543644428253174, 1.8059213161468506, 2.3194360733032227]	wz	1	3
308	308	627	rouhe	cy_714107978_3153998281.wav	D:\\hc--document\\all text\\P8_medical\\thesis_dataset\\use_wav_raw\\714107978\\3153998281.wav	0	4	[2.562321186065674, 0.5412679314613342, 0.85077965259552, 2.277111768722534, 2.8161094188690186, 1.3516765832901]	rouhe	1	4
309	309	1163	rouhe	cy_703444340_2928317668.wav	D:\\hc--document\\all text\\P8_medical\\thesis_dataset\\use_wav_raw\\703444340\\2928317668.wav	0	4	[2.9178617000579834, 0.2455550879240036, 1.573157548904419, 1.757110834121704, 3.4096481800079346, 0.5020141005516052]	rouhe	1	4
310	310	1513	yl	cy_689474307_2626046936.wav	D:\\hc--document\\all text\\P8_medical\\thesis_dataset\\use_wav_raw\\689474307\\2626046936.wav	0	5	[1.3998353481292725, 1.3956655263900757, 1.102881908416748, 1.2233757972717285, 1.0201504230499268, 2.3645219802856445]	yl	1	5
311	311	800	wz	cy_696816418_2781361922.wav	D:\\hc--document\\all text\\P8_medical\\thesis_dataset\\use_wav_raw\\696816418\\2781361922.wav	0	3	[2.201899290084839, 0.9944101572036743, 0.9642348885536194, 2.0979807376861572, 1.4836509227752686, 1.8609545230865479]	general	0	0
312	312	508	yl	dx_90868904_30243397.wav	D:\\hc--document\\all text\\P8_medical\\thesis_dataset\\use_wav_raw\\90868904\\30243397.wav	0	5	[2.0127594470977783, 1.9636878967285156, 1.3814119100570679, 1.6656895875930786, 1.3163490295410156, 2.262070417404175]	yl	1	5
313	313	510	yl	cy_723261882_3365421612.wav	D:\\hc--document\\all text\\P8_medical\\thesis_dataset\\use_wav_raw\\723261882\\3365421612.wav	0	5	[1.7866147756576538, 1.7604914903640747, 1.1769086122512817, 1.9560045003890991, 0.6521222591400146, 2.308516025543213]	yl	1	5
314	314	214	fn	cy_688617282_2607351898.wav	D:\\hc--document\\all text\\P8_medical\\thesis_dataset\\use_wav_raw\\688617282\\2607351898.wav	0	1	[1.4356240034103394, 2.266817092895508, 1.8961620330810547, 1.0200061798095703, 0.6125613451004028, 1.8028758764266968]	fn	1	1
315	315	1089	general	dx_86293751_24754292.wav	D:\\hc--document\\all text\\P8_medical\\thesis_dataset\\use_wav_raw\\86293751\\24754292.wav	0	0	[2.7959115505218506, 1.1626633405685425, 1.5998986959457397, 2.2442097663879395, 2.1045496463775635, 1.3843132257461548]	general	1	0
316	316	1358	yl	cy_714646789_3166249499.wav	D:\\hc--document\\all text\\P8_medical\\thesis_dataset\\use_wav_raw\\714646789\\3166249499.wav	0	5	[1.379142165184021, 1.9498600959777832, 1.1128915548324585, 1.3866705894470215, 0.44518962502479553, 2.878190279006958]	yl	1	5
317	317	950	general	dx_88165063_28098061.wav	D:\\hc--document\\all text\\P8_medical\\thesis_dataset\\use_wav_raw\\88165063\\28098061.wav	0	0	[2.271454095840454, 1.074433445930481, 1.527712106704712, 2.0165836811065674, 1.5926618576049805, 1.2073945999145508]	general	1	0
318	318	1598	jd	cy_696855598_2781371748.wav	D:\\hc--document\\all text\\P8_medical\\thesis_dataset\\use_wav_raw\\696855598\\2781371748.wav	0	2	[2.48576021194458, 1.2735826969146729, 2.1733360290527344, 1.3903688192367554, 2.086578130722046, 0.6842161417007446]	general	0	0
319	319	116	wz	cy_684042881_2508663428.wav	D:\\hc--document\\all text\\P8_medical\\thesis_dataset\\use_wav_raw\\684042881\\2508663428.wav	0	3	[1.909615159034729, 0.9937953352928162, 0.615837574005127, 2.1454501152038574, 1.4868078231811523, 2.5091474056243896]	yl	0	5
320	320	202	jd	cy_165279590_231853607.wav	D:\\hc--document\\all text\\P8_medical\\thesis_dataset\\use_wav_raw\\165279590\\231853607.wav	0	2	[1.7549906969070435, 1.9359920024871826, 2.001422643661499, 0.986502468585968, 1.2865402698516846, 1.5180851221084595]	jd	1	2
321	321	887	yl	dx_87238779_25051491.wav	D:\\hc--document\\all text\\P8_medical\\thesis_dataset\\use_wav_raw\\87238779\\25051491.wav	0	5	[1.8935751914978027, 2.2584192752838135, 1.00588858127594, 1.8490605354309082, 1.008431315422058, 3.226644992828369]	yl	1	5
322	322	659	jd	dx_78721679_22426977.wav	D:\\hc--document\\all text\\P8_medical\\thesis_dataset\\use_wav_raw\\78721679\\22426977.wav	0	2	[2.3906161785125732, 1.6239093542099, 1.9013762474060059, 1.4786384105682373, 1.7151657342910767, 1.5011297464370728]	general	0	0
323	323	772	wz	dx_51539147_13513937.wav	D:\\hc--document\\all text\\P8_medical\\thesis_dataset\\use_wav_raw\\51539147\\13513937.wav	0	3	[2.7220277786254883, 1.0238368511199951, 0.9729377627372742, 2.832852602005005, 2.061161994934082, 1.5068652629852295]	wz	1	3
324	324	475	yl	dx_57593707_15586735.wav	D:\\hc--document\\all text\\P8_medical\\thesis_dataset\\use_wav_raw\\57593707\\15586735.wav	0	5	[1.7591627836227417, 1.5523865222930908, 1.1695135831832886, 1.6121000051498413, 0.9661657810211182, 2.567966938018799]	yl	1	5
325	325	1143	jd	cy_717345053_3229363611.wav	D:\\hc--document\\all text\\P8_medical\\thesis_dataset\\use_wav_raw\\717345053\\3229363611.wav	0	2	[1.1781734228134155, 1.999977707862854, 1.823408842086792, 1.017681360244751, 0.597247838973999, 1.514919638633728]	fn	0	1
326	326	1619	general	cy_711443760_3101068936.wav	D:\\hc--document\\all text\\P8_medical\\thesis_dataset\\use_wav_raw\\711443760\\3101068936.wav	0	0	[2.60968279838562, 0.40173816680908203, 0.9315854907035828, 2.0657944679260254, 2.8949081897735596, 1.2957041263580322]	rouhe	0	4
327	327	408	general	cy_720725047_3306719914.wav	D:\\hc--document\\all text\\P8_medical\\thesis_dataset\\use_wav_raw\\720725047\\3306719914.wav	0	0	[3.0503978729248047, 1.1342617273330688, 1.0882679224014282, 2.394672155380249, 2.9988577365875244, 1.547421932220459]	general	1	0
328	328	266	wz	cy_720748709_3308734289.wav	D:\\hc--document\\all text\\P8_medical\\thesis_dataset\\use_wav_raw\\720748709\\3308734289.wav	0	3	[2.4213294982910156, 0.6421627998352051, 0.7304344773292542, 2.7743427753448486, 1.7557368278503418, 1.563224196434021]	wz	1	3
329	329	227	general	dx_89120853_27780727.wav	D:\\hc--document\\all text\\P8_medical\\thesis_dataset\\use_wav_raw\\89120853\\27780727.wav	0	0	[2.339916467666626, 1.3460233211517334, 0.9108913540840149, 2.2758381366729736, 1.6761457920074463, 2.280000686645508]	general	1	0
330	330	324	rouhe	cy_715608565_3189007481.wav	D:\\hc--document\\all text\\P8_medical\\thesis_dataset\\use_wav_raw\\715608565\\3189007481.wav	0	4	[2.2159581184387207, 0.8555321097373962, 0.7817330360412598, 2.29237961769104, 1.6278995275497437, 2.0355401039123535]	wz	0	3
331	331	1097	rouhe	cy_724050512_3383989705.wav	D:\\hc--document\\all text\\P8_medical\\thesis_dataset\\use_wav_raw\\724050512\\3383989705.wav	0	4	[2.7049624919891357, 0.4076995849609375, 0.6916393041610718, 2.404602289199829, 2.957941770553589, 1.5864735841751099]	rouhe	1	4
332	332	830	general	cy_724596878_3393649036.wav	D:\\hc--document\\all text\\P8_medical\\thesis_dataset\\use_wav_raw\\724596878\\3393649036.wav	0	0	[2.3913156986236572, 0.7332227230072021, 1.1862901449203491, 1.76809561252594, 2.1916325092315674, 1.3750967979431152]	general	1	0
333	333	1735	wz	cy_715069070_3176003058.wav	D:\\hc--document\\all text\\P8_medical\\thesis_dataset\\use_wav_raw\\715069070\\3176003058.wav	0	3	[2.279611110687256, 0.9735940098762512, 1.154930830001831, 2.0160088539123535, 1.7042056322097778, 1.728506088256836]	general	0	0
334	334	1489	wz	dx_75388257_21267395.wav	D:\\hc--document\\all text\\P8_medical\\thesis_dataset\\use_wav_raw\\75388257\\21267395.wav	0	3	[2.281527519226074, 0.7633953094482422, 0.636256992816925, 2.6342358589172363, 1.7880357503890991, 2.0383460521698]	wz	1	3
335	335	426	yl	dx_90846377_29784492.wav	D:\\hc--document\\all text\\P8_medical\\thesis_dataset\\use_wav_raw\\90846377\\29784492.wav	0	5	[1.8904175758361816, 1.493524193763733, 0.9466342329978943, 1.6239017248153687, 1.6420466899871826, 2.6797733306884766]	yl	1	5
336	336	429	wz	cy_705249812_2970855652.wav	D:\\hc--document\\all text\\P8_medical\\thesis_dataset\\use_wav_raw\\705249812\\2970855652.wav	0	3	[2.4864609241485596, 0.44462794065475464, 0.4156953990459442, 2.948024272918701, 1.9992085695266724, 1.7118417024612427]	wz	1	3
337	337	1084	general	cy_710544297_3083726029.wav	D:\\hc--document\\all text\\P8_medical\\thesis_dataset\\use_wav_raw\\710544297\\3083726029.wav	0	0	[2.187535524368286, 0.8593119382858276, 1.3173034191131592, 1.7929846048355103, 1.6401872634887695, 1.3602136373519897]	general	1	0
338	338	1319	rouhe	cy_676607237_2346910710.wav	D:\\hc--document\\all text\\P8_medical\\thesis_dataset\\use_wav_raw\\676607237\\2346910710.wav	0	4	[2.8011977672576904, 0.8108398914337158, 1.7902766466140747, 2.11561918258667, 2.4674458503723145, 0.6024240851402283]	general	0	0
339	339	472	yl	cy_685165516_2532353842.wav	D:\\hc--document\\all text\\P8_medical\\thesis_dataset\\use_wav_raw\\685165516\\2532353842.wav	0	5	[1.6925358772277832, 1.3380998373031616, 1.2127797603607178, 1.5487593412399292, 0.995031476020813, 1.8602430820465088]	yl	1	5
340	340	1199	yl	cy_563370633_1602906065.wav	D:\\hc--document\\all text\\P8_medical\\thesis_dataset\\use_wav_raw\\563370633\\1602906065.wav	0	5	[1.9598792791366577, 1.4024263620376587, 0.7551285624504089, 2.1752002239227295, 1.3099911212921143, 2.9084079265594482]	yl	1	5
341	341	1048	wz	cy_594080135_1766260394.wav	D:\\hc--document\\all text\\P8_medical\\thesis_dataset\\use_wav_raw\\594080135\\1766260394.wav	0	3	[2.1148037910461426, 0.8211086988449097, 0.8621848225593567, 2.212165355682373, 1.6996195316314697, 1.8796024322509766]	wz	1	3
342	342	147	rouhe	cy_566097108_1617058052.wav	D:\\hc--document\\all text\\P8_medical\\thesis_dataset\\use_wav_raw\\566097108\\1617058052.wav	0	4	[1.8856709003448486, 1.6206053495407104, 0.9464291334152222, 1.9108365774154663, 1.0269018411636353, 2.934596061706543]	yl	0	5
343	343	987	general	cy_701802966_2891253310.wav	D:\\hc--document\\all text\\P8_medical\\thesis_dataset\\use_wav_raw\\701802966\\2891253310.wav	0	0	[1.888213038444519, 1.2545479536056519, 1.05141282081604, 1.8229339122772217, 1.1757290363311768, 2.071566581726074]	yl	0	5
344	344	875	rouhe	cy_557457733_1573759847.wav	D:\\hc--document\\all text\\P8_medical\\thesis_dataset\\use_wav_raw\\557457733\\1573759847.wav	0	4	[2.1966207027435303, 0.7367005944252014, 1.3763316869735718, 1.641101360321045, 2.2869670391082764, 1.2499347925186157]	rouhe	1	4
345	345	222	yl	cy_632962808_1970830577.wav	D:\\hc--document\\all text\\P8_medical\\thesis_dataset\\use_wav_raw\\632962808\\1970830577.wav	0	5	[1.8213809728622437, 1.4594236612319946, 0.9668946266174316, 1.6677292585372925, 1.1675423383712769, 2.497133255004883]	yl	1	5
346	346	1379	general	dx_57498113_15513710.wav	D:\\hc--document\\all text\\P8_medical\\thesis_dataset\\use_wav_raw\\57498113\\15513710.wav	0	0	[3.143691301345825, 0.794269859790802, 1.3540672063827515, 2.489811420440674, 2.737750768661499, 1.087226390838623]	general	1	0
347	347	1373	jd	dx_54797222_14547171.wav	D:\\hc--document\\all text\\P8_medical\\thesis_dataset\\use_wav_raw\\54797222\\14547171.wav	0	2	[2.050769805908203, 1.7622627019882202, 1.7953757047653198, 1.6459736824035645, 1.3314154148101807, 1.4756057262420654]	general	0	0
348	348	1150	jd	cy_582347865_1703991221.wav	D:\\hc--document\\all text\\P8_medical\\thesis_dataset\\use_wav_raw\\582347865\\1703991221.wav	0	2	[2.187180757522583, 1.6371970176696777, 2.4610815048217773, 1.3385090827941895, 1.3765684366226196, 0.66841059923172]	jd	1	2
349	349	909	rouhe	cy_717761239_3238139748.wav	D:\\hc--document\\all text\\P8_medical\\thesis_dataset\\use_wav_raw\\717761239\\3238139748.wav	0	4	[2.880392551422119, 0.11903934180736542, 1.1900662183761597, 1.8573551177978516, 3.30908203125, 0.600184977054596]	rouhe	1	4
350	350	1311	yl	cy_717112104_3223842846.wav	D:\\hc--document\\all text\\P8_medical\\thesis_dataset\\use_wav_raw\\717112104\\3223842846.wav	0	5	[1.6762734651565552, 1.4112067222595215, 0.8747923970222473, 1.740585207939148, 1.2013603448867798, 2.644684314727783]	yl	1	5
351	351	1210	wz	cy_690111432_2639575104.wav	D:\\hc--document\\all text\\P8_medical\\thesis_dataset\\use_wav_raw\\690111432\\2639575104.wav	0	3	[2.5866479873657227, 0.4841848909854889, 0.6612542867660522, 2.5095536708831787, 2.619875431060791, 1.552525281906128]	rouhe	0	4
352	352	1664	general	dx_89418155_27913531.wav	D:\\hc--document\\all text\\P8_medical\\thesis_dataset\\use_wav_raw\\89418155\\27913531.wav	0	0	[2.2180991172790527, 1.6488758325576782, 1.0333590507507324, 2.0226848125457764, 1.522695779800415, 2.4916739463806152]	yl	0	5
353	353	1364	wz	dx_86952035_25855325.wav	D:\\hc--document\\all text\\P8_medical\\thesis_dataset\\use_wav_raw\\86952035\\25855325.wav	0	3	[2.1877622604370117, 1.1970832347869873, 1.032888650894165, 2.2810041904449463, 1.310453176498413, 2.105863332748413]	wz	1	3
354	354	1187	fn	cy_674288176_2298256550.wav	D:\\hc--document\\all text\\P8_medical\\thesis_dataset\\use_wav_raw\\674288176\\2298256550.wav	0	1	[1.0488752126693726, 2.385021209716797, 1.747048020362854, 0.9357727766036987, 0.0, 2.1879355907440186]	fn	1	1
355	355	1522	rouhe	cy_628685323_1947532604.wav	D:\\hc--document\\all text\\P8_medical\\thesis_dataset\\use_wav_raw\\628685323\\1947532604.wav	0	4	[2.130190372467041, 0.7567082643508911, 1.0404142141342163, 1.8346325159072876, 2.181919574737549, 1.5733318328857422]	rouhe	1	4
356	356	521	jd	dx_91936028_30918011.wav	D:\\hc--document\\all text\\P8_medical\\thesis_dataset\\use_wav_raw\\91936028\\30918011.wav	0	2	[2.194803237915039, 1.1587401628494263, 1.2921483516693115, 1.6703057289123535, 2.221848726272583, 1.8620588779449463]	rouhe	0	4
357	357	180	rouhe	cy_723946961_3380778760.wav	D:\\hc--document\\all text\\P8_medical\\thesis_dataset\\use_wav_raw\\723946961\\3380778760.wav	0	4	[2.9874463081359863, 0.0, 0.17258617281913757, 2.937744617462158, 3.7970802783966064, 1.074069619178772]	rouhe	1	4
358	358	892	general	cy_671188132_2233088288.wav	D:\\hc--document\\all text\\P8_medical\\thesis_dataset\\use_wav_raw\\671188132\\2233088288.wav	0	0	[1.7301915884017944, 1.6965712308883667, 1.2307617664337158, 1.5617241859436035, 0.7738202214241028, 2.6866235733032227]	yl	0	5
359	359	640	general	cy_704438342_2951425164.wav	D:\\hc--document\\all text\\P8_medical\\thesis_dataset\\use_wav_raw\\704438342\\2951425164.wav	0	0	[2.6834938526153564, 0.841920793056488, 1.196325421333313, 2.0862884521484375, 2.6150763034820557, 1.3673685789108276]	general	1	0
360	360	143	jd	cy_672623566_2262992614.wav	D:\\hc--document\\all text\\P8_medical\\thesis_dataset\\use_wav_raw\\672623566\\2262992614.wav	0	2	[2.156249523162842, 1.5085963010787964, 1.6482900381088257, 1.591467022895813, 1.2912582159042358, 1.8844462633132935]	general	0	0
361	361	1261	jd	cy_431828810_1052612511.wav	D:\\hc--document\\all text\\P8_medical\\thesis_dataset\\use_wav_raw\\431828810\\1052612511.wav	0	2	[1.9384042024612427, 1.5413203239440918, 1.6247479915618896, 1.2826007604599, 1.4034570455551147, 1.9417619705200195]	yl	0	5
362	362	1647	jd	cy_723934593_3381264689.wav	D:\\hc--document\\all text\\P8_medical\\thesis_dataset\\use_wav_raw\\723934593\\3381264689.wav	0	2	[1.8433711528778076, 2.5892186164855957, 2.5081348419189453, 1.0284323692321777, 0.8785803318023682, 0.8885539174079895]	fn	0	1
363	363	254	general	cy_681879347_2462085388.wav	D:\\hc--document\\all text\\P8_medical\\thesis_dataset\\use_wav_raw\\681879347\\2462085388.wav	0	0	[2.2212626934051514, 1.7933026552200317, 1.4370962381362915, 1.7736278772354126, 1.3628071546554565, 2.164921283721924]	general	1	0
364	364	1123	jd	cy_223230944_373348695.wav	D:\\hc--document\\all text\\P8_medical\\thesis_dataset\\use_wav_raw\\223230944\\373348695.wav	0	2	[1.4369922876358032, 3.296226739883423, 3.4328434467315674, 0.6913139820098877, 0.8705359697341919, 0.0]	jd	1	2
365	365	1589	fn	dx_17800682_8068582.wav	D:\\hc--document\\all text\\P8_medical\\thesis_dataset\\use_wav_raw\\17800682\\8068582.wav	0	1	[1.6172099113464355, 1.8910447359085083, 1.798166036605835, 1.3864010572433472, 0.6741071343421936, 1.561981439590454]	fn	1	1
366	366	411	general	cy_721134858_3316808966.wav	D:\\hc--document\\all text\\P8_medical\\thesis_dataset\\use_wav_raw\\721134858\\3316808966.wav	0	0	[1.7197344303131104, 1.3061022758483887, 1.2030143737792969, 1.6345590353012085, 0.9782638549804688, 2.1805272102355957]	yl	0	5
367	367	1209	jd	cy_697201828_2791309556.wav	D:\\hc--document\\all text\\P8_medical\\thesis_dataset\\use_wav_raw\\697201828\\2791309556.wav	0	2	[1.122645616531372, 2.4064316749572754, 1.6521176099777222, 0.9478055834770203, 0.0907457023859024, 2.4036407470703125]	fn	0	1
368	368	782	jd	cy_424151914_1023163422.wav	D:\\hc--document\\all text\\P8_medical\\thesis_dataset\\use_wav_raw\\424151914\\1023163422.wav	0	2	[1.6080467700958252, 2.2112371921539307, 1.8928430080413818, 1.4807970523834229, 0.3554431200027466, 1.686823844909668]	fn	0	1
369	369	193	fn	dx_90027146_28878183.wav	D:\\hc--document\\all text\\P8_medical\\thesis_dataset\\use_wav_raw\\90027146\\28878183.wav	0	1	[1.766525387763977, 2.0071136951446533, 1.483107328414917, 1.5936763286590576, 0.7385238409042358, 2.2864670753479004]	yl	0	5
370	370	1302	rouhe	cy_571529426_1645563047.wav	D:\\hc--document\\all text\\P8_medical\\thesis_dataset\\use_wav_raw\\571529426\\1645563047.wav	0	4	[2.5456862449645996, 0.8080145716667175, 1.3318350315093994, 2.1511588096618652, 2.266757011413574, 1.2284157276153564]	general	0	0
371	371	1531	jd	cy_188549662_289243016.wav	D:\\hc--document\\all text\\P8_medical\\thesis_dataset\\use_wav_raw\\188549662\\289243016.wav	0	2	[1.6615206003189087, 1.5945916175842285, 2.2047159671783447, 0.8931533098220825, 1.4305906295776367, 0.7015200257301331]	jd	1	2
372	372	141	general	dx_45197161_11584285.wav	D:\\hc--document\\all text\\P8_medical\\thesis_dataset\\use_wav_raw\\45197161\\11584285.wav	0	0	[2.431102991104126, 1.7456390857696533, 1.4417269229888916, 2.069502353668213, 1.502690076828003, 1.9960529804229736]	general	1	0
373	373	1380	rouhe	cy_719135963_3270070951.wav	D:\\hc--document\\all text\\P8_medical\\thesis_dataset\\use_wav_raw\\719135963\\3270070951.wav	0	4	[2.0523922443389893, 1.3263263702392578, 1.03800630569458, 1.9619451761245728, 1.5097877979278564, 2.4035842418670654]	yl	0	5
374	374	936	yl	cy_714205001_3155655652.wav	D:\\hc--document\\all text\\P8_medical\\thesis_dataset\\use_wav_raw\\714205001\\3155655652.wav	0	5	[1.7982451915740967, 1.3837742805480957, 1.1044085025787354, 1.7875036001205444, 1.071382761001587, 2.399658679962158]	yl	1	5
375	375	577	fn	cy_720469683_3301763806.wav	D:\\hc--document\\all text\\P8_medical\\thesis_dataset\\use_wav_raw\\720469683\\3301763806.wav	0	1	[1.3260223865509033, 2.184779644012451, 1.6556252241134644, 1.2692527770996094, 0.14095820486545563, 1.9256110191345215]	fn	1	1
376	376	1198	rouhe	cy_724591884_3396653205.wav	D:\\hc--document\\all text\\P8_medical\\thesis_dataset\\use_wav_raw\\724591884\\3396653205.wav	0	4	[1.6789079904556274, 0.6523441672325134, 0.6260507702827454, 2.0656073093414307, 1.511794090270996, 1.6182109117507935]	wz	0	3
377	377	1332	fn	cy_663262541_2133246854.wav	D:\\hc--document\\all text\\P8_medical\\thesis_dataset\\use_wav_raw\\663262541\\2133246854.wav	0	1	[1.7063852548599243, 1.6102458238601685, 1.2823001146316528, 1.5354152917861938, 0.7264156341552734, 2.499866008758545]	yl	0	5
378	378	1296	general	cy_720622083_3304966763.wav	D:\\hc--document\\all text\\P8_medical\\thesis_dataset\\use_wav_raw\\720622083\\3304966763.wav	0	0	[1.8286405801773071, 1.0311223268508911, 0.899445652961731, 1.685425877571106, 1.5115363597869873, 2.1166539192199707]	yl	0	5
379	379	1016	general	cy_667408124_2155473284.wav	D:\\hc--document\\all text\\P8_medical\\thesis_dataset\\use_wav_raw\\667408124\\2155473284.wav	0	0	[2.103036403656006, 1.6418246030807495, 0.9992260932922363, 2.1215133666992188, 1.0699691772460938, 2.796804189682007]	yl	0	5
380	380	432	wz	cy_672234727_2254880404.wav	D:\\hc--document\\all text\\P8_medical\\thesis_dataset\\use_wav_raw\\672234727\\2254880404.wav	0	3	[2.408686637878418, 1.0591068267822266, 0.8437950015068054, 2.371835947036743, 1.7635911703109741, 1.9409990310668945]	general	0	0
381	381	1435	yl	cy_689308895_2622446078.wav	D:\\hc--document\\all text\\P8_medical\\thesis_dataset\\use_wav_raw\\689308895\\2622446078.wav	0	5	[1.8960988521575928, 1.8423194885253906, 0.9155958294868469, 1.9208431243896484, 0.9761204123497009, 3.05948805809021]	yl	1	5
382	382	1682	fn	cy_698880986_2827251412.wav	D:\\hc--document\\all text\\P8_medical\\thesis_dataset\\use_wav_raw\\698880986\\2827251412.wav	0	1	[2.215848207473755, 1.6382132768630981, 2.275175094604492, 1.2277213335037231, 1.2594738006591797, 0.7724867463111877]	jd	0	2
383	383	515	jd	cy_438966580_1078522692.wav	D:\\hc--document\\all text\\P8_medical\\thesis_dataset\\use_wav_raw\\438966580\\1078522692.wav	0	2	[2.0283396244049072, 3.401634693145752, 3.722917079925537, 0.3434300124645233, 1.0401009321212769, 0.2719670236110687]	jd	1	2
384	384	1229	general	cy_714789523_3169675879.wav	D:\\hc--document\\all text\\P8_medical\\thesis_dataset\\use_wav_raw\\714789523\\3169675879.wav	0	0	[2.0229339599609375, 1.1192442178726196, 0.7204726338386536, 2.2600643634796143, 1.5954116582870483, 2.5710642337799072]	yl	0	5
385	385	474	wz	dx_61510427_16794525.wav	D:\\hc--document\\all text\\P8_medical\\thesis_dataset\\use_wav_raw\\61510427\\16794525.wav	0	3	[2.8768703937530518, 0.6434890627861023, 1.227112054824829, 2.644197702407837, 2.1842737197875977, 1.0361616611480713]	general	0	0
386	386	1764	general	cy_677768140_2371884476.wav	D:\\hc--document\\all text\\P8_medical\\thesis_dataset\\use_wav_raw\\677768140\\2371884476.wav	0	0	[2.804643154144287, 0.951366662979126, 1.2113069295883179, 2.2949252128601074, 2.385981559753418, 1.3095697164535522]	general	1	0
387	387	1515	yl	cy_671725915_2245972432.wav	D:\\hc--document\\all text\\P8_medical\\thesis_dataset\\use_wav_raw\\671725915\\2245972432.wav	0	5	[0.8460504412651062, 3.2311434745788574, 2.8372890949249268, 0.29966825246810913, 0.7080212235450745, 0.6872063875198364]	fn	0	1
388	388	931	fn	cy_669308120_2194114230.wav	D:\\hc--document\\all text\\P8_medical\\thesis_dataset\\use_wav_raw\\669308120\\2194114230.wav	0	1	[0.47387927770614624, 3.3678882122039795, 2.409493923187256, 0.18074911832809448, 0.02867274172604084, 1.3540958166122437]	fn	1	1
389	389	1017	yl	cy_723049489_3360860389.wav	D:\\hc--document\\all text\\P8_medical\\thesis_dataset\\use_wav_raw\\723049489\\3360860389.wav	0	5	[1.482279896736145, 1.7531417608261108, 1.2503948211669922, 1.3558276891708374, 0.779046356678009, 2.3272087574005127]	yl	1	5
390	390	1542	fn	cy_714946614_3172636112.wav	D:\\hc--document\\all text\\P8_medical\\thesis_dataset\\use_wav_raw\\714946614\\3172636112.wav	0	1	[0.9946398138999939, 2.97625994682312, 2.194047451019287, 0.8240978717803955, 0.0158880315721035, 1.3362079858779907]	fn	1	1
391	391	1782	jd	cy_700948680_2872423776.wav	D:\\hc--document\\all text\\P8_medical\\thesis_dataset\\use_wav_raw\\700948680\\2872423776.wav	0	2	[0.9579299688339233, 4.0594305992126465, 3.4880528450012207, 0.0, 0.11193066090345383, 0.2073459029197693]	fn	0	1
392	392	808	wz	cy_671953360_2248928812.wav	D:\\hc--document\\all text\\P8_medical\\thesis_dataset\\use_wav_raw\\671953360\\2248928812.wav	0	3	[2.2731239795684814, 0.9705536961555481, 0.7207452058792114, 2.4062857627868652, 1.9471538066864014, 2.1474361419677734]	wz	1	3
393	393	814	yl	cy_694053230_2722897016.wav	D:\\hc--document\\all text\\P8_medical\\thesis_dataset\\use_wav_raw\\694053230\\2722897016.wav	0	5	[2.4371819496154785, 0.5261647701263428, 0.47104641795158386, 2.4353702068328857, 2.735813617706299, 2.070887327194214]	rouhe	0	4
394	394	1027	rouhe	dx_87462407_25476762.wav	D:\\hc--document\\all text\\P8_medical\\thesis_dataset\\use_wav_raw\\87462407\\25476762.wav	0	4	[2.0472371578216553, 1.1211634874343872, 0.9841841459274292, 1.8573384284973145, 1.8998295068740845, 2.097921371459961]	yl	0	5
395	395	1349	general	dx_87471159_25524554.wav	D:\\hc--document\\all text\\P8_medical\\thesis_dataset\\use_wav_raw\\87471159\\25524554.wav	0	0	[2.2877211570739746, 1.360530972480774, 1.027779221534729, 2.3953588008880615, 1.3109766244888306, 2.486518144607544]	yl	0	5
396	396	72	general	cy_629693663_1953141368.wav	D:\\hc--document\\all text\\P8_medical\\thesis_dataset\\use_wav_raw\\629693663\\1953141368.wav	0	0	[2.44028639793396, 1.0414992570877075, 1.1313285827636719, 2.429287910461426, 1.643207311630249, 1.5378822088241577]	general	1	0
397	397	1694	fn	dx_68499243_19155825.wav	D:\\hc--document\\all text\\P8_medical\\thesis_dataset\\use_wav_raw\\68499243\\19155825.wav	0	1	[1.904772162437439, 1.440952181816101, 1.5681079626083374, 1.5210131406784058, 1.1564295291900635, 1.662314772605896]	general	0	0
398	398	1086	fn	cy_718182843_3248800987.wav	D:\\hc--document\\all text\\P8_medical\\thesis_dataset\\use_wav_raw\\718182843\\3248800987.wav	0	1	[0.49815601110458374, 3.1875357627868652, 2.2558534145355225, 0.44752243161201477, 0.0, 1.2400223016738892]	fn	1	1
399	399	133	wz	dx_81749576_27261244.wav	D:\\hc--document\\all text\\P8_medical\\thesis_dataset\\use_wav_raw\\81749576\\27261244.wav	0	3	[2.895064115524292, 1.1705378293991089, 1.2573915719985962, 2.5892205238342285, 2.020639657974243, 1.329337239265442]	general	0	0
400	400	533	fn	cy_683364600_2493445576.wav	D:\\hc--document\\all text\\P8_medical\\thesis_dataset\\use_wav_raw\\683364600\\2493445576.wav	0	1	[1.8116317987442017, 1.8185460567474365, 1.2729852199554443, 1.825759768486023, 0.8000138998031616, 2.355616807937622]	yl	0	5
401	401	497	wz	dx_88615322_26799927.wav	D:\\hc--document\\all text\\P8_medical\\thesis_dataset\\use_wav_raw\\88615322\\26799927.wav	0	3	[2.8444056510925293, 0.6956272125244141, 0.8827486634254456, 2.7877447605133057, 2.4021565914154053, 1.4500114917755127]	general	0	0
402	402	541	fn	cy_685383278_2536886892.wav	D:\\hc--document\\all text\\P8_medical\\thesis_dataset\\use_wav_raw\\685383278\\2536886892.wav	0	1	[0.72203528881073, 3.535642385482788, 2.5164377689361572, 0.307839572429657, 0.0, 1.3532153367996216]	fn	1	1
403	403	972	jd	cy_723425298_3369053346.wav	D:\\hc--document\\all text\\P8_medical\\thesis_dataset\\use_wav_raw\\723425298\\3369053346.wav	0	2	[1.5803219079971313, 1.8224271535873413, 2.002941608428955, 0.7522665858268738, 0.9881898164749146, 1.5762957334518433]	jd	1	2
404	404	389	wz	dx_70214167_19771450.wav	D:\\hc--document\\all text\\P8_medical\\thesis_dataset\\use_wav_raw\\70214167\\19771450.wav	0	3	[2.707902669906616, 0.9154229760169983, 1.4837387800216675, 2.052821397781372, 2.527092695236206, 1.0534980297088623]	general	0	0
405	405	1098	jd	cy_561428229_1593007709.wav	D:\\hc--document\\all text\\P8_medical\\thesis_dataset\\use_wav_raw\\561428229\\1593007709.wav	0	2	[1.9071072340011597, 1.6972522735595703, 2.0780019760131836, 0.9867309331893921, 1.4588786363601685, 0.8568850159645081]	jd	1	2
406	406	658	yl	cy_438149730_1075636098.wav	D:\\hc--document\\all text\\P8_medical\\thesis_dataset\\use_wav_raw\\438149730\\1075636098.wav	0	5	[2.186875343322754, 1.2178488969802856, 1.4905797243118286, 1.5888229608535767, 1.7315526008605957, 1.768770694732666]	general	0	0
407	407	623	wz	cy_692825905_2697051120.wav	D:\\hc--document\\all text\\P8_medical\\thesis_dataset\\use_wav_raw\\692825905\\2697051120.wav	0	3	[2.6606333255767822, 0.7717241644859314, 0.6902250647544861, 2.724914073944092, 2.193434238433838, 1.8734153509140015]	wz	1	3
408	408	1469	wz	cy_691547923_2669417430.wav	D:\\hc--document\\all text\\P8_medical\\thesis_dataset\\use_wav_raw\\691547923\\2669417430.wav	0	3	[2.9976208209991455, 0.7590528130531311, 0.8062541484832764, 2.6623926162719727, 2.7331788539886475, 1.3975750207901]	general	0	0
409	409	1182	fn	cy_698742814_2823286980.wav	D:\\hc--document\\all text\\P8_medical\\thesis_dataset\\use_wav_raw\\698742814\\2823286980.wav	0	1	[1.4215009212493896, 2.17387318611145, 2.073779582977295, 0.8521041870117188, 0.8022491335868835, 1.2364540100097656]	fn	1	1
410	410	1178	rouhe	cy_715799261_3193810741.wav	D:\\hc--document\\all text\\P8_medical\\thesis_dataset\\use_wav_raw\\715799261\\3193810741.wav	0	4	[2.7765917778015137, 0.6124581098556519, 1.262739896774292, 2.1192643642425537, 2.930992841720581, 0.8037251234054565]	rouhe	1	4
411	411	231	fn	cy_555259120_1563158624.wav	D:\\hc--document\\all text\\P8_medical\\thesis_dataset\\use_wav_raw\\555259120\\1563158624.wav	0	1	[1.8858493566513062, 1.7411375045776367, 2.173224449157715, 1.0248596668243408, 1.3360944986343384, 1.2037073373794556]	jd	0	2
412	412	107	general	cy_714873128_3171101252.wav	D:\\hc--document\\all text\\P8_medical\\thesis_dataset\\use_wav_raw\\714873128\\3171101252.wav	0	0	[2.420149803161621, 1.509437084197998, 1.1705467700958252, 1.9938219785690308, 2.3884708881378174, 2.121920108795166]	general	1	0
413	413	1726	general	cy_700580316_2864317380.wav	D:\\hc--document\\all text\\P8_medical\\thesis_dataset\\use_wav_raw\\700580316\\2864317380.wav	0	0	[2.409210205078125, 0.8543558716773987, 1.3997184038162231, 1.8674286603927612, 2.7433226108551025, 0.9462404847145081]	rouhe	0	4
414	414	158	wz	dx_89180770_31081424.wav	D:\\hc--document\\all text\\P8_medical\\thesis_dataset\\use_wav_raw\\89180770\\31081424.wav	0	3	[2.5245797634124756, 1.2639204263687134, 1.2383413314819336, 2.3285276889801025, 1.6689276695251465, 1.4046636819839478]	general	0	0
415	415	1128	fn	cy_722201800_3340754140.wav	D:\\hc--document\\all text\\P8_medical\\thesis_dataset\\use_wav_raw\\722201800\\3340754140.wav	0	1	[0.45956698060035706, 4.223875522613525, 3.235442876815796, 0.0, 0.0, 0.6106112599372864]	fn	1	1
416	416	557	wz	cy_677074100_2356906376.wav	D:\\hc--document\\all text\\P8_medical\\thesis_dataset\\use_wav_raw\\677074100\\2356906376.wav	0	3	[2.0915842056274414, 0.7135782837867737, 0.8535534143447876, 2.348134756088257, 1.6629024744033813, 1.7432067394256592]	wz	1	3
417	417	750	fn	dx_64474308_21782530.wav	D:\\hc--document\\all text\\P8_medical\\thesis_dataset\\use_wav_raw\\64474308\\21782530.wav	0	1	[0.91595059633255, 2.7983860969543457, 2.068096160888672, 0.7608893513679504, 0.0, 1.4312139749526978]	fn	1	1
418	418	122	jd	dx_85812693_24633123.wav	D:\\hc--document\\all text\\P8_medical\\thesis_dataset\\use_wav_raw\\85812693\\24633123.wav	0	2	[2.221311330795288, 1.95576012134552, 1.642874836921692, 1.8864176273345947, 1.1542103290557861, 1.8932770490646362]	general	0	0
419	419	406	fn	dx_92144041_31318588.wav	D:\\hc--document\\all text\\P8_medical\\thesis_dataset\\use_wav_raw\\92144041\\31318588.wav	0	1	[1.8207775354385376, 1.9220046997070312, 1.9287066459655762, 1.4458112716674805, 0.5800761580467224, 1.460160493850708]	jd	0	2
420	420	1720	yl	cy_559757883_1584862448.wav	D:\\hc--document\\all text\\P8_medical\\thesis_dataset\\use_wav_raw\\559757883\\1584862448.wav	0	5	[1.7534441947937012, 2.6539926528930664, 1.876278281211853, 1.300769567489624, 0.6993687152862549, 2.482084274291992]	fn	0	1
421	421	615	wz	dx_91021200_30112857.wav	D:\\hc--document\\all text\\P8_medical\\thesis_dataset\\use_wav_raw\\91021200\\30112857.wav	0	3	[1.92820143699646, 0.9299120306968689, 0.8922152519226074, 1.9698072671890259, 1.6154502630233765, 2.205749273300171]	yl	0	5
422	422	402	jd	cy_678734314_2392696600.wav	D:\\hc--document\\all text\\P8_medical\\thesis_dataset\\use_wav_raw\\678734314\\2392696600.wav	0	2	[1.8759483098983765, 1.426893711090088, 1.6719955205917358, 1.401449203491211, 1.4529691934585571, 1.8700733184814453]	general	0	0
423	423	191	yl	dx_92459732_31781964.wav	D:\\hc--document\\all text\\P8_medical\\thesis_dataset\\use_wav_raw\\92459732\\31781964.wav	0	5	[2.6006240844726562, 0.6148870587348938, 0.8474669456481934, 2.2853658199310303, 2.403385877609253, 1.4910449981689453]	general	0	0
424	424	1110	fn	cy_678394344_2385292186.wav	D:\\hc--document\\all text\\P8_medical\\thesis_dataset\\use_wav_raw\\678394344\\2385292186.wav	0	1	[2.4771811962127686, 1.0695520639419556, 0.8476079106330872, 2.5675714015960693, 1.7805705070495605, 2.1099987030029297]	wz	0	3
425	425	1654	yl	cy_720013101_3290399674.wav	D:\\hc--document\\all text\\P8_medical\\thesis_dataset\\use_wav_raw\\720013101\\3290399674.wav	0	5	[2.6350715160369873, 1.0388234853744507, 1.188294768333435, 2.2539803981781006, 2.4084672927856445, 1.4234790802001953]	general	0	0
426	426	1050	jd	cy_670623367_2221339414.wav	D:\\hc--document\\all text\\P8_medical\\thesis_dataset\\use_wav_raw\\670623367\\2221339414.wav	0	2	[2.138772964477539, 1.0198850631713867, 0.9953762292861938, 2.0252151489257812, 2.0408337116241455, 2.0286083221435547]	general	0	0
427	427	1290	wz	dx_88270974_26621419.wav	D:\\hc--document\\all text\\P8_medical\\thesis_dataset\\use_wav_raw\\88270974\\26621419.wav	0	3	[2.3622896671295166, 0.8362154364585876, 1.0324146747589111, 2.5570504665374756, 1.475958228111267, 1.4116559028625488]	wz	1	3
428	428	858	yl	cy_702647882_2910167582.wav	D:\\hc--document\\all text\\P8_medical\\thesis_dataset\\use_wav_raw\\702647882\\2910167582.wav	0	5	[2.0134294033050537, 1.4116660356521606, 1.0667951107025146, 1.929437518119812, 1.1603530645370483, 2.4145865440368652]	yl	1	5
429	429	312	jd	cy_672222620_2254657778.wav	D:\\hc--document\\all text\\P8_medical\\thesis_dataset\\use_wav_raw\\672222620\\2254657778.wav	0	2	[1.6899826526641846, 1.830891728401184, 1.6995640993118286, 1.5133150815963745, 0.6119933724403381, 1.4749364852905273]	fn	0	1
430	430	195	jd	cy_723054910_3361190968.wav	D:\\hc--document\\all text\\P8_medical\\thesis_dataset\\use_wav_raw\\723054910\\3361190968.wav	0	2	[1.7539751529693604, 1.4827224016189575, 1.3420813083648682, 1.7924782037734985, 1.1063309907913208, 1.8572583198547363]	yl	0	5
431	431	142	general	cy_625269188_1929031364.wav	D:\\hc--document\\all text\\P8_medical\\thesis_dataset\\use_wav_raw\\625269188\\1929031364.wav	0	0	[2.458296537399292, 0.940616250038147, 1.6746126413345337, 1.640772819519043, 2.1289632320404053, 1.1724412441253662]	general	1	0
432	432	488	rouhe	cy_719846647_3286941480.wav	D:\\hc--document\\all text\\P8_medical\\thesis_dataset\\use_wav_raw\\719846647\\3286941480.wav	0	4	[2.563920259475708, 0.5448475480079651, 0.7898560166358948, 2.0784409046173096, 2.8410356044769287, 1.4556846618652344]	rouhe	1	4
433	433	923	general	cy_673926093_2290554084.wav	D:\\hc--document\\all text\\P8_medical\\thesis_dataset\\use_wav_raw\\673926093\\2290554084.wav	0	0	[2.2124266624450684, 0.7781640887260437, 1.5788530111312866, 1.5598089694976807, 1.93276846408844, 0.8416335582733154]	general	1	0
434	434	862	rouhe	cy_719797188_3285731005.wav	D:\\hc--document\\all text\\P8_medical\\thesis_dataset\\use_wav_raw\\719797188\\3285731005.wav	0	4	[2.5079901218414307, 0.5254389047622681, 0.842033863067627, 2.069645881652832, 3.115391492843628, 1.3378974199295044]	rouhe	1	4
435	435	368	rouhe	cy_718032193_3244530276.wav	D:\\hc--document\\all text\\P8_medical\\thesis_dataset\\use_wav_raw\\718032193\\3244530276.wav	0	4	[2.539482355117798, 0.6085749864578247, 0.6473363041877747, 2.3729419708251953, 2.604152202606201, 1.8024649620056152]	rouhe	1	4
436	436	1649	general	dx_91819631_30944991.wav	D:\\hc--document\\all text\\P8_medical\\thesis_dataset\\use_wav_raw\\91819631\\30944991.wav	0	0	[2.335386276245117, 1.2216181755065918, 1.837599515914917, 1.845689296722412, 1.502630591392517, 0.8858398199081421]	general	1	0
437	437	1161	yl	dx_84229532_26857288.wav	D:\\hc--document\\all text\\P8_medical\\thesis_dataset\\use_wav_raw\\84229532\\26857288.wav	0	5	[2.1704583168029785, 2.192020893096924, 1.1768232583999634, 2.1144511699676514, 1.3091107606887817, 2.6903750896453857]	yl	1	5
438	438	869	fn	cy_724798577_3402674157.wav	D:\\hc--document\\all text\\P8_medical\\thesis_dataset\\use_wav_raw\\724798577\\3402674157.wav	0	1	[1.5962135791778564, 2.1628739833831787, 1.7102437019348145, 1.4070019721984863, 0.7039263844490051, 1.863928198814392]	fn	1	1
439	439	469	jd	cy_677755447_2371607080.wav	D:\\hc--document\\all text\\P8_medical\\thesis_dataset\\use_wav_raw\\677755447\\2371607080.wav	0	2	[2.2341787815093994, 1.6983675956726074, 1.7543758153915405, 1.4897868633270264, 1.5799181461334229, 1.5855575799942017]	general	0	0
440	440	1496	yl	cy_672419030_2258703140.wav	D:\\hc--document\\all text\\P8_medical\\thesis_dataset\\use_wav_raw\\672419030\\2258703140.wav	0	5	[1.9531742334365845, 1.5985193252563477, 2.4591214656829834, 0.7555060386657715, 1.7653217315673828, 0.49696364998817444]	jd	0	2
441	441	949	general	dx_87623149_25775178.wav	D:\\hc--document\\all text\\P8_medical\\thesis_dataset\\use_wav_raw\\87623149\\25775178.wav	0	0	[2.7249908447265625, 1.233718752861023, 1.4242274761199951, 2.075065851211548, 2.069629430770874, 1.7013990879058838]	general	1	0
442	442	1578	wz	dx_88603610_28221818.wav	D:\\hc--document\\all text\\P8_medical\\thesis_dataset\\use_wav_raw\\88603610\\28221818.wav	0	3	[2.4598493576049805, 1.1689523458480835, 0.9193562865257263, 2.374708414077759, 1.6009249687194824, 1.9664491415023804]	general	0	0
443	443	263	rouhe	cy_575669614_1668292991.wav	D:\\hc--document\\all text\\P8_medical\\thesis_dataset\\use_wav_raw\\575669614\\1668292991.wav	0	4	[2.318748950958252, 0.07268683612346649, 0.0005903975106775761, 2.9286136627197266, 2.401581048965454, 1.7249754667282104]	wz	0	3
444	444	1228	fn	cy_258777311_474529520.wav	D:\\hc--document\\all text\\P8_medical\\thesis_dataset\\use_wav_raw\\258777311\\474529520.wav	0	1	[1.921998381614685, 1.7668343782424927, 1.8337111473083496, 1.134823203086853, 1.5394072532653809, 1.8189311027526855]	general	0	0
445	445	559	wz	cy_721157725_3317692000.wav	D:\\hc--document\\all text\\P8_medical\\thesis_dataset\\use_wav_raw\\721157725\\3317692000.wav	0	3	[2.6798534393310547, 0.35227397084236145, 0.9567526578903198, 2.0272278785705566, 3.3547263145446777, 1.2231390476226807]	rouhe	0	4
446	446	561	yl	cy_717250992_3226871860.wav	D:\\hc--document\\all text\\P8_medical\\thesis_dataset\\use_wav_raw\\717250992\\3226871860.wav	0	5	[1.7951951026916504, 1.5010675191879272, 0.8399763703346252, 1.8451298475265503, 1.3274765014648438, 2.9219589233398438]	yl	1	5
447	447	1049	yl	cy_702174644_2899447888.wav	D:\\hc--document\\all text\\P8_medical\\thesis_dataset\\use_wav_raw\\702174644\\2899447888.wav	0	5	[2.597691059112549, 0.7349897027015686, 0.5337486267089844, 2.725159168243408, 2.5459041595458984, 1.8528826236724854]	wz	0	3
448	448	621	general	cy_641067300_2014546712.wav	D:\\hc--document\\all text\\P8_medical\\thesis_dataset\\use_wav_raw\\641067300\\2014546712.wav	0	0	[2.2567427158355713, 1.1427119970321655, 0.9396206140518188, 1.9617716073989868, 1.720202088356018, 2.0250871181488037]	general	1	0
449	449	1419	wz	cy_612597256_1861403837.wav	D:\\hc--document\\all text\\P8_medical\\thesis_dataset\\use_wav_raw\\612597256\\1861403837.wav	0	3	[2.1872923374176025, 1.166664481163025, 0.7062195539474487, 2.341094493865967, 1.600659728050232, 2.6764566898345947]	yl	0	5
450	450	1339	wz	cy_694978166_2743786094.wav	D:\\hc--document\\all text\\P8_medical\\thesis_dataset\\use_wav_raw\\694978166\\2743786094.wav	0	3	[2.277029275894165, 0.6353952884674072, 0.9455616474151611, 2.4805209636688232, 1.7389580011367798, 1.2741551399230957]	wz	1	3
451	451	689	rouhe	cy_715046853_3175740763.wav	D:\\hc--document\\all text\\P8_medical\\thesis_dataset\\use_wav_raw\\715046853\\3175740763.wav	0	4	[2.404397964477539, 0.47803011536598206, 1.2176713943481445, 1.8139870166778564, 2.782456159591675, 0.9273514151573181]	rouhe	1	4
452	452	1510	general	dx_88326354_26912253.wav	D:\\hc--document\\all text\\P8_medical\\thesis_dataset\\use_wav_raw\\88326354\\26912253.wav	0	0	[2.6319968700408936, 1.2286227941513062, 0.9598053097724915, 2.581735849380493, 1.8690507411956787, 1.8748912811279297]	general	1	0
453	453	446	yl	dx_87931873_26305601.wav	D:\\hc--document\\all text\\P8_medical\\thesis_dataset\\use_wav_raw\\87931873\\26305601.wav	0	5	[1.9019097089767456, 1.8565380573272705, 1.5374326705932617, 1.5994585752487183, 1.4786657094955444, 1.7790567874908447]	general	0	0
454	454	926	jd	cy_161283898_221401121.wav	D:\\hc--document\\all text\\P8_medical\\thesis_dataset\\use_wav_raw\\161283898\\221401121.wav	0	2	[1.8207263946533203, 1.9028661251068115, 1.642061471939087, 1.1848028898239136, 1.383224606513977, 2.279555082321167]	yl	0	5
455	455	1498	general	cy_722442973_3346176316.wav	D:\\hc--document\\all text\\P8_medical\\thesis_dataset\\use_wav_raw\\722442973\\3346176316.wav	0	0	[2.3396313190460205, 1.1397905349731445, 1.0749329328536987, 2.0983846187591553, 1.7290189266204834, 1.9395077228546143]	general	1	0
456	456	643	general	cy_721833574_3331989252.wav	D:\\hc--document\\all text\\P8_medical\\thesis_dataset\\use_wav_raw\\721833574\\3331989252.wav	0	0	[2.7334930896759033, 1.0655922889709473, 2.0221755504608154, 1.3299006223678589, 2.7280662059783936, 0.19118432700634003]	general	1	0
457	457	1467	yl	dx_90009004_28770353.wav	D:\\hc--document\\all text\\P8_medical\\thesis_dataset\\use_wav_raw\\90009004\\28770353.wav	0	5	[1.3002612590789795, 2.1823599338531494, 2.0349576473236084, 0.9655765891075134, 0.8501773476600647, 1.5227981805801392]	fn	0	1
458	458	747	rouhe	cy_702299656_2902213078.wav	D:\\hc--document\\all text\\P8_medical\\thesis_dataset\\use_wav_raw\\702299656\\2902213078.wav	0	4	[2.8661773204803467, 0.11253493279218674, 1.1404130458831787, 2.0547852516174316, 3.3617403507232666, 0.4260234832763672]	rouhe	1	4
459	459	118	fn	dx_54603175_14637621.wav	D:\\hc--document\\all text\\P8_medical\\thesis_dataset\\use_wav_raw\\54603175\\14637621.wav	0	1	[1.377734661102295, 4.503626346588135, 3.683466672897339, 0.5184877514839172, 0.7556706666946411, 0.6711249351501465]	fn	1	1
460	460	583	wz	dx_91692066_31612669.wav	D:\\hc--document\\all text\\P8_medical\\thesis_dataset\\use_wav_raw\\91692066\\31612669.wav	0	3	[2.539435625076294, 0.7371655702590942, 0.5313377976417542, 3.0012431144714355, 1.8382620811462402, 2.0045716762542725]	wz	1	3
461	461	1135	fn	cy_693940721_2720581210.wav	D:\\hc--document\\all text\\P8_medical\\thesis_dataset\\use_wav_raw\\693940721\\2720581210.wav	0	1	[1.734782099723816, 1.2218005657196045, 1.5719680786132812, 1.2960879802703857, 1.3411580324172974, 1.7033302783966064]	general	0	0
462	462	336	fn	cy_697319524_2791594376.wav	D:\\hc--document\\all text\\P8_medical\\thesis_dataset\\use_wav_raw\\697319524\\2791594376.wav	0	1	[2.763773202896118, 0.6896846890449524, 1.0225489139556885, 2.4344265460968018, 2.574073076248169, 1.045819878578186]	general	0	0
463	463	976	fn	cy_681618970_2455880088.wav	D:\\hc--document\\all text\\P8_medical\\thesis_dataset\\use_wav_raw\\681618970\\2455880088.wav	0	1	[0.8454283475875854, 5.3154072761535645, 3.9923624992370605, 0.0, 0.32753831148147583, 1.0772405862808228]	fn	1	1
464	464	437	fn	dx_57308252_15412238.wav	D:\\hc--document\\all text\\P8_medical\\thesis_dataset\\use_wav_raw\\57308252\\15412238.wav	0	1	[2.057025909423828, 1.993025779724121, 1.3343510627746582, 1.7434053421020508, 1.2823151350021362, 2.631363868713379]	yl	0	5
465	465	1670	jd	cy_427758802_1036894287.wav	D:\\hc--document\\all text\\P8_medical\\thesis_dataset\\use_wav_raw\\427758802\\1036894287.wav	0	2	[1.824906587600708, 1.7436188459396362, 1.8665889501571655, 1.1116690635681152, 1.1444387435913086, 1.3639575242996216]	jd	1	2
466	466	1432	general	dx_80885085_23009830.wav	D:\\hc--document\\all text\\P8_medical\\thesis_dataset\\use_wav_raw\\80885085\\23009830.wav	0	0	[1.6461045742034912, 1.936322569847107, 1.505793571472168, 1.5248956680297852, 0.8795955777168274, 2.1646957397460938]	yl	0	5
467	467	832	rouhe	cy_697281080_2790711922.wav	D:\\hc--document\\all text\\P8_medical\\thesis_dataset\\use_wav_raw\\697281080\\2790711922.wav	0	4	[2.4324429035186768, 1.2668108940124512, 1.051482915878296, 2.4025156497955322, 1.663046956062317, 2.040745735168457]	general	0	0
468	468	1272	wz	dx_92591256_32221505.wav	D:\\hc--document\\all text\\P8_medical\\thesis_dataset\\use_wav_raw\\92591256\\32221505.wav	0	3	[2.256382703781128, 0.8584985733032227, 0.8969948291778564, 2.4994099140167236, 1.6637002229690552, 1.7179923057556152]	wz	1	3
469	469	1243	rouhe	dx_51975234_13732317.wav	D:\\hc--document\\all text\\P8_medical\\thesis_dataset\\use_wav_raw\\51975234\\13732317.wav	0	4	[2.5593981742858887, 1.44974946975708, 1.4720782041549683, 2.1307132244110107, 2.038186550140381, 1.5256093740463257]	general	0	0
470	470	879	rouhe	cy_703871008_2938156948.wav	D:\\hc--document\\all text\\P8_medical\\thesis_dataset\\use_wav_raw\\703871008\\2938156948.wav	0	4	[2.1610419750213623, 0.5158370733261108, 1.2463579177856445, 1.6378943920135498, 2.5267105102539062, 0.5455300211906433]	rouhe	1	4
471	471	94	fn	cy_711062235_3093800096.wav	D:\\hc--document\\all text\\P8_medical\\thesis_dataset\\use_wav_raw\\711062235\\3093800096.wav	0	1	[0.5182480812072754, 2.8712639808654785, 2.2545909881591797, 0.31127211451530457, 0.07349961251020432, 0.8827186226844788]	fn	1	1
472	472	1058	rouhe	cy_557466818_1573826138.wav	D:\\hc--document\\all text\\P8_medical\\thesis_dataset\\use_wav_raw\\557466818\\1573826138.wav	0	4	[2.4951817989349365, 0.7778159976005554, 1.5877748727798462, 1.6575934886932373, 2.657038927078247, 0.8739086389541626]	rouhe	1	4
473	473	1431	fn	cy_711918824_3110173254.wav	D:\\hc--document\\all text\\P8_medical\\thesis_dataset\\use_wav_raw\\711918824\\3110173254.wav	0	1	[1.2399039268493652, 2.3853344917297363, 1.418981671333313, 1.3558233976364136, 0.06711500138044357, 2.462850570678711]	yl	0	5
474	474	1340	general	dx_60103611_16361689.wav	D:\\hc--document\\all text\\P8_medical\\thesis_dataset\\use_wav_raw\\60103611\\16361689.wav	0	0	[1.6756513118743896, 1.2403560876846313, 1.2649363279342651, 1.395372748374939, 1.2088145017623901, 2.0279860496520996]	yl	0	5
475	475	1169	general	cy_673558854_2282797124.wav	D:\\hc--document\\all text\\P8_medical\\thesis_dataset\\use_wav_raw\\673558854\\2282797124.wav	0	0	[2.0122270584106445, 1.5291906595230103, 1.7225886583328247, 1.6236833333969116, 1.3104132413864136, 1.5373867750167847]	general	1	0
476	476	673	wz	dx_87091031_26594751.wav	D:\\hc--document\\all text\\P8_medical\\thesis_dataset\\use_wav_raw\\87091031\\26594751.wav	0	3	[2.5864572525024414, 0.9622786045074463, 0.9029592275619507, 2.5697033405303955, 1.8002867698669434, 1.808963656425476]	general	0	0
477	477	186	wz	cy_681379855_2451183722.wav	D:\\hc--document\\all text\\P8_medical\\thesis_dataset\\use_wav_raw\\681379855\\2451183722.wav	0	3	[2.5493130683898926, 0.6376267671585083, 0.8552538752555847, 2.2493350505828857, 2.3860604763031006, 1.734143614768982]	general	0	0
478	478	578	rouhe	cy_668525699_2178194982.wav	D:\\hc--document\\all text\\P8_medical\\thesis_dataset\\use_wav_raw\\668525699\\2178194982.wav	0	4	[2.5897538661956787, 0.8750067353248596, 0.4395078718662262, 2.9601669311523438, 2.100706100463867, 2.3082668781280518]	wz	0	3
479	479	790	general	cy_620980612_1906662947.wav	D:\\hc--document\\all text\\P8_medical\\thesis_dataset\\use_wav_raw\\620980612\\1906662947.wav	0	0	[2.5071425437927246, 1.4089159965515137, 2.026125431060791, 1.7692477703094482, 1.5926876068115234, 0.9486768841743469]	general	1	0
480	480	1704	yl	cy_722561282_3348321895.wav	D:\\hc--document\\all text\\P8_medical\\thesis_dataset\\use_wav_raw\\722561282\\3348321895.wav	0	5	[1.888554334640503, 1.5999759435653687, 1.4836442470550537, 1.6138237714767456, 1.0418037176132202, 1.9755046367645264]	yl	1	5
481	481	1502	general	cy_713370592_3138075982.wav	D:\\hc--document\\all text\\P8_medical\\thesis_dataset\\use_wav_raw\\713370592\\3138075982.wav	0	0	[2.492114305496216, 1.2490094900131226, 1.064540147781372, 2.1669018268585205, 1.567600965499878, 1.8664377927780151]	general	1	0
482	482	1778	general	cy_723718426_3376984230.wav	D:\\hc--document\\all text\\P8_medical\\thesis_dataset\\use_wav_raw\\723718426\\3376984230.wav	0	0	[2.697657585144043, 0.667700469493866, 0.7131757140159607, 2.4313414096832275, 2.795865297317505, 1.8372560739517212]	rouhe	0	4
483	483	1117	wz	cy_716140312_3201552872.wav	D:\\hc--document\\all text\\P8_medical\\thesis_dataset\\use_wav_raw\\716140312\\3201552872.wav	0	3	[2.9054508209228516, 0.6506084203720093, 1.4148368835449219, 2.6246511936187744, 2.6086041927337646, 0.5590233206748962]	general	0	0
484	484	710	rouhe	cy_694951414_2742900676.wav	D:\\hc--document\\all text\\P8_medical\\thesis_dataset\\use_wav_raw\\694951414\\2742900676.wav	0	4	[2.9874870777130127, 0.4368998408317566, 0.6151544451713562, 2.5221810340881348, 3.2196578979492188, 1.6099952459335327]	rouhe	1	4
485	485	1538	general	cy_658952207_2109717215.wav	D:\\hc--document\\all text\\P8_medical\\thesis_dataset\\use_wav_raw\\658952207\\2109717215.wav	0	0	[1.9013968706130981, 1.7662925720214844, 1.1181118488311768, 1.9257586002349854, 0.7580979466438293, 2.492481231689453]	yl	0	5
486	486	433	rouhe	cy_664445294_2140204709.wav	D:\\hc--document\\all text\\P8_medical\\thesis_dataset\\use_wav_raw\\664445294\\2140204709.wav	0	4	[2.467738389968872, 0.795617938041687, 0.5364120006561279, 2.6540205478668213, 2.4943480491638184, 2.264638662338257]	wz	0	3
487	487	687	general	cy_712843823_3127041353.wav	D:\\hc--document\\all text\\P8_medical\\thesis_dataset\\use_wav_raw\\712843823\\3127041353.wav	0	0	[2.434282064437866, 0.9580668807029724, 1.1648863554000854, 2.1760966777801514, 1.868038535118103, 1.6899402141571045]	general	1	0
488	488	781	fn	dx_90602000_29423833.wav	D:\\hc--document\\all text\\P8_medical\\thesis_dataset\\use_wav_raw\\90602000\\29423833.wav	0	1	[1.8861240148544312, 2.250542640686035, 1.3123645782470703, 1.643032193183899, 1.0941321849822998, 2.7268857955932617]	yl	0	5
489	489	150	fn	cy_683375197_2493677844.wav	D:\\hc--document\\all text\\P8_medical\\thesis_dataset\\use_wav_raw\\683375197\\2493677844.wav	0	1	[1.2382372617721558, 2.4407155513763428, 2.027454137802124, 0.4519549608230591, 0.8192696571350098, 1.6816084384918213]	fn	1	1
490	490	1104	general	cy_712334712_3117925773.wav	D:\\hc--document\\all text\\P8_medical\\thesis_dataset\\use_wav_raw\\712334712\\3117925773.wav	0	0	[2.5538830757141113, 1.1317219734191895, 1.4267606735229492, 1.8508830070495605, 2.4962527751922607, 1.1066458225250244]	general	1	0
491	491	653	fn	dx_90596331_29397074.wav	D:\\hc--document\\all text\\P8_medical\\thesis_dataset\\use_wav_raw\\90596331\\29397074.wav	0	1	[0.4155608117580414, 3.670457124710083, 2.8598732948303223, 0.03966446593403816, 0.0, 0.6618278622627258]	fn	1	1
492	492	1587	general	cy_723993629_3382229646.wav	D:\\hc--document\\all text\\P8_medical\\thesis_dataset\\use_wav_raw\\723993629\\3382229646.wav	0	0	[2.4439406394958496, 1.1461942195892334, 1.771959662437439, 1.691056251525879, 1.7543575763702393, 1.0674703121185303]	general	1	0
493	493	339	general	cy_708675896_3047243266.wav	D:\\hc--document\\all text\\P8_medical\\thesis_dataset\\use_wav_raw\\708675896\\3047243266.wav	0	0	[1.1706748008728027, 2.6128089427948, 2.4336836338043213, 0.7723775506019592, 0.6857279539108276, 0.7572131156921387]	fn	0	1
494	494	1056	rouhe	cy_720687336_3307063592.wav	D:\\hc--document\\all text\\P8_medical\\thesis_dataset\\use_wav_raw\\720687336\\3307063592.wav	0	4	[2.5380589962005615, 0.2981308698654175, 1.0550780296325684, 1.8707876205444336, 2.973215103149414, 0.7751190066337585]	rouhe	1	4
495	495	837	fn	cy_594386602_1767800210.wav	D:\\hc--document\\all text\\P8_medical\\thesis_dataset\\use_wav_raw\\594386602\\1767800210.wav	0	1	[0.9867252707481384, 3.7159721851348877, 3.17903995513916, 0.04567745700478554, 0.7944279909133911, 0.8904833793640137]	fn	1	1
496	496	1387	fn	dx_92322944_31694243.wav	D:\\hc--document\\all text\\P8_medical\\thesis_dataset\\use_wav_raw\\92322944\\31694243.wav	0	1	[1.684082269668579, 2.0004374980926514, 1.4844508171081543, 1.4922841787338257, 0.9106698036193848, 2.3047268390655518]	yl	0	5
497	497	1545	rouhe	cy_723691707_3375245014.wav	D:\\hc--document\\all text\\P8_medical\\thesis_dataset\\use_wav_raw\\723691707\\3375245014.wav	0	4	[3.059347152709961, 0.5517163276672363, 1.3298485279083252, 2.266906499862671, 3.2977612018585205, 1.0526865720748901]	rouhe	1	4
498	498	216	rouhe	cy_708611974_3044512760.wav	D:\\hc--document\\all text\\P8_medical\\thesis_dataset\\use_wav_raw\\708611974\\3044512760.wav	0	4	[3.2882437705993652, 0.1461593210697174, 0.9562609195709229, 2.6842854022979736, 3.3721179962158203, 0.6015238165855408]	rouhe	1	4
499	499	434	fn	cy_644032736_2029460588.wav	D:\\hc--document\\all text\\P8_medical\\thesis_dataset\\use_wav_raw\\644032736\\2029460588.wav	0	1	[1.7209738492965698, 2.984618902206421, 2.4186360836029053, 0.7369456887245178, 0.6134687066078186, 1.9507620334625244]	fn	1	1
500	500	1314	general	cy_686980309_2571607788.wav	D:\\hc--document\\all text\\P8_medical\\thesis_dataset\\use_wav_raw\\686980309\\2571607788.wav	0	0	[2.4055042266845703, 1.5037078857421875, 1.3653873205184937, 1.8947471380233765, 1.377786636352539, 1.8861604928970337]	general	1	0
501	501	476	wz	dx_84438061_24123545.wav	D:\\hc--document\\all text\\P8_medical\\thesis_dataset\\use_wav_raw\\84438061\\24123545.wav	0	3	[2.487305164337158, 1.0670139789581299, 1.4799212217330933, 2.129128932952881, 1.6667044162750244, 1.3317044973373413]	general	0	0
502	502	816	rouhe	cy_720349178_3299380190.wav	D:\\hc--document\\all text\\P8_medical\\thesis_dataset\\use_wav_raw\\720349178\\3299380190.wav	0	4	[3.2676608562469482, 0.0, 1.0280776023864746, 2.3291964530944824, 3.953068494796753, 0.0]	rouhe	1	4
503	503	138	fn	dx_89804477_28332090.wav	D:\\hc--document\\all text\\P8_medical\\thesis_dataset\\use_wav_raw\\89804477\\28332090.wav	0	1	[0.8285444974899292, 4.5947089195251465, 3.4013514518737793, 0.0, 0.035267990082502365, 1.2540678977966309]	fn	1	1
504	504	918	general	cy_717808607_3239988649.wav	D:\\hc--document\\all text\\P8_medical\\thesis_dataset\\use_wav_raw\\717808607\\3239988649.wav	0	0	[1.9478970766067505, 0.825772225856781, 1.35665762424469, 1.3424638509750366, 2.3496158123016357, 0.9295888543128967]	rouhe	0	4
505	505	1672	general	dx_85700608_24597553.wav	D:\\hc--document\\all text\\P8_medical\\thesis_dataset\\use_wav_raw\\85700608\\24597553.wav	0	0	[2.190206527709961, 1.4873393774032593, 1.021167278289795, 2.1404173374176025, 1.5900214910507202, 2.2518928050994873]	yl	0	5
506	506	1124	yl	dx_89468403_32026851.wav	D:\\hc--document\\all text\\P8_medical\\thesis_dataset\\use_wav_raw\\89468403\\32026851.wav	0	5	[1.755051851272583, 1.513217568397522, 1.0210386514663696, 1.973594069480896, 0.8411247730255127, 2.5333805084228516]	yl	1	5
507	507	1401	yl	cy_718169095_3250011396.wav	D:\\hc--document\\all text\\P8_medical\\thesis_dataset\\use_wav_raw\\718169095\\3250011396.wav	0	5	[1.357313632965088, 2.5171051025390625, 2.0598044395446777, 0.6189156174659729, 1.4204061031341553, 1.466272234916687]	fn	0	1
508	508	1635	jd	dx_77288236_21887610.wav	D:\\hc--document\\all text\\P8_medical\\thesis_dataset\\use_wav_raw\\77288236\\21887610.wav	0	2	[2.4111342430114746, 0.5386883616447449, 0.9527947306632996, 2.578004837036133, 1.8784421682357788, 1.4000017642974854]	wz	0	3
509	509	93	fn	cy_437144255_1072512441.wav	D:\\hc--document\\all text\\P8_medical\\thesis_dataset\\use_wav_raw\\437144255\\1072512441.wav	0	1	[1.9396849870681763, 1.8868907690048218, 1.7089706659317017, 1.2636187076568604, 1.381433367729187, 1.987941861152649]	yl	0	5
510	510	922	rouhe	cy_670469502_2218229146.wav	D:\\hc--document\\all text\\P8_medical\\thesis_dataset\\use_wav_raw\\670469502\\2218229146.wav	0	4	[2.098578453063965, 1.731707215309143, 1.9944969415664673, 1.4357892274856567, 1.143796682357788, 1.0586949586868286]	general	0	0
511	511	1614	general	cy_673645164_2284678056.wav	D:\\hc--document\\all text\\P8_medical\\thesis_dataset\\use_wav_raw\\673645164\\2284678056.wav	0	0	[1.9540332555770874, 1.001099944114685, 0.8321507573127747, 1.9421436786651611, 1.7323381900787354, 2.1476826667785645]	yl	0	5
512	512	701	wz	cy_724704215_3400362768.wav	D:\\hc--document\\all text\\P8_medical\\thesis_dataset\\use_wav_raw\\724704215\\3400362768.wav	0	3	[1.9215248823165894, 1.4470409154891968, 1.0321731567382812, 1.773749828338623, 1.2606420516967773, 2.17867374420166]	yl	0	5
513	513	1037	wz	dx_91272395_30221517.wav	D:\\hc--document\\all text\\P8_medical\\thesis_dataset\\use_wav_raw\\91272395\\30221517.wav	0	3	[2.723627805709839, 0.46598732471466064, 0.8952610492706299, 2.9514825344085693, 2.1320877075195312, 1.1468998193740845]	wz	1	3
514	514	403	rouhe	cy_691147819_2661123322.wav	D:\\hc--document\\all text\\P8_medical\\thesis_dataset\\use_wav_raw\\691147819\\2661123322.wav	0	4	[3.16737961769104, 0.36812660098075867, 0.7608633041381836, 2.6092798709869385, 3.440540075302124, 1.0652861595153809]	rouhe	1	4
515	515	1741	yl	cy_692412837_2689000072.wav	D:\\hc--document\\all text\\P8_medical\\thesis_dataset\\use_wav_raw\\692412837\\2689000072.wav	0	5	[2.035055637359619, 0.8959956765174866, 1.4060235023498535, 1.2466647624969482, 2.2385480403900146, 1.3784934282302856]	rouhe	0	4
516	516	66	general	dx_87009613_26185393.wav	D:\\hc--document\\all text\\P8_medical\\thesis_dataset\\use_wav_raw\\87009613\\26185393.wav	0	0	[2.5325424671173096, 1.4956697225570679, 1.6473485231399536, 1.804867148399353, 1.8879798650741577, 1.5377768278121948]	general	1	0
517	517	1257	yl	cy_698817170_2824904334.wav	D:\\hc--document\\all text\\P8_medical\\thesis_dataset\\use_wav_raw\\698817170\\2824904334.wav	0	5	[1.1370327472686768, 2.1525704860687256, 1.3324183225631714, 1.0771358013153076, 0.40841227769851685, 2.775641918182373]	yl	1	5
518	518	549	wz	dx_84096642_28304707.wav	D:\\hc--document\\all text\\P8_medical\\thesis_dataset\\use_wav_raw\\84096642\\28304707.wav	0	3	[2.2273690700531006, 0.8928029537200928, 1.2490160465240479, 2.123623847961426, 1.6478887796401978, 1.4406261444091797]	general	0	0
519	519	707	yl	cy_688115999_2596486872.wav	D:\\hc--document\\all text\\P8_medical\\thesis_dataset\\use_wav_raw\\688115999\\2596486872.wav	0	5	[1.56119704246521, 1.309326410293579, 0.5807400345802307, 1.6022521257400513, 1.353989839553833, 3.282367706298828]	yl	1	5
520	520	1558	wz	cy_721130997_3316597479.wav	D:\\hc--document\\all text\\P8_medical\\thesis_dataset\\use_wav_raw\\721130997\\3316597479.wav	0	3	[2.174311399459839, 0.8667835593223572, 0.5638832449913025, 2.4456281661987305, 1.6553758382797241, 2.1218371391296387]	wz	1	3
521	521	313	general	dx_74841249_21160893.wav	D:\\hc--document\\all text\\P8_medical\\thesis_dataset\\use_wav_raw\\74841249\\21160893.wav	0	0	[2.2221386432647705, 1.518949270248413, 1.2764087915420532, 1.9691368341445923, 0.9708878397941589, 2.1038596630096436]	general	1	0
522	522	820	wz	cy_714569759_3164363862.wav	D:\\hc--document\\all text\\P8_medical\\thesis_dataset\\use_wav_raw\\714569759\\3164363862.wav	0	3	[2.3225274085998535, 0.8715704679489136, 0.572638988494873, 2.578606128692627, 1.6789803504943848, 2.244809627532959]	wz	1	3
523	523	485	general	dx_67363411_18898986.wav	D:\\hc--document\\all text\\P8_medical\\thesis_dataset\\use_wav_raw\\67363411\\18898986.wav	0	0	[2.0670182704925537, 1.7538152933120728, 1.1627490520477295, 2.064500093460083, 1.3953269720077515, 2.5558972358703613]	yl	0	5
524	524	1335	rouhe	cy_684293417_2514144166.wav	D:\\hc--document\\all text\\P8_medical\\thesis_dataset\\use_wav_raw\\684293417\\2514144166.wav	0	4	[2.7565879821777344, 0.6384991407394409, 0.8475915193557739, 2.3055715560913086, 2.9408116340637207, 1.6803873777389526]	rouhe	1	4
525	525	602	jd	cy_714351931_3159616114.wav	D:\\hc--document\\all text\\P8_medical\\thesis_dataset\\use_wav_raw\\714351931\\3159616114.wav	0	2	[2.5804765224456787, 1.0739699602127075, 2.0245285034179688, 1.570598840713501, 2.233102798461914, 0.40289244055747986]	general	0	0
526	526	456	general	cy_649090805_2055733121.wav	D:\\hc--document\\all text\\P8_medical\\thesis_dataset\\use_wav_raw\\649090805\\2055733121.wav	0	0	[2.394902467727661, 1.4118785858154297, 2.1289992332458496, 1.4223573207855225, 1.6077646017074585, 0.984607994556427]	general	1	0
527	527	399	fn	dx_57284218_15377196.wav	D:\\hc--document\\all text\\P8_medical\\thesis_dataset\\use_wav_raw\\57284218\\15377196.wav	0	1	[1.6646438837051392, 2.7750794887542725, 1.985533595085144, 1.3214530944824219, 0.4060424864292145, 2.0218241214752197]	fn	1	1
528	528	1555	fn	dx_65539775_18088892.wav	D:\\hc--document\\all text\\P8_medical\\thesis_dataset\\use_wav_raw\\65539775\\18088892.wav	0	1	[1.3361647129058838, 2.675055503845215, 1.8525606393814087, 1.2939746379852295, 0.17753033339977264, 2.129279136657715]	fn	1	1
529	529	638	wz	dx_88034437_26466204.wav	D:\\hc--document\\all text\\P8_medical\\thesis_dataset\\use_wav_raw\\88034437\\26466204.wav	0	3	[2.614849805831909, 1.048479676246643, 1.39431631565094, 2.17777943611145, 1.9254621267318726, 1.1510368585586548]	general	0	0
530	530	1115	rouhe	cy_694218380_2726436170.wav	D:\\hc--document\\all text\\P8_medical\\thesis_dataset\\use_wav_raw\\694218380\\2726436170.wav	0	4	[2.6119391918182373, 0.4558292031288147, 0.2795245945453644, 2.600804090499878, 2.785444974899292, 1.9686230421066284]	rouhe	1	4
531	531	1398	fn	dx_91051151_30260942.wav	D:\\hc--document\\all text\\P8_medical\\thesis_dataset\\use_wav_raw\\91051151\\30260942.wav	0	1	[1.2847120761871338, 3.0448801517486572, 2.221653699874878, 0.7212547063827515, 0.38570722937583923, 2.1015825271606445]	fn	1	1
532	532	302	rouhe	cy_719264689_3273408895.wav	D:\\hc--document\\all text\\P8_medical\\thesis_dataset\\use_wav_raw\\719264689\\3273408895.wav	0	4	[1.8155335187911987, 0.8824808597564697, 0.6946365833282471, 1.949320673942566, 1.582720160484314, 2.288501262664795]	yl	0	5
533	533	1071	rouhe	cy_719270691_3273869539.wav	D:\\hc--document\\all text\\P8_medical\\thesis_dataset\\use_wav_raw\\719270691\\3273869539.wav	0	4	[2.899310350418091, 0.3258981704711914, 0.242306649684906, 2.8740015029907227, 2.918707847595215, 1.418643832206726]	rouhe	1	4
534	534	1367	general	cy_652903645_2077988546.wav	D:\\hc--document\\all text\\P8_medical\\thesis_dataset\\use_wav_raw\\652903645\\2077988546.wav	0	0	[1.9738737344741821, 1.349161982536316, 1.1825778484344482, 1.615455985069275, 1.4205166101455688, 2.354992151260376]	yl	0	5
535	535	1360	yl	dx_88171332_28137015.wav	D:\\hc--document\\all text\\P8_medical\\thesis_dataset\\use_wav_raw\\88171332\\28137015.wav	0	5	[2.7509186267852783, 0.0, 0.750689685344696, 2.502394676208496, 2.8125782012939453, 0.6732417941093445]	rouhe	0	4
536	536	1055	general	cy_654900062_2087056355.wav	D:\\hc--document\\all text\\P8_medical\\thesis_dataset\\use_wav_raw\\654900062\\2087056355.wav	0	0	[2.5992484092712402, 0.9647141695022583, 1.7901198863983154, 2.028137445449829, 2.148049831390381, 0.4435172975063324]	general	1	0
537	537	1274	yl	cy_719224909_3272036049.wav	D:\\hc--document\\all text\\P8_medical\\thesis_dataset\\use_wav_raw\\719224909\\3272036049.wav	0	5	[1.784245252609253, 1.578352928161621, 0.9796192646026611, 1.606311559677124, 1.015678882598877, 2.8023760318756104]	yl	1	5
538	538	648	general	cy_707785098_3028049798.wav	D:\\hc--document\\all text\\P8_medical\\thesis_dataset\\use_wav_raw\\707785098\\3028049798.wav	0	0	[2.6879031658172607, 0.32204946875572205, 0.948879063129425, 2.088329792022705, 2.9716432094573975, 0.9887061715126038]	rouhe	0	4
539	539	413	jd	dx_84826716_24277023.wav	D:\\hc--document\\all text\\P8_medical\\thesis_dataset\\use_wav_raw\\84826716\\24277023.wav	0	2	[1.6895465850830078, 2.748288631439209, 2.5620105266571045, 0.7554247379302979, 0.7201758027076721, 1.5193947553634644]	fn	0	1
540	540	1212	general	cy_723619456_3375042432.wav	D:\\hc--document\\all text\\P8_medical\\thesis_dataset\\use_wav_raw\\723619456\\3375042432.wav	0	0	[1.9941470623016357, 1.1282230615615845, 1.1539369821548462, 1.7139003276824951, 1.4458980560302734, 1.8374168872833252]	general	1	0
541	541	1575	rouhe	dx_91085255_30452049.wav	D:\\hc--document\\all text\\P8_medical\\thesis_dataset\\use_wav_raw\\91085255\\30452049.wav	0	4	[2.41150164604187, 0.3464787006378174, 1.1945544481277466, 2.148501396179199, 2.40686297416687, 0.9073648452758789]	general	0	0
542	542	1366	jd	dx_84199007_26686546.wav	D:\\hc--document\\all text\\P8_medical\\thesis_dataset\\use_wav_raw\\84199007\\26686546.wav	0	2	[2.510774612426758, 1.0180811882019043, 1.0007858276367188, 2.582427978515625, 1.6674302816390991, 1.8304754495620728]	wz	0	3
543	543	1381	yl	dx_91375969_30393836.wav	D:\\hc--document\\all text\\P8_medical\\thesis_dataset\\use_wav_raw\\91375969\\30393836.wav	0	5	[1.7141849994659424, 1.7662173509597778, 1.2350554466247559, 1.672371745109558, 0.8061888813972473, 2.8125598430633545]	yl	1	5
544	544	1686	yl	dx_90652993_29696865.wav	D:\\hc--document\\all text\\P8_medical\\thesis_dataset\\use_wav_raw\\90652993\\29696865.wav	0	5	[1.8150527477264404, 2.0557312965393066, 1.0998446941375732, 1.7867417335510254, 0.7223114967346191, 2.926952838897705]	yl	1	5
545	545	975	yl	cy_702264986_2901666914.wav	D:\\hc--document\\all text\\P8_medical\\thesis_dataset\\use_wav_raw\\702264986\\2901666914.wav	0	5	[1.8601418733596802, 1.6101094484329224, 0.8513699173927307, 1.8808258771896362, 0.9478151202201843, 2.9912116527557373]	yl	1	5
546	546	964	fn	cy_717475752_3232280516.wav	D:\\hc--document\\all text\\P8_medical\\thesis_dataset\\use_wav_raw\\717475752\\3232280516.wav	0	1	[0.4384908080101013, 3.8838984966278076, 3.0267395973205566, 0.0, 0.01855802908539772, 0.6461196541786194]	fn	1	1
547	547	1061	general	dx_50052183_13088139.wav	D:\\hc--document\\all text\\P8_medical\\thesis_dataset\\use_wav_raw\\50052183\\13088139.wav	0	0	[2.4359970092773438, 1.4055678844451904, 1.8317234516143799, 1.7548953294754028, 1.628188967704773, 1.3341007232666016]	general	1	0
548	548	1158	yl	cy_709115402_3057087240.wav	D:\\hc--document\\all text\\P8_medical\\thesis_dataset\\use_wav_raw\\709115402\\3057087240.wav	0	5	[1.9071414470672607, 1.3610745668411255, 1.0259461402893066, 1.7331143617630005, 1.1876511573791504, 2.6081368923187256]	yl	1	5
549	549	1405	yl	dx_91281651_30253082.wav	D:\\hc--document\\all text\\P8_medical\\thesis_dataset\\use_wav_raw\\91281651\\30253082.wav	0	5	[1.6458549499511719, 2.1701598167419434, 1.357676386833191, 1.5284703969955444, 0.7698290944099426, 2.922894239425659]	yl	1	5
550	550	256	yl	cy_680462270_2430956710.wav	D:\\hc--document\\all text\\P8_medical\\thesis_dataset\\use_wav_raw\\680462270\\2430956710.wav	0	5	[2.2685699462890625, 1.3133372068405151, 1.0061050653457642, 2.0115745067596436, 1.8672752380371094, 2.125995397567749]	general	0	0
551	551	257	fn	cy_691232556_2662827672.wav	D:\\hc--document\\all text\\P8_medical\\thesis_dataset\\use_wav_raw\\691232556\\2662827672.wav	0	1	[3.0432090759277344, 0.032125066965818405, 0.6441931128501892, 2.6294074058532715, 3.5522055625915527, 0.9790422916412354]	rouhe	0	4
552	552	341	yl	cy_719288462_3273220750.wav	D:\\hc--document\\all text\\P8_medical\\thesis_dataset\\use_wav_raw\\719288462\\3273220750.wav	0	5	[2.0008599758148193, 1.5478190183639526, 1.1649397611618042, 1.8841530084609985, 1.0159722566604614, 2.4401001930236816]	yl	1	5
553	553	1594	wz	cy_674139190_2296073742.wav	D:\\hc--document\\all text\\P8_medical\\thesis_dataset\\use_wav_raw\\674139190\\2296073742.wav	0	3	[2.1487157344818115, 0.7975497841835022, 0.4415368437767029, 2.687185764312744, 1.496714472770691, 2.1877808570861816]	wz	1	3
554	554	585	wz	cy_701084692_2875464378.wav	D:\\hc--document\\all text\\P8_medical\\thesis_dataset\\use_wav_raw\\701084692\\2875464378.wav	0	3	[2.1062138080596924, 1.2751256227493286, 1.3841617107391357, 1.7127407789230347, 1.385598063468933, 1.9641790390014648]	general	0	0
555	555	101	general	cy_591081511_1750922651.wav	D:\\hc--document\\all text\\P8_medical\\thesis_dataset\\use_wav_raw\\591081511\\1750922651.wav	0	0	[2.6503498554229736, 1.3226370811462402, 1.2566454410552979, 2.1868503093719482, 2.17891788482666, 1.6782811880111694]	general	1	0
556	556	1000	jd	dx_89994595_28686824.wav	D:\\hc--document\\all text\\P8_medical\\thesis_dataset\\use_wav_raw\\89994595\\28686824.wav	0	2	[1.793358564376831, 2.1408331394195557, 1.9782782793045044, 1.1508556604385376, 1.1170002222061157, 1.4588919878005981]	fn	0	1
557	557	159	wz	dx_91574478_30975886.wav	D:\\hc--document\\all text\\P8_medical\\thesis_dataset\\use_wav_raw\\91574478\\30975886.wav	0	3	[2.472278356552124, 0.9835012555122375, 1.3110172748565674, 2.173776149749756, 1.7627507448196411, 1.5903650522232056]	general	0	0
558	558	1093	rouhe	cy_722872132_3356796339.wav	D:\\hc--document\\all text\\P8_medical\\thesis_dataset\\use_wav_raw\\722872132\\3356796339.wav	0	4	[1.5421706438064575, 1.7376019954681396, 1.147594928741455, 1.358795166015625, 0.5472575426101685, 2.5809731483459473]	yl	0	5
559	559	1453	rouhe	cy_724618580_3398832006.wav	D:\\hc--document\\all text\\P8_medical\\thesis_dataset\\use_wav_raw\\724618580\\3398832006.wav	0	4	[1.0117063522338867, 2.638195514678955, 1.5128945112228394, 0.7506152391433716, 0.18644607067108154, 3.009786605834961]	yl	0	5
560	560	590	general	cy_440807732_1084971126.wav	D:\\hc--document\\all text\\P8_medical\\thesis_dataset\\use_wav_raw\\440807732\\1084971126.wav	0	0	[2.168698310852051, 1.2311218976974487, 1.222278356552124, 2.2402184009552, 1.2814435958862305, 1.9141939878463745]	wz	0	3
561	561	362	yl	dx_77346450_21866947.wav	D:\\hc--document\\all text\\P8_medical\\thesis_dataset\\use_wav_raw\\77346450\\21866947.wav	0	5	[1.9498159885406494, 1.6172229051589966, 1.4637326002120972, 1.6664092540740967, 1.2102489471435547, 2.292879581451416]	yl	1	5
562	562	520	wz	cy_719371623_3274705603.wav	D:\\hc--document\\all text\\P8_medical\\thesis_dataset\\use_wav_raw\\719371623\\3274705603.wav	0	3	[2.2123889923095703, 0.988206684589386, 0.855309784412384, 2.1558361053466797, 1.6925755739212036, 2.1326000690460205]	general	0	0
563	563	136	yl	cy_667657143_2163455644.wav	D:\\hc--document\\all text\\P8_medical\\thesis_dataset\\use_wav_raw\\667657143\\2163455644.wav	0	5	[1.7243961095809937, 2.047621726989746, 1.348567247390747, 1.5099281072616577, 0.7524292469024658, 2.663316249847412]	yl	1	5
564	564	850	general	cy_704569798_2954507896.wav	D:\\hc--document\\all text\\P8_medical\\thesis_dataset\\use_wav_raw\\704569798\\2954507896.wav	0	0	[1.817905068397522, 1.350691556930542, 1.3028417825698853, 1.6678612232208252, 1.0122151374816895, 2.1227426528930664]	yl	0	5
565	565	630	yl	dx_92383345_32027433.wav	D:\\hc--document\\all text\\P8_medical\\thesis_dataset\\use_wav_raw\\92383345\\32027433.wav	0	5	[2.088630199432373, 1.799626350402832, 1.2245638370513916, 1.793882966041565, 1.260941505432129, 2.538033962249756]	yl	1	5
566	566	859	rouhe	cy_665071172_2143215503.wav	D:\\hc--document\\all text\\P8_medical\\thesis_dataset\\use_wav_raw\\665071172\\2143215503.wav	0	4	[2.1238014698028564, 1.430970549583435, 1.3711318969726562, 1.7006688117980957, 1.8600599765777588, 2.2494349479675293]	yl	0	5
567	567	1173	rouhe	cy_719445597_3277649892.wav	D:\\hc--document\\all text\\P8_medical\\thesis_dataset\\use_wav_raw\\719445597\\3277649892.wav	0	4	[2.977750301361084, 0.7227913737297058, 1.2826743125915527, 2.230051279067993, 3.0726065635681152, 0.6194005608558655]	rouhe	1	4
568	568	1223	jd	dx_57983592_15621523.wav	D:\\hc--document\\all text\\P8_medical\\thesis_dataset\\use_wav_raw\\57983592\\15621523.wav	0	2	[1.803735375404358, 1.4165427684783936, 1.5154060125350952, 1.4331799745559692, 1.1969767808914185, 1.9757750034332275]	yl	0	5
569	569	526	fn	cy_716237932_3204159308.wav	D:\\hc--document\\all text\\P8_medical\\thesis_dataset\\use_wav_raw\\716237932\\3204159308.wav	0	1	[2.0987327098846436, 1.1440225839614868, 1.2324175834655762, 1.6326143741607666, 1.9862171411514282, 1.90317702293396]	general	0	0
570	570	513	general	cy_722921780_3356817364.wav	D:\\hc--document\\all text\\P8_medical\\thesis_dataset\\use_wav_raw\\722921780\\3356817364.wav	0	0	[2.0181169509887695, 1.1394191980361938, 1.286912441253662, 1.8772753477096558, 1.4410014152526855, 1.6773393154144287]	general	1	0
571	571	1271	yl	cy_667609247_2159620364.wav	D:\\hc--document\\all text\\P8_medical\\thesis_dataset\\use_wav_raw\\667609247\\2159620364.wav	0	5	[2.169318199157715, 1.4833707809448242, 1.3781920671463013, 1.7512363195419312, 1.6773951053619385, 2.342165946960449]	yl	1	5
572	572	1080	rouhe	cy_709923870_3071556145.wav	D:\\hc--document\\all text\\P8_medical\\thesis_dataset\\use_wav_raw\\709923870\\3071556145.wav	0	4	[2.683990478515625, 0.49931463599205017, 1.0102739334106445, 2.3237345218658447, 2.6228647232055664, 0.7720251083374023]	general	0	0
573	573	962	wz	cy_671079700_2231027278.wav	D:\\hc--document\\all text\\P8_medical\\thesis_dataset\\use_wav_raw\\671079700\\2231027278.wav	0	3	[1.2038581371307373, 2.1361589431762695, 1.8174293041229248, 0.9831627011299133, 0.5354055166244507, 1.82816743850708]	fn	0	1
574	574	1451	fn	cy_724434254_3393976859.wav	D:\\hc--document\\all text\\P8_medical\\thesis_dataset\\use_wav_raw\\724434254\\3393976859.wav	0	1	[1.3016756772994995, 2.953374147415161, 2.172760009765625, 0.913600504398346, 0.34903761744499207, 1.569554090499878]	fn	1	1
575	575	1748	general	cy_699622312_2843066098.wav	D:\\hc--document\\all text\\P8_medical\\thesis_dataset\\use_wav_raw\\699622312\\2843066098.wav	0	0	[2.119809865951538, 1.1166807413101196, 1.869803786277771, 1.5462368726730347, 1.601415991783142, 1.0305465459823608]	general	1	0
576	576	1036	rouhe	cy_674802457_2309299894.wav	D:\\hc--document\\all text\\P8_medical\\thesis_dataset\\use_wav_raw\\674802457\\2309299894.wav	0	4	[3.017991304397583, 0.4684002101421356, 0.9205917716026306, 2.4873363971710205, 3.0764269828796387, 1.181606650352478]	rouhe	1	4
577	577	268	rouhe	cy_259034107_475332071.wav	D:\\hc--document\\all text\\P8_medical\\thesis_dataset\\use_wav_raw\\259034107\\475332071.wav	0	4	[1.4286224842071533, 1.9531737565994263, 2.1576476097106934, 0.8780983686447144, 1.0208183526992798, 0.9027561545372009]	jd	0	2
578	578	436	jd	dx_89444539_31914772.wav	D:\\hc--document\\all text\\P8_medical\\thesis_dataset\\use_wav_raw\\89444539\\31914772.wav	0	2	[1.982682466506958, 2.3787386417388916, 2.1896631717681885, 1.3373336791992188, 0.9664564728736877, 1.4982637166976929]	fn	0	1
579	579	1443	fn	cy_717951063_3243327346.wav	D:\\hc--document\\all text\\P8_medical\\thesis_dataset\\use_wav_raw\\717951063\\3243327346.wav	0	1	[1.4512701034545898, 1.9448394775390625, 1.5427443981170654, 1.2177834510803223, 0.38180607557296753, 2.1820554733276367]	yl	0	5
580	580	977	general	dx_91267340_30179287.wav	D:\\hc--document\\all text\\P8_medical\\thesis_dataset\\use_wav_raw\\91267340\\30179287.wav	0	0	[2.305079698562622, 0.7357578873634338, 1.4073158502578735, 2.1577694416046143, 1.915649652481079, 1.0055464506149292]	general	1	0
581	581	957	general	cy_694686489_2736047948.wav	D:\\hc--document\\all text\\P8_medical\\thesis_dataset\\use_wav_raw\\694686489\\2736047948.wav	0	0	[2.0482678413391113, 0.9488512873649597, 1.1381536722183228, 1.9318746328353882, 1.659896969795227, 1.5268809795379639]	general	1	0
582	582	1259	general	cy_716683601_3213571316.wav	D:\\hc--document\\all text\\P8_medical\\thesis_dataset\\use_wav_raw\\716683601\\3213571316.wav	0	0	[2.304943323135376, 1.0102119445800781, 1.285169005393982, 1.9123423099517822, 2.0977396965026855, 1.4921025037765503]	general	1	0
583	583	1130	general	cy_717107800_3223540094.wav	D:\\hc--document\\all text\\P8_medical\\thesis_dataset\\use_wav_raw\\717107800\\3223540094.wav	0	0	[1.7651692628860474, 1.2610164880752563, 1.1761784553527832, 1.5353341102600098, 0.9445045590400696, 2.103281021118164]	yl	0	5
584	584	860	wz	cy_673971877_2291588306.wav	D:\\hc--document\\all text\\P8_medical\\thesis_dataset\\use_wav_raw\\673971877\\2291588306.wav	0	3	[2.8354365825653076, 1.137288212776184, 0.8460378646850586, 2.888705253601074, 2.228829860687256, 2.0292279720306396]	wz	1	3
585	585	1637	rouhe	cy_693180154_2704895748.wav	D:\\hc--document\\all text\\P8_medical\\thesis_dataset\\use_wav_raw\\693180154\\2704895748.wav	0	4	[2.7102348804473877, 0.5677204132080078, 1.385466456413269, 1.8253180980682373, 2.94000244140625, 0.8040519952774048]	rouhe	1	4
586	586	656	rouhe	cy_690134465_2642603700.wav	D:\\hc--document\\all text\\P8_medical\\thesis_dataset\\use_wav_raw\\690134465\\2642603700.wav	0	4	[2.5908052921295166, 0.9732494354248047, 1.4846001863479614, 1.7812705039978027, 2.5095365047454834, 1.3253791332244873]	general	0	0
587	587	455	yl	cy_692251835_2684712458.wav	D:\\hc--document\\all text\\P8_medical\\thesis_dataset\\use_wav_raw\\692251835\\2684712458.wav	0	5	[1.9652150869369507, 1.3698363304138184, 0.8623430728912354, 1.7827420234680176, 1.7178725004196167, 2.8868815898895264]	yl	1	5
588	588	1600	general	cy_724808198_3402004282.wav	D:\\hc--document\\all text\\P8_medical\\thesis_dataset\\use_wav_raw\\724808198\\3402004282.wav	0	0	[2.604771137237549, 0.9182952046394348, 1.2018465995788574, 2.0332181453704834, 2.5776476860046387, 1.6033008098602295]	general	1	0
589	589	574	fn	dx_64265787_17710967.wav	D:\\hc--document\\all text\\P8_medical\\thesis_dataset\\use_wav_raw\\64265787\\17710967.wav	0	1	[1.325935959815979, 2.5648715496063232, 1.8880705833435059, 1.284640908241272, 0.3004212975502014, 1.6361668109893799]	fn	1	1
590	590	248	jd	cy_429536356_1043886528.wav	D:\\hc--document\\all text\\P8_medical\\thesis_dataset\\use_wav_raw\\429536356\\1043886528.wav	0	2	[1.870341420173645, 1.6366844177246094, 1.3859672546386719, 1.628159523010254, 1.0043747425079346, 1.9727847576141357]	yl	0	5
591	591	345	general	cy_692615702_2692578074.wav	D:\\hc--document\\all text\\P8_medical\\thesis_dataset\\use_wav_raw\\692615702\\2692578074.wav	0	0	[2.2613065242767334, 0.9266983270645142, 1.2813210487365723, 2.016120195388794, 1.6947953701019287, 1.5512431859970093]	general	1	0
592	592	1412	wz	cy_682995157_2485508226.wav	D:\\hc--document\\all text\\P8_medical\\thesis_dataset\\use_wav_raw\\682995157\\2485508226.wav	0	3	[2.206594228744507, 1.0723884105682373, 0.5534867644309998, 2.5477559566497803, 1.522243618965149, 2.535705327987671]	wz	1	3
593	593	378	general	cy_714078166_3153300474.wav	D:\\hc--document\\all text\\P8_medical\\thesis_dataset\\use_wav_raw\\714078166\\3153300474.wav	0	0	[1.6947228908538818, 1.2581212520599365, 0.911796510219574, 1.785520076751709, 0.9740961790084839, 2.5988190174102783]	yl	0	5
594	594	954	wz	cy_663093559_2132397641.wav	D:\\hc--document\\all text\\P8_medical\\thesis_dataset\\use_wav_raw\\663093559\\2132397641.wav	0	3	[2.6125662326812744, 0.5608038306236267, 0.5348168611526489, 3.167452096939087, 1.7763488292694092, 1.6614978313446045]	wz	1	3
595	595	480	jd	cy_669944496_2208936506.wav	D:\\hc--document\\all text\\P8_medical\\thesis_dataset\\use_wav_raw\\669944496\\2208936506.wav	0	2	[2.402400493621826, 1.6180683374404907, 1.541109323501587, 2.2007124423980713, 1.5710211992263794, 1.7614977359771729]	general	0	0
596	596	317	yl	cy_723169703_3363035252.wav	D:\\hc--document\\all text\\P8_medical\\thesis_dataset\\use_wav_raw\\723169703\\3363035252.wav	0	5	[2.406836748123169, 0.7162944674491882, 0.9521923661231995, 2.141427993774414, 1.9805991649627686, 1.3948655128479004]	general	0	0
597	597	331	wz	cy_672292892_2256065042.wav	D:\\hc--document\\all text\\P8_medical\\thesis_dataset\\use_wav_raw\\672292892\\2256065042.wav	0	3	[1.8535490036010742, 0.7378520965576172, 0.5512791872024536, 2.478226661682129, 1.2427833080291748, 2.0810954570770264]	wz	1	3
598	598	91	general	cy_723822757_3379655855.wav	D:\\hc--document\\all text\\P8_medical\\thesis_dataset\\use_wav_raw\\723822757\\3379655855.wav	0	0	[2.9284451007843018, 0.6761226058006287, 0.9697364568710327, 2.455695152282715, 3.0381953716278076, 1.234059453010559]	rouhe	0	4
599	599	145	jd	cy_562776_2442795.wav	D:\\hc--document\\all text\\P8_medical\\thesis_dataset\\use_wav_raw\\562776\\2442795.wav	0	2	[1.929246425628662, 1.7090568542480469, 2.2219183444976807, 1.0967419147491455, 1.2621880769729614, 0.6930969953536987]	jd	1	2
600	600	224	rouhe	cy_716689762_3213957667.wav	D:\\hc--document\\all text\\P8_medical\\thesis_dataset\\use_wav_raw\\716689762\\3213957667.wav	0	4	[2.925889015197754, 0.0, 0.3766363561153412, 2.8859684467315674, 3.3448092937469482, 0.9676097631454468]	rouhe	1	4
601	601	1343	yl	cy_671365901_2236749254.wav	D:\\hc--document\\all text\\P8_medical\\thesis_dataset\\use_wav_raw\\671365901\\2236749254.wav	0	5	[1.9087045192718506, 1.315089464187622, 0.8025421500205994, 1.8790327310562134, 1.5087696313858032, 2.8911173343658447]	yl	1	5
602	602	1279	general	cy_621218560_1908069626.wav	D:\\hc--document\\all text\\P8_medical\\thesis_dataset\\use_wav_raw\\621218560\\1908069626.wav	0	0	[1.8685227632522583, 1.2674052715301514, 1.1811673641204834, 1.5889828205108643, 1.3233122825622559, 2.0347840785980225]	yl	0	5
603	603	1276	yl	cy_563677296_1604504135.wav	D:\\hc--document\\all text\\P8_medical\\thesis_dataset\\use_wav_raw\\563677296\\1604504135.wav	0	5	[1.3370709419250488, 2.251359224319458, 1.4340866804122925, 1.4524387121200562, 0.5891269445419312, 2.6428346633911133]	yl	1	5
604	604	483	jd	cy_690127912_2640439348.wav	D:\\hc--document\\all text\\P8_medical\\thesis_dataset\\use_wav_raw\\690127912\\2640439348.wav	0	2	[2.128049850463867, 1.3852850198745728, 1.6666368246078491, 1.3013159036636353, 1.8434523344039917, 1.4220707416534424]	general	0	0
605	605	911	yl	cy_433282063_1058130228.wav	D:\\hc--document\\all text\\P8_medical\\thesis_dataset\\use_wav_raw\\433282063\\1058130228.wav	0	5	[1.9623724222183228, 1.5459049940109253, 1.248125672340393, 1.872040033340454, 1.2055445909500122, 2.1248056888580322]	yl	1	5
606	606	1078	rouhe	cy_721164470_3318118177.wav	D:\\hc--document\\all text\\P8_medical\\thesis_dataset\\use_wav_raw\\721164470\\3318118177.wav	0	4	[3.4733214378356934, 0.1717471331357956, 1.0116386413574219, 2.8726234436035156, 3.486140251159668, 0.40909701585769653]	rouhe	1	4
607	607	448	jd	dx_90086786_28592547.wav	D:\\hc--document\\all text\\P8_medical\\thesis_dataset\\use_wav_raw\\90086786\\28592547.wav	0	2	[0.7338199615478516, 3.9246580600738525, 3.3650624752044678, 0.0, 0.32560622692108154, 0.5150314569473267]	fn	0	1
608	608	1638	general	cy_627488104_1942019636.wav	D:\\hc--document\\all text\\P8_medical\\thesis_dataset\\use_wav_raw\\627488104\\1942019636.wav	0	0	[2.1952810287475586, 1.4807002544403076, 1.0291029214859009, 1.9663329124450684, 1.9506421089172363, 2.666907787322998]	yl	0	5
609	609	1215	yl	cy_714844647_3170088312.wav	D:\\hc--document\\all text\\P8_medical\\thesis_dataset\\use_wav_raw\\714844647\\3170088312.wav	0	5	[2.0064890384674072, 1.3444699048995972, 0.9032341837882996, 2.016174554824829, 1.2617671489715576, 2.4877805709838867]	yl	1	5
610	610	616	jd	cy_197916863_310515803.wav	D:\\hc--document\\all text\\P8_medical\\thesis_dataset\\use_wav_raw\\197916863\\310515803.wav	0	2	[1.3851102590560913, 4.4387102127075195, 3.634007453918457, 0.39368996024131775, 0.5380370020866394, 0.7290880680084229]	fn	0	1
611	611	127	wz	dx_91627467_31267197.wav	D:\\hc--document\\all text\\P8_medical\\thesis_dataset\\use_wav_raw\\91627467\\31267197.wav	0	3	[2.386967420578003, 1.1900497674942017, 1.371137261390686, 2.1735708713531494, 1.768965244293213, 1.4858266115188599]	general	0	0
612	612	1599	yl	dx_90739844_29827553.wav	D:\\hc--document\\all text\\P8_medical\\thesis_dataset\\use_wav_raw\\90739844\\29827553.wav	0	5	[1.8781296014785767, 1.5241180658340454, 0.9265437126159668, 1.9977506399154663, 0.8461416959762573, 2.6420631408691406]	yl	1	5
613	613	1219	jd	dx_89260745_27501409.wav	D:\\hc--document\\all text\\P8_medical\\thesis_dataset\\use_wav_raw\\89260745\\27501409.wav	0	2	[2.0927345752716064, 2.4805874824523926, 2.205615282058716, 1.2983862161636353, 0.9101797938346863, 1.8036727905273438]	fn	0	1
614	614	1424	jd	cy_189451011_290527349.wav	D:\\hc--document\\all text\\P8_medical\\thesis_dataset\\use_wav_raw\\189451011\\290527349.wav	0	2	[2.0055437088012695, 2.5022075176239014, 2.4724388122558594, 1.0687146186828613, 1.2223758697509766, 0.7388924956321716]	fn	0	1
615	615	1391	general	cy_719967397_3290604263.wav	D:\\hc--document\\all text\\P8_medical\\thesis_dataset\\use_wav_raw\\719967397\\3290604263.wav	0	0	[2.407538652420044, 0.7620877027511597, 0.7856820821762085, 2.220061779022217, 2.4659996032714844, 1.772338628768921]	rouhe	0	4
616	616	1527	general	cy_662908684_2131277333.wav	D:\\hc--document\\all text\\P8_medical\\thesis_dataset\\use_wav_raw\\662908684\\2131277333.wav	0	0	[2.198183536529541, 1.3939207792282104, 1.2021963596343994, 2.093798875808716, 1.4135969877243042, 2.307715654373169]	yl	0	5
617	617	568	yl	dx_59872678_16349297.wav	D:\\hc--document\\all text\\P8_medical\\thesis_dataset\\use_wav_raw\\59872678\\16349297.wav	0	5	[1.8025239706039429, 2.1329357624053955, 1.5717118978500366, 1.4697293043136597, 1.135029911994934, 2.4669361114501953]	yl	1	5
618	618	1454	general	dx_54311761_14416944.wav	D:\\hc--document\\all text\\P8_medical\\thesis_dataset\\use_wav_raw\\54311761\\14416944.wav	0	0	[2.4532907009124756, 0.9324024319648743, 1.7554421424865723, 1.7853554487228394, 2.1294212341308594, 0.8598308563232422]	general	1	0
619	619	481	yl	cy_724225048_3389668695.wav	D:\\hc--document\\all text\\P8_medical\\thesis_dataset\\use_wav_raw\\724225048\\3389668695.wav	0	5	[1.7500041723251343, 1.3926666975021362, 0.8913714289665222, 1.7217830419540405, 1.0760390758514404, 2.7186520099639893]	yl	1	5
620	620	1639	general	cy_718650655_3259317056.wav	D:\\hc--document\\all text\\P8_medical\\thesis_dataset\\use_wav_raw\\718650655\\3259317056.wav	0	0	[2.3592255115509033, 1.2622653245925903, 1.6288186311721802, 1.7462713718414307, 1.6900235414505005, 1.3276396989822388]	general	1	0
621	621	1231	fn	dx_86861171_25217422.wav	D:\\hc--document\\all text\\P8_medical\\thesis_dataset\\use_wav_raw\\86861171\\25217422.wav	0	1	[2.104708194732666, 1.8504596948623657, 1.2495570182800293, 2.0777676105499268, 1.015112042427063, 2.5394270420074463]	yl	0	5
622	622	1183	general	cy_705102180_2967228936.wav	D:\\hc--document\\all text\\P8_medical\\thesis_dataset\\use_wav_raw\\705102180\\2967228936.wav	0	0	[2.0068206787109375, 0.9643141031265259, 1.022629976272583, 2.075185775756836, 1.6689130067825317, 1.6371992826461792]	wz	0	3
623	623	462	general	cy_715943872_3196231491.wav	D:\\hc--document\\all text\\P8_medical\\thesis_dataset\\use_wav_raw\\715943872\\3196231491.wav	0	0	[2.0798144340515137, 0.9573326706886292, 0.7815757989883423, 1.9630526304244995, 1.7484369277954102, 2.309840679168701]	yl	0	5
624	624	1695	general	cy_621546779_1909683488.wav	D:\\hc--document\\all text\\P8_medical\\thesis_dataset\\use_wav_raw\\621546779\\1909683488.wav	0	0	[2.5010740756988525, 0.9790198802947998, 1.0236074924468994, 2.2050344944000244, 2.1877365112304688, 1.929365873336792]	general	1	0
625	625	421	yl	dx_90109458_28724153.wav	D:\\hc--document\\all text\\P8_medical\\thesis_dataset\\use_wav_raw\\90109458\\28724153.wav	0	5	[2.0667734146118164, 1.3105796575546265, 1.6139236688613892, 1.5819809436798096, 1.6890314817428589, 1.6891560554504395]	general	0	0
626	626	194	jd	cy_399308558_929320472.wav	D:\\hc--document\\all text\\P8_medical\\thesis_dataset\\use_wav_raw\\399308558\\929320472.wav	0	2	[1.246998906135559, 3.271796941757202, 3.217047691345215, 0.5162220597267151, 0.5115026235580444, 0.29168087244033813]	fn	0	1
627	627	1064	wz	cy_695210444_2747086900.wav	D:\\hc--document\\all text\\P8_medical\\thesis_dataset\\use_wav_raw\\695210444\\2747086900.wav	0	3	[2.2834584712982178, 0.9076663255691528, 0.842859148979187, 2.430097818374634, 1.6548912525177002, 2.0213303565979004]	wz	1	3
628	628	69	fn	cy_428613100_1040201868.wav	D:\\hc--document\\all text\\P8_medical\\thesis_dataset\\use_wav_raw\\428613100\\1040201868.wav	0	1	[1.4971282482147217, 2.446770429611206, 2.0327353477478027, 1.0184845924377441, 0.2160482108592987, 1.9899331331253052]	fn	1	1
629	629	1344	yl	cy_722361574_3344458533.wav	D:\\hc--document\\all text\\P8_medical\\thesis_dataset\\use_wav_raw\\722361574\\3344458533.wav	0	5	[2.2172958850860596, 0.9838104248046875, 1.0521074533462524, 1.5777286291122437, 2.2434921264648438, 2.031998634338379]	rouhe	0	4
630	630	1112	yl	dx_74954333_21240449.wav	D:\\hc--document\\all text\\P8_medical\\thesis_dataset\\use_wav_raw\\74954333\\21240449.wav	0	5	[1.6766079664230347, 1.6526503562927246, 1.3735460042953491, 1.4317121505737305, 0.7194788455963135, 2.32597017288208]	yl	1	5
631	631	70	wz	cy_709958842_3070965060.wav	D:\\hc--document\\all text\\P8_medical\\thesis_dataset\\use_wav_raw\\709958842\\3070965060.wav	0	3	[2.2874021530151367, 0.6331883668899536, 0.5576135516166687, 2.616687059402466, 1.7891112565994263, 1.9085038900375366]	wz	1	3
632	632	917	rouhe	cy_704113410_2943831866.wav	D:\\hc--document\\all text\\P8_medical\\thesis_dataset\\use_wav_raw\\704113410\\2943831866.wav	0	4	[3.0325815677642822, 0.18508724868297577, 1.0230735540390015, 2.2571046352386475, 3.188563108444214, 0.6573165059089661]	rouhe	1	4
633	633	1461	general	cy_673212534_2275390680.wav	D:\\hc--document\\all text\\P8_medical\\thesis_dataset\\use_wav_raw\\673212534\\2275390680.wav	0	0	[2.0233378410339355, 1.2843519449234009, 1.0872756242752075, 1.9793884754180908, 1.4632704257965088, 1.8920419216156006]	general	1	0
634	634	1177	fn	dx_92286625_31501207.wav	D:\\hc--document\\all text\\P8_medical\\thesis_dataset\\use_wav_raw\\92286625\\31501207.wav	0	1	[0.7147441506385803, 4.384592056274414, 3.493865728378296, 0.09467341750860214, 0.0, 0.5383894443511963]	fn	1	1
635	635	948	wz	cy_678650907_2390841478.wav	D:\\hc--document\\all text\\P8_medical\\thesis_dataset\\use_wav_raw\\678650907\\2390841478.wav	0	3	[2.630362033843994, 0.5557491183280945, 1.4724750518798828, 2.131777763366699, 2.269821882247925, 0.7955799698829651]	general	0	0
636	636	417	wz	cy_644471693_2031523562.wav	D:\\hc--document\\all text\\P8_medical\\thesis_dataset\\use_wav_raw\\644471693\\2031523562.wav	0	3	[2.5728137493133545, 0.7919541597366333, 0.7375645041465759, 2.7538297176361084, 1.8231688737869263, 1.8108696937561035]	wz	1	3
637	637	963	jd	cy_664564979_2143063814.wav	D:\\hc--document\\all text\\P8_medical\\thesis_dataset\\use_wav_raw\\664564979\\2143063814.wav	0	2	[1.843677282333374, 1.75514554977417, 1.5513502359390259, 1.420604944229126, 0.9513633251190186, 1.9569774866104126]	yl	0	5
638	638	758	jd	cy_724088122_3384716251.wav	D:\\hc--document\\all text\\P8_medical\\thesis_dataset\\use_wav_raw\\724088122\\3384716251.wav	0	2	[1.8917133808135986, 1.5534844398498535, 1.7005836963653564, 1.4852685928344727, 1.166873574256897, 1.7053112983703613]	general	0	0
639	639	501	wz	cy_621316990_1908912212.wav	D:\\hc--document\\all text\\P8_medical\\thesis_dataset\\use_wav_raw\\621316990\\1908912212.wav	0	3	[2.0516395568847656, 1.5602154731750488, 2.31169056892395, 0.8984861373901367, 1.623639464378357, 0.7728901505470276]	jd	0	2
640	640	1612	rouhe	cy_714720272_3167170328.wav	D:\\hc--document\\all text\\P8_medical\\thesis_dataset\\use_wav_raw\\714720272\\3167170328.wav	0	4	[2.5957260131835938, 0.5800360441207886, 0.8386757969856262, 2.0696732997894287, 2.952148199081421, 1.901845097541809]	rouhe	1	4
641	641	834	general	cy_271763713_512715242.wav	D:\\hc--document\\all text\\P8_medical\\thesis_dataset\\use_wav_raw\\271763713\\512715242.wav	0	0	[2.51033878326416, 1.1007111072540283, 1.5150905847549438, 2.1443545818328857, 1.979097604751587, 1.431945562362671]	general	1	0
642	642	1442	wz	cy_675920965_2332613712.wav	D:\\hc--document\\all text\\P8_medical\\thesis_dataset\\use_wav_raw\\675920965\\2332613712.wav	0	3	[3.1201627254486084, 0.5704813003540039, 1.6828341484069824, 2.1273856163024902, 2.8077101707458496, 0.1861213743686676]	general	0	0
643	643	185	fn	cy_700530476_2863249284.wav	D:\\hc--document\\all text\\P8_medical\\thesis_dataset\\use_wav_raw\\700530476\\2863249284.wav	0	1	[1.587377667427063, 2.1507160663604736, 1.54310941696167, 1.3611267805099487, 0.4648747146129608, 2.365726947784424]	yl	0	5
644	644	466	general	dx_91036990_30179184.wav	D:\\hc--document\\all text\\P8_medical\\thesis_dataset\\use_wav_raw\\91036990\\30179184.wav	0	0	[2.4834883213043213, 1.5576578378677368, 1.0972741842269897, 2.2376646995544434, 1.3424451351165771, 2.2408623695373535]	general	1	0
645	645	1395	jd	cy_715060952_3175605993.wav	D:\\hc--document\\all text\\P8_medical\\thesis_dataset\\use_wav_raw\\715060952\\3175605993.wav	0	2	[1.6961053609848022, 1.7452824115753174, 1.7467561960220337, 1.33103346824646, 0.8797221183776855, 1.7526971101760864]	yl	0	5
646	646	1529	yl	cy_710535160_3083523879.wav	D:\\hc--document\\all text\\P8_medical\\thesis_dataset\\use_wav_raw\\710535160\\3083523879.wav	0	5	[1.496746301651001, 1.233147382736206, 1.037846565246582, 1.3845773935317993, 0.9921924471855164, 2.253605365753174]	yl	1	5
647	647	1203	yl	cy_656406686_2095429283.wav	D:\\hc--document\\all text\\P8_medical\\thesis_dataset\\use_wav_raw\\656406686\\2095429283.wav	0	5	[2.4905831813812256, 1.0918047428131104, 1.5953869819641113, 2.1737990379333496, 1.9675889015197754, 1.0705432891845703]	general	0	0
648	648	636	yl	cy_711645647_3104889906.wav	D:\\hc--document\\all text\\P8_medical\\thesis_dataset\\use_wav_raw\\711645647\\3104889906.wav	0	5	[1.98825204372406, 1.1225625276565552, 0.8665836453437805, 2.339019536972046, 0.8232440948486328, 2.0414819717407227]	wz	0	3
649	649	199	yl	dx_86761933_25220907.wav	D:\\hc--document\\all text\\P8_medical\\thesis_dataset\\use_wav_raw\\86761933\\25220907.wav	0	5	[2.164693832397461, 1.1419610977172852, 1.07914400100708, 2.013690710067749, 1.6534639596939087, 2.0333476066589355]	general	0	0
650	650	386	jd	cy_567338328_1623774191.wav	D:\\hc--document\\all text\\P8_medical\\thesis_dataset\\use_wav_raw\\567338328\\1623774191.wav	0	2	[2.0933592319488525, 1.52652108669281, 1.616058349609375, 1.8538916110992432, 1.249133825302124, 1.7193182706832886]	general	0	0
651	651	570	fn	cy_714649533_3166551916.wav	D:\\hc--document\\all text\\P8_medical\\thesis_dataset\\use_wav_raw\\714649533\\3166551916.wav	0	1	[1.6573282480239868, 2.249082565307617, 2.00111985206604, 0.793593168258667, 0.9767256379127502, 1.829194188117981]	fn	1	1
652	652	233	general	cy_724240275_3388865419.wav	D:\\hc--document\\all text\\P8_medical\\thesis_dataset\\use_wav_raw\\724240275\\3388865419.wav	0	0	[2.3979642391204834, 1.3521795272827148, 1.1173675060272217, 2.363001823425293, 1.2465605735778809, 1.9815936088562012]	general	1	0
653	653	323	fn	cy_655467113_2090146184.wav	D:\\hc--document\\all text\\P8_medical\\thesis_dataset\\use_wav_raw\\655467113\\2090146184.wav	0	1	[2.4360554218292236, 1.758700966835022, 1.4112752676010132, 1.9176435470581055, 1.77842116355896, 2.5033090114593506]	yl	0	5
654	654	1396	rouhe	cy_579715165_1689842243.wav	D:\\hc--document\\all text\\P8_medical\\thesis_dataset\\use_wav_raw\\579715165\\1689842243.wav	0	4	[2.4661831855773926, 0.899021327495575, 0.9209051728248596, 2.403118848800659, 2.0848004817962646, 2.009089469909668]	general	0	0
655	655	259	fn	cy_423951770_1023742890.wav	D:\\hc--document\\all text\\P8_medical\\thesis_dataset\\use_wav_raw\\423951770\\1023742890.wav	0	1	[2.2255666255950928, 1.4081566333770752, 2.004061698913574, 1.1658662557601929, 1.6095901727676392, 1.030886173248291]	general	0	0
656	656	390	jd	cy_721448088_3323946194.wav	D:\\hc--document\\all text\\P8_medical\\thesis_dataset\\use_wav_raw\\721448088\\3323946194.wav	0	2	[2.036379337310791, 1.7292650938034058, 2.2763664722442627, 0.8868650197982788, 2.0832595825195312, 0.52183598279953]	jd	1	2
657	657	883	general	cy_723382209_3368086483.wav	D:\\hc--document\\all text\\P8_medical\\thesis_dataset\\use_wav_raw\\723382209\\3368086483.wav	0	0	[2.0142288208007812, 0.9869974851608276, 0.6348347067832947, 2.0903029441833496, 1.7205933332443237, 2.5266053676605225]	yl	0	5
658	658	1693	jd	dx_87600092_25641987.wav	D:\\hc--document\\all text\\P8_medical\\thesis_dataset\\use_wav_raw\\87600092\\25641987.wav	0	2	[2.1928038597106934, 1.679093360900879, 1.8265080451965332, 1.8586045503616333, 1.051611304283142, 1.5855401754379272]	general	0	0
659	659	1573	wz	cy_684180867_2511586578.wav	D:\\hc--document\\all text\\P8_medical\\thesis_dataset\\use_wav_raw\\684180867\\2511586578.wav	0	3	[2.5010926723480225, 0.6805946230888367, 0.6356065273284912, 2.893796682357788, 1.7803363800048828, 1.6959803104400635]	wz	1	3
660	660	586	jd	cy_589413773_1742019488.wav	D:\\hc--document\\all text\\P8_medical\\thesis_dataset\\use_wav_raw\\589413773\\1742019488.wav	0	2	[1.5471303462982178, 1.5343997478485107, 1.2761543989181519, 1.485776424407959, 0.7584456205368042, 2.303905963897705]	yl	0	5
661	661	1438	wz	cy_714667158_3166207264.wav	D:\\hc--document\\all text\\P8_medical\\thesis_dataset\\use_wav_raw\\714667158\\3166207264.wav	0	3	[2.006554365158081, 0.8460670113563538, 0.8447880148887634, 2.2412033081054688, 1.4250965118408203, 1.736048936843872]	wz	1	3
662	662	1018	general	dx_87555856_28234058.wav	D:\\hc--document\\all text\\P8_medical\\thesis_dataset\\use_wav_raw\\87555856\\28234058.wav	0	0	[2.3279430866241455, 1.3875833749771118, 0.9520592093467712, 2.2257497310638428, 1.7088019847869873, 2.3414933681488037]	yl	0	5
663	663	1393	general	dx_91705863_31699217.wav	D:\\hc--document\\all text\\P8_medical\\thesis_dataset\\use_wav_raw\\91705863\\31699217.wav	0	0	[2.640915632247925, 0.7530593276023865, 1.0774682760238647, 2.5088326930999756, 1.9945884943008423, 1.4998750686645508]	general	1	0
664	664	395	yl	cy_711625058_3104552636.wav	D:\\hc--document\\all text\\P8_medical\\thesis_dataset\\use_wav_raw\\711625058\\3104552636.wav	0	5	[1.757733941078186, 1.6192653179168701, 1.0186309814453125, 1.8578159809112549, 0.7204257249832153, 2.653019428253174]	yl	1	5
665	665	1429	rouhe	cy_697778448_2801704872.wav	D:\\hc--document\\all text\\P8_medical\\thesis_dataset\\use_wav_raw\\697778448\\2801704872.wav	0	4	[2.625446319580078, 0.7279627323150635, 0.5119332075119019, 2.4321391582489014, 3.019336462020874, 2.137855052947998]	rouhe	1	4
666	666	1547	yl	cy_695704068_2759578856.wav	D:\\hc--document\\all text\\P8_medical\\thesis_dataset\\use_wav_raw\\695704068\\2759578856.wav	0	5	[2.847810745239258, 0.0, 0.7683607339859009, 2.1131560802459717, 3.441927671432495, 0.9899491667747498]	rouhe	0	4
667	667	78	general	cy_582065766_1702560089.wav	D:\\hc--document\\all text\\P8_medical\\thesis_dataset\\use_wav_raw\\582065766\\1702560089.wav	0	0	[2.3838229179382324, 0.9428731799125671, 1.151776909828186, 1.8426568508148193, 2.304692029953003, 1.6773186922073364]	general	1	0
668	668	1626	jd	cy_660005255_2115355256.wav	D:\\hc--document\\all text\\P8_medical\\thesis_dataset\\use_wav_raw\\660005255\\2115355256.wav	0	2	[2.016417980194092, 1.2719312906265259, 1.9712594747543335, 1.096587896347046, 1.935472846031189, 0.9628021121025085]	general	0	0
669	669	538	rouhe	cy_717917045_3243562091.wav	D:\\hc--document\\all text\\P8_medical\\thesis_dataset\\use_wav_raw\\717917045\\3243562091.wav	0	4	[2.8699450492858887, 0.38630354404449463, 0.6816794276237488, 2.476027488708496, 3.3146471977233887, 1.3430540561676025]	rouhe	1	4
670	670	1743	jd	cy_693609636_2713908844.wav	D:\\hc--document\\all text\\P8_medical\\thesis_dataset\\use_wav_raw\\693609636\\2713908844.wav	0	2	[2.5525336265563965, 1.583129644393921, 1.4818462133407593, 1.86039137840271, 2.328171968460083, 1.7855279445648193]	general	0	0
671	671	1521	jd	cy_677968913_2376395864.wav	D:\\hc--document\\all text\\P8_medical\\thesis_dataset\\use_wav_raw\\677968913\\2376395864.wav	0	2	[1.9482072591781616, 2.017380475997925, 2.2759788036346436, 1.3474079370498657, 0.8502084612846375, 1.1774715185165405]	jd	1	2
672	672	1709	yl	cy_562344346_1597676705.wav	D:\\hc--document\\all text\\P8_medical\\thesis_dataset\\use_wav_raw\\562344346\\1597676705.wav	0	5	[0.9067222476005554, 2.6942925453186035, 1.656716227531433, 0.8410647511482239, 0.0, 2.4366490840911865]	fn	0	1
673	673	1436	general	cy_705862294_2985680652.wav	D:\\hc--document\\all text\\P8_medical\\thesis_dataset\\use_wav_raw\\705862294\\2985680652.wav	0	0	[2.658932685852051, 0.795237123966217, 1.0892231464385986, 2.4382338523864746, 2.152644634246826, 1.3767033815383911]	general	1	0
674	674	1263	fn	cy_652223605_2074206023.wav	D:\\hc--document\\all text\\P8_medical\\thesis_dataset\\use_wav_raw\\652223605\\2074206023.wav	0	1	[1.6125797033309937, 2.9749200344085693, 2.228874921798706, 1.2775412797927856, 0.68800288438797, 1.4048653841018677]	fn	1	1
675	675	304	yl	cy_723298858_3366510109.wav	D:\\hc--document\\all text\\P8_medical\\thesis_dataset\\use_wav_raw\\723298858\\3366510109.wav	0	5	[1.6176831722259521, 1.275998592376709, 1.0845856666564941, 1.5604099035263062, 1.039981484413147, 2.2743561267852783]	yl	1	5
676	676	334	jd	cy_231585058_396709452.wav	D:\\hc--document\\all text\\P8_medical\\thesis_dataset\\use_wav_raw\\231585058\\396709452.wav	0	2	[1.5782840251922607, 2.1273016929626465, 1.7817516326904297, 1.4549322128295898, 0.5530656576156616, 1.9948790073394775]	fn	0	1
677	677	1646	general	cy_682003205_2464092216.wav	D:\\hc--document\\all text\\P8_medical\\thesis_dataset\\use_wav_raw\\682003205\\2464092216.wav	0	0	[1.5515658855438232, 2.0987231731414795, 1.7656606435775757, 1.1585872173309326, 0.8627140522003174, 1.7047903537750244]	fn	0	1
678	678	457	wz	dx_84214071_26765725.wav	D:\\hc--document\\all text\\P8_medical\\thesis_dataset\\use_wav_raw\\84214071\\26765725.wav	0	3	[2.3101422786712646, 1.2016081809997559, 1.1230705976486206, 2.127936840057373, 1.5395302772521973, 2.0204977989196777]	general	0	0
679	679	1221	general	dx_92613196_32335764.wav	D:\\hc--document\\all text\\P8_medical\\thesis_dataset\\use_wav_raw\\92613196\\32335764.wav	0	0	[2.64990234375, 1.2214802503585815, 0.8112804889678955, 2.3894479274749756, 2.4052155017852783, 2.2402126789093018]	general	1	0
680	680	967	yl	dx_89199037_31177018.wav	D:\\hc--document\\all text\\P8_medical\\thesis_dataset\\use_wav_raw\\89199037\\31177018.wav	0	5	[1.9910752773284912, 1.3758656978607178, 0.9759283661842346, 1.994631290435791, 1.2502259016036987, 2.3128271102905273]	yl	1	5
681	681	443	wz	cy_678564170_2388940302.wav	D:\\hc--document\\all text\\P8_medical\\thesis_dataset\\use_wav_raw\\678564170\\2388940302.wav	0	3	[2.3635778427124023, 1.0658098459243774, 0.7894244194030762, 2.221001386642456, 1.7575346231460571, 2.0482590198516846]	general	0	0
682	682	849	yl	cy_688114539_2596469756.wav	D:\\hc--document\\all text\\P8_medical\\thesis_dataset\\use_wav_raw\\688114539\\2596469756.wav	0	5	[1.3601897954940796, 1.8012155294418335, 1.190778136253357, 1.1568080186843872, 0.7885082364082336, 2.7067646980285645]	yl	1	5
683	683	554	yl	cy_702947476_2916936646.wav	D:\\hc--document\\all text\\P8_medical\\thesis_dataset\\use_wav_raw\\702947476\\2916936646.wav	0	5	[2.14251446723938, 1.0575923919677734, 0.7636454105377197, 2.150691032409668, 1.5466227531433105, 2.431131601333618]	yl	1	5
684	684	243	jd	dx_90774307_30000057.wav	D:\\hc--document\\all text\\P8_medical\\thesis_dataset\\use_wav_raw\\90774307\\30000057.wav	0	2	[1.9639002084732056, 0.8033155798912048, 0.8335890769958496, 2.0142552852630615, 1.6536296606063843, 2.130002021789551]	yl	0	5
685	685	649	rouhe	cy_718259544_3251651802.wav	D:\\hc--document\\all text\\P8_medical\\thesis_dataset\\use_wav_raw\\718259544\\3251651802.wav	0	4	[2.3887462615966797, 0.4394785761833191, 1.067856788635254, 1.8544141054153442, 2.6619510650634766, 1.2576754093170166]	rouhe	1	4
686	686	377	rouhe	dx_89989787_28668420.wav	D:\\hc--document\\all text\\P8_medical\\thesis_dataset\\use_wav_raw\\89989787\\28668420.wav	0	4	[2.328824520111084, 0.6715205907821655, 0.6448410749435425, 2.2426812648773193, 2.262291431427002, 1.756959080696106]	general	0	0
687	687	556	wz	cy_723266932_3365837269.wav	D:\\hc--document\\all text\\P8_medical\\thesis_dataset\\use_wav_raw\\723266932\\3365837269.wav	0	3	[2.404147148132324, 0.9380441308021545, 1.0162805318832397, 2.3827402591705322, 1.8087577819824219, 1.5608857870101929]	general	0	0
688	688	1249	yl	cy_715545375_3186495341.wav	D:\\hc--document\\all text\\P8_medical\\thesis_dataset\\use_wav_raw\\715545375\\3186495341.wav	0	5	[2.3807594776153564, 1.2622904777526855, 1.1726248264312744, 1.8524969816207886, 2.190232276916504, 2.0441813468933105]	general	0	0
689	689	891	general	cy_676482004_2344278792.wav	D:\\hc--document\\all text\\P8_medical\\thesis_dataset\\use_wav_raw\\676482004\\2344278792.wav	0	0	[1.688346028327942, 1.1335700750350952, 0.9000008702278137, 1.5291199684143066, 1.3816604614257812, 2.252347230911255]	yl	0	5
690	690	1548	wz	dx_74949627_21211022.wav	D:\\hc--document\\all text\\P8_medical\\thesis_dataset\\use_wav_raw\\74949627\\21211022.wav	0	3	[2.2430691719055176, 1.1762694120407104, 0.7130497097969055, 2.464491367340088, 1.5888161659240723, 2.2409563064575195]	wz	1	3
691	691	971	fn	dx_58317320_15894055.wav	D:\\hc--document\\all text\\P8_medical\\thesis_dataset\\use_wav_raw\\58317320\\15894055.wav	0	1	[0.6714222431182861, 4.44560432434082, 3.523118257522583, 0.023618154227733612, 0.0, 0.45786693692207336]	fn	1	1
692	692	927	jd	cy_715702139_3191382270.wav	D:\\hc--document\\all text\\P8_medical\\thesis_dataset\\use_wav_raw\\715702139\\3191382270.wav	0	2	[1.5160433053970337, 2.3386192321777344, 1.565609335899353, 1.0891671180725098, 0.8053877949714661, 2.2122862339019775]	fn	0	1
693	693	1374	jd	dx_91964595_31083800.wav	D:\\hc--document\\all text\\P8_medical\\thesis_dataset\\use_wav_raw\\91964595\\31083800.wav	0	2	[1.4952466487884521, 2.4517180919647217, 2.1034598350524902, 1.1714988946914673, 0.6835175156593323, 1.2730234861373901]	fn	0	1
694	694	1416	jd	cy_657361689_2100719747.wav	D:\\hc--document\\all text\\P8_medical\\thesis_dataset\\use_wav_raw\\657361689\\2100719747.wav	0	2	[0.8668522238731384, 4.437953472137451, 3.655839443206787, 0.24116402864456177, 0.0, 0.3373086750507355]	fn	0	1
695	695	940	fn	dx_79161014_22506352.wav	D:\\hc--document\\all text\\P8_medical\\thesis_dataset\\use_wav_raw\\79161014\\22506352.wav	0	1	[0.9570810198783875, 2.814291000366211, 1.9402596950531006, 0.7586193680763245, 0.12794025242328644, 1.7930150032043457]	fn	1	1
696	696	560	yl	cy_707068960_3013256090.wav	D:\\hc--document\\all text\\P8_medical\\thesis_dataset\\use_wav_raw\\707068960\\3013256090.wav	0	5	[2.1963424682617188, 1.2748057842254639, 1.1704386472702026, 1.7748446464538574, 1.810697317123413, 2.1327719688415527]	general	0	0
697	697	1021	rouhe	dx_87903987_26139637.wav	D:\\hc--document\\all text\\P8_medical\\thesis_dataset\\use_wav_raw\\87903987\\26139637.wav	0	4	[2.195190906524658, 2.096118211746216, 1.2766550779342651, 1.9415143728256226, 1.1982473134994507, 2.7605433464050293]	yl	0	5
698	698	410	rouhe	dx_87312652_25000755.wav	D:\\hc--document\\all text\\P8_medical\\thesis_dataset\\use_wav_raw\\87312652\\25000755.wav	0	4	[2.0491585731506348, 1.9806491136550903, 1.0863964557647705, 2.0838499069213867, 1.1325334310531616, 2.8046517372131348]	yl	0	5
699	699	973	jd	dx_67346886_18870589.wav	D:\\hc--document\\all text\\P8_medical\\thesis_dataset\\use_wav_raw\\67346886\\18870589.wav	0	2	[1.9148619174957275, 1.9832794666290283, 1.769899606704712, 1.5348023176193237, 1.151781678199768, 1.6350672245025635]	fn	0	1
700	700	1301	wz	dx_72388687_20302633.wav	D:\\hc--document\\all text\\P8_medical\\thesis_dataset\\use_wav_raw\\72388687\\20302633.wav	0	3	[2.3991620540618896, 1.1423462629318237, 1.1156796216964722, 2.412551164627075, 1.4202606678009033, 1.9220811128616333]	wz	1	3
701	701	1565	wz	cy_714741982_3168478330.wav	D:\\hc--document\\all text\\P8_medical\\thesis_dataset\\use_wav_raw\\714741982\\3168478330.wav	0	3	[2.6043055057525635, 0.8717932105064392, 1.069769263267517, 2.2274887561798096, 2.3753278255462646, 1.3659334182739258]	general	0	0
702	702	1495	fn	cy_724165279_3387807303.wav	D:\\hc--document\\all text\\P8_medical\\thesis_dataset\\use_wav_raw\\724165279\\3387807303.wav	0	1	[0.392161101102829, 4.07614278793335, 3.111501455307007, 0.0, 0.0, 0.5873403549194336]	fn	1	1
703	703	119	fn	dx_91347924_30591815.wav	D:\\hc--document\\all text\\P8_medical\\thesis_dataset\\use_wav_raw\\91347924\\30591815.wav	0	1	[1.468509316444397, 2.4119386672973633, 1.738512396812439, 1.1823731660842896, 0.32897132635116577, 2.302142381668091]	fn	1	1
704	704	73	rouhe	cy_684270245_2513587192.wav	D:\\hc--document\\all text\\P8_medical\\thesis_dataset\\use_wav_raw\\684270245\\2513587192.wav	0	4	[2.53714919090271, 1.0380758047103882, 1.1880630254745483, 1.8856732845306396, 2.4074671268463135, 1.9501408338546753]	general	0	0
705	705	1776	wz	dx_83982364_30382526.wav	D:\\hc--document\\all text\\P8_medical\\thesis_dataset\\use_wav_raw\\83982364\\30382526.wav	0	3	[2.0169601440429688, 1.0622057914733887, 0.8666478991508484, 2.2782857418060303, 1.2465903759002686, 2.2016592025756836]	wz	1	3
706	706	1337	general	dx_87419851_25609773.wav	D:\\hc--document\\all text\\P8_medical\\thesis_dataset\\use_wav_raw\\87419851\\25609773.wav	0	0	[2.523603677749634, 1.6229617595672607, 1.0048247575759888, 2.7271063327789307, 1.4952837228775024, 2.2568323612213135]	wz	0	3
707	707	1107	general	dx_87134896_26870791.wav	D:\\hc--document\\all text\\P8_medical\\thesis_dataset\\use_wav_raw\\87134896\\26870791.wav	0	0	[1.7715412378311157, 1.5347250699996948, 1.6291934251785278, 1.354811191558838, 0.9534531831741333, 1.514760136604309]	general	1	0
708	708	589	wz	dx_91024530_30116251.wav	D:\\hc--document\\all text\\P8_medical\\thesis_dataset\\use_wav_raw\\91024530\\30116251.wav	0	3	[2.5177292823791504, 1.3906916379928589, 0.7988149523735046, 2.435291290283203, 1.9499441385269165, 2.3399500846862793]	general	0	0
709	709	1044	yl	cy_724079138_3386011936.wav	D:\\hc--document\\all text\\P8_medical\\thesis_dataset\\use_wav_raw\\724079138\\3386011936.wav	0	5	[1.6638284921646118, 1.6477185487747192, 1.1722116470336914, 1.6747455596923828, 0.8926160335540771, 2.5065135955810547]	yl	1	5
710	710	92	fn	cy_719786390_3286366131.wav	D:\\hc--document\\all text\\P8_medical\\thesis_dataset\\use_wav_raw\\719786390\\3286366131.wav	0	1	[1.3714289665222168, 2.7685534954071045, 2.324375867843628, 0.92156583070755, 0.5032784938812256, 1.6689726114273071]	fn	1	1
711	711	1238	rouhe	cy_689321460_2623751050.wav	D:\\hc--document\\all text\\P8_medical\\thesis_dataset\\use_wav_raw\\689321460\\2623751050.wav	0	4	[2.969681978225708, 0.3109864294528961, 0.9030970335006714, 2.25866436958313, 3.276768684387207, 0.8567267656326294]	rouhe	1	4
712	712	719	general	cy_721860681_3332428589.wav	D:\\hc--document\\all text\\P8_medical\\thesis_dataset\\use_wav_raw\\721860681\\3332428589.wav	0	0	[2.656498432159424, 0.8555331826210022, 1.6032541990280151, 1.7989834547042847, 2.6358542442321777, 0.780674397945404]	general	1	0
713	713	400	general	cy_701237354_2878895578.wav	D:\\hc--document\\all text\\P8_medical\\thesis_dataset\\use_wav_raw\\701237354\\2878895578.wav	0	0	[2.2333104610443115, 1.1753185987472534, 1.6759660243988037, 1.633286952972412, 1.6779974699020386, 1.1458884477615356]	general	1	0
714	714	1543	yl	cy_677769287_2371915110.wav	D:\\hc--document\\all text\\P8_medical\\thesis_dataset\\use_wav_raw\\677769287\\2371915110.wav	0	5	[1.8381344079971313, 1.5090845823287964, 1.0702099800109863, 1.892712950706482, 1.0282704830169678, 2.6690118312835693]	yl	1	5
715	715	1024	general	cy_641000825_2014152242.wav	D:\\hc--document\\all text\\P8_medical\\thesis_dataset\\use_wav_raw\\641000825\\2014152242.wav	0	0	[2.41597843170166, 0.7084278464317322, 1.145864725112915, 2.1065125465393066, 2.0019161701202393, 1.4436547756195068]	general	1	0
716	716	530	fn	cy_568845750_1631530601.wav	D:\\hc--document\\all text\\P8_medical\\thesis_dataset\\use_wav_raw\\568845750\\1631530601.wav	0	1	[1.616782784461975, 2.4303648471832275, 1.9878299236297607, 1.148484230041504, 0.7072421312332153, 1.7789431810379028]	fn	1	1
717	717	1731	fn	cy_707650264_3025251790.wav	D:\\hc--document\\all text\\P8_medical\\thesis_dataset\\use_wav_raw\\707650264\\3025251790.wav	0	1	[0.9683736562728882, 3.2454428672790527, 2.429347276687622, 0.4575895071029663, 0.19474321603775024, 1.5076144933700562]	fn	1	1
718	718	1621	rouhe	dx_91430570_30669027.wav	D:\\hc--document\\all text\\P8_medical\\thesis_dataset\\use_wav_raw\\91430570\\30669027.wav	0	4	[2.84659481048584, 0.4920622408390045, 1.05428946018219, 2.395909547805786, 2.7729597091674805, 1.1588748693466187]	general	0	0
719	719	650	fn	cy_705603574_2982096330.wav	D:\\hc--document\\all text\\P8_medical\\thesis_dataset\\use_wav_raw\\705603574\\2982096330.wav	0	1	[1.1584348678588867, 2.096890926361084, 1.4298489093780518, 1.1300179958343506, 0.5294679999351501, 2.1303842067718506]	yl	0	5
720	720	376	general	dx_89190953_31132902.wav	D:\\hc--document\\all text\\P8_medical\\thesis_dataset\\use_wav_raw\\89190953\\31132902.wav	0	0	[2.0570833683013916, 1.4772894382476807, 1.4668869972229004, 1.8908557891845703, 1.2143558263778687, 1.6397931575775146]	general	1	0
721	721	661	fn	dx_90828224_30269199.wav	D:\\hc--document\\all text\\P8_medical\\thesis_dataset\\use_wav_raw\\90828224\\30269199.wav	0	1	[1.9609124660491943, 1.9648281335830688, 1.9051839113235474, 1.038631796836853, 1.3213553428649902, 1.747599482536316]	fn	1	1
722	722	1632	wz	cy_633995051_1976528384.wav	D:\\hc--document\\all text\\P8_medical\\thesis_dataset\\use_wav_raw\\633995051\\1976528384.wav	0	3	[2.1341311931610107, 0.7603509426116943, 0.46335241198539734, 2.533200979232788, 1.7113654613494873, 2.2901318073272705]	wz	1	3
723	723	1323	wz	cy_716153125_3202243100.wav	D:\\hc--document\\all text\\P8_medical\\thesis_dataset\\use_wav_raw\\716153125\\3202243100.wav	0	3	[2.403665065765381, 1.012360692024231, 0.6845201253890991, 2.4781270027160645, 1.9367886781692505, 2.4646530151367188]	wz	1	3
724	724	1113	wz	cy_689362224_2623552072.wav	D:\\hc--document\\all text\\P8_medical\\thesis_dataset\\use_wav_raw\\689362224\\2623552072.wav	0	3	[2.674675703048706, 1.4135260581970215, 1.1353778839111328, 2.4351298809051514, 1.802093744277954, 1.918305516242981]	general	0	0
725	725	132	yl	cy_716115266_3199750870.wav	D:\\hc--document\\all text\\P8_medical\\thesis_dataset\\use_wav_raw\\716115266\\3199750870.wav	0	5	[1.4303067922592163, 1.8354737758636475, 1.4649766683578491, 1.1467242240905762, 0.5984787940979004, 2.3606367111206055]	yl	1	5
726	726	379	yl	cy_684303444_2514349442.wav	D:\\hc--document\\all text\\P8_medical\\thesis_dataset\\use_wav_raw\\684303444\\2514349442.wav	0	5	[1.8343387842178345, 1.2603862285614014, 1.0910236835479736, 1.6624705791473389, 1.4280118942260742, 2.4362504482269287]	yl	1	5
727	727	1675	jd	dx_48814499_12675211.wav	D:\\hc--document\\all text\\P8_medical\\thesis_dataset\\use_wav_raw\\48814499\\12675211.wav	0	2	[2.0034914016723633, 1.6416535377502441, 1.6138962507247925, 1.7114777565002441, 0.7960479855537415, 2.072474479675293]	yl	0	5
728	728	62	wz	dx_88320167_26879791.wav	D:\\hc--document\\all text\\P8_medical\\thesis_dataset\\use_wav_raw\\88320167\\26879791.wav	0	3	[2.14166522026062, 1.7877835035324097, 1.0436310768127441, 2.092177391052246, 1.2393614053726196, 2.6066596508026123]	yl	0	5
729	729	1636	yl	cy_683992446_2507495676.wav	D:\\hc--document\\all text\\P8_medical\\thesis_dataset\\use_wav_raw\\683992446\\2507495676.wav	0	5	[2.3926594257354736, 1.853751301765442, 1.3264989852905273, 2.101067304611206, 1.4310044050216675, 2.3957479000091553]	yl	1	5
730	730	1403	general	cy_724692909_3399806948.wav	D:\\hc--document\\all text\\P8_medical\\thesis_dataset\\use_wav_raw\\724692909\\3399806948.wav	0	0	[2.984553098678589, 0.22668205201625824, 1.3365694284439087, 2.289720058441162, 2.8256471157073975, 0.25399449467658997]	general	1	0
731	731	829	jd	cy_667288842_2152988732.wav	D:\\hc--document\\all text\\P8_medical\\thesis_dataset\\use_wav_raw\\667288842\\2152988732.wav	0	2	[1.916410207748413, 2.015578269958496, 2.1213319301605225, 0.9558118581771851, 1.2709413766860962, 1.1729676723480225]	jd	1	2
732	732	1102	general	cy_687465211_2582295030.wav	D:\\hc--document\\all text\\P8_medical\\thesis_dataset\\use_wav_raw\\687465211\\2582295030.wav	0	0	[2.182528257369995, 1.2722012996673584, 1.782029151916504, 1.5388957262039185, 1.4050297737121582, 0.9738916158676147]	general	1	0
733	733	494	jd	cy_700139194_2854443904.wav	D:\\hc--document\\all text\\P8_medical\\thesis_dataset\\use_wav_raw\\700139194\\2854443904.wav	0	2	[2.0638036727905273, 1.1235319375991821, 1.5917341709136963, 1.5539970397949219, 1.859354853630066, 1.2851455211639404]	general	0	0
734	734	851	wz	dx_42118955_10716866.wav	D:\\hc--document\\all text\\P8_medical\\thesis_dataset\\use_wav_raw\\42118955\\10716866.wav	0	3	[2.4592292308807373, 1.3286491632461548, 0.7697343826293945, 2.41876482963562, 1.8458045721054077, 2.458588123321533]	general	0	0
735	735	1338	wz	dx_87836340_25728130.wav	D:\\hc--document\\all text\\P8_medical\\thesis_dataset\\use_wav_raw\\87836340\\25728130.wav	0	3	[2.8447365760803223, 0.966031551361084, 1.7801673412322998, 2.3719661235809326, 1.7340375185012817, 0.6971896886825562]	general	0	0
736	736	1146	yl	cy_674280405_2298119370.wav	D:\\hc--document\\all text\\P8_medical\\thesis_dataset\\use_wav_raw\\674280405\\2298119370.wav	0	5	[2.566452980041504, 0.42510786652565, 0.8045929074287415, 2.806131362915039, 2.0204384326934814, 1.0785874128341675]	wz	0	3
737	737	579	yl	dx_91367212_30339325.wav	D:\\hc--document\\all text\\P8_medical\\thesis_dataset\\use_wav_raw\\91367212\\30339325.wav	0	5	[1.8121836185455322, 1.6993129253387451, 1.3125064373016357, 1.5363459587097168, 0.819378137588501, 2.499005079269409]	yl	1	5
738	738	655	fn	cy_671034848_2229944498.wav	D:\\hc--document\\all text\\P8_medical\\thesis_dataset\\use_wav_raw\\671034848\\2229944498.wav	0	1	[1.5019903182983398, 3.1065423488616943, 2.5484001636505127, 0.867260217666626, 0.49625739455223083, 1.542022705078125]	fn	1	1
739	739	899	yl	cy_715370027_3182567410.wav	D:\\hc--document\\all text\\P8_medical\\thesis_dataset\\use_wav_raw\\715370027\\3182567410.wav	0	5	[1.7662876844406128, 1.6983050107955933, 1.1563383340835571, 1.9294073581695557, 0.8192409873008728, 2.305656671524048]	yl	1	5
740	740	1270	wz	dx_86998223_26111268.wav	D:\\hc--document\\all text\\P8_medical\\thesis_dataset\\use_wav_raw\\86998223\\26111268.wav	0	3	[2.4553771018981934, 1.1476408243179321, 0.7213724255561829, 2.4878430366516113, 2.036628246307373, 2.154886484146118]	wz	1	3
741	741	666	wz	cy_721842168_3332617080.wav	D:\\hc--document\\all text\\P8_medical\\thesis_dataset\\use_wav_raw\\721842168\\3332617080.wav	0	3	[2.4051105976104736, 1.0242449045181274, 0.39203688502311707, 2.5977163314819336, 2.3201935291290283, 2.703533172607422]	yl	0	5
742	742	177	jd	cy_722944997_3357711592.wav	D:\\hc--document\\all text\\P8_medical\\thesis_dataset\\use_wav_raw\\722944997\\3357711592.wav	0	2	[2.394603967666626, 0.636723518371582, 1.0206842422485352, 2.3764772415161133, 1.7828636169433594, 1.3358943462371826]	general	0	0
743	743	1206	rouhe	cy_699236774_2834268330.wav	D:\\hc--document\\all text\\P8_medical\\thesis_dataset\\use_wav_raw\\699236774\\2834268330.wav	0	4	[2.89780592918396, 0.3226526081562042, 1.62049400806427, 1.9056898355484009, 3.2143747806549072, 0.0]	rouhe	1	4
744	744	833	general	cy_673915455_2290355160.wav	D:\\hc--document\\all text\\P8_medical\\thesis_dataset\\use_wav_raw\\673915455\\2290355160.wav	0	0	[2.7179489135742188, 1.0942864418029785, 0.8556227087974548, 2.3262264728546143, 2.3718011379241943, 1.9699102640151978]	general	1	0
745	745	65	wz	dx_90724895_29815152.wav	D:\\hc--document\\all text\\P8_medical\\thesis_dataset\\use_wav_raw\\90724895\\29815152.wav	0	3	[2.8067386150360107, 1.2887920141220093, 0.8195241093635559, 2.5751876831054688, 2.0238757133483887, 2.0680177211761475]	general	0	0
746	746	1668	wz	cy_682918139_2483708824.wav	D:\\hc--document\\all text\\P8_medical\\thesis_dataset\\use_wav_raw\\682918139\\2483708824.wav	0	3	[2.2600960731506348, 0.9866893291473389, 0.7061792612075806, 2.5970473289489746, 1.5971431732177734, 2.2271974086761475]	wz	1	3
747	747	563	wz	cy_717665488_3235999776.wav	D:\\hc--document\\all text\\P8_medical\\thesis_dataset\\use_wav_raw\\717665488\\3235999776.wav	0	3	[2.6025707721710205, 0.9590257406234741, 0.7905546426773071, 2.4477927684783936, 2.270324945449829, 1.6699329614639282]	general	0	0
748	748	1385	general	dx_62391403_17009196.wav	D:\\hc--document\\all text\\P8_medical\\thesis_dataset\\use_wav_raw\\62391403\\17009196.wav	0	0	[2.5558536052703857, 1.826383113861084, 1.8039588928222656, 2.35736346244812, 1.365522027015686, 1.3766083717346191]	general	1	0
749	749	1241	yl	dx_87873919_25960497.wav	D:\\hc--document\\all text\\P8_medical\\thesis_dataset\\use_wav_raw\\87873919\\25960497.wav	0	5	[1.7568212747573853, 1.6486949920654297, 1.1773576736450195, 1.7485284805297852, 0.9701858758926392, 2.6247968673706055]	yl	1	5
750	750	1267	jd	cy_722267177_3341902772.wav	D:\\hc--document\\all text\\P8_medical\\thesis_dataset\\use_wav_raw\\722267177\\3341902772.wav	0	2	[1.6939600706100464, 1.784570336341858, 1.4011859893798828, 1.3797518014907837, 0.865073025226593, 2.4460082054138184]	yl	0	5
751	751	537	wz	cy_715607374_3188804205.wav	D:\\hc--document\\all text\\P8_medical\\thesis_dataset\\use_wav_raw\\715607374\\3188804205.wav	0	3	[2.0706722736358643, 0.7992865443229675, 0.5258924961090088, 2.4893686771392822, 1.4167156219482422, 2.236508846282959]	wz	1	3
752	752	196	general	cy_711711212_3106070957.wav	D:\\hc--document\\all text\\P8_medical\\thesis_dataset\\use_wav_raw\\711711212\\3106070957.wav	0	0	[2.1749722957611084, 1.2183176279067993, 1.0493335723876953, 1.9874690771102905, 1.4556527137756348, 2.1140377521514893]	general	1	0
753	753	71	rouhe	cy_706918404_3010049754.wav	D:\\hc--document\\all text\\P8_medical\\thesis_dataset\\use_wav_raw\\706918404\\3010049754.wav	0	4	[2.761970281600952, 0.06654432415962219, 0.6122686862945557, 2.4756386280059814, 3.290971040725708, 1.1601141691207886]	rouhe	1	4
754	754	1287	rouhe	cy_717909777_3242197649.wav	D:\\hc--document\\all text\\P8_medical\\thesis_dataset\\use_wav_raw\\717909777\\3242197649.wav	0	4	[1.448232889175415, 1.4069470167160034, 1.8189595937728882, 1.1669918298721313, 1.317097544670105, 0.6837925314903259]	jd	0	2
755	755	428	wz	dx_91263390_30158097.wav	D:\\hc--document\\all text\\P8_medical\\thesis_dataset\\use_wav_raw\\91263390\\30158097.wav	0	3	[2.080944538116455, 0.8298508524894714, 0.6941612958908081, 2.3846306800842285, 1.4933117628097534, 2.1505494117736816]	wz	1	3
756	756	722	general	cy_723498594_3371413742.wav	D:\\hc--document\\all text\\P8_medical\\thesis_dataset\\use_wav_raw\\723498594\\3371413742.wav	0	0	[2.481121063232422, 0.7470311522483826, 1.4017695188522339, 2.278053045272827, 1.7980964183807373, 0.6838526725769043]	general	1	0
757	757	678	fn	cy_723841256_3378482487.wav	D:\\hc--document\\all text\\P8_medical\\thesis_dataset\\use_wav_raw\\723841256\\3378482487.wav	0	1	[1.7572753429412842, 1.7372403144836426, 2.1836185455322266, 1.2037585973739624, 1.0999878644943237, 0.8909301161766052]	jd	0	2
758	758	1181	jd	cy_583449441_1709751440.wav	D:\\hc--document\\all text\\P8_medical\\thesis_dataset\\use_wav_raw\\583449441\\1709751440.wav	0	2	[2.0878665447235107, 2.664043664932251, 3.2068042755126953, 0.8813091516494751, 1.4675544500350952, 0.07985299080610275]	jd	1	2
759	759	1005	rouhe	dx_87852825_25829352.wav	D:\\hc--document\\all text\\P8_medical\\thesis_dataset\\use_wav_raw\\87852825\\25829352.wav	0	4	[2.4258992671966553, 0.3783743381500244, 0.7361406683921814, 2.3655588626861572, 2.473416566848755, 1.6691555976867676]	rouhe	1	4
760	760	1717	fn	dx_84276645_27101293.wav	D:\\hc--document\\all text\\P8_medical\\thesis_dataset\\use_wav_raw\\84276645\\27101293.wav	0	1	[2.041320323944092, 1.7195771932601929, 1.527683973312378, 1.753198504447937, 1.125995397567749, 2.082038164138794]	yl	0	5
761	761	114	yl	cy_675559647_2324930738.wav	D:\\hc--document\\all text\\P8_medical\\thesis_dataset\\use_wav_raw\\675559647\\2324930738.wav	0	5	[1.3933500051498413, 1.1186221837997437, 1.0145031213760376, 1.3310972452163696, 1.4340509176254272, 2.167741060256958]	yl	1	5
762	762	1131	rouhe	cy_722254453_3340963250.wav	D:\\hc--document\\all text\\P8_medical\\thesis_dataset\\use_wav_raw\\722254453\\3340963250.wav	0	4	[2.9283552169799805, 0.18643978238105774, 1.2322635650634766, 2.4435765743255615, 2.960559844970703, 0.43992355465888977]	rouhe	1	4
763	763	330	rouhe	cy_723560374_3372273168.wav	D:\\hc--document\\all text\\P8_medical\\thesis_dataset\\use_wav_raw\\723560374\\3372273168.wav	0	4	[3.165653705596924, 0.27888223528862, 0.5593450665473938, 2.9156155586242676, 3.6916580200195312, 0.9089152812957764]	rouhe	1	4
764	764	144	rouhe	cy_723115722_3362287975.wav	D:\\hc--document\\all text\\P8_medical\\thesis_dataset\\use_wav_raw\\723115722\\3362287975.wav	0	4	[2.1572463512420654, 1.02848482131958, 1.593697190284729, 1.647974967956543, 1.8245952129364014, 1.3804116249084473]	general	0	0
765	765	793	jd	cy_722201519_3341123372.wav	D:\\hc--document\\all text\\P8_medical\\thesis_dataset\\use_wav_raw\\722201519\\3341123372.wav	0	2	[1.7739850282669067, 1.496041178703308, 1.9026215076446533, 1.1405246257781982, 1.4820873737335205, 0.9667895436286926]	jd	1	2
766	766	1172	wz	cy_718754967_3261918292.wav	D:\\hc--document\\all text\\P8_medical\\thesis_dataset\\use_wav_raw\\718754967\\3261918292.wav	0	3	[1.9959365129470825, 1.0940542221069336, 1.3749922513961792, 1.8063443899154663, 1.612888216972351, 1.1969716548919678]	general	0	0
767	767	124	general	dx_90483471_29253202.wav	D:\\hc--document\\all text\\P8_medical\\thesis_dataset\\use_wav_raw\\90483471\\29253202.wav	0	0	[2.269641399383545, 1.4895200729370117, 1.3909498453140259, 1.9469162225723267, 1.4650534391403198, 1.8261805772781372]	general	1	0
768	768	1553	yl	cy_720673672_3306195148.wav	D:\\hc--document\\all text\\P8_medical\\thesis_dataset\\use_wav_raw\\720673672\\3306195148.wav	0	5	[2.2488479614257812, 1.6384586095809937, 1.1209861040115356, 2.1658847332000732, 1.28348708152771, 2.536597728729248]	yl	1	5
769	769	1622	yl	cy_714815193_3169271593.wav	D:\\hc--document\\all text\\P8_medical\\thesis_dataset\\use_wav_raw\\714815193\\3169271593.wav	0	5	[1.8414112329483032, 1.4544481039047241, 0.7667781710624695, 1.7935290336608887, 1.29205322265625, 3.0049192905426025]	yl	1	5
770	770	255	jd	dx_90275835_29099590.wav	D:\\hc--document\\all text\\P8_medical\\thesis_dataset\\use_wav_raw\\90275835\\29099590.wav	0	2	[2.030729293823242, 1.7683919668197632, 1.6099811792373657, 1.7379752397537231, 0.9800700545310974, 1.8329601287841797]	general	0	0
771	771	919	yl	dx_84478827_24173074.wav	D:\\hc--document\\all text\\P8_medical\\thesis_dataset\\use_wav_raw\\84478827\\24173074.wav	0	5	[1.8987834453582764, 1.7769156694412231, 1.2083743810653687, 1.7368474006652832, 1.2709494829177856, 2.5592470169067383]	yl	1	5
772	772	1062	wz	cy_637672090_1996385861.wav	D:\\hc--document\\all text\\P8_medical\\thesis_dataset\\use_wav_raw\\637672090\\1996385861.wav	0	3	[2.3498494625091553, 1.2764875888824463, 1.008230209350586, 2.3417699337005615, 1.5362608432769775, 2.1193788051605225]	general	0	0
773	773	219	rouhe	dx_59819424_16272094.wav	D:\\hc--document\\all text\\P8_medical\\thesis_dataset\\use_wav_raw\\59819424\\16272094.wav	0	4	[2.0701212882995605, 1.967828631401062, 1.2725030183792114, 1.7228810787200928, 1.0546154975891113, 2.4103050231933594]	yl	0	5
774	774	1382	general	cy_683812881_2503441554.wav	D:\\hc--document\\all text\\P8_medical\\thesis_dataset\\use_wav_raw\\683812881\\2503441554.wav	0	0	[2.089972734451294, 0.6884052157402039, 0.985661506652832, 1.9693872928619385, 2.0349695682525635, 1.5127217769622803]	general	1	0
775	775	1207	wz	cy_703462708_2928775638.wav	D:\\hc--document\\all text\\P8_medical\\thesis_dataset\\use_wav_raw\\703462708\\2928775638.wav	0	3	[2.1197986602783203, 1.3595421314239502, 1.3471256494522095, 1.9209498167037964, 1.1035447120666504, 1.8418461084365845]	general	0	0
776	776	470	yl	cy_717862235_3240866992.wav	D:\\hc--document\\all text\\P8_medical\\thesis_dataset\\use_wav_raw\\717862235\\3240866992.wav	0	5	[1.6196849346160889, 1.3128411769866943, 1.14661705493927, 1.472034215927124, 1.1362769603729248, 2.388333320617676]	yl	1	5
777	777	197	general	cy_648298316_2051391257.wav	D:\\hc--document\\all text\\P8_medical\\thesis_dataset\\use_wav_raw\\648298316\\2051391257.wav	0	0	[1.9373695850372314, 1.407768726348877, 2.056466817855835, 1.2873234748840332, 1.5610512495040894, 0.28859442472457886]	jd	0	2
778	778	871	yl	cy_714791228_3169869132.wav	D:\\hc--document\\all text\\P8_medical\\thesis_dataset\\use_wav_raw\\714791228\\3169869132.wav	0	5	[2.0128939151763916, 1.4398269653320312, 1.1160743236541748, 2.047377109527588, 0.9602280259132385, 2.300685405731201]	yl	1	5
779	779	240	general	cy_680192311_2426421754.wav	D:\\hc--document\\all text\\P8_medical\\thesis_dataset\\use_wav_raw\\680192311\\2426421754.wav	0	0	[2.187124490737915, 0.6847562193870544, 0.7427817583084106, 2.4288666248321533, 1.6594903469085693, 1.9108569622039795]	wz	0	3
780	780	1186	general	cy_603868655_1816087382.wav	D:\\hc--document\\all text\\P8_medical\\thesis_dataset\\use_wav_raw\\603868655\\1816087382.wav	0	0	[2.495140790939331, 1.0909678936004639, 1.0343562364578247, 2.24625563621521, 2.2741339206695557, 1.6792645454406738]	general	1	0
781	781	612	jd	cy_614536815_1872080705.wav	D:\\hc--document\\all text\\P8_medical\\thesis_dataset\\use_wav_raw\\614536815\\1872080705.wav	0	2	[2.308661699295044, 2.065603733062744, 1.8271949291229248, 1.6373478174209595, 1.2032028436660767, 1.902251124382019]	general	0	0
782	782	1074	jd	dx_61776775_17654381.wav	D:\\hc--document\\all text\\P8_medical\\thesis_dataset\\use_wav_raw\\61776775\\17654381.wav	0	2	[2.014475107192993, 1.7125842571258545, 2.0156941413879395, 1.323197364807129, 1.6190418004989624, 1.222529411315918]	jd	1	2
783	783	943	fn	cy_723127533_3362117869.wav	D:\\hc--document\\all text\\P8_medical\\thesis_dataset\\use_wav_raw\\723127533\\3362117869.wav	0	1	[1.0367869138717651, 2.622187376022339, 1.8639789819717407, 0.7910797595977783, 0.1459553986787796, 1.8547545671463013]	fn	1	1
784	784	552	general	dx_87682949_26135515.wav	D:\\hc--document\\all text\\P8_medical\\thesis_dataset\\use_wav_raw\\87682949\\26135515.wav	0	0	[2.411760091781616, 1.6373311281204224, 1.0755119323730469, 2.243727445602417, 1.259461522102356, 2.4040191173553467]	general	1	0
785	785	877	yl	cy_714366851_3159472230.wav	D:\\hc--document\\all text\\P8_medical\\thesis_dataset\\use_wav_raw\\714366851\\3159472230.wav	0	5	[1.5774569511413574, 1.8416675329208374, 1.3063091039657593, 1.4085841178894043, 0.9934626221656799, 2.1513428688049316]	yl	1	5
786	786	1418	jd	cy_29247542_21589631.wav	D:\\hc--document\\all text\\P8_medical\\thesis_dataset\\use_wav_raw\\29247542\\21589631.wav	0	2	[1.6840394735336304, 1.9360597133636475, 1.723386287689209, 1.1884499788284302, 1.0212987661361694, 2.179741859436035]	yl	0	5
787	787	1352	general	cy_718103548_3247366640.wav	D:\\hc--document\\all text\\P8_medical\\thesis_dataset\\use_wav_raw\\718103548\\3247366640.wav	0	0	[2.3223376274108887, 0.44157350063323975, 0.8970853090286255, 2.2257821559906006, 2.5125725269317627, 1.2782130241394043]	rouhe	0	4
788	788	693	general	cy_692435805_2688675118.wav	D:\\hc--document\\all text\\P8_medical\\thesis_dataset\\use_wav_raw\\692435805\\2688675118.wav	0	0	[2.1128547191619873, 1.34342622756958, 1.2973902225494385, 1.6444826126098633, 1.489537239074707, 2.235940933227539]	yl	0	5
789	789	1240	general	cy_266093627_496182638.wav	D:\\hc--document\\all text\\P8_medical\\thesis_dataset\\use_wav_raw\\266093627\\496182638.wav	0	0	[2.276181221008301, 1.3447149991989136, 1.8274136781692505, 1.7333463430404663, 1.6353023052215576, 1.1606718301773071]	general	1	0
790	790	1152	rouhe	cy_696875622_2781825314.wav	D:\\hc--document\\all text\\P8_medical\\thesis_dataset\\use_wav_raw\\696875622\\2781825314.wav	0	4	[2.9614639282226562, 0.5378583669662476, 0.9598881006240845, 2.20801043510437, 3.2628355026245117, 1.0643960237503052]	rouhe	1	4
791	791	512	rouhe	cy_677993009_2376737652.wav	D:\\hc--document\\all text\\P8_medical\\thesis_dataset\\use_wav_raw\\677993009\\2376737652.wav	0	4	[2.0453107357025146, 0.8087973594665527, 0.859894335269928, 1.6983401775360107, 1.9437063932418823, 1.8451721668243408]	general	0	0
792	792	1633	yl	cy_715813049_3192894059.wav	D:\\hc--document\\all text\\P8_medical\\thesis_dataset\\use_wav_raw\\715813049\\3192894059.wav	0	5	[2.1667745113372803, 0.9960342049598694, 0.5881069302558899, 2.3203189373016357, 1.7661514282226562, 2.47530198097229]	yl	1	5
793	793	941	jd	cy_611479_2678200.wav	D:\\hc--document\\all text\\P8_medical\\thesis_dataset\\use_wav_raw\\611479\\2678200.wav	0	2	[1.8309777975082397, 1.7591174840927124, 1.7507898807525635, 1.0885831117630005, 1.268880009651184, 1.9309931993484497]	yl	0	5
794	794	874	wz	dx_91839099_31055780.wav	D:\\hc--document\\all text\\P8_medical\\thesis_dataset\\use_wav_raw\\91839099\\31055780.wav	0	3	[2.813093423843384, 0.8118716478347778, 0.5582959055900574, 3.1119656562805176, 2.2744176387786865, 1.655269742012024]	wz	1	3
795	795	228	wz	dx_91801399_30866986.wav	D:\\hc--document\\all text\\P8_medical\\thesis_dataset\\use_wav_raw\\91801399\\30866986.wav	0	3	[2.1466410160064697, 0.8262090682983398, 0.6218292713165283, 2.53519344329834, 1.4091140031814575, 2.0250892639160156]	wz	1	3
796	796	1512	fn	dx_91019697_30088581.wav	D:\\hc--document\\all text\\P8_medical\\thesis_dataset\\use_wav_raw\\91019697\\30088581.wav	0	1	[1.9054902791976929, 2.024376392364502, 1.38032066822052, 1.8394122123718262, 0.722160816192627, 2.3564293384552]	yl	0	5
797	797	110	fn	dx_89511120_32273113.wav	D:\\hc--document\\all text\\P8_medical\\thesis_dataset\\use_wav_raw\\89511120\\32273113.wav	0	1	[1.554979920387268, 2.8263394832611084, 2.5087954998016357, 0.8603429794311523, 0.9156145453453064, 1.0152080059051514]	fn	1	1
798	798	1383	fn	dx_91289641_30295463.wav	D:\\hc--document\\all text\\P8_medical\\thesis_dataset\\use_wav_raw\\91289641\\30295463.wav	0	1	[0.5894966721534729, 5.013482570648193, 3.8873097896575928, 0.0, 0.0, 0.9060379862785339]	fn	1	1
799	799	1305	yl	dx_84008845_30528977.wav	D:\\hc--document\\all text\\P8_medical\\thesis_dataset\\use_wav_raw\\84008845\\30528977.wav	0	5	[1.8043012619018555, 2.2207911014556885, 1.5663560628890991, 1.6366353034973145, 0.6833393573760986, 2.0676186084747314]	fn	0	1
800	800	812	jd	cy_714177180_3157549689.wav	D:\\hc--document\\all text\\P8_medical\\thesis_dataset\\use_wav_raw\\714177180\\3157549689.wav	0	2	[1.9014978408813477, 1.5930585861206055, 1.5725687742233276, 1.7074741125106812, 0.8385393619537354, 1.738250494003296]	general	0	0
801	801	86	general	cy_722171314_3339450175.wav	D:\\hc--document\\all text\\P8_medical\\thesis_dataset\\use_wav_raw\\722171314\\3339450175.wav	0	0	[2.0052151679992676, 1.1892675161361694, 1.554132103919983, 1.6962851285934448, 1.2222415208816528, 1.3569743633270264]	general	1	0
802	802	1174	wz	dx_90224427_28832700.wav	D:\\hc--document\\all text\\P8_medical\\thesis_dataset\\use_wav_raw\\90224427\\28832700.wav	0	3	[2.212674856185913, 1.0545575618743896, 0.9302257299423218, 2.6187267303466797, 1.4163552522659302, 1.655917763710022]	wz	1	3
803	803	335	jd	cy_447767080_1110675843.wav	D:\\hc--document\\all text\\P8_medical\\thesis_dataset\\use_wav_raw\\447767080\\1110675843.wav	0	2	[2.2500526905059814, 1.982864260673523, 2.4022538661956787, 1.1436203718185425, 1.420415997505188, 1.214246392250061]	jd	1	2
804	804	1001	rouhe	cy_719308017_3274440565.wav	D:\\hc--document\\all text\\P8_medical\\thesis_dataset\\use_wav_raw\\719308017\\3274440565.wav	0	4	[2.3098835945129395, 0.41813814640045166, 0.520077645778656, 2.679373264312744, 2.0270228385925293, 1.8301059007644653]	wz	0	3
805	805	452	general	cy_684199566_2512391174.wav	D:\\hc--document\\all text\\P8_medical\\thesis_dataset\\use_wav_raw\\684199566\\2512391174.wav	0	0	[2.550894021987915, 1.1198804378509521, 1.2629101276397705, 2.353971242904663, 1.905077576637268, 1.552189588546753]	general	1	0
806	806	232	jd	cy_672196252_2254019272.wav	D:\\hc--document\\all text\\P8_medical\\thesis_dataset\\use_wav_raw\\672196252\\2254019272.wav	0	2	[1.965430736541748, 1.4848178625106812, 1.756029725074768, 1.4019105434417725, 1.103027105331421, 1.675889492034912]	general	0	0
807	807	596	rouhe	cy_721243714_3319480013.wav	D:\\hc--document\\all text\\P8_medical\\thesis_dataset\\use_wav_raw\\721243714\\3319480013.wav	0	4	[3.126469612121582, 0.20227473974227905, 0.7072507739067078, 2.618053674697876, 3.506586790084839, 0.8858492374420166]	rouhe	1	4
808	808	1043	wz	cy_721508975_3325106632.wav	D:\\hc--document\\all text\\P8_medical\\thesis_dataset\\use_wav_raw\\721508975\\3325106632.wav	0	3	[2.6515908241271973, 0.7036407589912415, 1.004588007926941, 2.261822462081909, 2.6538240909576416, 1.2611143589019775]	rouhe	0	4
809	809	1473	rouhe	dx_88293943_26742668.wav	D:\\hc--document\\all text\\P8_medical\\thesis_dataset\\use_wav_raw\\88293943\\26742668.wav	0	4	[1.9600727558135986, 2.107973575592041, 1.580573558807373, 1.7533190250396729, 0.6593546867370605, 1.9888880252838135]	fn	0	1
810	810	1318	fn	cy_719231806_3272456704.wav	D:\\hc--document\\all text\\P8_medical\\thesis_dataset\\use_wav_raw\\719231806\\3272456704.wav	0	1	[1.3930953741073608, 2.2792141437530518, 1.7464152574539185, 1.1901546716690063, 0.19107353687286377, 1.883549451828003]	fn	1	1
811	811	360	rouhe	dx_76730433_21687464.wav	D:\\hc--document\\all text\\P8_medical\\thesis_dataset\\use_wav_raw\\76730433\\21687464.wav	0	4	[2.6847307682037354, 0.6511229276657104, 1.2656265497207642, 2.0984230041503906, 2.4720075130462646, 1.0917859077453613]	general	0	0
812	812	1250	fn	cy_677465451_2365378680.wav	D:\\hc--document\\all text\\P8_medical\\thesis_dataset\\use_wav_raw\\677465451\\2365378680.wav	0	1	[1.8223395347595215, 2.0797929763793945, 1.9891828298568726, 1.340833306312561, 0.827680230140686, 1.6799571514129639]	fn	1	1
813	813	571	yl	cy_721440574_3323335158.wav	D:\\hc--document\\all text\\P8_medical\\thesis_dataset\\use_wav_raw\\721440574\\3323335158.wav	0	5	[2.1803622245788574, 1.6460626125335693, 1.7419931888580322, 1.448827862739563, 1.9990679025650024, 1.5026898384094238]	general	0	0
814	814	1008	fn	dx_53643371_14212563.wav	D:\\hc--document\\all text\\P8_medical\\thesis_dataset\\use_wav_raw\\53643371\\14212563.wav	0	1	[1.9848088026046753, 2.263242721557617, 1.5363339185714722, 1.763944149017334, 0.7040170431137085, 2.3575398921966553]	yl	0	5
815	815	569	yl	cy_718079310_3247704804.wav	D:\\hc--document\\all text\\P8_medical\\thesis_dataset\\use_wav_raw\\718079310\\3247704804.wav	0	5	[2.0851058959960938, 1.3856258392333984, 0.756955087184906, 2.2423548698425293, 1.4572408199310303, 2.78313946723938]	yl	1	5
816	816	1224	fn	dx_89741544_29553544.wav	D:\\hc--document\\all text\\P8_medical\\thesis_dataset\\use_wav_raw\\89741544\\29553544.wav	0	1	[0.928229033946991, 4.433271884918213, 3.4804201126098633, 0.0, 0.07452505081892014, 1.0603922605514526]	fn	1	1
817	817	1336	general	cy_712855896_3127501670.wav	D:\\hc--document\\all text\\P8_medical\\thesis_dataset\\use_wav_raw\\712855896\\3127501670.wav	0	0	[2.782244920730591, 1.123896837234497, 1.5945335626602173, 1.9594820737838745, 2.333151340484619, 1.086997389793396]	general	1	0
818	818	960	wz	cy_721071284_3315802785.wav	D:\\hc--document\\all text\\P8_medical\\thesis_dataset\\use_wav_raw\\721071284\\3315802785.wav	0	3	[3.084949254989624, 0.7211640477180481, 1.1282881498336792, 2.6488735675811768, 3.086268901824951, 1.0114632844924927]	rouhe	0	4
819	819	1191	jd	cy_714026739_3153122785.wav	D:\\hc--document\\all text\\P8_medical\\thesis_dataset\\use_wav_raw\\714026739\\3153122785.wav	0	2	[1.0747151374816895, 3.3163273334503174, 3.200779914855957, 0.3340630531311035, 0.6029103994369507, 0.010174591094255447]	fn	0	1
820	820	157	fn	cy_557880841_1575800519.wav	D:\\hc--document\\all text\\P8_medical\\thesis_dataset\\use_wav_raw\\557880841\\1575800519.wav	0	1	[1.3425958156585693, 3.7950685024261475, 3.577777862548828, 0.25391170382499695, 0.891339898109436, 0.18292869627475739]	fn	1	1
821	821	932	rouhe	cy_607924780_1836877256.wav	D:\\hc--document\\all text\\P8_medical\\thesis_dataset\\use_wav_raw\\607924780\\1836877256.wav	0	4	[0.7784438133239746, 4.308391094207764, 3.325634002685547, 0.043452709913253784, 0.3960537016391754, 1.1096031665802002]	fn	0	1
822	822	1278	fn	cy_580880318_1696094528.wav	D:\\hc--document\\all text\\P8_medical\\thesis_dataset\\use_wav_raw\\580880318\\1696094528.wav	0	1	[2.2267768383026123, 0.7434912323951721, 1.218929648399353, 1.7873951196670532, 2.005589246749878, 0.9727930426597595]	general	0	0
823	823	696	rouhe	cy_691424808_2666859396.wav	D:\\hc--document\\all text\\P8_medical\\thesis_dataset\\use_wav_raw\\691424808\\2666859396.wav	0	4	[2.8558712005615234, 0.40694358944892883, 1.0134522914886475, 2.404289484024048, 2.9431142807006836, 0.956653356552124]	rouhe	1	4
824	824	1322	wz	cy_682375840_2471892320.wav	D:\\hc--document\\all text\\P8_medical\\thesis_dataset\\use_wav_raw\\682375840\\2471892320.wav	0	3	[2.8439009189605713, 0.6907243728637695, 1.1923037767410278, 2.4907779693603516, 2.3118505477905273, 1.2323293685913086]	general	0	0
825	825	149	wz	dx_90836942_29738492.wav	D:\\hc--document\\all text\\P8_medical\\thesis_dataset\\use_wav_raw\\90836942\\29738492.wav	0	3	[2.206752300262451, 1.3219859600067139, 1.6205623149871826, 1.7803760766983032, 1.595145583152771, 1.4714328050613403]	general	0	0
826	826	945	general	cy_717817547_3240407669.wav	D:\\hc--document\\all text\\P8_medical\\thesis_dataset\\use_wav_raw\\717817547\\3240407669.wav	0	0	[1.8709245920181274, 0.9353458285331726, 1.105757713317871, 1.8191229104995728, 1.6541624069213867, 1.7443879842758179]	general	1	0
827	827	913	general	cy_683047189_2486796174.wav	D:\\hc--document\\all text\\P8_medical\\thesis_dataset\\use_wav_raw\\683047189\\2486796174.wav	0	0	[2.2799887657165527, 1.286025881767273, 0.7874346971511841, 2.262798309326172, 1.8041932582855225, 2.4275224208831787]	yl	0	5
828	828	544	general	dx_90630549_29571594.wav	D:\\hc--document\\all text\\P8_medical\\thesis_dataset\\use_wav_raw\\90630549\\29571594.wav	0	0	[2.0302674770355225, 1.6466281414031982, 1.9743436574935913, 1.243975281715393, 1.6329371929168701, 0.9497547745704651]	general	1	0
829	829	651	rouhe	dx_84004625_30504892.wav	D:\\hc--document\\all text\\P8_medical\\thesis_dataset\\use_wav_raw\\84004625\\30504892.wav	0	4	[3.162041187286377, 0.42839792370796204, 1.3286679983139038, 2.2075068950653076, 3.1005160808563232, 0.5732093453407288]	general	0	0
830	830	394	wz	cy_724439549_3394366773.wav	D:\\hc--document\\all text\\P8_medical\\thesis_dataset\\use_wav_raw\\724439549\\3394366773.wav	0	3	[2.0074479579925537, 1.6401976346969604, 1.8090989589691162, 1.3064043521881104, 1.0230392217636108, 1.505119800567627]	general	0	0
831	831	1087	fn	cy_656561388_2096338232.wav	D:\\hc--document\\all text\\P8_medical\\thesis_dataset\\use_wav_raw\\656561388\\2096338232.wav	0	1	[1.9142038822174072, 1.6366416215896606, 1.0547897815704346, 1.971623420715332, 0.9985045790672302, 2.5685551166534424]	yl	0	5
832	832	1075	rouhe	cy_685674193_2543179248.wav	D:\\hc--document\\all text\\P8_medical\\thesis_dataset\\use_wav_raw\\685674193\\2543179248.wav	0	4	[1.9056180715560913, 0.4362189471721649, 0.6620775461196899, 2.129772663116455, 1.9672211408615112, 1.7143042087554932]	wz	0	3
833	833	817	wz	cy_677267248_2361035436.wav	D:\\hc--document\\all text\\P8_medical\\thesis_dataset\\use_wav_raw\\677267248\\2361035436.wav	0	3	[1.9141629934310913, 1.115317940711975, 0.7041621208190918, 2.1446969509124756, 1.209050178527832, 2.554899215698242]	yl	0	5
834	834	246	jd	cy_722986327_3358525501.wav	D:\\hc--document\\all text\\P8_medical\\thesis_dataset\\use_wav_raw\\722986327\\3358525501.wav	0	2	[3.257765769958496, 0.018792688846588135, 1.3893860578536987, 2.1548566818237305, 3.835287094116211, 0.03885601833462715]	rouhe	0	4
835	835	545	rouhe	cy_677500446_2366113840.wav	D:\\hc--document\\all text\\P8_medical\\thesis_dataset\\use_wav_raw\\677500446\\2366113840.wav	0	4	[2.815056562423706, 0.0, 0.534910261631012, 2.5577237606048584, 3.2615714073181152, 0.9113035202026367]	rouhe	1	4
836	836	657	general	dx_70450772_24065717.wav	D:\\hc--document\\all text\\P8_medical\\thesis_dataset\\use_wav_raw\\70450772\\24065717.wav	0	0	[2.2048585414886475, 1.2785674333572388, 1.10041344165802, 2.11842942237854, 1.4312957525253296, 2.346384286880493]	yl	0	5
837	837	1744	wz	cy_671121391_2231689804.wav	D:\\hc--document\\all text\\P8_medical\\thesis_dataset\\use_wav_raw\\671121391\\2231689804.wav	0	3	[2.2953107357025146, 1.1173076629638672, 0.4372212290763855, 2.5405592918395996, 2.09383225440979, 2.6520423889160156]	yl	0	5
838	838	1310	yl	cy_718978094_3267341172.wav	D:\\hc--document\\all text\\P8_medical\\thesis_dataset\\use_wav_raw\\718978094\\3267341172.wav	0	5	[2.1554834842681885, 1.3537312746047974, 1.1130586862564087, 1.9212315082550049, 1.8286960124969482, 2.1132407188415527]	general	0	0
839	839	1420	fn	dx_91846386_31092971.wav	D:\\hc--document\\all text\\P8_medical\\thesis_dataset\\use_wav_raw\\91846386\\31092971.wav	0	1	[1.6944711208343506, 2.2148468494415283, 1.5922795534133911, 1.7042101621627808, 0.47435975074768066, 2.293849468231201]	yl	0	5
840	840	1105	rouhe	cy_710882132_3090427765.wav	D:\\hc--document\\all text\\P8_medical\\thesis_dataset\\use_wav_raw\\710882132\\3090427765.wav	0	4	[3.176179885864258, 0.1765923649072647, 1.2507938146591187, 2.2420387268066406, 3.575420379638672, 0.7494709491729736]	rouhe	1	4
841	841	542	fn	cy_6419300_7239379.wav	D:\\hc--document\\all text\\P8_medical\\thesis_dataset\\use_wav_raw\\6419300\\7239379.wav	0	1	[1.863569974899292, 2.9245455265045166, 2.1380515098571777, 1.4286378622055054, 0.6323254108428955, 1.9140777587890625]	fn	1	1
842	842	1582	rouhe	cy_677676371_2370003760.wav	D:\\hc--document\\all text\\P8_medical\\thesis_dataset\\use_wav_raw\\677676371\\2370003760.wav	0	4	[2.661384344100952, 0.5623762607574463, 1.060719609260559, 2.192258358001709, 2.559263229370117, 1.270222544670105]	general	0	0
843	843	676	rouhe	cy_722966414_3359264837.wav	D:\\hc--document\\all text\\P8_medical\\thesis_dataset\\use_wav_raw\\722966414\\3359264837.wav	0	4	[2.9366657733917236, 0.09841322898864746, 0.49653998017311096, 2.6095192432403564, 3.5243279933929443, 1.5640183687210083]	rouhe	1	4
844	844	766	rouhe	cy_691493593_2668626516.wav	D:\\hc--document\\all text\\P8_medical\\thesis_dataset\\use_wav_raw\\691493593\\2668626516.wav	0	4	[2.666625738143921, 0.3245040774345398, 0.6564838290214539, 2.3457517623901367, 3.019948959350586, 1.3670833110809326]	rouhe	1	4
845	845	1591	yl	dx_86880584_25356053.wav	D:\\hc--document\\all text\\P8_medical\\thesis_dataset\\use_wav_raw\\86880584\\25356053.wav	0	5	[1.8507030010223389, 1.8673882484436035, 1.2077710628509521, 1.8920758962631226, 0.7240324020385742, 2.292818784713745]	yl	1	5
846	846	611	wz	cy_724084414_3384319366.wav	D:\\hc--document\\all text\\P8_medical\\thesis_dataset\\use_wav_raw\\724084414\\3384319366.wav	0	3	[2.9614944458007812, 0.8913087844848633, 0.39967864751815796, 3.350165605545044, 2.2166175842285156, 2.047680377960205]	wz	1	3
847	847	463	general	cy_63016432_39909871.wav	D:\\hc--document\\all text\\P8_medical\\thesis_dataset\\use_wav_raw\\63016432\\39909871.wav	0	0	[2.589402198791504, 2.105989694595337, 2.4001169204711914, 1.3140158653259277, 1.5600711107254028, 1.2577381134033203]	general	1	0
848	848	885	wz	cy_684461893_2517853128.wav	D:\\hc--document\\all text\\P8_medical\\thesis_dataset\\use_wav_raw\\684461893\\2517853128.wav	0	3	[2.292217254638672, 0.9203248023986816, 0.9620048999786377, 2.0615806579589844, 1.958581805229187, 1.8230106830596924]	general	0	0
849	849	409	rouhe	cy_722366023_3344899243.wav	D:\\hc--document\\all text\\P8_medical\\thesis_dataset\\use_wav_raw\\722366023\\3344899243.wav	0	4	[2.20054292678833, 0.9475447535514832, 0.744238555431366, 2.156843662261963, 1.9401394128799438, 2.2262191772460938]	yl	0	5
850	850	890	rouhe	cy_723965704_3382240000.wav	D:\\hc--document\\all text\\P8_medical\\thesis_dataset\\use_wav_raw\\723965704\\3382240000.wav	0	4	[2.8752713203430176, 0.31589627265930176, 0.407973974943161, 2.6961474418640137, 3.4178972244262695, 1.4623397588729858]	rouhe	1	4
851	851	1770	yl	cy_671148109_2232267354.wav	D:\\hc--document\\all text\\P8_medical\\thesis_dataset\\use_wav_raw\\671148109\\2232267354.wav	0	5	[1.393517255783081, 1.8229186534881592, 1.0397037267684937, 1.392234206199646, 0.5938109159469604, 3.2692465782165527]	yl	1	5
852	852	588	jd	cy_715599538_3188268928.wav	D:\\hc--document\\all text\\P8_medical\\thesis_dataset\\use_wav_raw\\715599538\\3188268928.wav	0	2	[1.7953475713729858, 1.5546258687973022, 1.9722809791564941, 1.3060413599014282, 1.2178244590759277, 0.9726614356040955]	jd	1	2
853	853	1350	yl	cy_692710217_2694562980.wav	D:\\hc--document\\all text\\P8_medical\\thesis_dataset\\use_wav_raw\\692710217\\2694562980.wav	0	5	[2.2903976440429688, 1.0061116218566895, 0.7234617471694946, 2.0496020317077637, 2.506012201309204, 2.305675745010376]	rouhe	0	4
854	854	1400	fn	cy_717683465_3236998199.wav	D:\\hc--document\\all text\\P8_medical\\thesis_dataset\\use_wav_raw\\717683465\\3236998199.wav	0	1	[1.571273684501648, 1.8297042846679688, 1.294297456741333, 1.632849097251892, 0.44715407490730286, 2.229583740234375]	yl	0	5
855	855	412	general	cy_721560301_3325468271.wav	D:\\hc--document\\all text\\P8_medical\\thesis_dataset\\use_wav_raw\\721560301\\3325468271.wav	0	0	[2.742039918899536, 1.3266562223434448, 1.1339675188064575, 2.4012577533721924, 2.3606600761413574, 1.7555872201919556]	general	1	0
856	856	522	wz	dx_78069768_22210948.wav	D:\\hc--document\\all text\\P8_medical\\thesis_dataset\\use_wav_raw\\78069768\\22210948.wav	0	3	[2.559659004211426, 1.7837320566177368, 0.9639875888824463, 2.368542432785034, 1.9516528844833374, 2.5602469444274902]	yl	0	5
857	857	1388	rouhe	dx_85798246_24619918.wav	D:\\hc--document\\all text\\P8_medical\\thesis_dataset\\use_wav_raw\\85798246\\24619918.wav	0	4	[2.6824934482574463, 0.3211766183376312, 1.364994764328003, 2.1501903533935547, 2.396244525909424, 0.6958135962486267]	general	0	0
858	858	985	fn	cy_697586250_2797394066.wav	D:\\hc--document\\all text\\P8_medical\\thesis_dataset\\use_wav_raw\\697586250\\2797394066.wav	0	1	[1.3490123748779297, 2.213984489440918, 2.1174983978271484, 0.5969098210334778, 0.8893046379089355, 1.4637154340744019]	fn	1	1
859	859	647	general	cy_691938094_2677614692.wav	D:\\hc--document\\all text\\P8_medical\\thesis_dataset\\use_wav_raw\\691938094\\2677614692.wav	0	0	[2.483311176300049, 0.6826147437095642, 1.3577404022216797, 1.8663970232009888, 2.3918066024780273, 0.9674270153045654]	general	1	0
860	860	1019	jd	cy_705889074_2986368030.wav	D:\\hc--document\\all text\\P8_medical\\thesis_dataset\\use_wav_raw\\705889074\\2986368030.wav	0	2	[1.072036623954773, 3.0806853771209717, 2.4150102138519287, 0.7796294689178467, 0.0, 1.2274503707885742]	fn	0	1
861	861	1289	yl	cy_655998896_2095334825.wav	D:\\hc--document\\all text\\P8_medical\\thesis_dataset\\use_wav_raw\\655998896\\2095334825.wav	0	5	[1.8129748106002808, 1.3537547588348389, 0.9184117317199707, 1.6823927164077759, 1.343377947807312, 2.545320987701416]	yl	1	5
862	862	1597	general	cy_672875983_2268321228.wav	D:\\hc--document\\all text\\P8_medical\\thesis_dataset\\use_wav_raw\\672875983\\2268321228.wav	0	0	[2.0609073638916016, 1.4853515625, 1.2737945318222046, 2.0220422744750977, 1.0996716022491455, 2.3476390838623047]	yl	0	5
863	863	988	general	dx_92494019_31958030.wav	D:\\hc--document\\all text\\P8_medical\\thesis_dataset\\use_wav_raw\\92494019\\31958030.wav	0	0	[1.847943902015686, 1.28862726688385, 1.186223030090332, 1.5650169849395752, 1.529207468032837, 2.1551761627197266]	yl	0	5
864	864	1341	general	dx_91310563_30399581.wav	D:\\hc--document\\all text\\P8_medical\\thesis_dataset\\use_wav_raw\\91310563\\30399581.wav	0	0	[2.4613595008850098, 1.2682838439941406, 1.0148030519485474, 2.1238837242126465, 1.9820116758346558, 2.4100966453552246]	general	1	0
865	865	1193	jd	cy_719530962_3279323028.wav	D:\\hc--document\\all text\\P8_medical\\thesis_dataset\\use_wav_raw\\719530962\\3279323028.wav	0	2	[2.1658289432525635, 1.230552315711975, 1.6097042560577393, 1.5182993412017822, 1.856404185295105, 1.3572524785995483]	general	0	0
866	866	1425	fn	cy_713759775_3148956116.wav	D:\\hc--document\\all text\\P8_medical\\thesis_dataset\\use_wav_raw\\713759775\\3148956116.wav	0	1	[1.371158242225647, 2.5947914123535156, 1.6646676063537598, 1.1787278652191162, 0.6747017502784729, 2.1346940994262695]	fn	1	1
867	867	1200	fn	cy_637289760_1994368862.wav	D:\\hc--document\\all text\\P8_medical\\thesis_dataset\\use_wav_raw\\637289760\\1994368862.wav	0	1	[0.8299258351325989, 4.335946559906006, 3.316201686859131, 0.08274371922016144, 0.0, 1.3646235466003418]	fn	1	1
868	868	1155	rouhe	cy_691354151_2665381672.wav	D:\\hc--document\\all text\\P8_medical\\thesis_dataset\\use_wav_raw\\691354151\\2665381672.wav	0	4	[2.5751004219055176, 0.3977990746498108, 0.7973188757896423, 2.05680251121521, 3.015235185623169, 1.5261191129684448]	rouhe	1	4
869	869	818	yl	cy_688050527_2595115260.wav	D:\\hc--document\\all text\\P8_medical\\thesis_dataset\\use_wav_raw\\688050527\\2595115260.wav	0	5	[1.6756062507629395, 1.659332275390625, 1.101723313331604, 1.4889262914657593, 0.9138593673706055, 2.8105218410491943]	yl	1	5
870	870	1707	jd	cy_601338600_1803206129.wav	D:\\hc--document\\all text\\P8_medical\\thesis_dataset\\use_wav_raw\\601338600\\1803206129.wav	0	2	[2.3658106327056885, 1.3668583631515503, 1.7238712310791016, 1.4372330904006958, 2.1509501934051514, 1.6678515672683716]	general	0	0
871	871	840	general	cy_694664407_2735587016.wav	D:\\hc--document\\all text\\P8_medical\\thesis_dataset\\use_wav_raw\\694664407\\2735587016.wav	0	0	[2.0166547298431396, 1.0854554176330566, 1.7134486436843872, 1.4965262413024902, 1.7157225608825684, 0.7996593713760376]	general	1	0
872	872	1732	jd	cy_669332893_2195129488.wav	D:\\hc--document\\all text\\P8_medical\\thesis_dataset\\use_wav_raw\\669332893\\2195129488.wav	0	2	[1.3172526359558105, 2.7764265537261963, 2.404151678085327, 0.5881295204162598, 0.5629363656044006, 1.2845699787139893]	fn	0	1
873	873	912	jd	cy_645930940_2038735982.wav	D:\\hc--document\\all text\\P8_medical\\thesis_dataset\\use_wav_raw\\645930940\\2038735982.wav	0	2	[2.2435827255249023, 1.3536981344223022, 1.6573832035064697, 1.7881590127944946, 1.438982605934143, 1.6041316986083984]	general	0	0
874	874	1696	general	cy_691217368_2662624804.wav	D:\\hc--document\\all text\\P8_medical\\thesis_dataset\\use_wav_raw\\691217368\\2662624804.wav	0	0	[1.9403398036956787, 1.371771216392517, 1.0378503799438477, 1.784375786781311, 1.3994592428207397, 2.1129486560821533]	yl	0	5
875	875	902	rouhe	cy_696960882_2783739582.wav	D:\\hc--document\\all text\\P8_medical\\thesis_dataset\\use_wav_raw\\696960882\\2783739582.wav	0	4	[2.810281753540039, 0.39846664667129517, 1.2481715679168701, 2.122290849685669, 2.9340178966522217, 0.8572231531143188]	rouhe	1	4
876	876	181	general	cy_679158590_2401981330.wav	D:\\hc--document\\all text\\P8_medical\\thesis_dataset\\use_wav_raw\\679158590\\2401981330.wav	0	0	[2.345781087875366, 0.9363385438919067, 0.8955791592597961, 2.2560219764709473, 1.7878860235214233, 1.9117780923843384]	general	1	0
877	877	1415	yl	cy_675903576_2332351442.wav	D:\\hc--document\\all text\\P8_medical\\thesis_dataset\\use_wav_raw\\675903576\\2332351442.wav	0	5	[1.7202987670898438, 1.5696290731430054, 1.2792352437973022, 1.346678614616394, 0.9038925766944885, 2.397017002105713]	yl	1	5
878	878	856	yl	dx_90755745_29906661.wav	D:\\hc--document\\all text\\P8_medical\\thesis_dataset\\use_wav_raw\\90755745\\29906661.wav	0	5	[2.2700095176696777, 2.005176305770874, 1.3477203845977783, 1.992634654045105, 1.2664258480072021, 2.322237014770508]	yl	1	5
879	879	1022	yl	cy_608543091_1839694880.wav	D:\\hc--document\\all text\\P8_medical\\thesis_dataset\\use_wav_raw\\608543091\\1839694880.wav	0	5	[2.2683286666870117, 1.2757319211959839, 1.0563180446624756, 2.0613460540771484, 1.6560654640197754, 2.2904300689697266]	yl	1	5
880	880	1091	general	cy_560038955_1586180450.wav	D:\\hc--document\\all text\\P8_medical\\thesis_dataset\\use_wav_raw\\560038955\\1586180450.wav	0	0	[2.130876064300537, 1.1440953016281128, 1.807795763015747, 1.3091248273849487, 1.5878125429153442, 1.3598641157150269]	general	1	0
881	881	1293	general	cy_715246471_3179758832.wav	D:\\hc--document\\all text\\P8_medical\\thesis_dataset\\use_wav_raw\\715246471\\3179758832.wav	0	0	[2.1579511165618896, 1.1017708778381348, 1.1062031984329224, 2.0228569507598877, 1.46719491481781, 1.8714799880981445]	general	1	0
882	882	77	general	cy_716281091_3203051424.wav	D:\\hc--document\\all text\\P8_medical\\thesis_dataset\\use_wav_raw\\716281091\\3203051424.wav	0	0	[2.23231840133667, 0.7352402806282043, 1.3021936416625977, 1.5925883054733276, 2.8921947479248047, 1.689720630645752]	rouhe	0	4
883	883	1766	general	cy_723706440_3376096979.wav	D:\\hc--document\\all text\\P8_medical\\thesis_dataset\\use_wav_raw\\723706440\\3376096979.wav	0	0	[2.0261738300323486, 1.1444976329803467, 1.1610873937606812, 1.840686559677124, 1.351656198501587, 1.6646676063537598]	general	1	0
884	884	979	jd	cy_659577790_2113120898.wav	D:\\hc--document\\all text\\P8_medical\\thesis_dataset\\use_wav_raw\\659577790\\2113120898.wav	0	2	[1.264438271522522, 3.374669075012207, 3.4182987213134766, 0.020131735131144524, 0.8471500277519226, 0.33984997868537903]	jd	1	2
885	885	1103	general	dx_15765676_7824283.wav	D:\\hc--document\\all text\\P8_medical\\thesis_dataset\\use_wav_raw\\15765676\\7824283.wav	0	0	[2.4685723781585693, 1.5191831588745117, 0.8469876050949097, 2.2128121852874756, 2.2412655353546143, 2.5421855449676514]	yl	0	5
886	886	1613	wz	cy_684523883_2519550308.wav	D:\\hc--document\\all text\\P8_medical\\thesis_dataset\\use_wav_raw\\684523883\\2519550308.wav	0	3	[2.3016304969787598, 0.9822587966918945, 0.6160415410995483, 2.5561673641204834, 1.6572909355163574, 2.3612284660339355]	wz	1	3
887	887	1023	yl	cy_716014074_3196959693.wav	D:\\hc--document\\all text\\P8_medical\\thesis_dataset\\use_wav_raw\\716014074\\3196959693.wav	0	5	[2.148195505142212, 0.8699207305908203, 0.7868272662162781, 2.000098705291748, 1.895041584968567, 2.1368138790130615]	general	0	0
888	888	1557	rouhe	cy_692803593_2696604680.wav	D:\\hc--document\\all text\\P8_medical\\thesis_dataset\\use_wav_raw\\692803593\\2696604680.wav	0	4	[2.71413254737854, 0.5226908326148987, 1.4386228322982788, 2.0978622436523438, 2.205561637878418, 0.5187731385231018]	general	0	0
889	889	1185	jd	dx_84966633_24288026.wav	D:\\hc--document\\all text\\P8_medical\\thesis_dataset\\use_wav_raw\\84966633\\24288026.wav	0	2	[1.4089679718017578, 2.5862343311309814, 1.8023723363876343, 1.3498519659042358, 0.08453774452209473, 2.0848910808563232]	fn	0	1
890	890	356	rouhe	cy_718439415_3255414676.wav	D:\\hc--document\\all text\\P8_medical\\thesis_dataset\\use_wav_raw\\718439415\\3255414676.wav	0	4	[1.812876582145691, 1.1200414896011353, 0.9129430055618286, 1.3726369142532349, 2.091542959213257, 2.626980781555176]	yl	0	5
891	891	1154	general	dx_89739139_29540090.wav	D:\\hc--document\\all text\\P8_medical\\thesis_dataset\\use_wav_raw\\89739139\\29540090.wav	0	0	[2.3658268451690674, 1.0308411121368408, 1.2557843923568726, 2.215848922729492, 1.504859209060669, 1.7601382732391357]	general	1	0
892	892	99	general	cy_681790729_2459553700.wav	D:\\hc--document\\all text\\P8_medical\\thesis_dataset\\use_wav_raw\\681790729\\2459553700.wav	0	0	[2.285752773284912, 1.5381510257720947, 1.2443541288375854, 2.0377860069274902, 1.427188754081726, 2.0693085193634033]	general	1	0
893	893	166	fn	cy_684635713_2521729094.wav	D:\\hc--document\\all text\\P8_medical\\thesis_dataset\\use_wav_raw\\684635713\\2521729094.wav	0	1	[1.5044790506362915, 1.7398289442062378, 1.5411008596420288, 1.350055456161499, 0.6663556694984436, 1.6898456811904907]	fn	1	1
894	894	864	yl	cy_718184445_3248880750.wav	D:\\hc--document\\all text\\P8_medical\\thesis_dataset\\use_wav_raw\\718184445\\3248880750.wav	0	5	[1.7043291330337524, 1.7849199771881104, 1.0331571102142334, 1.6717641353607178, 0.7658514976501465, 2.764575958251953]	yl	1	5
895	895	87	wz	cy_635434981_1984377083.wav	D:\\hc--document\\all text\\P8_medical\\thesis_dataset\\use_wav_raw\\635434981\\1984377083.wav	0	3	[2.344395399093628, 0.982313871383667, 0.8843698501586914, 2.026224136352539, 1.8294613361358643, 1.9053410291671753]	general	0	0
896	896	881	general	dx_57180072_15345093.wav	D:\\hc--document\\all text\\P8_medical\\thesis_dataset\\use_wav_raw\\57180072\\15345093.wav	0	0	[2.08596134185791, 1.107193946838379, 1.1999871730804443, 1.8449690341949463, 1.549451470375061, 2.0899887084960938]	yl	0	5
897	897	129	jd	cy_675563525_2325098192.wav	D:\\hc--document\\all text\\P8_medical\\thesis_dataset\\use_wav_raw\\675563525\\2325098192.wav	0	2	[2.000230073928833, 1.7018070220947266, 1.805686116218567, 1.4639368057250977, 1.303820013999939, 1.6531562805175781]	general	0	0
898	898	1640	yl	cy_700907350_2871530972.wav	D:\\hc--document\\all text\\P8_medical\\thesis_dataset\\use_wav_raw\\700907350\\2871530972.wav	0	5	[1.7567546367645264, 1.7850967645645142, 1.0633119344711304, 1.832120418548584, 0.6464165449142456, 2.8206920623779297]	yl	1	5
899	899	527	general	cy_446396010_1106531280.wav	D:\\hc--document\\all text\\P8_medical\\thesis_dataset\\use_wav_raw\\446396010\\1106531280.wav	0	0	[2.484527349472046, 1.0882803201675415, 1.3081902265548706, 1.8539179563522339, 2.1652839183807373, 1.7510467767715454]	general	1	0
900	900	1236	wz	cy_685177183_2532739778.wav	D:\\hc--document\\all text\\P8_medical\\thesis_dataset\\use_wav_raw\\685177183\\2532739778.wav	0	3	[2.315112352371216, 0.43921858072280884, 0.7423524856567383, 2.0474812984466553, 2.416476011276245, 1.6984974145889282]	rouhe	0	4
901	901	1579	yl	cy_672845442_2267590134.wav	D:\\hc--document\\all text\\P8_medical\\thesis_dataset\\use_wav_raw\\672845442\\2267590134.wav	0	5	[1.5857969522476196, 1.384225845336914, 1.0563364028930664, 1.5147426128387451, 1.3836119174957275, 2.3283324241638184]	yl	1	5
902	902	163	yl	cy_669511298_2198321012.wav	D:\\hc--document\\all text\\P8_medical\\thesis_dataset\\use_wav_raw\\669511298\\2198321012.wav	0	5	[2.8023180961608887, 1.1329700946807861, 1.923004388809204, 1.8901523351669312, 1.9338754415512085, 0.8520761132240295]	general	0	0
903	903	652	fn	dx_92016601_30987565.wav	D:\\hc--document\\all text\\P8_medical\\thesis_dataset\\use_wav_raw\\92016601\\30987565.wav	0	1	[1.8030192852020264, 2.0072007179260254, 1.5077781677246094, 1.3615144491195679, 0.881718099117279, 2.446057081222534]	yl	0	5
904	904	1303	yl	cy_699288486_2835332244.wav	D:\\hc--document\\all text\\P8_medical\\thesis_dataset\\use_wav_raw\\699288486\\2835332244.wav	0	5	[1.4931905269622803, 1.90346097946167, 1.4609975814819336, 1.5326299667358398, 0.44120895862579346, 2.217937469482422]	yl	1	5
905	905	1674	jd	dx_90393856_29397056.wav	D:\\hc--document\\all text\\P8_medical\\thesis_dataset\\use_wav_raw\\90393856\\29397056.wav	0	2	[1.779455542564392, 2.168469190597534, 1.7766369581222534, 1.3381524085998535, 1.0171540975570679, 2.068023920059204]	fn	0	1
906	906	1040	jd	cy_193270153_299686685.wav	D:\\hc--document\\all text\\P8_medical\\thesis_dataset\\use_wav_raw\\193270153\\299686685.wav	0	2	[1.096377968788147, 4.445252895355225, 3.608431816101074, 0.15610836446285248, 0.30132248997688293, 0.6606582999229431]	fn	0	1
907	907	1690	jd	cy_598515287_1788523328.wav	D:\\hc--document\\all text\\P8_medical\\thesis_dataset\\use_wav_raw\\598515287\\1788523328.wav	0	2	[1.5952632427215576, 2.035252332687378, 2.0599138736724854, 0.8068159222602844, 0.9776712656021118, 0.9514250159263611]	jd	1	2
908	908	1285	yl	cy_553478597_1554599531.wav	D:\\hc--document\\all text\\P8_medical\\thesis_dataset\\use_wav_raw\\553478597\\1554599531.wav	0	5	[2.0663256645202637, 1.1032679080963135, 0.7633506655693054, 2.1833906173706055, 1.605743646621704, 2.49088454246521]	yl	1	5
909	909	1680	general	cy_717951723_3243164631.wav	D:\\hc--document\\all text\\P8_medical\\thesis_dataset\\use_wav_raw\\717951723\\3243164631.wav	0	0	[2.2682254314422607, 1.1194645166397095, 0.9692360758781433, 1.9222381114959717, 2.1124463081359863, 1.8973388671875]	general	1	0
910	910	134	fn	cy_669536339_2199026672.wav	D:\\hc--document\\all text\\P8_medical\\thesis_dataset\\use_wav_raw\\669536339\\2199026672.wav	0	1	[0.8857497572898865, 4.40604305267334, 3.438462495803833, 0.1825217604637146, 0.2669466733932495, 1.1386655569076538]	fn	1	1
911	911	613	yl	cy_652913663_2076281012.wav	D:\\hc--document\\all text\\P8_medical\\thesis_dataset\\use_wav_raw\\652913663\\2076281012.wav	0	5	[1.3542711734771729, 1.991050362586975, 1.8187525272369385, 1.2381415367126465, 0.8349493741989136, 1.6828393936157227]	fn	0	1
912	912	1628	wz	dx_90844803_29775458.wav	D:\\hc--document\\all text\\P8_medical\\thesis_dataset\\use_wav_raw\\90844803\\29775458.wav	0	3	[2.2506821155548096, 1.0192996263504028, 1.1119356155395508, 2.1340413093566895, 1.5583887100219727, 1.7089316844940186]	general	0	0
913	913	315	yl	cy_715669668_3189300757.wav	D:\\hc--document\\all text\\P8_medical\\thesis_dataset\\use_wav_raw\\715669668\\3189300757.wav	0	5	[1.6539980173110962, 1.767363429069519, 1.0408456325531006, 1.7094939947128296, 0.47851094603538513, 2.7679224014282227]	yl	1	5
914	914	1585	rouhe	cy_695817824_2760573392.wav	D:\\hc--document\\all text\\P8_medical\\thesis_dataset\\use_wav_raw\\695817824\\2760573392.wav	0	4	[2.030993938446045, 0.7326484322547913, 0.47270098328590393, 2.2239115238189697, 1.801702857017517, 2.3511879444122314]	yl	0	5
915	915	1282	jd	cy_606470572_1829494937.wav	D:\\hc--document\\all text\\P8_medical\\thesis_dataset\\use_wav_raw\\606470572\\1829494937.wav	0	2	[1.9177019596099854, 1.5230607986450195, 1.563128113746643, 1.416795015335083, 1.2174491882324219, 1.5370864868164062]	general	0	0
916	916	347	jd	dx_90449302_29047841.wav	D:\\hc--document\\all text\\P8_medical\\thesis_dataset\\use_wav_raw\\90449302\\29047841.wav	0	2	[2.5968282222747803, 0.0885414406657219, 1.125962734222412, 2.230380058288574, 2.665961742401123, 0.7657592296600342]	rouhe	0	4
917	917	1190	wz	cy_672638493_2264897182.wav	D:\\hc--document\\all text\\P8_medical\\thesis_dataset\\use_wav_raw\\672638493\\2264897182.wav	0	3	[0.4948502480983734, 3.555474042892456, 2.899629831314087, 0.18082444369792938, 0.0, 0.4524121582508087]	fn	0	1
918	918	1487	yl	cy_442168471_1090242051.wav	D:\\hc--document\\all text\\P8_medical\\thesis_dataset\\use_wav_raw\\442168471\\1090242051.wav	0	5	[1.3476409912109375, 2.7826669216156006, 2.3733510971069336, 0.510030210018158, 0.5922617316246033, 1.5143353939056396]	fn	0	1
919	919	547	general	cy_720317454_3297852454.wav	D:\\hc--document\\all text\\P8_medical\\thesis_dataset\\use_wav_raw\\720317454\\3297852454.wav	0	0	[2.079134225845337, 0.7293615937232971, 0.4374591112136841, 2.467724561691284, 1.4717895984649658, 2.432138681411743]	wz	0	3
920	920	170	fn	cy_560840625_1591714658.wav	D:\\hc--document\\all text\\P8_medical\\thesis_dataset\\use_wav_raw\\560840625\\1591714658.wav	0	1	[1.9951884746551514, 2.7650210857391357, 1.9404187202453613, 1.4319566488265991, 1.10215425491333, 2.4738895893096924]	fn	1	1
921	921	617	general	cy_710025297_3073873369.wav	D:\\hc--document\\all text\\P8_medical\\thesis_dataset\\use_wav_raw\\710025297\\3073873369.wav	0	0	[2.3608686923980713, 0.7637171149253845, 1.5246522426605225, 1.7126818895339966, 2.1414108276367188, 1.1833304166793823]	general	1	0
922	922	1041	fn	cy_572521159_1651013378.wav	D:\\hc--document\\all text\\P8_medical\\thesis_dataset\\use_wav_raw\\572521159\\1651013378.wav	0	1	[0.671349048614502, 4.255401134490967, 3.3654696941375732, 0.0, 0.08223176747560501, 0.8911125659942627]	fn	1	1
923	923	100	rouhe	cy_706005380_2989255160.wav	D:\\hc--document\\all text\\P8_medical\\thesis_dataset\\use_wav_raw\\706005380\\2989255160.wav	0	4	[2.9754979610443115, 0.35138988494873047, 1.2557637691497803, 2.4098997116088867, 2.9149014949798584, 0.2910120189189911]	general	0	0
924	924	606	yl	cy_714494712_3163516691.wav	D:\\hc--document\\all text\\P8_medical\\thesis_dataset\\use_wav_raw\\714494712\\3163516691.wav	0	5	[1.8450596332550049, 1.3362473249435425, 1.209328532218933, 1.6110016107559204, 1.1841211318969727, 2.2608699798583984]	yl	1	5
925	925	388	jd	cy_700900462_2871337540.wav	D:\\hc--document\\all text\\P8_medical\\thesis_dataset\\use_wav_raw\\700900462\\2871337540.wav	0	2	[1.5297859907150269, 2.1183860301971436, 2.032663106918335, 0.7888420224189758, 0.9053160548210144, 1.5749669075012207]	fn	0	1
926	926	998	wz	dx_91384384_30426799.wav	D:\\hc--document\\all text\\P8_medical\\thesis_dataset\\use_wav_raw\\91384384\\30426799.wav	0	3	[2.4440882205963135, 0.9897499084472656, 0.9479486346244812, 2.6080920696258545, 1.8274890184402466, 1.5468758344650269]	wz	1	3
927	927	440	general	cy_669066760_2189248246.wav	D:\\hc--document\\all text\\P8_medical\\thesis_dataset\\use_wav_raw\\669066760\\2189248246.wav	0	0	[1.887416124343872, 2.072962522506714, 1.7434502840042114, 1.249332070350647, 1.0111266374588013, 2.14823842048645]	yl	0	5
928	928	1561	wz	cy_556656288_1570488704.wav	D:\\hc--document\\all text\\P8_medical\\thesis_dataset\\use_wav_raw\\556656288\\1570488704.wav	0	3	[2.2351913452148438, 1.1126444339752197, 0.9340373277664185, 2.4395840167999268, 1.30343759059906, 1.9449684619903564]	wz	1	3
929	929	1774	jd	dx_91311513_30402659.wav	D:\\hc--document\\all text\\P8_medical\\thesis_dataset\\use_wav_raw\\91311513\\30402659.wav	0	2	[1.8803611993789673, 2.379409074783325, 2.320556163787842, 1.2106268405914307, 0.9497193694114685, 1.229344367980957]	fn	0	1
930	930	1099	wz	dx_90411229_29490321.wav	D:\\hc--document\\all text\\P8_medical\\thesis_dataset\\use_wav_raw\\90411229\\29490321.wav	0	3	[2.315004587173462, 1.2424348592758179, 0.9628479480743408, 2.4257469177246094, 1.638251543045044, 2.0973150730133057]	wz	1	3
931	931	253	fn	cy_663203910_2133948161.wav	D:\\hc--document\\all text\\P8_medical\\thesis_dataset\\use_wav_raw\\663203910\\2133948161.wav	0	1	[2.1507396697998047, 1.687817096710205, 2.486426830291748, 1.0808018445968628, 1.6179317235946655, 0.7202054858207703]	jd	0	2
932	932	966	general	cy_648543158_2053885370.wav	D:\\hc--document\\all text\\P8_medical\\thesis_dataset\\use_wav_raw\\648543158\\2053885370.wav	0	0	[2.110409736633301, 1.4576953649520874, 0.9609262943267822, 2.329805850982666, 1.2873157262802124, 2.6326475143432617]	yl	0	5
933	933	1092	fn	cy_682715832_2479194700.wav	D:\\hc--document\\all text\\P8_medical\\thesis_dataset\\use_wav_raw\\682715832\\2479194700.wav	0	1	[2.222440719604492, 1.3480474948883057, 1.384416937828064, 1.7653944492340088, 1.92536199092865, 1.992838978767395]	general	0	0
934	934	1711	yl	cy_716159041_3202659493.wav	D:\\hc--document\\all text\\P8_medical\\thesis_dataset\\use_wav_raw\\716159041\\3202659493.wav	0	5	[2.0943145751953125, 1.8386646509170532, 2.2370643615722656, 0.8701980113983154, 2.077176570892334, 1.1477717161178589]	jd	0	2
935	935	889	jd	cy_724494048_3395839221.wav	D:\\hc--document\\all text\\P8_medical\\thesis_dataset\\use_wav_raw\\724494048\\3395839221.wav	0	2	[2.587977647781372, 1.2681711912155151, 1.9011316299438477, 1.5274826288223267, 2.5302681922912598, 0.7128614187240601]	general	0	0
936	936	682	yl	cy_717942063_3242590408.wav	D:\\hc--document\\all text\\P8_medical\\thesis_dataset\\use_wav_raw\\717942063\\3242590408.wav	0	5	[1.7519454956054688, 1.5367807149887085, 0.963656485080719, 1.4865434169769287, 1.1977479457855225, 2.8641068935394287]	yl	1	5
937	937	1363	wz	dx_88114004_27821088.wav	D:\\hc--document\\all text\\P8_medical\\thesis_dataset\\use_wav_raw\\88114004\\27821088.wav	0	3	[2.7589964866638184, 1.0515110492706299, 1.159171462059021, 2.2402634620666504, 2.251110792160034, 1.5270140171051025]	general	0	0
938	938	916	general	dx_90822978_30245816.wav	D:\\hc--document\\all text\\P8_medical\\thesis_dataset\\use_wav_raw\\90822978\\30245816.wav	0	0	[2.482994556427002, 0.8475409746170044, 1.4910075664520264, 2.3437252044677734, 1.6277581453323364, 1.1205410957336426]	general	1	0
939	939	121	general	cy_668374083_2175125700.wav	D:\\hc--document\\all text\\P8_medical\\thesis_dataset\\use_wav_raw\\668374083\\2175125700.wav	0	0	[2.45426869392395, 1.1594884395599365, 0.9385371208190918, 2.416107177734375, 1.7304179668426514, 2.3165767192840576]	general	1	0
940	940	1618	jd	cy_589476250_1742760860.wav	D:\\hc--document\\all text\\P8_medical\\thesis_dataset\\use_wav_raw\\589476250\\1742760860.wav	0	2	[2.3180878162384033, 0.7647408843040466, 1.034292459487915, 1.99728524684906, 2.2520394325256348, 1.6394368410110474]	general	0	0
941	941	703	wz	dx_92396670_32108277.wav	D:\\hc--document\\all text\\P8_medical\\thesis_dataset\\use_wav_raw\\92396670\\32108277.wav	0	3	[2.3351826667785645, 1.0605673789978027, 0.9267787933349609, 2.507418394088745, 1.6138527393341064, 2.132748603820801]	wz	1	3
942	942	961	jd	cy_697051566_2785721440.wav	D:\\hc--document\\all text\\P8_medical\\thesis_dataset\\use_wav_raw\\697051566\\2785721440.wav	0	2	[2.9184327125549316, 0.3159925639629364, 1.2551699876785278, 2.257161855697632, 3.0155115127563477, 0.28408294916152954]	rouhe	0	4
943	943	819	jd	cy_672911549_2269006946.wav	D:\\hc--document\\all text\\P8_medical\\thesis_dataset\\use_wav_raw\\672911549\\2269006946.wav	0	2	[2.0887885093688965, 1.349807620048523, 2.283935785293579, 1.2304176092147827, 1.3627911806106567, 0.587988555431366]	jd	1	2
944	944	1251	jd	cy_641193283_2015177948.wav	D:\\hc--document\\all text\\P8_medical\\thesis_dataset\\use_wav_raw\\641193283\\2015177948.wav	0	2	[1.9088318347930908, 1.8114144802093506, 1.658869981765747, 1.718448519706726, 1.0680758953094482, 1.8249728679656982]	general	0	0
945	945	468	wz	cy_714375975_3160162858.wav	D:\\hc--document\\all text\\P8_medical\\thesis_dataset\\use_wav_raw\\714375975\\3160162858.wav	0	3	[2.3998661041259766, 1.1693278551101685, 1.6445764303207397, 2.010302782058716, 1.4405972957611084, 1.0885525941848755]	general	0	0
946	946	187	yl	cy_688208989_2598624774.wav	D:\\hc--document\\all text\\P8_medical\\thesis_dataset\\use_wav_raw\\688208989\\2598624774.wav	0	5	[2.0049774646759033, 1.776270866394043, 1.3540204763412476, 1.9024754762649536, 0.9622771739959717, 2.400418996810913]	yl	1	5
947	947	1611	jd	cy_629694415_1953185162.wav	D:\\hc--document\\all text\\P8_medical\\thesis_dataset\\use_wav_raw\\629694415\\1953185162.wav	0	2	[1.5245338678359985, 2.3510844707489014, 2.259157419204712, 0.6507261395454407, 0.7642306685447693, 1.3648632764816284]	fn	0	1
948	948	364	jd	cy_668100899_2169556442.wav	D:\\hc--document\\all text\\P8_medical\\thesis_dataset\\use_wav_raw\\668100899\\2169556442.wav	0	2	[2.0537312030792236, 1.6037930250167847, 2.142699956893921, 1.2593350410461426, 1.6885616779327393, 1.0447578430175781]	jd	1	2
949	949	1546	jd	dx_89683997_29261545.wav	D:\\hc--document\\all text\\P8_medical\\thesis_dataset\\use_wav_raw\\89683997\\29261545.wav	0	2	[1.3171532154083252, 2.4147579669952393, 1.8621419668197632, 1.1984835863113403, 0.2261171191930771, 1.870996117591858]	fn	0	1
950	950	639	rouhe	cy_720244508_3295959659.wav	D:\\hc--document\\all text\\P8_medical\\thesis_dataset\\use_wav_raw\\720244508\\3295959659.wav	0	4	[2.683068037033081, 0.3729313611984253, 0.53428053855896, 2.706585168838501, 2.935049057006836, 1.5325084924697876]	rouhe	1	4
951	951	391	general	cy_445213905_1101363489.wav	D:\\hc--document\\all text\\P8_medical\\thesis_dataset\\use_wav_raw\\445213905\\1101363489.wav	0	0	[1.9485288858413696, 1.5219699144363403, 1.6547033786773682, 1.4667316675186157, 1.5411326885223389, 1.2911778688430786]	general	1	0
952	952	261	wz	cy_719961209_3290513939.wav	D:\\hc--document\\all text\\P8_medical\\thesis_dataset\\use_wav_raw\\719961209\\3290513939.wav	0	3	[2.210604429244995, 0.5413183569908142, 0.6053699254989624, 2.41567063331604, 1.7737312316894531, 1.7326433658599854]	wz	1	3
953	953	803	jd	cy_448785936_1114488005.wav	D:\\hc--document\\all text\\P8_medical\\thesis_dataset\\use_wav_raw\\448785936\\1114488005.wav	0	2	[1.7436840534210205, 1.9136402606964111, 1.576908826828003, 1.373175024986267, 1.1088167428970337, 2.114363670349121]	yl	0	5
954	954	599	rouhe	cy_680948931_2441884118.wav	D:\\hc--document\\all text\\P8_medical\\thesis_dataset\\use_wav_raw\\680948931\\2441884118.wav	0	4	[2.4314098358154297, 1.6548619270324707, 1.4369988441467285, 1.8666446208953857, 1.792481780052185, 2.0805084705352783]	general	0	0
955	955	88	fn	cy_724462807_3394431946.wav	D:\\hc--document\\all text\\P8_medical\\thesis_dataset\\use_wav_raw\\724462807\\3394431946.wav	0	1	[1.17437744140625, 2.4182567596435547, 1.6893538236618042, 1.2536078691482544, 0.2111915796995163, 1.599234700202942]	fn	1	1
956	956	1519	rouhe	cy_716771613_3215474659.wav	D:\\hc--document\\all text\\P8_medical\\thesis_dataset\\use_wav_raw\\716771613\\3215474659.wav	0	4	[1.971880316734314, 1.2838382720947266, 1.0737078189849854, 1.9420084953308105, 1.257516860961914, 2.130502939224243]	yl	0	5
957	957	974	jd	dx_90435665_29619099.wav	D:\\hc--document\\all text\\P8_medical\\thesis_dataset\\use_wav_raw\\90435665\\29619099.wav	0	2	[2.580202579498291, 3.0864739418029785, 2.433105230331421, 2.1232149600982666, 1.5816278457641602, 1.6135368347167969]	fn	0	1
958	958	1239	general	cy_674019182_2292544488.wav	D:\\hc--document\\all text\\P8_medical\\thesis_dataset\\use_wav_raw\\674019182\\2292544488.wav	0	0	[1.736501932144165, 1.258611798286438, 1.5443741083145142, 1.3220810890197754, 1.2614508867263794, 1.552057147026062]	general	1	0
959	959	117	jd	cy_246322882_438750675.wav	D:\\hc--document\\all text\\P8_medical\\thesis_dataset\\use_wav_raw\\246322882\\438750675.wav	0	2	[1.736810326576233, 1.7574604749679565, 2.2311341762542725, 1.1415568590164185, 1.1069406270980835, 0.7187952995300293]	jd	1	2
960	960	1100	general	cy_658526958_2107618442.wav	D:\\hc--document\\all text\\P8_medical\\thesis_dataset\\use_wav_raw\\658526958\\2107618442.wav	0	0	[1.867294192314148, 1.176162838935852, 1.1463217735290527, 1.9781817197799683, 0.9838407039642334, 1.9141125679016113]	wz	0	3
961	961	1232	general	cy_558658551_1580499506.wav	D:\\hc--document\\all text\\P8_medical\\thesis_dataset\\use_wav_raw\\558658551\\1580499506.wav	0	0	[2.4759604930877686, 0.8788490295410156, 1.1641348600387573, 2.058202028274536, 2.1507387161254883, 1.5257211923599243]	general	1	0
962	962	467	rouhe	cy_712262776_3116183897.wav	D:\\hc--document\\all text\\P8_medical\\thesis_dataset\\use_wav_raw\\712262776\\3116183897.wav	0	4	[2.4556496143341064, 0.4063098132610321, 1.5221190452575684, 1.6760436296463013, 2.736849784851074, 0.6843322515487671]	rouhe	1	4
963	963	1409	rouhe	cy_720637918_3305010066.wav	D:\\hc--document\\all text\\P8_medical\\thesis_dataset\\use_wav_raw\\720637918\\3305010066.wav	0	4	[2.5152065753936768, 0.2613670825958252, 0.6245836019515991, 2.3175671100616455, 2.928795576095581, 1.49947988986969]	rouhe	1	4
964	964	105	jd	dx_87480948_25572209.wav	D:\\hc--document\\all text\\P8_medical\\thesis_dataset\\use_wav_raw\\87480948\\25572209.wav	0	2	[2.106471538543701, 1.8555796146392822, 1.4683462381362915, 1.686471939086914, 1.453449010848999, 2.3738858699798584]	yl	0	5
965	965	1417	general	cy_673436912_2280166830.wav	D:\\hc--document\\all text\\P8_medical\\thesis_dataset\\use_wav_raw\\673436912\\2280166830.wav	0	0	[2.2849574089050293, 1.1658036708831787, 1.4088836908340454, 1.7447746992111206, 1.9386886358261108, 1.6891248226165771]	general	1	0
966	966	1354	wz	dx_91318189_30438183.wav	D:\\hc--document\\all text\\P8_medical\\thesis_dataset\\use_wav_raw\\91318189\\30438183.wav	0	3	[2.604534864425659, 0.8896306157112122, 0.8888488411903381, 2.527634859085083, 1.970131278038025, 1.6835674047470093]	general	0	0
967	967	1046	rouhe	cy_672426165_2259864262.wav	D:\\hc--document\\all text\\P8_medical\\thesis_dataset\\use_wav_raw\\672426165\\2259864262.wav	0	4	[2.3216025829315186, 0.7134919166564941, 1.5878363847732544, 1.4393579959869385, 2.555668592453003, 0.8794419765472412]	rouhe	1	4
968	968	1132	general	cy_559127139_1581859070.wav	D:\\hc--document\\all text\\P8_medical\\thesis_dataset\\use_wav_raw\\559127139\\1581859070.wav	0	0	[2.527756690979004, 0.7711257934570312, 1.7250202894210815, 1.6765824556350708, 2.4265689849853516, 0.5431475043296814]	general	1	0
969	969	128	fn	dx_82197151_23380685.wav	D:\\hc--document\\all text\\P8_medical\\thesis_dataset\\use_wav_raw\\82197151\\23380685.wav	0	1	[1.792159914970398, 2.6217596530914307, 2.005282163619995, 1.690990924835205, 0.08038648962974548, 1.9765363931655884]	fn	1	1
970	970	422	rouhe	cy_719042934_3267630655.wav	D:\\hc--document\\all text\\P8_medical\\thesis_dataset\\use_wav_raw\\719042934\\3267630655.wav	0	4	[1.8360581398010254, 1.1590734720230103, 1.0759855508804321, 1.7390106916427612, 1.6265640258789062, 1.8597378730773926]	yl	0	5
971	971	351	general	cy_696977954_2784237288.wav	D:\\hc--document\\all text\\P8_medical\\thesis_dataset\\use_wav_raw\\696977954\\2784237288.wav	0	0	[1.9488540887832642, 1.533867359161377, 1.0153559446334839, 2.071506977081299, 0.8221754431724548, 2.5824661254882812]	yl	0	5
972	972	106	rouhe	cy_686369940_2558452698.wav	D:\\hc--document\\all text\\P8_medical\\thesis_dataset\\use_wav_raw\\686369940\\2558452698.wav	0	4	[2.231757640838623, 1.7354817390441895, 2.1261982917785645, 1.489323616027832, 1.3918753862380981, 0.8139876127243042]	general	0	0
973	973	1085	wz	dx_91780118_30726420.wav	D:\\hc--document\\all text\\P8_medical\\thesis_dataset\\use_wav_raw\\91780118\\30726420.wav	0	3	[2.08276629447937, 1.8520947694778442, 1.3675389289855957, 1.6826719045639038, 1.3746373653411865, 2.2683310508728027]	yl	0	5
974	974	392	wz	cy_686586466_2563026262.wav	D:\\hc--document\\all text\\P8_medical\\thesis_dataset\\use_wav_raw\\686586466\\2563026262.wav	0	3	[2.6204679012298584, 0.7269015908241272, 0.7577015161514282, 2.3718998432159424, 2.549643039703369, 1.7201967239379883]	general	0	0
975	975	1655	rouhe	cy_685967970_2549542560.wav	D:\\hc--document\\all text\\P8_medical\\thesis_dataset\\use_wav_raw\\685967970\\2549542560.wav	0	4	[2.822923183441162, 0.4959699809551239, 1.341335415840149, 2.177565574645996, 2.964378595352173, 0.6630643010139465]	rouhe	1	4
976	976	365	yl	dx_91235022_30006593.wav	D:\\hc--document\\all text\\P8_medical\\thesis_dataset\\use_wav_raw\\91235022\\30006593.wav	0	5	[1.0830721855163574, 3.007391929626465, 1.853259563446045, 0.7632539868354797, 0.2924343943595886, 2.3412222862243652]	fn	0	1
977	977	321	yl	cy_702090530_2897551478.wav	D:\\hc--document\\all text\\P8_medical\\thesis_dataset\\use_wav_raw\\702090530\\2897551478.wav	0	5	[1.4757798910140991, 1.7572031021118164, 1.6256471872329712, 1.3264168500900269, 0.8517268896102905, 1.7176100015640259]	fn	0	1
978	978	1051	jd	cy_559307656_1582845569.wav	D:\\hc--document\\all text\\P8_medical\\thesis_dataset\\use_wav_raw\\559307656\\1582845569.wav	0	2	[2.617889165878296, 0.976773738861084, 1.6551167964935303, 2.440457582473755, 1.6830823421478271, 0.7416223883628845]	general	0	0
979	979	1175	rouhe	dx_91546059_30812324.wav	D:\\hc--document\\all text\\P8_medical\\thesis_dataset\\use_wav_raw\\91546059\\30812324.wav	0	4	[2.1662514209747314, 1.9999170303344727, 2.085054397583008, 1.6491236686706543, 0.9048025012016296, 1.4552297592163086]	general	0	0
980	980	1300	wz	cy_558893147_1580733125.wav	D:\\hc--document\\all text\\P8_medical\\thesis_dataset\\use_wav_raw\\558893147\\1580733125.wav	0	3	[1.9443074464797974, 1.03567636013031, 0.6292312145233154, 2.2034971714019775, 1.3518462181091309, 2.64646315574646]	yl	0	5
981	981	1292	general	cy_686455663_2560274202.wav	D:\\hc--document\\all text\\P8_medical\\thesis_dataset\\use_wav_raw\\686455663\\2560274202.wav	0	0	[2.4851372241973877, 1.2760698795318604, 2.1796841621398926, 1.3394858837127686, 2.1783924102783203, 0.5218030214309692]	general	1	0
982	982	487	rouhe	cy_723885214_3380546834.wav	D:\\hc--document\\all text\\P8_medical\\thesis_dataset\\use_wav_raw\\723885214\\3380546834.wav	0	4	[2.765331983566284, 0.5862614512443542, 0.4972037076950073, 2.524967908859253, 3.068359613418579, 1.9251961708068848]	rouhe	1	4
983	983	531	yl	cy_704045054_2942187100.wav	D:\\hc--document\\all text\\P8_medical\\thesis_dataset\\use_wav_raw\\704045054\\2942187100.wav	0	5	[2.605301856994629, 0.18636001646518707, 0.5916748642921448, 2.1527183055877686, 3.2788071632385254, 1.4522593021392822]	rouhe	0	4
984	984	999	general	cy_653060809_2077101920.wav	D:\\hc--document\\all text\\P8_medical\\thesis_dataset\\use_wav_raw\\653060809\\2077101920.wav	0	0	[1.103469967842102, 3.8652069568634033, 3.538309335708618, 0.07225938141345978, 0.5812399387359619, 0.30192065238952637]	fn	0	1
985	985	491	general	cy_262437870_485345939.wav	D:\\hc--document\\all text\\P8_medical\\thesis_dataset\\use_wav_raw\\262437870\\485345939.wav	0	0	[1.776850700378418, 1.3940011262893677, 1.9011938571929932, 1.0407668352127075, 1.5389081239700317, 1.0171679258346558]	jd	0	2
986	986	1706	fn	dx_44803920_11468063.wav	D:\\hc--document\\all text\\P8_medical\\thesis_dataset\\use_wav_raw\\44803920\\11468063.wav	0	1	[1.9063754081726074, 1.8961888551712036, 1.655583381652832, 1.4602197408676147, 1.0269173383712769, 2.035984754562378]	yl	0	5
987	987	60	rouhe	cy_713538670_3141961824.wav	D:\\hc--document\\all text\\P8_medical\\thesis_dataset\\use_wav_raw\\713538670\\3141961824.wav	0	4	[2.772864580154419, 0.5547094941139221, 0.8498157858848572, 2.2094531059265137, 3.187852382659912, 1.3842658996582031]	rouhe	1	4
988	988	965	jd	cy_713977967_3150918268.wav	D:\\hc--document\\all text\\P8_medical\\thesis_dataset\\use_wav_raw\\713977967\\3150918268.wav	0	2	[3.0696301460266113, 0.0, 0.6918088793754578, 2.7609076499938965, 3.357431173324585, 0.8264013528823853]	rouhe	0	4
989	989	1145	jd	dx_87113535_26726089.wav	D:\\hc--document\\all text\\P8_medical\\thesis_dataset\\use_wav_raw\\87113535\\26726089.wav	0	2	[1.897517442703247, 1.8998650312423706, 1.4472426176071167, 1.699040412902832, 0.7343558669090271, 2.279479503631592]	yl	0	5
990	990	1002	fn	cy_718175718_3248273898.wav	D:\\hc--document\\all text\\P8_medical\\thesis_dataset\\use_wav_raw\\718175718\\3248273898.wav	0	1	[1.1193164587020874, 2.6772584915161133, 1.960115909576416, 0.9222628474235535, 0.03187883272767067, 1.7910072803497314]	fn	1	1
991	991	1624	yl	cy_681792506_2459629800.wav	D:\\hc--document\\all text\\P8_medical\\thesis_dataset\\use_wav_raw\\681792506\\2459629800.wav	0	5	[1.8192836046218872, 1.5873658657073975, 1.4057883024215698, 1.5905100107192993, 1.3075376749038696, 2.0894742012023926]	yl	1	5
992	992	1283	general	cy_716569712_3211675995.wav	D:\\hc--document\\all text\\P8_medical\\thesis_dataset\\use_wav_raw\\716569712\\3211675995.wav	0	0	[1.9330111742019653, 1.1782331466674805, 1.24806547164917, 1.5856202840805054, 1.2083863019943237, 1.9793978929519653]	yl	0	5
993	993	126	wz	cy_699053466_2830136712.wav	D:\\hc--document\\all text\\P8_medical\\thesis_dataset\\use_wav_raw\\699053466\\2830136712.wav	0	3	[2.5955302715301514, 0.769849419593811, 0.9162108302116394, 2.4805667400360107, 1.813039779663086, 1.4984242916107178]	general	0	0
994	994	1445	jd	dx_81776932_27424619.wav	D:\\hc--document\\all text\\P8_medical\\thesis_dataset\\use_wav_raw\\81776932\\27424619.wav	0	2	[1.5763726234436035, 4.505797386169434, 3.965116500854492, 0.1963016241788864, 0.7174816131591797, 0.11293994635343552]	fn	0	1
995	995	82	fn	cy_676786803_2350747504.wav	D:\\hc--document\\all text\\P8_medical\\thesis_dataset\\use_wav_raw\\676786803\\2350747504.wav	0	1	[0.5141527056694031, 4.373549938201904, 3.391817808151245, 0.0, 0.0, 0.5003406405448914]	fn	1	1
996	996	1057	fn	cy_714475163_3162226874.wav	D:\\hc--document\\all text\\P8_medical\\thesis_dataset\\use_wav_raw\\714475163\\3162226874.wav	0	1	[0.5131255984306335, 4.015715599060059, 2.976726770401001, 0.13632096350193024, 0.0, 0.9662484526634216]	fn	1	1
997	997	1523	rouhe	cy_722634939_3349321458.wav	D:\\hc--document\\all text\\P8_medical\\thesis_dataset\\use_wav_raw\\722634939\\3349321458.wav	0	4	[2.9550206661224365, 0.1671174168586731, 0.0, 3.4135777950286865, 3.120356559753418, 1.7161988019943237]	wz	0	3
998	998	1376	jd	cy_426560017_1032271755.wav	D:\\hc--document\\all text\\P8_medical\\thesis_dataset\\use_wav_raw\\426560017\\1032271755.wav	0	2	[1.5544319152832031, 1.9695597887039185, 1.778472900390625, 1.0825635194778442, 0.9404920935630798, 2.2687113285064697]	yl	0	5
999	999	97	yl	cy_636111885_1988130272.wav	D:\\hc--document\\all text\\P8_medical\\thesis_dataset\\use_wav_raw\\636111885\\1988130272.wav	0	5	[1.8197976350784302, 1.5681288242340088, 1.035178780555725, 1.8299371004104614, 1.08077871799469, 2.5753633975982666]	yl	1	5
1000	1000	358	wz	dx_46530228_11963915.wav	D:\\hc--document\\all text\\P8_medical\\thesis_dataset\\use_wav_raw\\46530228\\11963915.wav	0	3	[2.298016309738159, 1.2872238159179688, 0.8437514305114746, 2.424304485321045, 1.3546582460403442, 2.35945725440979]	wz	1	3
1001	1001	1772	fn	cy_447117042_1108322958.wav	D:\\hc--document\\all text\\P8_medical\\thesis_dataset\\use_wav_raw\\447117042\\1108322958.wav	0	1	[0.6848292946815491, 3.939424514770508, 3.2300918102264404, 0.0, 0.14546914398670197, 0.8014472126960754]	fn	1	1
1002	1002	173	rouhe	cy_723062044_3359682563.wav	D:\\hc--document\\all text\\P8_medical\\thesis_dataset\\use_wav_raw\\723062044\\3359682563.wav	0	4	[2.353435754776001, 0.5317437648773193, 0.6207107305526733, 2.176165819168091, 2.625126361846924, 1.6620111465454102]	rouhe	1	4
1003	1003	346	general	cy_614596323_1872433820.wav	D:\\hc--document\\all text\\P8_medical\\thesis_dataset\\use_wav_raw\\614596323\\1872433820.wav	0	0	[2.50573992729187, 0.9881400465965271, 1.1254003047943115, 2.132084369659424, 1.9550975561141968, 1.652344822883606]	general	1	0
1004	1004	500	fn	dx_89936441_28358328.wav	D:\\hc--document\\all text\\P8_medical\\thesis_dataset\\use_wav_raw\\89936441\\28358328.wav	0	1	[0.5417206287384033, 4.164694786071777, 3.3020145893096924, 0.0, 0.06605346500873566, 0.4851923882961273]	fn	1	1
1005	1005	952	jd	dx_92172971_31444968.wav	D:\\hc--document\\all text\\P8_medical\\thesis_dataset\\use_wav_raw\\92172971\\31444968.wav	0	2	[2.5307211875915527, 0.7831610441207886, 1.0107403993606567, 2.1464316844940186, 2.3807942867279053, 1.679122805595398]	general	0	0
1006	1006	229	general	dx_61161064_16705545.wav	D:\\hc--document\\all text\\P8_medical\\thesis_dataset\\use_wav_raw\\61161064\\16705545.wav	0	0	[2.2288239002227783, 1.5070226192474365, 1.9272750616073608, 1.684036135673523, 1.1783242225646973, 1.3119592666625977]	general	1	0
1007	1007	1148	yl	cy_576879987_1674974126.wav	D:\\hc--document\\all text\\P8_medical\\thesis_dataset\\use_wav_raw\\576879987\\1674974126.wav	0	5	[1.6914801597595215, 1.8699336051940918, 1.2748528718948364, 1.6093980073928833, 0.7781802415847778, 2.76859712600708]	yl	1	5
1008	1008	826	fn	dx_87940846_26364265.wav	D:\\hc--document\\all text\\P8_medical\\thesis_dataset\\use_wav_raw\\87940846\\26364265.wav	0	1	[2.4256503582000732, 0.8676965236663818, 1.0694472789764404, 2.3820273876190186, 1.7571135759353638, 1.6203064918518066]	general	0	0
1009	1009	482	fn	dx_65131738_18074045.wav	D:\\hc--document\\all text\\P8_medical\\thesis_dataset\\use_wav_raw\\65131738\\18074045.wav	0	1	[1.5527327060699463, 2.306098699569702, 1.8526833057403564, 1.1746301651000977, 0.657947838306427, 2.2916369438171387]	fn	1	1
1010	1010	1414	wz	cy_652283658_2072815865.wav	D:\\hc--document\\all text\\P8_medical\\thesis_dataset\\use_wav_raw\\652283658\\2072815865.wav	0	3	[2.1907694339752197, 1.302834391593933, 0.9605244994163513, 2.185073137283325, 1.4121192693710327, 2.3750832080841064]	yl	0	5
1011	1011	98	wz	cy_672485230_2260129632.wav	D:\\hc--document\\all text\\P8_medical\\thesis_dataset\\use_wav_raw\\672485230\\2260129632.wav	0	3	[2.502171277999878, 0.8833819031715393, 0.8101223111152649, 2.568673610687256, 1.8989522457122803, 2.0019073486328125]	wz	1	3
1012	1012	176	general	cy_721261711_3319157425.wav	D:\\hc--document\\all text\\P8_medical\\thesis_dataset\\use_wav_raw\\721261711\\3319157425.wav	0	0	[2.1620824337005615, 0.9902297258377075, 0.7737748026847839, 1.9248545169830322, 2.092864990234375, 2.372809886932373]	yl	0	5
1013	1013	1666	general	cy_675692106_2327765294.wav	D:\\hc--document\\all text\\P8_medical\\thesis_dataset\\use_wav_raw\\675692106\\2327765294.wav	0	0	[2.2608590126037598, 0.7315061092376709, 1.0142306089401245, 1.9192544221878052, 1.9892395734786987, 1.689757227897644]	general	1	0
1014	1014	61	rouhe	cy_551006557_1542695177.wav	D:\\hc--document\\all text\\P8_medical\\thesis_dataset\\use_wav_raw\\551006557\\1542695177.wav	0	4	[2.90933895111084, 0.7105631828308105, 1.447072982788086, 2.062425136566162, 2.7994728088378906, 0.6283738613128662]	general	0	0
1015	1015	1652	rouhe	dx_92932467_32351523.wav	D:\\hc--document\\all text\\P8_medical\\thesis_dataset\\use_wav_raw\\92932467\\32351523.wav	0	4	[1.4571113586425781, 1.8863706588745117, 1.5751830339431763, 1.0724213123321533, 0.5810070633888245, 2.1810462474823]	yl	0	5
1016	1016	352	fn	cy_687216436_2576900380.wav	D:\\hc--document\\all text\\P8_medical\\thesis_dataset\\use_wav_raw\\687216436\\2576900380.wav	0	1	[1.3228994607925415, 2.2274999618530273, 1.5547432899475098, 1.2572927474975586, 0.3672296106815338, 2.0991604328155518]	fn	1	1
1017	1017	1648	fn	cy_588642862_1738618973.wav	D:\\hc--document\\all text\\P8_medical\\thesis_dataset\\use_wav_raw\\588642862\\1738618973.wav	0	1	[1.282461166381836, 2.7186906337738037, 2.4548542499542236, 0.5347181558609009, 0.4080634117126465, 1.0668176412582397]	fn	1	1
1018	1018	845	general	cy_716227219_3203273393.wav	D:\\hc--document\\all text\\P8_medical\\thesis_dataset\\use_wav_raw\\716227219\\3203273393.wav	0	0	[2.458742141723633, 1.146191120147705, 1.582292914390564, 2.005948066711426, 1.5040990114212036, 1.0837165117263794]	general	1	0
1019	1019	1698	general	dx_90996606_29958209.wav	D:\\hc--document\\all text\\P8_medical\\thesis_dataset\\use_wav_raw\\90996606\\29958209.wav	0	0	[1.75760018825531, 1.3599258661270142, 1.2277103662490845, 1.4640424251556396, 1.3831413984298706, 1.7771613597869873]	yl	0	5
1020	1020	1361	fn	cy_713737049_3145639537.wav	D:\\hc--document\\all text\\P8_medical\\thesis_dataset\\use_wav_raw\\713737049\\3145639537.wav	0	1	[2.9083001613616943, 0.3244905471801758, 0.5564383268356323, 2.6099135875701904, 3.3451037406921387, 1.5093989372253418]	rouhe	0	4
1021	1021	1644	wz	dx_88321047_26888877.wav	D:\\hc--document\\all text\\P8_medical\\thesis_dataset\\use_wav_raw\\88321047\\26888877.wav	0	3	[2.4313788414001465, 0.9539786577224731, 1.3876750469207764, 2.125682830810547, 1.868774175643921, 1.4830633401870728]	general	0	0
1022	1022	152	wz	cy_706669858_3004448794.wav	D:\\hc--document\\all text\\P8_medical\\thesis_dataset\\use_wav_raw\\706669858\\3004448794.wav	0	3	[2.621095657348633, 0.43068748712539673, 0.43533560633659363, 2.871054172515869, 2.7768495082855225, 1.6856123208999634]	wz	1	3
1023	1023	450	jd	cy_681794173_2459635838.wav	D:\\hc--document\\all text\\P8_medical\\thesis_dataset\\use_wav_raw\\681794173\\2459635838.wav	0	2	[1.8629337549209595, 1.8263132572174072, 1.5270929336547852, 1.4127179384231567, 1.1545907258987427, 2.3748512268066406]	yl	0	5
1024	1024	174	fn	cy_720903165_3310751723.wav	D:\\hc--document\\all text\\P8_medical\\thesis_dataset\\use_wav_raw\\720903165\\3310751723.wav	0	1	[1.4066160917282104, 1.9011869430541992, 1.3891844749450684, 1.1933741569519043, 0.6421570777893066, 2.371307849884033]	yl	0	5
1025	1025	371	rouhe	dx_89965794_28526281.wav	D:\\hc--document\\all text\\P8_medical\\thesis_dataset\\use_wav_raw\\89965794\\28526281.wav	0	4	[2.988351345062256, 0.6295308470726013, 0.877528727054596, 2.91821551322937, 2.7506821155548096, 1.3231011629104614]	general	0	0
1026	1026	536	rouhe	cy_558518697_1578885533.wav	D:\\hc--document\\all text\\P8_medical\\thesis_dataset\\use_wav_raw\\558518697\\1578885533.wav	0	4	[2.7869210243225098, 0.14646825194358826, 0.6854190826416016, 2.4325127601623535, 3.0885727405548096, 1.2926791906356812]	rouhe	1	4
1027	1027	677	jd	cy_719454311_3278267602.wav	D:\\hc--document\\all text\\P8_medical\\thesis_dataset\\use_wav_raw\\719454311\\3278267602.wav	0	2	[1.345023274421692, 1.9203071594238281, 2.2457358837127686, 0.8158355951309204, 0.9757072329521179, 0.5475727319717407]	jd	1	2
1028	1028	1550	jd	cy_82166257_51575191.wav	D:\\hc--document\\all text\\P8_medical\\thesis_dataset\\use_wav_raw\\82166257\\51575191.wav	0	2	[2.3024511337280273, 1.6421046257019043, 1.8617448806762695, 1.4520149230957031, 1.612291932106018, 1.5660701990127563]	general	0	0
1029	1029	178	rouhe	cy_715333125_3182174694.wav	D:\\hc--document\\all text\\P8_medical\\thesis_dataset\\use_wav_raw\\715333125\\3182174694.wav	0	4	[2.30991268157959, 0.5237860679626465, 0.7107664942741394, 2.126145362854004, 2.423356056213379, 1.7838588953018188]	rouhe	1	4
1030	1030	192	fn	cy_716446136_3208392498.wav	D:\\hc--document\\all text\\P8_medical\\thesis_dataset\\use_wav_raw\\716446136\\3208392498.wav	0	1	[1.9094524383544922, 1.993471622467041, 1.3059567213058472, 1.7970008850097656, 0.8217791318893433, 2.769209384918213]	yl	0	5
1031	1031	1392	wz	cy_711400976_3100266234.wav	D:\\hc--document\\all text\\P8_medical\\thesis_dataset\\use_wav_raw\\711400976\\3100266234.wav	0	3	[2.2806882858276367, 0.6097540259361267, 0.37082210183143616, 2.8831770420074463, 1.8523523807525635, 1.9948419332504272]	wz	1	3
1032	1032	1678	fn	cy_723129778_3362322766.wav	D:\\hc--document\\all text\\P8_medical\\thesis_dataset\\use_wav_raw\\723129778\\3362322766.wav	0	1	[2.7419209480285645, 0.37259548902511597, 0.15503019094467163, 3.160653591156006, 2.9569272994995117, 1.548505187034607]	wz	0	3
1033	1033	350	jd	dx_91851747_31121940.wav	D:\\hc--document\\all text\\P8_medical\\thesis_dataset\\use_wav_raw\\91851747\\31121940.wav	0	2	[1.6518253087997437, 1.8854808807373047, 1.6632052659988403, 1.5590378046035767, 0.5607791543006897, 2.0387964248657227]	yl	0	5
1034	1034	1197	wz	dx_92669333_32166487.wav	D:\\hc--document\\all text\\P8_medical\\thesis_dataset\\use_wav_raw\\92669333\\32166487.wav	0	3	[2.3964593410491943, 0.8087822198867798, 1.054879069328308, 2.28728985786438, 2.0594611167907715, 1.6839382648468018]	general	0	0
1035	1035	970	wz	cy_715565664_3186393852.wav	D:\\hc--document\\all text\\P8_medical\\thesis_dataset\\use_wav_raw\\715565664\\3186393852.wav	0	3	[2.9212236404418945, 0.6710466742515564, 1.4795048236846924, 2.4286258220672607, 2.509922981262207, 0.4893400967121124]	general	0	0
1036	1036	646	rouhe	cy_678809858_2394389778.wav	D:\\hc--document\\all text\\P8_medical\\thesis_dataset\\use_wav_raw\\678809858\\2394389778.wav	0	4	[2.258345127105713, 0.8005332946777344, 0.8947377800941467, 2.1535470485687256, 1.9980394840240479, 1.8252458572387695]	general	0	0
1037	1037	1511	general	cy_721791920_3332092437.wav	D:\\hc--document\\all text\\P8_medical\\thesis_dataset\\use_wav_raw\\721791920\\3332092437.wav	0	0	[2.31343674659729, 1.2357767820358276, 1.1698099374771118, 1.9946494102478027, 1.370458722114563, 1.9749107360839844]	general	1	0
1038	1038	1759	yl	cy_646286925_2040826322.wav	D:\\hc--document\\all text\\P8_medical\\thesis_dataset\\use_wav_raw\\646286925\\2040826322.wav	0	5	[1.9803752899169922, 1.7649405002593994, 2.488680839538574, 1.062791347503662, 1.5602753162384033, 0.6356430649757385]	jd	0	2
1039	1039	1313	wz	cy_610405073_1849452851.wav	D:\\hc--document\\all text\\P8_medical\\thesis_dataset\\use_wav_raw\\610405073\\1849452851.wav	0	3	[2.5398030281066895, 0.6188676953315735, 0.7314152121543884, 2.461834669113159, 2.149827718734741, 1.6000008583068848]	general	0	0
1040	1040	1265	fn	cy_655084960_2088064124.wav	D:\\hc--document\\all text\\P8_medical\\thesis_dataset\\use_wav_raw\\655084960\\2088064124.wav	0	1	[0.6850447654724121, 4.763293743133545, 3.6286675930023193, 0.0, 0.0, 0.7609584927558899]	fn	1	1
1041	1041	811	fn	dx_64908531_17857822.wav	D:\\hc--document\\all text\\P8_medical\\thesis_dataset\\use_wav_raw\\64908531\\17857822.wav	0	1	[1.9401814937591553, 1.8465577363967896, 1.7332007884979248, 1.3655272722244263, 1.421890139579773, 1.7811344861984253]	general	0	0
1042	1042	1281	jd	dx_87877509_25983734.wav	D:\\hc--document\\all text\\P8_medical\\thesis_dataset\\use_wav_raw\\87877509\\25983734.wav	0	2	[2.4761979579925537, 1.3275749683380127, 1.4485831260681152, 2.390674114227295, 1.4634895324707031, 1.5570504665374756]	general	0	0
1043	1043	1718	rouhe	cy_722554194_3347577803.wav	D:\\hc--document\\all text\\P8_medical\\thesis_dataset\\use_wav_raw\\722554194\\3347577803.wav	0	4	[2.780348062515259, 0.5685045719146729, 0.3843167722225189, 2.7220680713653564, 2.6286544799804688, 1.410505771636963]	general	0	0
1044	1044	620	rouhe	dx_91674781_31508248.wav	D:\\hc--document\\all text\\P8_medical\\thesis_dataset\\use_wav_raw\\91674781\\31508248.wav	0	4	[2.7820239067077637, 1.1405094861984253, 1.4645929336547852, 2.440021514892578, 1.8513075113296509, 1.2624233961105347]	general	0	0
1045	1045	1047	wz	cy_720484531_3300850319.wav	D:\\hc--document\\all text\\P8_medical\\thesis_dataset\\use_wav_raw\\720484531\\3300850319.wav	0	3	[2.699157238006592, 0.4322715997695923, 0.787419855594635, 2.386821985244751, 2.810976982116699, 1.483242154121399]	rouhe	0	4
1046	1046	1233	rouhe	cy_704012690_2941427630.wav	D:\\hc--document\\all text\\P8_medical\\thesis_dataset\\use_wav_raw\\704012690\\2941427630.wav	0	4	[2.4771108627319336, 0.4241592586040497, 0.3627726435661316, 2.384606122970581, 2.7232666015625, 1.8808120489120483]	rouhe	1	4
1047	1047	1312	fn	cy_554879621_1564849520.wav	D:\\hc--document\\all text\\P8_medical\\thesis_dataset\\use_wav_raw\\554879621\\1564849520.wav	0	1	[1.600511908531189, 2.4265174865722656, 1.9214123487472534, 1.2037296295166016, 0.6052359938621521, 1.8639287948608398]	fn	1	1
1048	1048	1054	jd	cy_724434010_3394026077.wav	D:\\hc--document\\all text\\P8_medical\\thesis_dataset\\use_wav_raw\\724434010\\3394026077.wav	0	2	[2.752385139465332, 0.765824556350708, 0.45629897713661194, 3.076000213623047, 2.0152690410614014, 1.9457141160964966]	wz	0	3
1049	1049	1246	jd	dx_91268747_30185833.wav	D:\\hc--document\\all text\\P8_medical\\thesis_dataset\\use_wav_raw\\91268747\\30185833.wav	0	2	[2.172999143600464, 1.3703199625015259, 1.4216060638427734, 1.9551408290863037, 1.361890196800232, 2.1311535835266113]	general	0	0
1050	1050	822	wz	dx_87292931_25389248.wav	D:\\hc--document\\all text\\P8_medical\\thesis_dataset\\use_wav_raw\\87292931\\25389248.wav	0	3	[2.5976641178131104, 1.3550305366516113, 1.1523507833480835, 2.353687286376953, 1.9912663698196411, 1.9651883840560913]	general	0	0
1051	1051	74	general	cy_719314770_3274045798.wav	D:\\hc--document\\all text\\P8_medical\\thesis_dataset\\use_wav_raw\\719314770\\3274045798.wav	0	0	[2.1048996448516846, 1.1217970848083496, 1.331066370010376, 1.8960129022598267, 1.498674988746643, 1.7855428457260132]	general	1	0
1052	1052	591	jd	dx_87971977_26113515.wav	D:\\hc--document\\all text\\P8_medical\\thesis_dataset\\use_wav_raw\\87971977\\26113515.wav	0	2	[1.7717324495315552, 2.790207862854004, 2.336416006088257, 0.9827619194984436, 0.9917747378349304, 1.4655221700668335]	fn	0	1
1053	1053	1463	rouhe	cy_718967864_3266657222.wav	D:\\hc--document\\all text\\P8_medical\\thesis_dataset\\use_wav_raw\\718967864\\3266657222.wav	0	4	[2.9794042110443115, 0.33362290263175964, 0.8853186964988708, 2.6706295013427734, 3.150266408920288, 0.6951075792312622]	rouhe	1	4
1054	1054	1514	yl	dx_91276345_30235967.wav	D:\\hc--document\\all text\\P8_medical\\thesis_dataset\\use_wav_raw\\91276345\\30235967.wav	0	5	[1.6061010360717773, 1.886554479598999, 1.439012050628662, 1.573413372039795, 0.5458760857582092, 2.169057607650757]	yl	1	5
1055	1055	713	rouhe	cy_721780894_3330981514.wav	D:\\hc--document\\all text\\P8_medical\\thesis_dataset\\use_wav_raw\\721780894\\3330981514.wav	0	4	[2.7916419506073, 1.0230603218078613, 1.440751075744629, 2.1111278533935547, 2.6464154720306396, 0.7371122241020203]	general	0	0
1056	1056	1020	yl	cy_668869400_2185271120.wav	D:\\hc--document\\all text\\P8_medical\\thesis_dataset\\use_wav_raw\\668869400\\2185271120.wav	0	5	[2.131932258605957, 1.502762794494629, 1.4873428344726562, 1.7011741399765015, 1.231105923652649, 2.074284076690674]	general	0	0
1057	1057	375	wz	cy_698844310_2825607786.wav	D:\\hc--document\\all text\\P8_medical\\thesis_dataset\\use_wav_raw\\698844310\\2825607786.wav	0	3	[2.8949310779571533, 0.661471426486969, 0.7981063723564148, 3.1312217712402344, 2.0458900928497314, 1.4693838357925415]	wz	1	3
1058	1058	836	yl	cy_675830947_2330643910.wav	D:\\hc--document\\all text\\P8_medical\\thesis_dataset\\use_wav_raw\\675830947\\2330643910.wav	0	5	[1.3137850761413574, 0.26664218306541443, 0.3875826597213745, 1.1686991453170776, 1.2803096771240234, 1.8598301410675049]	yl	1	5
1059	1059	1371	general	dx_74866813_21070112.wav	D:\\hc--document\\all text\\P8_medical\\thesis_dataset\\use_wav_raw\\74866813\\21070112.wav	0	0	[2.598163604736328, 1.1525359153747559, 1.9205793142318726, 1.8955014944076538, 2.0171539783477783, 0.7945589423179626]	general	1	0
1060	1060	504	fn	dx_90709482_29692381.wav	D:\\hc--document\\all text\\P8_medical\\thesis_dataset\\use_wav_raw\\90709482\\29692381.wav	0	1	[0.39036017656326294, 4.041275501251221, 3.160557746887207, 0.0, 0.0, 0.8386866450309753]	fn	1	1
1061	1061	369	general	cy_715335191_3182373152.wav	D:\\hc--document\\all text\\P8_medical\\thesis_dataset\\use_wav_raw\\715335191\\3182373152.wav	0	0	[2.837268352508545, 0.46066445112228394, 1.08541738986969, 2.0886895656585693, 2.865837574005127, 1.1812795400619507]	rouhe	0	4
1062	1062	725	general	cy_453811396_1130327135.wav	D:\\hc--document\\all text\\P8_medical\\thesis_dataset\\use_wav_raw\\453811396\\1130327135.wav	0	0	[2.8178699016571045, 1.3188469409942627, 1.8398829698562622, 2.0052764415740967, 1.983849287033081, 1.349461317062378]	general	1	0
1063	1063	311	rouhe	cy_723788135_3377804587.wav	D:\\hc--document\\all text\\P8_medical\\thesis_dataset\\use_wav_raw\\723788135\\3377804587.wav	0	4	[2.46055006980896, 0.7026335000991821, 0.5622588992118835, 2.3344850540161133, 2.6929986476898193, 1.9713762998580933]	rouhe	1	4
1064	1064	1410	yl	cy_677828590_2373194028.wav	D:\\hc--document\\all text\\P8_medical\\thesis_dataset\\use_wav_raw\\677828590\\2373194028.wav	0	5	[1.7986385822296143, 1.6026644706726074, 1.3767104148864746, 1.6427572965621948, 1.1043038368225098, 2.1633543968200684]	yl	1	5
1065	1065	454	fn	cy_601586658_1804438019.wav	D:\\hc--document\\all text\\P8_medical\\thesis_dataset\\use_wav_raw\\601586658\\1804438019.wav	0	1	[1.3773586750030518, 2.3633322715759277, 1.5710216760635376, 1.3485400676727295, 0.34048232436180115, 2.331423044204712]	fn	1	1
1066	1066	995	general	cy_683991202_2507823830.wav	D:\\hc--document\\all text\\P8_medical\\thesis_dataset\\use_wav_raw\\683991202\\2507823830.wav	0	0	[2.438905715942383, 0.8155030608177185, 0.9103992581367493, 2.4555394649505615, 2.0123724937438965, 2.0814096927642822]	wz	0	3
1067	1067	215	general	cy_724326778_3391013878.wav	D:\\hc--document\\all text\\P8_medical\\thesis_dataset\\use_wav_raw\\724326778\\3391013878.wav	0	0	[2.276848554611206, 0.7611552476882935, 0.8534882068634033, 2.258535861968994, 1.7509721517562866, 1.8087588548660278]	general	1	0
1068	1068	1171	general	cy_722533191_3347978216.wav	D:\\hc--document\\all text\\P8_medical\\thesis_dataset\\use_wav_raw\\722533191\\3347978216.wav	0	0	[1.920444369316101, 0.9535626173019409, 0.9049966931343079, 1.713903784751892, 1.653607726097107, 2.2359778881073]	yl	0	5
1069	1069	1342	jd	dx_91654991_31398425.wav	D:\\hc--document\\all text\\P8_medical\\thesis_dataset\\use_wav_raw\\91654991\\31398425.wav	0	2	[1.936255693435669, 1.9653109312057495, 1.7569111585617065, 1.5440617799758911, 0.8321197628974915, 1.9528168439865112]	fn	0	1
1070	1070	486	fn	cy_675226815_2318344154.wav	D:\\hc--document\\all text\\P8_medical\\thesis_dataset\\use_wav_raw\\675226815\\2318344154.wav	0	1	[1.7366089820861816, 2.7450149059295654, 2.4037013053894043, 1.1303367614746094, 0.31998512148857117, 1.6974982023239136]	fn	1	1
1071	1071	992	wz	dx_91272171_30203279.wav	D:\\hc--document\\all text\\P8_medical\\thesis_dataset\\use_wav_raw\\91272171\\30203279.wav	0	3	[2.182102680206299, 1.3901044130325317, 0.66407710313797, 2.200803756713867, 1.7741060256958008, 2.9166815280914307]	yl	0	5
1072	1072	449	jd	dx_92809223_32241253.wav	D:\\hc--document\\all text\\P8_medical\\thesis_dataset\\use_wav_raw\\92809223\\32241253.wav	0	2	[2.1936490535736084, 2.0621440410614014, 2.135003089904785, 1.2547930479049683, 1.4543061256408691, 1.5278154611587524]	general	0	0
1073	1073	1109	rouhe	cy_628654800_1947367796.wav	D:\\hc--document\\all text\\P8_medical\\thesis_dataset\\use_wav_raw\\628654800\\1947367796.wav	0	4	[3.008206605911255, 0.13076452910900116, 1.0437185764312744, 2.1526424884796143, 3.3419153690338135, 0.7961602807044983]	rouhe	1	4
1074	1074	894	jd	cy_720273354_3296341933.wav	D:\\hc--document\\all text\\P8_medical\\thesis_dataset\\use_wav_raw\\720273354\\3296341933.wav	0	2	[1.8677211999893188, 2.302433967590332, 2.5967321395874023, 0.5913488268852234, 1.7726813554763794, 0.7520420551300049]	jd	1	2
1075	1075	241	rouhe	cy_721326923_3321012486.wav	D:\\hc--document\\all text\\P8_medical\\thesis_dataset\\use_wav_raw\\721326923\\3321012486.wav	0	4	[2.457613468170166, 0.9324663877487183, 1.4241734743118286, 1.9486510753631592, 2.036463975906372, 0.6932302117347717]	general	0	0
1076	1076	439	wz	dx_88709072_27345242.wav	D:\\hc--document\\all text\\P8_medical\\thesis_dataset\\use_wav_raw\\88709072\\27345242.wav	0	3	[2.6893084049224854, 1.0400861501693726, 1.1169965267181396, 2.560290575027466, 1.8292325735092163, 1.619844675064087]	general	0	0
1077	1077	880	fn	cy_719825472_3285541864.wav	D:\\hc--document\\all text\\P8_medical\\thesis_dataset\\use_wav_raw\\719825472\\3285541864.wav	0	1	[0.923380970954895, 2.8340342044830322, 2.2806975841522217, 0.8293682336807251, 0.2863302528858185, 0.9213924407958984]	fn	1	1
1078	1078	1316	wz	dx_88060590_26619380.wav	D:\\hc--document\\all text\\P8_medical\\thesis_dataset\\use_wav_raw\\88060590\\26619380.wav	0	3	[2.6963605880737305, 0.466272234916687, 0.9816234707832336, 2.92021107673645, 1.876642107963562, 1.0631386041641235]	wz	1	3
1079	1079	112	rouhe	cy_720248202_3296035622.wav	D:\\hc--document\\all text\\P8_medical\\thesis_dataset\\use_wav_raw\\720248202\\3296035622.wav	0	4	[3.0255796909332275, 0.2630845606327057, 0.871380627155304, 2.2152042388916016, 3.4480502605438232, 0.7809129357337952]	rouhe	1	4
1080	1080	80	wz	cy_724073231_3385593885.wav	D:\\hc--document\\all text\\P8_medical\\thesis_dataset\\use_wav_raw\\724073231\\3385593885.wav	0	3	[2.1645679473876953, 1.3091920614242554, 1.1498925685882568, 1.8060564994812012, 2.069051742553711, 2.1486690044403076]	general	0	0
1081	1081	318	wz	cy_672155269_2253169020.wav	D:\\hc--document\\all text\\P8_medical\\thesis_dataset\\use_wav_raw\\672155269\\2253169020.wav	0	3	[2.3674890995025635, 0.8642027974128723, 1.0738835334777832, 2.2527244091033936, 1.9684171676635742, 1.5355651378631592]	general	0	0
1082	1082	1273	general	dx_88577425_28073495.wav	D:\\hc--document\\all text\\P8_medical\\thesis_dataset\\use_wav_raw\\88577425\\28073495.wav	0	0	[2.1134777069091797, 1.4786843061447144, 1.6473315954208374, 1.8619965314865112, 1.2975451946258545, 1.4793245792388916]	general	1	0
1083	1083	1771	yl	cy_569748690_1636200815.wav	D:\\hc--document\\all text\\P8_medical\\thesis_dataset\\use_wav_raw\\569748690\\1636200815.wav	0	5	[1.8003723621368408, 2.1696746349334717, 1.457850456237793, 1.4927306175231934, 1.0773714780807495, 2.700441837310791]	yl	1	5
1084	1084	1713	fn	cy_711699233_3105915068.wav	D:\\hc--document\\all text\\P8_medical\\thesis_dataset\\use_wav_raw\\711699233\\3105915068.wav	0	1	[1.838027000427246, 1.3452304601669312, 0.8161495923995972, 1.744837999343872, 1.3333202600479126, 2.640608787536621]	yl	0	5
1085	1085	155	fn	dx_89471393_32047086.wav	D:\\hc--document\\all text\\P8_medical\\thesis_dataset\\use_wav_raw\\89471393\\32047086.wav	0	1	[0.2567979097366333, 4.5077128410339355, 3.3081812858581543, 0.0, 0.0, 0.8417847156524658]	fn	1	1
1086	1086	337	fn	cy_645052453_2034281954.wav	D:\\hc--document\\all text\\P8_medical\\thesis_dataset\\use_wav_raw\\645052453\\2034281954.wav	0	1	[0.503772497177124, 4.4929656982421875, 3.250948429107666, 0.07618727535009384, 0.0, 1.0701040029525757]	fn	1	1
1087	1087	1449	wz	cy_679138606_2401555442.wav	D:\\hc--document\\all text\\P8_medical\\thesis_dataset\\use_wav_raw\\679138606\\2401555442.wav	0	3	[2.4822604656219482, 0.4085528254508972, 0.9045259356498718, 2.4822096824645996, 2.3296518325805664, 1.1173444986343384]	general	0	0
1088	1088	247	rouhe	dx_46541792_11856292.wav	D:\\hc--document\\all text\\P8_medical\\thesis_dataset\\use_wav_raw\\46541792\\11856292.wav	0	4	[1.944364309310913, 2.597252130508423, 1.9899911880493164, 1.6073657274246216, 0.7123623490333557, 1.7966771125793457]	fn	0	1
1089	1089	906	jd	dx_91654248_31392632.wav	D:\\hc--document\\all text\\P8_medical\\thesis_dataset\\use_wav_raw\\91654248\\31392632.wav	0	2	[2.1201493740081787, 1.9012680053710938, 1.8563668727874756, 1.7137812376022339, 0.954581081867218, 1.6198127269744873]	general	0	0
1090	1090	1754	rouhe	cy_688514181_2605179066.wav	D:\\hc--document\\all text\\P8_medical\\thesis_dataset\\use_wav_raw\\688514181\\2605179066.wav	0	4	[2.745293378829956, 0.6972059011459351, 0.7310729622840881, 2.601731538772583, 2.3450381755828857, 1.5047986507415771]	general	0	0
1091	1091	252	rouhe	cy_718567292_3257186425.wav	D:\\hc--document\\all text\\P8_medical\\thesis_dataset\\use_wav_raw\\718567292\\3257186425.wav	0	4	[2.5937297344207764, 0.4788264334201813, 0.6048356890678406, 2.7440669536590576, 2.165581464767456, 1.6258563995361328]	wz	0	3
1092	1092	564	wz	dx_91048746_30295162.wav	D:\\hc--document\\all text\\P8_medical\\thesis_dataset\\use_wav_raw\\91048746\\30295162.wav	0	3	[2.26682448387146, 1.0292400121688843, 1.5121790170669556, 2.0105080604553223, 1.5114073753356934, 1.3933725357055664]	general	0	0
1093	1093	1065	fn	cy_706612942_3003408094.wav	D:\\hc--document\\all text\\P8_medical\\thesis_dataset\\use_wav_raw\\706612942\\3003408094.wav	0	1	[0.0, 4.379504680633545, 2.9973602294921875, 0.0, 0.0, 0.8255420327186584]	fn	1	1
1094	1094	131	general	dx_61374609_16770485.wav	D:\\hc--document\\all text\\P8_medical\\thesis_dataset\\use_wav_raw\\61374609\\16770485.wav	0	0	[2.1493418216705322, 1.5028828382492065, 1.9764052629470825, 1.5937398672103882, 1.3026775121688843, 1.182149052619934]	general	1	0
1095	1095	1298	general	dx_90145601_28936579.wav	D:\\hc--document\\all text\\P8_medical\\thesis_dataset\\use_wav_raw\\90145601\\28936579.wav	0	0	[2.513908863067627, 1.121260643005371, 0.7546610832214355, 2.494856357574463, 1.91193425655365, 2.1721532344818115]	general	1	0
1096	1096	458	fn	cy_717205224_3226023282.wav	D:\\hc--document\\all text\\P8_medical\\thesis_dataset\\use_wav_raw\\717205224\\3226023282.wav	0	1	[1.5476775169372559, 2.446260690689087, 1.970629334449768, 1.271345615386963, 0.24466241896152496, 1.732318639755249]	fn	1	1
1097	1097	75	fn	cy_652594568_2074363196.wav	D:\\hc--document\\all text\\P8_medical\\thesis_dataset\\use_wav_raw\\652594568\\2074363196.wav	0	1	[2.106398582458496, 2.6193759441375732, 2.0112781524658203, 1.6254321336746216, 0.9686267971992493, 1.93948495388031]	fn	1	1
1098	1098	959	yl	cy_673000170_2270917874.wav	D:\\hc--document\\all text\\P8_medical\\thesis_dataset\\use_wav_raw\\673000170\\2270917874.wav	0	5	[2.686858892440796, 0.24126222729682922, 0.7597368955612183, 2.329777956008911, 3.112791061401367, 1.3292876482009888]	rouhe	0	4
1099	1099	1237	jd	dx_90012679_28793231.wav	D:\\hc--document\\all text\\P8_medical\\thesis_dataset\\use_wav_raw\\90012679\\28793231.wav	0	2	[1.5466127395629883, 1.729197382926941, 2.3690454959869385, 1.057645559310913, 1.344226360321045, 0.31035223603248596]	jd	1	2
1100	1100	225	rouhe	cy_722628163_3350274107.wav	D:\\hc--document\\all text\\P8_medical\\thesis_dataset\\use_wav_raw\\722628163\\3350274107.wav	0	4	[2.7458248138427734, 0.18075108528137207, 0.6555507183074951, 2.2408511638641357, 3.3208258152008057, 1.3437159061431885]	rouhe	1	4
1101	1101	1094	yl	cy_696885126_2781996828.wav	D:\\hc--document\\all text\\P8_medical\\thesis_dataset\\use_wav_raw\\696885126\\2781996828.wav	0	5	[1.6396759748458862, 1.362516164779663, 1.2632681131362915, 1.5897529125213623, 1.0696872472763062, 1.977544903755188]	yl	1	5
1102	1102	827	jd	cy_671600298_2241678048.wav	D:\\hc--document\\all text\\P8_medical\\thesis_dataset\\use_wav_raw\\671600298\\2241678048.wav	0	2	[2.108712673187256, 1.5682145357131958, 2.294614553451538, 1.1928939819335938, 1.1874310970306396, 0.9826738834381104]	jd	1	2
1103	1103	1583	fn	dx_61744507_17615803.wav	D:\\hc--document\\all text\\P8_medical\\thesis_dataset\\use_wav_raw\\61744507\\17615803.wav	0	1	[1.9510031938552856, 2.079859495162964, 1.6711572408676147, 1.3657504320144653, 1.1894807815551758, 2.158724069595337]	yl	0	5
1104	1104	484	rouhe	cy_718131530_3247834841.wav	D:\\hc--document\\all text\\P8_medical\\thesis_dataset\\use_wav_raw\\718131530\\3247834841.wav	0	4	[2.7872841358184814, 0.6284111142158508, 0.43341830372810364, 2.522372245788574, 3.114849090576172, 1.7815635204315186]	rouhe	1	4
1105	1105	1216	general	cy_719323138_3274686882.wav	D:\\hc--document\\all text\\P8_medical\\thesis_dataset\\use_wav_raw\\719323138\\3274686882.wav	0	0	[2.0164918899536133, 1.2333984375, 1.1565316915512085, 1.8259950876235962, 1.1677730083465576, 1.8390659093856812]	general	1	0
1106	1106	1139	jd	cy_685418464_2537651848.wav	D:\\hc--document\\all text\\P8_medical\\thesis_dataset\\use_wav_raw\\685418464\\2537651848.wav	0	2	[2.277205467224121, 2.0254557132720947, 1.7204259634017944, 1.796597957611084, 1.115670084953308, 1.7693322896957397]	general	0	0
1107	1107	1427	general	cy_662243602_2128010234.wav	D:\\hc--document\\all text\\P8_medical\\thesis_dataset\\use_wav_raw\\662243602\\2128010234.wav	0	0	[2.1469316482543945, 1.3083800077438354, 1.338686227798462, 2.043942928314209, 1.2703672647476196, 1.8358007669448853]	general	1	0
1108	1108	1658	yl	cy_724231569_3388238043.wav	D:\\hc--document\\all text\\P8_medical\\thesis_dataset\\use_wav_raw\\724231569\\3388238043.wav	0	5	[2.4676220417022705, 0.7538991570472717, 1.1657201051712036, 2.170405626296997, 1.8344355821609497, 1.468242883682251]	general	0	0
1109	1109	505	wz	cy_682836494_2481883596.wav	D:\\hc--document\\all text\\P8_medical\\thesis_dataset\\use_wav_raw\\682836494\\2481883596.wav	0	3	[2.4489338397979736, 1.0599027872085571, 1.2139464616775513, 2.289330005645752, 1.8408446311950684, 1.318757176399231]	general	0	0
1110	1110	1141	yl	cy_572949365_1653327419.wav	D:\\hc--document\\all text\\P8_medical\\thesis_dataset\\use_wav_raw\\572949365\\1653327419.wav	0	5	[1.9695407152175903, 1.3958269357681274, 0.9975550770759583, 1.9871989488601685, 1.3327844142913818, 2.439239740371704]	yl	1	5
1111	1111	824	general	cy_567507962_1624411358.wav	D:\\hc--document\\all text\\P8_medical\\thesis_dataset\\use_wav_raw\\567507962\\1624411358.wav	0	0	[2.362150192260742, 0.8999337553977966, 1.4171274900436401, 2.0583832263946533, 1.8948335647583008, 1.2172963619232178]	general	1	0
1112	1112	951	rouhe	cy_715669586_3189368359.wav	D:\\hc--document\\all text\\P8_medical\\thesis_dataset\\use_wav_raw\\715669586\\3189368359.wav	0	4	[2.484464406967163, 0.8341099619865417, 1.5579230785369873, 1.8043993711471558, 2.0504672527313232, 0.8088278770446777]	general	0	0
1113	1113	1125	wz	dx_87065558_26448784.wav	D:\\hc--document\\all text\\P8_medical\\thesis_dataset\\use_wav_raw\\87065558\\26448784.wav	0	3	[2.542929172515869, 1.0091495513916016, 0.9263226389884949, 2.5402660369873047, 1.9256247282028198, 1.7471575736999512]	general	0	0
1114	1114	986	jd	cy_226199558_382195440.wav	D:\\hc--document\\all text\\P8_medical\\thesis_dataset\\use_wav_raw\\226199558\\382195440.wav	0	2	[2.8267102241516113, 1.066256046295166, 2.0958492755889893, 1.5329773426055908, 2.4076404571533203, 0.5810153484344482]	general	0	0
1115	1115	1195	wz	dx_90752887_29898391.wav	D:\\hc--document\\all text\\P8_medical\\thesis_dataset\\use_wav_raw\\90752887\\29898391.wav	0	3	[2.8209593296051025, 1.313995122909546, 1.4732117652893066, 2.286431074142456, 2.0606184005737305, 1.2892862558364868]	general	0	0
1116	1116	1497	rouhe	cy_715552908_3187119082.wav	D:\\hc--document\\all text\\P8_medical\\thesis_dataset\\use_wav_raw\\715552908\\3187119082.wav	0	4	[2.372774362564087, 0.4878731667995453, 0.6870595812797546, 2.1842522621154785, 2.6026809215545654, 1.8061535358428955]	rouhe	1	4
1117	1117	1101	jd	dx_90298786_29216660.wav	D:\\hc--document\\all text\\P8_medical\\thesis_dataset\\use_wav_raw\\90298786\\29216660.wav	0	2	[0.9143537878990173, 2.9496326446533203, 2.07440185546875, 0.3390640616416931, 0.09757070988416672, 2.149060010910034]	fn	0	1
1118	1118	1222	yl	cy_684385391_2516144486.wav	D:\\hc--document\\all text\\P8_medical\\thesis_dataset\\use_wav_raw\\684385391\\2516144486.wav	0	5	[2.244058847427368, 1.635504961013794, 1.2053214311599731, 2.2018685340881348, 1.1741769313812256, 2.384066581726074]	yl	1	5
1119	1119	1268	general	cy_686523101_2561673432.wav	D:\\hc--document\\all text\\P8_medical\\thesis_dataset\\use_wav_raw\\686523101\\2561673432.wav	0	0	[2.506437301635742, 0.7613472938537598, 0.7792225480079651, 2.100621461868286, 2.563814878463745, 1.8480387926101685]	rouhe	0	4
1120	1120	848	jd	cy_680719041_2436564060.wav	D:\\hc--document\\all text\\P8_medical\\thesis_dataset\\use_wav_raw\\680719041\\2436564060.wav	0	2	[1.8560062646865845, 1.963678002357483, 2.0392158031463623, 1.0767043828964233, 0.925316572189331, 1.3275480270385742]	jd	1	2
1121	1121	1440	rouhe	cy_686354401_2558096522.wav	D:\\hc--document\\all text\\P8_medical\\thesis_dataset\\use_wav_raw\\686354401\\2558096522.wav	0	4	[2.5474987030029297, 0.34289783239364624, 0.6187702417373657, 2.094052314758301, 3.2391388416290283, 1.6913584470748901]	rouhe	1	4
1122	1122	431	yl	cy_685258352_2534321200.wav	D:\\hc--document\\all text\\P8_medical\\thesis_dataset\\use_wav_raw\\685258352\\2534321200.wav	0	5	[2.1634130477905273, 1.1608275175094604, 1.0349544286727905, 2.3508667945861816, 1.3865991830825806, 2.085047721862793]	wz	0	3
1123	1123	1015	yl	cy_715139638_3177767669.wav	D:\\hc--document\\all text\\P8_medical\\thesis_dataset\\use_wav_raw\\715139638\\3177767669.wav	0	5	[1.5018174648284912, 1.854010820388794, 1.2804148197174072, 1.4563299417495728, 0.599973201751709, 2.4374730587005615]	yl	1	5
1124	1124	989	general	dx_84267791_27048766.wav	D:\\hc--document\\all text\\P8_medical\\thesis_dataset\\use_wav_raw\\84267791\\27048766.wav	0	0	[2.194042921066284, 1.4294623136520386, 1.573713779449463, 1.7551369667053223, 1.3989092111587524, 1.9063454866409302]	general	1	0
1125	1125	67	fn	cy_615852734_1879293638.wav	D:\\hc--document\\all text\\P8_medical\\thesis_dataset\\use_wav_raw\\615852734\\1879293638.wav	0	1	[1.0154922008514404, 2.6360256671905518, 1.9659106731414795, 0.783668577671051, 0.3038311004638672, 1.4750864505767822]	fn	1	1
1126	1126	631	rouhe	dx_88724832_27434617.wav	D:\\hc--document\\all text\\P8_medical\\thesis_dataset\\use_wav_raw\\88724832\\27434617.wav	0	4	[2.725912094116211, 0.8857606649398804, 1.147504210472107, 2.4492318630218506, 2.450253486633301, 1.4515528678894043]	general	0	0
1127	1127	265	general	cy_720706085_3306675623.wav	D:\\hc--document\\all text\\P8_medical\\thesis_dataset\\use_wav_raw\\720706085\\3306675623.wav	0	0	[1.951143503189087, 1.4136956930160522, 1.4084267616271973, 1.5031797885894775, 1.3667724132537842, 1.8548429012298584]	general	1	0
1128	1128	363	rouhe	cy_710460184_3081999821.wav	D:\\hc--document\\all text\\P8_medical\\thesis_dataset\\use_wav_raw\\710460184\\3081999821.wav	0	4	[3.1209287643432617, 0.0, 0.8724552392959595, 2.3293652534484863, 3.9988882541656494, 0.21236182749271393]	rouhe	1	4
1129	1129	1325	jd	cy_250750809_451221407.wav	D:\\hc--document\\all text\\P8_medical\\thesis_dataset\\use_wav_raw\\250750809\\451221407.wav	0	2	[2.0407874584198, 1.9572525024414062, 2.5149807929992676, 0.9282128214836121, 1.293461799621582, 1.0308153629302979]	jd	1	2
1130	1130	1751	yl	cy_692862492_2697813298.wav	D:\\hc--document\\all text\\P8_medical\\thesis_dataset\\use_wav_raw\\692862492\\2697813298.wav	0	5	[1.073152780532837, 2.793236017227173, 1.9544636011123657, 0.8038602471351624, 0.021775081753730774, 2.057584762573242]	fn	0	1
1131	1131	182	rouhe	cy_680947179_2441773664.wav	D:\\hc--document\\all text\\P8_medical\\thesis_dataset\\use_wav_raw\\680947179\\2441773664.wav	0	4	[2.601797342300415, 0.49216705560684204, 1.475067377090454, 1.792449951171875, 2.5778894424438477, 0.7847402095794678]	general	0	0
1132	1132	442	yl	dx_91505479_30592206.wav	D:\\hc--document\\all text\\P8_medical\\thesis_dataset\\use_wav_raw\\91505479\\30592206.wav	0	5	[1.9784667491912842, 1.6863576173782349, 1.4574241638183594, 1.7974975109100342, 1.0577055215835571, 1.9064964056015015]	general	0	0
1133	1133	1235	fn	cy_682616739_2477180754.wav	D:\\hc--document\\all text\\P8_medical\\thesis_dataset\\use_wav_raw\\682616739\\2477180754.wav	0	1	[1.4879523515701294, 2.900592803955078, 2.174403667449951, 1.0516128540039062, 0.0, 1.9039746522903442]	fn	1	1
1134	1134	1687	wz	dx_90510008_29399386.wav	D:\\hc--document\\all text\\P8_medical\\thesis_dataset\\use_wav_raw\\90510008\\29399386.wav	0	3	[2.6192567348480225, 0.8014536499977112, 1.1036931276321411, 2.5130701065063477, 1.8588266372680664, 1.4613051414489746]	general	0	0
1135	1135	1390	wz	cy_724833787_3402647051.wav	D:\\hc--document\\all text\\P8_medical\\thesis_dataset\\use_wav_raw\\724833787\\3402647051.wav	0	3	[2.8092916011810303, 1.3926106691360474, 0.9760439395904541, 2.643096446990967, 1.6809272766113281, 2.087639570236206]	general	0	0
1136	1136	230	general	cy_687661643_2586484136.wav	D:\\hc--document\\all text\\P8_medical\\thesis_dataset\\use_wav_raw\\687661643\\2586484136.wav	0	0	[1.9972658157348633, 0.7961229085922241, 0.982410192489624, 1.9730554819107056, 1.6277128458023071, 1.718208909034729]	general	1	0
1137	1137	1248	jd	dx_62852692_17212995.wav	D:\\hc--document\\all text\\P8_medical\\thesis_dataset\\use_wav_raw\\62852692\\17212995.wav	0	2	[1.771130084991455, 2.381342887878418, 2.376718759536743, 0.8562949895858765, 0.981434166431427, 1.1368663311004639]	fn	0	1
1138	1138	184	rouhe	cy_722508959_3348022023.wav	D:\\hc--document\\all text\\P8_medical\\thesis_dataset\\use_wav_raw\\722508959\\3348022023.wav	0	4	[3.199788808822632, 0.0, 0.07771221548318863, 3.1982548236846924, 3.8867344856262207, 1.2421127557754517]	rouhe	1	4
1139	1139	644	rouhe	dx_90996490_29956364.wav	D:\\hc--document\\all text\\P8_medical\\thesis_dataset\\use_wav_raw\\90996490\\29956364.wav	0	4	[2.2820465564727783, 0.6144083142280579, 0.9555774331092834, 2.2980427742004395, 1.9932546615600586, 1.5111024379730225]	wz	0	3
1140	1140	64	rouhe	cy_569154850_1633050683.wav	D:\\hc--document\\all text\\P8_medical\\thesis_dataset\\use_wav_raw\\569154850\\1633050683.wav	0	4	[2.6870670318603516, 1.1788818836212158, 2.086630344390869, 1.624792456626892, 2.2284655570983887, 0.5737492442131042]	general	0	0
1141	1141	1077	yl	cy_718280120_3251468400.wav	D:\\hc--document\\all text\\P8_medical\\thesis_dataset\\use_wav_raw\\718280120\\3251468400.wav	0	5	[2.3049347400665283, 1.28280770778656, 1.1924803256988525, 1.7927714586257935, 2.0885813236236572, 1.7063078880310059]	general	0	0
1142	1142	1120	yl	cy_269301204_505479215.wav	D:\\hc--document\\all text\\P8_medical\\thesis_dataset\\use_wav_raw\\269301204\\505479215.wav	0	5	[1.6459665298461914, 1.3556344509124756, 1.2429434061050415, 1.567032814025879, 1.2188302278518677, 1.7156322002410889]	yl	1	5
1143	1143	1537	jd	cy_671096299_2231223224.wav	D:\\hc--document\\all text\\P8_medical\\thesis_dataset\\use_wav_raw\\671096299\\2231223224.wav	0	2	[1.652036190032959, 1.3052313327789307, 1.5756016969680786, 1.3251011371612549, 1.279524803161621, 1.3241506814956665]	general	0	0
1144	1144	743	wz	cy_697975400_2807430946.wav	D:\\hc--document\\all text\\P8_medical\\thesis_dataset\\use_wav_raw\\697975400\\2807430946.wav	0	3	[1.9712109565734863, 1.7120040655136108, 2.0395379066467285, 1.2707303762435913, 1.283799648284912, 1.2309589385986328]	jd	0	2
1145	1145	425	general	cy_674587178_2304692190.wav	D:\\hc--document\\all text\\P8_medical\\thesis_dataset\\use_wav_raw\\674587178\\2304692190.wav	0	0	[2.823127031326294, 1.0256483554840088, 1.0995118618011475, 2.440950870513916, 2.1139326095581055, 1.6020771265029907]	general	1	0
1146	1146	1118	wz	dx_71189773_19923543.wav	D:\\hc--document\\all text\\P8_medical\\thesis_dataset\\use_wav_raw\\71189773\\19923543.wav	0	3	[2.919218063354492, 1.0700647830963135, 1.6447638273239136, 2.3003010749816895, 2.3079233169555664, 0.7257423400878906]	general	0	0
1147	1147	1777	jd	dx_41487008_10578896.wav	D:\\hc--document\\all text\\P8_medical\\thesis_dataset\\use_wav_raw\\41487008\\10578896.wav	0	2	[2.5099825859069824, 1.0528078079223633, 1.3029788732528687, 2.227780342102051, 2.0414748191833496, 1.3138474225997925]	general	0	0
1148	1148	1345	rouhe	cy_721229418_3318961225.wav	D:\\hc--document\\all text\\P8_medical\\thesis_dataset\\use_wav_raw\\721229418\\3318961225.wav	0	4	[3.163567543029785, 0.0, 0.14042633771896362, 3.0214462280273438, 4.062244892120361, 0.8739503622055054]	rouhe	1	4
1149	1149	1070	rouhe	cy_691832558_2675352978.wav	D:\\hc--document\\all text\\P8_medical\\thesis_dataset\\use_wav_raw\\691832558\\2675352978.wav	0	4	[2.9928841590881348, 0.19703121483325958, 0.9307370185852051, 2.212068796157837, 3.424396276473999, 1.0608991384506226]	rouhe	1	4
1150	1150	610	rouhe	dx_90201711_28696595.wav	D:\\hc--document\\all text\\P8_medical\\thesis_dataset\\use_wav_raw\\90201711\\28696595.wav	0	4	[2.2630460262298584, 0.693894624710083, 0.9469001889228821, 2.2707855701446533, 2.1911580562591553, 1.6064229011535645]	wz	0	3
1151	1151	461	rouhe	cy_686262419_2556085716.wav	D:\\hc--document\\all text\\P8_medical\\thesis_dataset\\use_wav_raw\\686262419\\2556085716.wav	0	4	[2.757737159729004, 0.6630122065544128, 1.2961876392364502, 2.1063718795776367, 2.503842353820801, 1.2168126106262207]	general	0	0
1152	1152	444	jd	cy_666616073_2150016284.wav	D:\\hc--document\\all text\\P8_medical\\thesis_dataset\\use_wav_raw\\666616073\\2150016284.wav	0	2	[2.1306185722351074, 1.9878422021865845, 1.6927871704101562, 1.6493781805038452, 1.2495571374893188, 2.1827380657196045]	yl	0	5
1153	1153	1006	fn	cy_647336634_2046162086.wav	D:\\hc--document\\all text\\P8_medical\\thesis_dataset\\use_wav_raw\\647336634\\2046162086.wav	0	1	[2.9203736782073975, 1.1080063581466675, 0.5411675572395325, 3.426816463470459, 1.9743989706039429, 2.2179131507873535]	wz	0	3
1154	1154	1315	wz	cy_613229777_1864815878.wav	D:\\hc--document\\all text\\P8_medical\\thesis_dataset\\use_wav_raw\\613229777\\1864815878.wav	0	3	[2.6828410625457764, 0.5518483519554138, 0.5671881437301636, 2.617778778076172, 2.606667995452881, 1.7221858501434326]	general	0	0
1155	1155	990	general	cy_721754683_3330997459.wav	D:\\hc--document\\all text\\P8_medical\\thesis_dataset\\use_wav_raw\\721754683\\3330997459.wav	0	0	[1.8304762840270996, 1.541006088256836, 1.86822509765625, 1.5753250122070312, 1.283329725265503, 0.715438187122345]	jd	0	2
1156	1156	1108	general	dx_85603174_24487678.wav	D:\\hc--document\\all text\\P8_medical\\thesis_dataset\\use_wav_raw\\85603174\\24487678.wav	0	0	[2.2410314083099365, 1.1410008668899536, 1.448804497718811, 1.7458581924438477, 1.7371301651000977, 1.7516605854034424]	general	1	0
1157	1157	805	yl	cy_707067828_3013307644.wav	D:\\hc--document\\all text\\P8_medical\\thesis_dataset\\use_wav_raw\\707067828\\3013307644.wav	0	5	[3.008162260055542, 0.0008006361313164234, 0.0, 3.3062543869018555, 3.51593279838562, 1.5788443088531494]	rouhe	0	4
1158	1158	1039	fn	cy_669509937_2198271170.wav	D:\\hc--document\\all text\\P8_medical\\thesis_dataset\\use_wav_raw\\669509937\\2198271170.wav	0	1	[1.25058114528656, 2.6252665519714355, 2.0899252891540527, 0.6488327980041504, 0.6066930294036865, 1.6241319179534912]	fn	1	1
1159	1159	1507	jd	cy_181548662_271162490.wav	D:\\hc--document\\all text\\P8_medical\\thesis_dataset\\use_wav_raw\\181548662\\271162490.wav	0	2	[2.452631950378418, 1.2722673416137695, 2.007655143737793, 1.5288532972335815, 1.875115990638733, 0.9255492091178894]	general	0	0
1160	1160	430	general	dx_90207777_28730026.wav	D:\\hc--document\\all text\\P8_medical\\thesis_dataset\\use_wav_raw\\90207777\\28730026.wav	0	0	[2.3450820446014404, 1.6429085731506348, 1.2955787181854248, 2.0359272956848145, 1.5898255109786987, 2.280900478363037]	general	1	0
1161	1161	221	wz	cy_620902729_1906355153.wav	D:\\hc--document\\all text\\P8_medical\\thesis_dataset\\use_wav_raw\\620902729\\1906355153.wav	0	3	[2.9845290184020996, 1.106583595275879, 2.1557023525238037, 1.9301787614822388, 2.303170680999756, 0.0]	general	0	0
1162	1162	930	yl	dx_84208066_26746145.wav	D:\\hc--document\\all text\\P8_medical\\thesis_dataset\\use_wav_raw\\84208066\\26746145.wav	0	5	[1.978011131286621, 1.2783443927764893, 0.8914307355880737, 2.2755329608917236, 0.8707342147827148, 2.366352081298828]	yl	1	5
1163	1163	594	fn	cy_572039448_1648281872.wav	D:\\hc--document\\all text\\P8_medical\\thesis_dataset\\use_wav_raw\\572039448\\1648281872.wav	0	1	[1.8775734901428223, 1.8095906972885132, 1.6468000411987305, 1.5154463052749634, 0.7601932883262634, 1.9418576955795288]	yl	0	5
1164	1164	914	rouhe	cy_689378996_2623933842.wav	D:\\hc--document\\all text\\P8_medical\\thesis_dataset\\use_wav_raw\\689378996\\2623933842.wav	0	4	[2.8860878944396973, 0.0, 1.0754053592681885, 1.9295958280563354, 3.5352718830108643, 0.3808920383453369]	rouhe	1	4
1165	1165	509	fn	cy_718616560_3258866283.wav	D:\\hc--document\\all text\\P8_medical\\thesis_dataset\\use_wav_raw\\718616560\\3258866283.wav	0	1	[0.7709625363349915, 2.699143648147583, 1.6686798334121704, 0.8067235946655273, 0.0, 2.1647701263427734]	fn	1	1
1166	1166	683	general	dx_89138763_27559655.wav	D:\\hc--document\\all text\\P8_medical\\thesis_dataset\\use_wav_raw\\89138763\\27559655.wav	0	0	[2.3628430366516113, 1.1351227760314941, 1.2484549283981323, 2.105523109436035, 1.4949371814727783, 1.8171151876449585]	general	1	0
1167	1167	404	general	cy_724063084_3384931700.wav	D:\\hc--document\\all text\\P8_medical\\thesis_dataset\\use_wav_raw\\724063084\\3384931700.wav	0	0	[2.5004212856292725, 0.9634577631950378, 0.8652467727661133, 2.098618984222412, 2.649489164352417, 2.1129114627838135]	rouhe	0	4
1168	1168	102	fn	cy_723303797_3365998133.wav	D:\\hc--document\\all text\\P8_medical\\thesis_dataset\\use_wav_raw\\723303797\\3365998133.wav	0	1	[1.3218122720718384, 2.7595131397247314, 2.1265225410461426, 0.6969161629676819, 0.2662600576877594, 1.8294588327407837]	fn	1	1
1169	1169	1397	jd	cy_669946934_2207299346.wav	D:\\hc--document\\all text\\P8_medical\\thesis_dataset\\use_wav_raw\\669946934\\2207299346.wav	0	2	[2.2265512943267822, 1.9698214530944824, 1.8992626667022705, 1.595609188079834, 1.1569472551345825, 1.9099628925323486]	general	0	0
1170	1170	801	wz	cy_708966924_3051885838.wav	D:\\hc--document\\all text\\P8_medical\\thesis_dataset\\use_wav_raw\\708966924\\3051885838.wav	0	3	[2.7596371173858643, 0.41139230132102966, 0.7534406781196594, 3.0368196964263916, 2.18754506111145, 1.2390882968902588]	wz	1	3
1171	1171	1532	wz	dx_91010479_30035181.wav	D:\\hc--document\\all text\\P8_medical\\thesis_dataset\\use_wav_raw\\91010479\\30035181.wav	0	3	[2.276134729385376, 1.2067211866378784, 0.7882993221282959, 2.293842077255249, 1.6688644886016846, 2.3140013217926025]	yl	0	5
1172	1172	1134	jd	cy_672819337_2267102466.wav	D:\\hc--document\\all text\\P8_medical\\thesis_dataset\\use_wav_raw\\672819337\\2267102466.wav	0	2	[2.461482286453247, 1.7098000049591064, 2.179696559906006, 1.4268434047698975, 1.5958900451660156, 1.2201716899871826]	general	0	0
1173	1173	1755	rouhe	cy_629204206_1954972646.wav	D:\\hc--document\\all text\\P8_medical\\thesis_dataset\\use_wav_raw\\629204206\\1954972646.wav	0	4	[2.5021793842315674, 1.2099854946136475, 1.7611218690872192, 1.6471519470214844, 2.290715456008911, 1.2334760427474976]	general	0	0
1174	1174	584	wz	dx_92831856_32377365.wav	D:\\hc--document\\all text\\P8_medical\\thesis_dataset\\use_wav_raw\\92831856\\32377365.wav	0	3	[2.3112218379974365, 1.1081485748291016, 0.7441384792327881, 2.3693485260009766, 1.8210896253585815, 2.2442684173583984]	wz	1	3
1175	1175	1742	yl	cy_686221397_2555346984.wav	D:\\hc--document\\all text\\P8_medical\\thesis_dataset\\use_wav_raw\\686221397\\2555346984.wav	0	5	[2.0003132820129395, 0.8083309531211853, 0.5629425644874573, 1.839163064956665, 2.3513896465301514, 2.4912726879119873]	yl	1	5
1176	1176	933	jd	dx_90974198_29835539.wav	D:\\hc--document\\all text\\P8_medical\\thesis_dataset\\use_wav_raw\\90974198\\29835539.wav	0	2	[2.084068536758423, 2.052530527114868, 1.906536340713501, 2.0354700088500977, 0.6616730690002441, 1.588462233543396]	general	0	0
1177	1177	1526	fn	cy_586532898_1726435889.wav	D:\\hc--document\\all text\\P8_medical\\thesis_dataset\\use_wav_raw\\586532898\\1726435889.wav	0	1	[1.3103519678115845, 3.372006416320801, 1.7148609161376953, 1.0948002338409424, 0.3651205897331238, 3.0518510341644287]	fn	1	1
1178	1178	1659	rouhe	cy_710183190_3076284524.wav	D:\\hc--document\\all text\\P8_medical\\thesis_dataset\\use_wav_raw\\710183190\\3076284524.wav	0	4	[2.8361876010894775, 0.0, 0.7633166909217834, 2.2218704223632812, 3.462209463119507, 0.7377192974090576]	rouhe	1	4
1179	1179	1763	rouhe	cy_715835056_3192766977.wav	D:\\hc--document\\all text\\P8_medical\\thesis_dataset\\use_wav_raw\\715835056\\3192766977.wav	0	4	[2.998626947402954, 0.3975503444671631, 1.0174616575241089, 2.0683932304382324, 3.198275566101074, 1.1330488920211792]	rouhe	1	4
1180	1180	861	yl	cy_718745476_3261258141.wav	D:\\hc--document\\all text\\P8_medical\\thesis_dataset\\use_wav_raw\\718745476\\3261258141.wav	0	5	[1.6073306798934937, 1.368178367614746, 1.1535297632217407, 1.6250057220458984, 0.816727876663208, 2.2897541522979736]	yl	1	5
1181	1181	1504	general	cy_615216822_1875785987.wav	D:\\hc--document\\all text\\P8_medical\\thesis_dataset\\use_wav_raw\\615216822\\1875785987.wav	0	0	[1.4222638607025146, 2.8173277378082275, 1.8941951990127563, 1.355650782585144, 0.0, 2.128709316253662]	fn	0	1
1182	1182	1616	jd	dx_90733956_29804464.wav	D:\\hc--document\\all text\\P8_medical\\thesis_dataset\\use_wav_raw\\90733956\\29804464.wav	0	2	[1.9592472314834595, 1.9309202432632446, 2.064423084259033, 1.5673840045928955, 0.8165560960769653, 1.4838013648986816]	jd	1	2
1183	1183	1426	fn	dx_84331443_24085492.wav	D:\\hc--document\\all text\\P8_medical\\thesis_dataset\\use_wav_raw\\84331443\\24085492.wav	0	1	[1.3586409091949463, 2.057095766067505, 1.310834527015686, 1.2733887434005737, 0.43666231632232666, 2.564887046813965]	yl	0	5
1184	1184	1106	fn	dx_75418281_21307366.wav	D:\\hc--document\\all text\\P8_medical\\thesis_dataset\\use_wav_raw\\75418281\\21307366.wav	0	1	[1.9282811880111694, 2.487035036087036, 2.1147348880767822, 1.4147429466247559, 0.7335678339004517, 1.750396490097046]	fn	1	1
1185	1185	236	wz	cy_564607727_1609425728.wav	D:\\hc--document\\all text\\P8_medical\\thesis_dataset\\use_wav_raw\\564607727\\1609425728.wav	0	3	[2.2510945796966553, 0.6181972026824951, 0.8169017434120178, 2.472254514694214, 1.7760846614837646, 1.6027147769927979]	wz	1	3
1186	1186	1567	wz	cy_716533050_3210292872.wav	D:\\hc--document\\all text\\P8_medical\\thesis_dataset\\use_wav_raw\\716533050\\3210292872.wav	0	3	[2.310720443725586, 0.6936177015304565, 1.0685396194458008, 2.0022473335266113, 2.0127625465393066, 1.4428011178970337]	general	0	0
1187	1187	471	fn	cy_721243972_3319465837.wav	D:\\hc--document\\all text\\P8_medical\\thesis_dataset\\use_wav_raw\\721243972\\3319465837.wav	0	1	[2.179816961288452, 1.986740231513977, 1.8900494575500488, 1.3856617212295532, 1.2634299993515015, 1.7983357906341553]	general	0	0
1188	1188	1165	jd	cy_683645685_2500263912.wav	D:\\hc--document\\all text\\P8_medical\\thesis_dataset\\use_wav_raw\\683645685\\2500263912.wav	0	2	[1.721760869026184, 2.072038173675537, 2.1979176998138428, 1.068230390548706, 1.1361132860183716, 0.9115716814994812]	jd	1	2
1189	1189	1765	jd	cy_672687843_2264276250.wav	D:\\hc--document\\all text\\P8_medical\\thesis_dataset\\use_wav_raw\\672687843\\2264276250.wav	0	2	[1.4088951349258423, 2.558337926864624, 2.061540126800537, 0.9733890891075134, 0.4152825176715851, 1.9101756811141968]	fn	0	1
1190	1190	888	general	cy_723846719_3378958131.wav	D:\\hc--document\\all text\\P8_medical\\thesis_dataset\\use_wav_raw\\723846719\\3378958131.wav	0	0	[2.038301944732666, 0.8198161125183105, 0.6965063214302063, 1.9667621850967407, 1.7809501886367798, 2.0376601219177246]	general	1	0
1191	1191	373	yl	cy_723893268_3381157496.wav	D:\\hc--document\\all text\\P8_medical\\thesis_dataset\\use_wav_raw\\723893268\\3381157496.wav	0	5	[2.1918835639953613, 1.0753843784332275, 1.0168249607086182, 1.7554515600204468, 2.393123149871826, 2.5675647258758545]	yl	1	5
1192	1192	635	jd	cy_682783490_2480778922.wav	D:\\hc--document\\all text\\P8_medical\\thesis_dataset\\use_wav_raw\\682783490\\2480778922.wav	0	2	[2.263481855392456, 1.431113839149475, 2.3132565021514893, 1.0709528923034668, 1.623787522315979, 0.5596925020217896]	jd	1	2
1193	1193	929	general	dx_61582697_22654257.wav	D:\\hc--document\\all text\\P8_medical\\thesis_dataset\\use_wav_raw\\61582697\\22654257.wav	0	0	[2.6668806076049805, 1.4459317922592163, 0.8725281953811646, 2.8069143295288086, 1.6107758283615112, 2.4237372875213623]	wz	0	3
1194	1194	938	yl	cy_672008212_2251086562.wav	D:\\hc--document\\all text\\P8_medical\\thesis_dataset\\use_wav_raw\\672008212\\2251086562.wav	0	5	[2.968050956726074, 1.1771798133850098, 1.510382056236267, 2.124098777770996, 2.570681095123291, 1.2085778713226318]	general	0	0
1195	1195	876	fn	cy_719267187_3273609161.wav	D:\\hc--document\\all text\\P8_medical\\thesis_dataset\\use_wav_raw\\719267187\\3273609161.wav	0	1	[1.6812039613723755, 1.5368177890777588, 1.6687514781951904, 1.4615851640701294, 0.9467949271202087, 1.4423850774765015]	general	0	0
1196	1196	1683	jd	cy_673006328_2271080766.wav	D:\\hc--document\\all text\\P8_medical\\thesis_dataset\\use_wav_raw\\673006328\\2271080766.wav	0	2	[1.297505497932434, 2.8695759773254395, 2.2746524810791016, 1.2374482154846191, 0.025961684063076973, 1.2204670906066895]	fn	0	1
1197	1197	1574	yl	cy_722876574_3357128298.wav	D:\\hc--document\\all text\\P8_medical\\thesis_dataset\\use_wav_raw\\722876574\\3357128298.wav	0	5	[1.9120497703552246, 1.7241438627243042, 1.1899263858795166, 1.7397996187210083, 0.9608573913574219, 2.505455255508423]	yl	1	5
1198	1198	1708	general	cy_551034256_1542798407.wav	D:\\hc--document\\all text\\P8_medical\\thesis_dataset\\use_wav_raw\\551034256\\1542798407.wav	0	0	[2.2282321453094482, 1.2642496824264526, 1.6620506048202515, 1.7319934368133545, 1.531188726425171, 1.243026852607727]	general	1	0
1199	1199	1767	yl	cy_677970373_2376240012.wav	D:\\hc--document\\all text\\P8_medical\\thesis_dataset\\use_wav_raw\\677970373\\2376240012.wav	0	5	[1.9918766021728516, 1.2947745323181152, 1.0866680145263672, 1.731253981590271, 1.6032434701919556, 2.493539333343506]	yl	1	5
1200	1200	1297	wz	dx_87475575_25542698.wav	D:\\hc--document\\all text\\P8_medical\\thesis_dataset\\use_wav_raw\\87475575\\25542698.wav	0	3	[2.6105194091796875, 0.48693060874938965, 0.9026599526405334, 2.75671124458313, 1.909435749053955, 1.2981224060058594]	wz	1	3
1201	1201	188	fn	cy_644888425_2033547593.wav	D:\\hc--document\\all text\\P8_medical\\thesis_dataset\\use_wav_raw\\644888425\\2033547593.wav	0	1	[1.4659643173217773, 1.9929957389831543, 1.3130406141281128, 1.4218264818191528, 0.5335429310798645, 2.6350934505462646]	yl	0	5
1202	1202	1160	wz	cy_626746765_1936955525.wav	D:\\hc--document\\all text\\P8_medical\\thesis_dataset\\use_wav_raw\\626746765\\1936955525.wav	0	3	[2.4946742057800293, 1.0081878900527954, 1.3675352334976196, 2.2943458557128906, 1.8335943222045898, 1.3719900846481323]	general	0	0
1203	1203	1595	jd	cy_712114213_3112972170.wav	D:\\hc--document\\all text\\P8_medical\\thesis_dataset\\use_wav_raw\\712114213\\3112972170.wav	0	2	[1.843951940536499, 1.9049220085144043, 2.511474609375, 0.8654722571372986, 1.1057660579681396, 0.377480685710907]	jd	1	2
1204	1204	641	fn	cy_670155607_2211597044.wav	D:\\hc--document\\all text\\P8_medical\\thesis_dataset\\use_wav_raw\\670155607\\2211597044.wav	0	1	[0.7217036485671997, 4.334021091461182, 3.656395673751831, 0.0, 0.0, 0.521030843257904]	fn	1	1
1205	1205	445	jd	cy_714854210_3170513667.wav	D:\\hc--document\\all text\\P8_medical\\thesis_dataset\\use_wav_raw\\714854210\\3170513667.wav	0	2	[2.159173011779785, 0.8017662763595581, 1.378833293914795, 1.3898717164993286, 2.5139031410217285, 1.665842890739441]	rouhe	0	4
1206	1206	300	jd	cy_637523499_1995721238.wav	D:\\hc--document\\all text\\P8_medical\\thesis_dataset\\use_wav_raw\\637523499\\1995721238.wav	0	2	[1.748329520225525, 1.6071163415908813, 1.9150660037994385, 1.3942821025848389, 1.161780834197998, 0.769985556602478]	jd	1	2
1207	1207	451	wz	cy_677136812_2358228506.wav	D:\\hc--document\\all text\\P8_medical\\thesis_dataset\\use_wav_raw\\677136812\\2358228506.wav	0	3	[2.0811891555786133, 0.9663400650024414, 0.7661282420158386, 2.16167950630188, 1.5413331985473633, 2.142164468765259]	wz	1	3
1208	1208	1540	jd	dx_82455343_23439286.wav	D:\\hc--document\\all text\\P8_medical\\thesis_dataset\\use_wav_raw\\82455343\\23439286.wav	0	2	[1.854207992553711, 1.2353376150131226, 1.4678435325622559, 1.458116888999939, 1.3937360048294067, 1.7850230932235718]	general	0	0
1209	1209	1681	yl	cy_689280804_2621747618.wav	D:\\hc--document\\all text\\P8_medical\\thesis_dataset\\use_wav_raw\\689280804\\2621747618.wav	0	5	[2.060007095336914, 0.7574830651283264, 1.1501847505569458, 1.4622119665145874, 2.3997669219970703, 1.7024753093719482]	rouhe	0	4
1210	1210	633	rouhe	cy_710974024_3092341626.wav	D:\\hc--document\\all text\\P8_medical\\thesis_dataset\\use_wav_raw\\710974024\\3092341626.wav	0	4	[2.419635534286499, 0.22318816184997559, 0.8291562795639038, 2.183622121810913, 2.7104601860046387, 1.1854376792907715]	rouhe	1	4
1211	1211	601	rouhe	cy_678300425_2383335418.wav	D:\\hc--document\\all text\\P8_medical\\thesis_dataset\\use_wav_raw\\678300425\\2383335418.wav	0	4	[1.870436668395996, 1.3165212869644165, 1.3759801387786865, 1.3422300815582275, 1.5792244672775269, 1.9165730476379395]	yl	0	5
1212	1212	1757	yl	cy_718701765_3260385996.wav	D:\\hc--document\\all text\\P8_medical\\thesis_dataset\\use_wav_raw\\718701765\\3260385996.wav	0	5	[1.805665373802185, 1.137736201286316, 0.8302655220031738, 1.8972913026809692, 1.1235785484313965, 2.4612715244293213]	yl	1	5
1213	1213	1079	general	cy_596468032_1778099351.wav	D:\\hc--document\\all text\\P8_medical\\thesis_dataset\\use_wav_raw\\596468032\\1778099351.wav	0	0	[2.1662893295288086, 1.4377676248550415, 1.2284072637557983, 1.9007365703582764, 1.4594777822494507, 2.1973986625671387]	yl	0	5
1214	1214	329	yl	dx_65502134_18177662.wav	D:\\hc--document\\all text\\P8_medical\\thesis_dataset\\use_wav_raw\\65502134\\18177662.wav	0	5	[2.074732780456543, 1.08951735496521, 0.9680319428443909, 2.09257435798645, 1.637370228767395, 2.2780237197875977]	yl	1	5
1215	1215	953	yl	cy_708791972_3048326630.wav	D:\\hc--document\\all text\\P8_medical\\thesis_dataset\\use_wav_raw\\708791972\\3048326630.wav	0	5	[1.7645729780197144, 1.1905410289764404, 1.2102762460708618, 1.7031028270721436, 1.2609562873840332, 2.11252498626709]	yl	1	5
1216	1216	1721	wz	cy_716801305_3217187128.wav	D:\\hc--document\\all text\\P8_medical\\thesis_dataset\\use_wav_raw\\716801305\\3217187128.wav	0	3	[2.2689876556396484, 0.9940632581710815, 1.0801209211349487, 2.1931087970733643, 1.5654981136322021, 1.6020203828811646]	general	0	0
1217	1217	1299	jd	cy_677408342_2364148696.wav	D:\\hc--document\\all text\\P8_medical\\thesis_dataset\\use_wav_raw\\677408342\\2364148696.wav	0	2	[2.3803112506866455, 0.6038066744804382, 1.1301430463790894, 2.023386001586914, 2.2245383262634277, 1.2824859619140625]	general	0	0
1218	1218	626	jd	cy_717322282_3229520391.wav	D:\\hc--document\\all text\\P8_medical\\thesis_dataset\\use_wav_raw\\717322282\\3229520391.wav	0	2	[1.7209137678146362, 1.7236078977584839, 1.5643982887268066, 1.5856925249099731, 0.9697266817092896, 1.4426383972167969]	fn	0	1
1219	1219	1768	general	dx_90859767_29859178.wav	D:\\hc--document\\all text\\P8_medical\\thesis_dataset\\use_wav_raw\\90859767\\29859178.wav	0	0	[2.2229840755462646, 1.1802787780761719, 1.5110770463943481, 1.959797978401184, 1.6132166385650635, 1.4817700386047363]	general	1	0
1220	1220	619	rouhe	cy_693594566_2713338546.wav	D:\\hc--document\\all text\\P8_medical\\thesis_dataset\\use_wav_raw\\693594566\\2713338546.wav	0	4	[3.2088472843170166, 0.7471150159835815, 1.0108922719955444, 2.525200366973877, 3.434230089187622, 1.014461636543274]	rouhe	1	4
1221	1221	172	general	cy_704681116_2957000308.wav	D:\\hc--document\\all text\\P8_medical\\thesis_dataset\\use_wav_raw\\704681116\\2957000308.wav	0	0	[2.0987160205841064, 1.1637449264526367, 1.6509686708450317, 1.4080930948257446, 1.8161756992340088, 1.0304492712020874]	general	1	0
1222	1222	1712	fn	cy_679947563_2419428242.wav	D:\\hc--document\\all text\\P8_medical\\thesis_dataset\\use_wav_raw\\679947563\\2419428242.wav	0	1	[1.9155001640319824, 1.8566670417785645, 1.4363199472427368, 1.8766528367996216, 0.8649846315383911, 2.0291378498077393]	yl	0	5
1223	1223	314	general	dx_90129421_28839036.wav	D:\\hc--document\\all text\\P8_medical\\thesis_dataset\\use_wav_raw\\90129421\\28839036.wav	0	0	[1.4465543031692505, 2.221935510635376, 1.8339496850967407, 1.134131669998169, 0.43524664640426636, 1.5878208875656128]	fn	0	1
1224	1224	587	yl	cy_581106709_1697328830.wav	D:\\hc--document\\all text\\P8_medical\\thesis_dataset\\use_wav_raw\\581106709\\1697328830.wav	0	5	[1.8891024589538574, 1.6287070512771606, 1.1255565881729126, 1.760902762413025, 1.0702110528945923, 2.44787859916687]	yl	1	5
1225	1225	1749	yl	dx_80593887_22910369.wav	D:\\hc--document\\all text\\P8_medical\\thesis_dataset\\use_wav_raw\\80593887\\22910369.wav	0	5	[1.7622531652450562, 1.801740050315857, 1.462442398071289, 1.7184478044509888, 0.5348331928253174, 2.126189947128296]	yl	1	5
1226	1226	1096	jd	dx_83989161_30422067.wav	D:\\hc--document\\all text\\P8_medical\\thesis_dataset\\use_wav_raw\\83989161\\30422067.wav	0	2	[1.9188235998153687, 2.2137644290924072, 2.2639734745025635, 1.274848222732544, 0.9407027959823608, 1.1473126411437988]	jd	1	2
1227	1227	322	general	cy_683452542_2495380286.wav	D:\\hc--document\\all text\\P8_medical\\thesis_dataset\\use_wav_raw\\683452542\\2495380286.wav	0	0	[2.4529035091400146, 1.2752023935317993, 1.2368863821029663, 1.825203537940979, 1.9053558111190796, 1.8241430521011353]	general	1	0
1228	1228	1204	fn	dx_91083105_30438998.wav	D:\\hc--document\\all text\\P8_medical\\thesis_dataset\\use_wav_raw\\91083105\\30438998.wav	0	1	[1.5803331136703491, 2.6139230728149414, 2.0707452297210693, 1.0632954835891724, 0.4178664982318878, 2.248974084854126]	fn	1	1
1229	1229	1331	general	dx_75938800_21497126.wav	D:\\hc--document\\all text\\P8_medical\\thesis_dataset\\use_wav_raw\\75938800\\21497126.wav	0	0	[1.6981992721557617, 1.57892906665802, 1.517305612564087, 1.5860271453857422, 0.9664340019226074, 1.9696780443191528]	yl	0	5
1230	1230	1725	yl	dx_91143566_30161620.wav	D:\\hc--document\\all text\\P8_medical\\thesis_dataset\\use_wav_raw\\91143566\\30161620.wav	0	5	[2.1029584407806396, 1.8470799922943115, 1.1131987571716309, 2.104649543762207, 0.9819419980049133, 2.693418502807617]	yl	1	5
1231	1231	1662	wz	cy_669942339_2207223958.wav	D:\\hc--document\\all text\\P8_medical\\thesis_dataset\\use_wav_raw\\669942339\\2207223958.wav	0	3	[2.1496407985687256, 0.8345960974693298, 0.8337796330451965, 2.3276264667510986, 1.6654362678527832, 2.0532753467559814]	wz	1	3
1232	1232	492	wz	cy_715063483_3176330758.wav	D:\\hc--document\\all text\\P8_medical\\thesis_dataset\\use_wav_raw\\715063483\\3176330758.wav	0	3	[2.336142063140869, 1.116050362586975, 0.9336105585098267, 2.3303349018096924, 1.6572575569152832, 2.0902204513549805]	general	0	0
1233	1233	634	wz	cy_698872986_2826146384.wav	D:\\hc--document\\all text\\P8_medical\\thesis_dataset\\use_wav_raw\\698872986\\2826146384.wav	0	3	[2.7688963413238525, 0.31426650285720825, 0.6498066186904907, 2.70113205909729, 2.7570157051086426, 1.3548334836959839]	general	0	0
1234	1234	419	yl	cy_704511332_2953177354.wav	D:\\hc--document\\all text\\P8_medical\\thesis_dataset\\use_wav_raw\\704511332\\2953177354.wav	0	5	[1.5950905084609985, 1.8404994010925293, 1.1682884693145752, 1.5621066093444824, 0.6886285543441772, 2.549837827682495]	yl	1	5
1235	1235	956	rouhe	cy_721195049_3319236364.wav	D:\\hc--document\\all text\\P8_medical\\thesis_dataset\\use_wav_raw\\721195049\\3319236364.wav	0	4	[3.0533623695373535, 0.30018168687820435, 1.1795737743377686, 2.2762398719787598, 3.485717296600342, 0.7080171704292297]	rouhe	1	4
1236	1236	1010	rouhe	dx_91853309_31131634.wav	D:\\hc--document\\all text\\P8_medical\\thesis_dataset\\use_wav_raw\\91853309\\31131634.wav	0	4	[2.5982394218444824, 0.693028450012207, 1.140632152557373, 2.214278221130371, 2.6097254753112793, 1.1820255517959595]	rouhe	1	4
1237	1237	1724	wz	dx_90434981_29615347.wav	D:\\hc--document\\all text\\P8_medical\\thesis_dataset\\use_wav_raw\\90434981\\29615347.wav	0	3	[2.5488665103912354, 0.7430460453033447, 0.429521381855011, 3.026496410369873, 1.9122552871704102, 1.8018783330917358]	wz	1	3
1238	1238	1422	wz	cy_667542677_2158210770.wav	D:\\hc--document\\all text\\P8_medical\\thesis_dataset\\use_wav_raw\\667542677\\2158210770.wav	0	3	[2.578545093536377, 0.8872737884521484, 1.3624310493469238, 2.2326724529266357, 1.8685681819915771, 1.2209722995758057]	general	0	0
1239	1239	153	jd	dx_90859944_29858738.wav	D:\\hc--document\\all text\\P8_medical\\thesis_dataset\\use_wav_raw\\90859944\\29858738.wav	0	2	[1.3578420877456665, 2.361957550048828, 2.2912397384643555, 0.7106495499610901, 0.8315214514732361, 0.9938593506813049]	fn	0	1
1240	1240	310	fn	dx_85397261_24466212.wav	D:\\hc--document\\all text\\P8_medical\\thesis_dataset\\use_wav_raw\\85397261\\24466212.wav	0	1	[1.7473989725112915, 1.9828983545303345, 1.2714952230453491, 1.7847509384155273, 0.950597882270813, 2.354992151260376]	yl	0	5
1241	1241	955	rouhe	cy_650232148_2061582893.wav	D:\\hc--document\\all text\\P8_medical\\thesis_dataset\\use_wav_raw\\650232148\\2061582893.wav	0	4	[2.1208415031433105, 1.1931720972061157, 1.6253070831298828, 1.5799421072006226, 1.7081924676895142, 1.4721895456314087]	general	0	0
1242	1242	435	rouhe	cy_671718212_2243989624.wav	D:\\hc--document\\all text\\P8_medical\\thesis_dataset\\use_wav_raw\\671718212\\2243989624.wav	0	4	[2.3429641723632812, 0.6732357740402222, 1.0626801252365112, 2.2449448108673096, 1.8462857007980347, 1.0741424560546875]	general	0	0
1243	1243	983	rouhe	cy_695405630_2751240674.wav	D:\\hc--document\\all text\\P8_medical\\thesis_dataset\\use_wav_raw\\695405630\\2751240674.wav	0	4	[2.9360854625701904, 0.13762682676315308, 1.2120983600616455, 1.9947645664215088, 3.437042236328125, 0.36993423104286194]	rouhe	1	4
1244	1244	309	yl	cy_571857681_1647865967.wav	D:\\hc--document\\all text\\P8_medical\\thesis_dataset\\use_wav_raw\\571857681\\1647865967.wav	0	5	[1.6170045137405396, 1.6939489841461182, 1.317103385925293, 1.3669133186340332, 0.997150182723999, 2.474058151245117]	yl	1	5
1245	1245	764	jd	cy_621893319_1911419867.wav	D:\\hc--document\\all text\\P8_medical\\thesis_dataset\\use_wav_raw\\621893319\\1911419867.wav	0	2	[1.8022462129592896, 1.9545174837112427, 2.058624744415283, 0.9899251461029053, 1.1910889148712158, 1.6449601650238037]	jd	1	2
1246	1246	1284	fn	cy_633447214_1974237542.wav	D:\\hc--document\\all text\\P8_medical\\thesis_dataset\\use_wav_raw\\633447214\\1974237542.wav	0	1	[2.1493372917175293, 1.5946295261383057, 2.1008408069610596, 1.1772375106811523, 1.8334944248199463, 1.1715314388275146]	general	0	0
1247	1247	1365	wz	cy_699242112_2834421362.wav	D:\\hc--document\\all text\\P8_medical\\thesis_dataset\\use_wav_raw\\699242112\\2834421362.wav	0	3	[2.1197011470794678, 1.0212346315383911, 0.49328291416168213, 2.502133369445801, 1.4324394464492798, 2.4609766006469727]	wz	1	3
1248	1248	1334	yl	cy_677486924_2365810962.wav	D:\\hc--document\\all text\\P8_medical\\thesis_dataset\\use_wav_raw\\677486924\\2365810962.wav	0	5	[1.4492857456207275, 1.4948642253875732, 1.0130594968795776, 1.5397953987121582, 0.7651392221450806, 2.4947352409362793]	yl	1	5
1249	1249	1260	general	dx_84253870_26973819.wav	D:\\hc--document\\all text\\P8_medical\\thesis_dataset\\use_wav_raw\\84253870\\26973819.wav	0	0	[2.133594036102295, 1.1072838306427002, 1.1865540742874146, 2.132080554962158, 1.2790921926498413, 2.002596855163574]	general	1	0
1250	1250	95	general	cy_722736166_3352048667.wav	D:\\hc--document\\all text\\P8_medical\\thesis_dataset\\use_wav_raw\\722736166\\3352048667.wav	0	0	[2.2079455852508545, 0.9201412200927734, 0.9732759594917297, 2.028754472732544, 1.7220429182052612, 1.8378894329071045]	general	1	0
1251	1251	165	yl	cy_712861709_3127785416.wav	D:\\hc--document\\all text\\P8_medical\\thesis_dataset\\use_wav_raw\\712861709\\3127785416.wav	0	5	[1.9658243656158447, 1.2856123447418213, 1.5203346014022827, 1.5025665760040283, 1.6884526014328003, 1.7752795219421387]	general	0	0
1252	1252	477	rouhe	cy_641942975_2019216026.wav	D:\\hc--document\\all text\\P8_medical\\thesis_dataset\\use_wav_raw\\641942975\\2019216026.wav	0	4	[3.2520735263824463, 0.7000063061714172, 1.3021734952926636, 2.4611833095550537, 2.980649471282959, 0.8636304140090942]	general	0	0
1253	1253	1013	jd	cy_684814193_2525541348.wav	D:\\hc--document\\all text\\P8_medical\\thesis_dataset\\use_wav_raw\\684814193\\2525541348.wav	0	2	[2.0415196418762207, 1.8881076574325562, 1.6528204679489136, 1.6169204711914062, 1.0686184167861938, 2.040306329727173]	general	0	0
1254	1254	921	wz	cy_652947031_2076370655.wav	D:\\hc--document\\all text\\P8_medical\\thesis_dataset\\use_wav_raw\\652947031\\2076370655.wav	0	3	[2.348801374435425, 1.2315304279327393, 1.0887069702148438, 2.1760141849517822, 1.6511986255645752, 2.2789952754974365]	general	0	0
1255	1255	924	yl	cy_613989918_1869067439.wav	D:\\hc--document\\all text\\P8_medical\\thesis_dataset\\use_wav_raw\\613989918\\1869067439.wav	0	5	[2.2806947231292725, 1.4591201543807983, 1.2815687656402588, 1.8212108612060547, 1.921878695487976, 1.9926273822784424]	general	0	0
1256	1256	490	wz	cy_701576894_2886296734.wav	D:\\hc--document\\all text\\P8_medical\\thesis_dataset\\use_wav_raw\\701576894\\2886296734.wav	0	3	[2.028794050216675, 0.7796434760093689, 0.5535948872566223, 2.3820133209228516, 1.833043098449707, 2.44234299659729]	yl	0	5
1257	1257	1029	jd	cy_722498843_3347259257.wav	D:\\hc--document\\all text\\P8_medical\\thesis_dataset\\use_wav_raw\\722498843\\3347259257.wav	0	2	[2.11970591545105, 0.8846905827522278, 0.7416042685508728, 2.4125442504882812, 1.2427207231521606, 2.1635501384735107]	wz	0	3
1258	1258	1517	yl	cy_711136555_3095281207.wav	D:\\hc--document\\all text\\P8_medical\\thesis_dataset\\use_wav_raw\\711136555\\3095281207.wav	0	5	[1.4851608276367188, 1.9646068811416626, 1.2227436304092407, 1.480247139930725, 0.6886218786239624, 2.5770657062530518]	yl	1	5
1259	1259	1781	rouhe	cy_720083787_3292940257.wav	D:\\hc--document\\all text\\P8_medical\\thesis_dataset\\use_wav_raw\\720083787\\3292940257.wav	0	4	[2.3564016819000244, 0.3065350651741028, 0.575135350227356, 2.2494189739227295, 2.812638282775879, 1.3067814111709595]	rouhe	1	4
1260	1260	672	jd	cy_605962806_1826948153.wav	D:\\hc--document\\all text\\P8_medical\\thesis_dataset\\use_wav_raw\\605962806\\1826948153.wav	0	2	[2.0081746578216553, 1.718810796737671, 1.3145748376846313, 1.9156157970428467, 1.010732889175415, 2.370236873626709]	yl	0	5
1261	1261	361	yl	cy_709201170_3056683936.wav	D:\\hc--document\\all text\\P8_medical\\thesis_dataset\\use_wav_raw\\709201170\\3056683936.wav	0	5	[1.8550746440887451, 1.5704472064971924, 0.7981364130973816, 1.9111545085906982, 1.1604963541030884, 2.880758285522461]	yl	1	5
1262	1262	573	rouhe	cy_711427006_3100769570.wav	D:\\hc--document\\all text\\P8_medical\\thesis_dataset\\use_wav_raw\\711427006\\3100769570.wav	0	4	[3.2796785831451416, 0.8560629487037659, 1.288266897201538, 2.6392133235931396, 3.3838322162628174, 0.9651851654052734]	rouhe	1	4
1263	1263	1377	rouhe	cy_717442225_3232296003.wav	D:\\hc--document\\all text\\P8_medical\\thesis_dataset\\use_wav_raw\\717442225\\3232296003.wav	0	4	[2.4541170597076416, 0.4867244064807892, 0.8404954075813293, 2.023434638977051, 2.7191545963287354, 1.5209999084472656]	rouhe	1	4
1264	1264	985	fn	cy_697586250_2797394066.wav	D:\\hc--document\\all text\\P8_medical\\thesis_dataset\\use_wav_raw\\697586250\\2797394066.wav	0	1	[1.3490123748779297, 2.213984489440918, 2.1174983978271484, 0.5969098210334778, 0.8893046379089355, 1.4637154340744019]	fn	1	1
1265	1265	551	yl	dx_89776229_29748117.wav	D:\\hc--document\\all text\\P8_medical\\thesis_dataset\\use_wav_raw\\89776229\\29748117.wav	0	5	[1.9486502408981323, 1.900849461555481, 1.1470918655395508, 1.6967796087265015, 1.4364404678344727, 2.6979806423187256]	yl	1	5
1266	1266	1629	jd	cy_680348569_2428394318.wav	D:\\hc--document\\all text\\P8_medical\\thesis_dataset\\use_wav_raw\\680348569\\2428394318.wav	0	2	[2.286095380783081, 0.7764755487442017, 1.161252498626709, 2.283360719680786, 1.6068403720855713, 1.3617993593215942]	general	0	0
1267	1267	1347	rouhe	cy_717424125_3230769772.wav	D:\\hc--document\\all text\\P8_medical\\thesis_dataset\\use_wav_raw\\717424125\\3230769772.wav	0	4	[2.804945707321167, 0.8237659335136414, 0.6308237910270691, 2.638937473297119, 2.605926275253296, 1.612557291984558]	general	0	0
1268	1268	1269	jd	cy_680498847_2431769956.wav	D:\\hc--document\\all text\\P8_medical\\thesis_dataset\\use_wav_raw\\680498847\\2431769956.wav	0	2	[2.0807528495788574, 1.4237169027328491, 1.8460694551467896, 1.489364504814148, 1.2259411811828613, 1.448560118675232]	general	0	0
1269	1269	327	fn	dx_89983548_28624408.wav	D:\\hc--document\\all text\\P8_medical\\thesis_dataset\\use_wav_raw\\89983548\\28624408.wav	0	1	[0.9680341482162476, 4.002747058868408, 3.5086276531219482, 0.0396331325173378, 0.4760097861289978, 0.2932519018650055]	fn	1	1
1270	1270	813	general	cy_703958914_2941481092.wav	D:\\hc--document\\all text\\P8_medical\\thesis_dataset\\use_wav_raw\\703958914\\2941481092.wav	0	0	[2.445237874984741, 0.7009820342063904, 0.9587334990501404, 2.213564872741699, 2.3256640434265137, 1.4720889329910278]	general	1	0
1271	1271	130	jd	dx_32322379_9599236.wav	D:\\hc--document\\all text\\P8_medical\\thesis_dataset\\use_wav_raw\\32322379\\9599236.wav	0	2	[2.2191035747528076, 1.623212218284607, 2.0236454010009766, 1.362756371498108, 1.7109779119491577, 1.3070212602615356]	general	0	0
1272	1272	743	wz	cy_697975400_2807430946.wav	D:\\hc--document\\all text\\P8_medical\\thesis_dataset\\use_wav_raw\\697975400\\2807430946.wav	0	3	[1.9712109565734863, 1.7120040655136108, 2.0395379066467285, 1.2707303762435913, 1.283799648284912, 1.2309589385986328]	jd	0	2
1273	1273	1346	rouhe	cy_679294074_2404969368.wav	D:\\hc--document\\all text\\P8_medical\\thesis_dataset\\use_wav_raw\\679294074\\2404969368.wav	0	4	[2.2614617347717285, 1.2840830087661743, 1.6758885383605957, 1.7035269737243652, 1.8894100189208984, 1.0997363328933716]	general	0	0
1274	1274	1719	wz	dx_87076311_26505907.wav	D:\\hc--document\\all text\\P8_medical\\thesis_dataset\\use_wav_raw\\87076311\\26505907.wav	0	3	[2.54870867729187, 0.9095893502235413, 0.7313680648803711, 2.392366409301758, 2.2725741863250732, 1.992154836654663]	general	0	0
1275	1275	1671	fn	cy_159393055_216764174.wav	D:\\hc--document\\all text\\P8_medical\\thesis_dataset\\use_wav_raw\\159393055\\216764174.wav	0	1	[2.094789505004883, 2.5601115226745605, 2.2211318016052246, 1.1467887163162231, 1.134018063545227, 1.8762376308441162]	fn	1	1
1276	1276	1736	wz	dx_92807395_32234271.wav	D:\\hc--document\\all text\\P8_medical\\thesis_dataset\\use_wav_raw\\92807395\\32234271.wav	1	3	[2.5939462184906006, 0.8883524537086487, 1.090057373046875, 2.151301383972168, 2.3430609703063965, 1.4409078359603882]	general	0	0
1277	1277	479	rouhe	cy_717159506_3224846722.wav	D:\\hc--document\\all text\\P8_medical\\thesis_dataset\\use_wav_raw\\717159506\\3224846722.wav	1	4	[2.780184745788574, 0.8547785878181458, 1.3915414810180664, 1.9675174951553345, 2.639758348464966, 1.1116352081298828]	general	0	0
1278	1278	1657	rouhe	cy_716723857_3215984805.wav	D:\\hc--document\\all text\\P8_medical\\thesis_dataset\\use_wav_raw\\716723857\\3215984805.wav	1	4	[2.303365468978882, 0.008808230049908161, 0.36719077825546265, 1.989241123199463, 3.054858684539795, 1.5851820707321167]	rouhe	1	4
1279	1279	1308	general	cy_717897481_3242510064.wav	D:\\hc--document\\all text\\P8_medical\\thesis_dataset\\use_wav_raw\\717897481\\3242510064.wav	1	0	[1.851274847984314, 1.353327989578247, 1.0751128196716309, 1.6666185855865479, 1.1823019981384277, 2.1533775329589844]	yl	0	5
1280	1280	438	jd	cy_219336173_362285231.wav	D:\\hc--document\\all text\\P8_medical\\thesis_dataset\\use_wav_raw\\219336173\\362285231.wav	1	2	[2.4572341442108154, 1.5146489143371582, 1.7000303268432617, 1.742883324623108, 1.7283132076263428, 1.7844789028167725]	general	0	0
1281	1281	1180	general	cy_683610675_2498906886.wav	D:\\hc--document\\all text\\P8_medical\\thesis_dataset\\use_wav_raw\\683610675\\2498906886.wav	1	0	[2.4509479999542236, 1.1540656089782715, 1.0164562463760376, 2.3280487060546875, 2.0116357803344727, 1.8960590362548828]	general	1	0
1282	1282	103	jd	cy_694860638_2739807140.wav	D:\\hc--document\\all text\\P8_medical\\thesis_dataset\\use_wav_raw\\694860638\\2739807140.wav	1	2	[2.458765983581543, 0.9790217280387878, 1.411734938621521, 2.012911319732666, 2.072870969772339, 1.3348976373672485]	general	0	0
1283	1283	632	fn	dx_91664292_31448578.wav	D:\\hc--document\\all text\\P8_medical\\thesis_dataset\\use_wav_raw\\91664292\\31448578.wav	1	1	[1.822957992553711, 2.1450302600860596, 1.583777904510498, 1.6713632345199585, 0.9678950905799866, 2.2045505046844482]	yl	0	5
1284	1284	716	wz	cy_676483139_2344285508.wav	D:\\hc--document\\all text\\P8_medical\\thesis_dataset\\use_wav_raw\\676483139\\2344285508.wav	1	3	[2.122523069381714, 0.9806933403015137, 0.7663524746894836, 2.143193006515503, 1.6857459545135498, 2.413761854171753]	yl	0	5
1285	1285	1127	wz	cy_700637902_2865610430.wav	D:\\hc--document\\all text\\P8_medical\\thesis_dataset\\use_wav_raw\\700637902\\2865610430.wav	1	3	[2.5216798782348633, 0.7722978591918945, 0.9633540511131287, 2.6481449604034424, 1.7632148265838623, 1.3712167739868164]	wz	1	3
1286	1286	1620	wz	cy_694934664_2741387772.wav	D:\\hc--document\\all text\\P8_medical\\thesis_dataset\\use_wav_raw\\694934664\\2741387772.wav	1	3	[2.321941375732422, 1.0618529319763184, 0.841535747051239, 2.4706857204437256, 1.6182827949523926, 2.1301746368408203]	wz	1	3
1287	1287	239	general	cy_675168465_2317117152.wav	D:\\hc--document\\all text\\P8_medical\\thesis_dataset\\use_wav_raw\\675168465\\2317117152.wav	1	0	[2.362748384475708, 1.221950650215149, 1.5652365684509277, 1.828515887260437, 1.6542819738388062, 1.534270167350769]	general	1	0
1288	1288	506	general	dx_92015742_30982248.wav	D:\\hc--document\\all text\\P8_medical\\thesis_dataset\\use_wav_raw\\92015742\\30982248.wav	1	0	[2.2418296337127686, 1.1763168573379517, 1.9164353609085083, 1.7137339115142822, 1.9277681112289429, 0.36558839678764343]	general	1	0
1289	1289	993	fn	dx_87471331_25517545.wav	D:\\hc--document\\all text\\P8_medical\\thesis_dataset\\use_wav_raw\\87471331\\25517545.wav	1	1	[2.0710532665252686, 1.966782808303833, 1.9820940494537354, 1.3883894681930542, 1.383176565170288, 1.5495190620422363]	general	0	0
1290	1290	1685	wz	cy_724193909_3387786077.wav	D:\\hc--document\\all text\\P8_medical\\thesis_dataset\\use_wav_raw\\724193909\\3387786077.wav	1	3	[2.5890183448791504, 0.7014685869216919, 0.8929134607315063, 2.3710293769836426, 2.136528253555298, 1.365011215209961]	general	0	0
1291	1291	1586	rouhe	cy_724659991_3399195822.wav	D:\\hc--document\\all text\\P8_medical\\thesis_dataset\\use_wav_raw\\724659991\\3399195822.wav	1	4	[2.5427932739257812, 0.9404022693634033, 0.9477648735046387, 1.9450273513793945, 2.7812416553497314, 1.8888016939163208]	rouhe	1	4
1292	1292	991	general	cy_714913372_3172061890.wav	D:\\hc--document\\all text\\P8_medical\\thesis_dataset\\use_wav_raw\\714913372\\3172061890.wav	1	0	[1.9640331268310547, 1.006127953529358, 0.8835355639457703, 1.9779242277145386, 1.5107362270355225, 2.1196327209472656]	yl	0	5
1293	1293	1030	fn	cy_667698226_2161364434.wav	D:\\hc--document\\all text\\P8_medical\\thesis_dataset\\use_wav_raw\\667698226\\2161364434.wav	1	1	[1.6695339679718018, 2.3234760761260986, 1.6426196098327637, 1.4839621782302856, 0.40593600273132324, 2.353924036026001]	yl	0	5
1294	1294	1673	wz	dx_46076054_11789250.wav	D:\\hc--document\\all text\\P8_medical\\thesis_dataset\\use_wav_raw\\46076054\\11789250.wav	1	3	[2.4401915073394775, 1.6482123136520386, 1.00503671169281, 2.5226616859436035, 1.9361339807510376, 2.215996742248535]	wz	1	3
1295	1295	802	general	cy_716290101_3204045972.wav	D:\\hc--document\\all text\\P8_medical\\thesis_dataset\\use_wav_raw\\716290101\\3204045972.wav	1	0	[2.234546661376953, 0.9652444124221802, 1.5861893892288208, 1.5931270122528076, 1.9541207551956177, 1.134822964668274]	general	1	0
1296	1296	523	rouhe	cy_718008103_3244890436.wav	D:\\hc--document\\all text\\P8_medical\\thesis_dataset\\use_wav_raw\\718008103\\3244890436.wav	1	4	[2.9659342765808105, 0.0, 1.270289659500122, 1.9605284929275513, 3.6685450077056885, 0.3736317455768585]	rouhe	1	4
1297	1297	866	general	dx_82522218_23533257.wav	D:\\hc--document\\all text\\P8_medical\\thesis_dataset\\use_wav_raw\\82522218\\23533257.wav	1	0	[2.859849452972412, 1.1563024520874023, 0.9938150644302368, 2.5758492946624756, 2.655388355255127, 1.8587359189987183]	general	1	0
1298	1298	1129	fn	cy_672497485_2260334802.wav	D:\\hc--document\\all text\\P8_medical\\thesis_dataset\\use_wav_raw\\672497485\\2260334802.wav	1	1	[1.9793118238449097, 1.9277538061141968, 2.4961764812469482, 0.6345688104629517, 1.7482231855392456, 0.367976576089859]	jd	0	2
1299	1299	517	general	cy_704657870_2956462868.wav	D:\\hc--document\\all text\\P8_medical\\thesis_dataset\\use_wav_raw\\704657870\\2956462868.wav	1	0	[0.8531852960586548, 2.351235866546631, 2.0520434379577637, 0.7539724111557007, 0.6837592720985413, 1.0518648624420166]	fn	0	1
1300	1300	593	fn	cy_688092088_2596001892.wav	D:\\hc--document\\all text\\P8_medical\\thesis_dataset\\use_wav_raw\\688092088\\2596001892.wav	1	1	[0.7404819130897522, 3.6432223320007324, 2.3483293056488037, 0.723895251750946, 0.0, 1.7381130456924438]	fn	1	1
1301	1301	524	general	dx_90245307_28926002.wav	D:\\hc--document\\all text\\P8_medical\\thesis_dataset\\use_wav_raw\\90245307\\28926002.wav	1	0	[1.970998764038086, 1.629797339439392, 2.048107624053955, 1.2985987663269043, 1.217012643814087, 0.9168987274169922]	jd	0	2
1302	1302	1552	rouhe	cy_719078580_3268830789.wav	D:\\hc--document\\all text\\P8_medical\\thesis_dataset\\use_wav_raw\\719078580\\3268830789.wav	1	4	[2.711561918258667, 0.6821321249008179, 0.669566810131073, 2.511228322982788, 2.7955873012542725, 1.7018990516662598]	rouhe	1	4
1303	1303	218	general	cy_242099882_426431706.wav	D:\\hc--document\\all text\\P8_medical\\thesis_dataset\\use_wav_raw\\242099882\\426431706.wav	1	0	[2.4012961387634277, 1.4781112670898438, 1.1411300897598267, 2.018627166748047, 2.0131242275238037, 2.277527093887329]	general	1	0
1304	1304	1784	rouhe	cy_722804012_3354118802.wav	D:\\hc--document\\all text\\P8_medical\\thesis_dataset\\use_wav_raw\\722804012\\3354118802.wav	1	4	[2.3620851039886475, 0.6142946481704712, 0.5686222314834595, 2.3956825733184814, 2.325950860977173, 1.8753849267959595]	wz	0	3
1305	1305	1634	yl	cy_713856297_3148027145.wav	D:\\hc--document\\all text\\P8_medical\\thesis_dataset\\use_wav_raw\\713856297\\3148027145.wav	1	5	[1.6775873899459839, 1.7378956079483032, 1.2004085779190063, 1.7029311656951904, 0.8387599587440491, 2.395082473754883]	yl	1	5
1306	1306	1149	yl	cy_606489599_1829629052.wav	D:\\hc--document\\all text\\P8_medical\\thesis_dataset\\use_wav_raw\\606489599\\1829629052.wav	1	5	[2.3721060752868652, 0.8284482955932617, 0.5077616572380066, 2.7122180461883545, 1.6869657039642334, 2.1094436645507812]	wz	0	3
1307	1307	1116	general	dx_90158619_29012968.wav	D:\\hc--document\\all text\\P8_medical\\thesis_dataset\\use_wav_raw\\90158619\\29012968.wav	1	0	[2.118201494216919, 1.6897761821746826, 1.1507891416549683, 1.8921377658843994, 1.473523736000061, 2.558213710784912]	yl	0	5
1308	1308	1625	rouhe	cy_715012022_3174602225.wav	D:\\hc--document\\all text\\P8_medical\\thesis_dataset\\use_wav_raw\\715012022\\3174602225.wav	1	4	[2.7086169719696045, 0.22410058975219727, 0.5955160856246948, 2.3012990951538086, 3.6084203720092773, 1.3788155317306519]	rouhe	1	4
1309	1309	203	rouhe	cy_588237586_1735783922.wav	D:\\hc--document\\all text\\P8_medical\\thesis_dataset\\use_wav_raw\\588237586\\1735783922.wav	1	4	[1.983748435974121, 1.623612880706787, 1.2198543548583984, 1.6540523767471313, 1.2336695194244385, 2.380479335784912]	yl	0	5
1310	1310	908	yl	dx_60538547_16513771.wav	D:\\hc--document\\all text\\P8_medical\\thesis_dataset\\use_wav_raw\\60538547\\16513771.wav	1	5	[1.1710853576660156, 2.904977321624756, 2.2285268306732178, 0.7760025262832642, 0.3847048282623291, 1.9046480655670166]	fn	0	1
1311	1311	597	wz	cy_720957312_3313242747.wav	D:\\hc--document\\all text\\P8_medical\\thesis_dataset\\use_wav_raw\\720957312\\3313242747.wav	1	3	[2.841395378112793, 0.8763396143913269, 0.7088407278060913, 2.7033650875091553, 2.711515188217163, 1.693207859992981]	general	0	0
1312	1312	660	yl	dx_82039250_31352922.wav	D:\\hc--document\\all text\\P8_medical\\thesis_dataset\\use_wav_raw\\82039250\\31352922.wav	1	5	[2.005553960800171, 1.1122654676437378, 0.6949781775474548, 2.2257277965545654, 1.33592689037323, 2.5790576934814453]	yl	1	5
1313	1313	1138	rouhe	cy_713943113_3150077253.wav	D:\\hc--document\\all text\\P8_medical\\thesis_dataset\\use_wav_raw\\713943113\\3150077253.wav	1	4	[2.759389877319336, 0.7407171130180359, 0.5513582825660706, 2.3991589546203613, 3.1865320205688477, 2.0437495708465576]	rouhe	1	4
1314	1314	674	jd	cy_599786848_1795185098.wav	D:\\hc--document\\all text\\P8_medical\\thesis_dataset\\use_wav_raw\\599786848\\1795185098.wav	1	2	[2.060467004776001, 1.708498477935791, 2.2544281482696533, 1.1108061075210571, 1.204802393913269, 1.0461331605911255]	jd	1	2
1315	1315	1399	jd	cy_667977705_2167128588.wav	D:\\hc--document\\all text\\P8_medical\\thesis_dataset\\use_wav_raw\\667977705\\2167128588.wav	1	2	[1.9368027448654175, 1.650588870048523, 2.0548593997955322, 1.2372959852218628, 1.380906343460083, 1.2141015529632568]	jd	1	2
1316	1316	528	jd	cy_704968172_2964806524.wav	D:\\hc--document\\all text\\P8_medical\\thesis_dataset\\use_wav_raw\\704968172\\2964806524.wav	1	2	[1.3951985836029053, 1.8268070220947266, 1.6933661699295044, 1.2034119367599487, 1.0066941976547241, 1.3812363147735596]	fn	0	1
1317	1317	1317	wz	cy_557552912_1574301896.wav	D:\\hc--document\\all text\\P8_medical\\thesis_dataset\\use_wav_raw\\557552912\\1574301896.wav	1	3	[2.083624839782715, 1.1979020833969116, 1.0484046936035156, 2.057886838912964, 1.3998260498046875, 2.172837018966675]	yl	0	5
1318	1318	242	general	cy_647997321_2049727487.wav	D:\\hc--document\\all text\\P8_medical\\thesis_dataset\\use_wav_raw\\647997321\\2049727487.wav	1	0	[2.3924410343170166, 1.306219220161438, 1.8905900716781616, 1.7708966732025146, 1.6224029064178467, 0.8279209733009338]	general	1	0
1319	1319	1457	general	cy_434060454_1060987899.wav	D:\\hc--document\\all text\\P8_medical\\thesis_dataset\\use_wav_raw\\434060454\\1060987899.wav	1	0	[2.444143295288086, 1.118486762046814, 1.5153119564056396, 1.8468660116195679, 2.121295690536499, 1.2158286571502686]	general	1	0
1320	1320	1588	jd	cy_670033146_2209152762.wav	D:\\hc--document\\all text\\P8_medical\\thesis_dataset\\use_wav_raw\\670033146\\2209152762.wav	1	2	[2.123121976852417, 1.2503838539123535, 1.4630151987075806, 1.6997106075286865, 1.7230950593948364, 1.7107024192810059]	general	0	0
1321	1321	183	wz	cy_720035514_3291136485.wav	D:\\hc--document\\all text\\P8_medical\\thesis_dataset\\use_wav_raw\\720035514\\3291136485.wav	1	3	[2.717282295227051, 0.6664043068885803, 0.8293632864952087, 2.317126750946045, 2.6089820861816406, 1.5319390296936035]	general	0	0
1322	1322	198	jd	cy_719388503_3275955903.wav	D:\\hc--document\\all text\\P8_medical\\thesis_dataset\\use_wav_raw\\719388503\\3275955903.wav	1	2	[2.4238059520721436, 0.7320592999458313, 0.5160479545593262, 2.3948915004730225, 2.513209581375122, 2.1496012210845947]	rouhe	0	4
1323	1323	1026	jd	cy_716480374_3209503496.wav	D:\\hc--document\\all text\\P8_medical\\thesis_dataset\\use_wav_raw\\716480374\\3209503496.wav	1	2	[1.7604763507843018, 2.49625825881958, 2.597127914428711, 1.1650151014328003, 0.5914655327796936, 0.6604440212249756]	jd	1	2
1324	1324	1214	yl	cy_715595705_3188016152.wav	D:\\hc--document\\all text\\P8_medical\\thesis_dataset\\use_wav_raw\\715595705\\3188016152.wav	1	5	[2.0313472747802734, 1.6747123003005981, 1.6357370615005493, 1.4265254735946655, 1.7058080434799194, 2.1524314880371094]	yl	1	5
1325	1325	873	jd	cy_594417937_1767967295.wav	D:\\hc--document\\all text\\P8_medical\\thesis_dataset\\use_wav_raw\\594417937\\1767967295.wav	1	2	[2.1185522079467773, 1.308736801147461, 1.8235020637512207, 1.345183253288269, 1.5798321962356567, 1.243482232093811]	general	0	0
1326	1326	776	yl	cy_648518074_2052456785.wav	D:\\hc--document\\all text\\P8_medical\\thesis_dataset\\use_wav_raw\\648518074\\2052456785.wav	1	5	[1.9151461124420166, 1.4819276332855225, 0.957890510559082, 2.002838134765625, 1.0192722082138062, 2.812835216522217]	yl	1	5
1327	1327	1464	wz	cy_69003904_43562396.wav	D:\\hc--document\\all text\\P8_medical\\thesis_dataset\\use_wav_raw\\69003904\\43562396.wav	1	3	[3.2183492183685303, 0.717248797416687, 0.9707419276237488, 2.9941422939300537, 2.804410696029663, 1.1062391996383667]	general	0	0
1328	1328	920	jd	dx_90256404_28998971.wav	D:\\hc--document\\all text\\P8_medical\\thesis_dataset\\use_wav_raw\\90256404\\28998971.wav	1	2	[1.866187334060669, 1.6617708206176758, 1.3792020082473755, 1.71174955368042, 0.8478860855102539, 2.0579469203948975]	yl	0	5
1329	1329	1434	general	cy_722510242_3348204196.wav	D:\\hc--document\\all text\\P8_medical\\thesis_dataset\\use_wav_raw\\722510242\\3348204196.wav	1	0	[2.3308815956115723, 1.1634244918823242, 1.2837612628936768, 1.8520634174346924, 1.8582273721694946, 1.634453296661377]	general	1	0
1330	1330	250	yl	cy_722292984_3342767144.wav	D:\\hc--document\\all text\\P8_medical\\thesis_dataset\\use_wav_raw\\722292984\\3342767144.wav	1	5	[1.7388582229614258, 1.3080741167068481, 1.0984594821929932, 1.6163992881774902, 1.056484580039978, 2.2675797939300537]	yl	1	5
1331	1331	761	jd	dx_81769691_27378930.wav	D:\\hc--document\\all text\\P8_medical\\thesis_dataset\\use_wav_raw\\81769691\\27378930.wav	1	2	[2.011270761489868, 1.9272183179855347, 2.2171802520751953, 1.1946823596954346, 1.5812958478927612, 1.1021400690078735]	jd	1	2
1332	1332	1503	fn	dx_91905079_30760076.wav	D:\\hc--document\\all text\\P8_medical\\thesis_dataset\\use_wav_raw\\91905079\\30760076.wav	1	1	[1.8921705484390259, 1.5600090026855469, 1.3314915895462036, 1.643035888671875, 1.3570821285247803, 2.0375382900238037]	yl	0	5
1333	1333	846	yl	cy_718697223_3260113846.wav	D:\\hc--document\\all text\\P8_medical\\thesis_dataset\\use_wav_raw\\718697223\\3260113846.wav	1	5	[1.9090797901153564, 1.2935847043991089, 0.9299706220626831, 1.961592197418213, 1.2455272674560547, 2.7135748863220215]	yl	1	5
1334	1334	1577	general	cy_564858557_1610621216.wav	D:\\hc--document\\all text\\P8_medical\\thesis_dataset\\use_wav_raw\\564858557\\1610621216.wav	1	0	[2.665065288543701, 0.9012624025344849, 1.3361183404922485, 2.069129467010498, 2.246800184249878, 1.2273062467575073]	general	1	0
1335	1335	338	jd	cy_722713089_3351992259.wav	D:\\hc--document\\all text\\P8_medical\\thesis_dataset\\use_wav_raw\\722713089\\3351992259.wav	1	2	[1.152471899986267, 2.265700578689575, 1.9048317670822144, 0.9307714104652405, 0.504402220249176, 1.4471062421798706]	fn	0	1
1336	1336	1402	general	cy_678179799_2380828016.wav	D:\\hc--document\\all text\\P8_medical\\thesis_dataset\\use_wav_raw\\678179799\\2380828016.wav	1	0	[2.48469877243042, 1.4419127702713013, 1.2527790069580078, 2.126523017883301, 2.1598896980285645, 1.838324785232544]	general	1	0
1337	1337	555	jd	cy_682307032_2470238912.wav	D:\\hc--document\\all text\\P8_medical\\thesis_dataset\\use_wav_raw\\682307032\\2470238912.wav	1	2	[1.7383997440338135, 1.9774353504180908, 2.2151215076446533, 0.98724764585495, 1.2043169736862183, 0.7994648814201355]	jd	1	2
1338	1338	831	jd	cy_709601718_3064704754.wav	D:\\hc--document\\all text\\P8_medical\\thesis_dataset\\use_wav_raw\\709601718\\3064704754.wav	1	2	[1.5882225036621094, 2.4261441230773926, 2.001833438873291, 1.2997536659240723, 0.1528080552816391, 1.6454877853393555]	fn	0	1
1339	1339	562	jd	dx_84403808_24246236.wav	D:\\hc--document\\all text\\P8_medical\\thesis_dataset\\use_wav_raw\\84403808\\24246236.wav	1	2	[2.6059629917144775, 0.7926170229911804, 0.42690131068229675, 2.6947596073150635, 2.5578558444976807, 2.2603919506073]	wz	0	3
1340	1340	1375	wz	dx_91818253_30936582.wav	D:\\hc--document\\all text\\P8_medical\\thesis_dataset\\use_wav_raw\\91818253\\30936582.wav	1	3	[2.9410905838012695, 0.6185962557792664, 0.7469724416732788, 2.926727533340454, 2.5630977153778076, 1.4917970895767212]	general	0	0
1341	1341	1329	rouhe	cy_716447830_3208543986.wav	D:\\hc--document\\all text\\P8_medical\\thesis_dataset\\use_wav_raw\\716447830\\3208543986.wav	1	4	[2.384221315383911, 0.18071669340133667, 0.9558025598526001, 1.8467594385147095, 2.822575569152832, 0.9571478366851807]	rouhe	1	4
1342	1342	213	wz	dx_77009183_21808496.wav	D:\\hc--document\\all text\\P8_medical\\thesis_dataset\\use_wav_raw\\77009183\\21808496.wav	1	3	[2.493597984313965, 1.219242811203003, 1.1327581405639648, 2.458744764328003, 1.573113203048706, 1.7785189151763916]	general	0	0
1343	1343	303	rouhe	cy_717020988_3222592990.wav	D:\\hc--document\\all text\\P8_medical\\thesis_dataset\\use_wav_raw\\717020988\\3222592990.wav	1	4	[3.15490460395813, 0.27745410799980164, 1.0915966033935547, 2.3075523376464844, 3.7226955890655518, 0.8018596768379211]	rouhe	1	4
1344	1344	1368	yl	cy_722151379_3339705953.wav	D:\\hc--document\\all text\\P8_medical\\thesis_dataset\\use_wav_raw\\722151379\\3339705953.wav	1	5	[1.8107728958129883, 1.545800805091858, 1.1593904495239258, 1.5786261558532715, 1.13531494140625, 2.4528214931488037]	yl	1	5
1345	1345	1560	fn	dx_64648160_17836079.wav	D:\\hc--document\\all text\\P8_medical\\thesis_dataset\\use_wav_raw\\64648160\\17836079.wav	1	1	[0.2642344832420349, 4.805694580078125, 3.3480756282806396, 0.0, 0.0, 0.9689235091209412]	fn	1	1
1346	1346	405	yl	cy_696206040_2768926612.wav	D:\\hc--document\\all text\\P8_medical\\thesis_dataset\\use_wav_raw\\696206040\\2768926612.wav	1	5	[1.7246809005737305, 0.7995336055755615, 1.307009220123291, 1.309172511100769, 2.2392091751098633, 1.2462241649627686]	rouhe	0	4
1347	1347	825	rouhe	cy_446890764_1107486570.wav	D:\\hc--document\\all text\\P8_medical\\thesis_dataset\\use_wav_raw\\446890764\\1107486570.wav	1	4	[2.7806272506713867, 0.2368897795677185, 0.724970281124115, 2.3158047199249268, 2.95699405670166, 1.331409215927124]	rouhe	1	4
1348	1348	1645	jd	cy_692063856_2680644492.wav	D:\\hc--document\\all text\\P8_medical\\thesis_dataset\\use_wav_raw\\692063856\\2680644492.wav	1	2	[1.9514790773391724, 1.9037553071975708, 2.1410460472106934, 1.1144169569015503, 1.1323620080947876, 1.549254298210144]	jd	1	2
1349	1349	893	wz	dx_91774524_30694142.wav	D:\\hc--document\\all text\\P8_medical\\thesis_dataset\\use_wav_raw\\91774524\\30694142.wav	1	3	[2.4547014236450195, 1.126708745956421, 0.8961725234985352, 2.612196922302246, 1.7231804132461548, 1.9298453330993652]	wz	1	3
1350	1350	1660	jd	dx_50334501_13055687.wav	D:\\hc--document\\all text\\P8_medical\\thesis_dataset\\use_wav_raw\\50334501\\13055687.wav	1	2	[1.912023901939392, 1.6548776626586914, 1.4845993518829346, 1.6551560163497925, 1.3633332252502441, 2.1718173027038574]	yl	0	5
1351	1351	1697	rouhe	cy_707036072_3012567004.wav	D:\\hc--document\\all text\\P8_medical\\thesis_dataset\\use_wav_raw\\707036072\\3012567004.wav	1	4	[3.6287989616394043, 0.8200308680534363, 0.7796003222465515, 2.9343347549438477, 3.959613561630249, 1.0975497961044312]	rouhe	1	4
1352	1352	139	rouhe	cy_714743441_3168669978.wav	D:\\hc--document\\all text\\P8_medical\\thesis_dataset\\use_wav_raw\\714743441\\3168669978.wav	1	4	[2.9161243438720703, 0.7143886685371399, 0.2577628195285797, 3.0634801387786865, 3.0351264476776123, 2.051859140396118]	wz	0	3
1353	1353	1641	fn	cy_163639347_227326064.wav	D:\\hc--document\\all text\\P8_medical\\thesis_dataset\\use_wav_raw\\163639347\\227326064.wav	1	1	[1.471630334854126, 3.334036111831665, 2.52120304107666, 0.8422409296035767, 0.1816631406545639, 1.717305302619934]	fn	1	1
1354	1354	1627	jd	cy_569308789_1633912502.wav	D:\\hc--document\\all text\\P8_medical\\thesis_dataset\\use_wav_raw\\569308789\\1633912502.wav	1	2	[1.5961307287216187, 1.9599953889846802, 2.187735080718994, 0.8012271523475647, 1.130145788192749, 0.7612532377243042]	jd	1	2
1355	1355	841	general	cy_647500014_2047069913.wav	D:\\hc--document\\all text\\P8_medical\\thesis_dataset\\use_wav_raw\\647500014\\2047069913.wav	1	0	[1.8643014430999756, 1.029901146888733, 1.0905073881149292, 2.009119987487793, 1.411359429359436, 1.7568801641464233]	wz	0	3
1356	1356	234	yl	cy_720723607_3306625791.wav	D:\\hc--document\\all text\\P8_medical\\thesis_dataset\\use_wav_raw\\720723607\\3306625791.wav	1	5	[1.8524222373962402, 1.1474636793136597, 1.2958035469055176, 1.5254045724868774, 1.4453866481781006, 1.942610740661621]	yl	1	5
1357	1357	326	jd	cy_672973508_2270324968.wav	D:\\hc--document\\all text\\P8_medical\\thesis_dataset\\use_wav_raw\\672973508\\2270324968.wav	1	2	[1.653396725654602, 1.2472014427185059, 1.1825755834579468, 1.4538992643356323, 1.5048010349273682, 2.006112575531006]	yl	0	5
1358	1358	1729	general	dx_79419293_25942546.wav	D:\\hc--document\\all text\\P8_medical\\thesis_dataset\\use_wav_raw\\79419293\\25942546.wav	1	0	[2.237496852874756, 0.9108229279518127, 1.6731539964675903, 1.5024220943450928, 2.214677333831787, 0.9471976161003113]	general	1	0
1359	1359	1734	fn	cy_30992_141821.wav	D:\\hc--document\\all text\\P8_medical\\thesis_dataset\\use_wav_raw\\30992\\141821.wav	1	1	[0.9691484570503235, 4.5002546310424805, 3.7860381603240967, 0.0, 0.19957590103149414, 0.16343198716640472]	fn	1	1
1360	1360	884	rouhe	cy_720105377_3292621716.wav	D:\\hc--document\\all text\\P8_medical\\thesis_dataset\\use_wav_raw\\720105377\\3292621716.wav	1	4	[2.608635425567627, 0.23504745960235596, 0.0972108319401741, 2.853048086166382, 3.1453475952148438, 1.7714653015136719]	rouhe	1	4
1361	1361	160	general	dx_89723551_29465132.wav	D:\\hc--document\\all text\\P8_medical\\thesis_dataset\\use_wav_raw\\89723551\\29465132.wav	1	0	[2.683800220489502, 1.2561404705047607, 2.2720322608947754, 1.5085111856460571, 2.3958680629730225, 0.10808013379573822]	general	1	0
1362	1362	348	wz	dx_43006010_10921197.wav	D:\\hc--document\\all text\\P8_medical\\thesis_dataset\\use_wav_raw\\43006010\\10921197.wav	1	3	[2.640401840209961, 0.7669658660888672, 0.7534959316253662, 2.8926663398742676, 2.1527695655822754, 1.5887187719345093]	wz	1	3
1363	1363	535	wz	dx_55767971_14948711.wav	D:\\hc--document\\all text\\P8_medical\\thesis_dataset\\use_wav_raw\\55767971\\14948711.wav	1	3	[2.4942288398742676, 0.7609876394271851, 0.8673810958862305, 2.7256107330322266, 1.72645103931427, 1.7233848571777344]	wz	1	3
1364	1364	1025	rouhe	cy_720260206_3296971719.wav	D:\\hc--document\\all text\\P8_medical\\thesis_dataset\\use_wav_raw\\720260206\\3296971719.wav	1	4	[2.877413272857666, 0.0, 0.4495443105697632, 2.548837900161743, 3.46089768409729, 1.2458209991455078]	rouhe	1	4
1365	1365	1218	yl	cy_670119899_2210908648.wav	D:\\hc--document\\all text\\P8_medical\\thesis_dataset\\use_wav_raw\\670119899\\2210908648.wav	1	5	[1.8918466567993164, 1.3660261631011963, 1.1013989448547363, 1.6591700315475464, 1.4439189434051514, 2.2943272590637207]	yl	1	5
1366	1366	882	general	cy_633633822_1974624710.wav	D:\\hc--document\\all text\\P8_medical\\thesis_dataset\\use_wav_raw\\633633822\\1974624710.wav	1	0	[2.2183709144592285, 0.8845838308334351, 0.9252747893333435, 1.8676742315292358, 2.111013650894165, 1.8635507822036743]	general	1	0
1367	1367	478	wz	cy_717900576_3241438103.wav	D:\\hc--document\\all text\\P8_medical\\thesis_dataset\\use_wav_raw\\717900576\\3241438103.wav	1	3	[2.1104986667633057, 1.1803078651428223, 1.5380184650421143, 1.7069742679595947, 1.5316064357757568, 0.8934109807014465]	general	0	0
1368	1368	146	wz	cy_718963486_3266447463.wav	D:\\hc--document\\all text\\P8_medical\\thesis_dataset\\use_wav_raw\\718963486\\3266447463.wav	1	3	[2.635021686553955, 0.7377139925956726, 1.4091585874557495, 2.3004143238067627, 2.0336437225341797, 0.862535834312439]	general	0	0
1369	1369	1783	yl	cy_705923054_2987238172.wav	D:\\hc--document\\all text\\P8_medical\\thesis_dataset\\use_wav_raw\\705923054\\2987238172.wav	1	5	[1.4659346342086792, 1.4992157220840454, 0.9722725749015808, 1.7571121454238892, 0.5107811689376831, 2.2935993671417236]	yl	1	5
1370	1370	847	rouhe	cy_712001245_3111736680.wav	D:\\hc--document\\all text\\P8_medical\\thesis_dataset\\use_wav_raw\\712001245\\3111736680.wav	1	4	[2.9255008697509766, 0.4111037254333496, 1.3409554958343506, 1.9525597095489502, 3.24457049369812, 0.6139072775840759]	rouhe	1	4
1371	1371	1447	general	cy_677565194_2367502452.wav	D:\\hc--document\\all text\\P8_medical\\thesis_dataset\\use_wav_raw\\677565194\\2367502452.wav	1	0	[2.4197041988372803, 0.9065414071083069, 0.7544723749160767, 2.4004526138305664, 2.0437822341918945, 1.8680754899978638]	general	1	0
1372	1372	1623	general	cy_682483609_2474176866.wav	D:\\hc--document\\all text\\P8_medical\\thesis_dataset\\use_wav_raw\\682483609\\2474176866.wav	1	0	[2.185532331466675, 0.8832113742828369, 1.5138602256774902, 1.5406030416488647, 1.871752142906189, 1.229627013206482]	general	1	0
1373	1373	572	general	cy_711236274_3097102988.wav	D:\\hc--document\\all text\\P8_medical\\thesis_dataset\\use_wav_raw\\711236274\\3097102988.wav	1	0	[2.067377805709839, 1.2509307861328125, 1.018690586090088, 2.1761860847473145, 1.3875356912612915, 2.290497064590454]	yl	0	5
1374	1374	1459	rouhe	cy_722964597_3359103854.wav	D:\\hc--document\\all text\\P8_medical\\thesis_dataset\\use_wav_raw\\722964597\\3359103854.wav	1	4	[3.065025806427002, 0.0, 0.8050791621208191, 2.221982717514038, 3.6749064922332764, 0.7986729145050049]	rouhe	1	4
1375	1375	104	jd	cy_719003509_3267823529.wav	D:\\hc--document\\all text\\P8_medical\\thesis_dataset\\use_wav_raw\\719003509\\3267823529.wav	1	2	[2.923765182495117, 0.41206857562065125, 0.8791919946670532, 2.5958147048950195, 3.03947114944458, 0.8145665526390076]	rouhe	0	4
1376	1376	934	fn	cy_705050160_2965956240.wav	D:\\hc--document\\all text\\P8_medical\\thesis_dataset\\use_wav_raw\\705050160\\2965956240.wav	1	1	[1.518410563468933, 3.514592409133911, 3.600196599960327, 0.39344915747642517, 0.54620361328125, 0.0]	jd	0	2
1377	1377	1168	general	dx_49535778_13041666.wav	D:\\hc--document\\all text\\P8_medical\\thesis_dataset\\use_wav_raw\\49535778\\13041666.wav	1	0	[2.581308364868164, 0.7951105237007141, 0.9986476302146912, 2.4150736331939697, 2.27543306350708, 1.5844769477844238]	general	1	0
1378	1378	1280	general	cy_712712336_3124847576.wav	D:\\hc--document\\all text\\P8_medical\\thesis_dataset\\use_wav_raw\\712712336\\3124847576.wav	1	0	[1.9127473831176758, 1.3590892553329468, 1.3101226091384888, 1.7553871870040894, 1.2988799810409546, 1.9408113956451416]	yl	0	5
1379	1379	89	wz	dx_89414710_27835794.wav	D:\\hc--document\\all text\\P8_medical\\thesis_dataset\\use_wav_raw\\89414710\\27835794.wav	1	3	[2.652514696121216, 1.2186429500579834, 0.7395450472831726, 2.7987680435180664, 1.9770320653915405, 2.24094295501709]	wz	1	3
1380	1380	1406	wz	cy_681720467_2458009632.wav	D:\\hc--document\\all text\\P8_medical\\thesis_dataset\\use_wav_raw\\681720467\\2458009632.wav	1	3	[3.0947110652923584, 0.8203153610229492, 1.6347541809082031, 1.9551453590393066, 2.7006723880767822, 0.3439084589481354]	general	0	0
1381	1381	978	fn	dx_91156065_30359631.wav	D:\\hc--document\\all text\\P8_medical\\thesis_dataset\\use_wav_raw\\91156065\\30359631.wav	1	1	[1.8039952516555786, 2.067706346511841, 1.321452260017395, 1.779954195022583, 0.7062267065048218, 2.5331027507781982]	yl	0	5
1382	1382	1333	fn	cy_562866280_1600313357.wav	D:\\hc--document\\all text\\P8_medical\\thesis_dataset\\use_wav_raw\\562866280\\1600313357.wav	1	1	[1.3434761762619019, 1.9483683109283447, 1.7456154823303223, 0.8811758160591125, 0.5132310390472412, 1.8653370141983032]	fn	1	1
1383	1383	685	wz	dx_90518131_29445356.wav	D:\\hc--document\\all text\\P8_medical\\thesis_dataset\\use_wav_raw\\90518131\\29445356.wav	1	3	[2.298630952835083, 1.3937561511993408, 0.7122093439102173, 2.2845258712768555, 1.6268881559371948, 2.7604691982269287]	yl	0	5
1384	1384	1760	fn	dx_89804739_28371424.wav	D:\\hc--document\\all text\\P8_medical\\thesis_dataset\\use_wav_raw\\89804739\\28371424.wav	1	1	[1.4232051372528076, 2.068193197250366, 1.7192602157592773, 1.2191959619522095, 0.7398033738136292, 1.3767589330673218]	fn	1	1
1385	1385	1136	rouhe	cy_723024046_3359772075.wav	D:\\hc--document\\all text\\P8_medical\\thesis_dataset\\use_wav_raw\\723024046\\3359772075.wav	1	4	[2.752436399459839, 0.6868700385093689, 1.1346888542175293, 2.282594680786133, 2.8924152851104736, 0.9431406855583191]	rouhe	1	4
1386	1386	1225	wz	dx_67735691_18913697.wav	D:\\hc--document\\all text\\P8_medical\\thesis_dataset\\use_wav_raw\\67735691\\18913697.wav	1	3	[2.6892592906951904, 1.1917644739151, 0.9477871060371399, 2.3288750648498535, 2.3412067890167236, 1.9953813552856445]	general	0	0
1387	1387	169	rouhe	cy_716651360_3213143126.wav	D:\\hc--document\\all text\\P8_medical\\thesis_dataset\\use_wav_raw\\716651360\\3213143126.wav	1	4	[2.411176919937134, 0.6535196304321289, 1.2977447509765625, 2.1323137283325195, 2.14516544342041, 1.1031591892242432]	general	0	0
1388	1388	1324	fn	cy_693879506_2719295064.wav	D:\\hc--document\\all text\\P8_medical\\thesis_dataset\\use_wav_raw\\693879506\\2719295064.wav	1	1	[1.4709135293960571, 2.329066276550293, 1.5785677433013916, 1.3479833602905273, 0.4478418231010437, 2.380218505859375]	yl	0	5
1389	1389	1533	yl	dx_87863628_25900903.wav	D:\\hc--document\\all text\\P8_medical\\thesis_dataset\\use_wav_raw\\87863628\\25900903.wav	1	5	[1.4608851671218872, 2.614527702331543, 1.4787284135818481, 1.2231285572052002, 0.5756756067276001, 2.92102313041687]	yl	1	5
1390	1390	319	yl	dx_91500410_30566420.wav	D:\\hc--document\\all text\\P8_medical\\thesis_dataset\\use_wav_raw\\91500410\\30566420.wav	1	5	[1.8093622922897339, 1.8455578088760376, 1.0609146356582642, 1.6505664587020874, 1.0574883222579956, 2.902381420135498]	yl	1	5
1391	1391	1217	yl	cy_715253772_3180389878.wav	D:\\hc--document\\all text\\P8_medical\\thesis_dataset\\use_wav_raw\\715253772\\3180389878.wav	1	5	[2.3326733112335205, 1.2219732999801636, 1.608285665512085, 1.3812036514282227, 2.371307134628296, 1.450029730796814]	rouhe	0	4
1392	1392	1490	general	dx_90869923_30249707.wav	D:\\hc--document\\all text\\P8_medical\\thesis_dataset\\use_wav_raw\\90869923\\30249707.wav	1	0	[1.9927947521209717, 1.7614301443099976, 1.3774417638778687, 1.7900594472885132, 0.8887722492218018, 2.3152565956115723]	yl	0	5
1393	1393	915	rouhe	cy_669106704_2190035730.wav	D:\\hc--document\\all text\\P8_medical\\thesis_dataset\\use_wav_raw\\669106704\\2190035730.wav	1	4	[2.1079111099243164, 1.4459818601608276, 1.7136824131011963, 1.439464807510376, 1.72291100025177, 1.6052660942077637]	general	0	0
1394	1394	115	rouhe	cy_644598551_2032139762.wav	D:\\hc--document\\all text\\P8_medical\\thesis_dataset\\use_wav_raw\\644598551\\2032139762.wav	1	4	[2.2694826126098633, 1.1576043367385864, 0.5992634892463684, 2.4483628273010254, 1.8358780145645142, 2.608858108520508]	yl	0	5
1395	1395	1762	fn	cy_706387562_2998151560.wav	D:\\hc--document\\all text\\P8_medical\\thesis_dataset\\use_wav_raw\\706387562\\2998151560.wav	1	1	[1.0508646965026855, 2.8432118892669678, 1.932624340057373, 0.7102746963500977, 0.003703640541061759, 2.181569814682007]	fn	1	1
1396	1396	370	rouhe	dx_72561152_20344828.wav	D:\\hc--document\\all text\\P8_medical\\thesis_dataset\\use_wav_raw\\72561152\\20344828.wav	1	4	[2.5071675777435303, 1.2949573993682861, 1.5366828441619873, 1.8445652723312378, 2.0434648990631104, 1.2418582439422607]	general	0	0
1397	1397	1701	jd	cy_674681786_2306691020.wav	D:\\hc--document\\all text\\P8_medical\\thesis_dataset\\use_wav_raw\\674681786\\2306691020.wav	1	2	[1.9150328636169434, 1.9290157556533813, 2.5627360343933105, 0.9703007340431213, 1.1860758066177368, 0.535365104675293]	jd	1	2
1398	1398	1255	yl	cy_679708921_2414276356.wav	D:\\hc--document\\all text\\P8_medical\\thesis_dataset\\use_wav_raw\\679708921\\2414276356.wav	1	5	[1.7863743305206299, 1.5115469694137573, 1.4960678815841675, 1.243901252746582, 1.0347546339035034, 2.030216693878174]	yl	1	5
1399	1399	795	yl	cy_700192282_2855746442.wav	D:\\hc--document\\all text\\P8_medical\\thesis_dataset\\use_wav_raw\\700192282\\2855746442.wav	1	5	[2.6638801097869873, 1.4296934604644775, 1.0117231607437134, 2.3406972885131836, 2.5273489952087402, 2.154974937438965]	general	0	0
1400	1400	642	yl	dx_88040841_26507721.wav	D:\\hc--document\\all text\\P8_medical\\thesis_dataset\\use_wav_raw\\88040841\\26507721.wav	1	5	[1.6083351373672485, 2.291452646255493, 1.890069842338562, 1.0059903860092163, 1.0967457294464111, 1.7819803953170776]	fn	0	1
1401	1401	575	jd	cy_689266892_2621478714.wav	D:\\hc--document\\all text\\P8_medical\\thesis_dataset\\use_wav_raw\\689266892\\2621478714.wav	1	2	[3.2494356632232666, 0.8764508366584778, 1.00076425075531, 2.963538885116577, 3.095017433166504, 1.2522492408752441]	general	0	0
1402	1402	1111	wz	dx_92635177_32452694.wav	D:\\hc--document\\all text\\P8_medical\\thesis_dataset\\use_wav_raw\\92635177\\32452694.wav	1	3	[2.765056610107422, 0.9598895907402039, 0.9909351468086243, 2.5290517807006836, 2.379645347595215, 1.4481899738311768]	general	0	0
1403	1403	1004	rouhe	cy_710868520_3090125536.wav	D:\\hc--document\\all text\\P8_medical\\thesis_dataset\\use_wav_raw\\710868520\\3090125536.wav	1	4	[2.7847278118133545, 0.15825176239013672, 0.6395686864852905, 2.3072173595428467, 3.4041435718536377, 1.470618486404419]	rouhe	1	4
1404	1404	123	general	cy_717346427_3229454724.wav	D:\\hc--document\\all text\\P8_medical\\thesis_dataset\\use_wav_raw\\717346427\\3229454724.wav	1	0	[2.269317150115967, 0.9646737575531006, 0.8317184448242188, 2.077813148498535, 1.8940519094467163, 2.0545952320098877]	general	1	0
1405	1405	489	rouhe	cy_724436532_3394361691.wav	D:\\hc--document\\all text\\P8_medical\\thesis_dataset\\use_wav_raw\\724436532\\3394361691.wav	1	4	[2.4604058265686035, 0.6921511292457581, 0.7120964527130127, 2.5193326473236084, 2.0569117069244385, 1.8565430641174316]	wz	0	3
1406	1406	459	yl	cy_720633376_3304763729.wav	D:\\hc--document\\all text\\P8_medical\\thesis_dataset\\use_wav_raw\\720633376\\3304763729.wav	1	5	[1.7057209014892578, 1.5445337295532227, 0.9120231866836548, 1.599722981452942, 1.0121639966964722, 2.6614205837249756]	yl	1	5
1407	1407	1692	jd	dx_88132218_27930943.wav	D:\\hc--document\\all text\\P8_medical\\thesis_dataset\\use_wav_raw\\88132218\\27930943.wav	1	2	[2.160799980163574, 1.4559895992279053, 1.3219419717788696, 1.7991126775741577, 1.5438610315322876, 1.8037607669830322]	general	0	0
1408	1408	1137	wz	dx_67464997_18854935.wav	D:\\hc--document\\all text\\P8_medical\\thesis_dataset\\use_wav_raw\\67464997\\18854935.wav	1	3	[2.4841034412384033, 0.9489976167678833, 0.7022581100463867, 2.7360453605651855, 1.6712361574172974, 1.966552972793579]	wz	1	3
1409	1409	1525	jd	cy_653423999_2078965937.wav	D:\\hc--document\\all text\\P8_medical\\thesis_dataset\\use_wav_raw\\653423999\\2078965937.wav	1	2	[1.6488838195800781, 1.9088642597198486, 1.2431113719940186, 1.7539141178131104, 0.5475628972053528, 2.5476605892181396]	yl	0	5
1410	1410	1035	yl	cy_684295630_2514491124.wav	D:\\hc--document\\all text\\P8_medical\\thesis_dataset\\use_wav_raw\\684295630\\2514491124.wav	1	5	[1.5127252340316772, 1.8421039581298828, 1.358412265777588, 1.1984039545059204, 0.9841726422309875, 2.290342330932617]	yl	1	5
1411	1411	548	fn	cy_669373631_2195466152.wav	D:\\hc--document\\all text\\P8_medical\\thesis_dataset\\use_wav_raw\\669373631\\2195466152.wav	1	1	[1.7438530921936035, 2.7219398021698, 2.3497676849365234, 0.7496263384819031, 0.9182050228118896, 1.6736412048339844]	fn	1	1
1412	1412	1411	yl	cy_550441763_1539952109.wav	D:\\hc--document\\all text\\P8_medical\\thesis_dataset\\use_wav_raw\\550441763\\1539952109.wav	1	5	[1.8747246265411377, 1.6418006420135498, 1.097558617591858, 1.6629191637039185, 1.2917096614837646, 2.6616263389587402]	yl	1	5
1413	1413	823	fn	cy_686808787_2567827208.wav	D:\\hc--document\\all text\\P8_medical\\thesis_dataset\\use_wav_raw\\686808787\\2567827208.wav	1	1	[1.4550518989562988, 2.5437934398651123, 1.967158555984497, 1.0040587186813354, 0.22489033639431, 2.0995452404022217]	fn	1	1
1414	1414	1506	rouhe	cy_722481494_3346648560.wav	D:\\hc--document\\all text\\P8_medical\\thesis_dataset\\use_wav_raw\\722481494\\3346648560.wav	1	4	[2.674727201461792, 0.0, 0.6598212122917175, 2.3563413619995117, 3.3670966625213623, 0.7788546085357666]	rouhe	1	4
1415	1415	498	general	cy_661931735_2126080778.wav	D:\\hc--document\\all text\\P8_medical\\thesis_dataset\\use_wav_raw\\661931735\\2126080778.wav	1	0	[2.0591225624084473, 1.2133158445358276, 1.7626121044158936, 1.678816556930542, 1.3540725708007812, 1.0883749723434448]	general	1	0
1416	1416	844	fn	cy_718234304_3250094219.wav	D:\\hc--document\\all text\\P8_medical\\thesis_dataset\\use_wav_raw\\718234304\\3250094219.wav	1	1	[1.2805769443511963, 2.464573860168457, 2.0801284313201904, 0.7953808307647705, 0.49676942825317383, 1.7532645463943481]	fn	1	1
1417	1417	316	yl	cy_634426422_1979342870.wav	D:\\hc--document\\all text\\P8_medical\\thesis_dataset\\use_wav_raw\\634426422\\1979342870.wav	1	5	[1.7247169017791748, 1.908663272857666, 1.3653939962387085, 1.4977502822875977, 0.8806585669517517, 2.5585219860076904]	yl	1	5
1418	1418	1677	general	cy_689565223_2630394924.wav	D:\\hc--document\\all text\\P8_medical\\thesis_dataset\\use_wav_raw\\689565223\\2630394924.wav	1	0	[2.531040668487549, 0.7883097529411316, 1.2389708757400513, 2.030360221862793, 2.6478865146636963, 1.0377271175384521]	rouhe	0	4
1419	1419	1499	wz	dx_91860961_31174254.wav	D:\\hc--document\\all text\\P8_medical\\thesis_dataset\\use_wav_raw\\91860961\\31174254.wav	1	3	[2.0960335731506348, 0.9955039024353027, 1.1552705764770508, 1.8750298023223877, 1.6526079177856445, 1.726874828338623]	general	0	0
1420	1420	84	rouhe	dx_82027839_31294599.wav	D:\\hc--document\\all text\\P8_medical\\thesis_dataset\\use_wav_raw\\82027839\\31294599.wav	1	4	[2.392359733581543, 0.8143261075019836, 0.9496906995773315, 2.475473403930664, 2.0693745613098145, 1.880702018737793]	wz	0	3
1421	1421	928	general	cy_717931294_3242096132.wav	D:\\hc--document\\all text\\P8_medical\\thesis_dataset\\use_wav_raw\\717931294\\3242096132.wav	1	0	[2.0311496257781982, 0.991282045841217, 0.8144184947013855, 1.9356780052185059, 1.6388468742370605, 2.1529500484466553]	yl	0	5
1422	1422	1060	general	dx_87155054_26968359.wav	D:\\hc--document\\all text\\P8_medical\\thesis_dataset\\use_wav_raw\\87155054\\26968359.wav	1	0	[2.3319575786590576, 1.8119969367980957, 1.196753740310669, 2.2444448471069336, 1.3751250505447388, 2.329969882965088]	general	1	0
1423	1423	516	yl	cy_675773135_2329419664.wav	D:\\hc--document\\all text\\P8_medical\\thesis_dataset\\use_wav_raw\\675773135\\2329419664.wav	1	5	[1.5497798919677734, 2.046933174133301, 1.8683477640151978, 1.0066779851913452, 0.8240880966186523, 1.903555154800415]	fn	0	1
1424	1424	1528	wz	cy_709959941_3070984045.wav	D:\\hc--document\\all text\\P8_medical\\thesis_dataset\\use_wav_raw\\709959941\\3070984045.wav	1	3	[2.6901891231536865, 0.1614111363887787, 0.766082763671875, 2.0143356323242188, 3.5061018466949463, 1.2788963317871094]	rouhe	0	4
1425	1425	267	fn	cy_686399908_2559109844.wav	D:\\hc--document\\all text\\P8_medical\\thesis_dataset\\use_wav_raw\\686399908\\2559109844.wav	1	1	[1.428829312324524, 2.381721019744873, 2.1283679008483887, 0.5810531377792358, 0.6316807270050049, 1.8869801759719849]	fn	1	1
1426	1426	546	wz	cy_717000735_3220809257.wav	D:\\hc--document\\all text\\P8_medical\\thesis_dataset\\use_wav_raw\\717000735\\3220809257.wav	1	3	[2.195474624633789, 0.3857553005218506, 1.017026662826538, 2.074892044067383, 2.0094757080078125, 1.2074953317642212]	general	0	0
1427	1427	1321	jd	cy_645437524_2036082779.wav	D:\\hc--document\\all text\\P8_medical\\thesis_dataset\\use_wav_raw\\645437524\\2036082779.wav	1	2	[1.951052188873291, 1.645225167274475, 2.0089166164398193, 1.0423929691314697, 1.439311146736145, 1.2372009754180908]	jd	1	2
1428	1428	1167	rouhe	cy_710220182_3078133954.wav	D:\\hc--document\\all text\\P8_medical\\thesis_dataset\\use_wav_raw\\710220182\\3078133954.wav	1	4	[2.513533115386963, 0.0, 0.5751268267631531, 2.028369903564453, 3.204549551010132, 1.2208365201950073]	rouhe	1	4
1429	1429	1073	general	cy_705391464_2975704698.wav	D:\\hc--document\\all text\\P8_medical\\thesis_dataset\\use_wav_raw\\705391464\\2975704698.wav	1	0	[2.088050603866577, 1.644150972366333, 1.230491042137146, 1.987750768661499, 1.1370466947555542, 2.278162717819214]	yl	0	5
1430	1430	853	general	cy_717687295_3237324340.wav	D:\\hc--document\\all text\\P8_medical\\thesis_dataset\\use_wav_raw\\717687295\\3237324340.wav	1	0	[2.4005768299102783, 0.9983263611793518, 0.5766344666481018, 2.363206624984741, 2.1051950454711914, 2.321153163909912]	general	1	0
1431	1431	1003	yl	dx_87486717_25606127.wav	D:\\hc--document\\all text\\P8_medical\\thesis_dataset\\use_wav_raw\\87486717\\25606127.wav	1	5	[1.627374291419983, 1.7454229593276978, 1.2649422883987427, 1.65440034866333, 0.9096248149871826, 2.5379936695098877]	yl	1	5
1432	1432	1407	yl	cy_697278300_2790677352.wav	D:\\hc--document\\all text\\P8_medical\\thesis_dataset\\use_wav_raw\\697278300\\2790677352.wav	1	5	[1.8828305006027222, 1.2687822580337524, 1.2460676431655884, 1.7981045246124268, 1.5641294717788696, 2.0821688175201416]	yl	1	5
1433	1433	1752	yl	dx_49425427_12787238.wav	D:\\hc--document\\all text\\P8_medical\\thesis_dataset\\use_wav_raw\\49425427\\12787238.wav	1	5	[1.682257056236267, 2.0313973426818848, 1.227602481842041, 1.757886528968811, 0.4114355146884918, 2.8549768924713135]	yl	1	5
1434	1434	1072	fn	cy_680498256_2431828282.wav	D:\\hc--document\\all text\\P8_medical\\thesis_dataset\\use_wav_raw\\680498256\\2431828282.wav	1	1	[2.6197509765625, 0.39036238193511963, 0.9417615532875061, 2.4484636783599854, 2.551136016845703, 1.0872749090194702]	general	0	0
1435	1435	1211	rouhe	cy_675009308_2313745292.wav	D:\\hc--document\\all text\\P8_medical\\thesis_dataset\\use_wav_raw\\675009308\\2313745292.wav	1	4	[2.7262027263641357, 0.3426700532436371, 1.1845111846923828, 2.104654550552368, 2.8183658123016357, 0.8002509474754333]	rouhe	1	4
1436	1436	609	fn	cy_722485504_3346865286.wav	D:\\hc--document\\all text\\P8_medical\\thesis_dataset\\use_wav_raw\\722485504\\3346865286.wav	1	1	[1.5165271759033203, 2.0295026302337646, 1.6664472818374634, 1.2809275388717651, 0.35167017579078674, 2.0228371620178223]	fn	1	1
1437	1437	1700	jd	cy_724231126_3385955893.wav	D:\\hc--document\\all text\\P8_medical\\thesis_dataset\\use_wav_raw\\724231126\\3385955893.wav	1	2	[2.561227798461914, 0.8351343870162964, 1.1793068647384644, 2.0725202560424805, 2.1634891033172607, 1.0598766803741455]	general	0	0
1438	1438	1404	general	cy_714505440_3164590099.wav	D:\\hc--document\\all text\\P8_medical\\thesis_dataset\\use_wav_raw\\714505440\\3164590099.wav	1	0	[2.4037604331970215, 1.4944700002670288, 2.117499828338623, 1.6753900051116943, 1.591583251953125, 0.40207549929618835]	general	1	0
1439	1439	514	fn	cy_724148157_3386686884.wav	D:\\hc--document\\all text\\P8_medical\\thesis_dataset\\use_wav_raw\\724148157\\3386686884.wav	1	1	[0.4914003908634186, 3.9680163860321045, 2.9210989475250244, 0.1618533730506897, 0.0, 0.9493013620376587]	fn	1	1
1440	1440	418	jd	cy_203404023_323245628.wav	D:\\hc--document\\all text\\P8_medical\\thesis_dataset\\use_wav_raw\\203404023\\323245628.wav	1	2	[2.1431427001953125, 2.107003927230835, 1.6697708368301392, 1.6620228290557861, 1.2368685007095337, 1.9791892766952515]	general	0	0
1441	1441	251	fn	cy_721836467_3332156781.wav	D:\\hc--document\\all text\\P8_medical\\thesis_dataset\\use_wav_raw\\721836467\\3332156781.wav	1	1	[2.0128509998321533, 1.2362474203109741, 1.336664080619812, 1.8202581405639648, 1.4553664922714233, 1.6388585567474365]	general	0	0
1442	1442	1295	jd	dx_87158921_26990485.wav	D:\\hc--document\\all text\\P8_medical\\thesis_dataset\\use_wav_raw\\87158921\\26990485.wav	1	2	[1.6579257249832153, 1.8587100505828857, 2.1667962074279785, 1.1759806871414185, 1.114721417427063, 0.6918053030967712]	jd	1	2
1443	1443	1665	fn	dx_88795360_27313691.wav	D:\\hc--document\\all text\\P8_medical\\thesis_dataset\\use_wav_raw\\88795360\\27313691.wav	1	1	[1.6671473979949951, 2.196162223815918, 1.669247031211853, 1.3858033418655396, 0.5253633856773376, 2.4321448802948]	yl	0	5
1444	1444	737	fn	cy_675393891_2321892460.wav	D:\\hc--document\\all text\\P8_medical\\thesis_dataset\\use_wav_raw\\675393891\\2321892460.wav	1	1	[1.1864737272262573, 2.5409672260284424, 2.372037410736084, 0.6335386037826538, 0.524445652961731, 0.8990481495857239]	fn	1	1
1445	1445	746	fn	cy_598992925_1791015698.wav	D:\\hc--document\\all text\\P8_medical\\thesis_dataset\\use_wav_raw\\598992925\\1791015698.wav	1	1	[1.9844868183135986, 1.853624701499939, 2.0303795337677, 1.2848587036132812, 0.9713762998580933, 1.4161865711212158]	jd	0	2
1446	1446	592	yl	cy_719719927_3284657637.wav	D:\\hc--document\\all text\\P8_medical\\thesis_dataset\\use_wav_raw\\719719927\\3284657637.wav	1	5	[1.5279117822647095, 1.9368914365768433, 1.4450132846832275, 1.3540136814117432, 0.6045186519622803, 2.222588539123535]	yl	1	5
1447	1447	396	yl	cy_717298657_3228299124.wav	D:\\hc--document\\all text\\P8_medical\\thesis_dataset\\use_wav_raw\\717298657\\3228299124.wav	1	5	[1.4965999126434326, 2.252222776412964, 1.2564313411712646, 1.2848540544509888, 0.4920736253261566, 3.024631977081299]	yl	1	5
1448	1448	785	wz	dx_92379325_32036490.wav	D:\\hc--document\\all text\\P8_medical\\thesis_dataset\\use_wav_raw\\92379325\\32036490.wav	1	3	[1.0141189098358154, 2.489617347717285, 2.3150923252105713, 0.4923056960105896, 0.5833108425140381, 1.1649717092514038]	fn	0	1
1449	1449	83	jd	cy_557355521_1573428749.wav	D:\\hc--document\\all text\\P8_medical\\thesis_dataset\\use_wav_raw\\557355521\\1573428749.wav	1	2	[1.945162057876587, 2.011484384536743, 2.244097948074341, 1.188533067703247, 0.8930495381355286, 1.1622954607009888]	jd	1	2
1450	1450	238	fn	cy_673570337_2283057060.wav	D:\\hc--document\\all text\\P8_medical\\thesis_dataset\\use_wav_raw\\673570337\\2283057060.wav	1	1	[2.095860719680786, 1.5163426399230957, 1.5917516946792603, 1.6918294429779053, 1.434409499168396, 1.7687069177627563]	general	0	0
1451	1451	1615	yl	dx_84099440_28317203.wav	D:\\hc--document\\all text\\P8_medical\\thesis_dataset\\use_wav_raw\\84099440\\28317203.wav	1	5	[1.2867636680603027, 1.5325990915298462, 1.4934006929397583, 1.0587632656097412, 1.1075233221054077, 1.9774404764175415]	yl	1	5
1452	1452	1063	fn	dx_87631107_25821372.wav	D:\\hc--document\\all text\\P8_medical\\thesis_dataset\\use_wav_raw\\87631107\\25821372.wav	1	1	[1.5129948854446411, 2.5591557025909424, 1.6790764331817627, 1.4355521202087402, 0.1561509221792221, 2.4879798889160156]	fn	1	1
1453	1453	1201	general	dx_88053310_26581327.wav	D:\\hc--document\\all text\\P8_medical\\thesis_dataset\\use_wav_raw\\88053310\\26581327.wav	1	0	[1.9559810161590576, 1.228406310081482, 1.8146038055419922, 1.3895187377929688, 1.4740983247756958, 1.0881534814834595]	general	1	0
1454	1454	244	jd	cy_724349077_3392243473.wav	D:\\hc--document\\all text\\P8_medical\\thesis_dataset\\use_wav_raw\\724349077\\3392243473.wav	1	2	[1.6257904767990112, 1.7234160900115967, 1.8377008438110352, 1.0599350929260254, 1.1605678796768188, 1.4919087886810303]	jd	1	2
1455	1455	415	yl	dx_86926710_25707835.wav	D:\\hc--document\\all text\\P8_medical\\thesis_dataset\\use_wav_raw\\86926710\\25707835.wav	1	5	[1.8659939765930176, 1.7197802066802979, 1.290330171585083, 1.5667283535003662, 1.6229593753814697, 2.531012535095215]	yl	1	5
1456	1456	865	wz	cy_715859243_3194480594.wav	D:\\hc--document\\all text\\P8_medical\\thesis_dataset\\use_wav_raw\\715859243\\3194480594.wav	1	3	[2.518795967102051, 1.01948082447052, 1.074708104133606, 2.39707350730896, 1.745190143585205, 1.5756701231002808]	general	0	0
1457	1457	1384	fn	cy_715496123_3185811309.wav	D:\\hc--document\\all text\\P8_medical\\thesis_dataset\\use_wav_raw\\715496123\\3185811309.wav	1	1	[1.7961674928665161, 1.8730182647705078, 1.3666338920593262, 1.7394388914108276, 1.032781720161438, 2.1296722888946533]	yl	0	5
1458	1458	567	rouhe	dx_90885118_30336400.wav	D:\\hc--document\\all text\\P8_medical\\thesis_dataset\\use_wav_raw\\90885118\\30336400.wav	1	4	[2.790417432785034, 0.22872105240821838, 0.568925678730011, 2.766249179840088, 2.561284065246582, 1.3719298839569092]	general	0	0
1459	1459	1656	fn	dx_89810587_28365897.wav	D:\\hc--document\\all text\\P8_medical\\thesis_dataset\\use_wav_raw\\89810587\\28365897.wav	1	1	[1.7846564054489136, 2.5336756706237793, 1.5738329887390137, 1.4346133470535278, 0.7322285771369934, 2.712137460708618]	yl	0	5
1460	1460	349	wz	cy_722924714_3357014872.wav	D:\\hc--document\\all text\\P8_medical\\thesis_dataset\\use_wav_raw\\722924714\\3357014872.wav	1	3	[2.4054017066955566, 1.1503735780715942, 0.7919636964797974, 2.544978380203247, 1.8540699481964111, 2.147690534591675]	wz	1	3
1461	1461	755	jd	cy_597113887_1781371772.wav	D:\\hc--document\\all text\\P8_medical\\thesis_dataset\\use_wav_raw\\597113887\\1781371772.wav	1	2	[2.3246114253997803, 0.5522768497467041, 0.7120206356048584, 2.561150074005127, 1.9317877292633057, 1.7096164226531982]	wz	0	3
1462	1462	190	general	dx_50873365_13247301.wav	D:\\hc--document\\all text\\P8_medical\\thesis_dataset\\use_wav_raw\\50873365\\13247301.wav	1	0	[2.5185117721557617, 1.3587929010391235, 1.6398706436157227, 1.6424845457077026, 2.14092755317688, 1.6221004724502563]	general	1	0
1463	1463	1053	general	cy_707200078_3016017072.wav	D:\\hc--document\\all text\\P8_medical\\thesis_dataset\\use_wav_raw\\707200078\\3016017072.wav	1	0	[2.3090929985046387, 1.01553213596344, 1.6646698713302612, 1.5482515096664429, 2.2168619632720947, 0.8880455493927002]	general	1	0
[truncated: 132 more rows]
