# Supplementary material for: Tone classification of online medical services based on 1DCNN-BiLSTM
Source: PeerJ Comput Sci. 2024 Sep 23;10:e2325. doi: 10.7717/peerj-cs.2325 (PMC11623085; doi:10.7717/peerj-cs.2325)
Supplement: Supplemental Information 5 — To execute the audio code, use this in conjunction with the combined dataset at figshare: Huang, Cheng (2024). Raw Data .zip. figshare. Dataset. https://doi.org/10.6084/m9.figshare.25013849.v2. [file peerj-cs-10-2325-s005.zip › Code/result/data_dropout0.1_new.csv]

	Unnamed: 0	wav_id	new_label	name	file_path_wav	is_validation	label_score	label_predict_list	label_predict_str	auc_right	label_predict_score
0	0	135	yl	cy_693072784_2703029380.wav	D:\hc--document\all text\P8_medical\thesis_dataset\use_wav_raw\693072784\2703029380.wav	0	5	[1.1239092350006104, 0.8808000087738037, 0.7202054262161255, 0.8864597082138062, 0.785724937915802, 0.9354775547981262]	general	0	0
1	1	855	yl	cy_711596104_3104356334.wav	D:\hc--document\all text\P8_medical\thesis_dataset\use_wav_raw\711596104\3104356334.wav	0	5	[0.8741910457611084, 1.230522632598877, 1.103109359741211, 0.38125079870224, 0.3354839086532593, 0.8239213824272156]	fn	0	1
2	2	997	general	cy_681139528_2445938472.wav	D:\hc--document\all text\P8_medical\thesis_dataset\use_wav_raw\681139528\2445938472.wav	0	0	[1.21202552318573, 0.7447417378425598, 0.7294102311134338, 1.0054816007614136, 1.0047751665115356, 0.9118865728378296]	general	1	0
3	3	1676	yl	cy_688002399_2594039738.wav	D:\hc--document\all text\P8_medical\thesis_dataset\use_wav_raw\688002399\2594039738.wav	0	5	[1.0143018960952759, 1.111467719078064, 0.9266595244407654, 0.5141386985778809, 0.3958791196346283, 0.8911713361740112]	fn	0	1
4	4	1176	yl	cy_723236735_3365571087.wav	D:\hc--document\all text\P8_medical\thesis_dataset\use_wav_raw\723236735\3365571087.wav	0	5	[0.8453470468521118, 1.2939858436584473, 1.0655274391174316, 0.394456684589386, 0.4646556079387665, 0.7914518713951111]	fn	0	1
5	5	1286	wz	cy_628170444_1946421452.wav	D:\hc--document\all text\P8_medical\thesis_dataset\use_wav_raw\628170444\1946421452.wav	0	3	[1.30034339427948, 0.5082013010978699, 0.5809327363967896, 1.3279502391815186, 1.2729346752166748, 0.7687806487083435]	wz	1	3
6	6	1179	rouhe	cy_654183249_2083202798.wav	D:\hc--document\all text\P8_medical\thesis_dataset\use_wav_raw\654183249\2083202798.wav	0	4	[1.3187024593353271, 0.5842459797859192, 0.5350516438484192, 1.1711187362670898, 1.2613859176635742, 0.8492425084114075]	general	0	0
7	7	1330	rouhe	cy_720434905_3300773574.wav	D:\hc--document\all text\P8_medical\thesis_dataset\use_wav_raw\720434905\3300773574.wav	0	4	[1.1562482118606567, 0.8810111284255981, 0.7333981394767761, 0.8202250599861145, 0.7899549007415771, 1.000423550605774]	general	0	0
8	8	258	general	cy_670191155_2212282070.wav	D:\hc--document\all text\P8_medical\thesis_dataset\use_wav_raw\670191155\2212282070.wav	0	0	[1.0670650005340576, 1.0418002605438232, 0.9681943655014038, 0.7539965510368347, 0.6809026598930359, 0.8191737532615662]	general	1	0
9	9	663	yl	cy_269729803_506756576.wav	D:\hc--document\all text\P8_medical\thesis_dataset\use_wav_raw\269729803\506756576.wav	0	5	[1.127037763595581, 0.9692723155021667, 0.9549404382705688, 0.859541118144989, 0.7085931897163391, 0.817031979560852]	general	0	0
10	10	1753	wz	cy_676334809_2341234440.wav	D:\hc--document\all text\P8_medical\thesis_dataset\use_wav_raw\676334809\2341234440.wav	0	3	[1.2546056509017944, 0.5656575560569763, 0.49550002813339233, 1.2859126329421997, 1.263946533203125, 0.8312788009643555]	wz	1	3
11	11	226	yl	cy_712337646_3118077561.wav	D:\hc--document\all text\P8_medical\thesis_dataset\use_wav_raw\712337646\3118077561.wav	0	5	[0.8946714401245117, 1.2570701837539673, 0.9821694493293762, 0.4098663032054901, 0.27561238408088684, 0.7692102789878845]	fn	0	1
12	12	1389	yl	cy_675234450_2320484320.wav	D:\hc--document\all text\P8_medical\thesis_dataset\use_wav_raw\675234450\2320484320.wav	0	5	[1.2715576887130737, 0.5295474529266357, 0.4459729790687561, 1.2618460655212402, 1.4046647548675537, 0.8141369819641113]	rouhe	0	4
13	13	1423	general	cy_431457118_1051529742.wav	D:\hc--document\all text\P8_medical\thesis_dataset\use_wav_raw\431457118\1051529742.wav	0	0	[0.8567575216293335, 1.2199829816818237, 1.031173586845398, 0.4127110540866852, 0.4359860420227051, 0.759355366230011]	fn	0	1
14	14	810	fn	cy_700350060_2859166134.wav	D:\hc--document\all text\P8_medical\thesis_dataset\use_wav_raw\700350060\2859166134.wav	0	1	[0.8250716924667358, 1.2999582290649414, 1.0381419658660889, 0.2268597036600113, 0.2610679566860199, 0.7158715724945068]	fn	1	1
15	15	120	jd	cy_686261374_2556720168.wav	D:\hc--document\all text\P8_medical\thesis_dataset\use_wav_raw\686261374\2556720168.wav	0	2	[1.3647526502609253, 0.522909939289093, 0.4510357677936554, 1.308258056640625, 1.3516517877578735, 0.8852941393852234]	general	0	0
16	16	576	jd	cy_723602504_3373152128.wav	D:\hc--document\all text\P8_medical\thesis_dataset\use_wav_raw\723602504\3373152128.wav	0	2	[0.9640095233917236, 1.0825157165527344, 1.0893787145614624, 0.5578381419181824, 0.6153428554534912, 0.8982561826705933]	jd	1	2
17	17	1307	general	cy_714518370_3162736552.wav	D:\hc--document\all text\P8_medical\thesis_dataset\use_wav_raw\714518370\3162736552.wav	0	0	[0.8885387182235718, 1.2769790887832642, 0.9986869096755981, 0.3455181121826172, 0.408531129360199, 0.7888508439064026]	fn	0	1
18	18	1437	rouhe	cy_698334962_2814159004.wav	D:\hc--document\all text\P8_medical\thesis_dataset\use_wav_raw\698334962\2814159004.wav	0	4	[1.2002692222595215, 0.6323387026786804, 0.568939208984375, 1.1736856698989868, 1.340153694152832, 0.8859920501708984]	rouhe	1	4
19	19	1386	wz	cy_569720626_1636013330.wav	D:\hc--document\all text\P8_medical\thesis_dataset\use_wav_raw\569720626\1636013330.wav	0	3	[1.2784535884857178, 0.6599085927009583, 0.6933470964431763, 1.2647812366485596, 1.0536589622497559, 0.8042899966239929]	general	0	0
20	20	1549	yl	dx_87874592_25968384.wav	D:\hc--document\all text\P8_medical\thesis_dataset\use_wav_raw\87874592\25968384.wav	0	5	[1.131790041923523, 0.7122159004211426, 0.6751797795295715, 1.1726998090744019, 1.1016007661819458, 0.7657802104949951]	wz	0	3
21	21	684	rouhe	cy_714321839_3158694010.wav	D:\hc--document\all text\P8_medical\thesis_dataset\use_wav_raw\714321839\3158694010.wav	0	4	[1.1978260278701782, 0.7474837899208069, 0.6339440941810608, 1.0180034637451172, 1.0793713331222534, 1.0086575746536255]	general	0	0
22	22	1114	yl	cy_720843353_3309441095.wav	D:\hc--document\all text\P8_medical\thesis_dataset\use_wav_raw\720843353\3309441095.wav	0	5	[0.8336132764816284, 1.1163747310638428, 0.9895215034484863, 0.6159580945968628, 0.7982430458068848, 0.6872334480285645]	fn	0	1
23	23	839	rouhe	cy_717104407_3223595506.wav	D:\hc--document\all text\P8_medical\thesis_dataset\use_wav_raw\717104407\3223595506.wav	0	4	[1.0505486726760864, 0.5242602229118347, 0.45482760667800903, 1.2004351615905762, 1.5669063329696655, 0.6575144529342651]	rouhe	1	4
24	24	688	wz	cy_724077306_3385956078.wav	D:\hc--document\all text\P8_medical\thesis_dataset\use_wav_raw\724077306\3385956078.wav	0	3	[1.3046358823776245, 0.540958821773529, 0.5199172496795654, 1.2941663265228271, 1.2867144346237183, 0.7905603647232056]	general	0	0
25	25	1722	general	dx_90084018_28578012.wav	D:\hc--document\all text\P8_medical\thesis_dataset\use_wav_raw\90084018\28578012.wav	0	0	[1.1937628984451294, 0.7081090211868286, 0.745884895324707, 1.1433361768722534, 1.0096122026443481, 0.7851163148880005]	general	1	0
26	26	374	rouhe	cy_718130972_3247311838.wav	D:\hc--document\all text\P8_medical\thesis_dataset\use_wav_raw\718130972\3247311838.wav	0	4	[0.9993255138397217, 0.5874117016792297, 0.46034252643585205, 1.2162007093429565, 1.5153381824493408, 0.6791594624519348]	rouhe	1	4
27	27	1756	jd	cy_723346249_3367429027.wav	D:\hc--document\all text\P8_medical\thesis_dataset\use_wav_raw\723346249\3367429027.wav	0	2	[0.7913167476654053, 1.3379768133163452, 1.0309324264526367, 0.2682226598262787, 0.33032265305519104, 0.7254189848899841]	fn	0	1
28	28	1688	yl	cy_633223959_1972272299.wav	D:\hc--document\all text\P8_medical\thesis_dataset\use_wav_raw\633223959\1972272299.wav	0	5	[0.07198071479797363, 0.08389216661453247, 0.0, 0.0, 0.23845072090625763, 1.2044429779052734]	yl	1	5
29	29	1220	general	dx_88789990_27287397.wav	D:\hc--document\all text\P8_medical\thesis_dataset\use_wav_raw\88789990\27287397.wav	0	0	[0.9524539709091187, 1.334715485572815, 1.227962613105774, 0.5624788403511047, 0.3628953695297241, 0.6476730704307556]	fn	0	1
30	30	996	yl	cy_701680154_2888580628.wav	D:\hc--document\all text\P8_medical\thesis_dataset\use_wav_raw\701680154\2888580628.wav	0	5	[1.2309865951538086, 0.7629150152206421, 0.7036685347557068, 0.9347313642501831, 0.8716728091239929, 0.9702903032302856]	general	0	0
31	31	465	wz	cy_715301509_3180300493.wav	D:\hc--document\all text\P8_medical\thesis_dataset\use_wav_raw\715301509\3180300493.wav	0	3	[1.0449845790863037, 0.5549123287200928, 0.44024479389190674, 1.2291074991226196, 1.5224820375442505, 0.667845606803894]	rouhe	0	4
32	32	580	yl	cy_723079489_3360829974.wav	D:\hc--document\all text\P8_medical\thesis_dataset\use_wav_raw\723079489\3360829974.wav	0	5	[1.1156002283096313, 0.7130641937255859, 0.5858498215675354, 1.0290685892105103, 1.2714539766311646, 0.9060373902320862]	rouhe	0	4
33	33	942	fn	dx_90974554_29838328.wav	D:\hc--document\all text\P8_medical\thesis_dataset\use_wav_raw\90974554\29838328.wav	0	1	[0.8581008911132812, 1.3615413904190063, 1.2538425922393799, 0.33750927448272705, 0.2506619989871979, 0.6473552584648132]	fn	1	1
34	34	1581	fn	cy_669817116_2204710056.wav	D:\hc--document\all text\P8_medical\thesis_dataset\use_wav_raw\669817116\2204710056.wav	0	1	[0.9069387912750244, 1.3017772436141968, 1.2477282285690308, 0.4831668436527252, 0.3351351320743561, 0.6322572231292725]	fn	1	1
35	35	423	general	cy_713847610_3148513886.wav	D:\hc--document\all text\P8_medical\thesis_dataset\use_wav_raw\713847610\3148513886.wav	0	0	[1.278247356414795, 0.6509649753570557, 0.5616978406906128, 1.1407073736190796, 1.324986457824707, 0.8337612748146057]	rouhe	0	4
36	36	1254	wz	dx_71543284_20107027.wav	D:\hc--document\all text\P8_medical\thesis_dataset\use_wav_raw\71543284\20107027.wav	0	3	[1.315224289894104, 0.5771477222442627, 0.6478937864303589, 1.2965973615646362, 1.1231679916381836, 0.7803969979286194]	general	0	0
37	37	68	yl	cy_677870844_2374132320.wav	D:\hc--document\all text\P8_medical\thesis_dataset\use_wav_raw\677870844\2374132320.wav	0	5	[1.2106306552886963, 0.6844187378883362, 0.5554526448249817, 1.1627848148345947, 1.2355951070785522, 0.8700171113014221]	rouhe	0	4
38	38	946	general	dx_84114735_28397789.wav	D:\hc--document\all text\P8_medical\thesis_dataset\use_wav_raw\84114735\28397789.wav	0	0	[1.1072335243225098, 1.0628783702850342, 1.0467379093170166, 0.7558614015579224, 0.533608078956604, 0.7365989089012146]	general	1	0
39	39	1266	wz	cy_655490185_2090350646.wav	D:\hc--document\all text\P8_medical\thesis_dataset\use_wav_raw\655490185\2090350646.wav	0	3	[1.2260576486587524, 0.737847089767456, 0.8346495628356934, 1.1029361486434937, 0.8783060908317566, 0.8458170890808105]	general	0	0
40	40	453	general	cy_658376768_2106455681.wav	D:\hc--document\all text\P8_medical\thesis_dataset\use_wav_raw\658376768\2106455681.wav	0	0	[1.125239372253418, 1.0025296211242676, 0.9371034502983093, 0.8424760699272156, 0.7614406943321228, 0.872323751449585]	general	1	0
41	41	1066	general	cy_714134639_3154755463.wav	D:\hc--document\all text\P8_medical\thesis_dataset\use_wav_raw\714134639\3154755463.wav	0	0	[0.9424495697021484, 1.2102775573730469, 0.9920873045921326, 0.5402147769927979, 0.5409928560256958, 0.7376256585121155]	fn	0	1
42	42	1291	jd	cy_677211207_2359856242.wav	D:\hc--document\all text\P8_medical\thesis_dataset\use_wav_raw\677211207\2359856242.wav	0	2	[0.8524743318557739, 1.2957730293273926, 1.1030354499816895, 0.3196474313735962, 0.41982728242874146, 0.7832998037338257]	fn	0	1
43	43	1750	wz	cy_551719617_1546131998.wav	D:\hc--document\all text\P8_medical\thesis_dataset\use_wav_raw\551719617\1546131998.wav	0	3	[1.220486044883728, 0.8292340040206909, 0.9000622630119324, 1.0162662267684937, 0.8157862424850464, 0.8572155237197876]	general	0	0
44	44	1083	rouhe	cy_721373395_3322783460.wav	D:\hc--document\all text\P8_medical\thesis_dataset\use_wav_raw\721373395\3322783460.wav	0	4	[1.1096526384353638, 0.5049317479133606, 0.4339727461338043, 1.2449028491973877, 1.6135188341140747, 0.6813217401504517]	rouhe	1	4
45	45	730	jd	cy_716163233_3200940119.wav	D:\hc--document\all text\P8_medical\thesis_dataset\use_wav_raw\716163233\3200940119.wav	0	2	[0.9435690641403198, 1.2337511777877808, 1.2062971591949463, 0.5727754235267639, 0.40358448028564453, 0.6628105640411377]	fn	0	1
46	46	1244	rouhe	cy_723648250_3374577356.wav	D:\hc--document\all text\P8_medical\thesis_dataset\use_wav_raw\723648250\3374577356.wav	0	4	[1.081423044204712, 0.469081848859787, 0.38827019929885864, 1.281693696975708, 1.684765100479126, 0.6184189319610596]	rouhe	1	4
47	47	1394	yl	cy_723246353_3364002233.wav	D:\hc--document\all text\P8_medical\thesis_dataset\use_wav_raw\723246353\3364002233.wav	0	5	[0.8453452587127686, 1.2448909282684326, 0.9526130557060242, 0.43751975893974304, 0.44004392623901367, 0.7614201307296753]	fn	0	1
48	48	167	yl	cy_692091735_2680963192.wav	D:\hc--document\all text\P8_medical\thesis_dataset\use_wav_raw\692091735\2680963192.wav	0	5	[1.2486673593521118, 0.7047147750854492, 0.7097232937812805, 1.1013925075531006, 0.8940919041633606, 0.9413361549377441]	general	0	0
49	49	867	general	dx_82744302_23552766.wav	D:\hc--document\all text\P8_medical\thesis_dataset\use_wav_raw\82744302\23552766.wav	0	0	[1.1243504285812378, 1.0508631467819214, 0.9765270948410034, 0.8258157968521118, 0.5490220189094543, 0.8092575073242188]	general	1	0
50	50	699	jd	cy_673698592_2285770730.wav	D:\hc--document\all text\P8_medical\thesis_dataset\use_wav_raw\673698592\2285770730.wav	0	2	[0.887824535369873, 1.2865533828735352, 1.1037075519561768, 0.47242411971092224, 0.4057093560695648, 0.6808339953422546]	fn	0	1
51	51	1356	fn	cy_605896469_1826604647.wav	D:\hc--document\all text\P8_medical\thesis_dataset\use_wav_raw\605896469\1826604647.wav	0	1	[0.8195353746414185, 1.3290122747421265, 1.0283970832824707, 0.2695790231227875, 0.3185499906539917, 0.7856631278991699]	fn	1	1
52	52	1775	jd	cy_671859806_2246995004.wav	D:\hc--document\all text\P8_medical\thesis_dataset\use_wav_raw\671859806\2246995004.wav	0	2	[1.2109721899032593, 0.8625969886779785, 0.8013850450515747, 0.9337841272354126, 0.7400904297828674, 0.8929697871208191]	general	0	0
53	53	794	wz	dx_90511412_29409895.wav	D:\hc--document\all text\P8_medical\thesis_dataset\use_wav_raw\90511412\29409895.wav	0	3	[0.9217205047607422, 1.2512547969818115, 1.2348634004592896, 0.5051632523536682, 0.4326306879520416, 0.7143072485923767]	fn	0	1
54	54	1007	fn	cy_717962325_3243417983.wav	D:\hc--document\all text\P8_medical\thesis_dataset\use_wav_raw\717962325\3243417983.wav	0	1	[1.109571933746338, 1.0328749418258667, 0.7975767254829407, 0.731816291809082, 0.6925785541534424, 0.9586569666862488]	general	0	0
55	55	1252	general	cy_688397768_2602596312.wav	D:\hc--document\all text\P8_medical\thesis_dataset\use_wav_raw\688397768\2602596312.wav	0	0	[1.1754539012908936, 0.833368182182312, 0.682206392288208, 0.8850846290588379, 0.8426751494407654, 0.986994743347168]	general	1	0
56	56	262	fn	dx_84735179_24207264.wav	D:\hc--document\all text\P8_medical\thesis_dataset\use_wav_raw\84735179\24207264.wav	0	1	[0.9589138031005859, 1.2484925985336304, 1.179906964302063, 0.6288490295410156, 0.42217832803726196, 0.708751380443573]	fn	1	1
57	57	344	jd	cy_623145049_1917882065.wav	D:\hc--document\all text\P8_medical\thesis_dataset\use_wav_raw\623145049\1917882065.wav	0	2	[0.9301340579986572, 1.353805661201477, 1.1275323629379272, 0.34495845437049866, 0.4041113555431366, 0.7168412804603577]	fn	0	1
58	58	1580	fn	dx_88578349_28079986.wav	D:\hc--document\all text\P8_medical\thesis_dataset\use_wav_raw\88578349\28079986.wav	0	1	[1.1216130256652832, 1.0487792491912842, 1.036280870437622, 0.7395420670509338, 0.502237856388092, 0.7904446721076965]	general	0	0
59	59	171	yl	cy_705306106_2972138630.wav	D:\hc--document\all text\P8_medical\thesis_dataset\use_wav_raw\705306106\2972138630.wav	0	5	[1.2315322160720825, 0.7106156349182129, 0.6163260340690613, 1.1342127323150635, 1.0329878330230713, 0.9343389868736267]	general	0	0
60	60	441	general	cy_696878032_2781841578.wav	D:\hc--document\all text\P8_medical\thesis_dataset\use_wav_raw\696878032\2781841578.wav	0	0	[1.0157424211502075, 1.1494814157485962, 1.170440673828125, 0.5392498970031738, 0.3858904540538788, 0.7096434235572815]	jd	0	2
61	61	493	general	cy_712078370_3113924050.wav	D:\hc--document\all text\P8_medical\thesis_dataset\use_wav_raw\712078370\3113924050.wav	0	0	[1.0390678644180298, 1.2378642559051514, 1.0377250909805298, 0.5114759206771851, 0.5596529841423035, 0.8169057369232178]	fn	0	1
62	62	1253	fn	cy_592952417_1760691791.wav	D:\hc--document\all text\P8_medical\thesis_dataset\use_wav_raw\592952417\1760691791.wav	0	1	[0.9435611963272095, 1.191859245300293, 1.127905011177063, 0.4141900837421417, 0.39215055108070374, 0.8116243481636047]	fn	1	1
63	63	168	yl	cy_718191261_3249346624.wav	D:\hc--document\all text\P8_medical\thesis_dataset\use_wav_raw\718191261\3249346624.wav	0	5	[1.282346248626709, 0.7029581069946289, 0.6716548204421997, 1.0825761556625366, 0.9774252772331238, 0.9970371127128601]	general	0	0
64	64	1650	fn	cy_682380496_2471895068.wav	D:\hc--document\all text\P8_medical\thesis_dataset\use_wav_raw\682380496\2471895068.wav	0	1	[1.178992748260498, 0.8842769265174866, 0.9298580884933472, 0.9417734742164612, 0.6413302421569824, 0.8061869740486145]	general	0	0
65	65	270	jd	cy_647709481_2048262227.wav	D:\hc--document\all text\P8_medical\thesis_dataset\use_wav_raw\647709481\2048262227.wav	0	2	[1.2425369024276733, 0.554534375667572, 0.5415648818016052, 1.3365371227264404, 1.2898175716400146, 0.6685618758201599]	wz	0	3
66	66	460	general	cy_629809978_1955761241.wav	D:\hc--document\all text\P8_medical\thesis_dataset\use_wav_raw\629809978\1955761241.wav	0	0	[1.2328152656555176, 0.5935825705528259, 0.49303820729255676, 1.1888338327407837, 1.2614291906356812, 0.8968368172645569]	rouhe	0	4
67	67	1509	wz	dx_90205634_28717005.wav	D:\hc--document\all text\P8_medical\thesis_dataset\use_wav_raw\90205634\28717005.wav	0	3	[1.2806129455566406, 0.5587995648384094, 0.5862141847610474, 1.3656277656555176, 1.2573456764221191, 0.7082380056381226]	wz	1	3
68	68	1715	general	cy_691764066_2673900344.wav	D:\hc--document\all text\P8_medical\thesis_dataset\use_wav_raw\691764066\2673900344.wav	0	0	[1.3222806453704834, 0.6228301525115967, 0.6339837312698364, 1.1339086294174194, 1.0715603828430176, 0.9426285028457642]	general	1	0
69	69	645	rouhe	cy_722491289_3346568109.wav	D:\hc--document\all text\P8_medical\thesis_dataset\use_wav_raw\722491289\3346568109.wav	0	4	[1.0880396366119385, 0.4678856432437897, 0.4046565592288971, 1.3281636238098145, 1.645210862159729, 0.5961339473724365]	rouhe	1	4
70	70	1433	jd	cy_601915601_1806353276.wav	D:\hc--document\all text\P8_medical\thesis_dataset\use_wav_raw\601915601\1806353276.wav	0	2	[0.8541820049285889, 1.3327934741973877, 1.081769585609436, 0.28900110721588135, 0.37528499960899353, 0.7584024667739868]	fn	0	1
71	71	245	jd	cy_683894657_2505432650.wav	D:\hc--document\all text\P8_medical\thesis_dataset\use_wav_raw\683894657\2505432650.wav	0	2	[1.0064586400985718, 1.0670790672302246, 1.1896016597747803, 0.6075075268745422, 0.41448158025741577, 0.7476927042007446]	jd	1	2
72	72	815	jd	cy_668663850_2181039484.wav	D:\hc--document\all text\P8_medical\thesis_dataset\use_wav_raw\668663850\2181039484.wav	0	2	[1.125455379486084, 1.0617783069610596, 0.8737198710441589, 0.7986142635345459, 0.6676649451255798, 0.9059860706329346]	general	0	0
73	73	1230	jd	cy_684712504_2523338190.wav	D:\hc--document\all text\P8_medical\thesis_dataset\use_wav_raw\684712504\2523338190.wav	0	2	[0.9136600494384766, 1.2860760688781738, 1.0953341722488403, 0.43744373321533203, 0.4835396409034729, 0.7825576066970825]	fn	0	1
74	74	125	yl	cy_684382839_2516085086.wav	D:\hc--document\all text\P8_medical\thesis_dataset\use_wav_raw\684382839\2516085086.wav	0	5	[0.8870217800140381, 1.221938967704773, 1.2202045917510986, 0.48198994994163513, 0.33854082226753235, 0.7090396285057068]	fn	0	1
75	75	1031	fn	cy_700969402_2872911954.wav	D:\hc--document\all text\P8_medical\thesis_dataset\use_wav_raw\700969402\2872911954.wav	0	1	[0.8128753900527954, 1.3148703575134277, 1.0972850322723389, 0.24638719856739044, 0.30002591013908386, 0.6519464254379272]	fn	1	1
76	76	543	rouhe	cy_686165499_2555780486.wav	D:\hc--document\all text\P8_medical\thesis_dataset\use_wav_raw\686165499\2555780486.wav	0	4	[1.3364713191986084, 0.5468887090682983, 0.5588452816009521, 1.1693577766418457, 1.4068853855133057, 0.8799100518226624]	rouhe	1	4
77	77	1355	yl	cy_693122479_2703305850.wav	D:\hc--document\all text\P8_medical\thesis_dataset\use_wav_raw\693122479\2703305850.wav	0	5	[1.2176803350448608, 0.7391893267631531, 0.6288244724273682, 0.9720444083213806, 1.0588105916976929, 0.9830707907676697]	general	0	0
78	78	1226	fn	cy_159576408_217182179.wav	D:\hc--document\all text\P8_medical\thesis_dataset\use_wav_raw\159576408\217182179.wav	0	1	[0.9794210195541382, 1.2815265655517578, 1.219374418258667, 0.5615094900131226, 0.4615608751773834, 0.7389887571334839]	fn	1	1
79	79	1439	fn	cy_559752281_1584945137.wav	D:\hc--document\all text\P8_medical\thesis_dataset\use_wav_raw\559752281\1584945137.wav	0	1	[0.8595974445343018, 1.3874880075454712, 1.16355299949646, 0.2382625788450241, 0.2966219484806061, 0.6227996945381165]	fn	1	1
80	80	1304	general	cy_669020022_2188263930.wav	D:\hc--document\all text\P8_medical\thesis_dataset\use_wav_raw\669020022\2188263930.wav	0	0	[0.8534249067306519, 1.2564735412597656, 1.1311657428741455, 0.30357182025909424, 0.28053018450737, 0.7543917298316956]	fn	0	1
81	81	1059	fn	cy_722907902_3357407674.wav	D:\hc--document\all text\P8_medical\thesis_dataset\use_wav_raw\722907902\3357407674.wav	0	1	[1.1674613952636719, 0.780436635017395, 0.6027559638023376, 1.0818352699279785, 1.0445741415023804, 0.9387590289115906]	general	0	0
82	82	473	general	dx_91093726_30498087.wav	D:\hc--document\all text\P8_medical\thesis_dataset\use_wav_raw\91093726\30498087.wav	0	0	[1.252670168876648, 0.7468437552452087, 0.7896034717559814, 1.1200376749038696, 0.8877106308937073, 0.8398386836051941]	general	1	0
83	83	783	general	cy_679190548_2402694320.wav	D:\hc--document\all text\P8_medical\thesis_dataset\use_wav_raw\679190548\2402694320.wav	0	0	[1.3128193616867065, 0.5915031433105469, 0.6535813808441162, 1.3024441003799438, 1.0628678798675537, 0.7424740791320801]	general	1	0
84	84	1739	yl	cy_701904886_2893583928.wav	D:\hc--document\all text\P8_medical\thesis_dataset\use_wav_raw\701904886\2893583928.wav	0	5	[1.2569377422332764, 0.5464224219322205, 0.49324658513069153, 1.1959545612335205, 1.2779797315597534, 0.8991955518722534]	rouhe	0	4
85	85	539	wz	cy_669475492_2197604482.wav	D:\hc--document\all text\P8_medical\thesis_dataset\use_wav_raw\669475492\2197604482.wav	0	3	[0.8614815473556519, 1.3875292539596558, 1.1351079940795898, 0.32399511337280273, 0.29370978474617004, 0.6411672830581665]	fn	0	1
86	86	113	yl	cy_589631754_1743301268.wav	D:\hc--document\all text\P8_medical\thesis_dataset\use_wav_raw\589631754\1743301268.wav	0	5	[1.101128339767456, 1.005569338798523, 0.926883339881897, 0.6944124698638916, 0.6737019419670105, 0.9281508922576904]	general	0	0
87	87	328	general	dx_91544226_30803032.wav	D:\hc--document\all text\P8_medical\thesis_dataset\use_wav_raw\91544226\30803032.wav	0	0	[1.127662181854248, 0.9821155667304993, 0.9606056809425354, 0.8883634209632874, 0.5771774649620056, 0.7822198271751404]	general	1	0
88	88	1188	general	cy_672270902_2255946676.wav	D:\hc--document\all text\P8_medical\thesis_dataset\use_wav_raw\672270902\2255946676.wav	0	0	[1.0247443914413452, 1.0631080865859985, 1.0306307077407837, 0.5597771406173706, 0.5223770141601562, 0.796411395072937]	fn	0	1
89	89	774	rouhe	cy_724595875_3397252397.wav	D:\hc--document\all text\P8_medical\thesis_dataset\use_wav_raw\724595875\3397252397.wav	0	4	[1.0747781991958618, 0.4560641646385193, 0.4414474070072174, 1.1967682838439941, 1.5985164642333984, 0.7187438607215881]	rouhe	1	4
90	90	804	fn	dx_87163153_24912922.wav	D:\hc--document\all text\P8_medical\thesis_dataset\use_wav_raw\87163153\24912922.wav	0	1	[1.125335693359375, 0.9583019614219666, 0.9379176497459412, 0.8343595862388611, 0.6201658248901367, 0.8597528338432312]	general	0	0
91	91	398	general	cy_715946735_3196417168.wav	D:\hc--document\all text\P8_medical\thesis_dataset\use_wav_raw\715946735\3196417168.wav	0	0	[0.923407793045044, 1.1658594608306885, 0.946360170841217, 0.4806264638900757, 0.44085249304771423, 0.7852930426597595]	fn	0	1
92	92	249	wz	cy_716857047_3217113543.wav	D:\hc--document\all text\P8_medical\thesis_dataset\use_wav_raw\716857047\3217113543.wav	0	3	[1.304969310760498, 0.62166827917099, 0.5998522043228149, 1.1977128982543945, 1.152875304222107, 0.9171132445335388]	general	0	0
93	93	667	wz	dx_92709074_32415960.wav	D:\hc--document\all text\P8_medical\thesis_dataset\use_wav_raw\92709074\32415960.wav	0	3	[1.2457493543624878, 0.6570613384246826, 0.6065901517868042, 1.3120622634887695, 1.224802017211914, 0.7240856885910034]	wz	1	3
94	94	1617	general	cy_700922004_2871846426.wav	D:\hc--document\all text\P8_medical\thesis_dataset\use_wav_raw\700922004\2871846426.wav	0	0	[1.2029883861541748, 0.6932564377784729, 0.7143563628196716, 1.0030062198638916, 1.1347767114639282, 0.8663010001182556]	general	1	0
95	95	1536	jd	cy_714843556_3169988658.wav	D:\hc--document\all text\P8_medical\thesis_dataset\use_wav_raw\714843556\3169988658.wav	0	2	[1.069717526435852, 1.0384422540664673, 1.0506398677825928, 0.7346594929695129, 0.6900706887245178, 0.9100106358528137]	general	0	0
96	96	1170	general	cy_720900895_3310562420.wav	D:\hc--document\all text\P8_medical\thesis_dataset\use_wav_raw\720900895\3310562420.wav	0	0	[1.0000667572021484, 1.0710701942443848, 0.7848638296127319, 0.6159526109695435, 0.5923849940299988, 0.8736609816551208]	fn	0	1
97	97	1153	jd	dx_78671297_22342730.wav	D:\hc--document\all text\P8_medical\thesis_dataset\use_wav_raw\78671297\22342730.wav	0	2	[0.8968938589096069, 1.3254567384719849, 1.1966235637664795, 0.49875926971435547, 0.32765355706214905, 0.6198753714561462]	fn	0	1
98	98	420	wz	cy_723552549_3371714244.wav	D:\hc--document\all text\P8_medical\thesis_dataset\use_wav_raw\723552549\3371714244.wav	0	3	[0.9516581296920776, 1.159226894378662, 1.1809550523757935, 0.6213864088058472, 0.4363909661769867, 0.6587579846382141]	jd	0	2
99	99	1530	jd	dx_78000279_22092514.wav	D:\hc--document\all text\P8_medical\thesis_dataset\use_wav_raw\78000279\22092514.wav	0	2	[1.1955469846725464, 0.7234418988227844, 0.656226634979248, 1.2636165618896484, 1.2087807655334473, 0.7155390977859497]	wz	0	3
100	100	680	wz	cy_719110890_3269564007.wav	D:\hc--document\all text\P8_medical\thesis_dataset\use_wav_raw\719110890\3269564007.wav	0	3	[1.108978271484375, 1.0599926710128784, 0.9744199514389038, 0.7243321537971497, 0.7910079956054688, 0.8909054398536682]	general	0	0
101	101	108	rouhe	cy_722567386_3348512855.wav	D:\hc--document\all text\P8_medical\thesis_dataset\use_wav_raw\722567386\3348512855.wav	0	4	[1.1142123937606812, 0.5243675708770752, 0.45633527636528015, 1.2576420307159424, 1.5629936456680298, 0.6444455981254578]	rouhe	1	4
102	102	1133	rouhe	cy_720943487_3312299800.wav	D:\hc--document\all text\P8_medical\thesis_dataset\use_wav_raw\720943487\3312299800.wav	0	4	[1.2173930406570435, 0.5846507549285889, 0.49037715792655945, 1.2298309803009033, 1.3950694799423218, 0.8545566201210022]	rouhe	1	4
103	103	608	fn	dx_70372640_21407503.wav	D:\hc--document\all text\P8_medical\thesis_dataset\use_wav_raw\70372640\21407503.wav	0	1	[0.8885105848312378, 1.326088547706604, 1.2896488904953003, 0.3474077880382538, 0.27737414836883545, 0.6018092632293701]	fn	1	1
104	104	1408	wz	cy_716668241_3214240045.wav	D:\hc--document\all text\P8_medical\thesis_dataset\use_wav_raw\716668241\3214240045.wav	0	3	[1.2697280645370483, 0.5733707547187805, 0.4241270124912262, 1.290389060974121, 1.3495973348617554, 0.8722007274627686]	rouhe	0	4
105	105	1630	general	dx_90873055_30265906.wav	D:\hc--document\all text\P8_medical\thesis_dataset\use_wav_raw\90873055\30265906.wav	0	0	[1.0285367965698242, 1.1560299396514893, 1.0875682830810547, 0.6551530361175537, 0.3913765549659729, 0.7060608267784119]	fn	0	1
106	106	1728	yl	cy_669798354_2204288714.wav	D:\hc--document\all text\P8_medical\thesis_dataset\use_wav_raw\669798354\2204288714.wav	0	5	[1.0875046253204346, 0.7635605931282043, 0.550938069820404, 0.9978680610656738, 1.083351731300354, 0.9197712540626526]	general	0	0
107	107	598	jd	cy_679305501_2405215566.wav	D:\hc--document\all text\P8_medical\thesis_dataset\use_wav_raw\679305501\2405215566.wav	0	2	[1.3038311004638672, 0.6115368008613586, 0.5662404298782349, 1.2341469526290894, 1.2386671304702759, 0.8556090593338013]	general	0	0
108	108	424	rouhe	cy_716396489_3207067080.wav	D:\hc--document\all text\P8_medical\thesis_dataset\use_wav_raw\716396489\3207067080.wav	0	4	[1.0357447862625122, 1.0862915515899658, 0.9309552311897278, 0.5688101053237915, 0.4629928767681122, 0.8897768259048462]	fn	0	1
109	109	151	yl	cy_684799127_2525209878.wav	D:\hc--document\all text\P8_medical\thesis_dataset\use_wav_raw\684799127\2525209878.wav	0	5	[1.2188864946365356, 0.7271838784217834, 0.6420896053314209, 1.089457631111145, 0.953001856803894, 0.9071893095970154]	general	0	0
110	110	984	yl	cy_721983399_3335074179.wav	D:\hc--document\all text\P8_medical\thesis_dataset\use_wav_raw\721983399\3335074179.wav	0	5	[1.2828290462493896, 0.5936874151229858, 0.4861081540584564, 1.2594897747039795, 1.398168683052063, 0.8392938375473022]	rouhe	0	4
111	111	1642	fn	cy_717886956_3241420872.wav	D:\hc--document\all text\P8_medical\thesis_dataset\use_wav_raw\717886956\3241420872.wav	0	1	[0.9032593965530396, 1.266879677772522, 1.0092087984085083, 0.363935649394989, 0.2282719910144806, 0.7272462844848633]	fn	1	1
112	112	534	wz	cy_711712693_3106120535.wav	D:\hc--document\all text\P8_medical\thesis_dataset\use_wav_raw\711712693\3106120535.wav	0	3	[1.2702744007110596, 0.5860376358032227, 0.42072027921676636, 1.2759519815444946, 1.3891576528549194, 0.8505168557167053]	rouhe	0	4
113	113	1142	rouhe	cy_724416927_3392862186.wav	D:\hc--document\all text\P8_medical\thesis_dataset\use_wav_raw\724416927\3392862186.wav	0	4	[1.3126239776611328, 0.5196232795715332, 0.47877398133277893, 1.2382560968399048, 1.4100925922393799, 0.7738223075866699]	rouhe	1	4
114	114	1202	jd	dx_90866272_30229077.wav	D:\hc--document\all text\P8_medical\thesis_dataset\use_wav_raw\90866272\30229077.wav	0	2	[0.8065626621246338, 1.2648032903671265, 1.156090497970581, 0.40556076169013977, 0.2451203465461731, 0.5688613653182983]	fn	0	1
115	115	1452	jd	dx_92700338_32343617.wav	D:\hc--document\all text\P8_medical\thesis_dataset\use_wav_raw\92700338\32343617.wav	0	2	[0.9521311521530151, 1.2700169086456299, 1.1920242309570312, 0.505720853805542, 0.3875569701194763, 0.6557600498199463]	fn	0	1
116	116	605	fn	dx_72420467_20356513.wav	D:\hc--document\all text\P8_medical\thesis_dataset\use_wav_raw\72420467\20356513.wav	0	1	[0.8335553407669067, 1.3540328741073608, 1.2428998947143555, 0.3073307275772095, 0.17075735330581665, 0.5596248507499695]	fn	1	1
117	117	799	fn	cy_706030040_2989771268.wav	D:\hc--document\all text\P8_medical\thesis_dataset\use_wav_raw\706030040\2989771268.wav	0	1	[1.3015636205673218, 0.5233354568481445, 0.4426572322845459, 1.2877849340438843, 1.451791524887085, 0.7690849900245667]	rouhe	0	4
118	118	79	fn	dx_90263235_29022723.wav	D:\hc--document\all text\P8_medical\thesis_dataset\use_wav_raw\90263235\29022723.wav	0	1	[0.8598523139953613, 1.3412959575653076, 1.224924087524414, 0.43698185682296753, 0.27304011583328247, 0.5852059721946716]	fn	1	1
119	119	320	jd	cy_679268378_2404924422.wav	D:\hc--document\all text\P8_medical\thesis_dataset\use_wav_raw\679268378\2404924422.wav	0	2	[0.8747154474258423, 1.2511320114135742, 1.0281089544296265, 0.36312562227249146, 0.32022160291671753, 0.7381356358528137]	fn	0	1
120	120	1738	wz	dx_82042544_31370382.wav	D:\hc--document\all text\P8_medical\thesis_dataset\use_wav_raw\82042544\31370382.wav	0	3	[1.2909866571426392, 0.6038691401481628, 0.6263471245765686, 1.321232795715332, 1.1823428869247437, 0.7086912393569946]	wz	1	3
121	121	366	general	cy_715941929_3196118840.wav	D:\hc--document\all text\P8_medical\thesis_dataset\use_wav_raw\715941929\3196118840.wav	0	0	[1.2576366662979126, 0.691754162311554, 0.5482015013694763, 1.1108481884002686, 1.1817717552185059, 0.9405179619789124]	general	1	0
122	122	1446	wz	cy_696385644_2771164544.wav	D:\hc--document\all text\P8_medical\thesis_dataset\use_wav_raw\696385644\2771164544.wav	0	3	[1.2355070114135742, 0.5779041051864624, 0.5145823359489441, 1.220268726348877, 1.2340821027755737, 0.830791175365448]	general	0	0
123	123	629	jd	cy_433048113_1057225866.wav	D:\hc--document\all text\P8_medical\thesis_dataset\use_wav_raw\433048113\1057225866.wav	0	2	[0.914322018623352, 1.1774349212646484, 1.067036509513855, 0.4183245599269867, 0.39120587706565857, 0.7310397624969482]	fn	0	1
124	124	529	rouhe	cy_683155751_2488941140.wav	D:\hc--document\all text\P8_medical\thesis_dataset\use_wav_raw\683155751\2488941140.wav	0	4	[0.9463824033737183, 1.1096408367156982, 1.0385020971298218, 0.597588837146759, 0.40112361311912537, 0.7297149896621704]	fn	0	1
125	125	269	wz	dx_91488433_30521091.wav	D:\hc--document\all text\P8_medical\thesis_dataset\use_wav_raw\91488433\30521091.wav	0	3	[1.141076922416687, 0.8873016238212585, 0.9043889045715332, 0.9844987988471985, 0.7655887603759766, 0.8663743138313293]	general	0	0
126	126	1520	fn	cy_599599765_1794223607.wav	D:\hc--document\all text\P8_medical\thesis_dataset\use_wav_raw\599599765\1794223607.wav	0	1	[0.8319301605224609, 1.2986997365951538, 1.2446781396865845, 0.39595603942871094, 0.22349633276462555, 0.6067100167274475]	fn	1	1
127	127	947	general	cy_719883377_3287371967.wav	D:\hc--document\all text\P8_medical\thesis_dataset\use_wav_raw\719883377\3287371967.wav	0	0	[1.1864495277404785, 0.6450139880180359, 0.5087797045707703, 1.0848748683929443, 1.1280412673950195, 1.0143910646438599]	general	1	0
128	128	732	general	dx_91388498_30446666.wav	D:\hc--document\all text\P8_medical\thesis_dataset\use_wav_raw\91388498\30446666.wav	0	0	[0.9589561223983765, 1.255890965461731, 1.198966383934021, 0.5889476537704468, 0.37315645813941956, 0.6209583878517151]	fn	0	1
129	129	96	jd	dx_89105147_27689456.wav	D:\hc--document\all text\P8_medical\thesis_dataset\use_wav_raw\89105147\27689456.wav	0	2	[0.9557607173919678, 1.290291428565979, 1.190653681755066, 0.5508520603179932, 0.3761308789253235, 0.655329704284668]	fn	0	1
130	130	372	fn	dx_88330246_26937835.wav	D:\hc--document\all text\P8_medical\thesis_dataset\use_wav_raw\88330246\26937835.wav	0	1	[1.278942346572876, 0.7645986080169678, 0.8360952734947205, 1.032863736152649, 0.7837607860565186, 0.830158531665802]	general	0	0
131	131	1702	jd	dx_91621656_31083222.wav	D:\hc--document\all text\P8_medical\thesis_dataset\use_wav_raw\91621656\31083222.wav	0	2	[0.8833738565444946, 1.2839112281799316, 1.193763256072998, 0.4859345257282257, 0.30177634954452515, 0.6114538908004761]	fn	0	1
132	132	1494	jd	dx_87140271_26880822.wav	D:\hc--document\all text\P8_medical\thesis_dataset\use_wav_raw\87140271\26880822.wav	0	2	[0.909110426902771, 1.3124210834503174, 1.2129195928573608, 0.4774254262447357, 0.29629072546958923, 0.6312558054924011]	fn	0	1
133	133	789	general	cy_715071536_3176178302.wav	D:\hc--document\all text\P8_medical\thesis_dataset\use_wav_raw\715071536\3176178302.wav	0	0	[1.2691459655761719, 0.5117153525352478, 0.4512211084365845, 1.2037299871444702, 1.3733940124511719, 0.8956401348114014]	rouhe	0	4
134	134	752	general	cy_704379520_2950182458.wav	D:\hc--document\all text\P8_medical\thesis_dataset\use_wav_raw\704379520\2950182458.wav	0	0	[1.1733959913253784, 0.6497365832328796, 0.49824392795562744, 1.1041033267974854, 1.2685809135437012, 0.87095707654953]	rouhe	0	4
135	135	980	rouhe	cy_559125393_1581846356.wav	D:\hc--document\all text\P8_medical\thesis_dataset\use_wav_raw\559125393\1581846356.wav	0	4	[1.1891571283340454, 0.59903883934021, 0.43014243245124817, 1.186452865600586, 1.4039280414581299, 0.8320339918136597]	rouhe	1	4
136	136	1320	jd	cy_556474455_1569020822.wav	D:\hc--document\all text\P8_medical\thesis_dataset\use_wav_raw\556474455\1569020822.wav	0	2	[0.802037239074707, 1.3221572637557983, 1.2247389554977417, 0.3761979937553406, 0.2225179821252823, 0.6071556806564331]	fn	0	1
137	137	925	jd	cy_717537648_3234745256.wav	D:\hc--document\all text\P8_medical\thesis_dataset\use_wav_raw\717537648\3234745256.wav	0	2	[0.9110349416732788, 1.1678630113601685, 0.9064168930053711, 0.4492875635623932, 0.41902750730514526, 0.7862110137939453]	fn	0	1
138	138	1309	jd	cy_680375227_2429116296.wav	D:\hc--document\all text\P8_medical\thesis_dataset\use_wav_raw\680375227\2429116296.wav	0	2	[1.0506541728973389, 1.0600212812423706, 1.1294353008270264, 0.7431420683860779, 0.5574073791503906, 0.7127460241317749]	jd	1	2
139	139	692	fn	dx_91422202_30625046.wav	D:\hc--document\all text\P8_medical\thesis_dataset\use_wav_raw\91422202\30625046.wav	0	1	[0.8546240329742432, 1.3250136375427246, 1.2047184705734253, 0.42390599846839905, 0.2527475357055664, 0.5923742055892944]	fn	1	1
140	140	1653	fn	cy_664247814_2139327542.wav	D:\hc--document\all text\P8_medical\thesis_dataset\use_wav_raw\664247814\2139327542.wav	0	1	[0.8170459270477295, 1.3607882261276245, 1.097373604774475, 0.3907344937324524, 0.3764854371547699, 0.717785120010376]	fn	1	1
141	141	1119	rouhe	cy_721896032_3333327390.wav	D:\hc--document\all text\P8_medical\thesis_dataset\use_wav_raw\721896032\3333327390.wav	0	4	[1.323304295539856, 0.5617007613182068, 0.4664878249168396, 1.267116665840149, 1.3504024744033813, 0.8098991513252258]	rouhe	1	4
142	142	1441	fn	cy_669607669_2200348758.wav	D:\hc--document\all text\P8_medical\thesis_dataset\use_wav_raw\669607669\2200348758.wav	0	1	[0.9497123956680298, 1.2121095657348633, 0.9734411239624023, 0.6033830642700195, 0.5632072687149048, 0.7943593859672546]	fn	1	1
143	143	140	jd	cy_714880402_3171582916.wav	D:\hc--document\all text\P8_medical\thesis_dataset\use_wav_raw\714880402\3171582916.wav	0	2	[1.2795844078063965, 0.6952858567237854, 0.6776242852210999, 1.0770554542541504, 1.1491492986679077, 0.8934928774833679]	general	0	0
144	144	502	wz	cy_681878828_2461495808.wav	D:\hc--document\all text\P8_medical\thesis_dataset\use_wav_raw\681878828\2461495808.wav	0	3	[1.2640724182128906, 0.641887903213501, 0.6929578185081482, 1.231684684753418, 1.0511749982833862, 0.7916359901428223]	general	0	0
145	145	607	general	dx_91808805_30909809.wav	D:\hc--document\all text\P8_medical\thesis_dataset\use_wav_raw\91808805\30909809.wav	0	0	[1.2763158082962036, 0.6229634881019592, 0.6717411875724792, 1.238952398300171, 1.0986276865005493, 0.758061945438385]	general	1	0
146	146	161	fn	cy_701742968_2889944754.wav	D:\hc--document\all text\P8_medical\thesis_dataset\use_wav_raw\701742968\2889944754.wav	0	1	[0.9491145610809326, 1.1683186292648315, 0.9694709181785583, 0.42447203397750854, 0.45562291145324707, 0.7759653329849243]	fn	1	1
147	147	382	jd	cy_670421305_2217106522.wav	D:\hc--document\all text\P8_medical\thesis_dataset\use_wav_raw\670421305\2217106522.wav	0	2	[0.9132416248321533, 1.312064528465271, 1.060194730758667, 0.46337080001831055, 0.4280870258808136, 0.7424224019050598]	fn	0	1
148	148	1227	wz	cy_721117079_3315817477.wav	D:\hc--document\all text\P8_medical\thesis_dataset\use_wav_raw\721117079\3315817477.wav	0	3	[1.2704936265945435, 0.5330457091331482, 0.45048490166664124, 1.215945839881897, 1.3969751596450806, 0.8795472979545593]	rouhe	0	4
149	149	622	rouhe	cy_721414308_3323437362.wav	D:\hc--document\all text\P8_medical\thesis_dataset\use_wav_raw\721414308\3323437362.wav	0	4	[0.9342005252838135, 1.1265532970428467, 0.9513010382652283, 0.4760582745075226, 0.7526151537895203, 0.8234585523605347]	fn	0	1
150	150	717	rouhe	cy_694484586_2731842804.wav	D:\hc--document\all text\P8_medical\thesis_dataset\use_wav_raw\694484586\2731842804.wav	0	4	[1.2607510089874268, 0.6242613792419434, 0.535876452922821, 1.1827493906021118, 1.279154896736145, 0.8552725315093994]	rouhe	1	4
151	151	1068	fn	dx_88068742_26665799.wav	D:\hc--document\all text\P8_medical\thesis_dataset\use_wav_raw\88068742\26665799.wav	0	1	[1.0146516561508179, 1.2838441133499146, 1.1846388578414917, 0.6395270228385925, 0.38101041316986084, 0.679445743560791]	fn	1	1
152	152	1205	jd	dx_84065317_28148820.wav	D:\hc--document\all text\P8_medical\thesis_dataset\use_wav_raw\84065317\28148820.wav	0	2	[0.8618103265762329, 1.3053927421569824, 1.2043637037277222, 0.44252386689186096, 0.27693673968315125, 0.6050592064857483]	fn	0	1
153	153	162	wz	cy_714570004_3164380876.wav	D:\hc--document\all text\P8_medical\thesis_dataset\use_wav_raw\714570004\3164380876.wav	0	3	[1.1655457019805908, 0.7717201709747314, 0.6062939167022705, 1.055158019065857, 0.9624270796775818, 0.9076206088066101]	general	0	0
154	154	1194	fn	cy_675857724_2332009616.wav	D:\hc--document\all text\P8_medical\thesis_dataset\use_wav_raw\675857724\2332009616.wav	0	1	[0.8747729063034058, 1.3533741235733032, 1.1210598945617676, 0.3101017475128174, 0.3030608892440796, 0.6826088428497314]	fn	1	1
155	155	1493	rouhe	cy_709149334_3055640752.wav	D:\hc--document\all text\P8_medical\thesis_dataset\use_wav_raw\709149334\3055640752.wav	0	4	[1.2691980600357056, 0.504905104637146, 0.4273109436035156, 1.199684739112854, 1.5377355813980103, 0.8177473545074463]	rouhe	1	4
156	156	1081	fn	cy_716880515_3218770015.wav	D:\hc--document\all text\P8_medical\thesis_dataset\use_wav_raw\716880515\3218770015.wav	0	1	[0.7784456014633179, 1.3298499584197998, 1.0045793056488037, 0.21348726749420166, 0.2895541787147522, 0.7362608313560486]	fn	1	1
157	157	787	general	cy_248722531_445445853.wav	D:\hc--document\all text\P8_medical\thesis_dataset\use_wav_raw\248722531\445445853.wav	0	0	[1.1278764009475708, 1.064569115638733, 1.116357684135437, 0.708346426486969, 0.4207850694656372, 0.7370336651802063]	general	1	0
158	158	1563	rouhe	cy_668388218_2175453376.wav	D:\hc--document\all text\P8_medical\thesis_dataset\use_wav_raw\668388218\2175453376.wav	0	4	[1.224384069442749, 0.6725597381591797, 0.6870418190956116, 1.2409141063690186, 1.1254419088363647, 0.8114233613014221]	wz	0	3
159	159	383	rouhe	dx_90109091_28722860.wav	D:\hc--document\all text\P8_medical\thesis_dataset\use_wav_raw\90109091\28722860.wav	0	4	[1.2230361700057983, 0.6635070443153381, 0.74504554271698, 1.147520661354065, 1.0821105241775513, 0.8096163272857666]	general	0	0
160	160	1151	rouhe	cy_723816946_3378423977.wav	D:\hc--document\all text\P8_medical\thesis_dataset\use_wav_raw\723816946\3378423977.wav	0	4	[0.819840669631958, 1.1489448547363281, 0.9874346852302551, 0.46108943223953247, 0.6566739082336426, 0.6902721524238586]	fn	0	1
161	161	1140	wz	cy_682855461_2482311378.wav	D:\hc--document\all text\P8_medical\thesis_dataset\use_wav_raw\682855461\2482311378.wav	0	3	[1.2619144916534424, 0.6255621314048767, 0.5410022735595703, 1.21115243434906, 1.2913135290145874, 0.872175395488739]	rouhe	0	4
162	162	1157	fn	cy_602849955_1811015183.wav	D:\hc--document\all text\P8_medical\thesis_dataset\use_wav_raw\602849955\1811015183.wav	0	1	[0.8683178424835205, 1.2405625581741333, 1.2023001909255981, 0.417826771736145, 0.2690996527671814, 0.65141761302948]	fn	1	1
163	163	1758	wz	cy_615087885_1875029234.wav	D:\hc--document\all text\P8_medical\thesis_dataset\use_wav_raw\615087885\1875029234.wav	0	3	[1.0707862377166748, 0.9816379547119141, 1.1110948324203491, 0.721570611000061, 0.48842358589172363, 0.7805392742156982]	jd	0	2
164	164	697	wz	cy_720360068_3299712291.wav	D:\hc--document\all text\P8_medical\thesis_dataset\use_wav_raw\720360068\3299712291.wav	0	3	[1.1401618719100952, 0.7016683220863342, 0.46316713094711304, 1.0970935821533203, 1.3211835622787476, 0.924193263053894]	rouhe	0	4
165	165	447	jd	cy_681723162_2458061526.wav	D:\hc--document\all text\P8_medical\thesis_dataset\use_wav_raw\681723162\2458061526.wav	0	2	[0.9200626611709595, 1.2494300603866577, 1.0339938402175903, 0.502211332321167, 0.3568522036075592, 0.7057719230651855]	fn	0	1
166	166	1369	wz	cy_700666166_2866265612.wav	D:\hc--document\all text\P8_medical\thesis_dataset\use_wav_raw\700666166\2866265612.wav	0	3	[1.2522964477539062, 0.49559104442596436, 0.4034947454929352, 1.236606240272522, 1.3435810804367065, 0.8663917183876038]	rouhe	0	4
167	167	1705	general	dx_88717755_27395124.wav	D:\hc--document\all text\P8_medical\thesis_dataset\use_wav_raw\88717755\27395124.wav	0	0	[1.2350742816925049, 0.7694586515426636, 0.8691651821136475, 1.011147141456604, 0.7647414207458496, 0.7429535984992981]	general	1	0
168	168	1576	jd	cy_690695634_2652282074.wav	D:\hc--document\all text\P8_medical\thesis_dataset\use_wav_raw\690695634\2652282074.wav	0	2	[0.8693298101425171, 1.3105945587158203, 1.0807479619979858, 0.3353605270385742, 0.31949949264526367, 0.6844455003738403]	fn	0	1
169	169	353	jd	dx_90654848_29711141.wav	D:\hc--document\all text\P8_medical\thesis_dataset\use_wav_raw\90654848\29711141.wav	0	2	[0.9795160293579102, 1.1885520219802856, 1.1787222623825073, 0.632858395576477, 0.4362908899784088, 0.6837546229362488]	fn	0	1
170	170	397	jd	cy_682137714_2466628016.wav	D:\hc--document\all text\P8_medical\thesis_dataset\use_wav_raw\682137714\2466628016.wav	0	2	[0.9934630393981934, 1.2193325757980347, 1.0845565795898438, 0.5475676655769348, 0.5140049457550049, 0.820896565914154]	fn	0	1
171	171	1564	general	cy_723758551_3376927259.wav	D:\hc--document\all text\P8_medical\thesis_dataset\use_wav_raw\723758551\3376927259.wav	0	0	[1.245133399963379, 0.6894998550415039, 0.6046893000602722, 1.0875041484832764, 1.0923787355422974, 0.9141520857810974]	general	1	0
172	172	797	general	dx_90091090_28617174.wav	D:\hc--document\all text\P8_medical\thesis_dataset\use_wav_raw\90091090\28617174.wav	0	0	[1.264754295349121, 0.6935790181159973, 0.7243650555610657, 1.2333422899246216, 1.0049259662628174, 0.7838584780693054]	general	1	0
173	173	1534	general	dx_90412064_29494937.wav	D:\hc--document\all text\P8_medical\thesis_dataset\use_wav_raw\90412064\29494937.wav	0	0	[1.199100375175476, 0.9081799983978271, 0.9073088765144348, 0.9700458645820618, 0.6477922797203064, 0.8157488703727722]	general	1	0
174	174	1569	general	cy_716720574_3215800305.wav	D:\hc--document\all text\P8_medical\thesis_dataset\use_wav_raw\716720574\3215800305.wav	0	0	[1.0837736129760742, 0.9575517177581787, 0.8795697689056396, 0.6866737604141235, 0.8502570986747742, 0.9658237099647522]	general	1	0
175	175	1362	wz	cy_444410695_1098429480.wav	D:\hc--document\all text\P8_medical\thesis_dataset\use_wav_raw\444410695\1098429480.wav	0	3	[1.2607433795928955, 0.6200280785560608, 0.5568414330482483, 1.1179810762405396, 1.2443515062332153, 0.9294261336326599]	general	0	0
176	176	1088	wz	cy_677628372_2368903892.wav	D:\hc--document\all text\P8_medical\thesis_dataset\use_wav_raw\677628372\2368903892.wav	0	3	[1.2689214944839478, 0.6664332151412964, 0.5529161095619202, 1.2081384658813477, 1.3177828788757324, 0.8807328939437866]	rouhe	0	4
177	177	414	general	cy_694395526_2730056928.wav	D:\hc--document\all text\P8_medical\thesis_dataset\use_wav_raw\694395526\2730056928.wav	0	0	[1.2285126447677612, 0.6692430973052979, 0.49898332357406616, 1.1972063779830933, 1.4096643924713135, 0.8537830710411072]	rouhe	0	4
178	178	1357	fn	cy_651708503_2069532191.wav	D:\hc--document\all text\P8_medical\thesis_dataset\use_wav_raw\651708503\2069532191.wav	0	1	[0.9317256212234497, 1.3415987491607666, 1.2213760614395142, 0.4703385531902313, 0.2942919135093689, 0.6076576113700867]	fn	1	1
179	179	1745	rouhe	cy_676533421_2345373356.wav	D:\hc--document\all text\P8_medical\thesis_dataset\use_wav_raw\676533421\2345373356.wav	0	4	[1.2167277336120605, 0.649360179901123, 0.658301591873169, 1.22429621219635, 1.1880840063095093, 0.792838990688324]	wz	0	3
180	180	384	yl	dx_61813637_17721953.wav	D:\hc--document\all text\P8_medical\thesis_dataset\use_wav_raw\61813637\17721953.wav	0	5	[1.1851897239685059, 0.804324209690094, 0.8321846723556519, 1.0950968265533447, 0.8032999038696289, 0.7679487466812134]	general	0	0
181	181	1189	yl	cy_679263661_2404301356.wav	D:\hc--document\all text\P8_medical\thesis_dataset\use_wav_raw\679263661\2404301356.wav	0	5	[0.8110983371734619, 1.3329020738601685, 1.2447952032089233, 0.3089057505130768, 0.23746716976165771, 0.5716565847396851]	fn	0	1
182	182	1294	fn	cy_711883544_3109328269.wav	D:\hc--document\all text\P8_medical\thesis_dataset\use_wav_raw\711883544\3109328269.wav	0	1	[0.7357562780380249, 1.3638195991516113, 1.0029942989349365, 0.20163510739803314, 0.2907896935939789, 0.7633143663406372]	fn	1	1
183	183	1460	fn	cy_670086964_2210218968.wav	D:\hc--document\all text\P8_medical\thesis_dataset\use_wav_raw\670086964\2210218968.wav	0	1	[1.0903491973876953, 1.0980030298233032, 1.0667096376419067, 0.6834131479263306, 0.6520620584487915, 0.8127906918525696]	fn	1	1
184	184	354	fn	cy_657066666_2099137499.wav	D:\hc--document\all text\P8_medical\thesis_dataset\use_wav_raw\657066666\2099137499.wav	0	1	[0.8804409503936768, 1.2915822267532349, 1.0349371433258057, 0.4668182134628296, 0.4317989945411682, 0.7636681795120239]	fn	1	1
185	185	355	rouhe	cy_722805386_3354344498.wav	D:\hc--document\all text\P8_medical\thesis_dataset\use_wav_raw\722805386\3354344498.wav	0	4	[1.1780915260314941, 0.8210938572883606, 0.7245850563049316, 0.9232230186462402, 0.9080361127853394, 0.9316356182098389]	general	0	0
186	186	878	jd	cy_723334167_3366469055.wav	D:\hc--document\all text\P8_medical\thesis_dataset\use_wav_raw\723334167\3366469055.wav	0	2	[0.8171621561050415, 1.2500637769699097, 0.9921348094940186, 0.4171442985534668, 0.3708299696445465, 0.7404488921165466]	fn	0	1
187	187	1544	jd	cy_678096592_2379022644.wav	D:\hc--document\all text\P8_medical\thesis_dataset\use_wav_raw\678096592\2379022644.wav	0	2	[1.1605066061019897, 0.8810732960700989, 0.7396275997161865, 0.9017680883407593, 0.822311282157898, 0.942209780216217]	general	0	0
188	188	179	jd	dx_92936190_32373338.wav	D:\hc--document\all text\P8_medical\thesis_dataset\use_wav_raw\92936190\32373338.wav	0	2	[1.1096075773239136, 1.0538690090179443, 1.0224945545196533, 0.7195284366607666, 0.4529007375240326, 0.7211018204689026]	general	0	0
189	189	1571	fn	dx_89573524_28106028.wav	D:\hc--document\all text\P8_medical\thesis_dataset\use_wav_raw\89573524\28106028.wav	0	1	[0.8823068141937256, 1.1586962938308716, 1.0864272117614746, 0.495140939950943, 0.3764987885951996, 0.6988106966018677]	fn	1	1
190	190	1699	wz	cy_698224378_2811666934.wav	D:\hc--document\all text\P8_medical\thesis_dataset\use_wav_raw\698224378\2811666934.wav	0	3	[1.1228816509246826, 0.5104630589485168, 0.40755876898765564, 1.2829289436340332, 1.5675499439239502, 0.6597901582717896]	rouhe	0	4
191	191	705	rouhe	cy_660100677_2116072295.wav	D:\hc--document\all text\P8_medical\thesis_dataset\use_wav_raw\660100677\2116072295.wav	0	4	[1.2616149187088013, 0.5106338262557983, 0.4945327639579773, 1.23738431930542, 1.3696904182434082, 0.8264964818954468]	rouhe	1	4
192	192	550	fn	dx_72660323_20398681.wav	D:\hc--document\all text\P8_medical\thesis_dataset\use_wav_raw\72660323\20398681.wav	0	1	[1.1857935190200806, 0.861649215221405, 0.876099169254303, 1.0142110586166382, 0.7068127393722534, 0.8661292195320129]	general	0	0
193	193	798	fn	cy_681325538_2449998254.wav	D:\hc--document\all text\P8_medical\thesis_dataset\use_wav_raw\681325538\2449998254.wav	0	1	[1.2900142669677734, 0.5761377215385437, 0.4525935649871826, 1.2625617980957031, 1.3978922367095947, 0.8223991394042969]	rouhe	0	4
194	194	1184	fn	dx_86933504_25748939.wav	D:\hc--document\all text\P8_medical\thesis_dataset\use_wav_raw\86933504\25748939.wav	0	1	[0.8754454851150513, 1.2771176099777222, 1.2043718099594116, 0.43418481945991516, 0.2581213414669037, 0.6427090167999268]	fn	1	1
195	195	1328	wz	cy_684201707_2512051766.wav	D:\hc--document\all text\P8_medical\thesis_dataset\use_wav_raw\684201707\2512051766.wav	0	3	[1.2577883005142212, 0.6569404006004333, 0.706107497215271, 1.2430471181869507, 1.0147475004196167, 0.8083562850952148]	general	0	0
196	196	237	wz	cy_684871343_2526811854.wav	D:\hc--document\all text\P8_medical\thesis_dataset\use_wav_raw\684871343\2526811854.wav	0	3	[1.0179390907287598, 1.2197085618972778, 1.1513831615447998, 0.5251185297966003, 0.5609944462776184, 0.8421264886856079]	fn	0	1
197	197	519	wz	cy_712510924_3121640897.wav	D:\hc--document\all text\P8_medical\thesis_dataset\use_wav_raw\712510924\3121640897.wav	0	3	[1.2682362794876099, 0.6370959877967834, 0.5353405475616455, 1.2079617977142334, 1.152362585067749, 0.8724291920661926]	general	0	0
198	198	333	yl	dx_91789934_30779491.wav	D:\hc--document\all text\P8_medical\thesis_dataset\use_wav_raw\91789934\30779491.wav	0	5	[1.030866026878357, 1.1347166299819946, 1.039487600326538, 0.6012975573539734, 0.32948049902915955, 0.6780996322631836]	fn	0	1
199	199	937	rouhe	cy_614247237_1870354565.wav	D:\hc--document\all text\P8_medical\thesis_dataset\use_wav_raw\614247237\1870354565.wav	0	4	[1.30186128616333, 0.5932816863059998, 0.5001952648162842, 1.2477076053619385, 1.309527039527893, 0.8353471159934998]	rouhe	1	4
200	200	1359	rouhe	cy_703630488_2932792126.wav	D:\hc--document\all text\P8_medical\thesis_dataset\use_wav_raw\703630488\2932792126.wav	0	4	[1.2777092456817627, 0.4908788800239563, 0.4070543050765991, 1.2312462329864502, 1.4427711963653564, 0.8512790203094482]	rouhe	1	4
201	201	511	jd	dx_62798936_17159192.wav	D:\hc--document\all text\P8_medical\thesis_dataset\use_wav_raw\62798936\17159192.wav	0	2	[1.0163674354553223, 1.10183846950531, 1.0346776247024536, 0.6601235866546631, 0.4616605341434479, 0.7553409934043884]	fn	0	1
202	202	1643	general	cy_679641359_2412639716.wav	D:\hc--document\all text\P8_medical\thesis_dataset\use_wav_raw\679641359\2412639716.wav	0	0	[1.2195156812667847, 0.7574772834777832, 0.6944957375526428, 1.013064980506897, 1.1174530982971191, 0.9267210960388184]	general	1	0
203	203	1556	fn	cy_712140011_3114357306.wav	D:\hc--document\all text\P8_medical\thesis_dataset\use_wav_raw\712140011\3114357306.wav	0	1	[0.9687578678131104, 1.0176515579223633, 0.8109396696090698, 0.47848519682884216, 0.4637407064437866, 0.8821731209754944]	fn	1	1
204	204	385	wz	cy_654360945_2087360213.wav	D:\hc--document\all text\P8_medical\thesis_dataset\use_wav_raw\654360945\2087360213.wav	0	3	[1.2436699867248535, 0.6871441602706909, 0.686495840549469, 1.001839280128479, 1.0264214277267456, 0.962949275970459]	general	0	0
205	205	1045	general	cy_703535914_2931337308.wav	D:\hc--document\all text\P8_medical\thesis_dataset\use_wav_raw\703535914\2931337308.wav	0	0	[1.1906492710113525, 0.9203330874443054, 0.8370019197463989, 0.840503990650177, 0.6402782201766968, 0.9706200361251831]	general	1	0
206	206	777	wz	cy_714071784_3152837321.wav	D:\hc--document\all text\P8_medical\thesis_dataset\use_wav_raw\714071784\3152837321.wav	0	3	[1.2935066223144531, 0.5211211442947388, 0.44962936639785767, 1.2103242874145508, 1.4188549518585205, 0.9248276948928833]	rouhe	0	4
207	207	1121	general	cy_680917326_2441094002.wav	D:\hc--document\all text\P8_medical\thesis_dataset\use_wav_raw\680917326\2441094002.wav	0	0	[1.164738655090332, 0.8617424368858337, 0.8283236622810364, 0.8885020017623901, 0.8083481788635254, 0.9800785183906555]	general	1	0
208	208	1568	yl	cy_553189053_1553192969.wav	D:\hc--document\all text\P8_medical\thesis_dataset\use_wav_raw\553189053\1553192969.wav	0	5	[0.9864399433135986, 1.1028225421905518, 1.0170230865478516, 0.6227736473083496, 0.6866745352745056, 0.9117162823677063]	fn	0	1
209	209	1485	yl	cy_702469218_2905935704.wav	D:\hc--document\all text\P8_medical\thesis_dataset\use_wav_raw\702469218\2905935704.wav	0	5	[1.1015487909317017, 0.8368861079216003, 0.599612832069397, 0.9258546233177185, 0.971775472164154, 0.9946326017379761]	general	0	0
210	210	896	yl	cy_679815270_2416495694.wav	D:\hc--document\all text\P8_medical\thesis_dataset\use_wav_raw\679815270\2416495694.wav	0	5	[1.0606220960617065, 0.9164738059043884, 0.9364338517189026, 0.7989773154258728, 0.5344014167785645, 0.799675464630127]	general	0	0
211	211	968	rouhe	cy_633692116_1974902246.wav	D:\hc--document\all text\P8_medical\thesis_dataset\use_wav_raw\633692116\1974902246.wav	0	4	[1.1661666631698608, 0.8998907804489136, 0.785968005657196, 0.932925283908844, 0.7658175826072693, 0.984105110168457]	general	0	0
212	212	870	fn	cy_724191805_3387662675.wav	D:\hc--document\all text\P8_medical\thesis_dataset\use_wav_raw\724191805\3387662675.wav	0	1	[1.1943674087524414, 0.7971159815788269, 0.7294667363166809, 0.8945363759994507, 0.9137701392173767, 0.9417707920074463]	general	0	0
213	213	305	general	cy_684673063_2522586172.wav	D:\hc--document\all text\P8_medical\thesis_dataset\use_wav_raw\684673063\2522586172.wav	0	0	[1.2785396575927734, 0.6052173376083374, 0.5676326751708984, 1.212939739227295, 1.248560905456543, 0.8791210055351257]	general	1	0
214	214	1156	yl	dx_91263415_30182852.wav	D:\hc--document\all text\P8_medical\thesis_dataset\use_wav_raw\91263415\30182852.wav	0	5	[1.1416770219802856, 0.89960777759552, 0.9000551700592041, 0.9331083297729492, 0.6454075574874878, 0.7938960194587708]	general	0	0
215	215	164	fn	dx_84077211_28199438.wav	D:\hc--document\all text\P8_medical\thesis_dataset\use_wav_raw\84077211\28199438.wav	0	1	[0.914848804473877, 1.276680827140808, 1.1753177642822266, 0.4632742404937744, 0.25077924132347107, 0.6009042263031006]	fn	1	1
216	216	1761	general	dx_92182539_31496260.wav	D:\hc--document\all text\P8_medical\thesis_dataset\use_wav_raw\92182539\31496260.wav	0	0	[1.2222403287887573, 0.69034743309021, 0.8857159614562988, 0.9872709512710571, 0.9367873668670654, 0.744801938533783]	general	1	0
217	217	381	wz	cy_696249556_2768928014.wav	D:\hc--document\all text\P8_medical\thesis_dataset\use_wav_raw\696249556\2768928014.wav	0	3	[1.3102439641952515, 0.5633015632629395, 0.5695949196815491, 1.2564691305160522, 1.1436346769332886, 0.8964213728904724]	general	0	0
218	218	842	jd	cy_674567771_2304261874.wav	D:\hc--document\all text\P8_medical\thesis_dataset\use_wav_raw\674567771\2304261874.wav	0	2	[0.833654522895813, 1.3510613441467285, 1.0780853033065796, 0.3422885239124298, 0.3088048994541168, 0.641127347946167]	fn	0	1
219	219	85	general	cy_671610273_2241801158.wav	D:\hc--document\all text\P8_medical\thesis_dataset\use_wav_raw\671610273\2241801158.wav	0	0	[1.2602514028549194, 0.6815751791000366, 0.7479254603385925, 1.1537095308303833, 1.0385258197784424, 0.7425541281700134]	general	1	0
220	220	301	wz	dx_88164185_28089482.wav	D:\hc--document\all text\P8_medical\thesis_dataset\use_wav_raw\88164185\28089482.wav	0	3	[1.225762963294983, 0.6558018922805786, 0.7125832438468933, 1.1093493700027466, 0.9279876947402954, 0.7508959770202637]	general	0	0
221	221	694	wz	dx_90887975_30374429.wav	D:\hc--document\all text\P8_medical\thesis_dataset\use_wav_raw\90887975\30374429.wav	0	3	[1.1406168937683105, 0.8479666709899902, 0.8619979619979858, 0.9984574317932129, 0.8530821204185486, 0.8704067468643188]	general	0	0
222	222	1689	jd	dx_42783006_10913746.wav	D:\hc--document\all text\P8_medical\thesis_dataset\use_wav_raw\42783006\10913746.wav	0	2	[1.0599509477615356, 1.035534381866455, 0.9997406601905823, 0.6716102957725525, 0.37477949261665344, 0.696862518787384]	general	0	0
223	223	863	yl	cy_691806605_2675031612.wav	D:\hc--document\all text\P8_medical\thesis_dataset\use_wav_raw\691806605\2675031612.wav	0	5	[1.1566418409347534, 0.822254478931427, 0.6952763199806213, 0.9410776495933533, 0.9196035861968994, 0.9753888845443726]	general	0	0
224	224	1421	general	dx_92462249_31819509.wav	D:\hc--document\all text\P8_medical\thesis_dataset\use_wav_raw\92462249\31819509.wav	0	0	[0.8126119375228882, 1.3579740524291992, 1.2117478847503662, 0.36274293065071106, 0.22985543310642242, 0.5821827054023743]	fn	0	1
225	225	1737	jd	cy_724223711_3389579617.wav	D:\hc--document\all text\P8_medical\thesis_dataset\use_wav_raw\724223711\3389579617.wav	0	2	[0.8155527114868164, 1.3248021602630615, 1.0152679681777954, 0.2673715651035309, 0.3051460087299347, 0.7454285621643066]	fn	0	1
226	226	1779	general	dx_90524113_29480546.wav	D:\hc--document\all text\P8_medical\thesis_dataset\use_wav_raw\90524113\29480546.wav	0	0	[1.107804536819458, 0.9742850065231323, 0.9691343903541565, 0.8349102735519409, 0.6058675050735474, 0.8288750052452087]	general	1	0
227	227	1562	general	cy_668900069_2185888476.wav	D:\hc--document\all text\P8_medical\thesis_dataset\use_wav_raw\668900069\2185888476.wav	0	0	[1.2622215747833252, 0.6134153604507446, 0.5576298832893372, 1.1608221530914307, 1.2726643085479736, 0.8954288959503174]	rouhe	0	4
228	228	981	fn	dx_54326928_14435966.wav	D:\hc--document\all text\P8_medical\thesis_dataset\use_wav_raw\54326928\14435966.wav	0	1	[1.2661018371582031, 0.6346286535263062, 0.6606086492538452, 1.2968804836273193, 1.115968108177185, 0.7632438540458679]	wz	0	3
229	229	1014	rouhe	cy_715870668_3194561052.wav	D:\hc--document\all text\P8_medical\thesis_dataset\use_wav_raw\715870668\3194561052.wav	0	4	[1.3034849166870117, 0.6474804282188416, 0.6049298048019409, 1.1063076257705688, 1.22162926197052, 0.9252281785011292]	general	0	0
230	230	1262	yl	dx_87139441_26877361.wav	D:\hc--document\all text\P8_medical\thesis_dataset\use_wav_raw\87139441\26877361.wav	0	5	[0.9872744083404541, 1.1884615421295166, 1.1109716892242432, 0.6706234216690063, 0.3957957625389099, 0.6539950966835022]	fn	0	1
231	231	600	fn	dx_90531699_29524345.wav	D:\hc--document\all text\P8_medical\thesis_dataset\use_wav_raw\90531699\29524345.wav	0	1	[1.0972366333007812, 0.9731640219688416, 1.0299134254455566, 0.831885039806366, 0.4070878028869629, 0.7146714925765991]	general	0	0
232	232	982	jd	cy_724096855_3385753834.wav	D:\hc--document\all text\P8_medical\thesis_dataset\use_wav_raw\724096855\3385753834.wav	0	2	[0.7769719362258911, 1.3114972114562988, 0.9884578585624695, 0.2288757711648941, 0.33499211072921753, 0.7915107011795044]	fn	0	1
233	233	81	fn	dx_48356152_12671926.wav	D:\hc--document\all text\P8_medical\thesis_dataset\use_wav_raw\48356152\12671926.wav	0	1	[0.8437176942825317, 1.303727388381958, 1.2126810550689697, 0.38283589482307434, 0.25950366258621216, 0.625511109828949]	fn	1	1
234	234	532	general	cy_674323954_2299000992.wav	D:\hc--document\all text\P8_medical\thesis_dataset\use_wav_raw\674323954\2299000992.wav	0	0	[1.0258418321609497, 1.1194894313812256, 0.9573748707771301, 0.6931191086769104, 0.7076757550239563, 0.7837784290313721]	fn	0	1
235	235	518	fn	cy_670975327_2228616590.wav	D:\hc--document\all text\P8_medical\thesis_dataset\use_wav_raw\670975327\2228616590.wav	0	1	[0.8263837099075317, 1.248064398765564, 1.1919476985931396, 0.4409235119819641, 0.27165934443473816, 0.6285330057144165]	fn	1	1
236	236	340	jd	dx_81387033_23177790.wav	D:\hc--document\all text\P8_medical\thesis_dataset\use_wav_raw\81387033\23177790.wav	0	2	[0.8766403198242188, 1.2911983728408813, 1.1924893856048584, 0.5652672648429871, 0.31802645325660706, 0.604737401008606]	fn	0	1
237	237	994	fn	cy_717611825_3235293624.wav	D:\hc--document\all text\P8_medical\thesis_dataset\use_wav_raw\717611825\3235293624.wav	0	1	[1.1217950582504272, 1.0132070779800415, 0.82537442445755, 0.6525897979736328, 0.5977402925491333, 0.9078307151794434]	general	0	0
238	238	387	rouhe	dx_90602630_29426643.wav	D:\hc--document\all text\P8_medical\thesis_dataset\use_wav_raw\90602630\29426643.wav	0	4	[1.1768747568130493, 0.7776796221733093, 0.8110095262527466, 1.1074883937835693, 0.9215729832649231, 0.8402894139289856]	general	0	0
239	239	507	rouhe	cy_578868452_1685396744.wav	D:\hc--document\all text\P8_medical\thesis_dataset\use_wav_raw\578868452\1685396744.wav	0	4	[1.196061611175537, 0.7174161672592163, 0.685560941696167, 1.0044012069702148, 1.1225839853286743, 0.9323628544807434]	general	0	0
240	240	499	fn	cy_682250053_2469006508.wav	D:\hc--document\all text\P8_medical\thesis_dataset\use_wav_raw\682250053\2469006508.wav	0	1	[0.9808297157287598, 1.0725526809692383, 1.143507719039917, 0.5733537077903748, 0.4129257798194885, 0.7096043229103088]	jd	0	2
241	241	1663	yl	cy_714649681_3166482216.wav	D:\hc--document\all text\P8_medical\thesis_dataset\use_wav_raw\714649681\3166482216.wav	0	5	[1.3183971643447876, 0.5665262341499329, 0.40657132863998413, 1.27402925491333, 1.3641284704208374, 0.7813822627067566]	rouhe	0	4
242	242	111	general	cy_677459191_2365269458.wav	D:\hc--document\all text\P8_medical\thesis_dataset\use_wav_raw\677459191\2365269458.wav	0	0	[1.2500982284545898, 0.777133584022522, 0.8585495948791504, 1.0220593214035034, 0.8290483951568604, 0.8022812604904175]	general	1	0
243	243	63	yl	cy_692536604_2690848516.wav	D:\hc--document\all text\P8_medical\thesis_dataset\use_wav_raw\692536604\2690848516.wav	0	5	[1.1811410188674927, 0.797737717628479, 0.6385011076927185, 0.9803111553192139, 0.94781893491745, 0.9430396556854248]	general	0	0
244	244	1769	fn	cy_723623232_3374737823.wav	D:\hc--document\all text\P8_medical\thesis_dataset\use_wav_raw\723623232\3374737823.wav	0	1	[0.9181287288665771, 1.0920195579528809, 0.8336856961250305, 0.4568968117237091, 0.4313849210739136, 0.8225672245025635]	fn	1	1
245	245	175	general	cy_231638915_396766914.wav	D:\hc--document\all text\P8_medical\thesis_dataset\use_wav_raw\231638915\396766914.wav	0	0	[0.9177253246307373, 1.3211318254470825, 1.2294975519180298, 0.4589625597000122, 0.3406916856765747, 0.6275765895843506]	fn	0	1
246	246	200	yl	dx_45581028_11690750.wav	D:\hc--document\all text\P8_medical\thesis_dataset\use_wav_raw\45581028\11690750.wav	0	5	[1.1400283575057983, 0.969137966632843, 0.9515286684036255, 0.8685932755470276, 0.5550296902656555, 0.77396160364151]	general	0	0
247	247	821	yl	cy_669782030_2203917866.wav	D:\hc--document\all text\P8_medical\thesis_dataset\use_wav_raw\669782030\2203917866.wav	0	5	[0.9001661539077759, 1.2513742446899414, 1.2038207054138184, 0.468528687953949, 0.29657474160194397, 0.6569584012031555]	fn	0	1
248	248	835	jd	cy_722168333_3339564897.wav	D:\hc--document\all text\P8_medical\thesis_dataset\use_wav_raw\722168333\3339564897.wav	0	2	[0.80311119556427, 1.300464153289795, 1.020293116569519, 0.31872308254241943, 0.33014026284217834, 0.6667894721031189]	fn	0	1
249	249	1159	jd	cy_722007951_3336601462.wav	D:\hc--document\all text\P8_medical\thesis_dataset\use_wav_raw\722007951\3336601462.wav	0	2	[1.0526143312454224, 0.9348771572113037, 0.7390441298484802, 0.808853805065155, 0.7097827196121216, 0.8998323082923889]	general	0	0
250	250	235	general	cy_640797461_2013377105.wav	D:\hc--document\all text\P8_medical\thesis_dataset\use_wav_raw\640797461\2013377105.wav	0	0	[1.1388109922409058, 0.9074699282646179, 0.8111869096755981, 0.9930827617645264, 0.9581871628761292, 0.8149234056472778]	general	1	0
251	251	1038	general	dx_89505854_32243195.wav	D:\hc--document\all text\P8_medical\thesis_dataset\use_wav_raw\89505854\32243195.wav	0	0	[1.2135204076766968, 0.7041528820991516, 0.7617729306221008, 1.127126932144165, 0.9624139070510864, 0.7869487404823303]	general	1	0
252	252	1501	wz	dx_87048170_26355219.wav	D:\hc--document\all text\P8_medical\thesis_dataset\use_wav_raw\87048170\26355219.wav	0	3	[1.2491364479064941, 0.6746953129768372, 0.6562578678131104, 1.2609312534332275, 1.119887351989746, 0.7539933323860168]	wz	1	3
253	253	1288	fn	cy_720202026_3295439297.wav	D:\hc--document\all text\P8_medical\thesis_dataset\use_wav_raw\720202026\3295439297.wav	0	1	[1.1231414079666138, 0.9481590986251831, 0.7774589657783508, 0.851544201374054, 0.6523793339729309, 0.9299299716949463]	general	0	0
254	254	935	general	dx_90857370_29846242.wav	D:\hc--document\all text\P8_medical\thesis_dataset\use_wav_raw\90857370\29846242.wav	0	0	[1.2195851802825928, 0.8122608065605164, 0.8174861669540405, 1.081276535987854, 0.8416686058044434, 0.8342162370681763]	general	1	0
255	255	109	jd	dx_84002155_30493501.wav	D:\hc--document\all text\P8_medical\thesis_dataset\use_wav_raw\84002155\30493501.wav	0	2	[1.2613643407821655, 0.6170552372932434, 0.6242876052856445, 1.3090914487838745, 1.166319727897644, 0.7419398427009583]	wz	0	3
256	256	154	general	cy_178002072_263063240.wav	D:\hc--document\all text\P8_medical\thesis_dataset\use_wav_raw\178002072\263063240.wav	0	0	[1.308470606803894, 0.7106227278709412, 0.8034514784812927, 1.0898947715759277, 0.9187876582145691, 0.7936421632766724]	general	1	0
257	257	1592	fn	cy_709863616_3069958162.wav	D:\hc--document\all text\P8_medical\thesis_dataset\use_wav_raw\709863616\3069958162.wav	0	1	[1.1505494117736816, 0.9564764499664307, 0.8356941938400269, 0.8454558849334717, 0.7497820258140564, 0.9101061224937439]	general	0	0
258	258	1492	fn	cy_719729442_3284966700.wav	D:\hc--document\all text\P8_medical\thesis_dataset\use_wav_raw\719729442\3284966700.wav	0	1	[0.9699208736419678, 1.157883644104004, 1.067715048789978, 0.5594969391822815, 0.3812964856624603, 0.8104135394096375]	fn	1	1
259	259	1034	rouhe	dx_89688608_29283668.wav	D:\hc--document\all text\P8_medical\thesis_dataset\use_wav_raw\89688608\29283668.wav	0	4	[1.300684928894043, 0.5569180846214294, 0.6007312536239624, 1.30824875831604, 1.205244779586792, 0.7188385725021362]	wz	0	3
260	260	1028	fn	dx_84251808_26963257.wav	D:\hc--document\all text\P8_medical\thesis_dataset\use_wav_raw\84251808\26963257.wav	0	1	[0.8747943639755249, 1.3050528764724731, 1.2503002882003784, 0.29433706402778625, 0.2231549620628357, 0.611289381980896]	fn	1	1
261	261	1448	wz	dx_90476239_29205955.wav	D:\hc--document\all text\P8_medical\thesis_dataset\use_wav_raw\90476239\29205955.wav	0	3	[0.870634913444519, 1.362404704093933, 1.2276060581207275, 0.4580886960029602, 0.26828882098197937, 0.5641718506813049]	fn	0	1
262	262	581	fn	cy_638183504_1999456325.wav	D:\hc--document\all text\P8_medical\thesis_dataset\use_wav_raw\638183504\1999456325.wav	0	1	[1.0244957208633423, 1.1252713203430176, 1.1452622413635254, 0.6573933959007263, 0.41442185640335083, 0.7595471143722534]	jd	0	2
263	263	857	rouhe	dx_89256673_31477842.wav	D:\hc--document\all text\P8_medical\thesis_dataset\use_wav_raw\89256673\31477842.wav	0	4	[1.077351450920105, 0.8874109387397766, 0.8968815207481384, 0.9960963726043701, 0.8285677433013916, 0.7761841416358948]	general	0	0
264	264	357	yl	cy_720922051_3312582145.wav	D:\hc--document\all text\P8_medical\thesis_dataset\use_wav_raw\720922051\3312582145.wav	0	5	[0.8973349332809448, 0.8498724699020386, 0.8507866859436035, 0.780933678150177, 1.1413034200668335, 0.754464864730835]	rouhe	0	4
265	265	872	wz	cy_557725682_1575050687.wav	D:\hc--document\all text\P8_medical\thesis_dataset\use_wav_raw\557725682\1575050687.wav	0	3	[0.8582433462142944, 1.3148705959320068, 1.1265517473220825, 0.41219666600227356, 0.4117189645767212, 0.7029722929000854]	fn	0	1
266	266	854	fn	cy_714315642_3158426031.wav	D:\hc--document\all text\P8_medical\thesis_dataset\use_wav_raw\714315642\3158426031.wav	0	1	[0.7863023281097412, 1.3226642608642578, 1.0304012298583984, 0.3002517819404602, 0.32712522149086, 0.6709635257720947]	fn	1	1
267	267	843	fn	cy_679965519_2419859336.wav	D:\hc--document\all text\P8_medical\thesis_dataset\use_wav_raw\679965519\2419859336.wav	0	1	[0.93190598487854, 1.3326586484909058, 1.0780242681503296, 0.4389059245586395, 0.4737599790096283, 0.7888462543487549]	fn	1	1
268	268	1147	wz	cy_167014927_236437646.wav	D:\hc--document\all text\P8_medical\thesis_dataset\use_wav_raw\167014927\236437646.wav	0	3	[1.283246636390686, 0.7005350589752197, 0.7715264558792114, 1.1212387084960938, 0.9434071779251099, 0.7866877317428589]	general	0	0
269	269	325	fn	cy_678157101_2380279658.wav	D:\hc--document\all text\P8_medical\thesis_dataset\use_wav_raw\678157101\2380279658.wav	0	1	[0.8890376091003418, 1.3275820016860962, 1.0490385293960571, 0.4225408136844635, 0.35356828570365906, 0.6932309865951538]	fn	1	1
270	270	1773	yl	dx_89859674_28625320.wav	D:\hc--document\all text\P8_medical\thesis_dataset\use_wav_raw\89859674\28625320.wav	0	5	[1.217690110206604, 0.8391932249069214, 0.897443413734436, 1.013150691986084, 0.846135139465332, 0.8497918844223022]	general	0	0
271	271	496	yl	cy_628762791_1947990233.wav	D:\hc--document\all text\P8_medical\thesis_dataset\use_wav_raw\628762791\1947990233.wav	0	5	[1.1666958332061768, 0.6600182056427002, 0.5191959142684937, 1.1802825927734375, 1.2157111167907715, 0.846400797367096]	rouhe	0	4
272	272	828	wz	cy_687532443_2583756114.wav	D:\hc--document\all text\P8_medical\thesis_dataset\use_wav_raw\687532443\2583756114.wav	0	3	[1.330586314201355, 0.5321577787399292, 0.562598705291748, 1.1304378509521484, 1.304634690284729, 0.9321329593658447]	general	0	0
273	273	604	wz	dx_87010433_26178295.wav	D:\hc--document\all text\P8_medical\thesis_dataset\use_wav_raw\87010433\26178295.wav	0	3	[1.1471017599105835, 0.707982063293457, 0.7224423885345459, 1.1449025869369507, 1.166231632232666, 0.7787573337554932]	rouhe	0	4
274	274	380	rouhe	cy_717330981_3228284513.wav	D:\hc--document\all text\P8_medical\thesis_dataset\use_wav_raw\717330981\3228284513.wav	0	4	[1.066389799118042, 0.5751289129257202, 0.46421998739242554, 1.2105000019073486, 1.5440210103988647, 0.689802348613739]	rouhe	1	4
275	275	1370	wz	cy_722937484_3357845896.wav	D:\hc--document\all text\P8_medical\thesis_dataset\use_wav_raw\722937484\3357845896.wav	0	3	[1.246127724647522, 0.617680549621582, 0.4139484167098999, 1.2511037588119507, 1.3804502487182617, 0.8061513900756836]	rouhe	0	4
276	276	1651	rouhe	cy_711399245_3100341250.wav	D:\hc--document\all text\P8_medical\thesis_dataset\use_wav_raw\711399245\3100341250.wav	0	4	[1.1702686548233032, 0.6900182366371155, 0.5937963724136353, 1.0076478719711304, 1.277813196182251, 0.9428871870040894]	rouhe	1	4
277	277	427	rouhe	cy_714480587_3162254616.wav	D:\hc--document\all text\P8_medical\thesis_dataset\use_wav_raw\714480587\3162254616.wav	0	4	[1.170616626739502, 0.9472782015800476, 0.9012451171875, 0.7660064697265625, 0.6198705434799194, 0.9826217293739319]	general	0	0
278	278	809	fn	cy_676829726_2352892022.wav	D:\hc--document\all text\P8_medical\thesis_dataset\use_wav_raw\676829726\2352892022.wav	0	1	[0.9553616046905518, 1.1455590724945068, 1.1566088199615479, 0.5546479225158691, 0.381043404340744, 0.7335115671157837]	jd	0	2
279	279	625	fn	cy_679263680_2404295116.wav	D:\hc--document\all text\P8_medical\thesis_dataset\use_wav_raw\679263680\2404295116.wav	0	1	[1.1998027563095093, 0.7074444890022278, 0.5949934124946594, 1.092084288597107, 1.0815633535385132, 0.9641876816749573]	general	0	0
280	280	1508	rouhe	cy_668274596_2173061324.wav	D:\hc--document\all text\P8_medical\thesis_dataset\use_wav_raw\668274596\2173061324.wav	0	4	[1.3102070093154907, 0.6577200889587402, 0.5790683031082153, 1.1827934980392456, 1.1620198488235474, 0.9029061794281006]	general	0	0
281	281	1488	fn	cy_671010187_2229322294.wav	D:\hc--document\all text\P8_medical\thesis_dataset\use_wav_raw\671010187\2229322294.wav	0	1	[0.8427591323852539, 1.3283522129058838, 1.1251229047775269, 0.327351450920105, 0.37042170763015747, 0.731227457523346]	fn	1	1
282	282	308	jd	cy_720134895_3293790264.wav	D:\hc--document\all text\P8_medical\thesis_dataset\use_wav_raw\720134895\3293790264.wav	0	2	[0.8809655904769897, 1.3543412685394287, 1.0910700559616089, 0.23438674211502075, 0.38462379574775696, 0.7705538868904114]	fn	0	1
283	283	1247	jd	cy_724418280_3392933683.wav	D:\hc--document\all text\P8_medical\thesis_dataset\use_wav_raw\724418280\3392933683.wav	0	2	[0.7832827568054199, 1.2837237119674683, 0.9909703731536865, 0.22681206464767456, 0.3677627742290497, 0.8146971464157104]	fn	0	1
284	284	691	jd	cy_674296546_2298440810.wav	D:\hc--document\all text\P8_medical\thesis_dataset\use_wav_raw\674296546\2298440810.wav	0	2	[1.0154995918273926, 1.1270116567611694, 1.028630018234253, 0.6548464894294739, 0.5506953597068787, 0.8039302825927734]	fn	0	1
285	285	148	yl	dx_92496854_31971537.wav	D:\hc--document\all text\P8_medical\thesis_dataset\use_wav_raw\92496854\31971537.wav	0	5	[0.9190326929092407, 1.2830536365509033, 1.1760913133621216, 0.5807884931564331, 0.38458001613616943, 0.6362276077270508]	fn	0	1
286	286	838	rouhe	cy_682776396_2480656528.wav	D:\hc--document\all text\P8_medical\thesis_dataset\use_wav_raw\682776396\2480656528.wav	0	4	[0.8669971227645874, 1.1884844303131104, 1.128846526145935, 0.4503328800201416, 0.27832093834877014, 0.6222789883613586]	fn	0	1
287	287	1144	rouhe	cy_724337314_3391415371.wav	D:\hc--document\all text\P8_medical\thesis_dataset\use_wav_raw\724337314\3391415371.wav	0	4	[1.3057388067245483, 0.5407572388648987, 0.45741838216781616, 1.3218200206756592, 1.3624299764633179, 0.7738596796989441]	rouhe	1	4
288	288	958	general	cy_684210998_2512301356.wav	D:\hc--document\all text\P8_medical\thesis_dataset\use_wav_raw\684210998\2512301356.wav	0	0	[1.270031213760376, 0.709365725517273, 0.7437026500701904, 1.1768747568130493, 0.941963255405426, 0.834158182144165]	general	1	0
289	289	1164	jd	cy_719319967_3274458337.wav	D:\hc--document\all text\P8_medical\thesis_dataset\use_wav_raw\719319967\3274458337.wav	0	2	[0.8712494373321533, 1.3801674842834473, 1.2431305646896362, 0.43023431301116943, 0.3025864064693451, 0.5936129093170166]	fn	0	1
290	290	1353	fn	dx_89119199_27767943.wav	D:\hc--document\all text\P8_medical\thesis_dataset\use_wav_raw\89119199\27767943.wav	0	1	[0.8864431381225586, 1.3519054651260376, 1.2170413732528687, 0.4107101261615753, 0.2741970121860504, 0.5974313020706177]	fn	1	1
291	291	1032	fn	cy_675784808_2329833612.wav	D:\hc--document\all text\P8_medical\thesis_dataset\use_wav_raw\675784808\2329833612.wav	0	1	[0.8626958131790161, 1.2973434925079346, 1.1032779216766357, 0.4670163691043854, 0.398175448179245, 0.7390983700752258]	fn	1	1
292	292	768	wz	cy_684346641_2515340536.wav	D:\hc--document\all text\P8_medical\thesis_dataset\use_wav_raw\684346641\2515340536.wav	0	3	[1.2767791748046875, 0.642560601234436, 0.6459265351295471, 1.1702193021774292, 1.051573634147644, 0.8795331120491028]	general	0	0
293	293	1740	fn	cy_557354795_1573266251.wav	D:\hc--document\all text\P8_medical\thesis_dataset\use_wav_raw\557354795\1573266251.wav	0	1	[0.8045303821563721, 1.370840072631836, 1.112161636352539, 0.2929941415786743, 0.2965874969959259, 0.627292275428772]	fn	1	1
294	294	595	general	cy_717083340_3223857401.wav	D:\hc--document\all text\P8_medical\thesis_dataset\use_wav_raw\717083340\3223857401.wav	0	0	[0.8292503356933594, 1.338088035583496, 1.028922438621521, 0.3325338065624237, 0.3256281316280365, 0.6927204728126526]	fn	0	1
295	295	1669	rouhe	cy_718792605_3262834370.wav	D:\hc--document\all text\P8_medical\thesis_dataset\use_wav_raw\718792605\3262834370.wav	0	4	[1.1516350507736206, 0.5133764147758484, 0.4865909814834595, 1.2082496881484985, 1.5239840745925903, 0.6683841943740845]	rouhe	1	4
296	296	1518	fn	cy_683374276_2495081380.wav	D:\hc--document\all text\P8_medical\thesis_dataset\use_wav_raw\683374276\2495081380.wav	0	1	[1.15477454662323, 0.9233450889587402, 0.7880419492721558, 0.9279541373252869, 0.8784419894218445, 0.9774407744407654]	general	0	0
297	297	788	rouhe	cy_716901975_3220117556.wav	D:\hc--document\all text\P8_medical\thesis_dataset\use_wav_raw\716901975\3220117556.wav	0	4	[1.281955599784851, 0.5885947346687317, 0.5224653482437134, 1.2111666202545166, 1.320906639099121, 0.8677563071250916]	rouhe	1	4
298	298	525	rouhe	cy_718109112_3247782714.wav	D:\hc--document\all text\P8_medical\thesis_dataset\use_wav_raw\718109112\3247782714.wav	0	4	[1.0628876686096191, 0.6274552941322327, 0.5499117374420166, 1.1463141441345215, 1.4314719438552856, 0.7389727234840393]	rouhe	1	4
299	299	1566	rouhe	cy_678973671_2397938898.wav	D:\hc--document\all text\P8_medical\thesis_dataset\use_wav_raw\678973671\2397938898.wav	0	4	[1.1209814548492432, 0.9747052192687988, 0.8380540609359741, 0.7976798415184021, 0.6698682308197021, 0.883297860622406]	general	0	0
300	300	260	rouhe	cy_569701410_1635925481.wav	D:\hc--document\all text\P8_medical\thesis_dataset\use_wav_raw\569701410\1635925481.wav	0	4	[1.295055627822876, 0.5615193247795105, 0.5992932319641113, 1.3002394437789917, 1.202364206314087, 0.7197075486183167]	wz	0	3
301	301	1455	rouhe	cy_705589852_2980479842.wav	D:\hc--document\all text\P8_medical\thesis_dataset\use_wav_raw\705589852\2980479842.wav	0	4	[1.272056221961975, 0.5201164484024048, 0.4663047790527344, 1.1659624576568604, 1.453276515007019, 0.8625476956367493]	rouhe	1	4
302	302	1554	general	dx_90981972_29887152.wav	D:\hc--document\all text\P8_medical\thesis_dataset\use_wav_raw\90981972\29887152.wav	0	0	[1.2448034286499023, 0.6607304215431213, 0.6615921258926392, 1.2333905696868896, 1.1506450176239014, 0.7701101303100586]	general	1	0
303	303	1714	yl	dx_90703386_29687526.wav	D:\hc--document\all text\P8_medical\thesis_dataset\use_wav_raw\90703386\29687526.wav	0	5	[1.0604345798492432, 1.0717570781707764, 1.0325554609298706, 0.747879147529602, 0.4663947820663452, 0.7535610795021057]	fn	0	1
304	304	662	jd	cy_9823952_8902461.wav	D:\hc--document\all text\P8_medical\thesis_dataset\use_wav_raw\9823952\8902461.wav	0	2	[0.9103649854660034, 1.3469961881637573, 1.079393982887268, 0.4259551465511322, 0.38307151198387146, 0.7182230353355408]	fn	0	1
305	305	1082	wz	cy_720824072_3309509147.wav	D:\hc--document\all text\P8_medical\thesis_dataset\use_wav_raw\720824072\3309509147.wav	0	3	[1.1607011556625366, 0.6065298318862915, 0.4023118019104004, 1.260377287864685, 1.4482494592666626, 0.7928157448768616]	rouhe	0	4
306	306	939	general	cy_724394410_3393030175.wav	D:\hc--document\all text\P8_medical\thesis_dataset\use_wav_raw\724394410\3393030175.wav	0	0	[1.123992681503296, 0.47091782093048096, 0.40379777550697327, 1.2236008644104004, 1.6738907098770142, 0.6687372326850891]	rouhe	0	4
307	307	1444	wz	cy_724781603_3401549997.wav	D:\hc--document\all text\P8_medical\thesis_dataset\use_wav_raw\724781603\3401549997.wav	0	3	[1.3412160873413086, 0.6278924942016602, 0.566714346408844, 1.2288953065872192, 1.1582635641098022, 0.9006955623626709]	general	0	0
308	308	627	rouhe	cy_714107978_3153998281.wav	D:\hc--document\all text\P8_medical\thesis_dataset\use_wav_raw\714107978\3153998281.wav	0	4	[1.279191017150879, 0.5992536544799805, 0.4996579885482788, 1.2132104635238647, 1.409860372543335, 0.8615014553070068]	rouhe	1	4
309	309	1163	rouhe	cy_703444340_2928317668.wav	D:\hc--document\all text\P8_medical\thesis_dataset\use_wav_raw\703444340\2928317668.wav	0	4	[1.1358230113983154, 0.9081396460533142, 0.9343816637992859, 0.8029952049255371, 0.8927233815193176, 0.8786011934280396]	general	0	0
310	310	1513	yl	cy_689474307_2626046936.wav	D:\hc--document\all text\P8_medical\thesis_dataset\use_wav_raw\689474307\2626046936.wav	0	5	[0.9065217971801758, 1.1791917085647583, 0.8877206444740295, 0.35675421357154846, 0.4789547324180603, 0.8197318315505981]	fn	0	1
311	311	800	wz	cy_696816418_2781361922.wav	D:\hc--document\all text\P8_medical\thesis_dataset\use_wav_raw\696816418\2781361922.wav	0	3	[1.2606736421585083, 0.5583499073982239, 0.4283598065376282, 1.2109277248382568, 1.354939341545105, 0.8093518614768982]	rouhe	0	4
312	312	508	yl	dx_90868904_30243397.wav	D:\hc--document\all text\P8_medical\thesis_dataset\use_wav_raw\90868904\30243397.wav	0	5	[1.1791355609893799, 0.8927869200706482, 0.9116941690444946, 0.9796990752220154, 0.7058929800987244, 0.8258166313171387]	general	0	0
313	313	510	yl	cy_723261882_3365421612.wav	D:\hc--document\all text\P8_medical\thesis_dataset\use_wav_raw\723261882\3365421612.wav	0	5	[1.0723639726638794, 0.9450071454048157, 0.7266398668289185, 0.7432838678359985, 0.6706057786941528, 0.8904544115066528]	general	0	0
314	314	214	fn	cy_688617282_2607351898.wav	D:\hc--document\all text\P8_medical\thesis_dataset\use_wav_raw\688617282\2607351898.wav	0	1	[0.9208436012268066, 1.1789960861206055, 1.1383914947509766, 0.404622346162796, 0.27089592814445496, 0.7602322101593018]	fn	1	1
315	315	1089	general	dx_86293751_24754292.wav	D:\hc--document\all text\P8_medical\thesis_dataset\use_wav_raw\86293751\24754292.wav	0	0	[1.1995973587036133, 0.7934073209762573, 0.8765317797660828, 1.0056432485580444, 0.81605464220047, 0.8097938299179077]	general	1	0
316	316	1358	yl	cy_714646789_3166249499.wav	D:\hc--document\all text\P8_medical\thesis_dataset\use_wav_raw\714646789\3166249499.wav	0	5	[1.073004126548767, 0.9382430911064148, 0.7249950766563416, 0.7719027400016785, 0.7297787070274353, 0.9675369262695312]	general	0	0
317	317	950	general	dx_88165063_28098061.wav	D:\hc--document\all text\P8_medical\thesis_dataset\use_wav_raw\88165063\28098061.wav	0	0	[1.021864891052246, 1.0915031433105469, 1.0193777084350586, 0.6448648571968079, 0.47562918066978455, 0.7590840458869934]	fn	0	1
318	318	1598	jd	cy_696855598_2781371748.wav	D:\hc--document\all text\P8_medical\thesis_dataset\use_wav_raw\696855598\2781371748.wav	0	2	[0.9311329126358032, 1.175082802772522, 1.2175575494766235, 0.46512454748153687, 0.36662396788597107, 0.6774504780769348]	jd	1	2
319	319	116	wz	cy_684042881_2508663428.wav	D:\hc--document\all text\P8_medical\thesis_dataset\use_wav_raw\684042881\2508663428.wav	0	3	[1.2481112480163574, 0.6078399419784546, 0.49827465415000916, 1.2674565315246582, 1.2661449909210205, 0.8864517211914062]	wz	1	3
320	320	202	jd	cy_165279590_231853607.wav	D:\hc--document\all text\P8_medical\thesis_dataset\use_wav_raw\165279590\231853607.wav	0	2	[0.9142611026763916, 1.3044167757034302, 1.2118470668792725, 0.4410858750343323, 0.27058035135269165, 0.5939702391624451]	fn	0	1
321	321	887	yl	dx_87238779_25051491.wav	D:\hc--document\all text\P8_medical\thesis_dataset\use_wav_raw\87238779\25051491.wav	0	5	[1.155096411705017, 0.9220761060714722, 0.9229278564453125, 1.0047025680541992, 0.6618861556053162, 0.8094953894615173]	general	0	0
322	322	659	jd	dx_78721679_22426977.wav	D:\hc--document\all text\P8_medical\thesis_dataset\use_wav_raw\78721679\22426977.wav	0	2	[1.1135317087173462, 0.9971109628677368, 1.1092267036437988, 0.786345362663269, 0.6076571941375732, 0.7592108845710754]	general	0	0
323	323	772	wz	dx_51539147_13513937.wav	D:\hc--document\all text\P8_medical\thesis_dataset\use_wav_raw\51539147\13513937.wav	0	3	[1.2834161520004272, 0.6179749965667725, 0.5930429697036743, 1.3131482601165771, 1.2313731908798218, 0.7354671955108643]	wz	1	3
324	324	475	yl	dx_57593707_15586735.wav	D:\hc--document\all text\P8_medical\thesis_dataset\use_wav_raw\57593707\15586735.wav	0	5	[1.2054553031921387, 0.7556231021881104, 0.7885124087333679, 1.0858749151229858, 0.8895007967948914, 0.8410269021987915]	general	0	0
325	325	1143	jd	cy_717345053_3229363611.wav	D:\hc--document\all text\P8_medical\thesis_dataset\use_wav_raw\717345053\3229363611.wav	0	2	[0.799535870552063, 1.3006433248519897, 0.9927431344985962, 0.2145000547170639, 0.32957494258880615, 0.7647639513015747]	fn	0	1
326	326	1619	general	cy_711443760_3101068936.wav	D:\hc--document\all text\P8_medical\thesis_dataset\use_wav_raw\711443760\3101068936.wav	0	0	[1.2975151538848877, 0.5162516832351685, 0.44454336166381836, 1.1605594158172607, 1.5088449716567993, 0.854100227355957]	rouhe	0	4
327	327	408	general	cy_720725047_3306719914.wav	D:\hc--document\all text\P8_medical\thesis_dataset\use_wav_raw\720725047\3306719914.wav	0	0	[1.1598126888275146, 0.49818190932273865, 0.5013806819915771, 1.1995432376861572, 1.4686129093170166, 0.7044909596443176]	rouhe	0	4
328	328	266	wz	cy_720748709_3308734289.wav	D:\hc--document\all text\P8_medical\thesis_dataset\use_wav_raw\720748709\3308734289.wav	0	3	[1.3040729761123657, 0.6372950673103333, 0.5723975896835327, 1.2142462730407715, 1.1002181768417358, 0.9418257474899292]	general	0	0
329	329	227	general	dx_89120853_27780727.wav	D:\hc--document\all text\P8_medical\thesis_dataset\use_wav_raw\89120853\27780727.wav	0	0	[1.2918823957443237, 0.7077656388282776, 0.7704897522926331, 1.147176742553711, 0.8957153558731079, 0.7959667444229126]	general	1	0
330	330	324	rouhe	cy_715608565_3189007481.wav	D:\hc--document\all text\P8_medical\thesis_dataset\use_wav_raw\715608565\3189007481.wav	0	4	[1.2448534965515137, 0.5625082850456238, 0.43560656905174255, 1.2776272296905518, 1.369547963142395, 0.8341230154037476]	rouhe	1	4
331	331	1097	rouhe	cy_724050512_3383989705.wav	D:\hc--document\all text\P8_medical\thesis_dataset\use_wav_raw\724050512\3383989705.wav	0	4	[1.297953724861145, 0.5374860763549805, 0.44931378960609436, 1.282124400138855, 1.421615719795227, 0.7984340190887451]	rouhe	1	4
332	332	830	general	cy_724596878_3393649036.wav	D:\hc--document\all text\P8_medical\thesis_dataset\use_wav_raw\724596878\3393649036.wav	0	0	[1.1906840801239014, 0.7331153750419617, 0.6586375832557678, 0.9362995028495789, 0.986470103263855, 0.9570805430412292]	general	1	0
333	333	1735	wz	cy_715069070_3176003058.wav	D:\hc--document\all text\P8_medical\thesis_dataset\use_wav_raw\715069070\3176003058.wav	0	3	[1.2831830978393555, 0.6353136897087097, 0.5295392870903015, 1.17789626121521, 1.2267475128173828, 0.9271719455718994]	general	0	0
334	334	1489	wz	dx_75388257_21267395.wav	D:\hc--document\all text\P8_medical\thesis_dataset\use_wav_raw\75388257\21267395.wav	0	3	[1.303812861442566, 0.5777223706245422, 0.6158379912376404, 1.2890684604644775, 1.161069631576538, 0.822123646736145]	general	0	0
335	335	426	yl	dx_90846377_29784492.wav	D:\hc--document\all text\P8_medical\thesis_dataset\use_wav_raw\90846377\29784492.wav	0	5	[1.2069798707962036, 0.7538702487945557, 0.74783855676651, 1.1573034524917603, 0.9651162028312683, 0.7945347428321838]	general	0	0
336	336	429	wz	cy_705249812_2970855652.wav	D:\hc--document\all text\P8_medical\thesis_dataset\use_wav_raw\705249812\2970855652.wav	0	3	[1.2648296356201172, 0.5447062253952026, 0.3873997926712036, 1.2451690435409546, 1.4238489866256714, 0.8871206641197205]	rouhe	0	4
337	337	1084	general	cy_710544297_3083726029.wav	D:\hc--document\all text\P8_medical\thesis_dataset\use_wav_raw\710544297\3083726029.wav	0	0	[1.017643928527832, 1.0731289386749268, 0.869724452495575, 0.5981673002243042, 0.6275280714035034, 0.9006462693214417]	fn	0	1
338	338	1319	rouhe	cy_676607237_2346910710.wav	D:\hc--document\all text\P8_medical\thesis_dataset\use_wav_raw\676607237\2346910710.wav	0	4	[1.1664148569107056, 0.7681475281715393, 0.8105114102363586, 0.8243444561958313, 0.8712098002433777, 0.944820761680603]	general	0	0
339	339	472	yl	cy_685165516_2532353842.wav	D:\hc--document\all text\P8_medical\thesis_dataset\use_wav_raw\685165516\2532353842.wav	0	5	[1.0536088943481445, 1.0763782262802124, 0.7950756549835205, 0.6412886381149292, 0.6582598090171814, 0.8691062331199646]	fn	0	1
340	340	1199	yl	cy_563370633_1602906065.wav	D:\hc--document\all text\P8_medical\thesis_dataset\use_wav_raw\563370633\1602906065.wav	0	5	[1.2510441541671753, 0.6472094058990479, 0.7006413340568542, 1.1682002544403076, 0.9257199168205261, 0.8262402415275574]	general	0	0
341	341	1048	wz	cy_594080135_1766260394.wav	D:\hc--document\all text\P8_medical\thesis_dataset\use_wav_raw\594080135\1766260394.wav	0	3	[1.2419573068618774, 0.6085436940193176, 0.5980481505393982, 1.3264915943145752, 1.2233221530914307, 0.744006335735321]	wz	1	3
342	342	147	rouhe	cy_566097108_1617058052.wav	D:\hc--document\all text\P8_medical\thesis_dataset\use_wav_raw\566097108\1617058052.wav	0	4	[1.273166537284851, 0.6473343968391418, 0.6981842517852783, 1.1958030462265015, 0.9470618367195129, 0.8239852786064148]	general	0	0
343	343	987	general	cy_701802966_2891253310.wav	D:\hc--document\all text\P8_medical\thesis_dataset\use_wav_raw\701802966\2891253310.wav	0	0	[1.1863696575164795, 0.7258808612823486, 0.5937713980674744, 1.0415549278259277, 1.0653246641159058, 0.953094482421875]	general	1	0
344	344	875	rouhe	cy_557457733_1573759847.wav	D:\hc--document\all text\P8_medical\thesis_dataset\use_wav_raw\557457733\1573759847.wav	0	4	[0.9183996915817261, 1.13227379322052, 1.064585566520691, 0.4110160768032074, 0.508525013923645, 0.8166651725769043]	fn	0	1
345	345	222	yl	cy_632962808_1970830577.wav	D:\hc--document\all text\P8_medical\thesis_dataset\use_wav_raw\632962808\1970830577.wav	0	5	[1.163328766822815, 0.8485783934593201, 0.7083192467689514, 0.9491627216339111, 0.9247866272926331, 0.9792728424072266]	general	0	0
346	346	1379	general	dx_57498113_15513710.wav	D:\hc--document\all text\P8_medical\thesis_dataset\use_wav_raw\57498113\15513710.wav	0	0	[1.239803433418274, 0.8430466055870056, 0.8492662906646729, 0.9918206930160522, 0.7799142003059387, 0.7818615436553955]	general	1	0
347	347	1373	jd	dx_54797222_14547171.wav	D:\hc--document\all text\P8_medical\thesis_dataset\use_wav_raw\54797222\14547171.wav	0	2	[0.9928114414215088, 1.2720577716827393, 1.1793574094772339, 0.6629641056060791, 0.4079214334487915, 0.6877336502075195]	fn	0	1
348	348	1150	jd	cy_582347865_1703991221.wav	D:\hc--document\all text\P8_medical\thesis_dataset\use_wav_raw\582347865\1703991221.wav	0	2	[0.8629152774810791, 1.277967929840088, 1.2596755027770996, 0.3939644694328308, 0.2985924184322357, 0.6033679842948914]	fn	0	1
349	349	909	rouhe	cy_717761239_3238139748.wav	D:\hc--document\all text\P8_medical\thesis_dataset\use_wav_raw\717761239\3238139748.wav	0	4	[1.1549071073532104, 0.9111995100975037, 0.925247073173523, 0.826749861240387, 0.8396105766296387, 0.8498520255088806]	general	0	0
350	350	1311	yl	cy_717112104_3223842846.wav	D:\hc--document\all text\P8_medical\thesis_dataset\use_wav_raw\717112104\3223842846.wav	0	5	[1.1943250894546509, 0.7849515080451965, 0.6761070489883423, 0.961596667766571, 0.915871798992157, 0.9958802461624146]	general	0	0
351	351	1210	wz	cy_690111432_2639575104.wav	D:\hc--document\all text\P8_medical\thesis_dataset\use_wav_raw\690111432\2639575104.wav	0	3	[1.2212437391281128, 0.6191692352294922, 0.45873135328292847, 1.1813043355941772, 1.3836687803268433, 0.8596981763839722]	rouhe	0	4
352	352	1664	general	dx_89418155_27913531.wav	D:\hc--document\all text\P8_medical\thesis_dataset\use_wav_raw\89418155\27913531.wav	0	0	[1.1998047828674316, 0.7738378047943115, 0.7859691977500916, 1.1750636100769043, 0.8770696520805359, 0.7991328835487366]	general	1	0
353	353	1364	wz	dx_86952035_25855325.wav	D:\hc--document\all text\P8_medical\thesis_dataset\use_wav_raw\86952035\25855325.wav	0	3	[1.1202986240386963, 0.7829014658927917, 0.8549264669418335, 0.9964760541915894, 0.7045260071754456, 0.8222900629043579]	general	0	0
354	354	1187	fn	cy_674288176_2298256550.wav	D:\hc--document\all text\P8_medical\thesis_dataset\use_wav_raw\674288176\2298256550.wav	0	1	[0.9549626111984253, 1.138597011566162, 1.1104397773742676, 0.462123304605484, 0.22461387515068054, 0.7018200159072876]	fn	1	1
355	355	1522	rouhe	cy_628685323_1947532604.wav	D:\hc--document\all text\P8_medical\thesis_dataset\use_wav_raw\628685323\1947532604.wav	0	4	[1.2446705102920532, 0.6844214200973511, 0.6438436508178711, 1.0844711065292358, 1.0365551710128784, 0.8898024559020996]	general	0	0
356	356	521	jd	dx_91936028_30918011.wav	D:\hc--document\all text\P8_medical\thesis_dataset\use_wav_raw\91936028\30918011.wav	0	2	[1.2518506050109863, 0.6966109871864319, 0.7752959728240967, 1.1414546966552734, 1.0391303300857544, 0.8803848624229431]	general	0	0
357	357	180	rouhe	cy_723946961_3380778760.wav	D:\hc--document\all text\P8_medical\thesis_dataset\use_wav_raw\723946961\3380778760.wav	0	4	[1.1179280281066895, 0.4453410804271698, 0.3729265332221985, 1.2498652935028076, 1.6811532974243164, 0.6581069231033325]	rouhe	1	4
358	358	892	general	cy_671188132_2233088288.wav	D:\hc--document\all text\P8_medical\thesis_dataset\use_wav_raw\671188132\2233088288.wav	0	0	[1.2393006086349487, 0.6244097948074341, 0.6412160396575928, 1.203129768371582, 1.043511152267456, 0.7513241171836853]	general	1	0
359	359	640	general	cy_704438342_2951425164.wav	D:\hc--document\all text\P8_medical\thesis_dataset\use_wav_raw\704438342\2951425164.wav	0	0	[0.9325680732727051, 0.7191717624664307, 0.5737157464027405, 1.0245178937911987, 1.4210723638534546, 0.6688974499702454]	rouhe	0	4
360	360	143	jd	cy_672623566_2262992614.wav	D:\hc--document\all text\P8_medical\thesis_dataset\use_wav_raw\672623566\2262992614.wav	0	2	[1.0351191759109497, 1.108502745628357, 1.057039499282837, 0.5900473594665527, 0.4510294198989868, 0.7806398272514343]	fn	0	1
361	361	1261	jd	cy_431828810_1052612511.wav	D:\hc--document\all text\P8_medical\thesis_dataset\use_wav_raw\431828810\1052612511.wav	0	2	[1.150881052017212, 0.9377889633178711, 0.9048819541931152, 0.7505884766578674, 0.7182755470275879, 0.881532609462738]	general	0	0
362	362	1647	jd	cy_723934593_3381264689.wav	D:\hc--document\all text\P8_medical\thesis_dataset\use_wav_raw\723934593\3381264689.wav	0	2	[0.8603835105895996, 1.1907727718353271, 1.065788745880127, 0.3957880437374115, 0.42391136288642883, 0.7822616696357727]	fn	0	1
363	363	254	general	cy_681879347_2462085388.wav	D:\hc--document\all text\P8_medical\thesis_dataset\use_wav_raw\681879347\2462085388.wav	0	0	[1.2772576808929443, 0.6844452619552612, 0.6508343815803528, 1.0836020708084106, 1.101409673690796, 0.8893904685974121]	general	1	0
364	364	1123	jd	cy_223230944_373348695.wav	D:\hc--document\all text\P8_medical\thesis_dataset\use_wav_raw\223230944\373348695.wav	0	2	[0.8465116024017334, 1.3252103328704834, 1.2161389589309692, 0.3223440647125244, 0.24865704774856567, 0.5933515429496765]	fn	0	1
365	365	1589	fn	dx_17800682_8068582.wav	D:\hc--document\all text\P8_medical\thesis_dataset\use_wav_raw\17800682\8068582.wav	0	1	[0.821342945098877, 1.3315142393112183, 1.2399884462356567, 0.41509369015693665, 0.26738277077674866, 0.5662350654602051]	fn	1	1
366	366	411	general	cy_721134858_3316808966.wav	D:\hc--document\all text\P8_medical\thesis_dataset\use_wav_raw\721134858\3316808966.wav	0	0	[1.1122915744781494, 0.9320658445358276, 0.7390815019607544, 0.9168332815170288, 0.7981626987457275, 0.9055266976356506]	general	1	0
367	367	1209	jd	cy_697201828_2791309556.wav	D:\hc--document\all text\P8_medical\thesis_dataset\use_wav_raw\697201828\2791309556.wav	0	2	[0.9838100671768188, 1.1007403135299683, 0.8193559646606445, 0.48372283577919006, 0.5293149948120117, 0.860255777835846]	fn	0	1
368	368	782	jd	cy_424151914_1023163422.wav	D:\hc--document\all text\P8_medical\thesis_dataset\use_wav_raw\424151914\1023163422.wav	0	2	[0.886968731880188, 1.1876600980758667, 1.1288104057312012, 0.4533742070198059, 0.24963104724884033, 0.6394914388656616]	fn	0	1
369	369	193	fn	dx_90027146_28878183.wav	D:\hc--document\all text\P8_medical\thesis_dataset\use_wav_raw\90027146\28878183.wav	0	1	[1.0980619192123413, 1.1131094694137573, 1.0176788568496704, 0.7607260346412659, 0.501494824886322, 0.7436672449111938]	fn	1	1
370	370	1302	rouhe	cy_571529426_1645563047.wav	D:\hc--document\all text\P8_medical\thesis_dataset\use_wav_raw\571529426\1645563047.wav	0	4	[1.2076789140701294, 0.8092941045761108, 0.8506907820701599, 1.065183401107788, 0.8569883704185486, 0.8562639355659485]	general	0	0
371	371	1531	jd	cy_188549662_289243016.wav	D:\hc--document\all text\P8_medical\thesis_dataset\use_wav_raw\188549662\289243016.wav	0	2	[0.8241708278656006, 1.3315932750701904, 1.2440491914749146, 0.3841114640235901, 0.2807537913322449, 0.5491916537284851]	fn	0	1
372	372	141	general	dx_45197161_11584285.wav	D:\hc--document\all text\P8_medical\thesis_dataset\use_wav_raw\45197161\11584285.wav	0	0	[1.2236111164093018, 0.7057225108146667, 0.6811060309410095, 1.1975423097610474, 1.0384413003921509, 0.7494435906410217]	general	1	0
373	373	1380	rouhe	cy_719135963_3270070951.wav	D:\hc--document\all text\P8_medical\thesis_dataset\use_wav_raw\719135963\3270070951.wav	0	4	[1.2845239639282227, 0.774586021900177, 0.8364138603210449, 0.9539684653282166, 0.8081148266792297, 0.9344242215156555]	general	0	0
374	374	936	yl	cy_714205001_3155655652.wav	D:\hc--document\all text\P8_medical\thesis_dataset\use_wav_raw\714205001\3155655652.wav	0	5	[1.0830012559890747, 0.9852184653282166, 0.7493037581443787, 0.7332652807235718, 0.6985650062561035, 0.9234758019447327]	general	0	0
375	375	577	fn	cy_720469683_3301763806.wav	D:\hc--document\all text\P8_medical\thesis_dataset\use_wav_raw\720469683\3301763806.wav	0	1	[0.8594131469726562, 1.2446041107177734, 0.9114344716072083, 0.38710924983024597, 0.35149672627449036, 0.7481389045715332]	fn	1	1
376	376	1198	rouhe	cy_724591884_3396653205.wav	D:\hc--document\all text\P8_medical\thesis_dataset\use_wav_raw\724591884\3396653205.wav	0	4	[1.1274031400680542, 0.6802349090576172, 0.48867231607437134, 1.0456178188323975, 1.1868929862976074, 0.895102322101593]	rouhe	1	4
377	377	1332	fn	cy_663262541_2133246854.wav	D:\hc--document\all text\P8_medical\thesis_dataset\use_wav_raw\663262541\2133246854.wav	0	1	[1.022400140762329, 1.0230929851531982, 1.1223186254501343, 0.682289183139801, 0.43499717116355896, 0.7841024994850159]	jd	0	2
378	378	1296	general	cy_720622083_3304966763.wav	D:\hc--document\all text\P8_medical\thesis_dataset\use_wav_raw\720622083\3304966763.wav	0	0	[1.263308048248291, 0.6224502325057983, 0.5563206076622009, 1.0808351039886475, 1.261040210723877, 0.9468247294425964]	general	1	0
379	379	1016	general	cy_667408124_2155473284.wav	D:\hc--document\all text\P8_medical\thesis_dataset\use_wav_raw\667408124\2155473284.wav	0	0	[1.2869486808776855, 0.5947902202606201, 0.688602864742279, 1.259229302406311, 1.0898585319519043, 0.780475914478302]	general	1	0
380	380	432	wz	cy_672234727_2254880404.wav	D:\hc--document\all text\P8_medical\thesis_dataset\use_wav_raw\672234727\2254880404.wav	0	3	[1.2920831441879272, 0.6676421761512756, 0.6861518025398254, 1.1421018838882446, 1.0308634042739868, 0.927769124507904]	general	0	0
381	381	1435	yl	cy_689308895_2622446078.wav	D:\hc--document\all text\P8_medical\thesis_dataset\use_wav_raw\689308895\2622446078.wav	0	5	[1.2869001626968384, 0.7118995189666748, 0.7248591780662537, 1.0546565055847168, 0.8936218023300171, 0.9599627256393433]	general	0	0
382	382	1682	fn	cy_698880986_2827251412.wav	D:\hc--document\all text\P8_medical\thesis_dataset\use_wav_raw\698880986\2827251412.wav	0	1	[0.9536690711975098, 1.2511398792266846, 1.2012605667114258, 0.5674105286598206, 0.397797554731369, 0.6429226398468018]	fn	1	1
383	383	515	jd	cy_438966580_1078522692.wav	D:\hc--document\all text\P8_medical\thesis_dataset\use_wav_raw\438966580\1078522692.wav	0	2	[1.048375129699707, 1.0684099197387695, 1.088119626045227, 0.46846288442611694, 0.5005937218666077, 0.8226845860481262]	jd	1	2
384	384	1229	general	cy_714789523_3169675879.wav	D:\hc--document\all text\P8_medical\thesis_dataset\use_wav_raw\714789523\3169675879.wav	0	0	[1.296303629875183, 0.6198371052742004, 0.4704759120941162, 1.2916696071624756, 1.2835344076156616, 0.9168416261672974]	general	1	0
385	385	474	wz	dx_61510427_16794525.wav	D:\hc--document\all text\P8_medical\thesis_dataset\use_wav_raw\61510427\16794525.wav	0	3	[1.2439509630203247, 0.724415123462677, 0.7607396245002747, 1.1646021604537964, 0.9931102991104126, 0.7305548787117004]	general	0	0
386	386	1764	general	cy_677768140_2371884476.wav	D:\hc--document\all text\P8_medical\thesis_dataset\use_wav_raw\677768140\2371884476.wav	0	0	[1.2957861423492432, 0.5569090843200684, 0.5219950675964355, 1.188091516494751, 1.3371758460998535, 0.8637251257896423]	rouhe	0	4
387	387	1515	yl	cy_671725915_2245972432.wav	D:\hc--document\all text\P8_medical\thesis_dataset\use_wav_raw\671725915\2245972432.wav	0	5	[0.8384348154067993, 1.4353277683258057, 1.138035774230957, 0.3392219841480255, 0.31036511063575745, 0.6776173114776611]	fn	0	1
388	388	931	fn	cy_669308120_2194114230.wav	D:\hc--document\all text\P8_medical\thesis_dataset\use_wav_raw\669308120\2194114230.wav	0	1	[0.7653816938400269, 1.352888822555542, 1.1501215696334839, 0.22400210797786713, 0.2900913953781128, 0.6485594511032104]	fn	1	1
389	389	1017	yl	cy_723049489_3360860389.wav	D:\hc--document\all text\P8_medical\thesis_dataset\use_wav_raw\723049489\3360860389.wav	0	5	[0.9554797410964966, 1.1968817710876465, 0.9569017291069031, 0.4988729953765869, 0.5171154737472534, 0.8622341156005859]	fn	0	1
390	390	1542	fn	cy_714946614_3172636112.wav	D:\hc--document\all text\P8_medical\thesis_dataset\use_wav_raw\714946614\3172636112.wav	0	1	[0.771573543548584, 1.3807613849639893, 1.0225660800933838, 0.2491844743490219, 0.27934420108795166, 0.6896239519119263]	fn	1	1
391	391	1782	jd	cy_700948680_2872423776.wav	D:\hc--document\all text\P8_medical\thesis_dataset\use_wav_raw\700948680\2872423776.wav	0	2	[0.8445683717727661, 1.2971864938735962, 1.2481040954589844, 0.3517475724220276, 0.22950132191181183, 0.5947487354278564]	fn	0	1
392	392	808	wz	cy_671953360_2248928812.wav	D:\hc--document\all text\P8_medical\thesis_dataset\use_wav_raw\671953360\2248928812.wav	0	3	[1.2883003950119019, 0.5281445980072021, 0.42004892230033875, 1.3171182870864868, 1.4101099967956543, 0.7472798824310303]	rouhe	0	4
393	393	814	yl	cy_694053230_2722897016.wav	D:\hc--document\all text\P8_medical\thesis_dataset\use_wav_raw\694053230\2722897016.wav	0	5	[1.3048893213272095, 0.5218660235404968, 0.41286787390708923, 1.271187663078308, 1.36677086353302, 0.7855081558227539]	rouhe	0	4
394	394	1027	rouhe	dx_87462407_25476762.wav	D:\hc--document\all text\P8_medical\thesis_dataset\use_wav_raw\87462407\25476762.wav	0	4	[1.2558103799819946, 0.6180304884910583, 0.6549225449562073, 1.2381256818771362, 1.1468820571899414, 0.7691795229911804]	general	0	0
395	395	1349	general	dx_87471159_25524554.wav	D:\hc--document\all text\P8_medical\thesis_dataset\use_wav_raw\87471159\25524554.wav	0	0	[1.2159667015075684, 0.7613128423690796, 0.7417249083518982, 1.2010142803192139, 0.9235523343086243, 0.7944095730781555]	general	1	0
396	396	72	general	cy_629693663_1953141368.wav	D:\hc--document\all text\P8_medical\thesis_dataset\use_wav_raw\629693663\1953141368.wav	0	0	[1.2461034059524536, 0.6359200477600098, 0.5182353854179382, 1.211071491241455, 1.2559889554977417, 0.9074409604072571]	rouhe	0	4
397	397	1694	fn	dx_68499243_19155825.wav	D:\hc--document\all text\P8_medical\thesis_dataset\use_wav_raw\68499243\19155825.wav	0	1	[0.9502154588699341, 1.2706140279769897, 1.1691545248031616, 0.6144902110099792, 0.41938289999961853, 0.6683383584022522]	fn	1	1
398	398	1086	fn	cy_718182843_3248800987.wav	D:\hc--document\all text\P8_medical\thesis_dataset\use_wav_raw\718182843\3248800987.wav	0	1	[0.7860088348388672, 1.3494839668273926, 1.0714905261993408, 0.18409623205661774, 0.2744538187980652, 0.7217788696289062]	fn	1	1
399	399	133	wz	dx_81749576_27261244.wav	D:\hc--document\all text\P8_medical\thesis_dataset\use_wav_raw\81749576\27261244.wav	0	3	[1.261399269104004, 0.7408775687217712, 0.7959067225456238, 1.137132167816162, 0.9006472229957581, 0.8179956674575806]	general	0	0
400	400	533	fn	cy_683364600_2493445576.wav	D:\hc--document\all text\P8_medical\thesis_dataset\use_wav_raw\683364600\2493445576.wav	0	1	[1.0763931274414062, 1.0206040143966675, 0.9638163447380066, 0.8133289813995361, 0.5614789128303528, 0.8070630431175232]	general	0	0
401	401	497	wz	dx_88615322_26799927.wav	D:\hc--document\all text\P8_medical\thesis_dataset\use_wav_raw\88615322\26799927.wav	0	3	[1.2717784643173218, 0.5904186367988586, 0.5795183181762695, 1.3492060899734497, 1.2657065391540527, 0.6805241107940674]	wz	1	3
402	402	541	fn	cy_685383278_2536886892.wav	D:\hc--document\all text\P8_medical\thesis_dataset\use_wav_raw\685383278\2536886892.wav	0	1	[0.7993378639221191, 1.3331964015960693, 1.2551130056381226, 0.2970958948135376, 0.23971974849700928, 0.5973315238952637]	fn	1	1
403	403	972	jd	cy_723425298_3369053346.wav	D:\hc--document\all text\P8_medical\thesis_dataset\use_wav_raw\723425298\3369053346.wav	0	2	[0.8205071687698364, 1.280630350112915, 1.2140809297561646, 0.39529699087142944, 0.283032089471817, 0.5846949219703674]	fn	0	1
404	404	389	wz	dx_70214167_19771450.wav	D:\hc--document\all text\P8_medical\thesis_dataset\use_wav_raw\70214167\19771450.wav	0	3	[1.179133415222168, 0.762898325920105, 0.794434666633606, 1.0522950887680054, 0.988034725189209, 0.8336088061332703]	general	0	0
405	405	1098	jd	cy_561428229_1593007709.wav	D:\hc--document\all text\P8_medical\thesis_dataset\use_wav_raw\561428229\1593007709.wav	0	2	[0.8196684122085571, 1.3159947395324707, 1.2882499694824219, 0.35211795568466187, 0.263879656791687, 0.5931185483932495]	fn	0	1
406	406	658	yl	cy_438149730_1075636098.wav	D:\hc--document\all text\P8_medical\thesis_dataset\use_wav_raw\438149730\1075636098.wav	0	5	[1.2634508609771729, 0.6004348397254944, 0.660747230052948, 1.2628891468048096, 1.2296459674835205, 0.7517101764678955]	general	0	0
407	407	623	wz	cy_692825905_2697051120.wav	D:\hc--document\all text\P8_medical\thesis_dataset\use_wav_raw\692825905\2697051120.wav	0	3	[1.2815500497817993, 0.6082161068916321, 0.45038336515426636, 1.2747772932052612, 1.3523355722427368, 0.8980106711387634]	rouhe	0	4
408	408	1469	wz	cy_691547923_2669417430.wav	D:\hc--document\all text\P8_medical\thesis_dataset\use_wav_raw\691547923\2669417430.wav	0	3	[1.287081003189087, 0.5299738645553589, 0.4368568956851959, 1.2471965551376343, 1.4675805568695068, 0.7927508354187012]	rouhe	0	4
409	409	1182	fn	cy_698742814_2823286980.wav	D:\hc--document\all text\P8_medical\thesis_dataset\use_wav_raw\698742814\2823286980.wav	0	1	[0.8036681413650513, 1.309013843536377, 0.9897032976150513, 0.3078082203865051, 0.39976930618286133, 0.7680504322052002]	fn	1	1
410	410	1178	rouhe	cy_715799261_3193810741.wav	D:\hc--document\all text\P8_medical\thesis_dataset\use_wav_raw\715799261\3193810741.wav	0	4	[1.2772057056427002, 0.7036307454109192, 0.6255836486816406, 1.181437373161316, 1.239574909210205, 0.8538838028907776]	general	0	0
411	411	231	fn	cy_555259120_1563158624.wav	D:\hc--document\all text\P8_medical\thesis_dataset\use_wav_raw\555259120\1563158624.wav	0	1	[0.8858875036239624, 1.2665574550628662, 1.1457353830337524, 0.4402610957622528, 0.48883524537086487, 0.8368021845817566]	fn	1	1
412	412	107	general	cy_714873128_3171101252.wav	D:\hc--document\all text\P8_medical\thesis_dataset\use_wav_raw\714873128\3171101252.wav	0	0	[1.0243268013000488, 1.0354028940200806, 0.9334906935691833, 0.7956220507621765, 0.8041704297065735, 0.8191657662391663]	fn	0	1
413	413	1726	general	cy_700580316_2864317380.wav	D:\hc--document\all text\P8_medical\thesis_dataset\use_wav_raw\700580316\2864317380.wav	0	0	[0.8719854354858398, 0.9648399949073792, 0.869138240814209, 0.8217914700508118, 0.9823404550552368, 0.7429275512695312]	rouhe	0	4
414	414	158	wz	dx_89180770_31081424.wav	D:\hc--document\all text\P8_medical\thesis_dataset\use_wav_raw\89180770\31081424.wav	0	3	[1.1857830286026, 0.727083683013916, 0.72926265001297, 1.1550527811050415, 0.9131631851196289, 0.7865961790084839]	general	0	0
415	415	1128	fn	cy_722201800_3340754140.wav	D:\hc--document\all text\P8_medical\thesis_dataset\use_wav_raw\722201800\3340754140.wav	0	1	[0.7777869701385498, 1.3549833297729492, 1.042117714881897, 0.19025889039039612, 0.2563292980194092, 0.661506175994873]	fn	1	1
416	416	557	wz	cy_677074100_2356906376.wav	D:\hc--document\all text\P8_medical\thesis_dataset\use_wav_raw\677074100\2356906376.wav	0	3	[1.1946680545806885, 0.7823101282119751, 0.8470786809921265, 1.0018515586853027, 0.7565994262695312, 0.9315124750137329]	general	0	0
417	417	750	fn	dx_64474308_21782530.wav	D:\hc--document\all text\P8_medical\thesis_dataset\use_wav_raw\64474308\21782530.wav	0	1	[0.8064727783203125, 1.3222273588180542, 1.2036607265472412, 0.3600524961948395, 0.2018892616033554, 0.5387835502624512]	fn	1	1
418	418	122	jd	dx_85812693_24633123.wav	D:\hc--document\all text\P8_medical\thesis_dataset\use_wav_raw\85812693\24633123.wav	0	2	[0.9138797521591187, 1.2997024059295654, 1.1855120658874512, 0.49808937311172485, 0.288822203874588, 0.6185129284858704]	fn	0	1
419	419	406	fn	dx_92144041_31318588.wav	D:\hc--document\all text\P8_medical\thesis_dataset\use_wav_raw\92144041\31318588.wav	0	1	[0.8685146570205688, 1.318587064743042, 1.225451111793518, 0.49930405616760254, 0.3171066641807556, 0.6187635064125061]	fn	1	1
420	420	1720	yl	cy_559757883_1584862448.wav	D:\hc--document\all text\P8_medical\thesis_dataset\use_wav_raw\559757883\1584862448.wav	0	5	[1.2182108163833618, 0.7859829068183899, 0.7176715731620789, 0.9113274216651917, 0.8907700777053833, 0.9080507159233093]	general	0	0
421	421	615	wz	dx_91021200_30112857.wav	D:\hc--document\all text\P8_medical\thesis_dataset\use_wav_raw\91021200\30112857.wav	0	3	[1.186439037322998, 0.6734771132469177, 0.648033857345581, 1.2415904998779297, 1.1441216468811035, 0.8077827095985413]	wz	1	3
422	422	402	jd	cy_678734314_2392696600.wav	D:\hc--document\all text\P8_medical\thesis_dataset\use_wav_raw\678734314\2392696600.wav	0	2	[0.9143404960632324, 1.292685866355896, 1.091788649559021, 0.42304056882858276, 0.41849350929260254, 0.7486980557441711]	fn	0	1
423	423	191	yl	dx_92459732_31781964.wav	D:\hc--document\all text\P8_medical\thesis_dataset\use_wav_raw\92459732\31781964.wav	0	5	[1.2903826236724854, 0.6491894125938416, 0.682051420211792, 1.2594548463821411, 1.1342120170593262, 0.7666126489639282]	general	0	0
424	424	1110	fn	cy_678394344_2385292186.wav	D:\hc--document\all text\P8_medical\thesis_dataset\use_wav_raw\678394344\2385292186.wav	0	1	[1.3153929710388184, 0.6211035251617432, 0.6934511661529541, 1.2291579246520996, 1.0381745100021362, 0.8023427128791809]	general	0	0
425	425	1654	yl	cy_720013101_3290399674.wav	D:\hc--document\all text\P8_medical\thesis_dataset\use_wav_raw\720013101\3290399674.wav	0	5	[1.0393682718276978, 0.6936094164848328, 0.6114495992660522, 1.1594514846801758, 1.2759861946105957, 0.7169674038887024]	rouhe	0	4
426	426	1050	jd	cy_670623367_2221339414.wav	D:\hc--document\all text\P8_medical\thesis_dataset\use_wav_raw\670623367\2221339414.wav	0	2	[1.20795738697052, 0.5953975319862366, 0.49721625447273254, 1.132588267326355, 1.3406487703323364, 0.9130991697311401]	rouhe	0	4
427	427	1290	wz	dx_88270974_26621419.wav	D:\hc--document\all text\P8_medical\thesis_dataset\use_wav_raw\88270974\26621419.wav	0	3	[1.2218204736709595, 0.6710344552993774, 0.7030592560768127, 1.2140657901763916, 1.0380743741989136, 0.8582900762557983]	general	0	0
428	428	858	yl	cy_702647882_2910167582.wav	D:\hc--document\all text\P8_medical\thesis_dataset\use_wav_raw\702647882\2910167582.wav	0	5	[1.2258862257003784, 0.7860652208328247, 0.7485352754592896, 0.9747323393821716, 0.7482349276542664, 0.9138880372047424]	general	0	0
429	429	312	jd	cy_672222620_2254657778.wav	D:\hc--document\all text\P8_medical\thesis_dataset\use_wav_raw\672222620\2254657778.wav	0	2	[0.8444429636001587, 1.265531301498413, 1.2228147983551025, 0.4143676161766052, 0.25156649947166443, 0.6304833889007568]	fn	0	1
430	430	195	jd	cy_723054910_3361190968.wav	D:\hc--document\all text\P8_medical\thesis_dataset\use_wav_raw\723054910\3361190968.wav	0	2	[0.9631761312484741, 1.1755928993225098, 0.9955809116363525, 0.5645284056663513, 0.36766332387924194, 0.8147261142730713]	fn	0	1
431	431	142	general	cy_625269188_1929031364.wav	D:\hc--document\all text\P8_medical\thesis_dataset\use_wav_raw\625269188\1929031364.wav	0	0	[1.277464509010315, 0.5115237236022949, 0.6056951284408569, 1.2515758275985718, 1.31857430934906, 0.7138892412185669]	rouhe	0	4
432	432	488	rouhe	cy_719846647_3286941480.wav	D:\hc--document\all text\P8_medical\thesis_dataset\use_wav_raw\719846647\3286941480.wav	0	4	[1.007664442062378, 0.5561386346817017, 0.4276929497718811, 1.1807900667190552, 1.5327576398849487, 0.6965198516845703]	rouhe	1	4
433	433	923	general	cy_673926093_2290554084.wav	D:\hc--document\all text\P8_medical\thesis_dataset\use_wav_raw\673926093\2290554084.wav	0	0	[1.0087933540344238, 1.0991520881652832, 0.8903263211250305, 0.6076818704605103, 0.5771114826202393, 0.8006263971328735]	fn	0	1
434	434	862	rouhe	cy_719797188_3285731005.wav	D:\hc--document\all text\P8_medical\thesis_dataset\use_wav_raw\719797188\3285731005.wav	0	4	[1.0901272296905518, 0.5276007056236267, 0.45256227254867554, 1.239359736442566, 1.558245062828064, 0.665977418422699]	rouhe	1	4
435	435	368	rouhe	cy_718032193_3244530276.wav	D:\hc--document\all text\P8_medical\thesis_dataset\use_wav_raw\718032193\3244530276.wav	0	4	[1.2733168601989746, 0.5114871263504028, 0.4109210968017578, 1.2657414674758911, 1.4472912549972534, 0.8294093608856201]	rouhe	1	4
436	436	1649	general	dx_91819631_30944991.wav	D:\hc--document\all text\P8_medical\thesis_dataset\use_wav_raw\91819631\30944991.wav	0	0	[1.0763012170791626, 0.9602372646331787, 1.0201807022094727, 0.7343568801879883, 0.5335276126861572, 0.8102297782897949]	general	1	0
437	437	1161	yl	dx_84229532_26857288.wav	D:\hc--document\all text\P8_medical\thesis_dataset\use_wav_raw\84229532\26857288.wav	0	5	[1.1027246713638306, 0.9491758942604065, 0.8716403841972351, 0.9783363938331604, 0.731743335723877, 0.843716561794281]	general	0	0
438	438	869	fn	cy_724798577_3402674157.wav	D:\hc--document\all text\P8_medical\thesis_dataset\use_wav_raw\724798577\3402674157.wav	0	1	[1.0310312509536743, 1.168246865272522, 0.8712427616119385, 0.6133723258972168, 0.5834868550300598, 0.8812388181686401]	fn	1	1
439	439	469	jd	cy_677755447_2371607080.wav	D:\hc--document\all text\P8_medical\thesis_dataset\use_wav_raw\677755447\2371607080.wav	0	2	[1.0977851152420044, 0.9983472228050232, 0.9583690762519836, 0.7033599019050598, 0.6056851744651794, 0.7998803853988647]	general	0	0
440	440	1496	yl	cy_672419030_2258703140.wav	D:\hc--document\all text\P8_medical\thesis_dataset\use_wav_raw\672419030\2258703140.wav	0	5	[0.9953970909118652, 1.3084784746170044, 1.0704063177108765, 0.5123350620269775, 0.489255428314209, 0.7557734847068787]	fn	0	1
441	441	949	general	dx_87623149_25775178.wav	D:\hc--document\all text\P8_medical\thesis_dataset\use_wav_raw\87623149\25775178.wav	0	0	[1.2274925708770752, 0.7576214671134949, 0.8865365386009216, 1.0206630229949951, 0.8860737085342407, 0.7798652052879333]	general	1	0
442	442	1578	wz	dx_88603610_28221818.wav	D:\hc--document\all text\P8_medical\thesis_dataset\use_wav_raw\88603610\28221818.wav	0	3	[1.2581835985183716, 0.48614391684532166, 0.4866522252559662, 1.419707179069519, 1.3238084316253662, 0.6814203858375549]	wz	1	3
443	443	263	rouhe	cy_575669614_1668292991.wav	D:\hc--document\all text\P8_medical\thesis_dataset\use_wav_raw\575669614\1668292991.wav	0	4	[1.2783963680267334, 0.4680677354335785, 0.40126293897628784, 1.3256653547286987, 1.449866533279419, 0.8202451467514038]	rouhe	1	4
444	444	1228	fn	cy_258777311_474529520.wav	D:\hc--document\all text\P8_medical\thesis_dataset\use_wav_raw\258777311\474529520.wav	0	1	[0.9414013624191284, 1.172102928161621, 1.1290796995162964, 0.5820870995521545, 0.43877294659614563, 0.7418776154518127]	fn	1	1
445	445	559	wz	cy_721157725_3317692000.wav	D:\hc--document\all text\P8_medical\thesis_dataset\use_wav_raw\721157725\3317692000.wav	0	3	[1.0996533632278442, 0.4353399872779846, 0.41200053691864014, 1.2601854801177979, 1.5991259813308716, 0.6808640360832214]	rouhe	0	4
446	446	561	yl	cy_717250992_3226871860.wav	D:\hc--document\all text\P8_medical\thesis_dataset\use_wav_raw\717250992\3226871860.wav	0	5	[1.2680351734161377, 0.70022052526474, 0.6468905210494995, 1.1635652780532837, 1.0103278160095215, 0.9567042589187622]	general	0	0
447	447	1049	yl	cy_702174644_2899447888.wav	D:\hc--document\all text\P8_medical\thesis_dataset\use_wav_raw\702174644\2899447888.wav	0	5	[1.285845398902893, 0.5312715768814087, 0.4390053451061249, 1.286556363105774, 1.4443954229354858, 0.7915435433387756]	rouhe	0	4
448	448	621	general	cy_641067300_2014546712.wav	D:\hc--document\all text\P8_medical\thesis_dataset\use_wav_raw\641067300\2014546712.wav	0	0	[1.286779522895813, 0.66432785987854, 0.619826078414917, 1.1899539232254028, 1.104780912399292, 0.8997233510017395]	general	1	0
449	449	1419	wz	cy_612597256_1861403837.wav	D:\hc--document\all text\P8_medical\thesis_dataset\use_wav_raw\612597256\1861403837.wav	0	3	[1.2887800931930542, 0.5876630544662476, 0.601781964302063, 1.270516276359558, 1.1560449600219727, 0.803054928779602]	general	0	0
450	450	1339	wz	cy_694978166_2743786094.wav	D:\hc--document\all text\P8_medical\thesis_dataset\use_wav_raw\694978166\2743786094.wav	0	3	[1.2719095945358276, 0.6979466080665588, 0.677594006061554, 1.0798521041870117, 0.9999086260795593, 0.96635502576828]	general	0	0
451	451	689	rouhe	cy_715046853_3175740763.wav	D:\hc--document\all text\P8_medical\thesis_dataset\use_wav_raw\715046853\3175740763.wav	0	4	[0.978274941444397, 1.0865533351898193, 0.9616685509681702, 0.5639744400978088, 0.7258120179176331, 0.8265323042869568]	fn	0	1
452	452	1510	general	dx_88326354_26912253.wav	D:\hc--document\all text\P8_medical\thesis_dataset\use_wav_raw\88326354\26912253.wav	0	0	[1.254802942276001, 0.626380980014801, 0.6286424398422241, 1.3364715576171875, 1.1806004047393799, 0.7875182628631592]	wz	0	3
453	453	446	yl	dx_87931873_26305601.wav	D:\hc--document\all text\P8_medical\thesis_dataset\use_wav_raw\87931873\26305601.wav	0	5	[0.8756746053695679, 1.3388307094573975, 1.1886796951293945, 0.3832186460494995, 0.24766163527965546, 0.6334967017173767]	fn	0	1
454	454	926	jd	cy_161283898_221401121.wav	D:\hc--document\all text\P8_medical\thesis_dataset\use_wav_raw\161283898\221401121.wav	0	2	[0.8333206176757812, 1.2686583995819092, 1.2185640335083008, 0.3628278076648712, 0.28889772295951843, 0.5997422933578491]	fn	0	1
455	455	1498	general	cy_722442973_3346176316.wav	D:\hc--document\all text\P8_medical\thesis_dataset\use_wav_raw\722442973\3346176316.wav	0	0	[1.2153408527374268, 0.5774052143096924, 0.4682178497314453, 1.2372829914093018, 1.329689383506775, 0.8515132069587708]	rouhe	0	4
456	456	643	general	cy_721833574_3331989252.wav	D:\hc--document\all text\P8_medical\thesis_dataset\use_wav_raw\721833574\3331989252.wav	0	0	[1.0283284187316895, 1.1525429487228394, 1.021332859992981, 0.6545296311378479, 0.6794778108596802, 0.8025501370429993]	fn	0	1
457	457	1467	yl	dx_90009004_28770353.wav	D:\hc--document\all text\P8_medical\thesis_dataset\use_wav_raw\90009004\28770353.wav	0	5	[0.8287553787231445, 1.2641080617904663, 1.2442549467086792, 0.4567544460296631, 0.34258919954299927, 0.641895055770874]	fn	0	1
458	458	747	rouhe	cy_702299656_2902213078.wav	D:\hc--document\all text\P8_medical\thesis_dataset\use_wav_raw\702299656\2902213078.wav	0	4	[1.1644281148910522, 0.6473181843757629, 0.5423637628555298, 1.0336600542068481, 1.3587465286254883, 0.9079836010932922]	rouhe	1	4
459	459	118	fn	dx_54603175_14637621.wav	D:\hc--document\all text\P8_medical\thesis_dataset\use_wav_raw\54603175\14637621.wav	0	1	[1.029305338859558, 1.2576509714126587, 1.2005735635757446, 0.6087844967842102, 0.41589173674583435, 0.7224280834197998]	fn	1	1
460	460	583	wz	dx_91692066_31612669.wav	D:\hc--document\all text\P8_medical\thesis_dataset\use_wav_raw\91692066\31612669.wav	0	3	[1.299689769744873, 0.5071543455123901, 0.5592703223228455, 1.3873025178909302, 1.2912362813949585, 0.7407055497169495]	wz	1	3
461	461	1135	fn	cy_693940721_2720581210.wav	D:\hc--document\all text\P8_medical\thesis_dataset\use_wav_raw\693940721\2720581210.wav	0	1	[0.9361475706100464, 1.2038854360580444, 1.1553587913513184, 0.39959460496902466, 0.39652684330940247, 0.8723453283309937]	fn	1	1
462	462	336	fn	cy_697319524_2791594376.wav	D:\hc--document\all text\P8_medical\thesis_dataset\use_wav_raw\697319524\2791594376.wav	0	1	[1.2946799993515015, 0.5756369829177856, 0.4891081154346466, 1.2673876285552979, 1.376619815826416, 0.7856744527816772]	rouhe	0	4
463	463	976	fn	cy_681618970_2455880088.wav	D:\hc--document\all text\P8_medical\thesis_dataset\use_wav_raw\681618970\2455880088.wav	0	1	[1.0331546068191528, 1.2055342197418213, 1.1080204248428345, 0.6297295093536377, 0.6072850823402405, 0.8240237832069397]	fn	1	1
464	464	437	fn	dx_57308252_15412238.wav	D:\hc--document\all text\P8_medical\thesis_dataset\use_wav_raw\57308252\15412238.wav	0	1	[0.9870047569274902, 1.1827853918075562, 1.1219899654388428, 0.6817588806152344, 0.42296579480171204, 0.6927415728569031]	fn	1	1
465	465	1670	jd	cy_427758802_1036894287.wav	D:\hc--document\all text\P8_medical\thesis_dataset\use_wav_raw\427758802\1036894287.wav	0	2	[0.8426192998886108, 1.2891948223114014, 1.0587131977081299, 0.32750141620635986, 0.3385211229324341, 0.6545456647872925]	fn	0	1
466	466	1432	general	dx_80885085_23009830.wav	D:\hc--document\all text\P8_medical\thesis_dataset\use_wav_raw\80885085\23009830.wav	0	0	[0.9784693717956543, 1.1772569417953491, 1.0760456323623657, 0.6245850920677185, 0.4236034154891968, 0.7168564796447754]	fn	0	1
467	467	832	rouhe	cy_697281080_2790711922.wav	D:\hc--document\all text\P8_medical\thesis_dataset\use_wav_raw\697281080\2790711922.wav	0	4	[1.317811131477356, 0.6900489926338196, 0.7320085763931274, 1.1156128644943237, 0.955043375492096, 0.9262359738349915]	general	0	0
468	468	1272	wz	dx_92591256_32221505.wav	D:\hc--document\all text\P8_medical\thesis_dataset\use_wav_raw\92591256\32221505.wav	0	3	[1.2535810470581055, 0.5763353705406189, 0.6382405757904053, 1.2869236469268799, 1.1466988325119019, 0.814647912979126]	wz	1	3
469	469	1243	rouhe	dx_51975234_13732317.wav	D:\hc--document\all text\P8_medical\thesis_dataset\use_wav_raw\51975234\13732317.wav	0	4	[1.2447172403335571, 0.700890302658081, 0.7268168330192566, 1.2100378274917603, 1.097527265548706, 0.802933931350708]	general	0	0
470	470	879	rouhe	cy_703871008_2938156948.wav	D:\hc--document\all text\P8_medical\thesis_dataset\use_wav_raw\703871008\2938156948.wav	0	4	[0.8539943695068359, 1.3195480108261108, 1.1436347961425781, 0.30476608872413635, 0.3903273940086365, 0.669588565826416]	fn	0	1
471	471	94	fn	cy_711062235_3093800096.wav	D:\hc--document\all text\P8_medical\thesis_dataset\use_wav_raw\711062235\3093800096.wav	0	1	[0.793562650680542, 1.390272617340088, 1.05813467502594, 0.1733822077512741, 0.2987040579319, 0.7136997580528259]	fn	1	1
472	472	1058	rouhe	cy_557466818_1573826138.wav	D:\hc--document\all text\P8_medical\thesis_dataset\use_wav_raw\557466818\1573826138.wav	0	4	[1.20753812789917, 0.8272265195846558, 0.7763537168502808, 0.9303159713745117, 1.0031545162200928, 0.9431965351104736]	general	0	0
473	473	1431	fn	cy_711918824_3110173254.wav	D:\hc--document\all text\P8_medical\thesis_dataset\use_wav_raw\711918824\3110173254.wav	0	1	[1.0490963459014893, 1.015808343887329, 0.7974722385406494, 0.6292994022369385, 0.40900078415870667, 0.8457795977592468]	general	0	0
474	474	1340	general	dx_60103611_16361689.wav	D:\hc--document\all text\P8_medical\thesis_dataset\use_wav_raw\60103611\16361689.wav	0	0	[1.0474673509597778, 0.970599353313446, 0.9883942604064941, 0.7398548126220703, 0.5033877491950989, 0.7524250745773315]	general	1	0
475	475	1169	general	cy_673558854_2282797124.wav	D:\hc--document\all text\P8_medical\thesis_dataset\use_wav_raw\673558854\2282797124.wav	0	0	[0.9188895225524902, 1.1865475177764893, 1.273978352546692, 0.4460887908935547, 0.1819978952407837, 0.6484123468399048]	jd	0	2
476	476	673	wz	dx_87091031_26594751.wav	D:\hc--document\all text\P8_medical\thesis_dataset\use_wav_raw\87091031\26594751.wav	0	3	[1.2776408195495605, 0.5243775248527527, 0.5770227909088135, 1.359246015548706, 1.2101001739501953, 0.6445444226264954]	wz	1	3
477	477	186	wz	cy_681379855_2451183722.wav	D:\hc--document\all text\P8_medical\thesis_dataset\use_wav_raw\681379855\2451183722.wav	0	3	[1.2634971141815186, 0.479827344417572, 0.4204372763633728, 1.3077319860458374, 1.4478739500045776, 0.7855777144432068]	rouhe	0	4
478	478	578	rouhe	cy_668525699_2178194982.wav	D:\hc--document\all text\P8_medical\thesis_dataset\use_wav_raw\668525699\2178194982.wav	0	4	[1.2691993713378906, 0.4846411347389221, 0.536984920501709, 1.4120301008224487, 1.3339064121246338, 0.6863868832588196]	wz	0	3
479	479	790	general	cy_620980612_1906662947.wav	D:\hc--document\all text\P8_medical\thesis_dataset\use_wav_raw\620980612\1906662947.wav	0	0	[1.0926811695098877, 0.9965615272521973, 0.8705239295959473, 0.7454882860183716, 0.6715949177742004, 0.8671669363975525]	general	1	0
480	480	1704	yl	cy_722561282_3348321895.wav	D:\hc--document\all text\P8_medical\thesis_dataset\use_wav_raw\722561282\3348321895.wav	0	5	[0.8814737796783447, 1.2951014041900635, 1.0105184316635132, 0.4254969656467438, 0.3921487331390381, 0.7822353839874268]	fn	0	1
481	481	1502	general	cy_713370592_3138075982.wav	D:\hc--document\all text\P8_medical\thesis_dataset\use_wav_raw\713370592\3138075982.wav	0	0	[1.2743028402328491, 0.5958081483840942, 0.5490162372589111, 1.1529901027679443, 1.2526140213012695, 0.9305926561355591]	general	1	0
482	482	1778	general	cy_723718426_3376984230.wav	D:\hc--document\all text\P8_medical\thesis_dataset\use_wav_raw\723718426\3376984230.wav	0	0	[1.1385276317596436, 0.49775591492652893, 0.4423174262046814, 1.2657450437545776, 1.495991826057434, 0.6475004553794861]	rouhe	0	4
483	483	1117	wz	cy_716140312_3201552872.wav	D:\hc--document\all text\P8_medical\thesis_dataset\use_wav_raw\716140312\3201552872.wav	0	3	[1.212714433670044, 0.6777649521827698, 0.5473169684410095, 1.1651054620742798, 1.3186389207839966, 0.8595585823059082]	rouhe	0	4
484	484	710	rouhe	cy_694951414_2742900676.wav	D:\hc--document\all text\P8_medical\thesis_dataset\use_wav_raw\694951414\2742900676.wav	0	4	[1.3063266277313232, 0.4738926887512207, 0.5073066353797913, 1.1316534280776978, 1.4462908506393433, 0.8963131308555603]	rouhe	1	4
485	485	1538	general	cy_658952207_2109717215.wav	D:\hc--document\all text\P8_medical\thesis_dataset\use_wav_raw\658952207\2109717215.wav	0	0	[1.22683846950531, 0.7657236456871033, 0.8459948301315308, 1.0470426082611084, 0.7202064394950867, 0.8222042918205261]	general	1	0
486	486	433	rouhe	cy_664445294_2140204709.wav	D:\hc--document\all text\P8_medical\thesis_dataset\use_wav_raw\664445294\2140204709.wav	0	4	[1.2323226928710938, 0.5900882482528687, 0.4449940323829651, 1.2712184190750122, 1.4268139600753784, 0.8406856656074524]	rouhe	1	4
487	487	687	general	cy_712843823_3127041353.wav	D:\hc--document\all text\P8_medical\thesis_dataset\use_wav_raw\712843823\3127041353.wav	0	0	[1.2246220111846924, 0.7640478014945984, 0.6805146932601929, 0.974065899848938, 0.9848985075950623, 0.9794312715530396]	general	1	0
488	488	781	fn	dx_90602000_29423833.wav	D:\hc--document\all text\P8_medical\thesis_dataset\use_wav_raw\90602000\29423833.wav	0	1	[1.1269665956497192, 1.0417709350585938, 1.0022404193878174, 0.8556921482086182, 0.5595202445983887, 0.8019954562187195]	general	0	0
489	489	150	fn	cy_683375197_2493677844.wav	D:\hc--document\all text\P8_medical\thesis_dataset\use_wav_raw\683375197\2493677844.wav	0	1	[0.8671519756317139, 1.298210620880127, 1.2274348735809326, 0.48482978343963623, 0.336110919713974, 0.6001214981079102]	fn	1	1
490	490	1104	general	cy_712334712_3117925773.wav	D:\hc--document\all text\P8_medical\thesis_dataset\use_wav_raw\712334712\3117925773.wav	0	0	[0.9827889204025269, 0.7352513074874878, 0.5855686068534851, 1.1038354635238647, 1.378520131111145, 0.7151670455932617]	rouhe	0	4
491	491	653	fn	dx_90596331_29397074.wav	D:\hc--document\all text\P8_medical\thesis_dataset\use_wav_raw\90596331\29397074.wav	0	1	[0.7705892324447632, 1.376470685005188, 1.2925015687942505, 0.30743473768234253, 0.2001572549343109, 0.5345031023025513]	fn	1	1
492	492	1587	general	cy_723993629_3382229646.wav	D:\hc--document\all text\P8_medical\thesis_dataset\use_wav_raw\723993629\3382229646.wav	0	0	[0.9069336652755737, 1.2341833114624023, 1.0004124641418457, 0.35659173130989075, 0.3701515793800354, 0.724560022354126]	fn	0	1
493	493	339	general	cy_708675896_3047243266.wav	D:\hc--document\all text\P8_medical\thesis_dataset\use_wav_raw\708675896\3047243266.wav	0	0	[0.8277374505996704, 1.3324583768844604, 1.231476902961731, 0.21970722079277039, 0.20497947931289673, 0.7449302077293396]	fn	0	1
494	494	1056	rouhe	cy_720687336_3307063592.wav	D:\hc--document\all text\P8_medical\thesis_dataset\use_wav_raw\720687336\3307063592.wav	0	4	[1.1814056634902954, 0.5971325039863586, 0.5257311463356018, 1.1522748470306396, 1.425636887550354, 0.8584867119789124]	rouhe	1	4
495	495	837	fn	cy_594386602_1767800210.wav	D:\hc--document\all text\P8_medical\thesis_dataset\use_wav_raw\594386602\1767800210.wav	0	1	[1.0238125324249268, 1.2852569818496704, 1.103050947189331, 0.5625817179679871, 0.5231953859329224, 0.8238439559936523]	fn	1	1
496	496	1387	fn	dx_92322944_31694243.wav	D:\hc--document\all text\P8_medical\thesis_dataset\use_wav_raw\92322944\31694243.wav	0	1	[0.8250733613967896, 1.3021674156188965, 1.1639090776443481, 0.41388145089149475, 0.21567416191101074, 0.5540682673454285]	fn	1	1
497	497	1545	rouhe	cy_723691707_3375245014.wav	D:\hc--document\all text\P8_medical\thesis_dataset\use_wav_raw\723691707\3375245014.wav	0	4	[1.1907819509506226, 0.6150327920913696, 0.6041635274887085, 1.1275192499160767, 1.3360356092453003, 0.839332640171051]	rouhe	1	4
498	498	216	rouhe	cy_708611974_3044512760.wav	D:\hc--document\all text\P8_medical\thesis_dataset\use_wav_raw\708611974\3044512760.wav	0	4	[1.3243029117584229, 0.5067119598388672, 0.5299656987190247, 1.1599408388137817, 1.4386569261550903, 0.8565347194671631]	rouhe	1	4
499	499	434	fn	cy_644032736_2029460588.wav	D:\hc--document\all text\P8_medical\thesis_dataset\use_wav_raw\644032736\2029460588.wav	0	1	[1.0069974660873413, 1.109581708908081, 1.0654518604278564, 0.4869495630264282, 0.46603816747665405, 0.8264740109443665]	fn	1	1
500	500	1314	general	cy_686980309_2571607788.wav	D:\hc--document\all text\P8_medical\thesis_dataset\use_wav_raw\686980309\2571607788.wav	0	0	[1.266888976097107, 0.6740289330482483, 0.6216843724250793, 1.0489815473556519, 1.147839069366455, 0.9254558086395264]	general	1	0
501	501	476	wz	dx_84438061_24123545.wav	D:\hc--document\all text\P8_medical\thesis_dataset\use_wav_raw\84438061\24123545.wav	0	3	[1.2497079372406006, 0.6545911431312561, 0.7027159929275513, 1.2237770557403564, 1.0960323810577393, 0.788329541683197]	general	0	0
502	502	816	rouhe	cy_720349178_3299380190.wav	D:\hc--document\all text\P8_medical\thesis_dataset\use_wav_raw\720349178\3299380190.wav	0	4	[1.08577299118042, 0.5211594700813293, 0.45655936002731323, 1.1774121522903442, 1.6271998882293701, 0.6792334318161011]	rouhe	1	4
503	503	138	fn	dx_89804477_28332090.wav	D:\hc--document\all text\P8_medical\thesis_dataset\use_wav_raw\89804477\28332090.wav	0	1	[0.8648433685302734, 1.2353465557098389, 1.239245891571045, 0.32554006576538086, 0.2661835849285126, 0.6432204246520996]	jd	0	2
504	504	918	general	cy_717808607_3239988649.wav	D:\hc--document\all text\P8_medical\thesis_dataset\use_wav_raw\717808607\3239988649.wav	0	0	[0.8397785425186157, 1.3362337350845337, 1.088415265083313, 0.2772425413131714, 0.3741103708744049, 0.7596241235733032]	fn	0	1
505	505	1672	general	dx_85700608_24597553.wav	D:\hc--document\all text\P8_medical\thesis_dataset\use_wav_raw\85700608\24597553.wav	0	0	[1.1867505311965942, 0.7898017764091492, 0.8272007703781128, 1.0713139772415161, 0.7678712606430054, 0.8313348889350891]	general	1	0
506	506	1124	yl	dx_89468403_32026851.wav	D:\hc--document\all text\P8_medical\thesis_dataset\use_wav_raw\89468403\32026851.wav	0	5	[1.1169705390930176, 0.8960230350494385, 0.8517910838127136, 0.9730628728866577, 0.6890414357185364, 0.832828164100647]	general	0	0
507	507	1401	yl	cy_718169095_3250011396.wav	D:\hc--document\all text\P8_medical\thesis_dataset\use_wav_raw\718169095\3250011396.wav	0	5	[0.7492834329605103, 1.2358696460723877, 1.0871607065200806, 0.3482664227485657, 0.5691055059432983, 0.7027124166488647]	fn	0	1
508	508	1635	jd	dx_77288236_21887610.wav	D:\hc--document\all text\P8_medical\thesis_dataset\use_wav_raw\77288236\21887610.wav	0	2	[1.201290249824524, 0.5807721018791199, 0.5678033828735352, 1.3624264001846313, 1.2717273235321045, 0.7015184760093689]	wz	0	3
509	509	93	fn	cy_437144255_1072512441.wav	D:\hc--document\all text\P8_medical\thesis_dataset\use_wav_raw\437144255\1072512441.wav	0	1	[1.0602086782455444, 1.1183574199676514, 0.9999269247055054, 0.7036112546920776, 0.6188418865203857, 0.795146644115448]	fn	1	1
510	510	922	rouhe	cy_670469502_2218229146.wav	D:\hc--document\all text\P8_medical\thesis_dataset\use_wav_raw\670469502\2218229146.wav	0	4	[0.8698372840881348, 1.182809591293335, 1.1462329626083374, 0.3907504975795746, 0.3027760684490204, 0.7792508602142334]	fn	0	1
511	511	1614	general	cy_673645164_2284678056.wav	D:\hc--document\all text\P8_medical\thesis_dataset\use_wav_raw\673645164\2284678056.wav	0	0	[1.2998985052108765, 0.5885734558105469, 0.5252604484558105, 1.1688400506973267, 1.317982792854309, 0.9222065806388855]	rouhe	0	4
512	512	701	wz	cy_724704215_3400362768.wav	D:\hc--document\all text\P8_medical\thesis_dataset\use_wav_raw\724704215\3400362768.wav	0	3	[1.0093975067138672, 1.0851070880889893, 0.8832318186759949, 0.6410086154937744, 0.6582831144332886, 0.8761253952980042]	fn	0	1
513	513	1037	wz	dx_91272395_30221517.wav	D:\hc--document\all text\P8_medical\thesis_dataset\use_wav_raw\91272395\30221517.wav	0	3	[1.2294590473175049, 0.6306548714637756, 0.6094365119934082, 1.3265368938446045, 1.1809049844741821, 0.7236855030059814]	wz	1	3
514	514	403	rouhe	cy_691147819_2661123322.wav	D:\hc--document\all text\P8_medical\thesis_dataset\use_wav_raw\691147819\2661123322.wav	0	4	[1.1426706314086914, 0.5160983800888062, 0.44347357749938965, 1.2479486465454102, 1.4871976375579834, 0.6885367631912231]	rouhe	1	4
515	515	1741	yl	cy_692412837_2689000072.wav	D:\hc--document\all text\P8_medical\thesis_dataset\use_wav_raw\692412837\2689000072.wav	0	5	[1.0480834245681763, 0.9437382817268372, 0.8955069184303284, 0.8316376209259033, 0.9525560736656189, 0.8858475685119629]	general	0	0
516	516	66	general	dx_87009613_26185393.wav	D:\hc--document\all text\P8_medical\thesis_dataset\use_wav_raw\87009613\26185393.wav	0	0	[0.9521772861480713, 1.2309192419052124, 1.1857242584228516, 0.5345665216445923, 0.3397817313671112, 0.6285088062286377]	fn	0	1
517	517	1257	yl	cy_698817170_2824904334.wav	D:\hc--document\all text\P8_medical\thesis_dataset\use_wav_raw\698817170\2824904334.wav	0	5	[1.0782384872436523, 0.9052979946136475, 0.7781861424446106, 0.6153196096420288, 0.584398627281189, 0.9410367608070374]	general	0	0
518	518	549	wz	dx_84096642_28304707.wav	D:\hc--document\all text\P8_medical\thesis_dataset\use_wav_raw\84096642\28304707.wav	0	3	[1.1629704236984253, 0.892737627029419, 0.891707718372345, 0.9865818619728088, 0.7563661336898804, 0.8831033706665039]	general	0	0
519	519	707	yl	cy_688115999_2596486872.wav	D:\hc--document\all text\P8_medical\thesis_dataset\use_wav_raw\688115999\2596486872.wav	0	5	[1.256800889968872, 0.6098368763923645, 0.572885274887085, 1.0808242559432983, 1.1870980262756348, 0.9433397650718689]	general	0	0
520	520	1558	wz	cy_721130997_3316597479.wav	D:\hc--document\all text\P8_medical\thesis_dataset\use_wav_raw\721130997\3316597479.wav	0	3	[1.3213245868682861, 0.5536621809005737, 0.38456591963768005, 1.2114828824996948, 1.354066252708435, 0.8366101384162903]	rouhe	0	4
521	521	313	general	dx_74841249_21160893.wav	D:\hc--document\all text\P8_medical\thesis_dataset\use_wav_raw\74841249\21160893.wav	0	0	[1.2479828596115112, 0.6864677667617798, 0.7403255105018616, 1.1944255828857422, 1.006904125213623, 0.8120908737182617]	general	1	0
522	522	820	wz	cy_714569759_3164363862.wav	D:\hc--document\all text\P8_medical\thesis_dataset\use_wav_raw\714569759\3164363862.wav	0	3	[1.275846004486084, 0.5785603523254395, 0.4687460958957672, 1.1826565265655518, 1.3112629652023315, 0.9206314086914062]	rouhe	0	4
523	523	485	general	dx_67363411_18898986.wav	D:\hc--document\all text\P8_medical\thesis_dataset\use_wav_raw\67363411\18898986.wav	0	0	[1.0805435180664062, 0.9808048009872437, 0.9147300720214844, 0.8525622487068176, 0.6693621873855591, 0.8770914077758789]	general	1	0
524	524	1335	rouhe	cy_684293417_2514144166.wav	D:\hc--document\all text\P8_medical\thesis_dataset\use_wav_raw\684293417\2514144166.wav	0	4	[1.2736586332321167, 0.5181829333305359, 0.45235005021095276, 1.2265852689743042, 1.4646532535552979, 0.8330072164535522]	rouhe	1	4
525	525	602	jd	cy_714351931_3159616114.wav	D:\hc--document\all text\P8_medical\thesis_dataset\use_wav_raw\714351931\3159616114.wav	0	2	[1.0680298805236816, 1.1501771211624146, 1.0237807035446167, 0.6730583906173706, 0.6400796175003052, 0.8575723767280579]	fn	0	1
526	526	456	general	cy_649090805_2055733121.wav	D:\hc--document\all text\P8_medical\thesis_dataset\use_wav_raw\649090805\2055733121.wav	0	0	[1.229825496673584, 0.8270633816719055, 0.9200949668884277, 0.9916800260543823, 0.8391340374946594, 0.8236383199691772]	general	1	0
527	527	399	fn	dx_57284218_15377196.wav	D:\hc--document\all text\P8_medical\thesis_dataset\use_wav_raw\57284218\15377196.wav	0	1	[1.0578479766845703, 1.1958155632019043, 1.1306334733963013, 0.7157996296882629, 0.430314302444458, 0.7408390641212463]	fn	1	1
528	528	1555	fn	dx_65539775_18088892.wav	D:\hc--document\all text\P8_medical\thesis_dataset\use_wav_raw\65539775\18088892.wav	0	1	[0.8642802238464355, 1.2811074256896973, 1.1678098440170288, 0.4419235289096832, 0.28303614258766174, 0.6297013163566589]	fn	1	1
529	529	638	wz	dx_88034437_26466204.wav	D:\hc--document\all text\P8_medical\thesis_dataset\use_wav_raw\88034437\26466204.wav	0	3	[1.2593975067138672, 0.7754755616188049, 0.8204475045204163, 1.1190186738967896, 0.9141678214073181, 0.8065029382705688]	general	0	0
530	530	1115	rouhe	cy_694218380_2726436170.wav	D:\hc--document\all text\P8_medical\thesis_dataset\use_wav_raw\694218380\2726436170.wav	0	4	[1.2628676891326904, 0.5452507138252258, 0.470598965883255, 1.2975491285324097, 1.3972700834274292, 0.8133001327514648]	rouhe	1	4
531	531	1398	fn	dx_91051151_30260942.wav	D:\hc--document\all text\P8_medical\thesis_dataset\use_wav_raw\91051151\30260942.wav	0	1	[0.8537951707839966, 1.30605149269104, 1.1976335048675537, 0.353192001581192, 0.16297516226768494, 0.566533088684082]	fn	1	1
532	532	302	rouhe	cy_719264689_3273408895.wav	D:\hc--document\all text\P8_medical\thesis_dataset\use_wav_raw\719264689\3273408895.wav	0	4	[1.2705048322677612, 0.6883241534233093, 0.6601864695549011, 1.0585126876831055, 1.0054407119750977, 0.9488222002983093]	general	0	0
533	533	1071	rouhe	cy_719270691_3273869539.wav	D:\hc--document\all text\P8_medical\thesis_dataset\use_wav_raw\719270691\3273869539.wav	0	4	[1.2872223854064941, 0.5073412656784058, 0.4194979667663574, 1.3339896202087402, 1.4969408512115479, 0.7140796780586243]	rouhe	1	4
534	534	1367	general	cy_652903645_2077988546.wav	D:\hc--document\all text\P8_medical\thesis_dataset\use_wav_raw\652903645\2077988546.wav	0	0	[1.1955972909927368, 0.7974153757095337, 0.7207249999046326, 1.0104559659957886, 0.9162423014640808, 0.9010538458824158]	general	1	0
535	535	1360	yl	dx_88171332_28137015.wav	D:\hc--document\all text\P8_medical\thesis_dataset\use_wav_raw\88171332\28137015.wav	0	5	[1.27998948097229, 0.48237869143486023, 0.5271250605583191, 1.3571017980575562, 1.3366645574569702, 0.7020154595375061]	wz	0	3
536	536	1055	general	cy_654900062_2087056355.wav	D:\hc--document\all text\P8_medical\thesis_dataset\use_wav_raw\654900062\2087056355.wav	0	0	[0.912226676940918, 1.1550989151000977, 0.9765744805335999, 0.4673594832420349, 0.45296579599380493, 0.788123607635498]	fn	0	1
537	537	1274	yl	cy_719224909_3272036049.wav	D:\hc--document\all text\P8_medical\thesis_dataset\use_wav_raw\719224909\3272036049.wav	0	5	[1.2258169651031494, 0.6950171589851379, 0.6440037488937378, 1.1103239059448242, 1.0430606603622437, 0.952903151512146]	general	0	0
538	538	648	general	cy_707785098_3028049798.wav	D:\hc--document\all text\P8_medical\thesis_dataset\use_wav_raw\707785098\3028049798.wav	0	0	[1.0964549779891968, 0.98147052526474, 0.9251576066017151, 0.7799608707427979, 0.8389329314231873, 0.8784606456756592]	general	1	0
539	539	413	jd	dx_84826716_24277023.wav	D:\hc--document\all text\P8_medical\thesis_dataset\use_wav_raw\84826716\24277023.wav	0	2	[0.9991225004196167, 1.2349231243133545, 1.2326380014419556, 0.5758365988731384, 0.41167065501213074, 0.7235845923423767]	fn	0	1
540	540	1212	general	cy_723619456_3375042432.wav	D:\hc--document\all text\P8_medical\thesis_dataset\use_wav_raw\723619456\3375042432.wav	0	0	[0.914132833480835, 1.1809455156326294, 0.9683230519294739, 0.3839837610721588, 0.4756263196468353, 0.8329744935035706]	fn	0	1
541	541	1575	rouhe	dx_91085255_30452049.wav	D:\hc--document\all text\P8_medical\thesis_dataset\use_wav_raw\91085255\30452049.wav	0	4	[1.2061223983764648, 0.6554734706878662, 0.7094417810440063, 1.196685791015625, 1.1089054346084595, 0.8184484839439392]	general	0	0
542	542	1366	jd	dx_84199007_26686546.wav	D:\hc--document\all text\P8_medical\thesis_dataset\use_wav_raw\84199007\26686546.wav	0	2	[1.2329541444778442, 0.5457343459129333, 0.5758249759674072, 1.3727461099624634, 1.2791131734848022, 0.7194249033927917]	wz	0	3
543	543	1381	yl	dx_91375969_30393836.wav	D:\hc--document\all text\P8_medical\thesis_dataset\use_wav_raw\91375969\30393836.wav	0	5	[1.212997555732727, 0.8130584955215454, 0.8930580615997314, 0.9739812612533569, 0.7328035831451416, 0.8568487763404846]	general	0	0
544	544	1686	yl	dx_90652993_29696865.wav	D:\hc--document\all text\P8_medical\thesis_dataset\use_wav_raw\90652993\29696865.wav	0	5	[1.2062395811080933, 0.7314245700836182, 0.825701892375946, 1.1168015003204346, 0.7517482042312622, 0.7949550151824951]	general	0	0
545	545	975	yl	cy_702264986_2901666914.wav	D:\hc--document\all text\P8_medical\thesis_dataset\use_wav_raw\702264986\2901666914.wav	0	5	[1.255668044090271, 0.6980526447296143, 0.6672711968421936, 1.0322576761245728, 0.9436543583869934, 0.9968670010566711]	general	0	0
546	546	964	fn	cy_717475752_3232280516.wav	D:\hc--document\all text\P8_medical\thesis_dataset\use_wav_raw\717475752\3232280516.wav	0	1	[0.7710148096084595, 1.353438138961792, 1.0434305667877197, 0.17754611372947693, 0.3258321285247803, 0.6858364343643188]	fn	1	1
547	547	1061	general	dx_50052183_13088139.wav	D:\hc--document\all text\P8_medical\thesis_dataset\use_wav_raw\50052183\13088139.wav	0	0	[0.8843239545822144, 1.227662205696106, 1.189923644065857, 0.42587363719940186, 0.3251842260360718, 0.6813495755195618]	fn	0	1
548	548	1158	yl	cy_709115402_3057087240.wav	D:\hc--document\all text\P8_medical\thesis_dataset\use_wav_raw\709115402\3057087240.wav	0	5	[1.1481691598892212, 0.9733592867851257, 0.979866623878479, 0.7936626672744751, 0.6127588152885437, 0.9111632704734802]	general	0	0
549	549	1405	yl	dx_91281651_30253082.wav	D:\hc--document\all text\P8_medical\thesis_dataset\use_wav_raw\91281651\30253082.wav	0	5	[1.1538304090499878, 0.9742613434791565, 0.9978672862052917, 0.8807687759399414, 0.5636834502220154, 0.7690951228141785]	general	0	0
550	550	256	yl	cy_680462270_2430956710.wav	D:\hc--document\all text\P8_medical\thesis_dataset\use_wav_raw\680462270\2430956710.wav	0	5	[1.087725043296814, 1.0579866170883179, 1.007979393005371, 0.7470152974128723, 0.6244214177131653, 0.8861665725708008]	general	0	0
551	551	257	fn	cy_691232556_2662827672.wav	D:\hc--document\all text\P8_medical\thesis_dataset\use_wav_raw\691232556\2662827672.wav	0	1	[1.3106861114501953, 0.4875526428222656, 0.46398141980171204, 1.2344599962234497, 1.510554552078247, 0.8088554739952087]	rouhe	0	4
552	552	341	yl	cy_719288462_3273220750.wav	D:\hc--document\all text\P8_medical\thesis_dataset\use_wav_raw\719288462\3273220750.wav	0	5	[1.2409361600875854, 0.7597171664237976, 0.7153118252754211, 0.9967206120491028, 0.8486304879188538, 0.9384781122207642]	general	0	0
553	553	1594	wz	cy_674139190_2296073742.wav	D:\hc--document\all text\P8_medical\thesis_dataset\use_wav_raw\674139190\2296073742.wav	0	3	[1.278741717338562, 0.4971732795238495, 0.5405534505844116, 1.3706547021865845, 1.2682470083236694, 0.7175028324127197]	wz	1	3
554	554	585	wz	cy_701084692_2875464378.wav	D:\hc--document\all text\P8_medical\thesis_dataset\use_wav_raw\701084692\2875464378.wav	0	3	[1.3208199739456177, 0.7772300839424133, 0.8008521795272827, 1.0254274606704712, 0.8546777367591858, 0.9344186186790466]	general	0	0
555	555	101	general	cy_591081511_1750922651.wav	D:\hc--document\all text\P8_medical\thesis_dataset\use_wav_raw\591081511\1750922651.wav	0	0	[1.2987924814224243, 0.628550112247467, 0.5828931331634521, 1.193686604499817, 1.1758750677108765, 0.8779275417327881]	general	1	0
556	556	1000	jd	dx_89994595_28686824.wav	D:\hc--document\all text\P8_medical\thesis_dataset\use_wav_raw\89994595\28686824.wav	0	2	[0.8658660650253296, 1.3214764595031738, 1.2129803895950317, 0.450206995010376, 0.25830164551734924, 0.520507276058197]	fn	0	1
557	557	159	wz	dx_91574478_30975886.wav	D:\hc--document\all text\P8_medical\thesis_dataset\use_wav_raw\91574478\30975886.wav	0	3	[1.2801488637924194, 0.5889869332313538, 0.6688372492790222, 1.2559795379638672, 1.1639827489852905, 0.7815810441970825]	general	0	0
558	558	1093	rouhe	cy_722872132_3356796339.wav	D:\hc--document\all text\P8_medical\thesis_dataset\use_wav_raw\722872132\3356796339.wav	0	4	[1.2293596267700195, 0.7893128395080566, 0.6591152548789978, 0.9458276629447937, 0.9595370888710022, 0.9851099252700806]	general	0	0
559	559	1453	rouhe	cy_724618580_3398832006.wav	D:\hc--document\all text\P8_medical\thesis_dataset\use_wav_raw\724618580\3398832006.wav	0	4	[1.078814148902893, 1.0063533782958984, 0.796357274055481, 0.6269610524177551, 0.6490228772163391, 0.953830897808075]	general	0	0
560	560	590	general	cy_440807732_1084971126.wav	D:\hc--document\all text\P8_medical\thesis_dataset\use_wav_raw\440807732\1084971126.wav	0	0	[1.166877269744873, 0.7625442147254944, 0.7424998879432678, 1.175176739692688, 0.983440637588501, 0.8333094716072083]	wz	0	3
561	561	362	yl	dx_77346450_21866947.wav	D:\hc--document\all text\P8_medical\thesis_dataset\use_wav_raw\77346450\21866947.wav	0	5	[1.0467216968536377, 1.1024136543273926, 1.0948032140731812, 0.749606728553772, 0.5561447739601135, 0.7861331105232239]	fn	0	1
562	562	520	wz	cy_719371623_3274705603.wav	D:\hc--document\all text\P8_medical\thesis_dataset\use_wav_raw\719371623\3274705603.wav	0	3	[1.3300734758377075, 0.6391492486000061, 0.6413291096687317, 1.1779358386993408, 1.1210417747497559, 0.9324489235877991]	general	0	0
563	563	136	yl	cy_667657143_2163455644.wav	D:\hc--document\all text\P8_medical\thesis_dataset\use_wav_raw\667657143\2163455644.wav	0	5	[1.1072241067886353, 1.0856832265853882, 1.0679726600646973, 0.7351200580596924, 0.4445096254348755, 0.753241240978241]	general	0	0
564	564	850	general	cy_704569798_2954507896.wav	D:\hc--document\all text\P8_medical\thesis_dataset\use_wav_raw\704569798\2954507896.wav	0	0	[1.0520286560058594, 1.0425447225570679, 0.8042944073677063, 0.6612502932548523, 0.6717461943626404, 0.9296098351478577]	general	1	0
565	565	630	yl	dx_92383345_32027433.wav	D:\hc--document\all text\P8_medical\thesis_dataset\use_wav_raw\92383345\32027433.wav	0	5	[1.3220914602279663, 0.6552667021751404, 0.7222589254379272, 1.1829646825790405, 1.0452378988265991, 0.771264910697937]	general	0	0
566	566	859	rouhe	cy_665071172_2143215503.wav	D:\hc--document\all text\P8_medical\thesis_dataset\use_wav_raw\665071172\2143215503.wav	0	4	[1.1461710929870605, 0.9520131945610046, 0.9901876449584961, 0.7223622798919678, 0.7850587368011475, 0.9204971790313721]	general	0	0
567	567	1173	rouhe	cy_719445597_3277649892.wav	D:\hc--document\all text\P8_medical\thesis_dataset\use_wav_raw\719445597\3277649892.wav	0	4	[0.9903501272201538, 0.6620685458183289, 0.567497968673706, 1.0740152597427368, 1.3808648586273193, 0.7253972887992859]	rouhe	1	4
568	568	1223	jd	dx_57983592_15621523.wav	D:\hc--document\all text\P8_medical\thesis_dataset\use_wav_raw\57983592\15621523.wav	0	2	[0.9699057340621948, 1.2396970987319946, 1.2009613513946533, 0.5656375288963318, 0.4069218933582306, 0.7158665060997009]	fn	0	1
569	569	526	fn	cy_716237932_3204159308.wav	D:\hc--document\all text\P8_medical\thesis_dataset\use_wav_raw\716237932\3204159308.wav	0	1	[1.0859553813934326, 0.829749584197998, 0.6846045851707458, 0.9741071462631226, 1.120039701461792, 0.8485938906669617]	rouhe	0	4
570	570	513	general	cy_722921780_3356817364.wav	D:\hc--document\all text\P8_medical\thesis_dataset\use_wav_raw\722921780\3356817364.wav	0	0	[1.0551362037658691, 0.959685206413269, 0.7161204218864441, 0.8213582634925842, 0.8665173649787903, 0.9830230474472046]	general	1	0
571	571	1271	yl	cy_667609247_2159620364.wav	D:\hc--document\all text\P8_medical\thesis_dataset\use_wav_raw\667609247\2159620364.wav	0	5	[1.2109793424606323, 0.7120700478553772, 0.6488739848136902, 1.1282089948654175, 1.1090830564498901, 0.8813757300376892]	general	0	0
572	572	1080	rouhe	cy_709923870_3071556145.wav	D:\hc--document\all text\P8_medical\thesis_dataset\use_wav_raw\709923870\3071556145.wav	0	4	[1.2428834438323975, 0.5449150800704956, 0.4371626675128937, 1.278995156288147, 1.5102254152297974, 0.7775610685348511]	rouhe	1	4
573	573	962	wz	cy_671079700_2231027278.wav	D:\hc--document\all text\P8_medical\thesis_dataset\use_wav_raw\671079700\2231027278.wav	0	3	[0.7929126024246216, 1.2749632596969604, 1.2413232326507568, 0.3964337408542633, 0.3227301239967346, 0.6978673934936523]	fn	0	1
574	574	1451	fn	cy_724434254_3393976859.wav	D:\hc--document\all text\P8_medical\thesis_dataset\use_wav_raw\724434254\3393976859.wav	0	1	[0.7989109754562378, 1.3321895599365234, 1.04924476146698, 0.32670217752456665, 0.2838868498802185, 0.6676928997039795]	fn	1	1
575	575	1748	general	cy_699622312_2843066098.wav	D:\hc--document\all text\P8_medical\thesis_dataset\use_wav_raw\699622312\2843066098.wav	0	0	[0.834754228591919, 1.291917085647583, 0.9734982252120972, 0.32679271697998047, 0.3928927183151245, 0.7541207075119019]	fn	0	1
576	576	1036	rouhe	cy_674802457_2309299894.wav	D:\hc--document\all text\P8_medical\thesis_dataset\use_wav_raw\674802457\2309299894.wav	0	4	[1.3221379518508911, 0.5946269631385803, 0.5342345833778381, 1.190638542175293, 1.2961987257003784, 0.8846783638000488]	general	0	0
577	577	268	rouhe	cy_259034107_475332071.wav	D:\hc--document\all text\P8_medical\thesis_dataset\use_wav_raw\259034107\475332071.wav	0	4	[0.8436952829360962, 1.3351058959960938, 1.182328701019287, 0.33225563168525696, 0.313745379447937, 0.7039303183555603]	fn	0	1
578	578	436	jd	dx_89444539_31914772.wav	D:\hc--document\all text\P8_medical\thesis_dataset\use_wav_raw\89444539\31914772.wav	0	2	[0.85753333568573, 1.2734293937683105, 1.2056668996810913, 0.3960968554019928, 0.32242053747177124, 0.6910149455070496]	fn	0	1
579	579	1443	fn	cy_717951063_3243327346.wav	D:\hc--document\all text\P8_medical\thesis_dataset\use_wav_raw\717951063\3243327346.wav	0	1	[0.949877142906189, 1.117730736732483, 1.0536065101623535, 0.463723748922348, 0.31596124172210693, 0.8316203355789185]	fn	1	1
580	580	977	general	dx_91267340_30179287.wav	D:\hc--document\all text\P8_medical\thesis_dataset\use_wav_raw\91267340\30179287.wav	0	0	[0.9027819633483887, 1.2873808145523071, 1.1914772987365723, 0.5281970500946045, 0.35604962706565857, 0.6257596015930176]	fn	0	1
581	581	957	general	cy_694686489_2736047948.wav	D:\hc--document\all text\P8_medical\thesis_dataset\use_wav_raw\694686489\2736047948.wav	0	0	[1.279597282409668, 0.5982845425605774, 0.44280627369880676, 1.2008328437805176, 1.36116623878479, 0.8503143191337585]	rouhe	0	4
582	582	1259	general	cy_716683601_3213571316.wav	D:\hc--document\all text\P8_medical\thesis_dataset\use_wav_raw\716683601\3213571316.wav	0	0	[0.9287341833114624, 0.9627267718315125, 0.8095889091491699, 0.801116943359375, 0.9696657061576843, 0.7392517924308777]	rouhe	0	4
583	583	1130	general	cy_717107800_3223540094.wav	D:\hc--document\all text\P8_medical\thesis_dataset\use_wav_raw\717107800\3223540094.wav	0	0	[1.0474976301193237, 1.0665298700332642, 0.8288266658782959, 0.6527672410011292, 0.6938199996948242, 0.9464721083641052]	fn	0	1
584	584	860	wz	cy_673971877_2291588306.wav	D:\hc--document\all text\P8_medical\thesis_dataset\use_wav_raw\673971877\2291588306.wav	0	3	[1.2948979139328003, 0.556296706199646, 0.4676358997821808, 1.3049691915512085, 1.3582030534744263, 0.779642641544342]	rouhe	0	4
585	585	1637	rouhe	cy_693180154_2704895748.wav	D:\hc--document\all text\P8_medical\thesis_dataset\use_wav_raw\693180154\2704895748.wav	0	4	[1.1287950277328491, 0.6532891988754272, 0.524080753326416, 1.0578778982162476, 1.3476117849349976, 0.9033350944519043]	rouhe	1	4
586	586	656	rouhe	cy_690134465_2642603700.wav	D:\hc--document\all text\P8_medical\thesis_dataset\use_wav_raw\690134465\2642603700.wav	0	4	[1.0522478818893433, 0.984203040599823, 0.9311619997024536, 0.6354646682739258, 0.7185409069061279, 0.8489800691604614]	general	0	0
587	587	455	yl	cy_692251835_2684712458.wav	D:\hc--document\all text\P8_medical\thesis_dataset\use_wav_raw\692251835\2684712458.wav	0	5	[1.258221983909607, 0.5849884748458862, 0.5601490139961243, 1.1473842859268188, 1.2609697580337524, 0.8813453316688538]	rouhe	0	4
588	588	1600	general	cy_724808198_3402004282.wav	D:\hc--document\all text\P8_medical\thesis_dataset\use_wav_raw\724808198\3402004282.wav	0	0	[0.9262546300888062, 0.9879211187362671, 0.9270912408828735, 0.7628755569458008, 0.9018443822860718, 0.7457509636878967]	fn	0	1
589	589	574	fn	dx_64265787_17710967.wav	D:\hc--document\all text\P8_medical\thesis_dataset\use_wav_raw\64265787\17710967.wav	0	1	[0.8339122533798218, 1.338944673538208, 1.2065049409866333, 0.4050106704235077, 0.18138127028942108, 0.587509036064148]	fn	1	1
590	590	248	jd	cy_429536356_1043886528.wav	D:\hc--document\all text\P8_medical\thesis_dataset\use_wav_raw\429536356\1043886528.wav	0	2	[1.157870888710022, 0.9145941138267517, 0.785230278968811, 0.9326770305633545, 0.7603482007980347, 0.8493165969848633]	general	0	0
591	591	345	general	cy_692615702_2692578074.wav	D:\hc--document\all text\P8_medical\thesis_dataset\use_wav_raw\692615702\2692578074.wav	0	0	[1.1147788763046265, 0.970740556716919, 0.7512022256851196, 0.8198213577270508, 0.7550820708274841, 0.8815474510192871]	general	1	0
592	592	1412	wz	cy_682995157_2485508226.wav	D:\hc--document\all text\P8_medical\thesis_dataset\use_wav_raw\682995157\2485508226.wav	0	3	[1.2997970581054688, 0.5266803503036499, 0.558458685874939, 1.3394192457199097, 1.2632893323898315, 0.7391718029975891]	wz	1	3
593	593	378	general	cy_714078166_3153300474.wav	D:\hc--document\all text\P8_medical\thesis_dataset\use_wav_raw\714078166\3153300474.wav	0	0	[1.1501049995422363, 0.9176375269889832, 0.7625028491020203, 0.8861922025680542, 0.6228592395782471, 0.8989503383636475]	general	1	0
594	594	954	wz	cy_663093559_2132397641.wav	D:\hc--document\all text\P8_medical\thesis_dataset\use_wav_raw\663093559\2132397641.wav	0	3	[1.3004851341247559, 0.540052056312561, 0.5773281455039978, 1.3594938516616821, 1.1820244789123535, 0.7406696081161499]	wz	1	3
595	595	480	jd	cy_669944496_2208936506.wav	D:\hc--document\all text\P8_medical\thesis_dataset\use_wav_raw\669944496\2208936506.wav	0	2	[0.953900933265686, 1.25893235206604, 1.0420254468917847, 0.5365720391273499, 0.5143771767616272, 0.8776758909225464]	fn	0	1
596	596	317	yl	cy_723169703_3363035252.wav	D:\hc--document\all text\P8_medical\thesis_dataset\use_wav_raw\723169703\3363035252.wav	0	5	[1.1580864191055298, 1.0007025003433228, 0.8943538069725037, 0.8162726759910583, 0.7304909825325012, 0.9306758046150208]	general	0	0
597	597	331	wz	cy_672292892_2256065042.wav	D:\hc--document\all text\P8_medical\thesis_dataset\use_wav_raw\672292892\2256065042.wav	0	3	[1.2256217002868652, 0.6703141331672668, 0.8072224855422974, 1.0763541460037231, 0.7654641270637512, 0.9283198714256287]	general	0	0
598	598	91	general	cy_723822757_3379655855.wav	D:\hc--document\all text\P8_medical\thesis_dataset\use_wav_raw\723822757\3379655855.wav	0	0	[1.1317087411880493, 0.5266433358192444, 0.46312135457992554, 1.201309084892273, 1.4663878679275513, 0.6986247301101685]	rouhe	0	4
599	599	145	jd	cy_562776_2442795.wav	D:\hc--document\all text\P8_medical\thesis_dataset\use_wav_raw\562776\2442795.wav	0	2	[0.8411085605621338, 1.3303563594818115, 1.1085454225540161, 0.37654802203178406, 0.4090011417865753, 0.7328169345855713]	fn	0	1
600	600	224	rouhe	cy_716689762_3213957667.wav	D:\hc--document\all text\P8_medical\thesis_dataset\use_wav_raw\716689762\3213957667.wav	0	4	[1.1319843530654907, 0.43039873242378235, 0.361724853515625, 1.2948395013809204, 1.6101669073104858, 0.6216239929199219]	rouhe	1	4
601	601	1343	yl	cy_671365901_2236749254.wav	D:\hc--document\all text\P8_medical\thesis_dataset\use_wav_raw\671365901\2236749254.wav	0	5	[1.2434202432632446, 0.6580973267555237, 0.6473513245582581, 1.119473934173584, 1.159726619720459, 0.9219724535942078]	general	0	0
602	602	1279	general	cy_621218560_1908069626.wav	D:\hc--document\all text\P8_medical\thesis_dataset\use_wav_raw\621218560\1908069626.wav	0	0	[1.2389991283416748, 0.6501177549362183, 0.5600115656852722, 1.1565922498703003, 1.2398236989974976, 0.8809694647789001]	rouhe	0	4
603	603	1276	yl	cy_563677296_1604504135.wav	D:\hc--document\all text\P8_medical\thesis_dataset\use_wav_raw\563677296\1604504135.wav	0	5	[1.0974225997924805, 0.9787147641181946, 0.9611354470252991, 0.854547917842865, 0.6332427263259888, 0.838481068611145]	general	0	0
604	604	483	jd	cy_690127912_2640439348.wav	D:\hc--document\all text\P8_medical\thesis_dataset\use_wav_raw\690127912\2640439348.wav	0	2	[0.9514510631561279, 1.2210975885391235, 1.0269591808319092, 0.5055181980133057, 0.5040873885154724, 0.748372495174408]	fn	0	1
605	605	911	yl	cy_433282063_1058130228.wav	D:\hc--document\all text\P8_medical\thesis_dataset\use_wav_raw\433282063\1058130228.wav	0	5	[1.1152111291885376, 0.90642911195755, 0.8308693170547485, 0.8411684632301331, 0.7426549792289734, 0.9411333799362183]	general	0	0
606	606	1078	rouhe	cy_721164470_3318118177.wav	D:\hc--document\all text\P8_medical\thesis_dataset\use_wav_raw\721164470\3318118177.wav	0	4	[1.1156644821166992, 0.49928927421569824, 0.48202845454216003, 1.220041036605835, 1.5556161403656006, 0.684963047504425]	rouhe	1	4
607	607	448	jd	dx_90086786_28592547.wav	D:\hc--document\all text\P8_medical\thesis_dataset\use_wav_raw\90086786\28592547.wav	0	2	[0.8591827154159546, 1.3968147039413452, 1.2822182178497314, 0.3162587285041809, 0.1669543981552124, 0.5635256171226501]	fn	0	1
608	608	1638	general	cy_627488104_1942019636.wav	D:\hc--document\all text\P8_medical\thesis_dataset\use_wav_raw\627488104\1942019636.wav	0	0	[1.3158955574035645, 0.5649629831314087, 0.4811058044433594, 1.200197458267212, 1.3208191394805908, 0.8704420328140259]	rouhe	0	4
609	609	1215	yl	cy_714844647_3170088312.wav	D:\hc--document\all text\P8_medical\thesis_dataset\use_wav_raw\714844647\3170088312.wav	0	5	[1.2753862142562866, 0.6041629314422607, 0.5752135515213013, 1.211298942565918, 1.1921888589859009, 0.9160699844360352]	general	0	0
610	610	616	jd	cy_197916863_310515803.wav	D:\hc--document\all text\P8_medical\thesis_dataset\use_wav_raw\197916863\310515803.wav	0	2	[0.926830530166626, 1.237419605255127, 1.1966938972473145, 0.5286407470703125, 0.3380145728588104, 0.6054840087890625]	fn	0	1
611	611	127	wz	dx_91627467_31267197.wav	D:\hc--document\all text\P8_medical\thesis_dataset\use_wav_raw\91627467\31267197.wav	0	3	[1.226728081703186, 0.6754626035690308, 0.6614038944244385, 1.22427499294281, 1.1316264867782593, 0.730421781539917]	general	0	0
612	612	1599	yl	dx_90739844_29827553.wav	D:\hc--document\all text\P8_medical\thesis_dataset\use_wav_raw\90739844\29827553.wav	0	5	[1.1930023431777954, 0.7598212957382202, 0.7719646692276001, 1.1555997133255005, 0.8746256828308105, 0.8433958888053894]	general	0	0
613	613	1219	jd	dx_89260745_27501409.wav	D:\hc--document\all text\P8_medical\thesis_dataset\use_wav_raw\89260745\27501409.wav	0	2	[1.050644040107727, 1.0960030555725098, 1.1459189653396606, 0.7100203633308411, 0.500349760055542, 0.7371452450752258]	jd	1	2
614	614	1424	jd	cy_189451011_290527349.wav	D:\hc--document\all text\P8_medical\thesis_dataset\use_wav_raw\189451011\290527349.wav	0	2	[0.8848448991775513, 1.3097827434539795, 1.2072913646697998, 0.4088451862335205, 0.2843150198459625, 0.6195095777511597]	fn	0	1
615	615	1391	general	cy_719967397_3290604263.wav	D:\hc--document\all text\P8_medical\thesis_dataset\use_wav_raw\719967397\3290604263.wav	0	0	[1.255115270614624, 0.6403239965438843, 0.5399773716926575, 1.1498924493789673, 1.3511590957641602, 0.9201213717460632]	rouhe	0	4
616	616	1527	general	cy_662908684_2131277333.wav	D:\hc--document\all text\P8_medical\thesis_dataset\use_wav_raw\662908684\2131277333.wav	0	0	[1.3158901929855347, 0.6496118903160095, 0.7471380829811096, 1.2141226530075073, 0.9917380809783936, 0.8098500370979309]	general	1	0
617	617	568	yl	dx_59872678_16349297.wav	D:\hc--document\all text\P8_medical\thesis_dataset\use_wav_raw\59872678\16349297.wav	0	5	[1.1468933820724487, 1.008684515953064, 1.0298374891281128, 0.823689877986908, 0.5722081661224365, 0.849656879901886]	general	0	0
618	618	1454	general	dx_54311761_14416944.wav	D:\hc--document\all text\P8_medical\thesis_dataset\use_wav_raw\54311761\14416944.wav	0	0	[0.9846757650375366, 1.1576247215270996, 1.199134111404419, 0.6470052599906921, 0.4726724326610565, 0.7273855209350586]	jd	0	2
619	619	481	yl	cy_724225048_3389668695.wav	D:\hc--document\all text\P8_medical\thesis_dataset\use_wav_raw\724225048\3389668695.wav	0	5	[1.3139857053756714, 0.6151481866836548, 0.6657159328460693, 1.0703502893447876, 1.051241159439087, 0.960733950138092]	general	0	0
620	620	1639	general	cy_718650655_3259317056.wav	D:\hc--document\all text\P8_medical\thesis_dataset\use_wav_raw\718650655\3259317056.wav	0	0	[1.1533000469207764, 0.9970514178276062, 0.8599238395690918, 0.7155828475952148, 0.6093062162399292, 0.8752157688140869]	general	1	0
621	621	1231	fn	dx_86861171_25217422.wav	D:\hc--document\all text\P8_medical\thesis_dataset\use_wav_raw\86861171\25217422.wav	0	1	[1.2625218629837036, 0.7455670833587646, 0.771169900894165, 1.1649307012557983, 0.8787901401519775, 0.8300519585609436]	general	0	0
622	622	1183	general	cy_705102180_2967228936.wav	D:\hc--document\all text\P8_medical\thesis_dataset\use_wav_raw\705102180\2967228936.wav	0	0	[0.980333685874939, 1.026916265487671, 0.7720032930374146, 0.5131459832191467, 0.639533281326294, 0.9474402666091919]	fn	0	1
623	623	462	general	cy_715943872_3196231491.wav	D:\hc--document\all text\P8_medical\thesis_dataset\use_wav_raw\715943872\3196231491.wav	0	0	[1.321327805519104, 0.5253310203552246, 0.5634881854057312, 1.1772737503051758, 1.255428671836853, 0.9422419667243958]	general	1	0
624	624	1695	general	cy_621546779_1909683488.wav	D:\hc--document\all text\P8_medical\thesis_dataset\use_wav_raw\621546779\1909683488.wav	0	0	[1.251684546470642, 0.6340698003768921, 0.5546284914016724, 1.1632124185562134, 1.228352665901184, 0.9218516945838928]	general	1	0
625	625	421	yl	dx_90109458_28724153.wav	D:\hc--document\all text\P8_medical\thesis_dataset\use_wav_raw\90109458\28724153.wav	0	5	[0.9571057558059692, 1.166966438293457, 1.1911563873291016, 0.596902072429657, 0.48722177743911743, 0.724836528301239]	jd	0	2
626	626	194	jd	cy_399308558_929320472.wav	D:\hc--document\all text\P8_medical\thesis_dataset\use_wav_raw\399308558\929320472.wav	0	2	[0.9203008413314819, 1.2706273794174194, 1.1186425685882568, 0.3375470042228699, 0.2984370291233063, 0.690518856048584]	fn	0	1
627	627	1064	wz	cy_695210444_2747086900.wav	D:\hc--document\all text\P8_medical\thesis_dataset\use_wav_raw\695210444\2747086900.wav	0	3	[1.23819899559021, 0.6631322503089905, 0.5433406233787537, 1.062537431716919, 1.047157883644104, 0.91667240858078]	general	0	0
628	628	69	fn	cy_428613100_1040201868.wav	D:\hc--document\all text\P8_medical\thesis_dataset\use_wav_raw\428613100\1040201868.wav	0	1	[0.8731871843338013, 1.2591346502304077, 1.068879246711731, 0.43523314595222473, 0.34713077545166016, 0.7075122594833374]	fn	1	1
629	629	1344	yl	cy_722361574_3344458533.wav	D:\hc--document\all text\P8_medical\thesis_dataset\use_wav_raw\722361574\3344458533.wav	0	5	[1.1346222162246704, 0.7665510773658752, 0.8088048696517944, 0.9647965431213379, 1.156678557395935, 0.8256001472473145]	rouhe	0	4
630	630	1112	yl	dx_74954333_21240449.wav	D:\hc--document\all text\P8_medical\thesis_dataset\use_wav_raw\74954333\21240449.wav	0	5	[0.9336274862289429, 1.2103395462036133, 1.1859713792800903, 0.5561385750770569, 0.3639495074748993, 0.6750291585922241]	fn	0	1
631	631	70	wz	cy_709958842_3070965060.wav	D:\hc--document\all text\P8_medical\thesis_dataset\use_wav_raw\709958842\3070965060.wav	0	3	[1.319561243057251, 0.5444085001945496, 0.5291716456413269, 1.2696491479873657, 1.2847909927368164, 0.9091115593910217]	general	0	0
632	632	917	rouhe	cy_704113410_2943831866.wav	D:\hc--document\all text\P8_medical\thesis_dataset\use_wav_raw\704113410\2943831866.wav	0	4	[1.3059406280517578, 0.5163088440895081, 0.4692402780056, 1.3088780641555786, 1.481223464012146, 0.7828009724617004]	rouhe	1	4
633	633	1461	general	cy_673212534_2275390680.wav	D:\hc--document\all text\P8_medical\thesis_dataset\use_wav_raw\673212534\2275390680.wav	0	0	[1.1623286008834839, 0.6572631597518921, 0.5784254670143127, 1.1797549724578857, 1.1579296588897705, 0.8558642268180847]	wz	0	3
634	634	1177	fn	dx_92286625_31501207.wav	D:\hc--document\all text\P8_medical\thesis_dataset\use_wav_raw\92286625\31501207.wav	0	1	[0.8252263069152832, 1.3531819581985474, 1.2136406898498535, 0.3953460454940796, 0.2519463896751404, 0.5245101451873779]	fn	1	1
635	635	948	wz	cy_678650907_2390841478.wav	D:\hc--document\all text\P8_medical\thesis_dataset\use_wav_raw\678650907\2390841478.wav	0	3	[1.1123809814453125, 1.001344084739685, 0.8871557712554932, 0.716424822807312, 0.6366254687309265, 0.8565837144851685]	general	0	0
636	636	417	wz	cy_644471693_2031523562.wav	D:\hc--document\all text\P8_medical\thesis_dataset\use_wav_raw\644471693\2031523562.wav	0	3	[1.2728742361068726, 0.5725086331367493, 0.586903989315033, 1.3380001783370972, 1.2411034107208252, 0.6953477263450623]	wz	1	3
637	637	963	jd	cy_664564979_2143063814.wav	D:\hc--document\all text\P8_medical\thesis_dataset\use_wav_raw\664564979\2143063814.wav	0	2	[0.8958611488342285, 1.2012702226638794, 1.0349370241165161, 0.4629727602005005, 0.38147351145744324, 0.7189751267433167]	fn	0	1
638	638	758	jd	cy_724088122_3384716251.wav	D:\hc--document\all text\P8_medical\thesis_dataset\use_wav_raw\724088122\3384716251.wav	0	2	[0.8900985717773438, 1.287500023841858, 0.9995363354682922, 0.39877989888191223, 0.4385111331939697, 0.7911303043365479]	fn	0	1
639	639	501	wz	cy_621316990_1908912212.wav	D:\hc--document\all text\P8_medical\thesis_dataset\use_wav_raw\621316990\1908912212.wav	0	3	[0.9683183431625366, 1.167768120765686, 1.079317331314087, 0.43891799449920654, 0.5654647946357727, 0.8529958724975586]	fn	0	1
640	640	1612	rouhe	cy_714720272_3167170328.wav	D:\hc--document\all text\P8_medical\thesis_dataset\use_wav_raw\714720272\3167170328.wav	0	4	[1.2881983518600464, 0.49450719356536865, 0.46398094296455383, 1.1567683219909668, 1.4976792335510254, 0.8392311334609985]	rouhe	1	4
641	641	834	general	cy_271763713_512715242.wav	D:\hc--document\all text\P8_medical\thesis_dataset\use_wav_raw\271763713\512715242.wav	0	0	[1.2864561080932617, 0.8173957467079163, 0.9455421566963196, 0.9958952069282532, 0.6995033621788025, 0.8312638998031616]	general	1	0
642	642	1442	wz	cy_675920965_2332613712.wav	D:\hc--document\all text\P8_medical\thesis_dataset\use_wav_raw\675920965\2332613712.wav	0	3	[1.2972302436828613, 0.564334511756897, 0.5306923985481262, 1.2100739479064941, 1.3807340860366821, 0.824699342250824]	rouhe	0	4
643	643	185	fn	cy_700530476_2863249284.wav	D:\hc--document\all text\P8_medical\thesis_dataset\use_wav_raw\700530476\2863249284.wav	0	1	[1.001098394393921, 1.102817177772522, 1.0096417665481567, 0.4955288767814636, 0.31574246287345886, 0.8305728435516357]	fn	1	1
644	644	466	general	dx_91036990_30179184.wav	D:\hc--document\all text\P8_medical\thesis_dataset\use_wav_raw\91036990\30179184.wav	0	0	[1.2805445194244385, 0.6183934807777405, 0.6835618019104004, 1.2716774940490723, 1.0183279514312744, 0.7351074814796448]	general	1	0
645	645	1395	jd	cy_715060952_3175605993.wav	D:\hc--document\all text\P8_medical\thesis_dataset\use_wav_raw\715060952\3175605993.wav	0	2	[0.8949954509735107, 1.305832862854004, 1.0618020296096802, 0.39904531836509705, 0.32422149181365967, 0.7823985815048218]	fn	0	1
646	646	1529	yl	cy_710535160_3083523879.wav	D:\hc--document\all text\P8_medical\thesis_dataset\use_wav_raw\710535160\3083523879.wav	0	5	[0.9243108034133911, 1.1819713115692139, 0.914668083190918, 0.46299979090690613, 0.4818173050880432, 0.8981395363807678]	fn	0	1
647	647	1203	yl	cy_656406686_2095429283.wav	D:\hc--document\all text\P8_medical\thesis_dataset\use_wav_raw\656406686\2095429283.wav	0	5	[1.165147304534912, 0.9132364988327026, 0.9010409116744995, 1.0089937448501587, 0.7995410561561584, 0.8422493934631348]	general	0	0
648	648	636	yl	cy_711645647_3104889906.wav	D:\hc--document\all text\P8_medical\thesis_dataset\use_wav_raw\711645647\3104889906.wav	0	5	[1.1601821184158325, 0.7314599752426147, 0.6353253126144409, 0.9825716614723206, 0.8705284595489502, 0.9601210355758667]	general	0	0
649	649	199	yl	dx_86761933_25220907.wav	D:\hc--document\all text\P8_medical\thesis_dataset\use_wav_raw\86761933\25220907.wav	0	5	[1.2583911418914795, 0.6771467328071594, 0.7201527953147888, 1.203413486480713, 1.0380055904388428, 0.8242156505584717]	general	0	0
650	650	386	jd	cy_567338328_1623774191.wav	D:\hc--document\all text\P8_medical\thesis_dataset\use_wav_raw\567338328\1623774191.wav	0	2	[1.0079141855239868, 1.1938096284866333, 1.0451306104660034, 0.6167089939117432, 0.5348539352416992, 0.8300656676292419]	fn	0	1
651	651	570	fn	cy_714649533_3166551916.wav	D:\hc--document\all text\P8_medical\thesis_dataset\use_wav_raw\714649533\3166551916.wav	0	1	[0.9420380592346191, 1.1456098556518555, 1.1011933088302612, 0.4618009626865387, 0.3446860909461975, 0.7923890352249146]	fn	1	1
652	652	233	general	cy_724240275_3388865419.wav	D:\hc--document\all text\P8_medical\thesis_dataset\use_wav_raw\724240275\3388865419.wav	0	0	[1.261183261871338, 0.775052547454834, 0.7036072611808777, 1.1232221126556396, 0.8623899221420288, 0.8950381875038147]	general	1	0
653	653	323	fn	cy_655467113_2090146184.wav	D:\hc--document\all text\P8_medical\thesis_dataset\use_wav_raw\655467113\2090146184.wav	0	1	[1.1463661193847656, 0.7513905167579651, 0.7501538395881653, 0.9082868695259094, 1.028611660003662, 0.8704980611801147]	general	0	0
654	654	1396	rouhe	cy_579715165_1689842243.wav	D:\hc--document\all text\P8_medical\thesis_dataset\use_wav_raw\579715165\1689842243.wav	0	4	[1.269179344177246, 0.609525203704834, 0.6812224388122559, 1.2628452777862549, 1.135144829750061, 0.8084318041801453]	general	0	0
655	655	259	fn	cy_423951770_1023742890.wav	D:\hc--document\all text\P8_medical\thesis_dataset\use_wav_raw\423951770\1023742890.wav	0	1	[1.0410692691802979, 1.1540639400482178, 0.9144037961959839, 0.6397069096565247, 0.5686935186386108, 0.8142881989479065]	fn	1	1
656	656	390	jd	cy_721448088_3323946194.wav	D:\hc--document\all text\P8_medical\thesis_dataset\use_wav_raw\721448088\3323946194.wav	0	2	[0.8111088275909424, 1.2802128791809082, 1.0517581701278687, 0.47661763429641724, 0.6532278060913086, 0.664314329624176]	fn	0	1
657	657	883	general	cy_723382209_3368086483.wav	D:\hc--document\all text\P8_medical\thesis_dataset\use_wav_raw\723382209\3368086483.wav	0	0	[1.282368779182434, 0.6807704567909241, 0.6828051805496216, 1.0734447240829468, 0.9722149968147278, 0.9783428907394409]	general	1	0
658	658	1693	jd	dx_87600092_25641987.wav	D:\hc--document\all text\P8_medical\thesis_dataset\use_wav_raw\87600092\25641987.wav	0	2	[0.9148671627044678, 1.278206706047058, 1.1703968048095703, 0.5307912230491638, 0.30152153968811035, 0.5749012231826782]	fn	0	1
659	659	1573	wz	cy_684180867_2511586578.wav	D:\hc--document\all text\P8_medical\thesis_dataset\use_wav_raw\684180867\2511586578.wav	0	3	[1.2706000804901123, 0.5730739235877991, 0.501650869846344, 1.2491340637207031, 1.2135796546936035, 0.8576958775520325]	general	0	0
660	660	586	jd	cy_589413773_1742019488.wav	D:\hc--document\all text\P8_medical\thesis_dataset\use_wav_raw\589413773\1742019488.wav	0	2	[1.0380058288574219, 1.0385903120040894, 1.0205796957015991, 0.6870172619819641, 0.47312983870506287, 0.8165537714958191]	fn	0	1
661	661	1438	wz	cy_714667158_3166207264.wav	D:\hc--document\all text\P8_medical\thesis_dataset\use_wav_raw\714667158\3166207264.wav	0	3	[1.1652365922927856, 0.8121411204338074, 0.6309868693351746, 0.9651767015457153, 0.9089852571487427, 0.9372448921203613]	general	0	0
662	662	1018	general	dx_87555856_28234058.wav	D:\hc--document\all text\P8_medical\thesis_dataset\use_wav_raw\87555856\28234058.wav	0	0	[1.2571029663085938, 0.644879162311554, 0.6575592756271362, 1.2847853899002075, 1.0494121313095093, 0.7084246277809143]	wz	0	3
663	663	1393	general	dx_91705863_31699217.wav	D:\hc--document\all text\P8_medical\thesis_dataset\use_wav_raw\91705863\31699217.wav	0	0	[1.2095180749893188, 0.7685611844062805, 0.8132973909378052, 1.0976730585098267, 0.8186071515083313, 0.8493431806564331]	general	1	0
664	664	395	yl	cy_711625058_3104552636.wav	D:\hc--document\all text\P8_medical\thesis_dataset\use_wav_raw\711625058\3104552636.wav	0	5	[1.2293815612792969, 0.8377014398574829, 0.724250078201294, 1.030507206916809, 0.780364453792572, 0.9334603548049927]	general	0	0
665	665	1429	rouhe	cy_697778448_2801704872.wav	D:\hc--document\all text\P8_medical\thesis_dataset\use_wav_raw\697778448\2801704872.wav	0	4	[1.0836597681045532, 0.491794228553772, 0.3946129381656647, 1.2136340141296387, 1.5810904502868652, 0.693105161190033]	rouhe	1	4
666	666	1547	yl	cy_695704068_2759578856.wav	D:\hc--document\all text\P8_medical\thesis_dataset\use_wav_raw\695704068\2759578856.wav	0	5	[1.3219375610351562, 0.4653617739677429, 0.42134755849838257, 1.2410658597946167, 1.5513461828231812, 0.7824389934539795]	rouhe	0	4
667	667	78	general	cy_582065766_1702560089.wav	D:\hc--document\all text\P8_medical\thesis_dataset\use_wav_raw\582065766\1702560089.wav	0	0	[1.2240935564041138, 0.6455647945404053, 0.5551603436470032, 1.1914422512054443, 1.3460477590560913, 0.8639103770256042]	rouhe	0	4
668	668	1626	jd	cy_660005255_2115355256.wav	D:\hc--document\all text\P8_medical\thesis_dataset\use_wav_raw\660005255\2115355256.wav	0	2	[0.8679932355880737, 1.2425100803375244, 1.0584847927093506, 0.3324841260910034, 0.42839935421943665, 0.7528688907623291]	fn	0	1
669	669	538	rouhe	cy_717917045_3243562091.wav	D:\hc--document\all text\P8_medical\thesis_dataset\use_wav_raw\717917045\3243562091.wav	0	4	[1.062760591506958, 0.5109654068946838, 0.4030308425426483, 1.235896348953247, 1.5966475009918213, 0.6564000844955444]	rouhe	1	4
670	670	1743	jd	cy_693609636_2713908844.wav	D:\hc--document\all text\P8_medical\thesis_dataset\use_wav_raw\693609636\2713908844.wav	0	2	[0.9894893169403076, 0.745854914188385, 0.7268244624137878, 0.9438157081604004, 1.1877251863479614, 0.7044418454170227]	rouhe	0	4
671	671	1521	jd	cy_677968913_2376395864.wav	D:\hc--document\all text\P8_medical\thesis_dataset\use_wav_raw\677968913\2376395864.wav	0	2	[0.8393558263778687, 1.2996445894241333, 1.0829637050628662, 0.3157597482204437, 0.2948977053165436, 0.6685087084770203]	fn	0	1
672	672	1709	yl	cy_562344346_1597676705.wav	D:\hc--document\all text\P8_medical\thesis_dataset\use_wav_raw\562344346\1597676705.wav	0	5	[0.825393557548523, 1.1990121603012085, 1.1741359233856201, 0.3821544945240021, 0.24518516659736633, 0.6598803400993347]	fn	0	1
673	673	1436	general	cy_705862294_2985680652.wav	D:\hc--document\all text\P8_medical\thesis_dataset\use_wav_raw\705862294\2985680652.wav	0	0	[1.2604026794433594, 0.7101596593856812, 0.6753528118133545, 0.9997759461402893, 1.0705584287643433, 0.9722738862037659]	general	1	0
674	674	1263	fn	cy_652223605_2074206023.wav	D:\hc--document\all text\P8_medical\thesis_dataset\use_wav_raw\652223605\2074206023.wav	0	1	[0.8818752765655518, 1.3259786367416382, 1.0358065366744995, 0.3114873170852661, 0.3056870400905609, 0.7133346796035767]	fn	1	1
675	675	304	yl	cy_723298858_3366510109.wav	D:\hc--document\all text\P8_medical\thesis_dataset\use_wav_raw\723298858\3366510109.wav	0	5	[1.010542869567871, 1.0944269895553589, 0.7931793928146362, 0.630775511264801, 0.5998755097389221, 0.8349389433860779]	fn	0	1
676	676	334	jd	cy_231585058_396709452.wav	D:\hc--document\all text\P8_medical\thesis_dataset\use_wav_raw\231585058\396709452.wav	0	2	[0.8764407634735107, 1.2118728160858154, 1.2571440935134888, 0.3558572232723236, 0.14071084558963776, 0.6680142879486084]	jd	1	2
677	677	1646	general	cy_682003205_2464092216.wav	D:\hc--document\all text\P8_medical\thesis_dataset\use_wav_raw\682003205\2464092216.wav	0	0	[0.9691500663757324, 1.2611900568008423, 0.9893845915794373, 0.5148071646690369, 0.4290371239185333, 0.7421351671218872]	fn	0	1
678	678	457	wz	dx_84214071_26765725.wav	D:\hc--document\all text\P8_medical\thesis_dataset\use_wav_raw\84214071\26765725.wav	0	3	[1.1945374011993408, 0.7032746076583862, 0.7250861525535583, 1.1229884624481201, 0.878669798374176, 0.7821725606918335]	general	0	0
679	679	1221	general	dx_92613196_32335764.wav	D:\hc--document\all text\P8_medical\thesis_dataset\use_wav_raw\92613196\32335764.wav	0	0	[1.2357099056243896, 0.5324734449386597, 0.5241129398345947, 1.3346253633499146, 1.3535351753234863, 0.6874597668647766]	rouhe	0	4
680	680	967	yl	dx_89199037_31177018.wav	D:\hc--document\all text\P8_medical\thesis_dataset\use_wav_raw\89199037\31177018.wav	0	5	[1.1585290431976318, 0.835098922252655, 0.831886887550354, 1.0176392793655396, 0.7632647752761841, 0.8943292498588562]	general	0	0
681	681	443	wz	cy_678564170_2388940302.wav	D:\hc--document\all text\P8_medical\thesis_dataset\use_wav_raw\678564170\2388940302.wav	0	3	[1.2956678867340088, 0.5438801050186157, 0.4618152976036072, 1.3253633975982666, 1.3165652751922607, 0.7815576791763306]	wz	1	3
682	682	849	yl	cy_688114539_2596469756.wav	D:\hc--document\all text\P8_medical\thesis_dataset\use_wav_raw\688114539\2596469756.wav	0	5	[0.918203592300415, 1.1966125965118408, 1.0114449262619019, 0.45937463641166687, 0.2597824037075043, 0.7092317342758179]	fn	0	1
683	683	554	yl	cy_702947476_2916936646.wav	D:\hc--document\all text\P8_medical\thesis_dataset\use_wav_raw\702947476\2916936646.wav	0	5	[1.282492995262146, 0.636271595954895, 0.5897757411003113, 1.1115800142288208, 1.181505560874939, 0.9713776707649231]	general	0	0
684	684	243	jd	dx_90774307_30000057.wav	D:\hc--document\all text\P8_medical\thesis_dataset\use_wav_raw\90774307\30000057.wav	0	2	[1.268385410308838, 0.563961386680603, 0.5962089896202087, 1.2997345924377441, 1.2537039518356323, 0.7799781560897827]	wz	0	3
685	685	649	rouhe	cy_718259544_3251651802.wav	D:\hc--document\all text\P8_medical\thesis_dataset\use_wav_raw\718259544\3251651802.wav	0	4	[1.109513521194458, 0.9103924036026001, 0.8725099563598633, 0.7350424528121948, 0.8635040521621704, 0.8421618938446045]	general	0	0
686	686	377	rouhe	dx_89989787_28668420.wav	D:\hc--document\all text\P8_medical\thesis_dataset\use_wav_raw\89989787\28668420.wav	0	4	[1.1967588663101196, 0.6278764605522156, 0.5768270492553711, 1.3019142150878906, 1.2488815784454346, 0.6953722834587097]	wz	0	3
687	687	556	wz	cy_723266932_3365837269.wav	D:\hc--document\all text\P8_medical\thesis_dataset\use_wav_raw\723266932\3365837269.wav	0	3	[1.2181568145751953, 0.6570038795471191, 0.47554078698158264, 1.244590163230896, 1.3106340169906616, 0.8464452028274536]	rouhe	0	4
688	688	1249	yl	cy_715545375_3186495341.wav	D:\hc--document\all text\P8_medical\thesis_dataset\use_wav_raw\715545375\3186495341.wav	0	5	[1.0702965259552002, 0.9838196635246277, 0.9137576222419739, 0.8052213788032532, 0.785402774810791, 0.8528723120689392]	general	0	0
689	689	891	general	cy_676482004_2344278792.wav	D:\hc--document\all text\P8_medical\thesis_dataset\use_wav_raw\676482004\2344278792.wav	0	0	[1.1382250785827637, 0.8153824210166931, 0.7591186165809631, 0.8333331346511841, 0.7018094062805176, 0.9037927985191345]	general	1	0
690	690	1548	wz	dx_74949627_21211022.wav	D:\hc--document\all text\P8_medical\thesis_dataset\use_wav_raw\74949627\21211022.wav	0	3	[1.2731724977493286, 0.5765506625175476, 0.5710840821266174, 1.371535062789917, 1.2219653129577637, 0.7219817042350769]	wz	1	3
691	691	971	fn	dx_58317320_15894055.wav	D:\hc--document\all text\P8_medical\thesis_dataset\use_wav_raw\58317320\15894055.wav	0	1	[0.8660646677017212, 1.3647037744522095, 1.2529481649398804, 0.40713444352149963, 0.22964823246002197, 0.5501298308372498]	fn	1	1
692	692	927	jd	cy_715702139_3191382270.wav	D:\hc--document\all text\P8_medical\thesis_dataset\use_wav_raw\715702139\3191382270.wav	0	2	[0.8846681118011475, 1.206444501876831, 0.9409798383712769, 0.40519681572914124, 0.45725947618484497, 0.7714408040046692]	fn	0	1
693	693	1374	jd	dx_91964595_31083800.wav	D:\hc--document\all text\P8_medical\thesis_dataset\use_wav_raw\91964595\31083800.wav	0	2	[0.8080490827560425, 1.3090635538101196, 1.2244013547897339, 0.37439024448394775, 0.22444060444831848, 0.561673104763031]	fn	0	1
694	694	1416	jd	cy_657361689_2100719747.wav	D:\hc--document\all text\P8_medical\thesis_dataset\use_wav_raw\657361689\2100719747.wav	0	2	[0.8314181566238403, 1.2724616527557373, 1.223279595375061, 0.40111809968948364, 0.23669350147247314, 0.548866331577301]	fn	0	1
695	695	940	fn	dx_79161014_22506352.wav	D:\hc--document\all text\P8_medical\thesis_dataset\use_wav_raw\79161014\22506352.wav	0	1	[0.9021503925323486, 1.2025405168533325, 1.045880675315857, 0.4853338301181793, 0.24846713244915009, 0.6241834759712219]	fn	1	1
696	696	560	yl	cy_707068960_3013256090.wav	D:\hc--document\all text\P8_medical\thesis_dataset\use_wav_raw\707068960\3013256090.wav	0	5	[1.184143304824829, 0.6508238315582275, 0.4490572512149811, 1.1957697868347168, 1.3357658386230469, 0.7898377180099487]	rouhe	0	4
697	697	1021	rouhe	dx_87903987_26139637.wav	D:\hc--document\all text\P8_medical\thesis_dataset\use_wav_raw\87903987\26139637.wav	0	4	[1.1514842510223389, 0.9785431027412415, 0.993705153465271, 0.8918589353561401, 0.6203202605247498, 0.8040950894355774]	general	0	0
698	698	410	rouhe	dx_87312652_25000755.wav	D:\hc--document\all text\P8_medical\thesis_dataset\use_wav_raw\87312652\25000755.wav	0	4	[1.1358609199523926, 0.9761565923690796, 0.9890630841255188, 0.8667654991149902, 0.6122080683708191, 0.871590793132782]	general	0	0
699	699	973	jd	dx_67346886_18870589.wav	D:\hc--document\all text\P8_medical\thesis_dataset\use_wav_raw\67346886\18870589.wav	0	2	[0.891516923904419, 1.2818377017974854, 1.1878591775894165, 0.4248172342777252, 0.2388594150543213, 0.5777609348297119]	fn	0	1
700	700	1301	wz	dx_72388687_20302633.wav	D:\hc--document\all text\P8_medical\thesis_dataset\use_wav_raw\72388687\20302633.wav	0	3	[1.25144362449646, 0.5771337151527405, 0.6285206079483032, 1.2954044342041016, 1.1916203498840332, 0.7487339973449707]	wz	1	3
701	701	1565	wz	cy_714741982_3168478330.wav	D:\hc--document\all text\P8_medical\thesis_dataset\use_wav_raw\714741982\3168478330.wav	0	3	[1.2546638250350952, 0.559903621673584, 0.4607612192630768, 1.24204421043396, 1.4560236930847168, 0.7657830715179443]	rouhe	0	4
702	702	1495	fn	cy_724165279_3387807303.wav	D:\hc--document\all text\P8_medical\thesis_dataset\use_wav_raw\724165279\3387807303.wav	0	1	[0.7717256546020508, 1.3102110624313354, 1.0541560649871826, 0.1839505285024643, 0.3155830204486847, 0.7139576077461243]	fn	1	1
703	703	119	fn	dx_91347924_30591815.wav	D:\hc--document\all text\P8_medical\thesis_dataset\use_wav_raw\91347924\30591815.wav	0	1	[0.9885402917861938, 1.0640051364898682, 1.0264309644699097, 0.5285130143165588, 0.28440773487091064, 0.7224965691566467]	fn	1	1
704	704	73	rouhe	cy_684270245_2513587192.wav	D:\hc--document\all text\P8_medical\thesis_dataset\use_wav_raw\684270245\2513587192.wav	0	4	[1.1743048429489136, 0.7510161995887756, 0.8288670778274536, 0.9380304217338562, 1.026855707168579, 0.8799482583999634]	general	0	0
705	705	1776	wz	dx_83982364_30382526.wav	D:\hc--document\all text\P8_medical\thesis_dataset\use_wav_raw\83982364\30382526.wav	0	3	[1.265855073928833, 0.67022305727005, 0.7448219060897827, 1.231549859046936, 0.9689751863479614, 0.8453639149665833]	general	0	0
706	706	1337	general	dx_87419851_25609773.wav	D:\hc--document\all text\P8_medical\thesis_dataset\use_wav_raw\87419851\25609773.wav	0	0	[1.1679004430770874, 0.8628956079483032, 0.8359116315841675, 1.0838369131088257, 0.7689995765686035, 0.8215506672859192]	general	1	0
707	707	1107	general	dx_87134896_26870791.wav	D:\hc--document\all text\P8_medical\thesis_dataset\use_wav_raw\87134896\26870791.wav	0	0	[1.047317624092102, 1.0930126905441284, 1.0102509260177612, 0.691670298576355, 0.41441836953163147, 0.6853077411651611]	fn	0	1
708	708	589	wz	dx_91024530_30116251.wav	D:\hc--document\all text\P8_medical\thesis_dataset\use_wav_raw\91024530\30116251.wav	0	3	[1.2891697883605957, 0.5834961533546448, 0.5822505950927734, 1.331572413444519, 1.232375979423523, 0.7473726868629456]	wz	1	3
709	709	1044	yl	cy_724079138_3386011936.wav	D:\hc--document\all text\P8_medical\thesis_dataset\use_wav_raw\724079138\3386011936.wav	0	5	[1.1560416221618652, 0.880717396736145, 0.7846282124519348, 0.8816781640052795, 0.6636098623275757, 0.9216493368148804]	general	0	0
710	710	92	fn	cy_719786390_3286366131.wav	D:\hc--document\all text\P8_medical\thesis_dataset\use_wav_raw\719786390\3286366131.wav	0	1	[0.905478835105896, 1.3221851587295532, 1.1956775188446045, 0.4570094645023346, 0.3153780996799469, 0.6474478840827942]	fn	1	1
711	711	1238	rouhe	cy_689321460_2623751050.wav	D:\hc--document\all text\P8_medical\thesis_dataset\use_wav_raw\689321460\2623751050.wav	0	4	[1.3113811016082764, 0.5172966718673706, 0.5145611763000488, 1.1795928478240967, 1.447542428970337, 0.850536048412323]	rouhe	1	4
712	712	719	general	cy_721860681_3332428589.wav	D:\hc--document\all text\P8_medical\thesis_dataset\use_wav_raw\721860681\3332428589.wav	0	0	[0.9969037771224976, 1.1495119333267212, 0.9802412390708923, 0.6230077147483826, 0.6755555272102356, 0.8412701487541199]	fn	0	1
713	713	400	general	cy_701237354_2878895578.wav	D:\hc--document\all text\P8_medical\thesis_dataset\use_wav_raw\701237354\2878895578.wav	0	0	[0.9796080589294434, 1.1143910884857178, 0.8878378868103027, 0.557120680809021, 0.5694462060928345, 0.8760535717010498]	fn	0	1
714	714	1543	yl	cy_677769287_2371915110.wav	D:\hc--document\all text\P8_medical\thesis_dataset\use_wav_raw\677769287\2371915110.wav	0	5	[1.174580454826355, 0.8013344407081604, 0.8485104441642761, 1.0207480192184448, 0.7670502066612244, 0.8516138792037964]	general	0	0
715	715	1024	general	cy_641000825_2014152242.wav	D:\hc--document\all text\P8_medical\thesis_dataset\use_wav_raw\641000825\2014152242.wav	0	0	[0.947640061378479, 1.1380228996276855, 1.0446873903274536, 0.4977225661277771, 0.4151129126548767, 0.7132865190505981]	fn	0	1
716	716	530	fn	cy_568845750_1631530601.wav	D:\hc--document\all text\P8_medical\thesis_dataset\use_wav_raw\568845750\1631530601.wav	0	1	[0.8092751502990723, 1.3055751323699951, 1.0615129470825195, 0.3448697626590729, 0.3369912803173065, 0.6888198852539062]	fn	1	1
717	717	1731	fn	cy_707650264_3025251790.wav	D:\hc--document\all text\P8_medical\thesis_dataset\use_wav_raw\707650264\3025251790.wav	0	1	[0.8073596954345703, 1.2897965908050537, 1.0989693403244019, 0.23268097639083862, 0.2369089275598526, 0.7541002631187439]	fn	1	1
718	718	1621	rouhe	dx_91430570_30669027.wav	D:\hc--document\all text\P8_medical\thesis_dataset\use_wav_raw\91430570\30669027.wav	0	4	[1.251159429550171, 0.6369790434837341, 0.6499972939491272, 1.2294021844863892, 1.2630325555801392, 0.7231062650680542]	rouhe	1	4
719	719	650	fn	cy_705603574_2982096330.wav	D:\hc--document\all text\P8_medical\thesis_dataset\use_wav_raw\705603574\2982096330.wav	0	1	[0.8307400941848755, 1.2213016748428345, 1.0613884925842285, 0.281747043132782, 0.2544678747653961, 0.7941019535064697]	fn	1	1
720	720	376	general	dx_89190953_31132902.wav	D:\hc--document\all text\P8_medical\thesis_dataset\use_wav_raw\89190953\31132902.wav	0	0	[1.0887445211410522, 1.01129150390625, 0.9280965924263, 0.8352253437042236, 0.610113799571991, 0.8135442137718201]	general	1	0
721	721	661	fn	dx_90828224_30269199.wav	D:\hc--document\all text\P8_medical\thesis_dataset\use_wav_raw\90828224\30269199.wav	0	1	[0.9562671184539795, 1.1621659994125366, 1.2472620010375977, 0.6056286096572876, 0.48902615904808044, 0.7410283088684082]	jd	0	2
722	722	1632	wz	cy_633995051_1976528384.wav	D:\hc--document\all text\P8_medical\thesis_dataset\use_wav_raw\633995051\1976528384.wav	0	3	[1.2740347385406494, 0.500798761844635, 0.5525580048561096, 1.3611338138580322, 1.2426002025604248, 0.765022337436676]	wz	1	3
723	723	1323	wz	cy_716153125_3202243100.wav	D:\hc--document\all text\P8_medical\thesis_dataset\use_wav_raw\716153125\3202243100.wav	0	3	[1.338864803314209, 0.5609574913978577, 0.543765127658844, 1.230993628501892, 1.241410493850708, 0.9386266469955444]	general	0	0
724	724	1113	wz	cy_689362224_2623552072.wav	D:\hc--document\all text\P8_medical\thesis_dataset\use_wav_raw\689362224\2623552072.wav	0	3	[1.2650123834609985, 0.6933885812759399, 0.6468628644943237, 1.0172545909881592, 1.0918711423873901, 0.953315019607544]	general	0	0
725	725	132	yl	cy_716115266_3199750870.wav	D:\hc--document\all text\P8_medical\thesis_dataset\use_wav_raw\716115266\3199750870.wav	0	5	[0.8554074764251709, 1.1874957084655762, 1.0721511840820312, 0.42184463143348694, 0.2663528621196747, 0.7474055290222168]	fn	0	1
726	726	379	yl	cy_684303444_2514349442.wav	D:\hc--document\all text\P8_medical\thesis_dataset\use_wav_raw\684303444\2514349442.wav	0	5	[1.0231866836547852, 1.1189627647399902, 0.980313241481781, 0.7183507680892944, 0.5902591943740845, 0.826597273349762]	fn	0	1
727	727	1675	jd	dx_48814499_12675211.wav	D:\hc--document\all text\P8_medical\thesis_dataset\use_wav_raw\48814499\12675211.wav	0	2	[0.8555370569229126, 1.2011847496032715, 1.2027724981307983, 0.46144241094589233, 0.27244648337364197, 0.6136868000030518]	jd	1	2
728	728	62	wz	dx_88320167_26879791.wav	D:\hc--document\all text\P8_medical\thesis_dataset\use_wav_raw\88320167\26879791.wav	0	3	[1.2734605073928833, 0.7109276056289673, 0.7616126537322998, 1.1725165843963623, 0.9642375111579895, 0.8535006046295166]	general	0	0
729	729	1636	yl	cy_683992446_2507495676.wav	D:\hc--document\all text\P8_medical\thesis_dataset\use_wav_raw\683992446\2507495676.wav	0	5	[1.2688108682632446, 0.584681510925293, 0.6037115454673767, 1.1142297983169556, 1.2098462581634521, 0.900997519493103]	general	0	0
730	730	1403	general	cy_724692909_3399806948.wav	D:\hc--document\all text\P8_medical\thesis_dataset\use_wav_raw\724692909\3399806948.wav	0	0	[1.3031326532363892, 0.5871263742446899, 0.5425052642822266, 1.1315501928329468, 1.3619744777679443, 0.9173086285591125]	rouhe	0	4
731	731	829	jd	cy_667288842_2152988732.wav	D:\hc--document\all text\P8_medical\thesis_dataset\use_wav_raw\667288842\2152988732.wav	0	2	[0.9439378976821899, 1.2605030536651611, 1.0253429412841797, 0.5461167693138123, 0.4442225694656372, 0.6945646405220032]	fn	0	1
732	732	1102	general	cy_687465211_2582295030.wav	D:\hc--document\all text\P8_medical\thesis_dataset\use_wav_raw\687465211\2582295030.wav	0	0	[0.875569224357605, 1.2547589540481567, 0.9807555079460144, 0.34570711851119995, 0.3986315131187439, 0.7686091065406799]	fn	0	1
733	733	494	jd	cy_700139194_2854443904.wav	D:\hc--document\all text\P8_medical\thesis_dataset\use_wav_raw\700139194\2854443904.wav	0	2	[0.909857988357544, 1.1656489372253418, 1.1304330825805664, 0.36737364530563354, 0.33793342113494873, 0.76226806640625]	fn	0	1
734	734	851	wz	dx_42118955_10716866.wav	D:\hc--document\all text\P8_medical\thesis_dataset\use_wav_raw\42118955\10716866.wav	0	3	[1.2358694076538086, 0.6734955310821533, 0.6954894661903381, 1.1819339990615845, 0.9656886458396912, 0.8102256655693054]	general	0	0
735	735	1338	wz	dx_87836340_25728130.wav	D:\hc--document\all text\P8_medical\thesis_dataset\use_wav_raw\87836340\25728130.wav	0	3	[1.2477048635482788, 0.7019748687744141, 0.7592422962188721, 1.2036676406860352, 0.9909011721611023, 0.7853503823280334]	general	0	0
736	736	1146	yl	cy_674280405_2298119370.wav	D:\hc--document\all text\P8_medical\thesis_dataset\use_wav_raw\674280405\2298119370.wav	0	5	[1.321054458618164, 0.5322216153144836, 0.40543511509895325, 1.2571521997451782, 1.3885115385055542, 0.8632956743240356]	rouhe	0	4
737	737	579	yl	dx_91367212_30339325.wav	D:\hc--document\all text\P8_medical\thesis_dataset\use_wav_raw\91367212\30339325.wav	0	5	[1.179212212562561, 0.849488377571106, 0.9148365259170532, 1.0028764009475708, 0.727570652961731, 0.8434406518936157]	general	0	0
738	738	655	fn	cy_671034848_2229944498.wav	D:\hc--document\all text\P8_medical\thesis_dataset\use_wav_raw\671034848\2229944498.wav	0	1	[0.86177659034729, 1.3259763717651367, 1.0777448415756226, 0.37224435806274414, 0.32784876227378845, 0.6962239742279053]	fn	1	1
739	739	899	yl	cy_715370027_3182567410.wav	D:\hc--document\all text\P8_medical\thesis_dataset\use_wav_raw\715370027\3182567410.wav	0	5	[1.130921721458435, 0.9708002209663391, 0.7678596377372742, 0.859924852848053, 0.7503541707992554, 0.9169316291809082]	general	0	0
740	740	1270	wz	dx_86998223_26111268.wav	D:\hc--document\all text\P8_medical\thesis_dataset\use_wav_raw\86998223\26111268.wav	0	3	[1.2355760335922241, 0.7275155782699585, 0.7841549515724182, 1.1503881216049194, 0.8879839777946472, 0.8033924698829651]	general	0	0
741	741	666	wz	cy_721842168_3332617080.wav	D:\hc--document\all text\P8_medical\thesis_dataset\use_wav_raw\721842168\3332617080.wav	0	3	[1.0874897241592407, 0.45084676146507263, 0.411763995885849, 1.240849494934082, 1.4382935762405396, 0.7552554607391357]	rouhe	0	4
742	742	177	jd	cy_722944997_3357711592.wav	D:\hc--document\all text\P8_medical\thesis_dataset\use_wav_raw\722944997\3357711592.wav	0	2	[1.3104373216629028, 0.6093008518218994, 0.6653879880905151, 1.2618218660354614, 1.1589926481246948, 0.8048068881034851]	general	0	0
743	743	1206	rouhe	cy_699236774_2834268330.wav	D:\hc--document\all text\P8_medical\thesis_dataset\use_wav_raw\699236774\2834268330.wav	0	4	[0.9259970188140869, 1.3325766324996948, 1.0966408252716064, 0.3374978303909302, 0.39277127385139465, 0.7207582592964172]	fn	0	1
744	744	833	general	cy_673915455_2290355160.wav	D:\hc--document\all text\P8_medical\thesis_dataset\use_wav_raw\673915455\2290355160.wav	0	0	[1.310850739479065, 0.5489005446434021, 0.4964340031147003, 1.2301479578018188, 1.358288288116455, 0.8549473285675049]	rouhe	0	4
745	745	65	wz	dx_90724895_29815152.wav	D:\hc--document\all text\P8_medical\thesis_dataset\use_wav_raw\90724895\29815152.wav	0	3	[1.2591633796691895, 0.5427148342132568, 0.5442951321601868, 1.3910576105117798, 1.305202841758728, 0.7073939442634583]	wz	1	3
746	746	1668	wz	cy_682918139_2483708824.wav	D:\hc--document\all text\P8_medical\thesis_dataset\use_wav_raw\682918139\2483708824.wav	0	3	[1.2755513191223145, 0.6264539957046509, 0.6578601598739624, 1.2780550718307495, 1.0366137027740479, 0.793938398361206]	wz	1	3
747	747	563	wz	cy_717665488_3235999776.wav	D:\hc--document\all text\P8_medical\thesis_dataset\use_wav_raw\717665488\3235999776.wav	0	3	[1.1285920143127441, 0.525272011756897, 0.46385180950164795, 1.2691982984542847, 1.4569385051727295, 0.6119276881217957]	rouhe	0	4
748	748	1385	general	dx_62391403_17009196.wav	D:\hc--document\all text\P8_medical\thesis_dataset\use_wav_raw\62391403\17009196.wav	0	0	[1.1389994621276855, 0.9248085618019104, 1.0110968351364136, 0.801362931728363, 0.5205289125442505, 0.8001601696014404]	general	1	0
749	749	1241	yl	dx_87873919_25960497.wav	D:\hc--document\all text\P8_medical\thesis_dataset\use_wav_raw\87873919\25960497.wav	0	5	[1.0785900354385376, 0.9771654009819031, 0.9864730834960938, 0.734866201877594, 0.5272820591926575, 0.8754145503044128]	general	0	0
750	750	1267	jd	cy_722267177_3341902772.wav	D:\hc--document\all text\P8_medical\thesis_dataset\use_wav_raw\722267177\3341902772.wav	0	2	[1.1252460479736328, 0.9936255216598511, 0.8366832733154297, 0.7639560699462891, 0.5363779067993164, 0.9218369126319885]	general	0	0
751	751	537	wz	cy_715607374_3188804205.wav	D:\hc--document\all text\P8_medical\thesis_dataset\use_wav_raw\715607374\3188804205.wav	0	3	[1.3235714435577393, 0.5239746570587158, 0.48947083950042725, 1.2812135219573975, 1.3134771585464478, 0.9051947593688965]	general	0	0
752	752	196	general	cy_711711212_3106070957.wav	D:\hc--document\all text\P8_medical\thesis_dataset\use_wav_raw\711711212\3106070957.wav	0	0	[1.2445043325424194, 0.6222812533378601, 0.5026415586471558, 1.202841877937317, 1.253415584564209, 0.8784276843070984]	rouhe	0	4
753	753	71	rouhe	cy_706918404_3010049754.wav	D:\hc--document\all text\P8_medical\thesis_dataset\use_wav_raw\706918404\3010049754.wav	0	4	[1.2796094417572021, 0.4871990382671356, 0.41418352723121643, 1.2857325077056885, 1.5116122961044312, 0.803621768951416]	rouhe	1	4
754	754	1287	rouhe	cy_717909777_3242197649.wav	D:\hc--document\all text\P8_medical\thesis_dataset\use_wav_raw\717909777\3242197649.wav	0	4	[0.7976686954498291, 1.3470869064331055, 1.0227984189987183, 0.17433609068393707, 0.31189030408859253, 0.7247801423072815]	fn	0	1
755	755	428	wz	dx_91263390_30158097.wav	D:\hc--document\all text\P8_medical\thesis_dataset\use_wav_raw\91263390\30158097.wav	0	3	[1.2188915014266968, 0.5925267934799194, 0.5791608691215515, 1.3442903757095337, 1.2189855575561523, 0.7399507164955139]	wz	1	3
756	756	722	general	cy_723498594_3371413742.wav	D:\hc--document\all text\P8_medical\thesis_dataset\use_wav_raw\723498594\3371413742.wav	0	0	[1.0728845596313477, 1.0044853687286377, 0.8168599605560303, 0.6575964093208313, 0.7488418817520142, 0.9888972640037537]	general	1	0
757	757	678	fn	cy_723841256_3378482487.wav	D:\hc--document\all text\P8_medical\thesis_dataset\use_wav_raw\723841256\3378482487.wav	0	1	[0.8921332359313965, 1.2807679176330566, 1.0551111698150635, 0.3385394215583801, 0.40491366386413574, 0.8038679957389832]	fn	1	1
758	758	1181	jd	cy_583449441_1709751440.wav	D:\hc--document\all text\P8_medical\thesis_dataset\use_wav_raw\583449441\1709751440.wav	0	2	[1.0049078464508057, 1.0898001194000244, 1.08005690574646, 0.49726808071136475, 0.5287817120552063, 0.8128305673599243]	fn	0	1
759	759	1005	rouhe	dx_87852825_25829352.wav	D:\hc--document\all text\P8_medical\thesis_dataset\use_wav_raw\87852825\25829352.wav	0	4	[1.2557048797607422, 0.5895941257476807, 0.622710108757019, 1.3004010915756226, 1.191587209701538, 0.7837438583374023]	wz	0	3
760	760	1717	fn	dx_84276645_27101293.wav	D:\hc--document\all text\P8_medical\thesis_dataset\use_wav_raw\84276645\27101293.wav	0	1	[1.0862510204315186, 1.0593087673187256, 1.0632445812225342, 0.8157328367233276, 0.6145810484886169, 0.7369176745414734]	general	0	0
761	761	114	yl	cy_675559647_2324930738.wav	D:\hc--document\all text\P8_medical\thesis_dataset\use_wav_raw\675559647\2324930738.wav	0	5	[1.054457187652588, 1.0123262405395508, 0.8048775792121887, 0.7361735105514526, 0.7139817476272583, 0.9012459516525269]	general	0	0
762	762	1131	rouhe	cy_722254453_3340963250.wav	D:\hc--document\all text\P8_medical\thesis_dataset\use_wav_raw\722254453\3340963250.wav	0	4	[1.248225212097168, 0.6564574241638184, 0.5420903563499451, 1.0109941959381104, 1.2279077768325806, 0.9605734348297119]	general	0	0
763	763	330	rouhe	cy_723560374_3372273168.wav	D:\hc--document\all text\P8_medical\thesis_dataset\use_wav_raw\723560374\3372273168.wav	0	4	[1.131352424621582, 0.48796534538269043, 0.45185425877571106, 1.2921878099441528, 1.6091639995574951, 0.6688257455825806]	rouhe	1	4
764	764	144	rouhe	cy_723115722_3362287975.wav	D:\hc--document\all text\P8_medical\thesis_dataset\use_wav_raw\723115722\3362287975.wav	0	4	[1.112096905708313, 0.8182650804519653, 0.620815098285675, 0.8478991985321045, 1.0061613321304321, 0.9907787442207336]	general	0	0
765	765	793	jd	cy_722201519_3341123372.wav	D:\hc--document\all text\P8_medical\thesis_dataset\use_wav_raw\722201519\3341123372.wav	0	2	[0.780970573425293, 1.251599669456482, 0.9523125886917114, 0.3015701472759247, 0.4193602502346039, 0.76308673620224]	fn	0	1
766	766	1172	wz	cy_718754967_3261918292.wav	D:\hc--document\all text\P8_medical\thesis_dataset\use_wav_raw\718754967\3261918292.wav	0	3	[0.8786925077438354, 1.2616393566131592, 0.9927573800086975, 0.3496415913105011, 0.4311142861843109, 0.8091531991958618]	fn	0	1
767	767	124	general	dx_90483471_29253202.wav	D:\hc--document\all text\P8_medical\thesis_dataset\use_wav_raw\90483471\29253202.wav	0	0	[1.0911110639572144, 1.0681740045547485, 0.9734693169593811, 0.719495415687561, 0.45719361305236816, 0.7358511090278625]	general	1	0
768	768	1553	yl	cy_720673672_3306195148.wav	D:\hc--document\all text\P8_medical\thesis_dataset\use_wav_raw\720673672\3306195148.wav	0	5	[1.3012117147445679, 0.6942811012268066, 0.5998782515525818, 1.1771527528762817, 1.044613242149353, 0.9112662672996521]	general	0	0
769	769	1622	yl	cy_714815193_3169271593.wav	D:\hc--document\all text\P8_medical\thesis_dataset\use_wav_raw\714815193\3169271593.wav	0	5	[1.313996434211731, 0.5392990708351135, 0.39074283838272095, 1.3556572198867798, 1.4275717735290527, 0.8116453886032104]	rouhe	0	4
770	770	255	jd	dx_90275835_29099590.wav	D:\hc--document\all text\P8_medical\thesis_dataset\use_wav_raw\90275835\29099590.wav	0	2	[0.9419816732406616, 1.2426682710647583, 1.1488043069839478, 0.5887319445610046, 0.32477515935897827, 0.614510178565979]	fn	0	1
771	771	919	yl	dx_84478827_24173074.wav	D:\hc--document\all text\P8_medical\thesis_dataset\use_wav_raw\84478827\24173074.wav	0	5	[0.9752583503723145, 1.0666929483413696, 1.0100430250167847, 0.6228601336479187, 0.4101330041885376, 0.7078853845596313]	fn	0	1
772	772	1062	wz	cy_637672090_1996385861.wav	D:\hc--document\all text\P8_medical\thesis_dataset\use_wav_raw\637672090\1996385861.wav	0	3	[1.2831772565841675, 0.631843090057373, 0.7160590291023254, 1.2006707191467285, 1.033197283744812, 0.8113741278648376]	general	0	0
773	773	219	rouhe	dx_59819424_16272094.wav	D:\hc--document\all text\P8_medical\thesis_dataset\use_wav_raw\59819424\16272094.wav	0	4	[1.1799912452697754, 0.9351505041122437, 1.0339055061340332, 0.879386842250824, 0.6127855181694031, 0.8038367033004761]	general	0	0
774	774	1382	general	cy_683812881_2503441554.wav	D:\hc--document\all text\P8_medical\thesis_dataset\use_wav_raw\683812881\2503441554.wav	0	0	[1.1635403633117676, 0.6400015950202942, 0.4531993567943573, 1.1267484426498413, 1.4080806970596313, 0.8686028718948364]	rouhe	0	4
775	775	1207	wz	cy_703462708_2928775638.wav	D:\hc--document\all text\P8_medical\thesis_dataset\use_wav_raw\703462708\2928775638.wav	0	3	[1.2009278535842896, 0.7639405727386475, 0.6860952377319336, 0.9510965347290039, 0.9066087007522583, 0.9298170208930969]	general	0	0
776	776	470	yl	cy_717862235_3240866992.wav	D:\hc--document\all text\P8_medical\thesis_dataset\use_wav_raw\717862235\3240866992.wav	0	5	[1.1682404279708862, 0.9608349204063416, 0.8509102463722229, 0.8810320496559143, 0.7175674438476562, 0.9704763293266296]	general	0	0
777	777	197	general	cy_648298316_2051391257.wav	D:\hc--document\all text\P8_medical\thesis_dataset\use_wav_raw\648298316\2051391257.wav	0	0	[0.866578221321106, 1.3453423976898193, 1.2428141832351685, 0.40736573934555054, 0.25483906269073486, 0.553844153881073]	fn	0	1
778	778	871	yl	cy_714791228_3169869132.wav	D:\hc--document\all text\P8_medical\thesis_dataset\use_wav_raw\714791228\3169869132.wav	0	5	[1.2531136274337769, 0.7857677340507507, 0.8091199994087219, 0.9729599356651306, 0.7167038917541504, 0.9423484206199646]	general	0	0
779	779	240	general	cy_680192311_2426421754.wav	D:\hc--document\all text\P8_medical\thesis_dataset\use_wav_raw\680192311\2426421754.wav	0	0	[1.2604643106460571, 0.5208882689476013, 0.5786858797073364, 1.3452008962631226, 1.2434849739074707, 0.7106833457946777]	wz	0	3
780	780	1186	general	cy_603868655_1816087382.wav	D:\hc--document\all text\P8_medical\thesis_dataset\use_wav_raw\603868655\1816087382.wav	0	0	[1.1595295667648315, 0.6540710926055908, 0.4635483920574188, 1.1925588846206665, 1.4271974563598633, 0.861963152885437]	rouhe	0	4
781	781	612	jd	cy_614536815_1872080705.wav	D:\hc--document\all text\P8_medical\thesis_dataset\use_wav_raw\614536815\1872080705.wav	0	2	[1.2165354490280151, 0.8270636796951294, 0.7953618764877319, 0.9081615805625916, 0.8795225620269775, 0.8963791728019714]	general	0	0
782	782	1074	jd	dx_61776775_17654381.wav	D:\hc--document\all text\P8_medical\thesis_dataset\use_wav_raw\61776775\17654381.wav	0	2	[0.8586138486862183, 1.3262379169464111, 1.2246264219284058, 0.3991081714630127, 0.2570057809352875, 0.5811673998832703]	fn	0	1
783	783	943	fn	cy_723127533_3362117869.wav	D:\hc--document\all text\P8_medical\thesis_dataset\use_wav_raw\723127533\3362117869.wav	0	1	[0.8578578233718872, 1.2666943073272705, 1.0277115106582642, 0.26594167947769165, 0.4281330406665802, 0.8145298957824707]	fn	1	1
784	784	552	general	dx_87682949_26135515.wav	D:\hc--document\all text\P8_medical\thesis_dataset\use_wav_raw\87682949\26135515.wav	0	0	[1.3008899688720703, 0.6420883536338806, 0.7104462385177612, 1.224750280380249, 0.999264657497406, 0.759701132774353]	general	1	0
785	785	877	yl	cy_714366851_3159472230.wav	D:\hc--document\all text\P8_medical\thesis_dataset\use_wav_raw\714366851\3159472230.wav	0	5	[1.2008812427520752, 0.7192283868789673, 0.6062053442001343, 1.1159676313400269, 1.0452450513839722, 0.9209756255149841]	general	0	0
786	786	1418	jd	cy_29247542_21589631.wav	D:\hc--document\all text\P8_medical\thesis_dataset\use_wav_raw\29247542\21589631.wav	0	2	[1.084916353225708, 1.0355416536331177, 0.9773977398872375, 0.7095735669136047, 0.6909329295158386, 0.9090350270271301]	general	0	0
787	787	1352	general	cy_718103548_3247366640.wav	D:\hc--document\all text\P8_medical\thesis_dataset\use_wav_raw\718103548\3247366640.wav	0	0	[1.158002495765686, 0.6876174807548523, 0.4891880452632904, 1.12989342212677, 1.3589357137680054, 0.8863821029663086]	rouhe	0	4
788	788	693	general	cy_692435805_2688675118.wav	D:\hc--document\all text\P8_medical\thesis_dataset\use_wav_raw\692435805\2688675118.wav	0	0	[1.2551567554473877, 0.7599840760231018, 0.7606922388076782, 1.006892204284668, 0.9163826107978821, 0.9097747206687927]	general	1	0
789	789	1240	general	cy_266093627_496182638.wav	D:\hc--document\all text\P8_medical\thesis_dataset\use_wav_raw\266093627\496182638.wav	0	0	[1.143538475036621, 0.9891970753669739, 0.9282916784286499, 0.8007412552833557, 0.542838454246521, 0.784847617149353]	general	1	0
790	790	1152	rouhe	cy_696875622_2781825314.wav	D:\hc--document\all text\P8_medical\thesis_dataset\use_wav_raw\696875622\2781825314.wav	0	4	[1.0531525611877441, 0.5185093879699707, 0.41877102851867676, 1.2438303232192993, 1.6346005201339722, 0.6437164545059204]	rouhe	1	4
791	791	512	rouhe	cy_677993009_2376737652.wav	D:\hc--document\all text\P8_medical\thesis_dataset\use_wav_raw\677993009\2376737652.wav	0	4	[1.2584253549575806, 0.5816678404808044, 0.44932904839515686, 1.2662814855575562, 1.4291026592254639, 0.8275460004806519]	rouhe	1	4
792	792	1633	yl	cy_715813049_3192894059.wav	D:\hc--document\all text\P8_medical\thesis_dataset\use_wav_raw\715813049\3192894059.wav	0	5	[1.2762893438339233, 0.6091241240501404, 0.44975152611732483, 1.1671208143234253, 1.3134428262710571, 0.8793901205062866]	rouhe	0	4
793	793	941	jd	cy_611479_2678200.wav	D:\hc--document\all text\P8_medical\thesis_dataset\use_wav_raw\611479\2678200.wav	0	2	[1.0179579257965088, 1.0879608392715454, 1.016046404838562, 0.6145606637001038, 0.5593191385269165, 0.8493769764900208]	fn	0	1
794	794	874	wz	dx_91839099_31055780.wav	D:\hc--document\all text\P8_medical\thesis_dataset\use_wav_raw\91839099\31055780.wav	0	3	[1.269513487815857, 0.5869282484054565, 0.5784875750541687, 1.3508951663970947, 1.2271015644073486, 0.7143097519874573]	wz	1	3
795	795	228	wz	dx_91801399_30866986.wav	D:\hc--document\all text\P8_medical\thesis_dataset\use_wav_raw\91801399\30866986.wav	0	3	[1.2937623262405396, 0.5205377340316772, 0.54786616563797, 1.3723814487457275, 1.2778465747833252, 0.7393336296081543]	wz	1	3
796	796	1512	fn	dx_91019697_30088581.wav	D:\hc--document\all text\P8_medical\thesis_dataset\use_wav_raw\91019697\30088581.wav	0	1	[1.189452886581421, 0.9586259722709656, 0.9261246919631958, 1.0036565065383911, 0.7004505395889282, 0.8581782579421997]	general	0	0
797	797	110	fn	dx_89511120_32273113.wav	D:\hc--document\all text\P8_medical\thesis_dataset\use_wav_raw\89511120\32273113.wav	0	1	[0.8335549831390381, 1.3633500337600708, 1.2212892770767212, 0.3859242796897888, 0.24114622175693512, 0.5752366185188293]	fn	1	1
798	798	1383	fn	dx_91289641_30295463.wav	D:\hc--document\all text\P8_medical\thesis_dataset\use_wav_raw\91289641\30295463.wav	0	1	[0.9454092979431152, 1.320078730583191, 1.24021577835083, 0.46499282121658325, 0.3140421509742737, 0.6228418350219727]	fn	1	1
799	799	1305	yl	dx_84008845_30528977.wav	D:\hc--document\all text\P8_medical\thesis_dataset\use_wav_raw\84008845\30528977.wav	0	5	[0.9116095304489136, 1.2910523414611816, 1.1914688348770142, 0.5622512102127075, 0.3440857231616974, 0.6564791798591614]	fn	0	1
800	800	812	jd	cy_714177180_3157549689.wav	D:\hc--document\all text\P8_medical\thesis_dataset\use_wav_raw\714177180\3157549689.wav	0	2	[1.0248104333877563, 1.1134005784988403, 0.9676427245140076, 0.655752420425415, 0.5491980314254761, 0.8821396231651306]	fn	0	1
801	801	86	general	cy_722171314_3339450175.wav	D:\hc--document\all text\P8_medical\thesis_dataset\use_wav_raw\722171314\3339450175.wav	0	0	[0.8750565052032471, 1.2738652229309082, 0.9925605058670044, 0.40938106179237366, 0.43097051978111267, 0.8407163023948669]	fn	0	1
802	802	1174	wz	dx_90224427_28832700.wav	D:\hc--document\all text\P8_medical\thesis_dataset\use_wav_raw\90224427\28832700.wav	0	3	[1.1423388719558716, 0.7384205460548401, 0.7647023797035217, 1.1642001867294312, 0.8909873366355896, 0.7922873497009277]	wz	1	3
803	803	335	jd	cy_447767080_1110675843.wav	D:\hc--document\all text\P8_medical\thesis_dataset\use_wav_raw\447767080\1110675843.wav	0	2	[1.1574662923812866, 0.9636241793632507, 0.9338427782058716, 0.7601500749588013, 0.7347405552864075, 0.8456699252128601]	general	0	0
804	804	1001	rouhe	cy_719308017_3274440565.wav	D:\hc--document\all text\P8_medical\thesis_dataset\use_wav_raw\719308017\3274440565.wav	0	4	[1.3067582845687866, 0.5182653665542603, 0.47550836205482483, 1.320518136024475, 1.3519244194030762, 0.833363950252533]	rouhe	1	4
805	805	452	general	cy_684199566_2512391174.wav	D:\hc--document\all text\P8_medical\thesis_dataset\use_wav_raw\684199566\2512391174.wav	0	0	[1.1607754230499268, 0.9314548373222351, 0.8674333691596985, 0.9150692224502563, 0.7877698540687561, 0.8436509370803833]	general	1	0
806	806	232	jd	cy_672196252_2254019272.wav	D:\hc--document\all text\P8_medical\thesis_dataset\use_wav_raw\672196252\2254019272.wav	0	2	[0.9989808797836304, 1.1648480892181396, 1.0403249263763428, 0.6334006786346436, 0.5561233162879944, 0.8024393320083618]	fn	0	1
807	807	596	rouhe	cy_721243714_3319480013.wav	D:\hc--document\all text\P8_medical\thesis_dataset\use_wav_raw\721243714\3319480013.wav	0	4	[1.1172248125076294, 0.4843100309371948, 0.43742215633392334, 1.2977269887924194, 1.630637764930725, 0.6328755021095276]	rouhe	1	4
808	808	1043	wz	cy_721508975_3325106632.wav	D:\hc--document\all text\P8_medical\thesis_dataset\use_wav_raw\721508975\3325106632.wav	0	3	[1.043259859085083, 0.5223388075828552, 0.4266052842140198, 1.2485239505767822, 1.5698699951171875, 0.674757719039917]	rouhe	0	4
809	809	1473	rouhe	dx_88293943_26742668.wav	D:\hc--document\all text\P8_medical\thesis_dataset\use_wav_raw\88293943\26742668.wav	0	4	[1.0870014429092407, 1.1149382591247559, 1.0692460536956787, 0.7066493034362793, 0.40527698397636414, 0.7254480719566345]	fn	0	1
810	810	1318	fn	cy_719231806_3272456704.wav	D:\hc--document\all text\P8_medical\thesis_dataset\use_wav_raw\719231806\3272456704.wav	0	1	[0.877711296081543, 1.2401227951049805, 0.9619596600532532, 0.3386186361312866, 0.40082433819770813, 0.8438225388526917]	fn	1	1
811	811	360	rouhe	dx_76730433_21687464.wav	D:\hc--document\all text\P8_medical\thesis_dataset\use_wav_raw\76730433\21687464.wav	0	4	[1.2510300874710083, 0.6210969090461731, 0.5997260808944702, 1.2836905717849731, 1.254942774772644, 0.6863629817962646]	wz	0	3
812	812	1250	fn	cy_677465451_2365378680.wav	D:\hc--document\all text\P8_medical\thesis_dataset\use_wav_raw\677465451\2365378680.wav	0	1	[0.9759106636047363, 1.2411940097808838, 1.0890581607818604, 0.5054670572280884, 0.4469033479690552, 0.7733912467956543]	fn	1	1
813	813	571	yl	cy_721440574_3323335158.wav	D:\hc--document\all text\P8_medical\thesis_dataset\use_wav_raw\721440574\3323335158.wav	0	5	[0.7463616132736206, 1.1970252990722656, 1.0755298137664795, 0.4109904170036316, 0.617007851600647, 0.6697558760643005]	fn	0	1
814	814	1008	fn	dx_53643371_14212563.wav	D:\hc--document\all text\P8_medical\thesis_dataset\use_wav_raw\53643371\14212563.wav	0	1	[1.1711595058441162, 0.8510571122169495, 0.8600084185600281, 1.0447500944137573, 0.775243878364563, 0.841722846031189]	general	0	0
815	815	569	yl	cy_718079310_3247704804.wav	D:\hc--document\all text\P8_medical\thesis_dataset\use_wav_raw\718079310\3247704804.wav	0	5	[1.3540081977844238, 0.6539884805679321, 0.5330539345741272, 1.2272483110427856, 1.2111213207244873, 0.9631470441818237]	general	0	0
816	816	1224	fn	dx_89741544_29553544.wav	D:\hc--document\all text\P8_medical\thesis_dataset\use_wav_raw\89741544\29553544.wav	0	1	[1.021310567855835, 1.0681675672531128, 1.1395082473754883, 0.5445019602775574, 0.39454057812690735, 0.7217516899108887]	jd	0	2
817	817	1336	general	cy_712855896_3127501670.wav	D:\hc--document\all text\P8_medical\thesis_dataset\use_wav_raw\712855896\3127501670.wav	0	0	[1.244377851486206, 0.5674986839294434, 0.5336393117904663, 1.1609023809432983, 1.4106085300445557, 0.8524330258369446]	rouhe	0	4
818	818	960	wz	cy_721071284_3315802785.wav	D:\hc--document\all text\P8_medical\thesis_dataset\use_wav_raw\721071284\3315802785.wav	0	3	[1.0966755151748657, 0.5337143540382385, 0.4647759199142456, 1.212212324142456, 1.5928786993026733, 0.6594891548156738]	rouhe	0	4
819	819	1191	jd	cy_714026739_3153122785.wav	D:\hc--document\all text\P8_medical\thesis_dataset\use_wav_raw\714026739\3153122785.wav	0	2	[0.8285281658172607, 1.3783279657363892, 1.0259785652160645, 0.2473449856042862, 0.3517761528491974, 0.694793164730072]	fn	0	1
820	820	157	fn	cy_557880841_1575800519.wav	D:\hc--document\all text\P8_medical\thesis_dataset\use_wav_raw\557880841\1575800519.wav	0	1	[0.8913599252700806, 1.3135305643081665, 1.2890262603759766, 0.47747737169265747, 0.39041438698768616, 0.6681206226348877]	fn	1	1
821	821	932	rouhe	cy_607924780_1836877256.wav	D:\hc--document\all text\P8_medical\thesis_dataset\use_wav_raw\607924780\1836877256.wav	0	4	[0.9625123739242554, 1.2952500581741333, 1.0946741104125977, 0.42294588685035706, 0.39232149720191956, 0.72560715675354]	fn	0	1
822	822	1278	fn	cy_580880318_1696094528.wav	D:\hc--document\all text\P8_medical\thesis_dataset\use_wav_raw\580880318\1696094528.wav	0	1	[0.8923168182373047, 1.215682864189148, 1.025822639465332, 0.4498402774333954, 0.44147562980651855, 0.7776679396629333]	fn	1	1
823	823	696	rouhe	cy_691424808_2666859396.wav	D:\hc--document\all text\P8_medical\thesis_dataset\use_wav_raw\691424808\2666859396.wav	0	4	[1.2976454496383667, 0.5969712138175964, 0.4758143424987793, 1.209955096244812, 1.4817179441452026, 0.8305180072784424]	rouhe	1	4
824	824	1322	wz	cy_682375840_2471892320.wav	D:\hc--document\all text\P8_medical\thesis_dataset\use_wav_raw\682375840\2471892320.wav	0	3	[1.2710390090942383, 0.6069287061691284, 0.7118197083473206, 1.2360337972640991, 1.0970337390899658, 0.7792234420776367]	general	0	0
825	825	149	wz	dx_90836942_29738492.wav	D:\hc--document\all text\P8_medical\thesis_dataset\use_wav_raw\90836942\29738492.wav	0	3	[1.2017766237258911, 0.7550543546676636, 0.7738217711448669, 1.116117238998413, 0.9603353142738342, 0.8294985890388489]	general	0	0
826	826	945	general	cy_717817547_3240407669.wav	D:\hc--document\all text\P8_medical\thesis_dataset\use_wav_raw\717817547\3240407669.wav	0	0	[1.1062726974487305, 0.7948469519615173, 0.5668515563011169, 0.9810625910758972, 1.1460516452789307, 0.9779123663902283]	rouhe	0	4
827	827	913	general	cy_683047189_2486796174.wav	D:\hc--document\all text\P8_medical\thesis_dataset\use_wav_raw\683047189\2486796174.wav	0	0	[1.2516800165176392, 0.6450256705284119, 0.548094630241394, 1.2341500520706177, 1.25385582447052, 0.9082351922988892]	rouhe	0	4
828	828	544	general	dx_90630549_29571594.wav	D:\hc--document\all text\P8_medical\thesis_dataset\use_wav_raw\90630549\29571594.wav	0	0	[0.8498417139053345, 1.3345469236373901, 1.2594037055969238, 0.3541237711906433, 0.25834575295448303, 0.598438024520874]	fn	0	1
829	829	651	rouhe	dx_84004625_30504892.wav	D:\hc--document\all text\P8_medical\thesis_dataset\use_wav_raw\84004625\30504892.wav	0	4	[1.2601984739303589, 0.5186781287193298, 0.5562446117401123, 1.2729920148849487, 1.4040488004684448, 0.707207202911377]	rouhe	1	4
830	830	394	wz	cy_724439549_3394366773.wav	D:\hc--document\all text\P8_medical\thesis_dataset\use_wav_raw\724439549\3394366773.wav	0	3	[1.0879545211791992, 1.0323609113693237, 0.828578531742096, 0.5923256874084473, 0.5770846605300903, 0.8705120086669922]	general	0	0
831	831	1087	fn	cy_656561388_2096338232.wav	D:\hc--document\all text\P8_medical\thesis_dataset\use_wav_raw\656561388\2096338232.wav	0	1	[1.2689913511276245, 0.6937944889068604, 0.7046947479248047, 1.2125499248504639, 0.9726989269256592, 0.8430876731872559]	general	0	0
832	832	1075	rouhe	cy_685674193_2543179248.wav	D:\hc--document\all text\P8_medical\thesis_dataset\use_wav_raw\685674193\2543179248.wav	0	4	[1.1003338098526, 0.6802834868431091, 0.402230441570282, 1.1543198823928833, 1.3642234802246094, 0.8062769770622253]	rouhe	1	4
833	833	817	wz	cy_677267248_2361035436.wav	D:\hc--document\all text\P8_medical\thesis_dataset\use_wav_raw\677267248\2361035436.wav	0	3	[1.2731598615646362, 0.5896342992782593, 0.6324139833450317, 1.29473876953125, 1.0798332691192627, 0.7679094672203064]	wz	1	3
834	834	246	jd	cy_722986327_3358525501.wav	D:\hc--document\all text\P8_medical\thesis_dataset\use_wav_raw\722986327\3358525501.wav	0	2	[1.2034369707107544, 0.6687512993812561, 0.5881938934326172, 1.0973361730575562, 1.400094985961914, 0.8991583585739136]	rouhe	0	4
835	835	545	rouhe	cy_677500446_2366113840.wav	D:\hc--document\all text\P8_medical\thesis_dataset\use_wav_raw\677500446\2366113840.wav	0	4	[1.2678793668746948, 0.5475537180900574, 0.44615423679351807, 1.2409530878067017, 1.4740440845489502, 0.8267136216163635]	rouhe	1	4
836	836	657	general	dx_70450772_24065717.wav	D:\hc--document\all text\P8_medical\thesis_dataset\use_wav_raw\70450772\24065717.wav	0	0	[1.2778288125991821, 0.5302462577819824, 0.5626949667930603, 1.344989538192749, 1.248056173324585, 0.7203763127326965]	wz	0	3
837	837	1744	wz	cy_671121391_2231689804.wav	D:\hc--document\all text\P8_medical\thesis_dataset\use_wav_raw\671121391\2231689804.wav	0	3	[1.2707757949829102, 0.5271406173706055, 0.43113943934440613, 1.3285428285598755, 1.399052381515503, 0.7881117463111877]	rouhe	0	4
838	838	1310	yl	cy_718978094_3267341172.wav	D:\hc--document\all text\P8_medical\thesis_dataset\use_wav_raw\718978094\3267341172.wav	0	5	[1.0053993463516235, 0.7459831833839417, 0.6243043541908264, 1.0175784826278687, 1.222206711769104, 0.8132559657096863]	rouhe	0	4
839	839	1420	fn	dx_91846386_31092971.wav	D:\hc--document\all text\P8_medical\thesis_dataset\use_wav_raw\91846386\31092971.wav	0	1	[0.9086331129074097, 1.2705931663513184, 1.1581274271011353, 0.5272022485733032, 0.2815181612968445, 0.5755038261413574]	fn	1	1
840	840	1105	rouhe	cy_710882132_3090427765.wav	D:\hc--document\all text\P8_medical\thesis_dataset\use_wav_raw\710882132\3090427765.wav	0	4	[1.1081050634384155, 0.5153873562812805, 0.4989907145500183, 1.1487622261047363, 1.506314992904663, 0.6897668838500977]	rouhe	1	4
841	841	542	fn	cy_6419300_7239379.wav	D:\hc--document\all text\P8_medical\thesis_dataset\use_wav_raw\6419300\7239379.wav	0	1	[0.9644385576248169, 1.286579966545105, 1.2066441774368286, 0.5615977644920349, 0.3508051633834839, 0.6893085241317749]	fn	1	1
842	842	1582	rouhe	cy_677676371_2370003760.wav	D:\hc--document\all text\P8_medical\thesis_dataset\use_wav_raw\677676371\2370003760.wav	0	4	[1.3376450538635254, 0.5535274744033813, 0.5265823602676392, 1.205422043800354, 1.3151745796203613, 0.8769115805625916]	general	0	0
843	843	676	rouhe	cy_722966414_3359264837.wav	D:\hc--document\all text\P8_medical\thesis_dataset\use_wav_raw\722966414\3359264837.wav	0	4	[1.3172444105148315, 0.5259861946105957, 0.5307527780532837, 1.1859997510910034, 1.3641657829284668, 0.8834570646286011]	rouhe	1	4
844	844	766	rouhe	cy_691493593_2668626516.wav	D:\hc--document\all text\P8_medical\thesis_dataset\use_wav_raw\691493593\2668626516.wav	0	4	[1.2667104005813599, 0.5956302881240845, 0.4697880744934082, 1.1969324350357056, 1.49974524974823, 0.8055416345596313]	rouhe	1	4
845	845	1591	yl	dx_86880584_25356053.wav	D:\hc--document\all text\P8_medical\thesis_dataset\use_wav_raw\86880584\25356053.wav	0	5	[1.1786013841629028, 0.9522936940193176, 0.8986220359802246, 0.9669064879417419, 0.6635159254074097, 0.8619376420974731]	general	0	0
846	846	611	wz	cy_724084414_3384319366.wav	D:\hc--document\all text\P8_medical\thesis_dataset\use_wav_raw\724084414\3384319366.wav	0	3	[1.3067063093185425, 0.5741666555404663, 0.46216750144958496, 1.180313229560852, 1.2815358638763428, 0.9406521320343018]	general	0	0
847	847	463	general	cy_63016432_39909871.wav	D:\hc--document\all text\P8_medical\thesis_dataset\use_wav_raw\63016432\39909871.wav	0	0	[1.112017273902893, 0.997121274471283, 1.1115995645523071, 0.7238764762878418, 0.6200657486915588, 0.7644634246826172]	general	1	0
848	848	885	wz	cy_684461893_2517853128.wav	D:\hc--document\all text\P8_medical\thesis_dataset\use_wav_raw\684461893\2517853128.wav	0	3	[1.2492964267730713, 0.6855218410491943, 0.6286450624465942, 1.119948387145996, 1.087625503540039, 0.8966977000236511]	general	0	0
849	849	409	rouhe	cy_722366023_3344899243.wav	D:\hc--document\all text\P8_medical\thesis_dataset\use_wav_raw\722366023\3344899243.wav	0	4	[1.2735037803649902, 0.6498621702194214, 0.5605981349945068, 1.123822569847107, 1.1917457580566406, 0.9163428544998169]	general	0	0
850	850	890	rouhe	cy_723965704_3382240000.wav	D:\hc--document\all text\P8_medical\thesis_dataset\use_wav_raw\723965704\3382240000.wav	0	4	[1.0761984586715698, 0.5101543068885803, 0.3950238525867462, 1.2338411808013916, 1.6178444623947144, 0.7100306153297424]	rouhe	1	4
851	851	1770	yl	cy_671148109_2232267354.wav	D:\hc--document\all text\P8_medical\thesis_dataset\use_wav_raw\671148109\2232267354.wav	0	5	[1.140622615814209, 0.8530617952346802, 0.8455337882041931, 0.9676611423492432, 0.7273871302604675, 0.8624469041824341]	general	0	0
852	852	588	jd	cy_715599538_3188268928.wav	D:\hc--document\all text\P8_medical\thesis_dataset\use_wav_raw\715599538\3188268928.wav	0	2	[0.8812143802642822, 1.32133150100708, 1.0242964029312134, 0.3201722800731659, 0.40802857279777527, 0.7888328433036804]	fn	0	1
853	853	1350	yl	cy_692710217_2694562980.wav	D:\hc--document\all text\P8_medical\thesis_dataset\use_wav_raw\692710217\2694562980.wav	0	5	[1.3058511018753052, 0.5441924333572388, 0.5265681743621826, 1.1914094686508179, 1.392601490020752, 0.8603515028953552]	rouhe	0	4
854	854	1400	fn	cy_717683465_3236998199.wav	D:\hc--document\all text\P8_medical\thesis_dataset\use_wav_raw\717683465\3236998199.wav	0	1	[1.1120541095733643, 0.9677530527114868, 0.8224835991859436, 0.7945663332939148, 0.5906556248664856, 0.961330771446228]	general	0	0
855	855	412	general	cy_721560301_3325468271.wav	D:\hc--document\all text\P8_medical\thesis_dataset\use_wav_raw\721560301\3325468271.wav	0	0	[1.3248461484909058, 0.633761465549469, 0.5548502802848816, 1.1631287336349487, 1.245787501335144, 0.8675631880760193]	general	1	0
856	856	522	wz	dx_78069768_22210948.wav	D:\hc--document\all text\P8_medical\thesis_dataset\use_wav_raw\78069768\22210948.wav	0	3	[1.2871397733688354, 0.6081586480140686, 0.6511795520782471, 1.2449041604995728, 1.0715091228485107, 0.7544730305671692]	general	0	0
857	857	1388	rouhe	dx_85798246_24619918.wav	D:\hc--document\all text\P8_medical\thesis_dataset\use_wav_raw\85798246\24619918.wav	0	4	[1.2639515399932861, 0.5989271402359009, 0.6995497345924377, 1.224243402481079, 1.1172300577163696, 0.6948645114898682]	general	0	0
858	858	985	fn	cy_697586250_2797394066.wav	D:\hc--document\all text\P8_medical\thesis_dataset\use_wav_raw\697586250\2797394066.wav	0	1	[0.8369854688644409, 1.313935399055481, 1.1326580047607422, 0.30364790558815, 0.20331232249736786, 0.6758575439453125]	fn	1	1
859	859	647	general	cy_691938094_2677614692.wav	D:\hc--document\all text\P8_medical\thesis_dataset\use_wav_raw\691938094\2677614692.wav	0	0	[1.1262446641921997, 0.8756008744239807, 0.7739613652229309, 0.901300311088562, 1.0795507431030273, 0.8420376777648926]	general	1	0
860	860	1019	jd	cy_705889074_2986368030.wav	D:\hc--document\all text\P8_medical\thesis_dataset\use_wav_raw\705889074\2986368030.wav	0	2	[0.8276486396789551, 1.2246004343032837, 0.9950379729270935, 0.3319168984889984, 0.39288103580474854, 0.799014151096344]	fn	0	1
861	861	1289	yl	cy_655998896_2095334825.wav	D:\hc--document\all text\P8_medical\thesis_dataset\use_wav_raw\655998896\2095334825.wav	0	5	[1.2782870531082153, 0.6001011729240417, 0.48696595430374146, 1.2464808225631714, 1.3237872123718262, 0.8487939834594727]	rouhe	0	4
862	862	1597	general	cy_672875983_2268321228.wav	D:\hc--document\all text\P8_medical\thesis_dataset\use_wav_raw\672875983\2268321228.wav	0	0	[1.2950979471206665, 0.7021197080612183, 0.7839876413345337, 1.141002893447876, 0.9191200733184814, 0.8325981497764587]	general	1	0
863	863	988	general	dx_92494019_31958030.wav	D:\hc--document\all text\P8_medical\thesis_dataset\use_wav_raw\92494019\31958030.wav	0	0	[1.157873511314392, 0.8939405083656311, 0.8479033708572388, 1.0013362169265747, 0.8185418248176575, 0.832716166973114]	general	1	0
864	864	1341	general	dx_91310563_30399581.wav	D:\hc--document\all text\P8_medical\thesis_dataset\use_wav_raw\91310563\30399581.wav	0	0	[1.2978508472442627, 0.5446646809577942, 0.6590431928634644, 1.2349103689193726, 1.1441242694854736, 0.7323119640350342]	general	1	0
865	865	1193	jd	cy_719530962_3279323028.wav	D:\hc--document\all text\P8_medical\thesis_dataset\use_wav_raw\719530962\3279323028.wav	0	2	[0.7902513742446899, 1.1836494207382202, 1.0401793718338013, 0.4584607481956482, 0.6149222254753113, 0.6708254218101501]	fn	0	1
866	866	1425	fn	cy_713759775_3148956116.wav	D:\hc--document\all text\P8_medical\thesis_dataset\use_wav_raw\713759775\3148956116.wav	0	1	[0.8255263566970825, 1.2377033233642578, 0.92365962266922, 0.38887572288513184, 0.35009002685546875, 0.7163357138633728]	fn	1	1
867	867	1200	fn	cy_637289760_1994368862.wav	D:\hc--document\all text\P8_medical\thesis_dataset\use_wav_raw\637289760\1994368862.wav	0	1	[0.9884046316146851, 1.0956803560256958, 1.1777719259262085, 0.5429123044013977, 0.39103254675865173, 0.6940914392471313]	jd	0	2
868	868	1155	rouhe	cy_691354151_2665381672.wav	D:\hc--document\all text\P8_medical\thesis_dataset\use_wav_raw\691354151\2665381672.wav	0	4	[1.2558815479278564, 0.6023790240287781, 0.5549576878547668, 1.1689438819885254, 1.3528105020523071, 0.8834837079048157]	rouhe	1	4
869	869	818	yl	cy_688050527_2595115260.wav	D:\hc--document\all text\P8_medical\thesis_dataset\use_wav_raw\688050527\2595115260.wav	0	5	[1.2139074802398682, 0.8811671733856201, 0.8522626161575317, 0.836175262928009, 0.6873944401741028, 0.9506429433822632]	general	0	0
870	870	1707	jd	cy_601338600_1803206129.wav	D:\hc--document\all text\P8_medical\thesis_dataset\use_wav_raw\601338600\1803206129.wav	0	2	[1.0817945003509521, 1.0128045082092285, 1.1392942667007446, 0.7614712119102478, 0.6121336817741394, 0.7731001973152161]	jd	1	2
871	871	840	general	cy_694664407_2735587016.wav	D:\hc--document\all text\P8_medical\thesis_dataset\use_wav_raw\694664407\2735587016.wav	0	0	[0.8179895877838135, 1.3118444681167603, 1.1113296747207642, 0.2873169183731079, 0.2884998917579651, 0.7618527412414551]	fn	0	1
872	872	1732	jd	cy_669332893_2195129488.wav	D:\hc--document\all text\P8_medical\thesis_dataset\use_wav_raw\669332893\2195129488.wav	0	2	[0.8889036178588867, 1.3381503820419312, 1.2388389110565186, 0.4237111210823059, 0.28606417775154114, 0.601288914680481]	fn	0	1
873	873	912	jd	cy_645930940_2038735982.wav	D:\hc--document\all text\P8_medical\thesis_dataset\use_wav_raw\645930940\2038735982.wav	0	2	[1.1797646284103394, 0.8803504705429077, 0.8078649640083313, 0.9786470532417297, 0.8684501051902771, 0.9129430651664734]	general	0	0
874	874	1696	general	cy_691217368_2662624804.wav	D:\hc--document\all text\P8_medical\thesis_dataset\use_wav_raw\691217368\2662624804.wav	0	0	[1.148360252380371, 0.6628130674362183, 0.5395306348800659, 1.040918231010437, 1.0816900730133057, 0.8549241423606873]	general	1	0
875	875	902	rouhe	cy_696960882_2783739582.wav	D:\hc--document\all text\P8_medical\thesis_dataset\use_wav_raw\696960882\2783739582.wav	0	4	[1.2091526985168457, 0.7178581357002258, 0.6331934332847595, 1.1280088424682617, 1.2126686573028564, 0.836270272731781]	rouhe	1	4
876	876	181	general	cy_679158590_2401981330.wav	D:\hc--document\all text\P8_medical\thesis_dataset\use_wav_raw\679158590\2401981330.wav	0	0	[1.222470998764038, 0.6401716470718384, 0.5611354112625122, 1.1461400985717773, 1.158312201499939, 0.9297294020652771]	general	1	0
877	877	1415	yl	cy_675903576_2332351442.wav	D:\hc--document\all text\P8_medical\thesis_dataset\use_wav_raw\675903576\2332351442.wav	0	5	[1.0053364038467407, 1.1057302951812744, 0.9906167984008789, 0.5968785285949707, 0.5844761729240417, 0.9185385704040527]	fn	0	1
878	878	856	yl	dx_90755745_29906661.wav	D:\hc--document\all text\P8_medical\thesis_dataset\use_wav_raw\90755745\29906661.wav	0	5	[1.178892731666565, 0.8765997886657715, 0.9448731541633606, 0.9213549494743347, 0.6633860468864441, 0.7977533936500549]	general	0	0
879	879	1022	yl	cy_608543091_1839694880.wav	D:\hc--document\all text\P8_medical\thesis_dataset\use_wav_raw\608543091\1839694880.wav	0	5	[1.2772001028060913, 0.604263424873352, 0.5753809213638306, 1.168094515800476, 1.2760685682296753, 0.9052833914756775]	general	0	0
880	880	1091	general	cy_560038955_1586180450.wav	D:\hc--document\all text\P8_medical\thesis_dataset\use_wav_raw\560038955\1586180450.wav	0	0	[0.9543943405151367, 1.178019404411316, 1.164644718170166, 0.5718439221382141, 0.4282507300376892, 0.6385565400123596]	fn	0	1
881	881	1293	general	cy_715246471_3179758832.wav	D:\hc--document\all text\P8_medical\thesis_dataset\use_wav_raw\715246471\3179758832.wav	0	0	[1.0930238962173462, 0.8780041337013245, 0.7554935812950134, 0.6616082787513733, 0.6618404388427734, 0.9458878636360168]	general	1	0
882	882	77	general	cy_716281091_3203051424.wav	D:\hc--document\all text\P8_medical\thesis_dataset\use_wav_raw\716281091\3203051424.wav	0	0	[1.0236804485321045, 1.1047744750976562, 1.0586854219436646, 0.6562051773071289, 0.7183656692504883, 0.8999198079109192]	fn	0	1
883	883	1766	general	cy_723706440_3376096979.wav	D:\hc--document\all text\P8_medical\thesis_dataset\use_wav_raw\723706440\3376096979.wav	0	0	[0.9589322805404663, 1.1472678184509277, 0.9687821865081787, 0.5150724053382874, 0.4294697344303131, 0.7672724723815918]	fn	0	1
884	884	979	jd	cy_659577790_2113120898.wav	D:\hc--document\all text\P8_medical\thesis_dataset\use_wav_raw\659577790\2113120898.wav	0	2	[0.8824918270111084, 1.2390848398208618, 1.1518126726150513, 0.3578450381755829, 0.4270630180835724, 0.7607266902923584]	fn	0	1
885	885	1103	general	dx_15765676_7824283.wav	D:\hc--document\all text\P8_medical\thesis_dataset\use_wav_raw\15765676\7824283.wav	0	0	[1.2737579345703125, 0.5905191898345947, 0.60443115234375, 1.3152114152908325, 1.1795573234558105, 0.7324989438056946]	wz	0	3
886	886	1613	wz	cy_684523883_2519550308.wav	D:\hc--document\all text\P8_medical\thesis_dataset\use_wav_raw\684523883\2519550308.wav	0	3	[1.2994943857192993, 0.5777313113212585, 0.5124297738075256, 1.2931240797042847, 1.2738325595855713, 0.884066641330719]	general	0	0
887	887	1023	yl	cy_716014074_3196959693.wav	D:\hc--document\all text\P8_medical\thesis_dataset\use_wav_raw\716014074\3196959693.wav	0	5	[1.3033086061477661, 0.5319266319274902, 0.47066840529441833, 1.317529559135437, 1.3777287006378174, 0.818616509437561]	rouhe	0	4
888	888	1557	rouhe	cy_692803593_2696604680.wav	D:\hc--document\all text\P8_medical\thesis_dataset\use_wav_raw\692803593\2696604680.wav	0	4	[1.1421093940734863, 0.7840428352355957, 0.6854877471923828, 0.9332931041717529, 0.8939126133918762, 0.8821067810058594]	general	0	0
889	889	1185	jd	dx_84966633_24288026.wav	D:\hc--document\all text\P8_medical\thesis_dataset\use_wav_raw\84966633\24288026.wav	0	2	[0.9693562984466553, 1.1391875743865967, 1.0199838876724243, 0.6575475931167603, 0.341254323720932, 0.6132482290267944]	fn	0	1
890	890	356	rouhe	cy_718439415_3255414676.wav	D:\hc--document\all text\P8_medical\thesis_dataset\use_wav_raw\718439415\3255414676.wav	0	4	[1.122942328453064, 0.8714705109596252, 0.8138036131858826, 0.8649267554283142, 1.0082701444625854, 0.9136980772018433]	general	0	0
891	891	1154	general	dx_89739139_29540090.wav	D:\hc--document\all text\P8_medical\thesis_dataset\use_wav_raw\89739139\29540090.wav	0	0	[1.2623547315597534, 0.6375688910484314, 0.7004604339599609, 1.2362313270568848, 1.087925910949707, 0.7671030759811401]	general	1	0
892	892	99	general	cy_681790729_2459553700.wav	D:\hc--document\all text\P8_medical\thesis_dataset\use_wav_raw\681790729\2459553700.wav	0	0	[1.2953202724456787, 0.6858483552932739, 0.6377341747283936, 1.1490422487258911, 1.1307411193847656, 0.9129729866981506]	general	1	0
893	893	166	fn	cy_684635713_2521729094.wav	D:\hc--document\all text\P8_medical\thesis_dataset\use_wav_raw\684635713\2521729094.wav	0	1	[0.8379472494125366, 1.2684624195098877, 1.0325921773910522, 0.3412540555000305, 0.3673730790615082, 0.7685154676437378]	fn	1	1
894	894	864	yl	cy_718184445_3248880750.wav	D:\hc--document\all text\P8_medical\thesis_dataset\use_wav_raw\718184445\3248880750.wav	0	5	[0.9513751268386841, 1.087297797203064, 0.9308519959449768, 0.5678249001502991, 0.4909917116165161, 0.8743395805358887]	fn	0	1
895	895	87	wz	cy_635434981_1984377083.wav	D:\hc--document\all text\P8_medical\thesis_dataset\use_wav_raw\635434981\1984377083.wav	0	3	[1.2633161544799805, 0.5947942137718201, 0.5592119097709656, 1.2423380613327026, 1.2665587663650513, 0.8309062719345093]	rouhe	0	4
896	896	881	general	dx_57180072_15345093.wav	D:\hc--document\all text\P8_medical\thesis_dataset\use_wav_raw\57180072\15345093.wav	0	0	[1.258542776107788, 0.6105652451515198, 0.6382269859313965, 1.2367380857467651, 1.149217128753662, 0.756071150302887]	general	1	0
897	897	129	jd	cy_675563525_2325098192.wav	D:\hc--document\all text\P8_medical\thesis_dataset\use_wav_raw\675563525\2325098192.wav	0	2	[0.9274665117263794, 1.2601807117462158, 1.0792343616485596, 0.48863866925239563, 0.38701140880584717, 0.759382426738739]	fn	0	1
898	898	1640	yl	cy_700907350_2871530972.wav	D:\hc--document\all text\P8_medical\thesis_dataset\use_wav_raw\700907350\2871530972.wav	0	5	[1.1742000579833984, 0.7838781476020813, 0.6758168339729309, 0.9068589806556702, 0.8590095639228821, 1.008744478225708]	general	0	0
899	899	527	general	cy_446396010_1106531280.wav	D:\hc--document\all text\P8_medical\thesis_dataset\use_wav_raw\446396010\1106531280.wav	0	0	[1.3023536205291748, 0.6493863463401794, 0.6187511086463928, 1.112962007522583, 1.1849725246429443, 0.8894656300544739]	general	1	0
900	900	1236	wz	cy_685177183_2532739778.wav	D:\hc--document\all text\P8_medical\thesis_dataset\use_wav_raw\685177183\2532739778.wav	0	3	[1.3058849573135376, 0.6924605965614319, 0.6992775797843933, 1.0911014080047607, 1.1079394817352295, 0.9078902006149292]	general	0	0
901	901	1579	yl	cy_672845442_2267590134.wav	D:\hc--document\all text\P8_medical\thesis_dataset\use_wav_raw\672845442\2267590134.wav	0	5	[0.8909807205200195, 1.2603321075439453, 1.2003587484359741, 0.47273755073547363, 0.33169880509376526, 0.6799789667129517]	fn	0	1
902	902	163	yl	cy_669511298_2198321012.wav	D:\hc--document\all text\P8_medical\thesis_dataset\use_wav_raw\669511298\2198321012.wav	0	5	[1.2793877124786377, 0.723771870136261, 0.7981073260307312, 1.1252267360687256, 1.0046747922897339, 0.7841057181358337]	general	0	0
903	903	652	fn	dx_92016601_30987565.wav	D:\hc--document\all text\P8_medical\thesis_dataset\use_wav_raw\92016601\30987565.wav	0	1	[1.033180832862854, 1.1015429496765137, 1.1035687923431396, 0.6858298182487488, 0.44232380390167236, 0.7373029589653015]	jd	0	2
904	904	1303	yl	cy_699288486_2835332244.wav	D:\hc--document\all text\P8_medical\thesis_dataset\use_wav_raw\699288486\2835332244.wav	0	5	[0.9803510904312134, 1.1415088176727295, 0.8419543504714966, 0.571980357170105, 0.4818283021450043, 0.8526614308357239]	fn	0	1
905	905	1674	jd	dx_90393856_29397056.wav	D:\hc--document\all text\P8_medical\thesis_dataset\use_wav_raw\90393856\29397056.wav	0	2	[0.9081354141235352, 1.313238501548767, 1.2029318809509277, 0.5183121562004089, 0.30769065022468567, 0.6335426568984985]	fn	0	1
906	906	1040	jd	cy_193270153_299686685.wav	D:\hc--document\all text\P8_medical\thesis_dataset\use_wav_raw\193270153\299686685.wav	0	2	[1.0932927131652832, 1.1407078504562378, 1.2334585189819336, 0.5964841246604919, 0.29631197452545166, 0.741050660610199]	jd	1	2
907	907	1690	jd	cy_598515287_1788523328.wav	D:\hc--document\all text\P8_medical\thesis_dataset\use_wav_raw\598515287\1788523328.wav	0	2	[0.7814953327178955, 1.3130847215652466, 1.147342324256897, 0.27559390664100647, 0.27226799726486206, 0.6454168558120728]	fn	0	1
908	908	1285	yl	cy_553478597_1554599531.wav	D:\hc--document\all text\P8_medical\thesis_dataset\use_wav_raw\553478597\1554599531.wav	0	5	[1.273101568222046, 0.6490266919136047, 0.7113818526268005, 1.1747695207595825, 0.9585202932357788, 0.8346232771873474]	general	0	0
909	909	1680	general	cy_717951723_3243164631.wav	D:\hc--document\all text\P8_medical\thesis_dataset\use_wav_raw\717951723\3243164631.wav	0	0	[0.9880316257476807, 0.7072568535804749, 0.6255833506584167, 1.0705775022506714, 1.259718418121338, 0.7641698122024536]	rouhe	0	4
910	910	134	fn	cy_669536339_2199026672.wav	D:\hc--document\all text\P8_medical\thesis_dataset\use_wav_raw\669536339\2199026672.wav	0	1	[0.9410737752914429, 1.2707269191741943, 1.082594394683838, 0.46060141921043396, 0.4226597845554352, 0.7723162174224854]	fn	1	1
911	911	613	yl	cy_652913663_2076281012.wav	D:\hc--document\all text\P8_medical\thesis_dataset\use_wav_raw\652913663\2076281012.wav	0	5	[0.8441821336746216, 1.3215656280517578, 1.1988956928253174, 0.3585873544216156, 0.22489337623119354, 0.6269251108169556]	fn	0	1
912	912	1628	wz	dx_90844803_29775458.wav	D:\hc--document\all text\P8_medical\thesis_dataset\use_wav_raw\90844803\29775458.wav	0	3	[1.211072325706482, 0.7960776686668396, 0.8161627054214478, 1.0658429861068726, 0.8509823083877563, 0.8234317302703857]	general	0	0
913	913	315	yl	cy_715669668_3189300757.wav	D:\hc--document\all text\P8_medical\thesis_dataset\use_wav_raw\715669668\3189300757.wav	0	5	[1.1137990951538086, 0.7913184762001038, 0.6623008847236633, 0.8838764429092407, 0.7957041263580322, 0.9278408885002136]	general	0	0
914	914	1585	rouhe	cy_695817824_2760573392.wav	D:\hc--document\all text\P8_medical\thesis_dataset\use_wav_raw\695817824\2760573392.wav	0	4	[1.2945691347122192, 0.5375702977180481, 0.4367509186267853, 1.3073590993881226, 1.3730238676071167, 0.819068193435669]	rouhe	1	4
915	915	1282	jd	cy_606470572_1829494937.wav	D:\hc--document\all text\P8_medical\thesis_dataset\use_wav_raw\606470572\1829494937.wav	0	2	[1.073958396911621, 1.1167843341827393, 0.9019267559051514, 0.6960628032684326, 0.60071861743927, 0.8141288757324219]	fn	0	1
916	916	347	jd	dx_90449302_29047841.wav	D:\hc--document\all text\P8_medical\thesis_dataset\use_wav_raw\90449302\29047841.wav	0	2	[1.261743187904358, 0.59119713306427, 0.6451733708381653, 1.2475965023040771, 1.2612587213516235, 0.7808468341827393]	general	0	0
917	917	1190	wz	cy_672638493_2264897182.wav	D:\hc--document\all text\P8_medical\thesis_dataset\use_wav_raw\672638493\2264897182.wav	0	3	[0.7864111661911011, 1.3510193824768066, 1.1393522024154663, 0.166748046875, 0.22457262873649597, 0.7282137274742126]	fn	0	1
918	918	1487	yl	cy_442168471_1090242051.wav	D:\hc--document\all text\P8_medical\thesis_dataset\use_wav_raw\442168471\1090242051.wav	0	5	[0.8918828964233398, 1.2897065877914429, 1.2584974765777588, 0.3983231484889984, 0.30610960721969604, 0.6482690572738647]	fn	0	1
919	919	547	general	cy_720317454_3297852454.wav	D:\hc--document\all text\P8_medical\thesis_dataset\use_wav_raw\720317454\3297852454.wav	0	0	[1.2789967060089111, 0.5197617411613464, 0.5211137533187866, 1.270411729812622, 1.2643568515777588, 0.906406044960022]	general	1	0
920	920	170	fn	cy_560840625_1591714658.wav	D:\hc--document\all text\P8_medical\thesis_dataset\use_wav_raw\560840625\1591714658.wav	0	1	[1.1170432567596436, 0.9921701550483704, 0.9134138822555542, 0.7996622323989868, 0.7507035136222839, 0.8398740887641907]	general	0	0
921	921	617	general	cy_710025297_3073873369.wav	D:\hc--document\all text\P8_medical\thesis_dataset\use_wav_raw\710025297\3073873369.wav	0	0	[1.1551077365875244, 0.8888408541679382, 0.7539370656013489, 0.858969509601593, 0.929400622844696, 0.9335180521011353]	general	1	0
922	922	1041	fn	cy_572521159_1651013378.wav	D:\hc--document\all text\P8_medical\thesis_dataset\use_wav_raw\572521159\1651013378.wav	0	1	[0.7861505746841431, 1.4230493307113647, 1.1304614543914795, 0.3273138701915741, 0.31913989782333374, 0.6265195608139038]	fn	1	1
923	923	100	rouhe	cy_706005380_2989255160.wav	D:\hc--document\all text\P8_medical\thesis_dataset\use_wav_raw\706005380\2989255160.wav	0	4	[1.212882399559021, 0.6535601615905762, 0.49860718846321106, 1.268757939338684, 1.3537604808807373, 0.7573920488357544]	rouhe	1	4
924	924	606	yl	cy_714494712_3163516691.wav	D:\hc--document\all text\P8_medical\thesis_dataset\use_wav_raw\714494712\3163516691.wav	0	5	[1.0950229167938232, 0.8183198571205139, 0.6822547912597656, 0.8802818059921265, 0.9198700785636902, 0.9511211514472961]	general	0	0
925	925	388	jd	cy_700900462_2871337540.wav	D:\hc--document\all text\P8_medical\thesis_dataset\use_wav_raw\700900462\2871337540.wav	0	2	[0.8308621644973755, 1.319703459739685, 1.194036602973938, 0.3899534344673157, 0.29006776213645935, 0.5946963429450989]	fn	0	1
926	926	998	wz	dx_91384384_30426799.wav	D:\hc--document\all text\P8_medical\thesis_dataset\use_wav_raw\91384384\30426799.wav	0	3	[1.2306678295135498, 0.6209706664085388, 0.5709614157676697, 1.342476487159729, 1.2889032363891602, 0.7100176811218262]	wz	1	3
927	927	440	general	cy_669066760_2189248246.wav	D:\hc--document\all text\P8_medical\thesis_dataset\use_wav_raw\669066760\2189248246.wav	0	0	[1.0252125263214111, 1.0816617012023926, 1.0004147291183472, 0.7073469758033752, 0.5831344723701477, 0.8039858341217041]	fn	0	1
928	928	1561	wz	cy_556656288_1570488704.wav	D:\hc--document\all text\P8_medical\thesis_dataset\use_wav_raw\556656288\1570488704.wav	0	3	[1.2804924249649048, 0.672721266746521, 0.6958346962928772, 1.246957778930664, 1.0060111284255981, 0.7828233242034912]	general	0	0
929	929	1774	jd	dx_91311513_30402659.wav	D:\hc--document\all text\P8_medical\thesis_dataset\use_wav_raw\91311513\30402659.wav	0	2	[0.8689188957214355, 1.3971660137176514, 1.2232744693756104, 0.42008286714553833, 0.26770704984664917, 0.5899419188499451]	fn	0	1
930	930	1099	wz	dx_90411229_29490321.wav	D:\hc--document\all text\P8_medical\thesis_dataset\use_wav_raw\90411229\29490321.wav	0	3	[1.28202486038208, 0.618821382522583, 0.6184973120689392, 1.2744927406311035, 1.1774702072143555, 0.7799494862556458]	general	0	0
931	931	253	fn	cy_663203910_2133948161.wav	D:\hc--document\all text\P8_medical\thesis_dataset\use_wav_raw\663203910\2133948161.wav	0	1	[0.9709492921829224, 1.209424614906311, 1.275580644607544, 0.5130465626716614, 0.41995692253112793, 0.697236180305481]	jd	0	2
932	932	966	general	cy_648543158_2053885370.wav	D:\hc--document\all text\P8_medical\thesis_dataset\use_wav_raw\648543158\2053885370.wav	0	0	[1.227003812789917, 0.7197849154472351, 0.80124831199646, 1.0974977016448975, 0.7810060381889343, 0.8359254598617554]	general	1	0
933	933	1092	fn	cy_682715832_2479194700.wav	D:\hc--document\all text\P8_medical\thesis_dataset\use_wav_raw\682715832\2479194700.wav	0	1	[1.267765998840332, 0.7200523614883423, 0.6513561010360718, 1.113842487335205, 1.0917929410934448, 0.8956250548362732]	general	0	0
934	934	1711	yl	cy_716159041_3202659493.wav	D:\hc--document\all text\P8_medical\thesis_dataset\use_wav_raw\716159041\3202659493.wav	0	5	[1.041982650756836, 1.1732916831970215, 1.0877032279968262, 0.5394436717033386, 0.6880311965942383, 0.9198136329650879]	fn	0	1
935	935	889	jd	cy_724494048_3395839221.wav	D:\hc--document\all text\P8_medical\thesis_dataset\use_wav_raw\724494048\3395839221.wav	0	2	[0.9451479911804199, 1.0572612285614014, 1.0297540426254272, 0.6340264081954956, 0.8011296391487122, 0.7572447061538696]	fn	0	1
936	936	682	yl	cy_717942063_3242590408.wav	D:\hc--document\all text\P8_medical\thesis_dataset\use_wav_raw\717942063\3242590408.wav	0	5	[1.234918236732483, 0.656259298324585, 0.6694552898406982, 1.1206738948822021, 1.0644373893737793, 0.9264817237854004]	general	0	0
937	937	1363	wz	dx_88114004_27821088.wav	D:\hc--document\all text\P8_medical\thesis_dataset\use_wav_raw\88114004\27821088.wav	0	3	[1.2956753969192505, 0.5534374713897705, 0.5810313820838928, 1.2950669527053833, 1.2503055334091187, 0.6935722827911377]	general	0	0
938	938	916	general	dx_90822978_30245816.wav	D:\hc--document\all text\P8_medical\thesis_dataset\use_wav_raw\90822978\30245816.wav	0	0	[1.0075639486312866, 1.044933795928955, 1.0545878410339355, 0.6836903691291809, 0.4940638840198517, 0.7464563846588135]	jd	0	2
939	939	121	general	cy_668374083_2175125700.wav	D:\hc--document\all text\P8_medical\thesis_dataset\use_wav_raw\668374083\2175125700.wav	0	0	[1.3249636888504028, 0.5961247682571411, 0.7377411723136902, 1.1919281482696533, 1.050739049911499, 0.8393288850784302]	general	1	0
940	940	1618	jd	cy_589476250_1742760860.wav	D:\hc--document\all text\P8_medical\thesis_dataset\use_wav_raw\589476250\1742760860.wav	0	2	[0.9646388292312622, 1.1944270133972168, 0.9732123017311096, 0.5658534169197083, 0.4806577265262604, 0.7194929122924805]	fn	0	1
941	941	703	wz	dx_92396670_32108277.wav	D:\hc--document\all text\P8_medical\thesis_dataset\use_wav_raw\92396670\32108277.wav	0	3	[1.1820012331008911, 0.7729186415672302, 0.785935640335083, 1.1235697269439697, 0.8133784532546997, 0.8095607757568359]	general	0	0
942	942	961	jd	cy_697051566_2785721440.wav	D:\hc--document\all text\P8_medical\thesis_dataset\use_wav_raw\697051566\2785721440.wav	0	2	[1.2616299390792847, 0.6187986135482788, 0.5137939453125, 1.141242265701294, 1.3930739164352417, 0.8632304072380066]	rouhe	0	4
943	943	819	jd	cy_672911549_2269006946.wav	D:\hc--document\all text\P8_medical\thesis_dataset\use_wav_raw\672911549\2269006946.wav	0	2	[0.8788148164749146, 1.3362176418304443, 1.116440773010254, 0.41538554430007935, 0.3025847375392914, 0.6371460556983948]	fn	0	1
944	944	1251	jd	cy_641193283_2015177948.wav	D:\hc--document\all text\P8_medical\thesis_dataset\use_wav_raw\641193283\2015177948.wav	0	2	[0.9093444347381592, 1.2394236326217651, 1.1415657997131348, 0.5137269496917725, 0.2820402979850769, 0.6364045739173889]	fn	0	1
945	945	468	wz	cy_714375975_3160162858.wav	D:\hc--document\all text\P8_medical\thesis_dataset\use_wav_raw\714375975\3160162858.wav	0	3	[1.240794062614441, 0.8660260438919067, 0.9487619400024414, 1.0007495880126953, 0.6504080295562744, 0.8076946139335632]	general	0	0
946	946	187	yl	cy_688208989_2598624774.wav	D:\hc--document\all text\P8_medical\thesis_dataset\use_wav_raw\688208989\2598624774.wav	0	5	[1.2742919921875, 0.8396068215370178, 0.7895123958587646, 0.9954895377159119, 0.8200973868370056, 0.9544445276260376]	general	0	0
947	947	1611	jd	cy_629694415_1953185162.wav	D:\hc--document\all text\P8_medical\thesis_dataset\use_wav_raw\629694415\1953185162.wav	0	2	[0.8631531000137329, 1.3252891302108765, 1.0891244411468506, 0.34585604071617126, 0.32084545493125916, 0.6749690771102905]	fn	0	1
948	948	364	jd	cy_668100899_2169556442.wav	D:\hc--document\all text\P8_medical\thesis_dataset\use_wav_raw\668100899\2169556442.wav	0	2	[0.8708188533782959, 1.319015383720398, 1.0997533798217773, 0.36628296971321106, 0.3750445246696472, 0.7227521538734436]	fn	0	1
949	949	1546	jd	dx_89683997_29261545.wav	D:\hc--document\all text\P8_medical\thesis_dataset\use_wav_raw\89683997\29261545.wav	0	2	[0.7901037931442261, 1.3245346546173096, 1.1525368690490723, 0.3975088596343994, 0.21926352381706238, 0.5578362345695496]	fn	0	1
950	950	639	rouhe	cy_720244508_3295959659.wav	D:\hc--document\all text\P8_medical\thesis_dataset\use_wav_raw\720244508\3295959659.wav	0	4	[1.122634768486023, 0.48876819014549255, 0.4007406532764435, 1.2939857244491577, 1.617075800895691, 0.6442862749099731]	rouhe	1	4
951	951	391	general	cy_445213905_1101363489.wav	D:\hc--document\all text\P8_medical\thesis_dataset\use_wav_raw\445213905\1101363489.wav	0	0	[0.8967984914779663, 1.3195157051086426, 1.0893590450286865, 0.4719986915588379, 0.3773924708366394, 0.6762633919715881]	fn	0	1
952	952	261	wz	cy_719961209_3290513939.wav	D:\hc--document\all text\P8_medical\thesis_dataset\use_wav_raw\719961209\3290513939.wav	0	3	[1.247826099395752, 0.5110117197036743, 0.39848053455352783, 1.3010835647583008, 1.4739248752593994, 0.7586524486541748]	rouhe	0	4
953	953	803	jd	cy_448785936_1114488005.wav	D:\hc--document\all text\P8_medical\thesis_dataset\use_wav_raw\448785936\1114488005.wav	0	2	[0.904740571975708, 1.1352391242980957, 1.058393955230713, 0.3727700412273407, 0.4518740177154541, 0.8189818263053894]	fn	0	1
954	954	599	rouhe	cy_680948931_2441884118.wav	D:\hc--document\all text\P8_medical\thesis_dataset\use_wav_raw\680948931\2441884118.wav	0	4	[1.2537097930908203, 0.7169203162193298, 0.7150447964668274, 0.9886400699615479, 1.0756272077560425, 0.9046995043754578]	general	0	0
955	955	88	fn	cy_724462807_3394431946.wav	D:\hc--document\all text\P8_medical\thesis_dataset\use_wav_raw\724462807\3394431946.wav	0	1	[0.7864047288894653, 1.2676817178726196, 0.91208815574646, 0.27115803956985474, 0.35419413447380066, 0.7869324684143066]	fn	1	1
956	956	1519	rouhe	cy_716771613_3215474659.wav	D:\hc--document\all text\P8_medical\thesis_dataset\use_wav_raw\716771613\3215474659.wav	0	4	[1.1252624988555908, 0.8156919479370117, 0.5954326391220093, 1.0145585536956787, 1.058335304260254, 0.9695625305175781]	general	0	0
957	957	974	jd	dx_90435665_29619099.wav	D:\hc--document\all text\P8_medical\thesis_dataset\use_wav_raw\90435665\29619099.wav	0	2	[0.8971320390701294, 1.3419203758239746, 1.2038415670394897, 0.45639482140541077, 0.28941312432289124, 0.6100258827209473]	fn	0	1
958	958	1239	general	cy_674019182_2292544488.wav	D:\hc--document\all text\P8_medical\thesis_dataset\use_wav_raw\674019182\2292544488.wav	0	0	[0.8899585008621216, 1.2485911846160889, 1.1826759576797485, 0.5190501809120178, 0.35436227917671204, 0.679781436920166]	fn	0	1
959	959	117	jd	cy_246322882_438750675.wav	D:\hc--document\all text\P8_medical\thesis_dataset\use_wav_raw\246322882\438750675.wav	0	2	[0.872494101524353, 1.2334691286087036, 1.2981010675430298, 0.32150188088417053, 0.05690668523311615, 0.598690390586853]	jd	1	2
960	960	1100	general	cy_658526958_2107618442.wav	D:\hc--document\all text\P8_medical\thesis_dataset\use_wav_raw\658526958\2107618442.wav	0	0	[1.2280634641647339, 0.7452017068862915, 0.8232938647270203, 1.0871542692184448, 0.8103300929069519, 0.8841391205787659]	general	1	0
961	961	1232	general	cy_558658551_1580499506.wav	D:\hc--document\all text\P8_medical\thesis_dataset\use_wav_raw\558658551\1580499506.wav	0	0	[1.2487156391143799, 0.6238498091697693, 0.48083311319351196, 1.2628165483474731, 1.3145227432250977, 0.7942271828651428]	rouhe	0	4
962	962	467	rouhe	cy_712262776_3116183897.wav	D:\hc--document\all text\P8_medical\thesis_dataset\use_wav_raw\712262776\3116183897.wav	0	4	[0.9751927852630615, 1.232925534248352, 1.037724256515503, 0.4360659718513489, 0.5626394748687744, 0.7729909420013428]	fn	0	1
963	963	1409	rouhe	cy_720637918_3305010066.wav	D:\hc--document\all text\P8_medical\thesis_dataset\use_wav_raw\720637918\3305010066.wav	0	4	[1.2270050048828125, 0.5591517090797424, 0.47213396430015564, 1.1648757457733154, 1.3905062675476074, 0.9092716574668884]	rouhe	1	4
964	964	105	jd	dx_87480948_25572209.wav	D:\hc--document\all text\P8_medical\thesis_dataset\use_wav_raw\87480948\25572209.wav	0	2	[1.1183226108551025, 0.9874433279037476, 1.023935079574585, 0.8092156648635864, 0.5822615623474121, 0.8286690711975098]	general	0	0
965	965	1417	general	cy_673436912_2280166830.wav	D:\hc--document\all text\P8_medical\thesis_dataset\use_wav_raw\673436912\2280166830.wav	0	0	[1.2506883144378662, 0.7428910136222839, 0.6567071676254272, 1.0853780508041382, 1.1008323431015015, 0.9319656491279602]	general	1	0
966	966	1354	wz	dx_91318189_30438183.wav	D:\hc--document\all text\P8_medical\thesis_dataset\use_wav_raw\91318189\30438183.wav	0	3	[1.2862974405288696, 0.6297200322151184, 0.6276859045028687, 1.3191698789596558, 1.1736623048782349, 0.739768922328949]	wz	1	3
967	967	1046	rouhe	cy_672426165_2259864262.wav	D:\hc--document\all text\P8_medical\thesis_dataset\use_wav_raw\672426165\2259864262.wav	0	4	[0.9107009172439575, 1.2139216661453247, 1.2055248022079468, 0.5018221139907837, 0.42961084842681885, 0.6841606497764587]	fn	0	1
968	968	1132	general	cy_559127139_1581859070.wav	D:\hc--document\all text\P8_medical\thesis_dataset\use_wav_raw\559127139\1581859070.wav	0	0	[1.002659559249878, 1.1422176361083984, 0.9971364140510559, 0.577855110168457, 0.6554213166236877, 0.9375717639923096]	fn	0	1
969	969	128	fn	dx_82197151_23380685.wav	D:\hc--document\all text\P8_medical\thesis_dataset\use_wav_raw\82197151\23380685.wav	0	1	[0.8793394565582275, 1.2292078733444214, 1.135457158088684, 0.5031163692474365, 0.26271218061447144, 0.5987430810928345]	fn	1	1
970	970	422	rouhe	cy_719042934_3267630655.wav	D:\hc--document\all text\P8_medical\thesis_dataset\use_wav_raw\719042934\3267630655.wav	0	4	[1.06388521194458, 1.037866473197937, 0.8075910210609436, 0.623731255531311, 0.6745088696479797, 0.8795455098152161]	general	0	0
971	971	351	general	cy_696977954_2784237288.wav	D:\hc--document\all text\P8_medical\thesis_dataset\use_wav_raw\696977954\2784237288.wav	0	0	[1.233856439590454, 0.8310415148735046, 0.7275353670120239, 1.008768081665039, 0.7534555792808533, 0.9196478128433228]	general	1	0
972	972	106	rouhe	cy_686369940_2558452698.wav	D:\hc--document\all text\P8_medical\thesis_dataset\use_wav_raw\686369940\2558452698.wav	0	4	[0.7896312475204468, 1.2851686477661133, 1.0339285135269165, 0.2561206519603729, 0.32035332918167114, 0.6919677257537842]	fn	0	1
973	973	1085	wz	dx_91780118_30726420.wav	D:\hc--document\all text\P8_medical\thesis_dataset\use_wav_raw\91780118\30726420.wav	0	3	[1.1713744401931763, 0.8672078847885132, 0.8163623213768005, 1.0835905075073242, 0.8929492235183716, 0.7937635779380798]	general	0	0
974	974	392	wz	cy_686586466_2563026262.wav	D:\hc--document\all text\P8_medical\thesis_dataset\use_wav_raw\686586466\2563026262.wav	0	3	[1.3087762594223022, 0.5642674565315247, 0.5398274660110474, 1.1968016624450684, 1.3055446147918701, 0.9046475887298584]	general	0	0
975	975	1655	rouhe	cy_685967970_2549542560.wav	D:\hc--document\all text\P8_medical\thesis_dataset\use_wav_raw\685967970\2549542560.wav	0	4	[1.1255329847335815, 0.7192022204399109, 0.5549368858337402, 1.1483577489852905, 1.294169306755066, 0.8444029092788696]	rouhe	1	4
976	976	365	yl	dx_91235022_30006593.wav	D:\hc--document\all text\P8_medical\thesis_dataset\use_wav_raw\91235022\30006593.wav	0	5	[1.1348410844802856, 1.1120418310165405, 1.0746732950210571, 0.7639507055282593, 0.5190021991729736, 0.8134985566139221]	general	0	0
977	977	321	yl	cy_702090530_2897551478.wav	D:\hc--document\all text\P8_medical\thesis_dataset\use_wav_raw\702090530\2897551478.wav	0	5	[0.8254904747009277, 1.2391574382781982, 1.1030170917510986, 0.25837481021881104, 0.22462908923625946, 0.7614601254463196]	fn	0	1
978	978	1051	jd	cy_559307656_1582845569.wav	D:\hc--document\all text\P8_medical\thesis_dataset\use_wav_raw\559307656\1582845569.wav	0	2	[1.24225652217865, 0.734429657459259, 0.6180198192596436, 1.1634176969528198, 1.1879066228866577, 0.8790108561515808]	general	0	0
979	979	1175	rouhe	dx_91546059_30812324.wav	D:\hc--document\all text\P8_medical\thesis_dataset\use_wav_raw\91546059\30812324.wav	0	4	[0.9651790857315063, 1.1336467266082764, 1.084255576133728, 0.6031649112701416, 0.39939022064208984, 0.7006332278251648]	fn	0	1
980	980	1300	wz	cy_558893147_1580733125.wav	D:\hc--document\all text\P8_medical\thesis_dataset\use_wav_raw\558893147\1580733125.wav	0	3	[1.1965185403823853, 0.7307748198509216, 0.7576420903205872, 1.1094579696655273, 0.8284610509872437, 0.8582050204277039]	general	0	0
981	981	1292	general	cy_686455663_2560274202.wav	D:\hc--document\all text\P8_medical\thesis_dataset\use_wav_raw\686455663\2560274202.wav	0	0	[0.9291427135467529, 1.2197892665863037, 1.202389121055603, 0.42608481645584106, 0.3333439826965332, 0.6447197794914246]	fn	0	1
982	982	487	rouhe	cy_723885214_3380546834.wav	D:\hc--document\all text\P8_medical\thesis_dataset\use_wav_raw\723885214\3380546834.wav	0	4	[1.1611969470977783, 0.4615958333015442, 0.4690134525299072, 1.212458848953247, 1.500783920288086, 0.6905151605606079]	rouhe	1	4
983	983	531	yl	cy_704045054_2942187100.wav	D:\hc--document\all text\P8_medical\thesis_dataset\use_wav_raw\704045054\2942187100.wav	0	5	[1.2430343627929688, 0.5881744027137756, 0.4473370313644409, 1.252650499343872, 1.4351723194122314, 0.8107823729515076]	rouhe	0	4
984	984	999	general	cy_653060809_2077101920.wav	D:\hc--document\all text\P8_medical\thesis_dataset\use_wav_raw\653060809\2077101920.wav	0	0	[0.8414653539657593, 1.283212661743164, 1.1510932445526123, 0.23234334588050842, 0.34281259775161743, 0.7282847762107849]	fn	0	1
985	985	491	general	cy_262437870_485345939.wav	D:\hc--document\all text\P8_medical\thesis_dataset\use_wav_raw\262437870\485345939.wav	0	0	[0.839038610458374, 1.207876205444336, 1.2809007167816162, 0.25102904438972473, 0.07355539500713348, 0.6165832281112671]	jd	0	2
986	986	1706	fn	dx_44803920_11468063.wav	D:\hc--document\all text\P8_medical\thesis_dataset\use_wav_raw\44803920\11468063.wav	0	1	[0.9924083948135376, 1.1897245645523071, 1.1642776727676392, 0.6786067485809326, 0.4586068093776703, 0.7161986231803894]	fn	1	1
987	987	60	rouhe	cy_713538670_3141961824.wav	D:\hc--document\all text\P8_medical\thesis_dataset\use_wav_raw\713538670\3141961824.wav	0	4	[1.1321898698806763, 0.5009486675262451, 0.4319467544555664, 1.244659185409546, 1.6305391788482666, 0.6380811333656311]	rouhe	1	4
988	988	965	jd	cy_713977967_3150918268.wav	D:\hc--document\all text\P8_medical\thesis_dataset\use_wav_raw\713977967\3150918268.wav	0	2	[1.359418511390686, 0.5402241945266724, 0.50880366563797, 1.2984825372695923, 1.3316041231155396, 0.8377774953842163]	general	0	0
989	989	1145	jd	dx_87113535_26726089.wav	D:\hc--document\all text\P8_medical\thesis_dataset\use_wav_raw\87113535\26726089.wav	0	2	[1.217494249343872, 0.8478291630744934, 0.8773101568222046, 1.0161763429641724, 0.6677009463310242, 0.8177995085716248]	general	0	0
990	990	1002	fn	cy_718175718_3248273898.wav	D:\hc--document\all text\P8_medical\thesis_dataset\use_wav_raw\718175718\3248273898.wav	0	1	[0.8532450199127197, 1.2637453079223633, 1.084001064300537, 0.33103251457214355, 0.2524595856666565, 0.7509261965751648]	fn	1	1
991	991	1624	yl	cy_681792506_2459629800.wav	D:\hc--document\all text\P8_medical\thesis_dataset\use_wav_raw\681792506\2459629800.wav	0	5	[1.1279487609863281, 0.9952464699745178, 0.84961998462677, 0.8594551682472229, 0.8306947946548462, 0.9219281673431396]	general	0	0
992	992	1283	general	cy_716569712_3211675995.wav	D:\hc--document\all text\P8_medical\thesis_dataset\use_wav_raw\716569712\3211675995.wav	0	0	[1.2819459438323975, 0.7608163952827454, 0.7551678419113159, 0.935434877872467, 0.8968380093574524, 1.028660535812378]	general	1	0
993	993	126	wz	cy_699053466_2830136712.wav	D:\hc--document\all text\P8_medical\thesis_dataset\use_wav_raw\699053466\2830136712.wav	0	3	[1.3064079284667969, 0.553450345993042, 0.4764384329319, 1.2162375450134277, 1.291042447090149, 0.8614528775215149]	general	0	0
994	994	1445	jd	dx_81776932_27424619.wav	D:\hc--document\all text\P8_medical\thesis_dataset\use_wav_raw\81776932\27424619.wav	0	2	[1.079159140586853, 1.0979641675949097, 1.16639244556427, 0.6642113327980042, 0.4542809724807739, 0.6943735480308533]	jd	1	2
995	995	82	fn	cy_676786803_2350747504.wav	D:\hc--document\all text\P8_medical\thesis_dataset\use_wav_raw\676786803\2350747504.wav	0	1	[0.8177231550216675, 1.368454933166504, 1.0960668325424194, 0.2794138491153717, 0.2803146541118622, 0.6254825592041016]	fn	1	1
996	996	1057	fn	cy_714475163_3162226874.wav	D:\hc--document\all text\P8_medical\thesis_dataset\use_wav_raw\714475163\3162226874.wav	0	1	[0.8176236152648926, 1.2838414907455444, 1.0810705423355103, 0.32034096121788025, 0.2949952781200409, 0.6768801808357239]	fn	1	1
997	997	1523	rouhe	cy_722634939_3349321458.wav	D:\hc--document\all text\P8_medical\thesis_dataset\use_wav_raw\722634939\3349321458.wav	0	4	[1.1225712299346924, 0.39254552125930786, 0.321382611989975, 1.3613232374191284, 1.631293773651123, 0.5732194781303406]	rouhe	1	4
998	998	1376	jd	cy_426560017_1032271755.wav	D:\hc--document\all text\P8_medical\thesis_dataset\use_wav_raw\426560017\1032271755.wav	0	2	[0.8700556755065918, 1.2824722528457642, 1.0756194591522217, 0.527762234210968, 0.3983895778656006, 0.6969143152236938]	fn	0	1
999	999	97	yl	cy_636111885_1988130272.wav	D:\hc--document\all text\P8_medical\thesis_dataset\use_wav_raw\636111885\1988130272.wav	0	5	[1.1790070533752441, 0.7695530652999878, 0.7451877593994141, 1.141152024269104, 0.9081629514694214, 0.8357200026512146]	general	0	0
1000	1000	358	wz	dx_46530228_11963915.wav	D:\hc--document\all text\P8_medical\thesis_dataset\use_wav_raw\46530228\11963915.wav	0	3	[1.2695428133010864, 0.596839189529419, 0.6152285933494568, 1.3304466009140015, 1.1744881868362427, 0.7341510057449341]	wz	1	3
1001	1001	1772	fn	cy_447117042_1108322958.wav	D:\hc--document\all text\P8_medical\thesis_dataset\use_wav_raw\447117042\1108322958.wav	0	1	[0.8535783290863037, 1.3530243635177612, 1.1163870096206665, 0.3154821991920471, 0.2783682346343994, 0.6378486156463623]	fn	1	1
1002	1002	173	rouhe	cy_723062044_3359682563.wav	D:\hc--document\all text\P8_medical\thesis_dataset\use_wav_raw\723062044\3359682563.wav	0	4	[1.066751480102539, 0.4852477014064789, 0.3971169888973236, 1.2395458221435547, 1.5691936016082764, 0.6663370132446289]	rouhe	1	4
1003	1003	346	general	cy_614596323_1872433820.wav	D:\hc--document\all text\P8_medical\thesis_dataset\use_wav_raw\614596323\1872433820.wav	0	0	[1.1625038385391235, 0.9439154267311096, 0.9164333939552307, 0.918596088886261, 0.8624194264411926, 0.8762089610099792]	general	1	0
1004	1004	500	fn	dx_89936441_28358328.wav	D:\hc--document\all text\P8_medical\thesis_dataset\use_wav_raw\89936441\28358328.wav	0	1	[0.8014851808547974, 1.379927158355713, 1.2896348237991333, 0.3368527889251709, 0.24702118337154388, 0.5269604921340942]	fn	1	1
1005	1005	952	jd	dx_92172971_31444968.wav	D:\hc--document\all text\P8_medical\thesis_dataset\use_wav_raw\92172971\31444968.wav	0	2	[1.294899582862854, 0.5742257237434387, 0.5963889956474304, 1.3172968626022339, 1.2292094230651855, 0.6978817582130432]	wz	0	3
1006	1006	229	general	dx_61161064_16705545.wav	D:\hc--document\all text\P8_medical\thesis_dataset\use_wav_raw\61161064\16705545.wav	0	0	[1.0748143196105957, 1.060433030128479, 1.0653059482574463, 0.7459765672683716, 0.48645418882369995, 0.6916161179542542]	general	1	0
1007	1007	1148	yl	cy_576879987_1674974126.wav	D:\hc--document\all text\P8_medical\thesis_dataset\use_wav_raw\576879987\1674974126.wav	0	5	[1.169172763824463, 0.8587164282798767, 0.9118474721908569, 0.8866462707519531, 0.6710841059684753, 0.8854957222938538]	general	0	0
1008	1008	826	fn	dx_87940846_26364265.wav	D:\hc--document\all text\P8_medical\thesis_dataset\use_wav_raw\87940846\26364265.wav	0	1	[1.2759500741958618, 0.6949813961982727, 0.7334622740745544, 1.2230392694473267, 1.0395878553390503, 0.7974141240119934]	general	0	0
1009	1009	482	fn	dx_65131738_18074045.wav	D:\hc--document\all text\P8_medical\thesis_dataset\use_wav_raw\65131738\18074045.wav	0	1	[1.1478198766708374, 1.0222527980804443, 0.9921746253967285, 0.8521576523780823, 0.6171265840530396, 0.8427423238754272]	general	0	0
1010	1010	1414	wz	cy_652283658_2072815865.wav	D:\hc--document\all text\P8_medical\thesis_dataset\use_wav_raw\652283658\2072815865.wav	0	3	[1.2973062992095947, 0.6287572383880615, 0.6722906231880188, 1.2422391176223755, 1.0854969024658203, 0.7988274097442627]	general	0	0
1011	1011	98	wz	cy_672485230_2260129632.wav	D:\hc--document\all text\P8_medical\thesis_dataset\use_wav_raw\672485230\2260129632.wav	0	3	[1.256704568862915, 0.6944602727890015, 0.766446053981781, 1.1840101480484009, 0.9355943202972412, 0.8050149083137512]	general	0	0
1012	1012	176	general	cy_721261711_3319157425.wav	D:\hc--document\all text\P8_medical\thesis_dataset\use_wav_raw\721261711\3319157425.wav	0	0	[1.3076668977737427, 0.572425901889801, 0.5390211939811707, 1.0850353240966797, 1.3472328186035156, 0.9559986591339111]	rouhe	0	4
1013	1013	1666	general	cy_675692106_2327765294.wav	D:\hc--document\all text\P8_medical\thesis_dataset\use_wav_raw\675692106\2327765294.wav	0	0	[1.283302664756775, 0.5792683362960815, 0.482463538646698, 1.2417778968811035, 1.4184483289718628, 0.8370704650878906]	rouhe	0	4
1014	1014	61	rouhe	cy_551006557_1542695177.wav	D:\hc--document\all text\P8_medical\thesis_dataset\use_wav_raw\551006557\1542695177.wav	0	4	[1.2974932193756104, 0.6769004464149475, 0.6560664772987366, 1.1141579151153564, 1.146830439567566, 0.8720059990882874]	general	0	0
1015	1015	1652	rouhe	dx_92932467_32351523.wav	D:\hc--document\all text\P8_medical\thesis_dataset\use_wav_raw\92932467\32351523.wav	0	4	[1.0367218255996704, 1.10435152053833, 1.0882025957107544, 0.7268591523170471, 0.4955674707889557, 0.7627940773963928]	fn	0	1
1016	1016	352	fn	cy_687216436_2576900380.wav	D:\hc--document\all text\P8_medical\thesis_dataset\use_wav_raw\687216436\2576900380.wav	0	1	[0.8817428350448608, 1.2059087753295898, 0.9883838891983032, 0.4035937488079071, 0.37722262740135193, 0.7861295938491821]	fn	1	1
1017	1017	1648	fn	cy_588642862_1738618973.wav	D:\hc--document\all text\P8_medical\thesis_dataset\use_wav_raw\588642862\1738618973.wav	0	1	[0.8260077238082886, 1.2982215881347656, 1.1090810298919678, 0.2865360677242279, 0.2943866550922394, 0.6864845752716064]	fn	1	1
1018	1018	845	general	cy_716227219_3203273393.wav	D:\hc--document\all text\P8_medical\thesis_dataset\use_wav_raw\716227219\3203273393.wav	0	0	[1.2336353063583374, 0.8295241594314575, 0.8756665587425232, 1.0445107221603394, 0.7851080894470215, 0.8300982713699341]	general	1	0
1019	1019	1698	general	dx_90996606_29958209.wav	D:\hc--document\all text\P8_medical\thesis_dataset\use_wav_raw\90996606\29958209.wav	0	0	[0.8913555145263672, 1.268455982208252, 1.1832084655761719, 0.5262210965156555, 0.32753902673721313, 0.6148834824562073]	fn	0	1
1020	1020	1361	fn	cy_713737049_3145639537.wav	D:\hc--document\all text\P8_medical\thesis_dataset\use_wav_raw\713737049\3145639537.wav	0	1	[1.3115817308425903, 0.5266956686973572, 0.40344303846359253, 1.2664119005203247, 1.4821397066116333, 0.7512547969818115]	rouhe	0	4
1021	1021	1644	wz	dx_88321047_26888877.wav	D:\hc--document\all text\P8_medical\thesis_dataset\use_wav_raw\88321047\26888877.wav	0	3	[1.1995570659637451, 0.8458753824234009, 0.9295103549957275, 0.9706523418426514, 0.7743805646896362, 0.9072244763374329]	general	0	0
1022	1022	152	wz	cy_706669858_3004448794.wav	D:\hc--document\all text\P8_medical\thesis_dataset\use_wav_raw\706669858\3004448794.wav	0	3	[1.295548677444458, 0.5611461400985718, 0.43682602047920227, 1.2651675939559937, 1.4130319356918335, 0.8241064548492432]	rouhe	0	4
1023	1023	450	jd	cy_681794173_2459635838.wav	D:\hc--document\all text\P8_medical\thesis_dataset\use_wav_raw\681794173\2459635838.wav	0	2	[1.206492304801941, 0.8552097082138062, 0.7785883545875549, 0.8814192414283752, 0.8273288011550903, 0.9439641237258911]	general	0	0
1024	1024	174	fn	cy_720903165_3310751723.wav	D:\hc--document\all text\P8_medical\thesis_dataset\use_wav_raw\720903165\3310751723.wav	0	1	[1.0396091938018799, 1.040676236152649, 0.8275889158248901, 0.675778865814209, 0.6311366558074951, 0.8914676904678345]	fn	1	1
1025	1025	371	rouhe	dx_89965794_28526281.wav	D:\hc--document\all text\P8_medical\thesis_dataset\use_wav_raw\89965794\28526281.wav	0	4	[1.26052725315094, 0.6409453749656677, 0.6711856722831726, 1.2580273151397705, 1.1651595830917358, 0.8479605913162231]	general	0	0
1026	1026	536	rouhe	cy_558518697_1578885533.wav	D:\hc--document\all text\P8_medical\thesis_dataset\use_wav_raw\558518697\1578885533.wav	0	4	[1.2664263248443604, 0.5479583144187927, 0.5561708807945251, 1.1968357563018799, 1.4155131578445435, 0.8550260663032532]	rouhe	1	4
1027	1027	677	jd	cy_719454311_3278267602.wav	D:\hc--document\all text\P8_medical\thesis_dataset\use_wav_raw\719454311\3278267602.wav	0	2	[0.8179659843444824, 1.361810564994812, 1.054190754890442, 0.1702263355255127, 0.340644896030426, 0.721616268157959]	fn	0	1
1028	1028	1550	jd	cy_82166257_51575191.wav	D:\hc--document\all text\P8_medical\thesis_dataset\use_wav_raw\82166257\51575191.wav	0	2	[1.1910685300827026, 0.8851243257522583, 0.9068831205368042, 0.9369041323661804, 0.7643760442733765, 0.845302164554596]	general	0	0
1029	1029	178	rouhe	cy_715333125_3182174694.wav	D:\hc--document\all text\P8_medical\thesis_dataset\use_wav_raw\715333125\3182174694.wav	0	4	[1.2345786094665527, 0.6396099328994751, 0.47517403960227966, 1.1182259321212769, 1.306345820426941, 0.8997520804405212]	rouhe	1	4
1030	1030	192	fn	cy_716446136_3208392498.wav	D:\hc--document\all text\P8_medical\thesis_dataset\use_wav_raw\716446136\3208392498.wav	0	1	[1.2398786544799805, 0.7619487643241882, 0.6827026605606079, 1.0424084663391113, 0.89409339427948, 0.9179080724716187]	general	0	0
1031	1031	1392	wz	cy_711400976_3100266234.wav	D:\hc--document\all text\P8_medical\thesis_dataset\use_wav_raw\711400976\3100266234.wav	0	3	[1.2969547510147095, 0.5386903882026672, 0.43977856636047363, 1.2953803539276123, 1.341506838798523, 0.9010311365127563]	rouhe	0	4
1032	1032	1678	fn	cy_723129778_3362322766.wav	D:\hc--document\all text\P8_medical\thesis_dataset\use_wav_raw\723129778\3362322766.wav	0	1	[1.106583595275879, 0.4808529317378998, 0.3718997836112976, 1.3148808479309082, 1.6140727996826172, 0.6541390419006348]	rouhe	0	4
1033	1033	350	jd	dx_91851747_31121940.wav	D:\hc--document\all text\P8_medical\thesis_dataset\use_wav_raw\91851747\31121940.wav	0	2	[0.9806742668151855, 1.1926413774490356, 1.0603818893432617, 0.6079646348953247, 0.36184197664260864, 0.679793119430542]	fn	0	1
1034	1034	1197	wz	dx_92669333_32166487.wav	D:\hc--document\all text\P8_medical\thesis_dataset\use_wav_raw\92669333\32166487.wav	0	3	[1.2212682962417603, 0.681279182434082, 0.712292492389679, 1.2119616270065308, 1.076450228691101, 0.8074647188186646]	general	0	0
1035	1035	970	wz	cy_715565664_3186393852.wav	D:\hc--document\all text\P8_medical\thesis_dataset\use_wav_raw\715565664\3186393852.wav	0	3	[1.275425910949707, 0.626896321773529, 0.5511394143104553, 1.217206597328186, 1.355167269706726, 0.8251214623451233]	rouhe	0	4
1036	1036	646	rouhe	cy_678809858_2394389778.wav	D:\hc--document\all text\P8_medical\thesis_dataset\use_wav_raw\678809858\2394389778.wav	0	4	[1.3037848472595215, 0.5757172107696533, 0.5190188884735107, 1.199411392211914, 1.2785142660140991, 0.9053448438644409]	general	0	0
1037	1037	1511	general	cy_721791920_3332092437.wav	D:\hc--document\all text\P8_medical\thesis_dataset\use_wav_raw\721791920\3332092437.wav	0	0	[1.2252498865127563, 0.7585462927818298, 0.690462052822113, 1.0240519046783447, 1.0046323537826538, 0.9165125489234924]	general	1	0
1038	1038	1759	yl	cy_646286925_2040826322.wav	D:\hc--document\all text\P8_medical\thesis_dataset\use_wav_raw\646286925\2040826322.wav	0	5	[0.9236232042312622, 1.3041669130325317, 1.2629327774047852, 0.4872058629989624, 0.3952291011810303, 0.6875496506690979]	fn	0	1
1039	1039	1313	wz	cy_610405073_1849452851.wav	D:\hc--document\all text\P8_medical\thesis_dataset\use_wav_raw\610405073\1849452851.wav	0	3	[1.2865958213806152, 0.5516337156295776, 0.4582122564315796, 1.253889560699463, 1.4203485250473022, 0.8056211471557617]	rouhe	0	4
1040	1040	1265	fn	cy_655084960_2088064124.wav	D:\hc--document\all text\P8_medical\thesis_dataset\use_wav_raw\655084960\2088064124.wav	0	1	[0.8098818063735962, 1.3169991970062256, 1.1338540315628052, 0.29937246441841125, 0.34365054965019226, 0.6443813443183899]	fn	1	1
1041	1041	811	fn	dx_64908531_17857822.wav	D:\hc--document\all text\P8_medical\thesis_dataset\use_wav_raw\64908531\17857822.wav	0	1	[0.8606433868408203, 1.2844007015228271, 1.2608530521392822, 0.44580328464508057, 0.35690146684646606, 0.6720280647277832]	fn	1	1
1042	1042	1281	jd	dx_87877509_25983734.wav	D:\hc--document\all text\P8_medical\thesis_dataset\use_wav_raw\87877509\25983734.wav	0	2	[1.174354910850525, 0.8157415986061096, 0.7992188930511475, 1.1278184652328491, 0.924404501914978, 0.8700751066207886]	general	0	0
1043	1043	1718	rouhe	cy_722554194_3347577803.wav	D:\hc--document\all text\P8_medical\thesis_dataset\use_wav_raw\722554194\3347577803.wav	0	4	[1.26834237575531, 0.46506550908088684, 0.478755384683609, 1.3430825471878052, 1.417834758758545, 0.6985464096069336]	rouhe	1	4
1044	1044	620	rouhe	dx_91674781_31508248.wav	D:\hc--document\all text\P8_medical\thesis_dataset\use_wav_raw\91674781\31508248.wav	0	4	[1.2765510082244873, 0.6298493146896362, 0.672411322593689, 1.269629716873169, 1.1421122550964355, 0.7491394281387329]	general	0	0
1045	1045	1047	wz	cy_720484531_3300850319.wav	D:\hc--document\all text\P8_medical\thesis_dataset\use_wav_raw\720484531\3300850319.wav	0	3	[1.0774799585342407, 0.5201743841171265, 0.3929026126861572, 1.26725435256958, 1.588032841682434, 0.6641918420791626]	rouhe	0	4
1046	1046	1233	rouhe	cy_704012690_2941427630.wav	D:\hc--document\all text\P8_medical\thesis_dataset\use_wav_raw\704012690\2941427630.wav	0	4	[1.2863316535949707, 0.49362093210220337, 0.4406142830848694, 1.1818504333496094, 1.4472390413284302, 0.8413370847702026]	rouhe	1	4
1047	1047	1312	fn	cy_554879621_1564849520.wav	D:\hc--document\all text\P8_medical\thesis_dataset\use_wav_raw\554879621\1564849520.wav	0	1	[0.8989202976226807, 1.1607685089111328, 1.019215703010559, 0.35389021039009094, 0.3233715295791626, 0.7575473189353943]	fn	1	1
1048	1048	1054	jd	cy_724434010_3394026077.wav	D:\hc--document\all text\P8_medical\thesis_dataset\use_wav_raw\724434010\3394026077.wav	0	2	[1.3002469539642334, 0.5553888082504272, 0.4336075782775879, 1.1569322347640991, 1.3071050643920898, 0.9532337188720703]	rouhe	0	4
1049	1049	1246	jd	dx_91268747_30185833.wav	D:\hc--document\all text\P8_medical\thesis_dataset\use_wav_raw\91268747\30185833.wav	0	2	[0.9582513570785522, 1.1444268226623535, 1.110671877861023, 0.6379375457763672, 0.4348483979701996, 0.6717588305473328]	fn	0	1
1050	1050	822	wz	dx_87292931_25389248.wav	D:\hc--document\all text\P8_medical\thesis_dataset\use_wav_raw\87292931\25389248.wav	0	3	[1.2871818542480469, 0.6688232421875, 0.6919706463813782, 1.2115685939788818, 1.0643374919891357, 0.7930685877799988]	general	0	0
1051	1051	74	general	cy_719314770_3274045798.wav	D:\hc--document\all text\P8_medical\thesis_dataset\use_wav_raw\719314770\3274045798.wav	0	0	[1.159895420074463, 0.9060291051864624, 0.7773829102516174, 0.889664888381958, 0.757563054561615, 0.9895377159118652]	general	1	0
1052	1052	591	jd	dx_87971977_26113515.wav	D:\hc--document\all text\P8_medical\thesis_dataset\use_wav_raw\87971977\26113515.wav	0	2	[0.8546417951583862, 1.3154813051223755, 1.2380166053771973, 0.3270106315612793, 0.2712538242340088, 0.6367989182472229]	fn	0	1
1053	1053	1463	rouhe	cy_718967864_3266657222.wav	D:\hc--document\all text\P8_medical\thesis_dataset\use_wav_raw\718967864\3266657222.wav	0	4	[1.1110244989395142, 0.5259076952934265, 0.4646536111831665, 1.189723014831543, 1.5658667087554932, 0.726983368396759]	rouhe	1	4
1054	1054	1514	yl	dx_91276345_30235967.wav	D:\hc--document\all text\P8_medical\thesis_dataset\use_wav_raw\91276345\30235967.wav	0	5	[1.1069098711013794, 0.968835175037384, 1.0038846731185913, 0.8135819435119629, 0.5472635626792908, 0.8475644588470459]	general	0	0
1055	1055	713	rouhe	cy_721780894_3330981514.wav	D:\hc--document\all text\P8_medical\thesis_dataset\use_wav_raw\721780894\3330981514.wav	0	4	[1.0964124202728271, 0.631615161895752, 0.625318706035614, 1.085734486579895, 1.3288698196411133, 0.8103975653648376]	rouhe	1	4
1056	1056	1020	yl	cy_668869400_2185271120.wav	D:\hc--document\all text\P8_medical\thesis_dataset\use_wav_raw\668869400\2185271120.wav	0	5	[1.1291855573654175, 0.9398423433303833, 1.1127870082855225, 0.7569761872291565, 0.4139123857021332, 0.7927187085151672]	general	0	0
1057	1057	375	wz	cy_698844310_2825607786.wav	D:\hc--document\all text\P8_medical\thesis_dataset\use_wav_raw\698844310\2825607786.wav	0	3	[1.2881807088851929, 0.664833128452301, 0.5942680835723877, 1.2199994325637817, 1.037002444267273, 0.8969093561172485]	general	0	0
1058	1058	836	yl	cy_675830947_2330643910.wav	D:\hc--document\all text\P8_medical\thesis_dataset\use_wav_raw\675830947\2330643910.wav	0	5	[0.1539042592048645, 0.0, 0.0, 0.15926484763622284, 0.4003230035305023, 1.0762900114059448]	yl	1	5
1059	1059	1371	general	dx_74866813_21070112.wav	D:\hc--document\all text\P8_medical\thesis_dataset\use_wav_raw\74866813\21070112.wav	0	0	[0.9423328638076782, 1.1872724294662476, 1.198140025138855, 0.6324650049209595, 0.4615609049797058, 0.6866183876991272]	jd	0	2
1060	1060	504	fn	dx_90709482_29692381.wav	D:\hc--document\all text\P8_medical\thesis_dataset\use_wav_raw\90709482\29692381.wav	0	1	[0.788527250289917, 1.3363946676254272, 1.2692219018936157, 0.2401551902294159, 0.21156883239746094, 0.6026288270950317]	fn	1	1
1061	1061	369	general	cy_715335191_3182373152.wav	D:\hc--document\all text\P8_medical\thesis_dataset\use_wav_raw\715335191\3182373152.wav	0	0	[1.2081066370010376, 0.8044857382774353, 0.7974784970283508, 0.9283122420310974, 0.9858000874519348, 0.8444845080375671]	general	1	0
1062	1062	725	general	cy_453811396_1130327135.wav	D:\hc--document\all text\P8_medical\thesis_dataset\use_wav_raw\453811396\1130327135.wav	0	0	[1.3017724752426147, 0.6664518117904663, 0.7769629955291748, 1.132641077041626, 1.0419261455535889, 0.7876272797584534]	general	1	0
1063	1063	311	rouhe	cy_723788135_3377804587.wav	D:\hc--document\all text\P8_medical\thesis_dataset\use_wav_raw\723788135\3377804587.wav	0	4	[1.1048734188079834, 0.49782517552375793, 0.38425910472869873, 1.253806233406067, 1.6211950778961182, 0.5868343710899353]	rouhe	1	4
1064	1064	1410	yl	cy_677828590_2373194028.wav	D:\hc--document\all text\P8_medical\thesis_dataset\use_wav_raw\677828590\2373194028.wav	0	5	[0.9750063419342041, 1.139703631401062, 0.9684925675392151, 0.6088566184043884, 0.527769148349762, 0.8041834235191345]	fn	0	1
1065	1065	454	fn	cy_601586658_1804438019.wav	D:\hc--document\all text\P8_medical\thesis_dataset\use_wav_raw\601586658\1804438019.wav	0	1	[0.9721918106079102, 1.1499829292297363, 1.0709761381149292, 0.5838460326194763, 0.31064268946647644, 0.6645075678825378]	fn	1	1
1066	1066	995	general	cy_683991202_2507823830.wav	D:\hc--document\all text\P8_medical\thesis_dataset\use_wav_raw\683991202\2507823830.wav	0	0	[1.230492115020752, 0.7332168221473694, 0.8166578412055969, 1.0854542255401611, 0.9357076287269592, 0.8264437913894653]	general	1	0
1067	1067	215	general	cy_724326778_3391013878.wav	D:\hc--document\all text\P8_medical\thesis_dataset\use_wav_raw\724326778\3391013878.wav	0	0	[1.2768243551254272, 0.556550920009613, 0.4471810758113861, 1.2350592613220215, 1.3641685247421265, 0.8012309074401855]	rouhe	0	4
1068	1068	1171	general	cy_722533191_3347978216.wav	D:\hc--document\all text\P8_medical\thesis_dataset\use_wav_raw\722533191\3347978216.wav	0	0	[1.1546552181243896, 0.8684821128845215, 0.7223162055015564, 0.9604377150535583, 0.975203812122345, 0.9655063152313232]	general	1	0
1069	1069	1342	jd	dx_91654991_31398425.wav	D:\hc--document\all text\P8_medical\thesis_dataset\use_wav_raw\91654991\31398425.wav	0	2	[1.071168303489685, 1.078635573387146, 1.0479358434677124, 0.7826904654502869, 0.5314802527427673, 0.7554070949554443]	fn	0	1
1070	1070	486	fn	cy_675226815_2318344154.wav	D:\hc--document\all text\P8_medical\thesis_dataset\use_wav_raw\675226815\2318344154.wav	0	1	[0.944007158279419, 1.206828236579895, 1.03982675075531, 0.498811274766922, 0.38855060935020447, 0.7629100680351257]	fn	1	1
1071	1071	992	wz	dx_91272171_30203279.wav	D:\hc--document\all text\P8_medical\thesis_dataset\use_wav_raw\91272171\30203279.wav	0	3	[1.2689008712768555, 0.5535882115364075, 0.5625192523002625, 1.2648403644561768, 1.2203279733657837, 0.789009690284729]	general	0	0
1072	1072	449	jd	dx_92809223_32241253.wav	D:\hc--document\all text\P8_medical\thesis_dataset\use_wav_raw\92809223\32241253.wav	0	2	[1.0242290496826172, 1.2200696468353271, 1.221789002418518, 0.6624391674995422, 0.5049653649330139, 0.7353897094726562]	jd	1	2
1073	1073	1109	rouhe	cy_628654800_1947367796.wav	D:\hc--document\all text\P8_medical\thesis_dataset\use_wav_raw\628654800\1947367796.wav	0	4	[1.2735868692398071, 0.5051406621932983, 0.4564976096153259, 1.266748309135437, 1.518072247505188, 0.7558279633522034]	rouhe	1	4
1074	1074	894	jd	cy_720273354_3296341933.wav	D:\hc--document\all text\P8_medical\thesis_dataset\use_wav_raw\720273354\3296341933.wav	0	2	[0.7960840463638306, 1.1926567554473877, 1.0824296474456787, 0.4696524739265442, 0.7089442610740662, 0.7342478036880493]	fn	0	1
1075	1075	241	rouhe	cy_721326923_3321012486.wav	D:\hc--document\all text\P8_medical\thesis_dataset\use_wav_raw\721326923\3321012486.wav	0	4	[1.1483076810836792, 0.7930325269699097, 0.655419111251831, 0.8602476119995117, 1.031720519065857, 0.9543204307556152]	general	0	0
1076	1076	439	wz	dx_88709072_27345242.wav	D:\hc--document\all text\P8_medical\thesis_dataset\use_wav_raw\88709072\27345242.wav	0	3	[1.2313100099563599, 0.6467555165290833, 0.649341881275177, 1.312328577041626, 1.1423876285552979, 0.7413067817687988]	wz	1	3
1077	1077	880	fn	cy_719825472_3285541864.wav	D:\hc--document\all text\P8_medical\thesis_dataset\use_wav_raw\719825472\3285541864.wav	0	1	[0.7756268978118896, 1.3246915340423584, 1.0476948022842407, 0.1535158008337021, 0.36508503556251526, 0.7873563170433044]	fn	1	1
1078	1078	1316	wz	dx_88060590_26619380.wav	D:\hc--document\all text\P8_medical\thesis_dataset\use_wav_raw\88060590\26619380.wav	0	3	[1.2802543640136719, 0.5988126993179321, 0.6394649147987366, 1.2640408277511597, 1.1886943578720093, 0.7895312309265137]	general	0	0
1079	1079	112	rouhe	cy_720248202_3296035622.wav	D:\hc--document\all text\P8_medical\thesis_dataset\use_wav_raw\720248202\3296035622.wav	0	4	[1.1632262468338013, 0.4834151566028595, 0.48805344104766846, 1.2089688777923584, 1.5231889486312866, 0.6675029397010803]	rouhe	1	4
1080	1080	80	wz	cy_724073231_3385593885.wav	D:\hc--document\all text\P8_medical\thesis_dataset\use_wav_raw\724073231\3385593885.wav	0	3	[0.9584078788757324, 0.7856488227844238, 0.6924185752868652, 0.972918689250946, 1.1651469469070435, 0.7612790465354919]	rouhe	0	4
1081	1081	318	wz	cy_672155269_2253169020.wav	D:\hc--document\all text\P8_medical\thesis_dataset\use_wav_raw\672155269\2253169020.wav	0	3	[1.1942602396011353, 0.656985342502594, 0.5000425577163696, 1.2343151569366455, 1.306795358657837, 0.871528148651123]	rouhe	0	4
1082	1082	1273	general	dx_88577425_28073495.wav	D:\hc--document\all text\P8_medical\thesis_dataset\use_wav_raw\88577425\28073495.wav	0	0	[0.9309370517730713, 1.295214295387268, 1.1865323781967163, 0.528081476688385, 0.38872358202934265, 0.7047640085220337]	fn	0	1
1083	1083	1771	yl	cy_569748690_1636200815.wav	D:\hc--document\all text\P8_medical\thesis_dataset\use_wav_raw\569748690\1636200815.wav	0	5	[0.9659682512283325, 1.088250756263733, 0.9853549003601074, 0.5797989368438721, 0.44976896047592163, 0.7305251359939575]	fn	0	1
1084	1084	1713	fn	cy_711699233_3105915068.wav	D:\hc--document\all text\P8_medical\thesis_dataset\use_wav_raw\711699233\3105915068.wav	0	1	[1.2238504886627197, 0.7214606404304504, 0.7197548747062683, 1.0136477947235107, 0.9334056973457336, 1.0067164897918701]	general	0	0
1085	1085	155	fn	dx_89471393_32047086.wav	D:\hc--document\all text\P8_medical\thesis_dataset\use_wav_raw\89471393\32047086.wav	0	1	[0.8070420026779175, 1.3783390522003174, 1.276126742362976, 0.34829360246658325, 0.23578324913978577, 0.5521153211593628]	fn	1	1
1086	1086	337	fn	cy_645052453_2034281954.wav	D:\hc--document\all text\P8_medical\thesis_dataset\use_wav_raw\645052453\2034281954.wav	0	1	[0.849657416343689, 1.3045297861099243, 1.0762954950332642, 0.3429451882839203, 0.31656256318092346, 0.7169054746627808]	fn	1	1
1087	1087	1449	wz	cy_679138606_2401555442.wav	D:\hc--document\all text\P8_medical\thesis_dataset\use_wav_raw\679138606\2401555442.wav	0	3	[1.219010829925537, 0.6464699506759644, 0.5492060780525208, 1.1916271448135376, 1.2601138353347778, 0.9026403427124023]	rouhe	0	4
1088	1088	247	rouhe	dx_46541792_11856292.wav	D:\hc--document\all text\P8_medical\thesis_dataset\use_wav_raw\46541792\11856292.wav	0	4	[0.8939336538314819, 1.3482413291931152, 1.1818114519119263, 0.4119189381599426, 0.22033703327178955, 0.5982370972633362]	fn	0	1
1089	1089	906	jd	dx_91654248_31392632.wav	D:\hc--document\all text\P8_medical\thesis_dataset\use_wav_raw\91654248\31392632.wav	0	2	[1.0480103492736816, 1.1907479763031006, 1.1577767133712769, 0.67677903175354, 0.40133747458457947, 0.700092077255249]	fn	0	1
1090	1090	1754	rouhe	cy_688514181_2605179066.wav	D:\hc--document\all text\P8_medical\thesis_dataset\use_wav_raw\688514181\2605179066.wav	0	4	[1.2643777132034302, 0.5770822167396545, 0.577580988407135, 1.253015398979187, 1.2301015853881836, 0.8397217988967896]	general	0	0
1091	1091	252	rouhe	cy_718567292_3257186425.wav	D:\hc--document\all text\P8_medical\thesis_dataset\use_wav_raw\718567292\3257186425.wav	0	4	[1.3028563261032104, 0.506990909576416, 0.5242361426353455, 1.2899645566940308, 1.2935148477554321, 0.8725384473800659]	general	0	0
1092	1092	564	wz	dx_91048746_30295162.wav	D:\hc--document\all text\P8_medical\thesis_dataset\use_wav_raw\91048746\30295162.wav	0	3	[1.147990107536316, 0.8404815793037415, 0.8386456966400146, 1.065665602684021, 0.8396514654159546, 0.8033719062805176]	general	0	0
1093	1093	1065	fn	cy_706612942_3003408094.wav	D:\hc--document\all text\P8_medical\thesis_dataset\use_wav_raw\706612942\3003408094.wav	0	1	[0.7397443056106567, 1.331734538078308, 1.0290826559066772, 0.17373770475387573, 0.27215948700904846, 0.7022955417633057]	fn	1	1
1094	1094	131	general	dx_61374609_16770485.wav	D:\hc--document\all text\P8_medical\thesis_dataset\use_wav_raw\61374609\16770485.wav	0	0	[1.1156095266342163, 1.015856385231018, 1.0268741846084595, 0.8359130024909973, 0.609853208065033, 0.8403027057647705]	general	1	0
1095	1095	1298	general	dx_90145601_28936579.wav	D:\hc--document\all text\P8_medical\thesis_dataset\use_wav_raw\90145601\28936579.wav	0	0	[1.2574260234832764, 0.735180675983429, 0.7426185011863708, 1.1817386150360107, 0.9213562607765198, 0.8157119750976562]	general	1	0
1096	1096	458	fn	cy_717205224_3226023282.wav	D:\hc--document\all text\P8_medical\thesis_dataset\use_wav_raw\717205224\3226023282.wav	0	1	[0.8534420728683472, 1.2832199335098267, 1.0943728685379028, 0.3295251727104187, 0.19296656548976898, 0.7222964763641357]	fn	1	1
1097	1097	75	fn	cy_652594568_2074363196.wav	D:\hc--document\all text\P8_medical\thesis_dataset\use_wav_raw\652594568\2074363196.wav	0	1	[0.950790524482727, 1.2021493911743164, 1.0766730308532715, 0.5130523443222046, 0.43897029757499695, 0.7785562872886658]	fn	1	1
1098	1098	959	yl	cy_673000170_2270917874.wav	D:\hc--document\all text\P8_medical\thesis_dataset\use_wav_raw\673000170\2270917874.wav	0	5	[1.2989312410354614, 0.5612173080444336, 0.5395066142082214, 1.1169346570968628, 1.3471570014953613, 0.9175634980201721]	rouhe	0	4
1099	1099	1237	jd	dx_90012679_28793231.wav	D:\hc--document\all text\P8_medical\thesis_dataset\use_wav_raw\90012679\28793231.wav	0	2	[0.8203879594802856, 1.3739423751831055, 1.309700608253479, 0.3103102445602417, 0.2314351201057434, 0.6116989850997925]	fn	0	1
1100	1100	225	rouhe	cy_722628163_3350274107.wav	D:\hc--document\all text\P8_medical\thesis_dataset\use_wav_raw\722628163\3350274107.wav	0	4	[1.273525357246399, 0.4573900103569031, 0.4777633845806122, 1.2108310461044312, 1.3890935182571411, 0.8023767471313477]	rouhe	1	4
1101	1101	1094	yl	cy_696885126_2781996828.wav	D:\hc--document\all text\P8_medical\thesis_dataset\use_wav_raw\696885126\2781996828.wav	0	5	[0.8845744132995605, 1.3018512725830078, 1.0039699077606201, 0.3573652505874634, 0.41872918605804443, 0.7909585237503052]	fn	0	1
1102	1102	827	jd	cy_671600298_2241678048.wav	D:\hc--document\all text\P8_medical\thesis_dataset\use_wav_raw\671600298\2241678048.wav	0	2	[0.9563915729522705, 1.2813196182250977, 1.242139458656311, 0.527940034866333, 0.34431615471839905, 0.631193220615387]	fn	0	1
1103	1103	1583	fn	dx_61744507_17615803.wav	D:\hc--document\all text\P8_medical\thesis_dataset\use_wav_raw\61744507\17615803.wav	0	1	[0.8898863792419434, 1.2635201215744019, 1.2207744121551514, 0.39961251616477966, 0.24866455793380737, 0.6112281084060669]	fn	1	1
1104	1104	484	rouhe	cy_718131530_3247834841.wav	D:\hc--document\all text\P8_medical\thesis_dataset\use_wav_raw\718131530\3247834841.wav	0	4	[1.1039071083068848, 0.4855507016181946, 0.4407511353492737, 1.3000843524932861, 1.5069948434829712, 0.6778927445411682]	rouhe	1	4
1105	1105	1216	general	cy_719323138_3274686882.wav	D:\hc--document\all text\P8_medical\thesis_dataset\use_wav_raw\719323138\3274686882.wav	0	0	[1.0533907413482666, 0.8919858336448669, 0.7437899708747864, 0.5953846573829651, 0.6728907227516174, 0.9342142343521118]	general	1	0
1106	1106	1139	jd	cy_685418464_2537651848.wav	D:\hc--document\all text\P8_medical\thesis_dataset\use_wav_raw\685418464\2537651848.wav	0	2	[0.9528700113296509, 0.9308792352676392, 0.8496106863021851, 0.8592948317527771, 0.9278369545936584, 0.7678837776184082]	general	0	0
1107	1107	1427	general	cy_662243602_2128010234.wav	D:\hc--document\all text\P8_medical\thesis_dataset\use_wav_raw\662243602\2128010234.wav	0	0	[1.0494581460952759, 1.050378680229187, 1.1776463985443115, 0.6865139007568359, 0.29261162877082825, 0.7202532887458801]	jd	0	2
1108	1108	1658	yl	cy_724231569_3388238043.wav	D:\hc--document\all text\P8_medical\thesis_dataset\use_wav_raw\724231569\3388238043.wav	0	5	[1.250491976737976, 0.7911514639854431, 0.8516138792037964, 0.9244498610496521, 0.7775045037269592, 0.9457234144210815]	general	0	0
1109	1109	505	wz	cy_682836494_2481883596.wav	D:\hc--document\all text\P8_medical\thesis_dataset\use_wav_raw\682836494\2481883596.wav	0	3	[1.1673797369003296, 0.6842220425605774, 0.5757480263710022, 1.161258578300476, 1.144515037536621, 0.8122113943099976]	general	0	0
1110	1110	1141	yl	cy_572949365_1653327419.wav	D:\hc--document\all text\P8_medical\thesis_dataset\use_wav_raw\572949365\1653327419.wav	0	5	[1.126183032989502, 0.782462477684021, 0.7137596607208252, 1.1229294538497925, 1.0152525901794434, 0.8839255571365356]	general	0	0
1111	1111	824	general	cy_567507962_1624411358.wav	D:\hc--document\all text\P8_medical\thesis_dataset\use_wav_raw\567507962\1624411358.wav	0	0	[1.140292763710022, 0.8758062124252319, 0.8880540132522583, 0.9630943536758423, 0.7889479994773865, 0.8264275789260864]	general	1	0
1112	1112	951	rouhe	cy_715669586_3189368359.wav	D:\hc--document\all text\P8_medical\thesis_dataset\use_wav_raw\715669586\3189368359.wav	0	4	[1.2122827768325806, 0.6726045608520508, 0.5556138753890991, 1.1155555248260498, 1.2465740442276, 0.8724057078361511]	rouhe	1	4
1113	1113	1125	wz	dx_87065558_26448784.wav	D:\hc--document\all text\P8_medical\thesis_dataset\use_wav_raw\87065558\26448784.wav	0	3	[1.2808622121810913, 0.6535756587982178, 0.745062530040741, 1.207726001739502, 0.9866318702697754, 0.8216663599014282]	general	0	0
1114	1114	986	jd	cy_226199558_382195440.wav	D:\hc--document\all text\P8_medical\thesis_dataset\use_wav_raw\226199558\382195440.wav	0	2	[1.0976612567901611, 0.9856959581375122, 1.0799049139022827, 0.790360689163208, 0.6525691747665405, 0.7400293946266174]	general	0	0
1115	1115	1195	wz	dx_90752887_29898391.wav	D:\hc--document\all text\P8_medical\thesis_dataset\use_wav_raw\90752887\29898391.wav	0	3	[1.1673049926757812, 0.9397292137145996, 0.9483827352523804, 0.944908618927002, 0.7377097606658936, 0.8722155094146729]	general	0	0
1116	1116	1497	rouhe	cy_715552908_3187119082.wav	D:\hc--document\all text\P8_medical\thesis_dataset\use_wav_raw\715552908\3187119082.wav	0	4	[1.2059789896011353, 0.5802096128463745, 0.46346959471702576, 1.2223325967788696, 1.3162314891815186, 0.8381291031837463]	rouhe	1	4
1117	1117	1101	jd	dx_90298786_29216660.wav	D:\hc--document\all text\P8_medical\thesis_dataset\use_wav_raw\90298786\29216660.wav	0	2	[0.9708971977233887, 1.0993932485580444, 1.100477933883667, 0.48177772760391235, 0.2515965402126312, 0.6732285022735596]	jd	1	2
1118	1118	1222	yl	cy_684385391_2516144486.wav	D:\hc--document\all text\P8_medical\thesis_dataset\use_wav_raw\684385391\2516144486.wav	0	5	[1.1859296560287476, 0.8247686624526978, 0.8934552073478699, 1.0402030944824219, 0.8407289981842041, 0.7885702848434448]	general	0	0
1119	1119	1268	general	cy_686523101_2561673432.wav	D:\hc--document\all text\P8_medical\thesis_dataset\use_wav_raw\686523101\2561673432.wav	0	0	[1.3109444379806519, 0.5708377361297607, 0.43817412853240967, 1.2660714387893677, 1.4651132822036743, 0.7872798442840576]	rouhe	0	4
1120	1120	848	jd	cy_680719041_2436564060.wav	D:\hc--document\all text\P8_medical\thesis_dataset\use_wav_raw\680719041\2436564060.wav	0	2	[0.9027748107910156, 1.2592746019363403, 1.2199976444244385, 0.4561413824558258, 0.2837609052658081, 0.5957930684089661]	fn	0	1
1121	1121	1440	rouhe	cy_686354401_2558096522.wav	D:\hc--document\all text\P8_medical\thesis_dataset\use_wav_raw\686354401\2558096522.wav	0	4	[1.0149922370910645, 0.47986024618148804, 0.3905697762966156, 1.2794406414031982, 1.5834991931915283, 0.674024224281311]	rouhe	1	4
1122	1122	431	yl	cy_685258352_2534321200.wav	D:\hc--document\all text\P8_medical\thesis_dataset\use_wav_raw\685258352\2534321200.wav	0	5	[1.1676722764968872, 1.0211535692214966, 0.8517000079154968, 0.9115551710128784, 0.6347540616989136, 0.9462525844573975]	general	0	0
1123	1123	1015	yl	cy_715139638_3177767669.wav	D:\hc--document\all text\P8_medical\thesis_dataset\use_wav_raw\715139638\3177767669.wav	0	5	[1.10415780544281, 0.9218789935112, 0.7668232321739197, 0.7273364067077637, 0.7031819820404053, 0.9355252385139465]	general	0	0
1124	1124	989	general	dx_84267791_27048766.wav	D:\hc--document\all text\P8_medical\thesis_dataset\use_wav_raw\84267791\27048766.wav	0	0	[1.2230831384658813, 0.7015591859817505, 0.7382722496986389, 1.1690253019332886, 1.004483699798584, 0.7764115929603577]	general	1	0
1125	1125	67	fn	cy_615852734_1879293638.wav	D:\hc--document\all text\P8_medical\thesis_dataset\use_wav_raw\615852734\1879293638.wav	0	1	[0.8093729019165039, 1.2989208698272705, 1.0185329914093018, 0.22544831037521362, 0.3512909412384033, 0.8075878620147705]	fn	1	1
1126	1126	631	rouhe	dx_88724832_27434617.wav	D:\hc--document\all text\P8_medical\thesis_dataset\use_wav_raw\88724832\27434617.wav	0	4	[1.1892337799072266, 0.6404644250869751, 0.7156455516815186, 1.1700077056884766, 0.9911462068557739, 0.7504568696022034]	general	0	0
1127	1127	265	general	cy_720706085_3306675623.wav	D:\hc--document\all text\P8_medical\thesis_dataset\use_wav_raw\720706085\3306675623.wav	0	0	[1.1008715629577637, 0.9880898594856262, 0.7308467626571655, 0.7463542819023132, 0.7570905685424805, 0.8827286958694458]	general	1	0
1128	1128	363	rouhe	cy_710460184_3081999821.wav	D:\hc--document\all text\P8_medical\thesis_dataset\use_wav_raw\710460184\3081999821.wav	0	4	[1.2562390565872192, 0.5806261897087097, 0.5092905759811401, 1.187525987625122, 1.434693694114685, 0.8309947848320007]	rouhe	1	4
1129	1129	1325	jd	cy_250750809_451221407.wav	D:\hc--document\all text\P8_medical\thesis_dataset\use_wav_raw\250750809\451221407.wav	0	2	[1.0254011154174805, 1.0634533166885376, 1.266958236694336, 0.49219635128974915, 0.21203285455703735, 0.7088953852653503]	jd	1	2
1130	1130	1751	yl	cy_692862492_2697813298.wav	D:\hc--document\all text\P8_medical\thesis_dataset\use_wav_raw\692862492\2697813298.wav	0	5	[0.8042280673980713, 1.2761627435684204, 1.0019534826278687, 0.22189410030841827, 0.2611054480075836, 0.7242617607116699]	fn	0	1
1131	1131	182	rouhe	cy_680947179_2441773664.wav	D:\hc--document\all text\P8_medical\thesis_dataset\use_wav_raw\680947179\2441773664.wav	0	4	[1.0112617015838623, 1.0902241468429565, 0.9517079591751099, 0.5901852250099182, 0.6244392395019531, 0.8297649621963501]	fn	0	1
1132	1132	442	yl	dx_91505479_30592206.wav	D:\hc--document\all text\P8_medical\thesis_dataset\use_wav_raw\91505479\30592206.wav	0	5	[1.1521414518356323, 1.003388524055481, 0.9571307301521301, 0.918427586555481, 0.6396364569664001, 0.811915934085846]	general	0	0
1133	1133	1235	fn	cy_682616739_2477180754.wav	D:\hc--document\all text\P8_medical\thesis_dataset\use_wav_raw\682616739\2477180754.wav	0	1	[0.9521665573120117, 1.0306252241134644, 0.8953127264976501, 0.5511274933815002, 0.4680177569389343, 0.8295050263404846]	fn	1	1
1134	1134	1687	wz	dx_90510008_29399386.wav	D:\hc--document\all text\P8_medical\thesis_dataset\use_wav_raw\90510008\29399386.wav	0	3	[1.2892482280731201, 0.5322989821434021, 0.5570217967033386, 1.3227351903915405, 1.2522178888320923, 0.6991220712661743]	wz	1	3
1135	1135	1390	wz	cy_724833787_3402647051.wav	D:\hc--document\all text\P8_medical\thesis_dataset\use_wav_raw\724833787\3402647051.wav	0	3	[1.3047939538955688, 0.6699017286300659, 0.7343040108680725, 1.0683828592300415, 0.9446105360984802, 0.89625483751297]	general	0	0
1136	1136	230	general	cy_687661643_2586484136.wav	D:\hc--document\all text\P8_medical\thesis_dataset\use_wav_raw\687661643\2586484136.wav	0	0	[1.2466667890548706, 0.6970767378807068, 0.5364812612533569, 1.1278653144836426, 1.2172268629074097, 0.9230007529258728]	general	1	0
1137	1137	1248	jd	dx_62852692_17212995.wav	D:\hc--document\all text\P8_medical\thesis_dataset\use_wav_raw\62852692\17212995.wav	0	2	[0.7886079549789429, 1.3545360565185547, 1.2392222881317139, 0.34724611043930054, 0.23113654553890228, 0.5665698647499084]	fn	0	1
1138	1138	184	rouhe	cy_722508959_3348022023.wav	D:\hc--document\all text\P8_medical\thesis_dataset\use_wav_raw\722508959\3348022023.wav	0	4	[1.1859521865844727, 0.4315890669822693, 0.44566065073013306, 1.2414851188659668, 1.5045866966247559, 0.6916640400886536]	rouhe	1	4
1139	1139	644	rouhe	dx_90996490_29956364.wav	D:\hc--document\all text\P8_medical\thesis_dataset\use_wav_raw\90996490\29956364.wav	0	4	[1.046883463859558, 0.9270173907279968, 0.9258937835693359, 0.8087348341941833, 0.6051942110061646, 0.8048380017280579]	general	0	0
1140	1140	64	rouhe	cy_569154850_1633050683.wav	D:\hc--document\all text\P8_medical\thesis_dataset\use_wav_raw\569154850\1633050683.wav	0	4	[1.0052223205566406, 1.1587187051773071, 1.1848927736282349, 0.5934367179870605, 0.3942713141441345, 0.6753581166267395]	jd	0	2
1141	1141	1077	yl	cy_718280120_3251468400.wav	D:\hc--document\all text\P8_medical\thesis_dataset\use_wav_raw\718280120\3251468400.wav	0	5	[0.9870340824127197, 0.6888275742530823, 0.6150486469268799, 1.0713491439819336, 1.3309742212295532, 0.7510368227958679]	rouhe	0	4
1142	1142	1120	yl	cy_269301204_505479215.wav	D:\hc--document\all text\P8_medical\thesis_dataset\use_wav_raw\269301204\505479215.wav	0	5	[1.0386409759521484, 1.125298261642456, 0.964509904384613, 0.6679283380508423, 0.4979512691497803, 0.8135563135147095]	fn	0	1
1143	1143	1537	jd	cy_671096299_2231223224.wav	D:\hc--document\all text\P8_medical\thesis_dataset\use_wav_raw\671096299\2231223224.wav	0	2	[0.8359544277191162, 1.2945586442947388, 1.0949339866638184, 0.33645549416542053, 0.3030166029930115, 0.6995053887367249]	fn	0	1
1144	1144	743	wz	cy_697975400_2807430946.wav	D:\hc--document\all text\P8_medical\thesis_dataset\use_wav_raw\697975400\2807430946.wav	0	3	[0.9892477989196777, 1.1531327962875366, 0.9011783599853516, 0.534950852394104, 0.4824678301811218, 0.80934077501297]	fn	0	1
1145	1145	425	general	cy_674587178_2304692190.wav	D:\hc--document\all text\P8_medical\thesis_dataset\use_wav_raw\674587178\2304692190.wav	0	0	[1.2686314582824707, 0.606787383556366, 0.5666276216506958, 1.1624089479446411, 1.2277448177337646, 0.8845872282981873]	general	1	0
1146	1146	1118	wz	dx_71189773_19923543.wav	D:\hc--document\all text\P8_medical\thesis_dataset\use_wav_raw\71189773\19923543.wav	0	3	[1.1784557104110718, 0.8819577097892761, 0.8741939067840576, 1.0532231330871582, 0.8193517923355103, 0.7822486758232117]	general	0	0
1147	1147	1777	jd	dx_41487008_10578896.wav	D:\hc--document\all text\P8_medical\thesis_dataset\use_wav_raw\41487008\10578896.wav	0	2	[1.1877450942993164, 0.7692118287086487, 0.7467080950737, 1.1737785339355469, 1.0920627117156982, 0.7967725992202759]	general	0	0
1148	1148	1345	rouhe	cy_721229418_3318961225.wav	D:\hc--document\all text\P8_medical\thesis_dataset\use_wav_raw\721229418\3318961225.wav	0	4	[1.0986231565475464, 0.4599834978580475, 0.35782676935195923, 1.2895643711090088, 1.6838114261627197, 0.6161882877349854]	rouhe	1	4
1149	1149	1070	rouhe	cy_691832558_2675352978.wav	D:\hc--document\all text\P8_medical\thesis_dataset\use_wav_raw\691832558\2675352978.wav	0	4	[1.2755173444747925, 0.4679296314716339, 0.47373083233833313, 1.1693936586380005, 1.4636106491088867, 0.8225458860397339]	rouhe	1	4
1150	1150	610	rouhe	dx_90201711_28696595.wav	D:\hc--document\all text\P8_medical\thesis_dataset\use_wav_raw\90201711\28696595.wav	0	4	[1.1851956844329834, 0.7310035228729248, 0.7604404091835022, 1.1437312364578247, 1.0022754669189453, 0.8539360761642456]	general	0	0
1151	1151	461	rouhe	cy_686262419_2556085716.wav	D:\hc--document\all text\P8_medical\thesis_dataset\use_wav_raw\686262419\2556085716.wav	0	4	[1.3126038312911987, 0.6568242311477661, 0.6321654319763184, 1.1201404333114624, 1.1089366674423218, 0.885940432548523]	general	0	0
1152	1152	444	jd	cy_666616073_2150016284.wav	D:\hc--document\all text\P8_medical\thesis_dataset\use_wav_raw\666616073\2150016284.wav	0	2	[1.255345344543457, 0.7570756673812866, 0.7070507407188416, 0.984480082988739, 0.9813559651374817, 0.9286859631538391]	general	0	0
1153	1153	1006	fn	cy_647336634_2046162086.wav	D:\hc--document\all text\P8_medical\thesis_dataset\use_wav_raw\647336634\2046162086.wav	0	1	[1.3178435564041138, 0.5740610957145691, 0.6342565417289734, 1.3024193048477173, 1.064613699913025, 0.8078815340995789]	general	0	0
1154	1154	1315	wz	cy_613229777_1864815878.wav	D:\hc--document\all text\P8_medical\thesis_dataset\use_wav_raw\613229777\1864815878.wav	0	3	[1.2742044925689697, 0.5119830369949341, 0.44100046157836914, 1.2947906255722046, 1.4631853103637695, 0.8024332523345947]	rouhe	0	4
1155	1155	990	general	cy_721754683_3330997459.wav	D:\hc--document\all text\P8_medical\thesis_dataset\use_wav_raw\721754683\3330997459.wav	0	0	[0.7961028814315796, 1.3398653268814087, 1.0064643621444702, 0.2546241283416748, 0.35764503479003906, 0.8017897605895996]	fn	0	1
1156	1156	1108	general	dx_85603174_24487678.wav	D:\hc--document\all text\P8_medical\thesis_dataset\use_wav_raw\85603174\24487678.wav	0	0	[1.1879292726516724, 0.8605487942695618, 0.9021757245063782, 0.9985432028770447, 0.8226205110549927, 0.8908787965774536]	general	1	0
1157	1157	805	yl	cy_707067828_3013307644.wav	D:\hc--document\all text\P8_medical\thesis_dataset\use_wav_raw\707067828\3013307644.wav	0	5	[1.1409904956817627, 0.4369140565395355, 0.3758196234703064, 1.294660210609436, 1.5948219299316406, 0.678668200969696]	rouhe	0	4
1158	1158	1039	fn	cy_669509937_2198271170.wav	D:\hc--document\all text\P8_medical\thesis_dataset\use_wav_raw\669509937\2198271170.wav	0	1	[0.8306965827941895, 1.3587815761566162, 1.094290018081665, 0.3511650562286377, 0.33745503425598145, 0.6961539387702942]	fn	1	1
1159	1159	1507	jd	cy_181548662_271162490.wav	D:\hc--document\all text\P8_medical\thesis_dataset\use_wav_raw\181548662\271162490.wav	0	2	[0.9348446130752563, 1.2488223314285278, 1.2297444343566895, 0.4755103290081024, 0.37083929777145386, 0.6413163542747498]	fn	0	1
1160	1160	430	general	dx_90207777_28730026.wav	D:\hc--document\all text\P8_medical\thesis_dataset\use_wav_raw\90207777\28730026.wav	0	0	[1.1927525997161865, 0.8208903074264526, 0.8321855664253235, 1.0511666536331177, 0.8446802496910095, 0.8304848670959473]	general	1	0
1161	1161	221	wz	cy_620902729_1906355153.wav	D:\hc--document\all text\P8_medical\thesis_dataset\use_wav_raw\620902729\1906355153.wav	0	3	[1.2056703567504883, 0.7983970642089844, 0.6967546939849854, 1.0668612718582153, 1.064001441001892, 0.832607090473175]	general	0	0
1162	1162	930	yl	dx_84208066_26746145.wav	D:\hc--document\all text\P8_medical\thesis_dataset\use_wav_raw\84208066\26746145.wav	0	5	[1.123946189880371, 0.8117725253105164, 0.8501160740852356, 0.9796159267425537, 0.6297326683998108, 0.7621079087257385]	general	0	0
1163	1163	594	fn	cy_572039448_1648281872.wav	D:\hc--document\all text\P8_medical\thesis_dataset\use_wav_raw\572039448\1648281872.wav	0	1	[1.0619627237319946, 1.0281412601470947, 0.8309674859046936, 0.7278028726577759, 0.6439628601074219, 0.9005861282348633]	general	0	0
1164	1164	914	rouhe	cy_689378996_2623933842.wav	D:\hc--document\all text\P8_medical\thesis_dataset\use_wav_raw\689378996\2623933842.wav	0	4	[1.2842352390289307, 0.6280557513237, 0.5662168860435486, 1.138084053993225, 1.3656550645828247, 0.858359158039093]	rouhe	1	4
1165	1165	509	fn	cy_718616560_3258866283.wav	D:\hc--document\all text\P8_medical\thesis_dataset\use_wav_raw\718616560\3258866283.wav	0	1	[0.7722500562667847, 1.2761622667312622, 0.9541589021682739, 0.25511908531188965, 0.324183851480484, 0.7784737944602966]	fn	1	1
1166	1166	683	general	dx_89138763_27559655.wav	D:\hc--document\all text\P8_medical\thesis_dataset\use_wav_raw\89138763\27559655.wav	0	0	[1.3176945447921753, 0.6541999578475952, 0.7459476590156555, 1.197147250175476, 1.0322585105895996, 0.8004218339920044]	general	1	0
1167	1167	404	general	cy_724063084_3384931700.wav	D:\hc--document\all text\P8_medical\thesis_dataset\use_wav_raw\724063084\3384931700.wav	0	0	[1.2896664142608643, 0.5201194286346436, 0.48559921979904175, 1.1571699380874634, 1.3875471353530884, 0.8608810305595398]	rouhe	0	4
1168	1168	102	fn	cy_723303797_3365998133.wav	D:\hc--document\all text\P8_medical\thesis_dataset\use_wav_raw\723303797\3365998133.wav	0	1	[0.9612913131713867, 1.1485573053359985, 1.0995972156524658, 0.42797642946243286, 0.31181082129478455, 0.8096358180046082]	fn	1	1
1169	1169	1397	jd	cy_669946934_2207299346.wav	D:\hc--document\all text\P8_medical\thesis_dataset\use_wav_raw\669946934\2207299346.wav	0	2	[1.0349425077438354, 1.141175389289856, 1.0230923891067505, 0.6745573878288269, 0.5552669763565063, 0.8194904923439026]	fn	0	1
1170	1170	801	wz	cy_708966924_3051885838.wav	D:\hc--document\all text\P8_medical\thesis_dataset\use_wav_raw\708966924\3051885838.wav	0	3	[1.3385595083236694, 0.5560879111289978, 0.5270618796348572, 1.2555434703826904, 1.3039578199386597, 0.9095605611801147]	general	0	0
1171	1171	1532	wz	dx_91010479_30035181.wav	D:\hc--document\all text\P8_medical\thesis_dataset\use_wav_raw\91010479\30035181.wav	0	3	[1.21443772315979, 0.7356694936752319, 0.7592262625694275, 1.1603009700775146, 0.9763984084129333, 0.8603568077087402]	general	0	0
1172	1172	1134	jd	cy_672819337_2267102466.wav	D:\hc--document\all text\P8_medical\thesis_dataset\use_wav_raw\672819337\2267102466.wav	0	2	[1.0617918968200684, 1.0030324459075928, 1.0539768934249878, 0.595540463924408, 0.6381124258041382, 0.8572002053260803]	general	0	0
1173	1173	1755	rouhe	cy_629204206_1954972646.wav	D:\hc--document\all text\P8_medical\thesis_dataset\use_wav_raw\629204206\1954972646.wav	0	4	[1.0942195653915405, 1.0001158714294434, 0.9989008903503418, 0.7044010758399963, 0.6947664022445679, 0.8840033411979675]	general	0	0
1174	1174	584	wz	dx_92831856_32377365.wav	D:\hc--document\all text\P8_medical\thesis_dataset\use_wav_raw\92831856\32377365.wav	0	3	[1.2518855333328247, 0.6231746673583984, 0.5581756830215454, 1.3559983968734741, 1.2726408243179321, 0.6702162027359009]	wz	1	3
1175	1175	1742	yl	cy_686221397_2555346984.wav	D:\hc--document\all text\P8_medical\thesis_dataset\use_wav_raw\686221397\2555346984.wav	0	5	[1.2506717443466187, 0.5768606662750244, 0.4547916054725647, 1.259374976158142, 1.4292253255844116, 0.8425794243812561]	rouhe	0	4
1176	1176	933	jd	dx_90974198_29835539.wav	D:\hc--document\all text\P8_medical\thesis_dataset\use_wav_raw\90974198\29835539.wav	0	2	[1.0834654569625854, 1.0791032314300537, 1.0614558458328247, 0.8106144666671753, 0.5111010670661926, 0.7845310568809509]	general	0	0
1177	1177	1526	fn	cy_586532898_1726435889.wav	D:\hc--document\all text\P8_medical\thesis_dataset\use_wav_raw\586532898\1726435889.wav	0	1	[1.07033109664917, 0.9931306838989258, 0.9725964665412903, 0.703402042388916, 0.6349270939826965, 0.9099361896514893]	general	0	0
1178	1178	1659	rouhe	cy_710183190_3076284524.wav	D:\hc--document\all text\P8_medical\thesis_dataset\use_wav_raw\710183190\3076284524.wav	0	4	[1.2650631666183472, 0.5185988545417786, 0.4673098921775818, 1.1818151473999023, 1.5086954832077026, 0.8574021458625793]	rouhe	1	4
1179	1179	1763	rouhe	cy_715835056_3192766977.wav	D:\hc--document\all text\P8_medical\thesis_dataset\use_wav_raw\715835056\3192766977.wav	0	4	[1.2678840160369873, 0.46323928236961365, 0.4791812300682068, 1.164348840713501, 1.46370267868042, 0.8668887615203857]	rouhe	1	4
1180	1180	861	yl	cy_718745476_3261258141.wav	D:\hc--document\all text\P8_medical\thesis_dataset\use_wav_raw\718745476\3261258141.wav	0	5	[1.0372346639633179, 1.071885347366333, 0.9928668141365051, 0.6585842370986938, 0.4571695625782013, 0.9107963442802429]	fn	0	1
1181	1181	1504	general	cy_615216822_1875785987.wav	D:\hc--document\all text\P8_medical\thesis_dataset\use_wav_raw\615216822\1875785987.wav	0	0	[0.9254063367843628, 1.2417385578155518, 1.1343392133712769, 0.561273455619812, 0.2730979323387146, 0.596962034702301]	fn	0	1
1182	1182	1616	jd	dx_90733956_29804464.wav	D:\hc--document\all text\P8_medical\thesis_dataset\use_wav_raw\90733956\29804464.wav	0	2	[0.942354679107666, 1.15053391456604, 1.2046571969985962, 0.5592536926269531, 0.37894877791404724, 0.7182559370994568]	jd	1	2
1183	1183	1426	fn	dx_84331443_24085492.wav	D:\hc--document\all text\P8_medical\thesis_dataset\use_wav_raw\84331443\24085492.wav	0	1	[1.1507669687271118, 0.9336581826210022, 0.8859965801239014, 0.9745041728019714, 0.705416202545166, 0.8184033632278442]	general	0	0
1184	1184	1106	fn	dx_75418281_21307366.wav	D:\hc--document\all text\P8_medical\thesis_dataset\use_wav_raw\75418281\21307366.wav	0	1	[0.8991689682006836, 1.3060741424560547, 1.2024054527282715, 0.4056553840637207, 0.26015469431877136, 0.6403883695602417]	fn	1	1
1185	1185	236	wz	cy_564607727_1609425728.wav	D:\hc--document\all text\P8_medical\thesis_dataset\use_wav_raw\564607727\1609425728.wav	0	3	[1.2374565601348877, 0.7290162444114685, 0.799741268157959, 1.1512869596481323, 0.8561504483222961, 0.8534546494483948]	general	0	0
1186	1186	1567	wz	cy_716533050_3210292872.wav	D:\hc--document\all text\P8_medical\thesis_dataset\use_wav_raw\716533050\3210292872.wav	0	3	[1.2210229635238647, 0.5658723711967468, 0.49901291728019714, 1.278710961341858, 1.3455837965011597, 0.8152461647987366]	rouhe	0	4
1187	1187	471	fn	cy_721243972_3319465837.wav	D:\hc--document\all text\P8_medical\thesis_dataset\use_wav_raw\721243972\3319465837.wav	0	1	[0.8517789840698242, 1.1905769109725952, 0.9845907688140869, 0.5709337592124939, 0.6715847849845886, 0.6245930790901184]	fn	1	1
1188	1188	1165	jd	cy_683645685_2500263912.wav	D:\hc--document\all text\P8_medical\thesis_dataset\use_wav_raw\683645685\2500263912.wav	0	2	[0.792245626449585, 1.3549119234085083, 1.0459117889404297, 0.18672430515289307, 0.3450309932231903, 0.7428194284439087]	fn	0	1
1189	1189	1765	jd	cy_672687843_2264276250.wav	D:\hc--document\all text\P8_medical\thesis_dataset\use_wav_raw\672687843\2264276250.wav	0	2	[0.8813756704330444, 1.2580132484436035, 1.1281262636184692, 0.30881229043006897, 0.3416193127632141, 0.7100492119789124]	fn	0	1
1190	1190	888	general	cy_723846719_3378958131.wav	D:\hc--document\all text\P8_medical\thesis_dataset\use_wav_raw\723846719\3378958131.wav	0	0	[1.2405836582183838, 0.5639076232910156, 0.4355223476886749, 1.224416732788086, 1.4137479066848755, 0.8623208403587341]	rouhe	0	4
1191	1191	373	yl	cy_723893268_3381157496.wav	D:\hc--document\all text\P8_medical\thesis_dataset\use_wav_raw\723893268\3381157496.wav	0	5	[0.9911884069442749, 0.5382524728775024, 0.5148497819900513, 1.0925196409225464, 1.4189271926879883, 0.7091178894042969]	rouhe	0	4
1192	1192	635	jd	cy_682783490_2480778922.wav	D:\hc--document\all text\P8_medical\thesis_dataset\use_wav_raw\682783490\2480778922.wav	0	2	[0.9907878637313843, 1.217106819152832, 1.0243898630142212, 0.6094934940338135, 0.5971204042434692, 0.7628492116928101]	fn	0	1
1193	1193	929	general	dx_61582697_22654257.wav	D:\hc--document\all text\P8_medical\thesis_dataset\use_wav_raw\61582697\22654257.wav	0	0	[1.2598638534545898, 0.6099264621734619, 0.6278493404388428, 1.3219388723373413, 1.0725321769714355, 0.7607386708259583]	wz	0	3
1194	1194	938	yl	cy_672008212_2251086562.wav	D:\hc--document\all text\P8_medical\thesis_dataset\use_wav_raw\672008212\2251086562.wav	0	5	[1.2726752758026123, 0.5933183431625366, 0.5396641492843628, 1.2232472896575928, 1.3877155780792236, 0.8062242269515991]	rouhe	0	4
1195	1195	876	fn	cy_719267187_3273609161.wav	D:\hc--document\all text\P8_medical\thesis_dataset\use_wav_raw\719267187\3273609161.wav	0	1	[0.8986326456069946, 1.2301342487335205, 0.9645884037017822, 0.4469779431819916, 0.5401248335838318, 0.8587552309036255]	fn	1	1
1196	1196	1683	jd	cy_673006328_2271080766.wav	D:\hc--document\all text\P8_medical\thesis_dataset\use_wav_raw\673006328\2271080766.wav	0	2	[0.8577884435653687, 1.3012340068817139, 1.1817190647125244, 0.40868204832077026, 0.23861335217952728, 0.6226585507392883]	fn	0	1
1197	1197	1574	yl	cy_722876574_3357128298.wav	D:\hc--document\all text\P8_medical\thesis_dataset\use_wav_raw\722876574\3357128298.wav	0	5	[1.1857813596725464, 0.7824437618255615, 0.6809489130973816, 0.9408754110336304, 0.9357393980026245, 0.9609715342521667]	general	0	0
1198	1198	1708	general	cy_551034256_1542798407.wav	D:\hc--document\all text\P8_medical\thesis_dataset\use_wav_raw\551034256\1542798407.wav	0	0	[0.9708070755004883, 1.0725910663604736, 1.143972635269165, 0.4722643494606018, 0.32431381940841675, 0.7297548055648804]	jd	0	2
1199	1199	1767	yl	cy_677970373_2376240012.wav	D:\hc--document\all text\P8_medical\thesis_dataset\use_wav_raw\677970373\2376240012.wav	0	5	[1.2773487567901611, 0.7280477285385132, 0.6561282277107239, 1.1347200870513916, 1.0931576490402222, 0.8784765005111694]	general	0	0
1200	1200	1297	wz	dx_87475575_25542698.wav	D:\hc--document\all text\P8_medical\thesis_dataset\use_wav_raw\87475575\25542698.wav	0	3	[1.2937474250793457, 0.6083076596260071, 0.6618789434432983, 1.2754725217819214, 1.0512034893035889, 0.767275333404541]	general	0	0
1201	1201	188	fn	cy_644888425_2033547593.wav	D:\hc--document\all text\P8_medical\thesis_dataset\use_wav_raw\644888425\2033547593.wav	0	1	[1.1816520690917969, 0.938444197177887, 0.7843534350395203, 0.8736170530319214, 0.7276793122291565, 0.9323693513870239]	general	0	0
1202	1202	1160	wz	cy_626746765_1936955525.wav	D:\hc--document\all text\P8_medical\thesis_dataset\use_wav_raw\626746765\1936955525.wav	0	3	[1.2197377681732178, 0.6760639548301697, 0.6965456008911133, 1.1422336101531982, 1.082200527191162, 0.7455171346664429]	general	0	0
1203	1203	1595	jd	cy_712114213_3112972170.wav	D:\hc--document\all text\P8_medical\thesis_dataset\use_wav_raw\712114213\3112972170.wav	0	2	[0.8234436511993408, 1.3351370096206665, 1.2544021606445312, 0.34964701533317566, 0.24002739787101746, 0.5383174419403076]	fn	0	1
1204	1204	641	fn	cy_670155607_2211597044.wav	D:\hc--document\all text\P8_medical\thesis_dataset\use_wav_raw\670155607\2211597044.wav	0	1	[0.9594917297363281, 1.2837997674942017, 1.1338318586349487, 0.537064254283905, 0.4044437110424042, 0.7592214345932007]	fn	1	1
1205	1205	445	jd	cy_714854210_3170513667.wav	D:\hc--document\all text\P8_medical\thesis_dataset\use_wav_raw\714854210\3170513667.wav	0	2	[1.045901894569397, 1.1171295642852783, 0.9824107885360718, 0.6842284798622131, 0.7021429538726807, 0.8695222735404968]	fn	0	1
1206	1206	300	jd	cy_637523499_1995721238.wav	D:\hc--document\all text\P8_medical\thesis_dataset\use_wav_raw\637523499\1995721238.wav	0	2	[0.7890905141830444, 1.3481749296188354, 1.0370252132415771, 0.31051161885261536, 0.27871212363243103, 0.6857154369354248]	fn	0	1
1207	1207	451	wz	cy_677136812_2358228506.wav	D:\hc--document\all text\P8_medical\thesis_dataset\use_wav_raw\677136812\2358228506.wav	0	3	[1.2390254735946655, 0.6033617258071899, 0.6767076253890991, 1.2499253749847412, 1.061516523361206, 0.779286801815033]	wz	1	3
1208	1208	1540	jd	dx_82455343_23439286.wav	D:\hc--document\all text\P8_medical\thesis_dataset\use_wav_raw\82455343\23439286.wav	0	2	[0.9646186828613281, 1.2387341260910034, 1.1864584684371948, 0.5660105347633362, 0.39820045232772827, 0.6542644500732422]	fn	0	1
1209	1209	1681	yl	cy_689280804_2621747618.wav	D:\hc--document\all text\P8_medical\thesis_dataset\use_wav_raw\689280804\2621747618.wav	0	5	[1.070104718208313, 0.8559526801109314, 0.7396665811538696, 0.9245139360427856, 1.1798988580703735, 0.8604555130004883]	rouhe	0	4
1210	1210	633	rouhe	cy_710974024_3092341626.wav	D:\hc--document\all text\P8_medical\thesis_dataset\use_wav_raw\710974024\3092341626.wav	0	4	[1.2187201976776123, 0.6141541004180908, 0.46716001629829407, 1.1469813585281372, 1.4670109748840332, 0.8741713762283325]	rouhe	1	4
1211	1211	601	rouhe	cy_678300425_2383335418.wav	D:\hc--document\all text\P8_medical\thesis_dataset\use_wav_raw\678300425\2383335418.wav	0	4	[1.1448705196380615, 0.7734375, 0.6394761204719543, 1.0340973138809204, 1.1330108642578125, 0.9683747887611389]	general	0	0
1212	1212	1757	yl	cy_718701765_3260385996.wav	D:\hc--document\all text\P8_medical\thesis_dataset\use_wav_raw\718701765\3260385996.wav	0	5	[1.256003737449646, 0.7256152033805847, 0.7361704707145691, 1.077544927597046, 0.9360319375991821, 0.9424442052841187]	general	0	0
1213	1213	1079	general	cy_596468032_1778099351.wav	D:\hc--document\all text\P8_medical\thesis_dataset\use_wav_raw\596468032\1778099351.wav	0	0	[1.1760451793670654, 0.8487433791160583, 0.8875149488449097, 1.0202726125717163, 0.761186957359314, 0.8068954944610596]	general	1	0
1214	1214	329	yl	dx_65502134_18177662.wav	D:\hc--document\all text\P8_medical\thesis_dataset\use_wav_raw\65502134\18177662.wav	0	5	[1.2270712852478027, 0.573013424873352, 0.5808716416358948, 1.3419612646102905, 1.2580772638320923, 0.781749963760376]	wz	0	3
1215	1215	953	yl	cy_708791972_3048326630.wav	D:\hc--document\all text\P8_medical\thesis_dataset\use_wav_raw\708791972\3048326630.wav	0	5	[0.8919775485992432, 1.1798392534255981, 0.9245193004608154, 0.4498148560523987, 0.4302489459514618, 0.8625226020812988]	fn	0	1
1216	1216	1721	wz	cy_716801305_3217187128.wav	D:\hc--document\all text\P8_medical\thesis_dataset\use_wav_raw\716801305\3217187128.wav	0	3	[1.2101532220840454, 0.7157355546951294, 0.5729901790618896, 1.1337206363677979, 1.0406856536865234, 0.8661009669303894]	general	0	0
1217	1217	1299	jd	cy_677408342_2364148696.wav	D:\hc--document\all text\P8_medical\thesis_dataset\use_wav_raw\677408342\2364148696.wav	0	2	[1.2196396589279175, 0.7075296640396118, 0.6575352549552917, 0.9678788781166077, 1.0376547574996948, 1.013461709022522]	general	0	0
1218	1218	626	jd	cy_717322282_3229520391.wav	D:\hc--document\all text\P8_medical\thesis_dataset\use_wav_raw\717322282\3229520391.wav	0	2	[0.8447709083557129, 1.2971771955490112, 1.0404096841812134, 0.3372589945793152, 0.2710302770137787, 0.7739986181259155]	fn	0	1
1219	1219	1768	general	dx_90859767_29859178.wav	D:\hc--document\all text\P8_medical\thesis_dataset\use_wav_raw\90859767\29859178.wav	0	0	[1.2009336948394775, 0.6808965802192688, 0.6802791953086853, 1.183305025100708, 1.1405024528503418, 0.7835344672203064]	general	1	0
1220	1220	619	rouhe	cy_693594566_2713338546.wav	D:\hc--document\all text\P8_medical\thesis_dataset\use_wav_raw\693594566\2713338546.wav	0	4	[1.0916557312011719, 0.545048177242279, 0.42903319001197815, 1.2713133096694946, 1.5805479288101196, 0.6408974528312683]	rouhe	1	4
1221	1221	172	general	cy_704681116_2957000308.wav	D:\hc--document\all text\P8_medical\thesis_dataset\use_wav_raw\704681116\2957000308.wav	0	0	[0.9387773275375366, 1.2543843984603882, 1.0131677389144897, 0.4605676233768463, 0.4695953130722046, 0.7818419933319092]	fn	0	1
1222	1222	1712	fn	cy_679947563_2419428242.wav	D:\hc--document\all text\P8_medical\thesis_dataset\use_wav_raw\679947563\2419428242.wav	0	1	[1.0591973066329956, 1.0776067972183228, 1.0742859840393066, 0.7645842432975769, 0.5137031078338623, 0.8031591773033142]	fn	1	1
1223	1223	314	general	dx_90129421_28839036.wav	D:\hc--document\all text\P8_medical\thesis_dataset\use_wav_raw\90129421\28839036.wav	0	0	[0.8724193572998047, 1.2885713577270508, 1.218557357788086, 0.43407636880874634, 0.2285713404417038, 0.5849658846855164]	fn	0	1
1224	1224	587	yl	cy_581106709_1697328830.wav	D:\hc--document\all text\P8_medical\thesis_dataset\use_wav_raw\581106709\1697328830.wav	0	5	[1.2194889783859253, 0.6474718451499939, 0.5322598218917847, 1.2316172122955322, 1.2078206539154053, 0.8598139882087708]	wz	0	3
1225	1225	1749	yl	dx_80593887_22910369.wav	D:\hc--document\all text\P8_medical\thesis_dataset\use_wav_raw\80593887\22910369.wav	0	5	[1.0976656675338745, 0.9517701864242554, 0.9168612360954285, 0.8941168785095215, 0.5729786157608032, 0.752590537071228]	general	0	0
1226	1226	1096	jd	dx_83989161_30422067.wav	D:\hc--document\all text\P8_medical\thesis_dataset\use_wav_raw\83989161\30422067.wav	0	2	[0.9705265760421753, 1.2337006330490112, 1.1547927856445312, 0.5614287257194519, 0.3577301800251007, 0.6389755010604858]	fn	0	1
1227	1227	322	general	cy_683452542_2495380286.wav	D:\hc--document\all text\P8_medical\thesis_dataset\use_wav_raw\683452542\2495380286.wav	0	0	[1.0827189683914185, 0.8468348979949951, 0.7531338334083557, 0.9374478459358215, 0.9141603708267212, 0.9308935403823853]	general	1	0
1228	1228	1204	fn	dx_91083105_30438998.wav	D:\hc--document\all text\P8_medical\thesis_dataset\use_wav_raw\91083105\30438998.wav	0	1	[1.0761445760726929, 0.9990443587303162, 1.0692005157470703, 0.6620361804962158, 0.4358369708061218, 0.781098484992981]	general	0	0
1229	1229	1331	general	dx_75938800_21497126.wav	D:\hc--document\all text\P8_medical\thesis_dataset\use_wav_raw\75938800\21497126.wav	0	0	[0.9491382837295532, 1.249428629875183, 1.1786283254623413, 0.5677216649055481, 0.3995688557624817, 0.7065372467041016]	fn	0	1
1230	1230	1725	yl	dx_91143566_30161620.wav	D:\hc--document\all text\P8_medical\thesis_dataset\use_wav_raw\91143566\30161620.wav	0	5	[1.2612369060516357, 0.6536393761634827, 0.669055163860321, 1.2558056116104126, 1.0305477380752563, 0.8211567997932434]	general	0	0
1231	1231	1662	wz	cy_669942339_2207223958.wav	D:\hc--document\all text\P8_medical\thesis_dataset\use_wav_raw\669942339\2207223958.wav	0	3	[1.2408530712127686, 0.5664387345314026, 0.6030517816543579, 1.320497751235962, 1.1930314302444458, 0.783482015132904]	wz	1	3
1232	1232	492	wz	cy_715063483_3176330758.wav	D:\hc--document\all text\P8_medical\thesis_dataset\use_wav_raw\715063483\3176330758.wav	0	3	[1.3389759063720703, 0.6926617622375488, 0.6540129780769348, 1.1038168668746948, 1.0058726072311401, 0.9615325331687927]	general	0	0
1233	1233	634	wz	cy_698872986_2826146384.wav	D:\hc--document\all text\P8_medical\thesis_dataset\use_wav_raw\698872986\2826146384.wav	0	3	[1.3140227794647217, 0.5042473673820496, 0.43570950627326965, 1.228542685508728, 1.4406214952468872, 0.8432425260543823]	rouhe	0	4
1234	1234	419	yl	cy_704511332_2953177354.wav	D:\hc--document\all text\P8_medical\thesis_dataset\use_wav_raw\704511332\2953177354.wav	0	5	[1.1520564556121826, 0.8886160254478455, 0.8082537055015564, 0.8691601157188416, 0.7175106406211853, 0.9748689532279968]	general	0	0
1235	1235	956	rouhe	cy_721195049_3319236364.wav	D:\hc--document\all text\P8_medical\thesis_dataset\use_wav_raw\721195049\3319236364.wav	0	4	[1.0995734930038452, 0.4905589520931244, 0.4403315484523773, 1.2497308254241943, 1.604238748550415, 0.6771359443664551]	rouhe	1	4
1236	1236	1010	rouhe	dx_91853309_31131634.wav	D:\hc--document\all text\P8_medical\thesis_dataset\use_wav_raw\91853309\31131634.wav	0	4	[1.1114847660064697, 0.6989219784736633, 0.6270889639854431, 1.2100266218185425, 1.2261590957641602, 0.7843047380447388]	rouhe	1	4
1237	1237	1724	wz	dx_90434981_29615347.wav	D:\hc--document\all text\P8_medical\thesis_dataset\use_wav_raw\90434981\29615347.wav	0	3	[1.2673066854476929, 0.5298870801925659, 0.5362293124198914, 1.4065662622451782, 1.262244462966919, 0.6987505555152893]	wz	1	3
1238	1238	1422	wz	cy_667542677_2158210770.wav	D:\hc--document\all text\P8_medical\thesis_dataset\use_wav_raw\667542677\2158210770.wav	0	3	[1.2689217329025269, 0.7511048913002014, 0.8004482388496399, 1.1265162229537964, 0.935363233089447, 0.8269674777984619]	general	0	0
1239	1239	153	jd	dx_90859944_29858738.wav	D:\hc--document\all text\P8_medical\thesis_dataset\use_wav_raw\90859944\29858738.wav	0	2	[0.8637006282806396, 1.306387186050415, 1.265786051750183, 0.31476446986198425, 0.23355169594287872, 0.6184964179992676]	fn	0	1
1240	1240	310	fn	dx_85397261_24466212.wav	D:\hc--document\all text\P8_medical\thesis_dataset\use_wav_raw\85397261\24466212.wav	0	1	[1.174364447593689, 0.9912953972816467, 0.9695261120796204, 0.9427968859672546, 0.6122104525566101, 0.8478521108627319]	general	0	0
1241	1241	955	rouhe	cy_650232148_2061582893.wav	D:\hc--document\all text\P8_medical\thesis_dataset\use_wav_raw\650232148\2061582893.wav	0	4	[1.004656195640564, 1.1324774026870728, 1.1100455522537231, 0.5878350734710693, 0.4193141758441925, 0.6695056557655334]	fn	0	1
1242	1242	435	rouhe	cy_671718212_2243989624.wav	D:\hc--document\all text\P8_medical\thesis_dataset\use_wav_raw\671718212\2243989624.wav	0	4	[1.2663991451263428, 0.5433288812637329, 0.5061380863189697, 1.2267706394195557, 1.35361909866333, 0.8351464867591858]	rouhe	1	4
1243	1243	983	rouhe	cy_695405630_2751240674.wav	D:\hc--document\all text\P8_medical\thesis_dataset\use_wav_raw\695405630\2751240674.wav	0	4	[1.214733362197876, 0.6622715592384338, 0.49640578031539917, 1.1424936056137085, 1.426807165145874, 0.8652419447898865]	rouhe	1	4
1244	1244	309	yl	cy_571857681_1647865967.wav	D:\hc--document\all text\P8_medical\thesis_dataset\use_wav_raw\571857681\1647865967.wav	0	5	[1.1272375583648682, 0.8658801913261414, 0.9122359752655029, 0.9149529337882996, 0.6890228390693665, 0.8208171725273132]	general	0	0
1245	1245	764	jd	cy_621893319_1911419867.wav	D:\hc--document\all text\P8_medical\thesis_dataset\use_wav_raw\621893319\1911419867.wav	0	2	[0.917168378829956, 1.2116698026657104, 1.071804165840149, 0.44173237681388855, 0.5155661702156067, 0.8383183479309082]	fn	0	1
1246	1246	1284	fn	cy_633447214_1974237542.wav	D:\hc--document\all text\P8_medical\thesis_dataset\use_wav_raw\633447214\1974237542.wav	0	1	[0.974126935005188, 1.1990090608596802, 1.097278356552124, 0.566157341003418, 0.6457144021987915, 0.9052844047546387]	fn	1	1
1247	1247	1365	wz	cy_699242112_2834421362.wav	D:\hc--document\all text\P8_medical\thesis_dataset\use_wav_raw\699242112\2834421362.wav	0	3	[1.3177871704101562, 0.6018170714378357, 0.5501486659049988, 1.2693833112716675, 1.1418044567108154, 0.877755343914032]	general	0	0
1248	1248	1334	yl	cy_677486924_2365810962.wav	D:\hc--document\all text\P8_medical\thesis_dataset\use_wav_raw\677486924\2365810962.wav	0	5	[1.0790311098098755, 0.8965737223625183, 0.9109406471252441, 0.8614274263381958, 0.5982686281204224, 0.8175511956214905]	general	0	0
1249	1249	1260	general	dx_84253870_26973819.wav	D:\hc--document\all text\P8_medical\thesis_dataset\use_wav_raw\84253870\26973819.wav	0	0	[1.2256196737289429, 0.625228762626648, 0.572586178779602, 1.3068658113479614, 1.2497882843017578, 0.7499477863311768]	wz	0	3
1250	1250	95	general	cy_722736166_3352048667.wav	D:\hc--document\all text\P8_medical\thesis_dataset\use_wav_raw\722736166\3352048667.wav	0	0	[1.201149582862854, 0.5849178433418274, 0.45534414052963257, 1.1488926410675049, 1.318362832069397, 0.8841593265533447]	rouhe	0	4
1251	1251	165	yl	cy_712861709_3127785416.wav	D:\hc--document\all text\P8_medical\thesis_dataset\use_wav_raw\712861709\3127785416.wav	0	5	[0.8763407468795776, 1.239492654800415, 1.082725167274475, 0.4036105275154114, 0.29389244318008423, 0.741655707359314]	fn	0	1
1252	1252	477	rouhe	cy_641942975_2019216026.wav	D:\hc--document\all text\P8_medical\thesis_dataset\use_wav_raw\641942975\2019216026.wav	0	4	[1.2705286741256714, 0.6304171085357666, 0.6483655571937561, 1.1276800632476807, 1.202431559562683, 0.8700193762779236]	general	0	0
1253	1253	1013	jd	cy_684814193_2525541348.wav	D:\hc--document\all text\P8_medical\thesis_dataset\use_wav_raw\684814193\2525541348.wav	0	2	[1.2329001426696777, 0.8132895827293396, 0.8975489735603333, 0.9836022257804871, 0.779045581817627, 0.8143451809883118]	general	0	0
1254	1254	921	wz	cy_652947031_2076370655.wav	D:\hc--document\all text\P8_medical\thesis_dataset\use_wav_raw\652947031\2076370655.wav	0	3	[1.2206830978393555, 0.6789239048957825, 0.6068198084831238, 1.171891689300537, 1.1311331987380981, 0.9026299715042114]	general	0	0
1255	1255	924	yl	cy_613989918_1869067439.wav	D:\hc--document\all text\P8_medical\thesis_dataset\use_wav_raw\613989918\1869067439.wav	0	5	[1.2368981838226318, 0.7033663392066956, 0.6112992167472839, 1.0864979028701782, 1.1969362497329712, 0.8883808255195618]	general	0	0
1256	1256	490	wz	cy_701576894_2886296734.wav	D:\hc--document\all text\P8_medical\thesis_dataset\use_wav_raw\701576894\2886296734.wav	0	3	[1.263414978981018, 0.574711263179779, 0.41840240359306335, 1.328412413597107, 1.4151866436004639, 0.8849406838417053]	rouhe	0	4
1257	1257	1029	jd	cy_722498843_3347259257.wav	D:\hc--document\all text\P8_medical\thesis_dataset\use_wav_raw\722498843\3347259257.wav	0	2	[1.2336039543151855, 0.6490429639816284, 0.5347675085067749, 1.10886549949646, 1.1350840330123901, 0.9359031915664673]	general	0	0
1258	1258	1517	yl	cy_711136555_3095281207.wav	D:\hc--document\all text\P8_medical\thesis_dataset\use_wav_raw\711136555\3095281207.wav	0	5	[1.1529313325881958, 0.9824485182762146, 0.8546328544616699, 0.8302204608917236, 0.6190427541732788, 0.9497314095497131]	general	0	0
1259	1259	1781	rouhe	cy_720083787_3292940257.wav	D:\hc--document\all text\P8_medical\thesis_dataset\use_wav_raw\720083787\3292940257.wav	0	4	[1.2495155334472656, 0.5775452852249146, 0.4729388952255249, 1.1532312631607056, 1.421567678451538, 0.8702000379562378]	rouhe	1	4
1260	1260	672	jd	cy_605962806_1826948153.wav	D:\hc--document\all text\P8_medical\thesis_dataset\use_wav_raw\605962806\1826948153.wav	0	2	[1.1136815547943115, 1.0011619329452515, 1.005622386932373, 0.9156565070152283, 0.6025542616844177, 0.8373680114746094]	general	0	0
1261	1261	361	yl	cy_709201170_3056683936.wav	D:\hc--document\all text\P8_medical\thesis_dataset\use_wav_raw\709201170\3056683936.wav	0	5	[1.2769486904144287, 0.7412175536155701, 0.7074540257453918, 1.0982404947280884, 0.9134471416473389, 0.9324086308479309]	general	0	0
1262	1262	573	rouhe	cy_711427006_3100769570.wav	D:\hc--document\all text\P8_medical\thesis_dataset\use_wav_raw\711427006\3100769570.wav	0	4	[1.142795443534851, 0.6039634346961975, 0.5496329665184021, 1.1549593210220337, 1.3906688690185547, 0.7278728485107422]	rouhe	1	4
1263	1263	1377	rouhe	cy_717442225_3232296003.wav	D:\hc--document\all text\P8_medical\thesis_dataset\use_wav_raw\717442225\3232296003.wav	0	4	[1.2843806743621826, 0.5325561761856079, 0.47484201192855835, 1.2464830875396729, 1.504953384399414, 0.8076562285423279]	rouhe	1	4
1264	1264	985	fn	cy_697586250_2797394066.wav	D:\hc--document\all text\P8_medical\thesis_dataset\use_wav_raw\697586250\2797394066.wav	0	1	[0.8369854688644409, 1.313935399055481, 1.1326580047607422, 0.30364790558815, 0.20331232249736786, 0.6758575439453125]	fn	1	1
1265	1265	551	yl	dx_89776229_29748117.wav	D:\hc--document\all text\P8_medical\thesis_dataset\use_wav_raw\89776229\29748117.wav	0	5	[1.261189341545105, 0.6350539922714233, 0.6266975998878479, 1.269694447517395, 1.1398634910583496, 0.7390286326408386]	wz	0	3
1266	1266	1629	jd	cy_680348569_2428394318.wav	D:\hc--document\all text\P8_medical\thesis_dataset\use_wav_raw\680348569\2428394318.wav	0	2	[1.265201210975647, 0.6695558428764343, 0.5790141224861145, 1.091906189918518, 1.157612681388855, 1.0002446174621582]	general	0	0
1267	1267	1347	rouhe	cy_717424125_3230769772.wav	D:\hc--document\all text\P8_medical\thesis_dataset\use_wav_raw\717424125\3230769772.wav	0	4	[1.0986498594284058, 0.4960140883922577, 0.39378178119659424, 1.3091343641281128, 1.5926693677902222, 0.6041005849838257]	rouhe	1	4
1268	1268	1269	jd	cy_680498847_2431769956.wav	D:\hc--document\all text\P8_medical\thesis_dataset\use_wav_raw\680498847\2431769956.wav	0	2	[0.9810962677001953, 1.143858551979065, 1.058210849761963, 0.5476562976837158, 0.5017679333686829, 0.8160062432289124]	fn	0	1
1269	1269	327	fn	dx_89983548_28624408.wav	D:\hc--document\all text\P8_medical\thesis_dataset\use_wav_raw\89983548\28624408.wav	0	1	[0.8766078948974609, 1.382353663444519, 1.2698254585266113, 0.3620704114437103, 0.23443695902824402, 0.5711038112640381]	fn	1	1
1270	1270	813	general	cy_703958914_2941481092.wav	D:\hc--document\all text\P8_medical\thesis_dataset\use_wav_raw\703958914\2941481092.wav	0	0	[1.297100305557251, 0.5758787989616394, 0.4771324098110199, 1.208044409751892, 1.3300104141235352, 0.8259164094924927]	rouhe	0	4
1271	1271	130	jd	dx_32322379_9599236.wav	D:\hc--document\all text\P8_medical\thesis_dataset\use_wav_raw\32322379\9599236.wav	0	2	[1.0094046592712402, 1.172023892402649, 1.1676890850067139, 0.6803818345069885, 0.4911656975746155, 0.7138152718544006]	fn	0	1
1272	1272	743	wz	cy_697975400_2807430946.wav	D:\hc--document\all text\P8_medical\thesis_dataset\use_wav_raw\697975400\2807430946.wav	0	3	[0.9892477989196777, 1.1531327962875366, 0.9011783599853516, 0.534950852394104, 0.4824678301811218, 0.80934077501297]	fn	0	1
1273	1273	1346	rouhe	cy_679294074_2404969368.wav	D:\hc--document\all text\P8_medical\thesis_dataset\use_wav_raw\679294074\2404969368.wav	0	4	[0.9452987909317017, 1.0346485376358032, 0.8381456732749939, 0.5625115036964417, 0.7351594567298889, 0.8741534352302551]	fn	0	1
1274	1274	1719	wz	dx_87076311_26505907.wav	D:\hc--document\all text\P8_medical\thesis_dataset\use_wav_raw\87076311\26505907.wav	0	3	[1.2845464944839478, 0.5936992168426514, 0.5747931599617004, 1.327448844909668, 1.2402030229568481, 0.7305091619491577]	wz	1	3
1275	1275	1671	fn	cy_159393055_216764174.wav	D:\hc--document\all text\P8_medical\thesis_dataset\use_wav_raw\159393055\216764174.wav	0	1	[1.0534597635269165, 1.0036920309066772, 1.0805913209915161, 0.7600274682044983, 0.6308026909828186, 0.7111104130744934]	jd	0	2
1276	1276	1736	wz	dx_92807395_32234271.wav	D:\hc--document\all text\P8_medical\thesis_dataset\use_wav_raw\92807395\32234271.wav	1	3	[1.1990960836410522, 0.6251628398895264, 0.5644822120666504, 1.3039178848266602, 1.2666587829589844, 0.6571340560913086]	wz	1	3
1277	1277	479	rouhe	cy_717159506_3224846722.wav	D:\hc--document\all text\P8_medical\thesis_dataset\use_wav_raw\717159506\3224846722.wav	1	4	[1.160285472869873, 0.8856346011161804, 0.943301796913147, 0.8112124800682068, 0.8047888875007629, 0.9063827395439148]	general	0	0
1278	1278	1657	rouhe	cy_716723857_3215984805.wav	D:\hc--document\all text\P8_medical\thesis_dataset\use_wav_raw\716723857\3215984805.wav	1	4	[1.2528234720230103, 0.474927693605423, 0.37828925251960754, 1.2438713312149048, 1.5791049003601074, 0.8292636275291443]	rouhe	1	4
1279	1279	1308	general	cy_717897481_3242510064.wav	D:\hc--document\all text\P8_medical\thesis_dataset\use_wav_raw\717897481\3242510064.wav	1	0	[1.2122489213943481, 0.8531048893928528, 0.7301846146583557, 0.8506208062171936, 0.9228302836418152, 1.0266518592834473]	general	1	0
1280	1280	438	jd	cy_219336173_362285231.wav	D:\hc--document\all text\P8_medical\thesis_dataset\use_wav_raw\219336173\362285231.wav	1	2	[1.1103981733322144, 0.9227054715156555, 1.0489050149917603, 0.8151614665985107, 0.6960302591323853, 0.7747331857681274]	general	0	0
1281	1281	1180	general	cy_683610675_2498906886.wav	D:\hc--document\all text\P8_medical\thesis_dataset\use_wav_raw\683610675\2498906886.wav	1	0	[1.2153059244155884, 0.6717793345451355, 0.5285183787345886, 1.1910725831985474, 1.207348346710205, 0.8828110098838806]	general	1	0
1282	1282	103	jd	cy_694860638_2739807140.wav	D:\hc--document\all text\P8_medical\thesis_dataset\use_wav_raw\694860638\2739807140.wav	1	2	[1.2678042650222778, 0.6802880764007568, 0.5848792195320129, 1.2040982246398926, 1.26793372631073, 0.942286491394043]	rouhe	0	4
1283	1283	632	fn	dx_91664292_31448578.wav	D:\hc--document\all text\P8_medical\thesis_dataset\use_wav_raw\91664292\31448578.wav	1	1	[0.9565773010253906, 1.1978881359100342, 1.1924664974212646, 0.5945671200752258, 0.3747463822364807, 0.7211315631866455]	fn	1	1
1284	1284	716	wz	cy_676483139_2344285508.wav	D:\hc--document\all text\P8_medical\thesis_dataset\use_wav_raw\676483139\2344285508.wav	1	3	[1.2493629455566406, 0.5514208674430847, 0.5482950210571289, 1.3406788110733032, 1.3090062141418457, 0.7242151498794556]	wz	1	3
1285	1285	1127	wz	cy_700637902_2865610430.wav	D:\hc--document\all text\P8_medical\thesis_dataset\use_wav_raw\700637902\2865610430.wav	1	3	[1.273954153060913, 0.7085559368133545, 0.6293001174926758, 1.1419330835342407, 1.010514736175537, 0.9185635447502136]	general	0	0
1286	1286	1620	wz	cy_694934664_2741387772.wav	D:\hc--document\all text\P8_medical\thesis_dataset\use_wav_raw\694934664\2741387772.wav	1	3	[1.2967612743377686, 0.6899270415306091, 0.6372552514076233, 1.1396756172180176, 0.9939152002334595, 0.9306674599647522]	general	0	0
1287	1287	239	general	cy_675168465_2317117152.wav	D:\hc--document\all text\P8_medical\thesis_dataset\use_wav_raw\675168465\2317117152.wav	1	0	[1.1919251680374146, 0.6884880661964417, 0.513152003288269, 1.1521289348602295, 1.3186838626861572, 0.8835473656654358]	rouhe	0	4
1288	1288	506	general	dx_92015742_30982248.wav	D:\hc--document\all text\P8_medical\thesis_dataset\use_wav_raw\92015742\30982248.wav	1	0	[0.7976163625717163, 1.3746851682662964, 1.2712440490722656, 0.3454856276512146, 0.2607811391353607, 0.6064616441726685]	fn	0	1
1289	1289	993	fn	dx_87471331_25517545.wav	D:\hc--document\all text\P8_medical\thesis_dataset\use_wav_raw\87471331\25517545.wav	1	1	[0.905880331993103, 1.3053765296936035, 1.2313768863677979, 0.4786587059497833, 0.3364332914352417, 0.679757833480835]	fn	1	1
1290	1290	1685	wz	cy_724193909_3387786077.wav	D:\hc--document\all text\P8_medical\thesis_dataset\use_wav_raw\724193909\3387786077.wav	1	3	[1.2704344987869263, 0.5438173413276672, 0.425457626581192, 1.3221662044525146, 1.4533380270004272, 0.7491046786308289]	rouhe	0	4
1291	1291	1586	rouhe	cy_724659991_3399195822.wav	D:\hc--document\all text\P8_medical\thesis_dataset\use_wav_raw\724659991\3399195822.wav	1	4	[1.2812122106552124, 0.5300021171569824, 0.49302417039871216, 1.1404801607131958, 1.3834476470947266, 0.8566186428070068]	rouhe	1	4
1292	1292	991	general	cy_714913372_3172061890.wav	D:\hc--document\all text\P8_medical\thesis_dataset\use_wav_raw\714913372\3172061890.wav	1	0	[1.2227765321731567, 0.7032657861709595, 0.5888069868087769, 1.0551644563674927, 1.167737603187561, 0.9866572618484497]	general	1	0
1293	1293	1030	fn	cy_667698226_2161364434.wav	D:\hc--document\all text\P8_medical\thesis_dataset\use_wav_raw\667698226\2161364434.wav	1	1	[1.1819134950637817, 0.8945972323417664, 0.812563419342041, 0.9492350816726685, 0.7683039307594299, 0.9556734561920166]	general	0	0
1294	1294	1673	wz	dx_46076054_11789250.wav	D:\hc--document\all text\P8_medical\thesis_dataset\use_wav_raw\46076054\11789250.wav	1	3	[1.2476227283477783, 0.7456116080284119, 0.7391802072525024, 1.1670933961868286, 0.916414201259613, 0.8230640888214111]	general	0	0
1295	1295	802	general	cy_716290101_3204045972.wav	D:\hc--document\all text\P8_medical\thesis_dataset\use_wav_raw\716290101\3204045972.wav	1	0	[0.9623274803161621, 1.1931700706481934, 0.9833295345306396, 0.614389955997467, 0.5660769939422607, 0.7287856936454773]	fn	0	1
1296	1296	523	rouhe	cy_718008103_3244890436.wav	D:\hc--document\all text\P8_medical\thesis_dataset\use_wav_raw\718008103\3244890436.wav	1	4	[1.1183189153671265, 0.8746098875999451, 0.7551087141036987, 0.944739818572998, 1.1210955381393433, 0.8295771479606628]	rouhe	1	4
1297	1297	866	general	dx_82522218_23533257.wav	D:\hc--document\all text\P8_medical\thesis_dataset\use_wav_raw\82522218\23533257.wav	1	0	[1.267084002494812, 0.6567615270614624, 0.675646960735321, 1.2269948720932007, 1.105814814567566, 0.8364319205284119]	general	1	0
1298	1298	1129	fn	cy_672497485_2260334802.wav	D:\hc--document\all text\P8_medical\thesis_dataset\use_wav_raw\672497485\2260334802.wav	1	1	[0.9157795906066895, 1.3603849411010742, 1.117939829826355, 0.41623881459236145, 0.3919278383255005, 0.7140685319900513]	fn	1	1
1299	1299	517	general	cy_704657870_2956462868.wav	D:\hc--document\all text\P8_medical\thesis_dataset\use_wav_raw\704657870\2956462868.wav	1	0	[0.8229072093963623, 1.3659145832061768, 1.1881791353225708, 0.2122286856174469, 0.21240673959255219, 0.7075802683830261]	fn	0	1
1300	1300	593	fn	cy_688092088_2596001892.wav	D:\hc--document\all text\P8_medical\thesis_dataset\use_wav_raw\688092088\2596001892.wav	1	1	[0.856554388999939, 1.2543373107910156, 1.021841049194336, 0.3868575692176819, 0.3049609661102295, 0.703905463218689]	fn	1	1
1301	1301	524	general	dx_90245307_28926002.wav	D:\hc--document\all text\P8_medical\thesis_dataset\use_wav_raw\90245307\28926002.wav	1	0	[0.8729566335678101, 1.3021717071533203, 1.1915075778961182, 0.4026471674442291, 0.27886050939559937, 0.6059550046920776]	fn	0	1
1302	1302	1552	rouhe	cy_719078580_3268830789.wav	D:\hc--document\all text\P8_medical\thesis_dataset\use_wav_raw\719078580\3268830789.wav	1	4	[1.274440050125122, 0.5545878410339355, 0.441377729177475, 1.241493821144104, 1.4262140989303589, 0.8758700489997864]	rouhe	1	4
1303	1303	218	general	cy_242099882_426431706.wav	D:\hc--document\all text\P8_medical\thesis_dataset\use_wav_raw\242099882\426431706.wav	1	0	[1.304121971130371, 0.5942407846450806, 0.5688521862030029, 1.2463855743408203, 1.2744859457015991, 0.8313091397285461]	general	1	0
1304	1304	1784	rouhe	cy_722804012_3354118802.wav	D:\hc--document\all text\P8_medical\thesis_dataset\use_wav_raw\722804012\3354118802.wav	1	4	[1.2656255960464478, 0.5334151983261108, 0.38855746388435364, 1.2423810958862305, 1.4832861423492432, 0.8774276971817017]	rouhe	1	4
1305	1305	1634	yl	cy_713856297_3148027145.wav	D:\hc--document\all text\P8_medical\thesis_dataset\use_wav_raw\713856297\3148027145.wav	1	5	[1.1250007152557373, 0.8678385019302368, 0.7010146975517273, 0.8825528025627136, 0.8398125171661377, 0.9739074110984802]	general	0	0
1306	1306	1149	yl	cy_606489599_1829629052.wav	D:\hc--document\all text\P8_medical\thesis_dataset\use_wav_raw\606489599\1829629052.wav	1	5	[1.2827497720718384, 0.521763265132904, 0.4431535601615906, 1.2259926795959473, 1.345566749572754, 0.9103608131408691]	rouhe	0	4
1307	1307	1116	general	dx_90158619_29012968.wav	D:\hc--document\all text\P8_medical\thesis_dataset\use_wav_raw\90158619\29012968.wav	1	0	[1.254438042640686, 0.5560019612312317, 0.5964117646217346, 1.3169032335281372, 1.245033621788025, 0.7246044874191284]	wz	0	3
1308	1308	1625	rouhe	cy_715012022_3174602225.wav	D:\hc--document\all text\P8_medical\thesis_dataset\use_wav_raw\715012022\3174602225.wav	1	4	[1.0068539381027222, 0.5818508267402649, 0.4707936942577362, 1.1992624998092651, 1.5637539625167847, 0.7094672322273254]	rouhe	1	4
1309	1309	203	rouhe	cy_588237586_1735783922.wav	D:\hc--document\all text\P8_medical\thesis_dataset\use_wav_raw\588237586\1735783922.wav	1	4	[1.2382124662399292, 0.6564418077468872, 0.6158286929130554, 1.025826334953308, 1.134082317352295, 0.9307015538215637]	general	0	0
1310	1310	908	yl	dx_60538547_16513771.wav	D:\hc--document\all text\P8_medical\thesis_dataset\use_wav_raw\60538547\16513771.wav	1	5	[0.8380299806594849, 1.3423004150390625, 1.2214000225067139, 0.3197292983531952, 0.21279820799827576, 0.5824126601219177]	fn	0	1
1311	1311	597	wz	cy_720957312_3313242747.wav	D:\hc--document\all text\P8_medical\thesis_dataset\use_wav_raw\720957312\3313242747.wav	1	3	[1.3020857572555542, 0.634113609790802, 0.5327878594398499, 1.1651732921600342, 1.3197556734085083, 0.8759805560112]	rouhe	0	4
1312	1312	660	yl	dx_82039250_31352922.wav	D:\hc--document\all text\P8_medical\thesis_dataset\use_wav_raw\82039250\31352922.wav	1	5	[1.1932398080825806, 0.7101252675056458, 0.7375236749649048, 1.1617259979248047, 0.9261477589607239, 0.8293647766113281]	general	0	0
1313	1313	1138	rouhe	cy_713943113_3150077253.wav	D:\hc--document\all text\P8_medical\thesis_dataset\use_wav_raw\713943113\3150077253.wav	1	4	[1.1054811477661133, 0.46330496668815613, 0.4290210008621216, 1.2563947439193726, 1.4852079153060913, 0.6679973602294922]	rouhe	1	4
1314	1314	674	jd	cy_599786848_1795185098.wav	D:\hc--document\all text\P8_medical\thesis_dataset\use_wav_raw\599786848\1795185098.wav	1	2	[0.8251506090164185, 1.2234424352645874, 1.2204055786132812, 0.3553522527217865, 0.28269606828689575, 0.6320204734802246]	fn	0	1
1315	1315	1399	jd	cy_667977705_2167128588.wav	D:\hc--document\all text\P8_medical\thesis_dataset\use_wav_raw\667977705\2167128588.wav	1	2	[0.8737287521362305, 1.2973312139511108, 1.2467527389526367, 0.39236411452293396, 0.3099004030227661, 0.6364672780036926]	fn	0	1
1316	1316	528	jd	cy_704968172_2964806524.wav	D:\hc--document\all text\P8_medical\thesis_dataset\use_wav_raw\704968172\2964806524.wav	1	2	[0.7813615798950195, 1.3434875011444092, 1.004839301109314, 0.21632646024227142, 0.32113173604011536, 0.7531728744506836]	fn	0	1
1317	1317	1317	wz	cy_557552912_1574301896.wav	D:\hc--document\all text\P8_medical\thesis_dataset\use_wav_raw\557552912\1574301896.wav	1	3	[1.2403966188430786, 0.7579744458198547, 0.7866853475570679, 1.0861060619354248, 0.9055245518684387, 0.8806368708610535]	general	0	0
1318	1318	242	general	cy_647997321_2049727487.wav	D:\hc--document\all text\P8_medical\thesis_dataset\use_wav_raw\647997321\2049727487.wav	1	0	[1.1310210227966309, 0.851383626461029, 0.757400631904602, 0.9170582294464111, 0.8761342763900757, 0.9133161902427673]	general	1	0
1319	1319	1457	general	cy_434060454_1060987899.wav	D:\hc--document\all text\P8_medical\thesis_dataset\use_wav_raw\434060454\1060987899.wav	1	0	[0.9103118181228638, 1.2272257804870605, 1.0915411710739136, 0.48566436767578125, 0.47948724031448364, 0.798375129699707]	fn	0	1
1320	1320	1588	jd	cy_670033146_2209152762.wav	D:\hc--document\all text\P8_medical\thesis_dataset\use_wav_raw\670033146\2209152762.wav	1	2	[0.9904742240905762, 1.2027347087860107, 1.0271681547164917, 0.5228146314620972, 0.5126639604568481, 0.8257651329040527]	fn	0	1
1321	1321	183	wz	cy_720035514_3291136485.wav	D:\hc--document\all text\P8_medical\thesis_dataset\use_wav_raw\720035514\3291136485.wav	1	3	[1.295731782913208, 0.4977860152721405, 0.45481792092323303, 1.1837905645370483, 1.493817687034607, 0.8258267045021057]	rouhe	0	4
1322	1322	198	jd	cy_719388503_3275955903.wav	D:\hc--document\all text\P8_medical\thesis_dataset\use_wav_raw\719388503\3275955903.wav	1	2	[1.0901634693145752, 0.45130762457847595, 0.3963417112827301, 1.296980619430542, 1.5642913579940796, 0.6457868814468384]	rouhe	0	4
1323	1323	1026	jd	cy_716480374_3209503496.wav	D:\hc--document\all text\P8_medical\thesis_dataset\use_wav_raw\716480374\3209503496.wav	1	2	[0.886724591255188, 1.3452810049057007, 1.1270655393600464, 0.29725515842437744, 0.18318815529346466, 0.6858705878257751]	fn	0	1
1324	1324	1214	yl	cy_715595705_3188016152.wav	D:\hc--document\all text\P8_medical\thesis_dataset\use_wav_raw\715595705\3188016152.wav	1	5	[0.9723464250564575, 1.201663613319397, 1.0448607206344604, 0.6516543626785278, 0.5446318984031677, 0.8285066485404968]	fn	0	1
1325	1325	873	jd	cy_594417937_1767967295.wav	D:\hc--document\all text\P8_medical\thesis_dataset\use_wav_raw\594417937\1767967295.wav	1	2	[0.9786938428878784, 1.190134882926941, 1.206025242805481, 0.6753175854682922, 0.4974776804447174, 0.711475670337677]	jd	1	2
1326	1326	776	yl	cy_648518074_2052456785.wav	D:\hc--document\all text\P8_medical\thesis_dataset\use_wav_raw\648518074\2052456785.wav	1	5	[1.2311902046203613, 0.6565276384353638, 0.6361123323440552, 1.2395459413528442, 1.077231764793396, 0.7963398098945618]	wz	0	3
1327	1327	1464	wz	cy_69003904_43562396.wav	D:\hc--document\all text\P8_medical\thesis_dataset\use_wav_raw\69003904\43562396.wav	1	3	[1.2822387218475342, 0.6187253594398499, 0.6191048622131348, 1.291870355606079, 1.1749264001846313, 0.7129881381988525]	wz	1	3
1328	1328	920	jd	dx_90256404_28998971.wav	D:\hc--document\all text\P8_medical\thesis_dataset\use_wav_raw\90256404\28998971.wav	1	2	[1.1100364923477173, 0.9841893911361694, 0.9667521715164185, 0.8464481234550476, 0.49821263551712036, 0.7918639183044434]	general	0	0
1329	1329	1434	general	cy_722510242_3348204196.wav	D:\hc--document\all text\P8_medical\thesis_dataset\use_wav_raw\722510242\3348204196.wav	1	0	[1.1001712083816528, 1.0620731115341187, 0.9597023129463196, 0.7210438847541809, 0.6949724555015564, 0.8268159031867981]	general	1	0
1330	1330	250	yl	cy_722292984_3342767144.wav	D:\hc--document\all text\P8_medical\thesis_dataset\use_wav_raw\722292984\3342767144.wav	1	5	[1.1462613344192505, 0.8762423992156982, 0.6889094114303589, 0.8501783609390259, 0.9231566190719604, 0.9879816174507141]	general	0	0
1331	1331	761	jd	dx_81769691_27378930.wav	D:\hc--document\all text\P8_medical\thesis_dataset\use_wav_raw\81769691\27378930.wav	1	2	[0.8846694231033325, 1.2844692468643188, 1.2405571937561035, 0.47224780917167664, 0.3765331208705902, 0.6549108624458313]	fn	0	1
1332	1332	1503	fn	dx_91905079_30760076.wav	D:\hc--document\all text\P8_medical\thesis_dataset\use_wav_raw\91905079\30760076.wav	1	1	[1.1152335405349731, 1.0612454414367676, 1.0467156171798706, 0.8422987461090088, 0.5641885995864868, 0.7795282602310181]	general	0	0
1333	1333	846	yl	cy_718697223_3260113846.wav	D:\hc--document\all text\P8_medical\thesis_dataset\use_wav_raw\718697223\3260113846.wav	1	5	[1.2273749113082886, 0.649590253829956, 0.4628220200538635, 1.2049659490585327, 1.2650086879730225, 0.9434080719947815]	rouhe	0	4
1334	1334	1577	general	cy_564858557_1610621216.wav	D:\hc--document\all text\P8_medical\thesis_dataset\use_wav_raw\564858557\1610621216.wav	1	0	[1.2418749332427979, 0.6988576650619507, 0.75359046459198, 1.1796610355377197, 1.0616645812988281, 0.8352465033531189]	general	1	0
1335	1335	338	jd	cy_722713089_3351992259.wav	D:\hc--document\all text\P8_medical\thesis_dataset\use_wav_raw\722713089\3351992259.wav	1	2	[0.8352031707763672, 1.3499913215637207, 1.1441383361816406, 0.2611464560031891, 0.18119430541992188, 0.6860479116439819]	fn	0	1
1336	1336	1402	general	cy_678179799_2380828016.wav	D:\hc--document\all text\P8_medical\thesis_dataset\use_wav_raw\678179799\2380828016.wav	1	0	[1.249923825263977, 0.7583647966384888, 0.6785127520561218, 1.0854265689849854, 1.0250118970870972, 0.9305167198181152]	general	1	0
1337	1337	555	jd	cy_682307032_2470238912.wav	D:\hc--document\all text\P8_medical\thesis_dataset\use_wav_raw\682307032\2470238912.wav	1	2	[0.8970212936401367, 1.314038872718811, 1.1236145496368408, 0.47494325041770935, 0.39223214983940125, 0.7711455821990967]	fn	0	1
1338	1338	831	jd	cy_709601718_3064704754.wav	D:\hc--document\all text\P8_medical\thesis_dataset\use_wav_raw\709601718\3064704754.wav	1	2	[0.899797797203064, 1.1450320482254028, 1.1100791692733765, 0.3801560401916504, 0.21469742059707642, 0.7577659487724304]	fn	0	1
1339	1339	562	jd	dx_84403808_24246236.wav	D:\hc--document\all text\P8_medical\thesis_dataset\use_wav_raw\84403808\24246236.wav	1	2	[1.2687026262283325, 0.5166379809379578, 0.5190406441688538, 1.409928798675537, 1.2723630666732788, 0.6439005136489868]	wz	0	3
1340	1340	1375	wz	dx_91818253_30936582.wav	D:\hc--document\all text\P8_medical\thesis_dataset\use_wav_raw\91818253\30936582.wav	1	3	[1.286527156829834, 0.5526153445243835, 0.5932881236076355, 1.3538312911987305, 1.2585948705673218, 0.6785063147544861]	wz	1	3
1341	1341	1329	rouhe	cy_716447830_3208543986.wav	D:\hc--document\all text\P8_medical\thesis_dataset\use_wav_raw\716447830\3208543986.wav	1	4	[1.2843167781829834, 0.5469820499420166, 0.4874509572982788, 1.2300609350204468, 1.395676851272583, 0.8151075839996338]	rouhe	1	4
1342	1342	213	wz	dx_77009183_21808496.wav	D:\hc--document\all text\P8_medical\thesis_dataset\use_wav_raw\77009183\21808496.wav	1	3	[1.176638126373291, 0.798558235168457, 0.8100138902664185, 1.0113999843597412, 0.7139375805854797, 0.7821413278579712]	general	0	0
1343	1343	303	rouhe	cy_717020988_3222592990.wav	D:\hc--document\all text\P8_medical\thesis_dataset\use_wav_raw\717020988\3222592990.wav	1	4	[1.1140480041503906, 0.5028808116912842, 0.47193050384521484, 1.2284044027328491, 1.5547513961791992, 0.6430753469467163]	rouhe	1	4
1344	1344	1368	yl	cy_722151379_3339705953.wav	D:\hc--document\all text\P8_medical\thesis_dataset\use_wav_raw\722151379\3339705953.wav	1	5	[1.1405301094055176, 0.9264122843742371, 0.7938399910926819, 0.8228327035903931, 0.708997368812561, 0.8938333988189697]	general	0	0
1345	1345	1560	fn	dx_64648160_17836079.wav	D:\hc--document\all text\P8_medical\thesis_dataset\use_wav_raw\64648160\17836079.wav	1	1	[0.8186681270599365, 1.381347894668579, 1.222890019416809, 0.3878447413444519, 0.2292696237564087, 0.5252901315689087]	fn	1	1
1346	1346	405	yl	cy_696206040_2768926612.wav	D:\hc--document\all text\P8_medical\thesis_dataset\use_wav_raw\696206040\2768926612.wav	1	5	[0.815838098526001, 1.2601853609085083, 1.0099091529846191, 0.3666854798793793, 0.515364944934845, 0.8429524898529053]	fn	0	1
1347	1347	825	rouhe	cy_446890764_1107486570.wav	D:\hc--document\all text\P8_medical\thesis_dataset\use_wav_raw\446890764\1107486570.wav	1	4	[1.290071964263916, 0.5274954438209534, 0.5150541067123413, 1.2317426204681396, 1.448330044746399, 0.8206014037132263]	rouhe	1	4
1348	1348	1645	jd	cy_692063856_2680644492.wav	D:\hc--document\all text\P8_medical\thesis_dataset\use_wav_raw\692063856\2680644492.wav	1	2	[0.902603268623352, 1.2638165950775146, 1.1160565614700317, 0.33234116435050964, 0.23679809272289276, 0.7296007871627808]	fn	0	1
1349	1349	893	wz	dx_91774524_30694142.wav	D:\hc--document\all text\P8_medical\thesis_dataset\use_wav_raw\91774524\30694142.wav	1	3	[1.217164397239685, 0.754240095615387, 0.7724471092224121, 1.17097008228302, 0.8853145241737366, 0.779833197593689]	general	0	0
1350	1350	1660	jd	dx_50334501_13055687.wav	D:\hc--document\all text\P8_medical\thesis_dataset\use_wav_raw\50334501\13055687.wav	1	2	[1.1719770431518555, 0.8371865153312683, 0.9122614860534668, 0.9505303502082825, 0.7236130833625793, 0.8146283030509949]	general	0	0
1351	1351	1697	rouhe	cy_707036072_3012567004.wav	D:\hc--document\all text\P8_medical\thesis_dataset\use_wav_raw\707036072\3012567004.wav	1	4	[1.1449813842773438, 0.47408822178840637, 0.40923818945884705, 1.262914776802063, 1.6040568351745605, 0.6417950391769409]	rouhe	1	4
1352	1352	139	rouhe	cy_714743441_3168669978.wav	D:\hc--document\all text\P8_medical\thesis_dataset\use_wav_raw\714743441\3168669978.wav	1	4	[1.2762855291366577, 0.48597055673599243, 0.38568946719169617, 1.3290579319000244, 1.4383243322372437, 0.7409491539001465]	rouhe	1	4
1353	1353	1641	fn	cy_163639347_227326064.wav	D:\hc--document\all text\P8_medical\thesis_dataset\use_wav_raw\163639347\227326064.wav	1	1	[0.8802189826965332, 1.2452328205108643, 1.199035406112671, 0.4741508364677429, 0.3065665066242218, 0.6046228408813477]	fn	1	1
1354	1354	1627	jd	cy_569308789_1633912502.wav	D:\hc--document\all text\P8_medical\thesis_dataset\use_wav_raw\569308789\1633912502.wav	1	2	[0.7942266464233398, 1.3177783489227295, 1.0992202758789062, 0.19699034094810486, 0.35378551483154297, 0.7438077926635742]	fn	0	1
1355	1355	841	general	cy_647500014_2047069913.wav	D:\hc--document\all text\P8_medical\thesis_dataset\use_wav_raw\647500014\2047069913.wav	1	0	[1.191167950630188, 0.6704133152961731, 0.6451951861381531, 1.2142137289047241, 1.1910245418548584, 0.8044629693031311]	wz	0	3
1356	1356	234	yl	cy_720723607_3306625791.wav	D:\hc--document\all text\P8_medical\thesis_dataset\use_wav_raw\720723607\3306625791.wav	1	5	[0.9123868942260742, 1.175338625907898, 0.9225234389305115, 0.5023842453956604, 0.5817736983299255, 0.8498863577842712]	fn	0	1
1357	1357	326	jd	cy_672973508_2270324968.wav	D:\hc--document\all text\P8_medical\thesis_dataset\use_wav_raw\672973508\2270324968.wav	1	2	[0.9279885292053223, 1.2578710317611694, 1.033592939376831, 0.4729880690574646, 0.44684311747550964, 0.7270565629005432]	fn	0	1
1358	1358	1729	general	dx_79419293_25942546.wav	D:\hc--document\all text\P8_medical\thesis_dataset\use_wav_raw\79419293\25942546.wav	1	0	[0.8940211534500122, 1.290124535560608, 1.2337685823440552, 0.47056254744529724, 0.33276888728141785, 0.6391475796699524]	fn	0	1
1359	1359	1734	fn	cy_30992_141821.wav	D:\hc--document\all text\P8_medical\thesis_dataset\use_wav_raw\30992\141821.wav	1	1	[0.9158930778503418, 1.366776704788208, 1.1837546825408936, 0.35871580243110657, 0.35537686944007874, 0.727544367313385]	fn	1	1
1360	1360	884	rouhe	cy_720105377_3292621716.wav	D:\hc--document\all text\P8_medical\thesis_dataset\use_wav_raw\720105377\3292621716.wav	1	4	[1.293960690498352, 0.5224399566650391, 0.39394059777259827, 1.2968868017196655, 1.4318069219589233, 0.7996111512184143]	rouhe	1	4
1361	1361	160	general	dx_89723551_29465132.wav	D:\hc--document\all text\P8_medical\thesis_dataset\use_wav_raw\89723551\29465132.wav	1	0	[0.8754867315292358, 1.3919621706008911, 1.25782310962677, 0.37467193603515625, 0.2242937684059143, 0.544512927532196]	fn	0	1
1362	1362	348	wz	dx_43006010_10921197.wav	D:\hc--document\all text\P8_medical\thesis_dataset\use_wav_raw\43006010\10921197.wav	1	3	[1.2230396270751953, 0.6013650298118591, 0.6035184264183044, 1.2716879844665527, 1.1883829832077026, 0.7865182757377625]	wz	1	3
1363	1363	535	wz	dx_55767971_14948711.wav	D:\hc--document\all text\P8_medical\thesis_dataset\use_wav_raw\55767971\14948711.wav	1	3	[1.2638461589813232, 0.5466866493225098, 0.5618595480918884, 1.3592714071273804, 1.2756973505020142, 0.712817370891571]	wz	1	3
1364	1364	1025	rouhe	cy_720260206_3296971719.wav	D:\hc--document\all text\P8_medical\thesis_dataset\use_wav_raw\720260206\3296971719.wav	1	4	[1.1134949922561646, 0.4155617654323578, 0.36354324221611023, 1.2861777544021606, 1.650576114654541, 0.6132835149765015]	rouhe	1	4
1365	1365	1218	yl	cy_670119899_2210908648.wav	D:\hc--document\all text\P8_medical\thesis_dataset\use_wav_raw\670119899\2210908648.wav	1	5	[1.2325154542922974, 0.7721168398857117, 0.6457738876342773, 1.0960829257965088, 1.097019076347351, 0.9364321827888489]	general	0	0
1366	1366	882	general	cy_633633822_1974624710.wav	D:\hc--document\all text\P8_medical\thesis_dataset\use_wav_raw\633633822\1974624710.wav	1	0	[1.2699087858200073, 0.589523196220398, 0.502720832824707, 1.2387895584106445, 1.3428317308425903, 0.8480793237686157]	rouhe	0	4
1367	1367	478	wz	cy_717900576_3241438103.wav	D:\hc--document\all text\P8_medical\thesis_dataset\use_wav_raw\717900576\3241438103.wav	1	3	[1.0265578031539917, 1.0545068979263306, 0.8525041937828064, 0.5377615690231323, 0.6156086325645447, 0.9059273600578308]	fn	0	1
1368	1368	146	wz	cy_718963486_3266447463.wav	D:\hc--document\all text\P8_medical\thesis_dataset\use_wav_raw\718963486\3266447463.wav	1	3	[1.2701202630996704, 0.8208603262901306, 0.7766725420951843, 1.0079305171966553, 0.8237818479537964, 0.9239636659622192]	general	0	0
1369	1369	1783	yl	cy_705923054_2987238172.wav	D:\hc--document\all text\P8_medical\thesis_dataset\use_wav_raw\705923054\2987238172.wav	1	5	[1.0906575918197632, 0.9414313435554504, 0.7175496816635132, 0.6652352809906006, 0.6398849487304688, 0.9558954238891602]	general	0	0
1370	1370	847	rouhe	cy_712001245_3111736680.wav	D:\hc--document\all text\P8_medical\thesis_dataset\use_wav_raw\712001245\3111736680.wav	1	4	[1.286679983139038, 0.5059680938720703, 0.45726072788238525, 1.2080090045928955, 1.499558448791504, 0.7705077528953552]	rouhe	1	4
1371	1371	1447	general	cy_677565194_2367502452.wav	D:\hc--document\all text\P8_medical\thesis_dataset\use_wav_raw\677565194\2367502452.wav	1	0	[1.2878178358078003, 0.6292707324028015, 0.48896294832229614, 1.2349867820739746, 1.2638280391693115, 0.8669805526733398]	general	1	0
1372	1372	1623	general	cy_682483609_2474176866.wav	D:\hc--document\all text\P8_medical\thesis_dataset\use_wav_raw\682483609\2474176866.wav	1	0	[0.9112807512283325, 1.2495572566986084, 1.1096932888031006, 0.471287339925766, 0.39640340209007263, 0.7934134006500244]	fn	0	1
1373	1373	572	general	cy_711236274_3097102988.wav	D:\hc--document\all text\P8_medical\thesis_dataset\use_wav_raw\711236274\3097102988.wav	1	0	[1.0120126008987427, 1.0860201120376587, 1.0317411422729492, 0.6373116374015808, 0.4640718400478363, 0.8944312930107117]	fn	0	1
1374	1374	1459	rouhe	cy_722964597_3359103854.wav	D:\hc--document\all text\P8_medical\thesis_dataset\use_wav_raw\722964597\3359103854.wav	1	4	[1.2725422382354736, 0.5377223491668701, 0.5390658974647522, 1.1732591390609741, 1.3464241027832031, 0.8970316052436829]	rouhe	1	4
1375	1375	104	jd	cy_719003509_3267823529.wav	D:\hc--document\all text\P8_medical\thesis_dataset\use_wav_raw\719003509\3267823529.wav	1	2	[1.0700289011001587, 0.5542391538619995, 0.43248802423477173, 1.2482872009277344, 1.5349971055984497, 0.6626232266426086]	rouhe	0	4
1376	1376	934	fn	cy_705050160_2965956240.wav	D:\hc--document\all text\P8_medical\thesis_dataset\use_wav_raw\705050160\2965956240.wav	1	1	[0.9153119325637817, 1.2106143236160278, 1.2297791242599487, 0.442367285490036, 0.24733032286167145, 0.5856282711029053]	jd	0	2
1377	1377	1168	general	dx_49535778_13041666.wav	D:\hc--document\all text\P8_medical\thesis_dataset\use_wav_raw\49535778\13041666.wav	1	0	[1.2675193548202515, 0.6260250210762024, 0.6135292649269104, 1.2871167659759521, 1.2409114837646484, 0.7694523334503174]	wz	0	3
1378	1378	1280	general	cy_712712336_3124847576.wav	D:\hc--document\all text\P8_medical\thesis_dataset\use_wav_raw\712712336\3124847576.wav	1	0	[1.1066317558288574, 0.9505850672721863, 0.8163705468177795, 0.8041775226593018, 0.6537271738052368, 0.9108176231384277]	general	1	0
1379	1379	89	wz	dx_89414710_27835794.wav	D:\hc--document\all text\P8_medical\thesis_dataset\use_wav_raw\89414710\27835794.wav	1	3	[1.2699196338653564, 0.5571560263633728, 0.5045820474624634, 1.394754409790039, 1.3309926986694336, 0.657211422920227]	wz	1	3
1380	1380	1406	wz	cy_681720467_2458009632.wav	D:\hc--document\all text\P8_medical\thesis_dataset\use_wav_raw\681720467\2458009632.wav	1	3	[1.3108831644058228, 0.6713727712631226, 0.5914735794067383, 1.134324073791504, 1.2532024383544922, 0.8609033226966858]	general	0	0
1381	1381	978	fn	dx_91156065_30359631.wav	D:\hc--document\all text\P8_medical\thesis_dataset\use_wav_raw\91156065\30359631.wav	1	1	[1.1572507619857788, 0.8285804986953735, 0.8087876439094543, 1.0771785974502563, 0.8126025795936584, 0.854240894317627]	general	0	0
1382	1382	1333	fn	cy_562866280_1600313357.wav	D:\hc--document\all text\P8_medical\thesis_dataset\use_wav_raw\562866280\1600313357.wav	1	1	[0.8205803632736206, 1.2600600719451904, 0.9914184808731079, 0.3045427203178406, 0.3897411823272705, 0.790105402469635]	fn	1	1
1383	1383	685	wz	dx_90518131_29445356.wav	D:\hc--document\all text\P8_medical\thesis_dataset\use_wav_raw\90518131\29445356.wav	1	3	[1.2898809909820557, 0.5577949285507202, 0.6612237691879272, 1.2558636665344238, 1.120162844657898, 0.7588030099868774]	general	0	0
1384	1384	1760	fn	dx_89804739_28371424.wav	D:\hc--document\all text\P8_medical\thesis_dataset\use_wav_raw\89804739\28371424.wav	1	1	[0.845901370048523, 1.321413278579712, 1.2148362398147583, 0.40635332465171814, 0.26577770709991455, 0.6095249056816101]	fn	1	1
1385	1385	1136	rouhe	cy_723024046_3359772075.wav	D:\hc--document\all text\P8_medical\thesis_dataset\use_wav_raw\723024046\3359772075.wav	1	4	[0.9105491638183594, 0.933351457118988, 0.8951430916786194, 0.7636638879776001, 0.961894690990448, 0.754975438117981]	rouhe	1	4
1386	1386	1225	wz	dx_67735691_18913697.wav	D:\hc--document\all text\P8_medical\thesis_dataset\use_wav_raw\67735691\18913697.wav	1	3	[1.3162999153137207, 0.5750298500061035, 0.5946425795555115, 1.2996792793273926, 1.1969654560089111, 0.7111800312995911]	general	0	0
1387	1387	169	rouhe	cy_716651360_3213143126.wav	D:\hc--document\all text\P8_medical\thesis_dataset\use_wav_raw\716651360\3213143126.wav	1	4	[1.2114249467849731, 0.8616216778755188, 0.7209553718566895, 1.0242589712142944, 0.9811729788780212, 0.9574468731880188]	general	0	0
1388	1388	1324	fn	cy_693879506_2719295064.wav	D:\hc--document\all text\P8_medical\thesis_dataset\use_wav_raw\693879506\2719295064.wav	1	1	[0.9093919992446899, 1.196353554725647, 0.9226250052452087, 0.4518224895000458, 0.3738071322441101, 0.7805128693580627]	fn	1	1
1389	1389	1533	yl	dx_87863628_25900903.wav	D:\hc--document\all text\P8_medical\thesis_dataset\use_wav_raw\87863628\25900903.wav	1	5	[1.2113038301467896, 0.8305806517601013, 0.8362628817558289, 1.0873914957046509, 0.8245516419410706, 0.8283721804618835]	general	0	0
1390	1390	319	yl	dx_91500410_30566420.wav	D:\hc--document\all text\P8_medical\thesis_dataset\use_wav_raw\91500410\30566420.wav	1	5	[1.1648528575897217, 0.7179605960845947, 0.7085928320884705, 1.1533352136611938, 1.0411055088043213, 0.818271815776825]	general	0	0
1391	1391	1217	yl	cy_715253772_3180389878.wav	D:\hc--document\all text\P8_medical\thesis_dataset\use_wav_raw\715253772\3180389878.wav	1	5	[1.0811336040496826, 1.0301638841629028, 0.9640618562698364, 0.7402986288070679, 0.782958984375, 0.8700870871543884]	general	0	0
1392	1392	1490	general	dx_90869923_30249707.wav	D:\hc--document\all text\P8_medical\thesis_dataset\use_wav_raw\90869923\30249707.wav	1	0	[1.1458829641342163, 0.8209696412086487, 0.872076153755188, 0.9943206906318665, 0.7453627586364746, 0.8072897791862488]	general	1	0
1393	1393	915	rouhe	cy_669106704_2190035730.wav	D:\hc--document\all text\P8_medical\thesis_dataset\use_wav_raw\669106704\2190035730.wav	1	4	[0.8957544565200806, 1.258660912513733, 1.0807132720947266, 0.4502941966056824, 0.47526538372039795, 0.7839027643203735]	fn	0	1
1394	1394	115	rouhe	cy_644598551_2032139762.wav	D:\hc--document\all text\P8_medical\thesis_dataset\use_wav_raw\644598551\2032139762.wav	1	4	[1.273499846458435, 0.6706715822219849, 0.5977702736854553, 1.1747885942459106, 1.0625951290130615, 0.9228795170783997]	general	0	0
1395	1395	1762	fn	cy_706387562_2998151560.wav	D:\hc--document\all text\P8_medical\thesis_dataset\use_wav_raw\706387562\2998151560.wav	1	1	[0.8614242076873779, 1.1394559144973755, 1.2449638843536377, 0.30762094259262085, 0.09059418737888336, 0.648446261882782]	jd	0	2
1396	1396	370	rouhe	dx_72561152_20344828.wav	D:\hc--document\all text\P8_medical\thesis_dataset\use_wav_raw\72561152\20344828.wav	1	4	[1.1910030841827393, 0.8076710104942322, 0.8614975214004517, 0.9396715760231018, 0.7555062174797058, 0.7720355987548828]	general	0	0
1397	1397	1701	jd	cy_674681786_2306691020.wav	D:\hc--document\all text\P8_medical\thesis_dataset\use_wav_raw\674681786\2306691020.wav	1	2	[0.8672171831130981, 1.2785438299179077, 1.2565630674362183, 0.4420449435710907, 0.3233630359172821, 0.6355584263801575]	fn	0	1
1398	1398	1255	yl	cy_679708921_2414276356.wav	D:\hc--document\all text\P8_medical\thesis_dataset\use_wav_raw\679708921\2414276356.wav	1	5	[1.0410559177398682, 1.1514437198638916, 1.0136351585388184, 0.6237733960151672, 0.5603727698326111, 0.8422369360923767]	fn	0	1
1399	1399	795	yl	cy_700192282_2855746442.wav	D:\hc--document\all text\P8_medical\thesis_dataset\use_wav_raw\700192282\2855746442.wav	1	5	[0.8552756309509277, 1.0014368295669556, 0.958367645740509, 0.7105069756507874, 0.8791181445121765, 0.7878099083900452]	fn	0	1
1400	1400	642	yl	dx_88040841_26507721.wav	D:\hc--document\all text\P8_medical\thesis_dataset\use_wav_raw\88040841\26507721.wav	1	5	[0.833645224571228, 1.3535631895065308, 1.2468032836914062, 0.4045095145702362, 0.23605170845985413, 0.5357990264892578]	fn	0	1
1401	1401	575	jd	cy_689266892_2621478714.wav	D:\hc--document\all text\P8_medical\thesis_dataset\use_wav_raw\689266892\2621478714.wav	1	2	[1.128732442855835, 0.5443456172943115, 0.4996899366378784, 1.2107771635055542, 1.3771288394927979, 0.7101988196372986]	rouhe	0	4
1402	1402	1111	wz	dx_92635177_32452694.wav	D:\hc--document\all text\P8_medical\thesis_dataset\use_wav_raw\92635177\32452694.wav	1	3	[1.2296597957611084, 0.6750824451446533, 0.7158359885215759, 1.1638835668563843, 1.0608420372009277, 0.892221987247467]	general	0	0
1403	1403	1004	rouhe	cy_710868520_3090125536.wav	D:\hc--document\all text\P8_medical\thesis_dataset\use_wav_raw\710868520\3090125536.wav	1	4	[1.3473001718521118, 0.526961088180542, 0.4617614448070526, 1.2850139141082764, 1.3696421384811401, 0.7981502413749695]	rouhe	1	4
1404	1404	123	general	cy_717346427_3229454724.wav	D:\hc--document\all text\P8_medical\thesis_dataset\use_wav_raw\717346427\3229454724.wav	1	0	[1.2533252239227295, 0.5845497846603394, 0.44180628657341003, 1.2355211973190308, 1.3994075059890747, 0.8487746119499207]	rouhe	0	4
1405	1405	489	rouhe	cy_724436532_3394361691.wav	D:\hc--document\all text\P8_medical\thesis_dataset\use_wav_raw\724436532\3394361691.wav	1	4	[1.24575674533844, 0.547785222530365, 0.4322691261768341, 1.2516180276870728, 1.4357950687408447, 0.8320431709289551]	rouhe	1	4
1406	1406	459	yl	cy_720633376_3304763729.wav	D:\hc--document\all text\P8_medical\thesis_dataset\use_wav_raw\720633376\3304763729.wav	1	5	[1.1304712295532227, 0.8175953030586243, 0.6637703776359558, 0.8559643626213074, 0.8692692518234253, 0.9514290690422058]	general	0	0
1407	1407	1692	jd	dx_88132218_27930943.wav	D:\hc--document\all text\P8_medical\thesis_dataset\use_wav_raw\88132218\27930943.wav	1	2	[1.0005944967269897, 1.208083987236023, 1.118868112564087, 0.5897992253303528, 0.3458786606788635, 0.643973708152771]	fn	0	1
1408	1408	1137	wz	dx_67464997_18854935.wav	D:\hc--document\all text\P8_medical\thesis_dataset\use_wav_raw\67464997\18854935.wav	1	3	[1.2585077285766602, 0.517561137676239, 0.5458001494407654, 1.4023960828781128, 1.2773611545562744, 0.6956605315208435]	wz	1	3
1409	1409	1525	jd	cy_653423999_2078965937.wav	D:\hc--document\all text\P8_medical\thesis_dataset\use_wav_raw\653423999\2078965937.wav	1	2	[1.1536451578140259, 0.9259702563285828, 0.8769618272781372, 0.9102721810340881, 0.6060922741889954, 0.8537079691886902]	general	0	0
1410	1410	1035	yl	cy_684295630_2514491124.wav	D:\hc--document\all text\P8_medical\thesis_dataset\use_wav_raw\684295630\2514491124.wav	1	5	[1.120483160018921, 0.97177654504776, 0.8471043705940247, 0.8744738101959229, 0.7902588248252869, 0.8946422934532166]	general	0	0
1411	1411	548	fn	cy_669373631_2195466152.wav	D:\hc--document\all text\P8_medical\thesis_dataset\use_wav_raw\669373631\2195466152.wav	1	1	[0.9451611042022705, 1.191115379333496, 1.0528138875961304, 0.49569442868232727, 0.4523501396179199, 0.7606827616691589]	fn	1	1
1412	1412	1411	yl	cy_550441763_1539952109.wav	D:\hc--document\all text\P8_medical\thesis_dataset\use_wav_raw\550441763\1539952109.wav	1	5	[1.2518424987792969, 0.7483124732971191, 0.7583476305007935, 0.9945277571678162, 0.9296116828918457, 0.9584261178970337]	general	0	0
1413	1413	823	fn	cy_686808787_2567827208.wav	D:\hc--document\all text\P8_medical\thesis_dataset\use_wav_raw\686808787\2567827208.wav	1	1	[1.0183082818984985, 1.0885270833969116, 0.9769259691238403, 0.5999701023101807, 0.5558765530586243, 0.9291409850120544]	fn	1	1
1414	1414	1506	rouhe	cy_722481494_3346648560.wav	D:\hc--document\all text\P8_medical\thesis_dataset\use_wav_raw\722481494\3346648560.wav	1	4	[1.2500426769256592, 0.5933722853660583, 0.4875636100769043, 1.1714903116226196, 1.447490930557251, 0.8383694887161255]	rouhe	1	4
1415	1415	498	general	cy_661931735_2126080778.wav	D:\hc--document\all text\P8_medical\thesis_dataset\use_wav_raw\661931735\2126080778.wav	1	0	[0.8720146417617798, 1.2934778928756714, 1.2177067995071411, 0.4779038429260254, 0.3034147620201111, 0.6098910570144653]	fn	0	1
1416	1416	844	fn	cy_718234304_3250094219.wav	D:\hc--document\all text\P8_medical\thesis_dataset\use_wav_raw\718234304\3250094219.wav	1	1	[0.8827711343765259, 1.2751907110214233, 1.0060431957244873, 0.4417088031768799, 0.4537496566772461, 0.8003031611442566]	fn	1	1
1417	1417	316	yl	cy_634426422_1979342870.wav	D:\hc--document\all text\P8_medical\thesis_dataset\use_wav_raw\634426422\1979342870.wav	1	5	[1.145990252494812, 0.941091775894165, 0.7968424558639526, 0.9082883596420288, 0.7557141780853271, 0.906873881816864]	general	0	0
1418	1418	1677	general	cy_689565223_2630394924.wav	D:\hc--document\all text\P8_medical\thesis_dataset\use_wav_raw\689565223\2630394924.wav	1	0	[0.8777720928192139, 1.1291404962539673, 0.9639829993247986, 0.6027218699455261, 0.8076089024543762, 0.7294381856918335]	fn	0	1
1419	1419	1499	wz	dx_91860961_31174254.wav	D:\hc--document\all text\P8_medical\thesis_dataset\use_wav_raw\91860961\31174254.wav	1	3	[1.1796320676803589, 0.7459685802459717, 0.7314616441726685, 1.1552592515945435, 0.9802663326263428, 0.7554846405982971]	general	0	0
1420	1420	84	rouhe	dx_82027839_31294599.wav	D:\hc--document\all text\P8_medical\thesis_dataset\use_wav_raw\82027839\31294599.wav	1	4	[1.2562472820281982, 0.703133761882782, 0.761021614074707, 1.1905430555343628, 0.9402434825897217, 0.8403328061103821]	general	0	0
1421	1421	928	general	cy_717931294_3242096132.wav	D:\hc--document\all text\P8_medical\thesis_dataset\use_wav_raw\717931294\3242096132.wav	1	0	[1.201922059059143, 0.7867830991744995, 0.7248876690864563, 0.90982586145401, 0.9668800234794617, 1.0483900308609009]	general	1	0
1422	1422	1060	general	dx_87155054_26968359.wav	D:\hc--document\all text\P8_medical\thesis_dataset\use_wav_raw\87155054\26968359.wav	1	0	[1.249346137046814, 0.6612528562545776, 0.6094372272491455, 1.2980741262435913, 1.2234305143356323, 0.7142593264579773]	wz	0	3
1423	1423	516	yl	cy_675773135_2329419664.wav	D:\hc--document\all text\P8_medical\thesis_dataset\use_wav_raw\675773135\2329419664.wav	1	5	[0.91717529296875, 1.2686246633529663, 1.0786186456680298, 0.35415101051330566, 0.3725777268409729, 0.7682788372039795]	fn	0	1
1424	1424	1528	wz	cy_709959941_3070984045.wav	D:\hc--document\all text\P8_medical\thesis_dataset\use_wav_raw\709959941\3070984045.wav	1	3	[1.340144395828247, 0.5351717472076416, 0.5157923102378845, 1.2173231840133667, 1.3921314477920532, 0.827161967754364]	rouhe	0	4
1425	1425	267	fn	cy_686399908_2559109844.wav	D:\hc--document\all text\P8_medical\thesis_dataset\use_wav_raw\686399908\2559109844.wav	1	1	[0.8579788208007812, 1.2634942531585693, 1.2503663301467896, 0.36331090331077576, 0.30985409021377563, 0.6335855722427368]	fn	1	1
1426	1426	546	wz	cy_717000735_3220809257.wav	D:\hc--document\all text\P8_medical\thesis_dataset\use_wav_raw\717000735\3220809257.wav	1	3	[1.2013819217681885, 0.7413215637207031, 0.5768468379974365, 1.012033224105835, 1.2010838985443115, 0.9925794005393982]	general	0	0
1427	1427	1321	jd	cy_645437524_2036082779.wav	D:\hc--document\all text\P8_medical\thesis_dataset\use_wav_raw\645437524\2036082779.wav	1	2	[0.8195875883102417, 1.323728322982788, 1.2572671175003052, 0.3923487961292267, 0.2738923728466034, 0.5624993443489075]	fn	0	1
1428	1428	1167	rouhe	cy_710220182_3078133954.wav	D:\hc--document\all text\P8_medical\thesis_dataset\use_wav_raw\710220182\3078133954.wav	1	4	[1.3045752048492432, 0.5043030977249146, 0.43219193816185, 1.2151196002960205, 1.5571820735931396, 0.8198621869087219]	rouhe	1	4
1429	1429	1073	general	cy_705391464_2975704698.wav	D:\hc--document\all text\P8_medical\thesis_dataset\use_wav_raw\705391464\2975704698.wav	1	0	[1.2529716491699219, 0.8157715797424316, 0.6857085227966309, 1.1381539106369019, 0.9231411814689636, 0.8902820348739624]	general	1	0
1430	1430	853	general	cy_717687295_3237324340.wav	D:\hc--document\all text\P8_medical\thesis_dataset\use_wav_raw\717687295\3237324340.wav	1	0	[1.0766364336013794, 0.4837469756603241, 0.39766421914100647, 1.3018388748168945, 1.5547529458999634, 0.6566429138183594]	rouhe	0	4
1431	1431	1003	yl	dx_87486717_25606127.wav	D:\hc--document\all text\P8_medical\thesis_dataset\use_wav_raw\87486717\25606127.wav	1	5	[1.205128788948059, 0.8242229223251343, 0.8157241940498352, 1.0644711256027222, 0.7963505983352661, 0.8361817598342896]	general	0	0
1432	1432	1407	yl	cy_697278300_2790677352.wav	D:\hc--document\all text\P8_medical\thesis_dataset\use_wav_raw\697278300\2790677352.wav	1	5	[0.9892623424530029, 1.1307246685028076, 0.9014057517051697, 0.6900421380996704, 0.6419102549552917, 0.8719481825828552]	fn	0	1
1433	1433	1752	yl	dx_49425427_12787238.wav	D:\hc--document\all text\P8_medical\thesis_dataset\use_wav_raw\49425427\12787238.wav	1	5	[1.2034509181976318, 0.7968674302101135, 0.8451859951019287, 1.0881385803222656, 0.7756295800209045, 0.8225743770599365]	general	0	0
1434	1434	1072	fn	cy_680498256_2431828282.wav	D:\hc--document\all text\P8_medical\thesis_dataset\use_wav_raw\680498256\2431828282.wav	1	1	[1.317742943763733, 0.5312325358390808, 0.4566291868686676, 1.2399052381515503, 1.4899516105651855, 0.8202387094497681]	rouhe	0	4
1435	1435	1211	rouhe	cy_675009308_2313745292.wav	D:\hc--document\all text\P8_medical\thesis_dataset\use_wav_raw\675009308\2313745292.wav	1	4	[1.2295875549316406, 0.5976018905639648, 0.4764333963394165, 1.2305526733398438, 1.421203851699829, 0.8061954379081726]	rouhe	1	4
1436	1436	609	fn	cy_722485504_3346865286.wav	D:\hc--document\all text\P8_medical\thesis_dataset\use_wav_raw\722485504\3346865286.wav	1	1	[1.0382744073867798, 1.056752324104309, 0.7987729907035828, 0.6484750509262085, 0.5724834203720093, 0.879712700843811]	fn	1	1
1437	1437	1700	jd	cy_724231126_3385955893.wav	D:\hc--document\all text\P8_medical\thesis_dataset\use_wav_raw\724231126\3385955893.wav	1	2	[1.2290270328521729, 0.5449653267860413, 0.4737949073314667, 1.249906063079834, 1.4071835279464722, 0.7559110522270203]	rouhe	0	4
1438	1438	1404	general	cy_714505440_3164590099.wav	D:\hc--document\all text\P8_medical\thesis_dataset\use_wav_raw\714505440\3164590099.wav	1	0	[0.9672279357910156, 1.1180740594863892, 0.964657187461853, 0.496324747800827, 0.46681565046310425, 0.8186084628105164]	fn	0	1
1439	1439	514	fn	cy_724148157_3386686884.wav	D:\hc--document\all text\P8_medical\thesis_dataset\use_wav_raw\724148157\3386686884.wav	1	1	[0.7577824592590332, 1.350805640220642, 1.096151351928711, 0.2782725691795349, 0.2855461537837982, 0.6703856587409973]	fn	1	1
1440	1440	418	jd	cy_203404023_323245628.wav	D:\hc--document\all text\P8_medical\thesis_dataset\use_wav_raw\203404023\323245628.wav	1	2	[1.0370640754699707, 1.1073187589645386, 1.1589932441711426, 0.7022544741630554, 0.4572661519050598, 0.7261677384376526]	jd	1	2
1441	1441	251	fn	cy_721836467_3332156781.wav	D:\hc--document\all text\P8_medical\thesis_dataset\use_wav_raw\721836467\3332156781.wav	1	1	[1.1284481287002563, 0.8936954736709595, 0.7131285071372986, 0.8096132278442383, 0.8259075284004211, 0.8981037139892578]	general	0	0
1442	1442	1295	jd	dx_87158921_26990485.wav	D:\hc--document\all text\P8_medical\thesis_dataset\use_wav_raw\87158921\26990485.wav	1	2	[0.8284944295883179, 1.334928274154663, 1.2541157007217407, 0.3367406129837036, 0.21151460707187653, 0.5395334362983704]	fn	0	1
1443	1443	1665	fn	dx_88795360_27313691.wav	D:\hc--document\all text\P8_medical\thesis_dataset\use_wav_raw\88795360\27313691.wav	1	1	[1.1210687160491943, 1.0022011995315552, 0.9528695940971375, 0.8960045576095581, 0.5498310923576355, 0.795025110244751]	general	0	0
1444	1444	737	fn	cy_675393891_2321892460.wav	D:\hc--document\all text\P8_medical\thesis_dataset\use_wav_raw\675393891\2321892460.wav	1	1	[0.8167442083358765, 1.3410041332244873, 1.1500834226608276, 0.2563188076019287, 0.25826120376586914, 0.647117018699646]	fn	1	1
1445	1445	746	fn	cy_598992925_1791015698.wav	D:\hc--document\all text\P8_medical\thesis_dataset\use_wav_raw\598992925\1791015698.wav	1	1	[0.8997286558151245, 1.2736989259719849, 1.2002067565917969, 0.5517597198486328, 0.3416866958141327, 0.6023705005645752]	fn	1	1
1446	1446	592	yl	cy_719719927_3284657637.wav	D:\hc--document\all text\P8_medical\thesis_dataset\use_wav_raw\719719927\3284657637.wav	1	5	[1.0067707300186157, 1.2189443111419678, 0.928252100944519, 0.635904848575592, 0.5592328906059265, 0.8596335649490356]	fn	0	1
1447	1447	396	yl	cy_717298657_3228299124.wav	D:\hc--document\all text\P8_medical\thesis_dataset\use_wav_raw\717298657\3228299124.wav	1	5	[1.252314567565918, 0.7170583605766296, 0.7142454385757446, 0.9900013208389282, 0.9566698670387268, 0.9572473168373108]	general	0	0
1448	1448	785	wz	dx_92379325_32036490.wav	D:\hc--document\all text\P8_medical\thesis_dataset\use_wav_raw\92379325\32036490.wav	1	3	[0.7946538925170898, 1.3429447412490845, 1.2368727922439575, 0.3273230791091919, 0.24111823737621307, 0.6005924940109253]	fn	0	1
1449	1449	83	jd	cy_557355521_1573428749.wav	D:\hc--document\all text\P8_medical\thesis_dataset\use_wav_raw\557355521\1573428749.wav	1	2	[0.8970321416854858, 1.3136405944824219, 1.0825403928756714, 0.42470911145210266, 0.3264496326446533, 0.6486749053001404]	fn	0	1
1450	1450	238	fn	cy_673570337_2283057060.wav	D:\hc--document\all text\P8_medical\thesis_dataset\use_wav_raw\673570337\2283057060.wav	1	1	[0.9125305414199829, 1.213921308517456, 1.071776032447815, 0.49785155057907104, 0.4720016121864319, 0.782157838344574]	fn	1	1
1451	1451	1615	yl	dx_84099440_28317203.wav	D:\hc--document\all text\P8_medical\thesis_dataset\use_wav_raw\84099440\28317203.wav	1	5	[0.8425698280334473, 1.251164436340332, 1.1618993282318115, 0.4814704656600952, 0.35711175203323364, 0.6396628022193909]	fn	0	1
1452	1452	1063	fn	dx_87631107_25821372.wav	D:\hc--document\all text\P8_medical\thesis_dataset\use_wav_raw\87631107\25821372.wav	1	1	[0.9364248514175415, 1.1112079620361328, 1.0650460720062256, 0.5712510943412781, 0.3399322032928467, 0.6532702445983887]	fn	1	1
1453	1453	1201	general	dx_88053310_26581327.wav	D:\hc--document\all text\P8_medical\thesis_dataset\use_wav_raw\88053310\26581327.wav	1	0	[0.8624985218048096, 1.3339295387268066, 1.2309212684631348, 0.4403845965862274, 0.3025670349597931, 0.6004237532615662]	fn	0	1
1454	1454	244	jd	cy_724349077_3392243473.wav	D:\hc--document\all text\P8_medical\thesis_dataset\use_wav_raw\724349077\3392243473.wav	1	2	[0.8196207284927368, 1.3256580829620361, 1.1880592107772827, 0.2312825471162796, 0.24348925054073334, 0.680533230304718]	fn	0	1
1455	1455	415	yl	dx_86926710_25707835.wav	D:\hc--document\all text\P8_medical\thesis_dataset\use_wav_raw\86926710\25707835.wav	1	5	[1.1218886375427246, 0.9536275863647461, 0.9682978987693787, 0.8209483623504639, 0.6510284543037415, 0.8453416228294373]	general	0	0
1456	1456	865	wz	cy_715859243_3194480594.wav	D:\hc--document\all text\P8_medical\thesis_dataset\use_wav_raw\715859243\3194480594.wav	1	3	[1.2621525526046753, 0.6011403203010559, 0.479868084192276, 1.2265175580978394, 1.3306965827941895, 0.8238732814788818]	rouhe	0	4
1457	1457	1384	fn	cy_715496123_3185811309.wav	D:\hc--document\all text\P8_medical\thesis_dataset\use_wav_raw\715496123\3185811309.wav	1	1	[1.0735341310501099, 1.0345995426177979, 0.8663533926010132, 0.6826813220977783, 0.5577413439750671, 0.9096078276634216]	general	0	0
1458	1458	567	rouhe	dx_90885118_30336400.wav	D:\hc--document\all text\P8_medical\thesis_dataset\use_wav_raw\90885118\30336400.wav	1	4	[1.291912317276001, 0.5174808502197266, 0.5868046879768372, 1.3591617345809937, 1.2485370635986328, 0.7550956010818481]	wz	0	3
1459	1459	1656	fn	dx_89810587_28365897.wav	D:\hc--document\all text\P8_medical\thesis_dataset\use_wav_raw\89810587\28365897.wav	1	1	[1.2816710472106934, 0.7954347133636475, 0.8140342831611633, 1.0417357683181763, 0.8462974429130554, 0.8345226049423218]	general	0	0
1460	1460	349	wz	cy_722924714_3357014872.wav	D:\hc--document\all text\P8_medical\thesis_dataset\use_wav_raw\722924714\3357014872.wav	1	3	[1.2034202814102173, 0.704675018787384, 0.5744326710700989, 1.1383183002471924, 1.0714424848556519, 0.914391040802002]	general	0	0
1461	1461	755	jd	cy_597113887_1781371772.wav	D:\hc--document\all text\P8_medical\thesis_dataset\use_wav_raw\597113887\1781371772.wav	1	2	[1.268036127090454, 0.5401962399482727, 0.5878593921661377, 1.3079668283462524, 1.2120553255081177, 0.7332810759544373]	wz	0	3
1462	1462	190	general	dx_50873365_13247301.wav	D:\hc--document\all text\P8_medical\thesis_dataset\use_wav_raw\50873365\13247301.wav	1	0	[1.2503401041030884, 0.7926501631736755, 0.8584710359573364, 1.023862361907959, 0.9268624186515808, 0.8388631343841553]	general	1	0
1463	1463	1053	general	cy_707200078_3016017072.wav	D:\hc--document\all text\P8_medical\thesis_dataset\use_wav_raw\707200078\3016017072.wav	1	0	[0.9702262878417969, 1.2093751430511475, 1.0611310005187988, 0.6068348288536072, 0.5966536402702332, 0.8544896245002747]	fn	0	1
1464	1464	1723	fn	cy_634489829_1979259980.wav	D:\hc--document\all text\P8_medical\thesis_dataset\use_wav_raw\634489829\1979259980.wav	1	1	[1.2596794366836548, 0.7687869071960449, 0.7609207630157471, 1.173815369606018, 0.9499413967132568, 0.8646647334098816]	general	0	0
1465	1465	1541	jd	dx_90111557_28743868.wav	D:\hc--document\all text\P8_medical\thesis_dataset\use_wav_raw\90111557\28743868.wav	1	2	[1.068057894706726, 1.0764302015304565, 1.0324349403381348, 0.6985774040222168, 0.41170430183410645, 0.7287382483482361]	fn	0	1
1466	1466	1661	fn	cy_711216220_3096720056.wav	D:\hc--document\all text\P8_medical\thesis_dataset\use_wav_raw\711216220\3096720056.wav	1	1	[0.8280266523361206, 1.2889413833618164, 1.1674903631210327, 0.24971061944961548, 0.2014603465795517, 0.7009274959564209]	fn	1	1
1467	1467	603	wz	cy_721329626_3321202489.wav	D:\hc--document\all text\P8_medical\thesis_dataset\use_wav_raw\721329626\3321202489.wav	1	3	[1.1577450037002563, 0.6650785803794861, 0.4670930802822113, 1.0513482093811035, 1.299169898033142, 0.8602740168571472]	rouhe	0	4
1468	1468	728	general	dx_91668902_31473080.wav	D:\hc--document\all text\P8_medical\thesis_dataset\use_wav_raw\91668902\31473080.wav	1	0	[0.9180887937545776, 1.1670596599578857, 1.1272945404052734, 0.5491016507148743, 0.40174776315689087, 0.6721521019935608]	fn	0	1
1469	1469	1378	wz	cy_720935052_3311799295.wav	D:\hc--document\all text\P8_medical\thesis_dataset\use_wav_raw\720935052\3311799295.wav	1	3	[1.331652283668518, 0.6995704174041748, 0.7959921360015869, 1.1155295372009277, 0.9217872619628906, 0.8555245399475098]	general	0	0
1470	1470	1326	general	cy_716426472_3208960217.wav	D:\hc--document\all text\P8_medical\thesis_dataset\use_wav_raw\716426472\3208960217.wav	1	0	[1.2476274967193604, 0.7890247106552124, 0.7478697299957275, 0.993873655796051, 0.7655894160270691, 0.9015868306159973]	general	1	0
1471	1471	503	rouhe	cy_598705766_1789540730.wav	D:\hc--document\all text\P8_medical\thesis_dataset\use_wav_raw\598705766\1789540730.wav	1	4	[1.2393203973770142, 0.7343021631240845, 0.6548249125480652, 1.1224559545516968, 1.0797734260559082, 0.8828638792037964]	general	0	0
1472	1472	220	general	cy_671005987_2229300182.wav	D:\hc--document\all text\P8_medical\thesis_dataset\use_wav_raw\671005987\2229300182.wav	1	0	[0.876117467880249, 1.344070315361023, 1.0898211002349854, 0.4012848734855652, 0.41589564085006714, 0.723590612411499]	fn	0	1
1473	1473	1042	general	cy_722490455_3346597306.wav	D:\hc--document\all text\P8_medical\thesis_dataset\use_wav_raw\722490455\3346597306.wav	1	0	[1.2592213153839111, 0.659179151058197, 0.5825220346450806, 1.1669471263885498, 1.2154629230499268, 0.9311834573745728]	general	1	0
1474	1474	1011	fn	cy_722707767_3351667444.wav	D:\hc--document\all text\P8_medical\thesis_dataset\use_wav_raw\722707767\3351667444.wav	1	1	[0.9215267896652222, 1.1801484823226929, 0.9108781218528748, 0.5030691027641296, 0.49972110986709595, 0.8107857704162598]	fn	1	1
1475	1475	401	jd	dx_91260307_30140386.wav	D:\hc--document\all text\P8_medical\thesis_dataset\use_wav_raw\91260307\30140386.wav	1	2	[1.023131012916565, 1.1208548545837402, 1.1590651273727417, 0.681991457939148, 0.4725527763366699, 0.7630102038383484]	jd	1	2
1476	1476	1196	fn	dx_89896370_28813238.wav	D:\hc--document\all text\P8_medical\thesis_dataset\use_wav_raw\89896370\28813238.wav	1	1	[0.8766539096832275, 1.2652870416641235, 1.2119779586791992, 0.3855138421058655, 0.24852070212364197, 0.5882455706596375]	fn	1	1
1477	1477	359	fn	cy_709984867_3072526082.wav	D:\hc--document\all text\P8_medical\thesis_dataset\use_wav_raw\709984867\3072526082.wav	1	1	[0.8700591325759888, 1.2989912033081055, 1.0219898223876953, 0.337975412607193, 0.36058884859085083, 0.7172104120254517]	fn	1	1
1478	1478	156	wz	cy_715702510_3191333679.wav	D:\hc--document\all text\P8_medical\thesis_dataset\use_wav_raw\715702510\3191333679.wav	1	3	[1.324936866760254, 0.6018677949905396, 0.5392044186592102, 1.2870254516601562, 1.2430293560028076, 0.8988116383552551]	general	0	0
1479	1479	307	fn	cy_720239471_3296791923.wav	D:\hc--document\all text\P8_medical\thesis_dataset\use_wav_raw\720239471\3296791923.wav	1	1	[0.977157473564148, 1.2721582651138306, 1.0587736368179321, 0.48544737696647644, 0.5631065964698792, 0.8311975002288818]	fn	1	1
1480	1480	679	fn	cy_715406917_3183550233.wav	D:\hc--document\all text\P8_medical\thesis_dataset\use_wav_raw\715406917\3183550233.wav	1	1	[0.8876887559890747, 0.9639552235603333, 0.8634535670280457, 0.7739011645317078, 0.9823858737945557, 0.7192541360855103]	rouhe	0	4
1481	1481	1730	general	cy_677202161_2359646414.wav	D:\hc--document\all text\P8_medical\thesis_dataset\use_wav_raw\677202161\2359646414.wav	1	0	[0.8985799551010132, 1.2551687955856323, 1.0703235864639282, 0.3922952711582184, 0.4339558780193329, 0.7954936027526855]	fn	0	1
1482	1482	1012	rouhe	dx_87259235_25174057.wav	D:\hc--document\all text\P8_medical\thesis_dataset\use_wav_raw\87259235\25174057.wav	1	4	[1.2229228019714355, 0.8013997673988342, 0.8634077906608582, 1.0694143772125244, 0.8605198264122009, 0.829195499420166]	general	0	0
1483	1483	618	general	cy_707545196_3023137158.wav	D:\hc--document\all text\P8_medical\thesis_dataset\use_wav_raw\707545196\3023137158.wav	1	0	[0.9878436326980591, 1.1390506029129028, 0.9789013862609863, 0.5128072500228882, 0.3628918528556824, 0.7930274605751038]	fn	0	1
1484	1484	1727	jd	cy_711325466_3098775244.wav	D:\hc--document\all text\P8_medical\thesis_dataset\use_wav_raw\711325466\3098775244.wav	1	2	[1.250097632408142, 0.6647767424583435, 0.603023886680603, 1.054452896118164, 1.0669564008712769, 0.9474971294403076]	general	0	0
1485	1485	1535	rouhe	cy_715747948_3190702805.wav	D:\hc--document\all text\P8_medical\thesis_dataset\use_wav_raw\715747948\3190702805.wav	1	4	[1.2527925968170166, 0.5999388098716736, 0.47435423731803894, 1.150941014289856, 1.3209552764892578, 0.8328242897987366]	rouhe	1	4
1486	1486	1264	general	cy_678653143_2391128412.wav	D:\hc--document\all text\P8_medical\thesis_dataset\use_wav_raw\678653143\2391128412.wav	1	0	[1.2405540943145752, 0.5455626249313354, 0.458175927400589, 1.1921210289001465, 1.4058380126953125, 0.7884728908538818]	rouhe	0	4
1487	1487	886	yl	cy_695456546_2752607234.wav	D:\hc--document\all text\P8_medical\thesis_dataset\use_wav_raw\695456546\2752607234.wav	1	5	[1.229189395904541, 0.8452413082122803, 0.8590013980865479, 0.8453810214996338, 0.6058444976806641, 0.9404008388519287]	general	0	0
1488	1488	137	yl	cy_721947354_3335552608.wav	D:\hc--document\all text\P8_medical\thesis_dataset\use_wav_raw\721947354\3335552608.wav	1	5	[1.0531513690948486, 0.553980827331543, 0.46525439620018005, 1.2498295307159424, 1.550249695777893, 0.6736075282096863]	rouhe	0	4
1489	1489	342	general	dx_53272277_16831310.wav	D:\hc--document\all text\P8_medical\thesis_dataset\use_wav_raw\53272277\16831310.wav	1	0	[1.2265311479568481, 0.7244636416435242, 0.7298900485038757, 1.1764882802963257, 1.0311371088027954, 0.8236874341964722]	general	1	0
[truncated: 106 more rows]
