# Supplementary material for: Tone classification of online medical services based on 1DCNN-BiLSTM
Source: PeerJ Comput Sci. 2024 Sep 23;10:e2325. doi: 10.7717/peerj-cs.2325 (PMC11623085; doi:10.7717/peerj-cs.2325)
Supplement: Supplemental Information 5 — To execute the audio code, use this in conjunction with the combined dataset at figshare: Huang, Cheng (2024). Raw Data .zip. figshare. Dataset. https://doi.org/10.6084/m9.figshare.25013849.v2. [file peerj-cs-10-2325-s005.zip › Code/result/data_for_cnn_svm_lr.xlsx]

## Sheet: Sheet1
Unnamed: 0	wav_id	new_label	name	file_path_wav	is_validation	label_score	label_predict_list	feature1	feature2	feature3	feature4	feature5	feature6
0	135	yl	cy_693072784_2703029380.wav	D:\hc--document\all text\P8_medical\thesis_dataset\use_wav_raw\693072784\2703029380.wav	0	5	[1.4855390787, 1.7548558712, 0.5643030405, 1.2169383764, 0.0142130051, 2.6291344166]	1.48554	1.75486	0.564303	1.21694	0.014213	2.62913
1	855	yl	cy_711596104_3104356334.wav	D:\hc--document\all text\P8_medical\thesis_dataset\use_wav_raw\711596104\3104356334.wav	0	5	[1.0063848495, 2.5510907173, 1.2361655235, 0.3374496996, 0.0, 2.3955898285]	1.00638	2.55109	1.23617	0.33745	0	2.39559
2	997	general	cy_681139528_2445938472.wav	D:\hc--document\all text\P8_medical\thesis_dataset\use_wav_raw\681139528\2445938472.wav	0	0	[1.6961025, 0.8361555338, 1.1546890736, 1.0926209688, 1.09882164, 1.3728317022]	1.6961	0.836156	1.15469	1.09262	1.09882	1.37283
3	1676	yl	cy_688002399_2594039738.wav	D:\hc--document\all text\P8_medical\thesis_dataset\use_wav_raw\688002399\2594039738.wav	0	5	[1.1089303493, 1.4006645679, 0.5173899531, 1.2197736502, 0.0, 2.4411933422]	1.10893	1.40066	0.51739	1.21977	0	2.44119
4	1176	yl	cy_723236735_3365571087.wav	D:\hc--document\all text\P8_medical\thesis_dataset\use_wav_raw\723236735\3365571087.wav	0	5	[1.226588726, 3.2995657921, 2.3369343281, 0.0, 0.0, 1.7352799177]	1.22659	3.29957	2.33693	0	0	1.73528
5	1286	wz	cy_628170444_1946421452.wav	D:\hc--document\all text\P8_medical\thesis_dataset\use_wav_raw\628170444\1946421452.wav	0	3	[1.8130271435, 0.2475526035, 0.2769794762, 2.0463120937, 0.7668526769, 1.5810531378]	1.81303	0.247553	0.276979	2.04631	0.766853	1.58105
6	1179	rouhe	cy_654183249_2083202798.wav	D:\hc--document\all text\P8_medical\thesis_dataset\use_wav_raw\654183249\2083202798.wav	0	4	[1.9288568497, 0.0028656144, 0.7793480754, 1.5955563784, 1.9124749899, 1.3865405321]	1.92886	0.00286561	0.779348	1.59556	1.91247	1.38654
7	1330	rouhe	cy_720434905_3300773574.wav	D:\hc--document\all text\P8_medical\thesis_dataset\use_wav_raw\720434905\3300773574.wav	0	4	[1.3077834845, 1.5166163445, 0.5094094872, 1.3017294407, 0.0, 2.3434820175]	1.30778	1.51662	0.509409	1.30173	0	2.34348
8	258	general	cy_670191155_2212282070.wav	D:\hc--document\all text\P8_medical\thesis_dataset\use_wav_raw\670191155\2212282070.wav	0	0	[1.7700819969, 1.5359282494, 1.3514319658, 0.8677906394, 0.6020209789, 1.7103568316]	1.77008	1.53593	1.35143	0.867791	0.602021	1.71036
9	663	yl	cy_269729803_506756576.wav	D:\hc--document\all text\P8_medical\thesis_dataset\use_wav_raw\269729803\506756576.wav	0	5	[2.229888916, 2.2751116753, 1.9309864044, 0.901047945, 0.4667682052, 1.608833909]	2.22989	2.27511	1.93099	0.901048	0.466768	1.60883
10	1753	wz	cy_676334809_2341234440.wav	D:\hc--document\all text\P8_medical\thesis_dataset\use_wav_raw\676334809\2341234440.wav	0	3	[1.4996044636, 0.1898062229, 0.0, 2.1756756306, 0.7013184428, 1.9993953705]	1.4996	0.189806	0	2.17568	0.701318	1.9994
11	226	yl	cy_712337646_3118077561.wav	D:\hc--document\all text\P8_medical\thesis_dataset\use_wav_raw\712337646\3118077561.wav	0	5	[1.1131062508, 2.6057391167, 1.1769422293, 0.5042996407, 0.0, 2.3226852417]	1.11311	2.60574	1.17694	0.5043	0	2.32269
12	1389	yl	cy_675234450_2320484320.wav	D:\hc--document\all text\P8_medical\thesis_dataset\use_wav_raw\675234450\2320484320.wav	0	5	[1.8737056255, 0.7226825953, 0.4869954288, 1.9098879099, 0.5100095272, 1.8730684519]	1.87371	0.722683	0.486995	1.90989	0.51001	1.87307
13	1423	general	cy_431457118_1051529742.wav	D:\hc--document\all text\P8_medical\thesis_dataset\use_wav_raw\431457118\1051529742.wav	0	0	[1.5446610451, 0.5473002195, 0.9176163673, 1.0442563295, 1.4826028347, 1.829095006]	1.54466	0.5473	0.917616	1.04426	1.4826	1.8291
14	810	fn	cy_700350060_2859166134.wav	D:\hc--document\all text\P8_medical\thesis_dataset\use_wav_raw\700350060\2859166134.wav	0	1	[1.0154935122, 2.6038031578, 1.9792279005, 0.2728588581, 0.0, 1.3580135107]	1.01549	2.6038	1.97923	0.272859	0	1.35801
15	120	jd	cy_686261374_2556720168.wav	D:\hc--document\all text\P8_medical\thesis_dataset\use_wav_raw\686261374\2556720168.wav	0	2	[1.5071543455, 0.0, 0.0, 2.568403244, 0.6854152083, 1.9875442982]	1.50715	0	0	2.5684	0.685415	1.98754
16	576	jd	cy_723602504_3373152128.wav	D:\hc--document\all text\P8_medical\thesis_dataset\use_wav_raw\723602504\3373152128.wav	0	2	[1.9711071253, 1.2494199276, 2.1352422237, 0.7473447323, 1.3001942635, 0.656314671]	1.97111	1.24942	2.13524	0.747345	1.30019	0.656315
17	1307	general	cy_714518370_3162736552.wav	D:\hc--document\all text\P8_medical\thesis_dataset\use_wav_raw\714518370\3162736552.wav	0	0	[1.6033550501, 1.1132861376, 1.8301758766, 0.7661095858, 1.2536789179, 0.8735330701]	1.60336	1.11329	1.83018	0.76611	1.25368	0.873533
18	1437	rouhe	cy_698334962_2814159004.wav	D:\hc--document\all text\P8_medical\thesis_dataset\use_wav_raw\698334962\2814159004.wav	0	4	[1.9731664658, 0.0, 0.8985905051, 1.5656057596, 2.152381897, 1.4440257549]	1.97317	0	0.898591	1.56561	2.15238	1.44403
19	1386	wz	cy_569720626_1636013330.wav	D:\hc--document\all text\P8_medical\thesis_dataset\use_wav_raw\569720626\1636013330.wav	0	3	[1.9365739822, 0.1166012064, 0.5421929955, 2.476057291, 0.8563766479, 1.3264554739]	1.93657	0.116601	0.542193	2.47606	0.856377	1.32646
20	1549	yl	dx_87874592_25968384.wav	D:\hc--document\all text\P8_medical\thesis_dataset\use_wav_raw\87874592\25968384.wav	0	5	[1.1795262098, 1.2195364237, 0.7127224803, 0.8140818477, 0.5047394037, 2.0019657612]	1.17953	1.21954	0.712722	0.814082	0.504739	2.00197
21	684	rouhe	cy_714321839_3158694010.wav	D:\hc--document\all text\P8_medical\thesis_dataset\use_wav_raw\714321839\3158694010.wav	0	4	[1.8544882536, 0.2737714052, 1.3200805187, 1.3346130848, 1.7865880728, 0.897867918]	1.85449	0.273771	1.32008	1.33461	1.78659	0.897868
22	1114	yl	cy_720843353_3309441095.wav	D:\hc--document\all text\P8_medical\thesis_dataset\use_wav_raw\720843353\3309441095.wav	0	5	[1.6542749405, 0.0, 0.8914026618, 1.1183226109, 2.3129358292, 0.8837440014]	1.65427	0	0.891403	1.11832	2.31294	0.883744
23	839	rouhe	cy_717104407_3223595506.wav	D:\hc--document\all text\P8_medical\thesis_dataset\use_wav_raw\717104407\3223595506.wav	0	4	[1.6976032257, 0.0, 0.52067101, 1.5913159847, 2.908103466, 0.7195141315]	1.6976	0	0.520671	1.59132	2.9081	0.719514
24	688	wz	cy_724077306_3385956078.wav	D:\hc--document\all text\P8_medical\thesis_dataset\use_wav_raw\724077306\3385956078.wav	0	3	[2.055672884, 0.2230872661, 0.5964935422, 2.184576273, 1.0902211666, 1.4131036997]	2.05567	0.223087	0.596494	2.18458	1.09022	1.4131
25	1722	general	dx_90084018_28578012.wav	D:\hc--document\all text\P8_medical\thesis_dataset\use_wav_raw\90084018\28578012.wav	0	0	[1.8660211563, 0.2989434898, 1.271722436, 1.7347265482, 1.0740789175, 0.8619272709]	1.86602	0.298943	1.27172	1.73473	1.07408	0.861927
26	374	rouhe	cy_718130972_3247311838.wav	D:\hc--document\all text\P8_medical\thesis_dataset\use_wav_raw\718130972\3247311838.wav	0	4	[1.7541503906, 0.0, 0.0, 1.7843176126, 2.319521904, 1.5363483429]	1.75415	0	0	1.78432	2.31952	1.53635
27	1756	jd	cy_723346249_3367429027.wav	D:\hc--document\all text\P8_medical\thesis_dataset\use_wav_raw\723346249\3367429027.wav	0	2	[1.3820325136, 1.7372972965, 1.8909330368, 0.3967732191, 0.8398430347, 1.264097333]	1.38203	1.7373	1.89093	0.396773	0.839843	1.2641
28	1688	yl	cy_633223959_1972272299.wav	D:\hc--document\all text\P8_medical\thesis_dataset\use_wav_raw\633223959\1972272299.wav	0	5	[0.4269363582, 0.3843764961, 0.0, 0.0, 0.0, 2.3459997177]	0.426936	0.384376	0	0	0	2.346
29	1220	general	dx_88789990_27287397.wav	D:\hc--document\all text\P8_medical\thesis_dataset\use_wav_raw\88789990\27287397.wav	0	0	[2.1479945183, 1.1219363213, 2.4317138195, 1.0968167782, 1.3501189947, 0.1140160635]	2.14799	1.12194	2.43171	1.09682	1.35012	0.114016
30	996	yl	cy_701680154_2888580628.wav	D:\hc--document\all text\P8_medical\thesis_dataset\use_wav_raw\701680154\2888580628.wav	0	5	[1.2920196056, 1.733689189, 0.1163678616, 1.3088339567, 0.0, 2.8362629414]	1.29202	1.73369	0.116368	1.30883	0	2.83626
31	465	wz	cy_715301509_3180300493.wav	D:\hc--document\all text\P8_medical\thesis_dataset\use_wav_raw\715301509\3180300493.wav	0	3	[1.8003424406, 0.0, 0.0, 1.9922697544, 2.0428371429, 1.4867509604]	1.80034	0	0	1.99227	2.04284	1.48675
32	580	yl	cy_723079489_3360829974.wav	D:\hc--document\all text\P8_medical\thesis_dataset\use_wav_raw\723079489\3360829974.wav	0	5	[1.7207678556, 0.0, 1.0209305286, 1.2531183958, 2.130412817, 1.1676694155]	1.72077	0	1.02093	1.25312	2.13041	1.16767
33	942	fn	dx_90974554_29838328.wav	D:\hc--document\all text\P8_medical\thesis_dataset\use_wav_raw\90974554\29838328.wav	0	1	[1.5271326303, 3.2890942097, 2.6704802513, 0.0, 0.0, 1.2311714888]	1.52713	3.28909	2.67048	0	0	1.23117
34	1581	fn	cy_669817116_2204710056.wav	D:\hc--document\all text\P8_medical\thesis_dataset\use_wav_raw\669817116\2204710056.wav	0	1	[1.3507755995, 3.1417021751, 2.5712578297, 0.0, 0.0, 1.1297899485]	1.35078	3.1417	2.57126	0	0	1.12979
35	423	general	cy_713847610_3148513886.wav	D:\hc--document\all text\P8_medical\thesis_dataset\use_wav_raw\713847610\3148513886.wav	0	0	[2.3681440353, 0.4331410825, 1.3330351114, 1.8078503609, 1.8366384506, 1.4002406597]	2.36814	0.433141	1.33304	1.80785	1.83664	1.40024
36	1254	wz	dx_71543284_20107027.wav	D:\hc--document\all text\P8_medical\thesis_dataset\use_wav_raw\71543284\20107027.wav	0	3	[1.8932720423, 0.3538880944, 0.4741409421, 2.0720076561, 0.6923119426, 1.4823205471]	1.89327	0.353888	0.474141	2.07201	0.692312	1.48232
37	68	yl	cy_677870844_2374132320.wav	D:\hc--document\all text\P8_medical\thesis_dataset\use_wav_raw\677870844\2374132320.wav	0	5	[1.8446922302, 0.9150160551, 0.9612640142, 1.4422469139, 0.8407423496, 1.7889585495]	1.84469	0.915016	0.961264	1.44225	0.840742	1.78896
38	946	general	dx_84114735_28397789.wav	D:\hc--document\all text\P8_medical\thesis_dataset\use_wav_raw\84114735\28397789.wav	0	0	[1.8388254642, 1.3023271561, 1.6364896297, 0.9918513298, 0.8630346656, 0.9806010723]	1.83883	1.30233	1.63649	0.991851	0.863035	0.980601
39	1266	wz	cy_655490185_2090350646.wav	D:\hc--document\all text\P8_medical\thesis_dataset\use_wav_raw\655490185\2090350646.wav	0	3	[1.5836924314, 0.0, 0.5820289254, 2.0634512901, 0.8907757998, 1.0833714008]	1.58369	0	0.582029	2.06345	0.890776	1.08337
40	453	general	cy_658376768_2106455681.wav	D:\hc--document\all text\P8_medical\thesis_dataset\use_wav_raw\658376768\2106455681.wav	0	0	[2.0566375256, 0.5242572427, 1.399030447, 1.4782385826, 1.3238521814, 1.0529677868]	2.05664	0.524257	1.39903	1.47824	1.32385	1.05297
41	1066	general	cy_714134639_3154755463.wav	D:\hc--document\all text\P8_medical\thesis_dataset\use_wav_raw\714134639\3154755463.wav	0	0	[2.0038239956, 0.5091671348, 1.4016214609, 1.4604922533, 1.6163748503, 1.0660908222]	2.00382	0.509167	1.40162	1.46049	1.61637	1.06609
42	1291	jd	cy_677211207_2359856242.wav	D:\hc--document\all text\P8_medical\thesis_dataset\use_wav_raw\677211207\2359856242.wav	0	2	[1.225505352, 2.1848142147, 2.4126222134, 0.1299718022, 0.607825458, 1.0241030455]	1.22551	2.18481	2.41262	0.129972	0.607825	1.0241
43	1750	wz	cy_551719617_1546131998.wav	D:\hc--document\all text\P8_medical\thesis_dataset\use_wav_raw\551719617\1546131998.wav	0	3	[1.7883554697, 0.1231409013, 1.2324279547, 1.6034290791, 1.2913444042, 0.6262115836]	1.78836	0.123141	1.23243	1.60343	1.29134	0.626212
44	1083	rouhe	cy_721373395_3322783460.wav	D:\hc--document\all text\P8_medical\thesis_dataset\use_wav_raw\721373395\3322783460.wav	0	4	[2.0336897373, 0.0, 0.4035482109, 2.0633759499, 3.7323360443, 0.4854139686]	2.03369	0	0.403548	2.06338	3.73234	0.485414
45	730	jd	cy_716163233_3200940119.wav	D:\hc--document\all text\P8_medical\thesis_dataset\use_wav_raw\716163233\3200940119.wav	0	2	[1.9954686165, 1.5883382559, 2.0110211372, 0.7664910555, 0.6686551571, 0.828614831]	1.99547	1.58834	2.01102	0.766491	0.668655	0.828615
46	1244	rouhe	cy_723648250_3374577356.wav	D:\hc--document\all text\P8_medical\thesis_dataset\use_wav_raw\723648250\3374577356.wav	0	4	[2.1564683914, 0.0, 0.6205057502, 2.0266697407, 3.6026523113, 0.3363547325]	2.15647	0	0.620506	2.02667	3.60265	0.336355
47	1394	yl	cy_723246353_3364002233.wav	D:\hc--document\all text\P8_medical\thesis_dataset\use_wav_raw\723246353\3364002233.wav	0	5	[1.3788790703, 1.7582036257, 0.94293046, 0.7120386958, 0.4516741037, 2.4244663715]	1.37888	1.7582	0.94293	0.712039	0.451674	2.42447
48	167	yl	cy_692091735_2680963192.wav	D:\hc--document\all text\P8_medical\thesis_dataset\use_wav_raw\692091735\2680963192.wav	0	5	[1.1420195103, 1.812315464, 0.040661525, 1.1487612724, 0.0, 2.99766469]	1.14202	1.81232	0.0406615	1.14876	0	2.99766
49	867	general	dx_82744302_23552766.wav	D:\hc--document\all text\P8_medical\thesis_dataset\use_wav_raw\82744302\23552766.wav	0	0	[1.6942852736, 1.0315476656, 0.935620904, 1.8906031847, 0.0, 1.3952014446]	1.69429	1.03155	0.935621	1.8906	0	1.3952
50	699	jd	cy_673698592_2285770730.wav	D:\hc--document\all text\P8_medical\thesis_dataset\use_wav_raw\673698592\2285770730.wav	0	2	[2.0819749832, 1.2389622927, 2.2644121647, 0.6941531301, 1.5223212242, 0.6754907966]	2.08197	1.23896	2.26441	0.694153	1.52232	0.675491
51	1356	fn	cy_605896469_1826604647.wav	D:\hc--document\all text\P8_medical\thesis_dataset\use_wav_raw\605896469\1826604647.wav	0	1	[1.1833791733, 2.2858867645, 1.4123446941, 0.5091343522, 0.0, 1.9611945152]	1.18338	2.28589	1.41234	0.509134	0	1.96119
52	1775	jd	cy_671859806_2246995004.wav	D:\hc--document\all text\P8_medical\thesis_dataset\use_wav_raw\671859806\2246995004.wav	0	2	[2.0619063377, 1.6724478006, 1.5033026934, 1.4757461548, 0.2371620685, 1.5068807602]	2.06191	1.67245	1.5033	1.47575	0.237162	1.50688
53	794	wz	dx_90511412_29409895.wav	D:\hc--document\all text\P8_medical\thesis_dataset\use_wav_raw\90511412\29409895.wav	0	3	[1.3980482817, 2.9652037621, 2.7705135345, 0.0, 0.0069762873, 1.0614513159]	1.39805	2.9652	2.77051	0	0.00697629	1.06145
54	1007	fn	cy_717962325_3243417983.wav	D:\hc--document\all text\P8_medical\thesis_dataset\use_wav_raw\717962325\3243417983.wav	0	1	[1.1880182028, 2.262339592, 1.0898231268, 0.6392880082, 0.0, 2.430624485]	1.18802	2.26234	1.08982	0.639288	0	2.43062
55	1252	general	cy_688397768_2602596312.wav	D:\hc--document\all text\P8_medical\thesis_dataset\use_wav_raw\688397768\2602596312.wav	0	0	[1.1492272615, 1.1656265259, 0.1429168731, 0.887447238, 0.6005598307, 2.7746782303]	1.14923	1.16563	0.142917	0.887447	0.60056	2.77468
56	262	fn	dx_84735179_24207264.wav	D:\hc--document\all text\P8_medical\thesis_dataset\use_wav_raw\84735179\24207264.wav	0	1	[1.6369792223, 1.0758320093, 1.0803459883, 1.5318284035, 0.211361289, 1.4942229986]	1.63698	1.07583	1.08035	1.53183	0.211361	1.49422
57	344	jd	cy_623145049_1917882065.wav	D:\hc--document\all text\P8_medical\thesis_dataset\use_wav_raw\623145049\1917882065.wav	0	2	[1.7452073097, 2.0046589375, 2.6140713692, 0.3161447644, 0.7648926377, 0.5379039049]	1.74521	2.00466	2.61407	0.316145	0.764893	0.537904
58	1580	fn	dx_88578349_28079986.wav	D:\hc--document\all text\P8_medical\thesis_dataset\use_wav_raw\88578349\28079986.wav	0	1	[1.7425963879, 3.1661713123, 1.9667615891, 0.4598608017, 0.0, 1.845456481]	1.7426	3.16617	1.96676	0.459861	0	1.84546
59	171	yl	cy_705306106_2972138630.wav	D:\hc--document\all text\P8_medical\thesis_dataset\use_wav_raw\705306106\2972138630.wav	0	5	[1.3179452419, 1.7834596634, 0.4174675345, 1.0105849504, 0.0, 2.8256654739]	1.31795	1.78346	0.417468	1.01058	0	2.82567
60	441	general	cy_696878032_2781841578.wav	D:\hc--document\all text\P8_medical\thesis_dataset\use_wav_raw\696878032\2781841578.wav	0	0	[1.610761404, 2.7465510368, 2.3275303841, 0.1643410921, 0.1281553358, 1.2768059969]	1.61076	2.74655	2.32753	0.164341	0.128155	1.27681
61	493	general	cy_712078370_3113924050.wav	D:\hc--document\all text\P8_medical\thesis_dataset\use_wav_raw\712078370\3113924050.wav	0	0	[1.9388049841, 0.1199298874, 1.864628911, 1.175221324, 2.4201755524, 0.5364354849]	1.9388	0.11993	1.86463	1.17522	2.42018	0.536435
62	1253	fn	cy_592952417_1760691791.wav	D:\hc--document\all text\P8_medical\thesis_dataset\use_wav_raw\592952417\1760691791.wav	0	1	[1.8934793472, 2.7608642578, 2.7148108482, 0.4234215021, 0.0, 0.8035797477]	1.89348	2.76086	2.71481	0.423422	0	0.80358
63	168	yl	cy_718191261_3249346624.wav	D:\hc--document\all text\P8_medical\thesis_dataset\use_wav_raw\718191261\3249346624.wav	0	5	[1.4925062656, 1.4123624563, 0.0, 1.7186055183, 0.0, 3.0460238457]	1.49251	1.41236	0	1.71861	0	3.04602
64	1650	fn	cy_682380496_2471895068.wav	D:\hc--document\all text\P8_medical\thesis_dataset\use_wav_raw\682380496\2471895068.wav	0	1	[1.4781262875, 2.3401794434, 1.1723228693, 0.9284625649, 0.0, 2.2009761333]	1.47813	2.34018	1.17232	0.928463	0	2.20098
65	270	jd	cy_647709481_2048262227.wav	D:\hc--document\all text\P8_medical\thesis_dataset\use_wav_raw\647709481\2048262227.wav	0	2	[2.0313882828, 0.2230811268, 0.4207140207, 2.4904589653, 0.6873053312, 1.4939262867]	2.03139	0.223081	0.420714	2.49046	0.687305	1.49393
66	460	general	cy_629809978_1955761241.wav	D:\hc--document\all text\P8_medical\thesis_dataset\use_wav_raw\629809978\1955761241.wav	0	0	[1.6954314709, 0.0, 0.0, 2.4588880539, 0.6969928145, 1.8593229055]	1.69543	0	0	2.45889	0.696993	1.85932
67	1509	wz	dx_90205634_28717005.wav	D:\hc--document\all text\P8_medical\thesis_dataset\use_wav_raw\90205634\28717005.wav	0	3	[1.6837353706, 0.174075231, 0.2558678389, 2.1810097694, 0.6168678999, 1.6734927893]	1.68374	0.174075	0.255868	2.18101	0.616868	1.67349
68	1715	general	cy_691764066_2673900344.wav	D:\hc--document\all text\P8_medical\thesis_dataset\use_wav_raw\691764066\2673900344.wav	0	0	[1.7965084314, 0.3714419007, 0.0625029132, 2.3602490425, 0.5814784169, 1.9040271044]	1.79651	0.371442	0.0625029	2.36025	0.581478	1.90403
69	645	rouhe	cy_722491289_3346568109.wav	D:\hc--document\all text\P8_medical\thesis_dataset\use_wav_raw\722491289\3346568109.wav	0	4	[1.8826912642, 0.0, 0.0, 2.0717456341, 2.5791049004, 1.2574663162]	1.88269	0	0	2.07175	2.5791	1.25747
70	1433	jd	cy_601915601_1806353276.wav	D:\hc--document\all text\P8_medical\thesis_dataset\use_wav_raw\601915601\1806353276.wav	0	2	[1.1154437065, 1.2288378477, 1.5520182848, 0.3670272827, 1.0840446949, 1.2210476398]	1.11544	1.22884	1.55202	0.367027	1.08404	1.22105
71	245	jd	cy_683894657_2505432650.wav	D:\hc--document\all text\P8_medical\thesis_dataset\use_wav_raw\683894657\2505432650.wav	0	2	[1.5391267538, 2.3080728054, 2.2794237137, 0.3486411572, 0.1910381913, 1.0064615011]	1.53913	2.30807	2.27942	0.348641	0.191038	1.00646
72	815	jd	cy_668663850_2181039484.wav	D:\hc--document\all text\P8_medical\thesis_dataset\use_wav_raw\668663850\2181039484.wav	0	2	[1.8220908642, 1.5808585882, 1.6271073818, 1.1807794571, 0.3578447998, 1.349096179]	1.82209	1.58086	1.62711	1.18078	0.357845	1.3491
73	1230	jd	cy_684712504_2523338190.wav	D:\hc--document\all text\P8_medical\thesis_dataset\use_wav_raw\684712504\2523338190.wav	0	2	[1.768479228, 1.0535154343, 2.0049197674, 0.6858177185, 1.4289747477, 0.6774166226]	1.76848	1.05352	2.00492	0.685818	1.42897	0.677417
74	125	yl	cy_684382839_2516085086.wav	D:\hc--document\all text\P8_medical\thesis_dataset\use_wav_raw\684382839\2516085086.wav	0	5	[1.2953140736, 1.4442461729, 1.1706838608, 0.9888243079, 0.1198223233, 1.8499958515]	1.29531	1.44425	1.17068	0.988824	0.119822	1.85
75	1031	fn	cy_700969402_2872911954.wav	D:\hc--document\all text\P8_medical\thesis_dataset\use_wav_raw\700969402\2872911954.wav	0	1	[1.1842496395, 2.3436522484, 2.3042697906, 0.019214699, 0.3267664015, 0.940997541]	1.18425	2.34365	2.30427	0.0192147	0.326766	0.940998
76	543	rouhe	cy_686165499_2555780486.wav	D:\hc--document\all text\P8_medical\thesis_dataset\use_wav_raw\686165499\2555780486.wav	0	4	[1.9138822556, 0.0, 0.7748484015, 1.6862494946, 2.4496719837, 0.9514946342]	1.91388	0	0.774848	1.68625	2.44967	0.951495
77	1355	yl	cy_693122479_2703305850.wav	D:\hc--document\all text\P8_medical\thesis_dataset\use_wav_raw\693122479\2703305850.wav	0	5	[1.2729279995, 1.196805954, 0.7411811352, 0.7756021023, 0.7382600904, 2.2541344166]	1.27293	1.19681	0.741181	0.775602	0.73826	2.25413
78	1226	fn	cy_159576408_217182179.wav	D:\hc--document\all text\P8_medical\thesis_dataset\use_wav_raw\159576408\217182179.wav	0	1	[2.0197064877, 2.7933092117, 2.6545598507, 0.4179345667, 0.2558363378, 1.0205281973]	2.01971	2.79331	2.65456	0.417935	0.255836	1.02053
79	1439	fn	cy_559752281_1584945137.wav	D:\hc--document\all text\P8_medical\thesis_dataset\use_wav_raw\559752281\1584945137.wav	0	1	[1.4597600698, 2.8265793324, 2.8839144707, 0.0, 0.3567921817, 0.8556116819]	1.45976	2.82658	2.88391	0	0.356792	0.855612
80	1304	general	cy_669020022_2188263930.wav	D:\hc--document\all text\P8_medical\thesis_dataset\use_wav_raw\669020022\2188263930.wav	0	0	[1.4602341652, 1.9049139023, 1.7789046764, 0.6634609103, 0.2787888944, 1.4470357895]	1.46023	1.90491	1.7789	0.663461	0.278789	1.44704
81	1059	fn	cy_722907902_3357407674.wav	D:\hc--document\all text\P8_medical\thesis_dataset\use_wav_raw\722907902\3357407674.wav	0	1	[1.254144907, 1.648560524, 0.6982254386, 0.9952517748, 0.3111844957, 2.4163677692]	1.25414	1.64856	0.698225	0.995252	0.311184	2.41637
82	473	general	dx_91093726_30498087.wav	D:\hc--document\all text\P8_medical\thesis_dataset\use_wav_raw\91093726\30498087.wav	0	0	[1.7737201452, 0.68511796, 0.6056459546, 1.9267193079, 0.3897718489, 1.5856393576]	1.77372	0.685118	0.605646	1.92672	0.389772	1.58564
83	783	general	cy_679190548_2402694320.wav	D:\hc--document\all text\P8_medical\thesis_dataset\use_wav_raw\679190548\2402694320.wav	0	0	[1.9515442848, 0.6642234325, 0.5060623288, 2.0766484737, 0.4351753294, 1.7805191278]	1.95154	0.664223	0.506062	2.07665	0.435175	1.78052
84	1739	yl	cy_701904886_2893583928.wav	D:\hc--document\all text\P8_medical\thesis_dataset\use_wav_raw\701904886\2893583928.wav	0	5	[1.2885987759, 0.9445525408, 0.0, 1.7382426262, 0.2604797184, 2.93419981]	1.2886	0.944553	0	1.73824	0.26048	2.9342
85	539	wz	cy_669475492_2197604482.wav	D:\hc--document\all text\P8_medical\thesis_dataset\use_wav_raw\669475492\2197604482.wav	0	3	[1.2030646801, 2.0973703861, 2.2729072571, 0.0, 0.7916121483, 1.0967210531]	1.20306	2.09737	2.27291	0	0.791612	1.09672
86	113	yl	cy_589631754_1743301268.wav	D:\hc--document\all text\P8_medical\thesis_dataset\use_wav_raw\589631754\1743301268.wav	0	5	[1.5645759106, 1.7391886711, 1.1157559156, 0.8324108124, 0.4986224473, 2.2787275314]	1.56458	1.73919	1.11576	0.832411	0.498622	2.27873
87	328	general	dx_91544226_30803032.wav	D:\hc--document\all text\P8_medical\thesis_dataset\use_wav_raw\91544226\30803032.wav	0	0	[1.634059906, 1.0612624884, 1.3458337784, 1.5531903505, 0.1691664457, 0.936422646]	1.63406	1.06126	1.34583	1.55319	0.169166	0.936423
88	1188	general	cy_672270902_2255946676.wav	D:\hc--document\all text\P8_medical\thesis_dataset\use_wav_raw\672270902\2255946676.wav	0	0	[1.9938971996, 1.2137197256, 2.250890255, 0.613006413, 1.4696890116, 0.5761395693]	1.9939	1.21372	2.25089	0.613006	1.46969	0.57614
89	774	rouhe	cy_724595875_3397252397.wav	D:\hc--document\all text\P8_medical\thesis_dataset\use_wav_raw\724595875\3397252397.wav	0	4	[2.0025353432, 0.0, 0.7043507099, 1.5078527927, 3.0534665585, 0.9597349167]	2.00254	0	0.704351	1.50785	3.05347	0.959735
90	804	fn	dx_87163153_24912922.wav	D:\hc--document\all text\P8_medical\thesis_dataset\use_wav_raw\87163153\24912922.wav	0	1	[1.5732700825, 2.5668973923, 1.4932276011, 0.1980334818, 0.2905204296, 2.1868228912]	1.57327	2.5669	1.49323	0.198033	0.29052	2.18682
91	398	general	cy_715946735_3196417168.wav	D:\hc--document\all text\P8_medical\thesis_dataset\use_wav_raw\715946735\3196417168.wav	0	0	[1.6844936609, 1.0232504606, 1.0197314024, 1.2706416845, 0.6942210793, 1.4581537247]	1.68449	1.02325	1.01973	1.27064	0.694221	1.45815
92	249	wz	cy_716857047_3217113543.wav	D:\hc--document\all text\P8_medical\thesis_dataset\use_wav_raw\716857047\3217113543.wav	0	3	[1.8627479076, 0.0615023263, 0.4724384546, 2.3076293468, 0.976049602, 1.4831688404]	1.86275	0.0615023	0.472438	2.30763	0.97605	1.48317
93	667	wz	dx_92709074_32415960.wav	D:\hc--document\all text\P8_medical\thesis_dataset\use_wav_raw\92709074\32415960.wav	0	3	[1.7610805035, 0.0, 0.2690014541, 2.5378127098, 1.1003857851, 1.2497247458]	1.76108	0	0.269001	2.53781	1.10039	1.24972
94	1617	general	cy_700922004_2871846426.wav	D:\hc--document\all text\P8_medical\thesis_dataset\use_wav_raw\700922004\2871846426.wav	0	0	[2.2957081795, 0.6676075459, 1.6977961063, 1.1171286106, 2.0552983284, 1.1973534822]	2.29571	0.667608	1.6978	1.11713	2.0553	1.19735
95	1536	jd	cy_714843556_3169988658.wav	D:\hc--document\all text\P8_medical\thesis_dataset\use_wav_raw\714843556\3169988658.wav	0	2	[1.9392529726, 0.8685648441, 1.3256679773, 1.1438843012, 1.4431372881, 1.4376602173]	1.93925	0.868565	1.32567	1.14388	1.44314	1.43766
96	1170	general	cy_720900895_3310562420.wav	D:\hc--document\all text\P8_medical\thesis_dataset\use_wav_raw\720900895\3310562420.wav	0	0	[1.2775747776, 1.4299818277, 0.6736353636, 1.3617390394, 0.0842227936, 2.0745074749]	1.27757	1.42998	0.673635	1.36174	0.0842228	2.07451
97	1153	jd	dx_78671297_22342730.wav	D:\hc--document\all text\P8_medical\thesis_dataset\use_wav_raw\78671297\22342730.wav	0	2	[1.3934217691, 2.2585728168, 1.9734610319, 0.3543108702, 0.2236375958, 1.4093211889]	1.39342	2.25857	1.97346	0.354311	0.223638	1.40932
98	420	wz	cy_723552549_3371714244.wav	D:\hc--document\all text\P8_medical\thesis_dataset\use_wav_raw\723552549\3371714244.wav	0	3	[1.8931930065, 1.3496515751, 1.9565432072, 0.9501308203, 0.6928230524, 0.7151583433]	1.89319	1.34965	1.95654	0.950131	0.692823	0.715158
99	1530	jd	dx_78000279_22092514.wav	D:\hc--document\all text\P8_medical\thesis_dataset\use_wav_raw\78000279\22092514.wav	0	2	[2.0451493263, 0.3220445514, 1.0894594193, 1.9582452774, 1.0916727781, 1.0338740349]	2.04515	0.322045	1.08946	1.95825	1.09167	1.03387
100	680	wz	cy_719110890_3269564007.wav	D:\hc--document\all text\P8_medical\thesis_dataset\use_wav_raw\719110890\3269564007.wav	0	3	[1.8053267002, 0.4471100271, 1.7594646215, 0.934028089, 1.967367053, 0.8078366518]	1.80533	0.44711	1.75946	0.934028	1.96737	0.807837
101	108	rouhe	cy_722567386_3348512855.wav	D:\hc--document\all text\P8_medical\thesis_dataset\use_wav_raw\722567386\3348512855.wav	0	4	[2.1308219433, 0.0, 1.1356050968, 1.6077913046, 3.1383583546, 0.5212400556]	2.13082	0	1.13561	1.60779	3.13836	0.52124
102	1133	rouhe	cy_720943487_3312299800.wav	D:\hc--document\all text\P8_medical\thesis_dataset\use_wav_raw\720943487\3312299800.wav	0	4	[1.8043000698, 0.312924087, 0.9599046707, 1.2129058838, 1.7536234856, 1.5317268372]	1.8043	0.312924	0.959905	1.21291	1.75362	1.53173
103	608	fn	dx_70372640_21407503.wav	D:\hc--document\all text\P8_medical\thesis_dataset\use_wav_raw\70372640\21407503.wav	0	1	[1.9665613174, 1.9427807331, 2.5440244675, 0.5479493141, 0.5870857239, 0.2912653387]	1.96656	1.94278	2.54402	0.547949	0.587086	0.291265
104	1408	wz	cy_716668241_3214240045.wav	D:\hc--document\all text\P8_medical\thesis_dataset\use_wav_raw\716668241\3214240045.wav	0	3	[1.6556466818, 0.0, 0.0, 2.7087028027, 0.8298202157, 2.1060922146]	1.65565	0	0	2.7087	0.82982	2.10609
105	1630	general	dx_90873055_30265906.wav	D:\hc--document\all text\P8_medical\thesis_dataset\use_wav_raw\90873055\30265906.wav	0	0	[1.8845304251, 1.0422956944, 1.5170418024, 1.4883589745, 0.6383463144, 0.8100428581]	1.88453	1.0423	1.51704	1.48836	0.638346	0.810043
106	1728	yl	cy_669798354_2204288714.wav	D:\hc--document\all text\P8_medical\thesis_dataset\use_wav_raw\669798354\2204288714.wav	0	5	[1.1673887968, 1.0926511288, 0.0276005231, 1.1072787046, 0.3736908734, 2.6776540279]	1.16739	1.09265	0.0276005	1.10728	0.373691	2.67765
107	598	jd	cy_679305501_2405215566.wav	D:\hc--document\all text\P8_medical\thesis_dataset\use_wav_raw\679305501\2405215566.wav	0	2	[1.9092054367, 0.3823976517, 0.838832438, 1.8890360594, 1.0277092457, 1.3094787598]	1.90921	0.382398	0.838832	1.88904	1.02771	1.30948
108	424	rouhe	cy_716396489_3207067080.wav	D:\hc--document\all text\P8_medical\thesis_dataset\use_wav_raw\716396489\3207067080.wav	0	4	[1.128939271, 1.6363669634, 0.7390896678, 0.8316143751, 0.1194200739, 2.3867881298]	1.12894	1.63637	0.73909	0.831614	0.11942	2.38679
109	151	yl	cy_684799127_2525209878.wav	D:\hc--document\all text\P8_medical\thesis_dataset\use_wav_raw\684799127\2525209878.wav	0	5	[1.3243367672, 0.8261973262, 0.2296896428, 1.455226779, 0.717043519, 2.4208247662]	1.32434	0.826197	0.22969	1.45523	0.717044	2.42082
110	984	yl	cy_721983399_3335074179.wav	D:\hc--document\all text\P8_medical\thesis_dataset\use_wav_raw\721983399\3335074179.wav	0	5	[1.9993765354, 0.0, 0.1133351177, 2.4607524872, 1.8683931828, 1.7373543978]	1.99938	0	0.113335	2.46075	1.86839	1.73735
111	1642	fn	cy_717886956_3241420872.wav	D:\hc--document\all text\P8_medical\thesis_dataset\use_wav_raw\717886956\3241420872.wav	0	1	[0.8607196212, 2.8832352161, 1.5005159378, 0.2811581492, 0.0, 2.2060859203]	0.86072	2.88324	1.50052	0.281158	0	2.20609
112	534	wz	cy_711712693_3106120535.wav	D:\hc--document\all text\P8_medical\thesis_dataset\use_wav_raw\711712693\3106120535.wav	0	3	[1.6134653091, 0.0, 0.0, 2.2134912014, 1.0655019283, 1.9046652317]	1.61347	0	0	2.21349	1.0655	1.90467
113	1142	rouhe	cy_724416927_3392862186.wav	D:\hc--document\all text\P8_medical\thesis_dataset\use_wav_raw\724416927\3392862186.wav	0	4	[2.1763498783, 0.0, 0.7636374235, 2.1935391426, 2.6352684498, 0.5707674026]	2.17635	0	0.763637	2.19354	2.63527	0.570767
114	1202	jd	dx_90866272_30229077.wav	D:\hc--document\all text\P8_medical\thesis_dataset\use_wav_raw\90866272\30229077.wav	0	2	[1.1470936537, 1.5706919432, 0.9794574976, 1.028000474, 0.0, 1.7424427271]	1.14709	1.57069	0.979457	1.028	0	1.74244
115	1452	jd	dx_92700338_32343617.wav	D:\hc--document\all text\P8_medical\thesis_dataset\use_wav_raw\92700338\32343617.wav	0	2	[2.2150726318, 3.165759325, 2.829300642, 0.0, 0.3186411858, 0.992972672]	2.21507	3.16576	2.8293	0	0.318641	0.992973
116	605	fn	dx_72420467_20356513.wav	D:\hc--document\all text\P8_medical\thesis_dataset\use_wav_raw\72420467\20356513.wav	0	1	[1.6455518007, 3.9153079987, 2.9203104973, 0.0, 0.0, 1.4196633101]	1.64555	3.91531	2.92031	0	0	1.41966
117	799	fn	cy_706030040_2989771268.wav	D:\hc--document\all text\P8_medical\thesis_dataset\use_wav_raw\706030040\2989771268.wav	0	1	[2.131046772, 0.0, 0.6861434579, 2.0641479492, 2.1699540615, 1.3580961227]	2.13105	0	0.686143	2.06415	2.16995	1.3581
118	79	fn	dx_90263235_29022723.wav	D:\hc--document\all text\P8_medical\thesis_dataset\use_wav_raw\90263235\29022723.wav	0	1	[1.5511515141, 2.6882181168, 1.988168478, 0.2500682175, 0.0402493924, 1.6465312243]	1.55115	2.68822	1.98817	0.250068	0.0402494	1.64653
119	320	jd	cy_679268378_2404924422.wav	D:\hc--document\all text\P8_medical\thesis_dataset\use_wav_raw\679268378\2404924422.wav	0	2	[1.3556272984, 2.1500627995, 1.8681652546, 0.5281641483, 0.2002487928, 1.4518378973]	1.35563	2.15006	1.86817	0.528164	0.200249	1.45184
120	1738	wz	dx_82042544_31370382.wav	D:\hc--document\all text\P8_medical\thesis_dataset\use_wav_raw\82042544\31370382.wav	0	3	[1.953913331, 0.1869856566, 0.5872428417, 2.0533370972, 1.0234736204, 1.278642416]	1.95391	0.186986	0.587243	2.05334	1.02347	1.27864
121	366	general	cy_715941929_3196118840.wav	D:\hc--document\all text\P8_medical\thesis_dataset\use_wav_raw\715941929\3196118840.wav	0	0	[1.9831296206, 0.9230548143, 1.3371704817, 1.5216652155, 0.8874648809, 1.2271152735]	1.98313	0.923055	1.33717	1.52167	0.887465	1.22712
122	1446	wz	cy_696385644_2771164544.wav	D:\hc--document\all text\P8_medical\thesis_dataset\use_wav_raw\696385644\2771164544.wav	0	3	[1.720852375, 0.3037981689, 0.0827315971, 2.1964523792, 0.6124256253, 1.8274723291]	1.72085	0.303798	0.0827316	2.19645	0.612426	1.82747
123	629	jd	cy_433048113_1057225866.wav	D:\hc--document\all text\P8_medical\thesis_dataset\use_wav_raw\433048113\1057225866.wav	0	2	[1.9659135342, 2.3353259563, 2.7888250351, 0.3226477504, 0.5880160928, 0.6185398102]	1.96591	2.33533	2.78883	0.322648	0.588016	0.61854
124	529	rouhe	cy_683155751_2488941140.wav	D:\hc--document\all text\P8_medical\thesis_dataset\use_wav_raw\683155751\2488941140.wav	0	4	[1.1539804935, 1.6638685465, 1.0618387461, 1.0863370895, 0.0, 1.9216003418]	1.15398	1.66387	1.06184	1.08634	0	1.9216
125	269	wz	dx_91488433_30521091.wav	D:\hc--document\all text\P8_medical\thesis_dataset\use_wav_raw\91488433\30521091.wav	0	3	[1.8753372431, 0.1142991409, 1.1212806702, 1.7676887512, 1.223287344, 0.7235571146]	1.87534	0.114299	1.12128	1.76769	1.22329	0.723557
126	1520	fn	cy_599599765_1794223607.wav	D:\hc--document\all text\P8_medical\thesis_dataset\use_wav_raw\599599765\1794223607.wav	0	1	[1.1682434082, 2.7428278923, 2.1833741665, 0.0429255292, 0.0, 1.5136706829]	1.16824	2.74283	2.18337	0.0429255	0	1.51367
127	947	general	cy_719883377_3287371967.wav	D:\hc--document\all text\P8_medical\thesis_dataset\use_wav_raw\719883377\3287371967.wav	0	0	[1.1516720057, 0.0792998821, 0.0, 2.0844016075, 0.6312211752, 2.562068224]	1.15167	0.0792999	0	2.0844	0.631221	2.56207
128	732	general	dx_91388498_30446666.wav	D:\hc--document\all text\P8_medical\thesis_dataset\use_wav_raw\91388498\30446666.wav	0	0	[1.800894022, 0.3489586413, 1.3722572327, 1.5014995337, 1.0226892233, 0.6103396416]	1.80089	0.348959	1.37226	1.5015	1.02269	0.61034
129	96	jd	dx_89105147_27689456.wav	D:\hc--document\all text\P8_medical\thesis_dataset\use_wav_raw\89105147\27689456.wav	0	2	[1.6741040945, 1.514223218, 1.9478718042, 0.7696781158, 0.7232673168, 0.909627378]	1.6741	1.51422	1.94787	0.769678	0.723267	0.909627
130	372	fn	dx_88330246_26937835.wav	D:\hc--document\all text\P8_medical\thesis_dataset\use_wav_raw\88330246\26937835.wav	0	1	[1.8434590101, 2.4185531139, 1.4950540066, 0.8391515017, 0.0, 1.9883426428]	1.84346	2.41855	1.49505	0.839152	0	1.98834
131	1702	jd	dx_91621656_31083222.wav	D:\hc--document\all text\P8_medical\thesis_dataset\use_wav_raw\91621656\31083222.wav	0	2	[1.4113310575, 1.3511770964, 1.3348841667, 0.7755411863, 0.6951465011, 1.4550486803]	1.41133	1.35118	1.33488	0.775541	0.695147	1.45505
132	1494	jd	dx_87140271_26880822.wav	D:\hc--document\all text\P8_medical\thesis_dataset\use_wav_raw\87140271\26880822.wav	0	2	[1.9197516441, 1.2506283522, 1.4488869905, 1.4874017239, 0.4978344142, 1.1971668005]	1.91975	1.25063	1.44889	1.4874	0.497834	1.19717
133	789	general	cy_715071536_3176178302.wav	D:\hc--document\all text\P8_medical\thesis_dataset\use_wav_raw\715071536\3176178302.wav	0	0	[1.7183897495, 0.0, 0.0, 2.0690038204, 1.1581990719, 1.9094078541]	1.71839	0	0	2.069	1.1582	1.90941
134	752	general	cy_704379520_2950182458.wav	D:\hc--document\all text\P8_medical\thesis_dataset\use_wav_raw\704379520\2950182458.wav	0	0	[1.7941658497, 0.0, 0.4902882576, 1.7622781992, 1.6317939758, 1.6414922476]	1.79417	0	0.490288	1.76228	1.63179	1.64149
135	980	rouhe	cy_559125393_1581846356.wav	D:\hc--document\all text\P8_medical\thesis_dataset\use_wav_raw\559125393\1581846356.wav	0	4	[1.8412162066, 0.0, 0.8281376362, 1.3632222414, 2.2917716503, 1.0336040258]	1.84122	0	0.828138	1.36322	2.29177	1.0336
136	1320	jd	cy_556474455_1569020822.wav	D:\hc--document\all text\P8_medical\thesis_dataset\use_wav_raw\556474455\1569020822.wav	0	2	[1.0711369514, 1.6971937418, 1.4927475452, 0.6496996284, 0.1332549602, 1.5283679962]	1.07114	1.69719	1.49275	0.6497	0.133255	1.52837
137	925	jd	cy_717537648_3234745256.wav	D:\hc--document\all text\P8_medical\thesis_dataset\use_wav_raw\717537648\3234745256.wav	0	2	[1.2228056192, 2.4528961182, 1.2540798187, 0.5770684481, 0.0, 2.1042981148]	1.22281	2.4529	1.25408	0.577068	0	2.1043
138	1309	jd	cy_680375227_2429116296.wav	D:\hc--document\all text\P8_medical\thesis_dataset\use_wav_raw\680375227\2429116296.wav	0	2	[1.9833362103, 1.2410331964, 2.0709149837, 0.8129324317, 1.1885623932, 0.588537395]	1.98334	1.24103	2.07091	0.812932	1.18856	0.588537
139	692	fn	dx_91422202_30625046.wav	D:\hc--document\all text\P8_medical\thesis_dataset\use_wav_raw\91422202\30625046.wav	0	1	[1.5684270859, 2.928830862, 1.9588422775, 0.4833073914, 0.0, 1.6840238571]	1.56843	2.92883	1.95884	0.483307	0	1.68402
140	1653	fn	cy_664247814_2139327542.wav	D:\hc--document\all text\P8_medical\thesis_dataset\use_wav_raw\664247814\2139327542.wav	0	1	[1.3341164589, 2.2959384918, 1.7153530121, 0.2989502847, 0.1890416592, 1.8243024349]	1.33412	2.29594	1.71535	0.29895	0.189042	1.8243
141	1119	rouhe	cy_721896032_3333327390.wav	D:\hc--document\all text\P8_medical\thesis_dataset\use_wav_raw\721896032\3333327390.wav	0	4	[1.9729554653, 0.0, 0.7033115625, 2.3102097511, 1.5267993212, 0.9986088276]	1.97296	0	0.703312	2.31021	1.5268	0.998609
142	1441	fn	cy_669607669_2200348758.wav	D:\hc--document\all text\P8_medical\thesis_dataset\use_wav_raw\669607669\2200348758.wav	0	1	[1.8855321407, 1.6526530981, 1.770062089, 0.6765329838, 0.8789697886, 1.4842437506]	1.88553	1.65265	1.77006	0.676533	0.87897	1.48424
143	140	jd	cy_714880402_3171582916.wav	D:\hc--document\all text\P8_medical\thesis_dataset\use_wav_raw\714880402\3171582916.wav	0	2	[2.2472295761, 0.4080031812, 1.6147091389, 1.310228467, 1.9430096149, 0.9821587801]	2.24723	0.408003	1.61471	1.31023	1.94301	0.982159
144	502	wz	cy_681878828_2461495808.wav	D:\hc--document\all text\P8_medical\thesis_dataset\use_wav_raw\681878828\2461495808.wav	0	3	[2.1510107517, 0.5686067939, 1.0811502934, 2.0620441437, 0.876976192, 1.0596147776]	2.15101	0.568607	1.08115	2.06204	0.876976	1.05961
145	607	general	dx_91808805_30909809.wav	D:\hc--document\all text\P8_medical\thesis_dataset\use_wav_raw\91808805\30909809.wav	0	0	[2.0321195126, 0.2833197117, 0.6887438893, 1.9799776077, 1.0429674387, 1.3319867849]	2.03212	0.28332	0.688744	1.97998	1.04297	1.33199
146	161	fn	cy_701742968_2889944754.wav	D:\hc--document\all text\P8_medical\thesis_dataset\use_wav_raw\701742968\2889944754.wav	0	1	[1.4515572786, 2.9224541187, 1.7876855135, 0.2821396291, 0.0, 2.0118763447]	1.45156	2.92245	1.78769	0.28214	0	2.01188
147	382	jd	cy_670421305_2217106522.wav	D:\hc--document\all text\P8_medical\thesis_dataset\use_wav_raw\670421305\2217106522.wav	0	2	[1.7824327946, 1.9177846909, 2.0724952221, 0.5616335273, 0.7846631408, 1.1631567478]	1.78243	1.91778	2.0725	0.561634	0.784663	1.16316
148	1227	wz	cy_721117079_3315817477.wav	D:\hc--document\all text\P8_medical\thesis_dataset\use_wav_raw\721117079\3315817477.wav	0	3	[1.7098007202, 0.0065490622, 0.351601541, 1.786672473, 1.3329939842, 1.5648940802]	1.7098	0.00654906	0.351602	1.78667	1.33299	1.56489
149	622	rouhe	cy_721414308_3323437362.wav	D:\hc--document\all text\P8_medical\thesis_dataset\use_wav_raw\721414308\3323437362.wav	0	4	[1.8663910627, 0.0, 1.2591781616, 1.4026883841, 2.7176346779, 0.5098139048]	1.86639	0	1.25918	1.40269	2.71763	0.509814
150	717	rouhe	cy_694484586_2731842804.wav	D:\hc--document\all text\P8_medical\thesis_dataset\use_wav_raw\694484586\2731842804.wav	0	4	[2.1856226921, 0.1748643219, 1.118863225, 1.5583218336, 2.1458144188, 1.3412381411]	2.18562	0.174864	1.11886	1.55832	2.14581	1.34124
151	1068	fn	dx_88068742_26665799.wav	D:\hc--document\all text\P8_medical\thesis_dataset\use_wav_raw\88068742\26665799.wav	0	1	[1.9117679596, 1.7413860559, 1.4082883596, 1.536152482, 0.0, 1.4845949411]	1.91177	1.74139	1.40829	1.53615	0	1.48459
152	1205	jd	dx_84065317_28148820.wav	D:\hc--document\all text\P8_medical\thesis_dataset\use_wav_raw\84065317\28148820.wav	0	2	[1.2708622217, 2.1405739784, 1.9220579863, 0.6131870747, 0.0, 1.28424263]	1.27086	2.14057	1.92206	0.613187	0	1.28424
153	162	wz	cy_714570004_3164380876.wav	D:\hc--document\all text\P8_medical\thesis_dataset\use_wav_raw\714570004\3164380876.wav	0	3	[1.504409194, 0.2324212044, 0.0, 2.5360639095, 0.3954156935, 2.0893547535]	1.50441	0.232421	0	2.53606	0.395416	2.08935
154	1194	fn	cy_675857724_2332009616.wav	D:\hc--document\all text\P8_medical\thesis_dataset\use_wav_raw\675857724\2332009616.wav	0	1	[1.2554707527, 2.0687851906, 2.2791745663, 0.0, 0.7514674664, 1.2195953131]	1.25547	2.06879	2.27917	0	0.751467	1.2196
155	1493	rouhe	cy_709149334_3055640752.wav	D:\hc--document\all text\P8_medical\thesis_dataset\use_wav_raw\709149334\3055640752.wav	0	4	[1.9725962877, 0.0, 0.4287494421, 1.8635350466, 2.6909718513, 1.3386679888]	1.9726	0	0.428749	1.86354	2.69097	1.33867
156	1081	fn	cy_716880515_3218770015.wav	D:\hc--document\all text\P8_medical\thesis_dataset\use_wav_raw\716880515\3218770015.wav	0	1	[1.0454823971, 2.7752575874, 1.939499259, 0.0223298259, 0.0, 1.607830286]	1.04548	2.77526	1.9395	0.0223298	0	1.60783
157	787	general	cy_248722531_445445853.wav	D:\hc--document\all text\P8_medical\thesis_dataset\use_wav_raw\248722531\445445853.wav	0	0	[1.9539661407, 0.915671885, 2.0297100544, 1.2375452518, 1.1401437521, 0.4898352623]	1.95397	0.915672	2.02971	1.23755	1.14014	0.489835
158	1563	rouhe	cy_668388218_2175453376.wav	D:\hc--document\all text\P8_medical\thesis_dataset\use_wav_raw\668388218\2175453376.wav	0	4	[1.8019044399, 0.0, 0.5879215002, 2.340218544, 1.77693367, 0.9956582785]	1.8019	0	0.587922	2.34022	1.77693	0.995658
159	383	rouhe	dx_90109091_28722860.wav	D:\hc--document\all text\P8_medical\thesis_dataset\use_wav_raw\90109091\28722860.wav	0	4	[1.9247816801, 0.1937924922, 1.4841525555, 1.5547337532, 1.3756526709, 0.345564425]	1.92478	0.193792	1.48415	1.55473	1.37565	0.345564
160	1151	rouhe	cy_723816946_3378423977.wav	D:\hc--document\all text\P8_medical\thesis_dataset\use_wav_raw\723816946\3378423977.wav	0	4	[1.7130063772, 0.0, 1.0321352482, 1.0798487663, 2.4742581844, 0.9324999452]	1.71301	0	1.03214	1.07985	2.47426	0.9325
161	1140	wz	cy_682855461_2482311378.wav	D:\hc--document\all text\P8_medical\thesis_dataset\use_wav_raw\682855461\2482311378.wav	0	3	[1.9090073109, 0.0, 0.2698388696, 2.4687180519, 1.1783454418, 1.4480897188]	1.90901	0	0.269839	2.46872	1.17835	1.44809
162	1157	fn	cy_602849955_1811015183.wav	D:\hc--document\all text\P8_medical\thesis_dataset\use_wav_raw\602849955\1811015183.wav	0	1	[1.2213202715, 2.8572328091, 1.6460797787, 0.7238760591, 0.0, 1.7440222502]	1.22132	2.85723	1.64608	0.723876	0	1.74402
163	1758	wz	cy_615087885_1875029234.wav	D:\hc--document\all text\P8_medical\thesis_dataset\use_wav_raw\615087885\1875029234.wav	0	3	[1.4260584116, 2.0938529968, 1.2052000761, 0.9686006904, 0.0, 1.9302021265]	1.42606	2.09385	1.2052	0.968601	0	1.9302
164	697	wz	cy_720360068_3299712291.wav	D:\hc--document\all text\P8_medical\thesis_dataset\use_wav_raw\720360068\3299712291.wav	0	3	[1.5352325439, 0.0, 0.0, 2.0543222427, 1.1119747162, 2.0536053181]	1.53523	0	0	2.05432	1.11197	2.05361
165	447	jd	cy_681723162_2458061526.wav	D:\hc--document\all text\P8_medical\thesis_dataset\use_wav_raw\681723162\2458061526.wav	0	2	[1.3844918013, 2.1556670666, 1.5045077801, 0.5950605273, 0.0280584376, 1.7856140137]	1.38449	2.15567	1.50451	0.595061	0.0280584	1.78561
166	1369	wz	cy_700666166_2866265612.wav	D:\hc--document\all text\P8_medical\thesis_dataset\use_wav_raw\700666166\2866265612.wav	0	3	[1.3019928932, 0.2220493853, 0.0, 2.2316215038, 0.4500543177, 2.5580968857]	1.30199	0.222049	0	2.23162	0.450054	2.5581
167	1705	general	dx_88717755_27395124.wav	D:\hc--document\all text\P8_medical\thesis_dataset\use_wav_raw\88717755\27395124.wav	0	0	[1.9609848261, 0.0386506319, 1.2555832863, 1.8479133844, 1.3520160913, 0.4049433768]	1.96098	0.0386506	1.25558	1.84791	1.35202	0.404943
168	1576	jd	cy_690695634_2652282074.wav	D:\hc--document\all text\P8_medical\thesis_dataset\use_wav_raw\690695634\2652282074.wav	0	2	[1.4691089392, 1.9862799644, 1.985301733, 0.3388612568, 0.6209267378, 1.2380918264]	1.46911	1.98628	1.9853	0.338861	0.620927	1.23809
169	353	jd	dx_90654848_29711141.wav	D:\hc--document\all text\P8_medical\thesis_dataset\use_wav_raw\90654848\29711141.wav	0	2	[1.8826467991, 3.1521561146, 2.3266148567, 0.4462031424, 0.0, 1.8151372671]	1.88265	3.15216	2.32661	0.446203	0	1.81514
170	397	jd	cy_682137714_2466628016.wav	D:\hc--document\all text\P8_medical\thesis_dataset\use_wav_raw\682137714\2466628016.wav	0	2	[1.4938060045, 2.067896843, 2.045951128, 0.1290332079, 0.6900683641, 1.3249444962]	1.49381	2.0679	2.04595	0.129033	0.690068	1.32494
171	1564	general	cy_723758551_3376927259.wav	D:\hc--document\all text\P8_medical\thesis_dataset\use_wav_raw\723758551\3376927259.wav	0	0	[1.8004297018, 0.5789523125, 0.7651877999, 1.7978576422, 0.8362236619, 1.4687025547]	1.80043	0.578952	0.765188	1.79786	0.836224	1.4687
172	797	general	dx_90091090_28617174.wav	D:\hc--document\all text\P8_medical\thesis_dataset\use_wav_raw\90091090\28617174.wav	0	0	[2.3264541626, 1.2965052128, 1.4292609692, 1.7147643566, 0.5986205935, 1.1772075891]	2.32645	1.29651	1.42926	1.71476	0.598621	1.17721
173	1534	general	dx_90412064_29494937.wav	D:\hc--document\all text\P8_medical\thesis_dataset\use_wav_raw\90412064\29494937.wav	0	0	[1.8031986952, 0.7499575019, 0.7069613338, 1.8880953789, 0.3185367584, 1.2883548737]	1.8032	0.749958	0.706961	1.8881	0.318537	1.28835
174	1569	general	cy_716720574_3215800305.wav	D:\hc--document\all text\P8_medical\thesis_dataset\use_wav_raw\716720574\3215800305.wav	0	0	[1.957451582, 0.0, 1.2553081512, 1.4680591822, 2.3668920994, 0.5783856511]	1.95745	0	1.25531	1.46806	2.36689	0.578386
175	1362	wz	cy_444410695_1098429480.wav	D:\hc--document\all text\P8_medical\thesis_dataset\use_wav_raw\444410695\1098429480.wav	0	3	[2.2118685246, 0.0, 0.5623230934, 2.267385006, 1.732840538, 1.6577581167]	2.21187	0	0.562323	2.26739	1.73284	1.65776
176	1088	wz	cy_677628372_2368903892.wav	D:\hc--document\all text\P8_medical\thesis_dataset\use_wav_raw\677628372\2368903892.wav	0	3	[1.8767594099, 0.11726816, 0.7747466564, 1.9574799538, 1.3294812441, 1.3466038704]	1.87676	0.117268	0.774747	1.95748	1.32948	1.3466
177	414	general	cy_694395526_2730056928.wav	D:\hc--document\all text\P8_medical\thesis_dataset\use_wav_raw\694395526\2730056928.wav	0	0	[1.8757228851, 0.0, 0.27662009, 1.8276900053, 1.8050676584, 1.8299769163]	1.87572	0	0.27662	1.82769	1.80507	1.82998
178	1357	fn	cy_651708503_2069532191.wav	D:\hc--document\all text\P8_medical\thesis_dataset\use_wav_raw\651708503\2069532191.wav	0	1	[1.3597717285, 3.2814180851, 2.4017486572, 0.0, 0.0, 1.6049621105]	1.35977	3.28142	2.40175	0	0	1.60496
179	1745	rouhe	cy_676533421_2345373356.wav	D:\hc--document\all text\P8_medical\thesis_dataset\use_wav_raw\676533421\2345373356.wav	0	4	[1.7574379444, 0.0, 0.8169404864, 1.9559432268, 1.2114236355, 1.0413769484]	1.75744	0	0.81694	1.95594	1.21142	1.04138
180	384	yl	dx_61813637_17721953.wav	D:\hc--document\all text\P8_medical\thesis_dataset\use_wav_raw\61813637\17721953.wav	0	5	[1.6941632032, 1.3905097246, 0.8475392461, 1.3999904394, 0.0018812213, 1.7952666283]	1.69416	1.39051	0.847539	1.39999	0.00188122	1.79527
181	1189	yl	cy_679263661_2404301356.wav	D:\hc--document\all text\P8_medical\thesis_dataset\use_wav_raw\679263661\2404301356.wav	0	5	[1.3472323418, 2.7719142437, 2.3528780937, 0.0, 0.0, 1.3113042116]	1.34723	2.77191	2.35288	0	0	1.3113
182	1294	fn	cy_711883544_3109328269.wav	D:\hc--document\all text\P8_medical\thesis_dataset\use_wav_raw\711883544\3109328269.wav	0	1	[0.8929688931, 2.3896007538, 1.2339482307, 0.3548315763, 0.0, 2.043722868]	0.892969	2.3896	1.23395	0.354832	0	2.04372
183	1460	fn	cy_670086964_2210218968.wav	D:\hc--document\all text\P8_medical\thesis_dataset\use_wav_raw\670086964\2210218968.wav	0	1	[2.2056276798, 2.9888510704, 3.2304313183, 0.1751681268, 0.4733924568, 0.6807258129]	2.20563	2.98885	3.23043	0.175168	0.473392	0.680726
184	354	fn	cy_657066666_2099137499.wav	D:\hc--document\all text\P8_medical\thesis_dataset\use_wav_raw\657066666\2099137499.wav	0	1	[1.5325529575, 2.5391569138, 1.9161390066, 0.0284134746, 0.5054854751, 1.8913500309]	1.53255	2.53916	1.91614	0.0284135	0.505485	1.89135
185	355	rouhe	cy_722805386_3354344498.wav	D:\hc--document\all text\P8_medical\thesis_dataset\use_wav_raw\722805386\3354344498.wav	0	4	[1.8223853111, 0.0229196865, 1.0998368263, 1.4770027399, 1.7525194883, 0.7993694544]	1.82239	0.0229197	1.09984	1.477	1.75252	0.799369
186	878	jd	cy_723334167_3366469055.wav	D:\hc--document\all text\P8_medical\thesis_dataset\use_wav_raw\723334167\3366469055.wav	0	2	[1.3180999756, 1.9162849188, 1.4502025843, 0.4118530154, 0.4370197952, 1.7563408613]	1.3181	1.91628	1.4502	0.411853	0.43702	1.75634
187	1544	jd	cy_678096592_2379022644.wav	D:\hc--document\all text\P8_medical\thesis_dataset\use_wav_raw\678096592\2379022644.wav	0	2	[1.294724822, 1.5926399231, 0.9615141153, 0.7442142963, 0.3277141154, 1.9714307785]	1.29472	1.59264	0.961514	0.744214	0.327714	1.97143
188	179	jd	dx_92936190_32373338.wav	D:\hc--document\all text\P8_medical\thesis_dataset\use_wav_raw\92936190\32373338.wav	0	2	[1.8285512924, 2.072934866, 2.1320197582, 0.7223420143, 0.1670347303, 0.7611857057]	1.82855	2.07293	2.13202	0.722342	0.167035	0.761186
189	1571	fn	dx_89573524_28106028.wav	D:\hc--document\all text\P8_medical\thesis_dataset\use_wav_raw\89573524\28106028.wav	0	1	[1.0926909447, 1.9385643005, 1.4577656984, 0.5735130906, 0.0, 1.5726413727]	1.09269	1.93856	1.45777	0.573513	0	1.57264
190	1699	wz	cy_698224378_2811666934.wav	D:\hc--document\all text\P8_medical\thesis_dataset\use_wav_raw\698224378\2811666934.wav	0	3	[2.4273893833, 0.0, 0.588616848, 2.2268648148, 2.2558617592, 1.5914417505]	2.42739	0	0.588617	2.22686	2.25586	1.59144
191	705	rouhe	cy_660100677_2116072295.wav	D:\hc--document\all text\P8_medical\thesis_dataset\use_wav_raw\660100677\2116072295.wav	0	4	[2.3088269234, 0.2332303375, 0.595662117, 2.3426594734, 1.3957502842, 1.6841814518]	2.30883	0.23323	0.595662	2.34266	1.39575	1.68418
192	550	fn	dx_72660323_20398681.wav	D:\hc--document\all text\P8_medical\thesis_dataset\use_wav_raw\72660323\20398681.wav	0	1	[1.2873567343, 2.2067546844, 0.9313561916, 1.1992952824, 0.0, 2.2887518406]	1.28736	2.20675	0.931356	1.1993	0	2.28875
193	798	fn	cy_681325538_2449998254.wav	D:\hc--document\all text\P8_medical\thesis_dataset\use_wav_raw\681325538\2449998254.wav	0	1	[1.7907181978, 0.0, 0.0, 2.2083387375, 1.5779534578, 1.6877096891]	1.79072	0	0	2.20834	1.57795	1.68771
194	1184	fn	dx_86933504_25748939.wav	D:\hc--document\all text\P8_medical\thesis_dataset\use_wav_raw\86933504\25748939.wav	0	1	[1.5170192719, 2.7331826687, 1.6958928108, 0.7659729123, 0.0, 1.7413864136]	1.51702	2.73318	1.69589	0.765973	0	1.74139
195	1328	wz	cy_684201707_2512051766.wav	D:\hc--document\all text\P8_medical\thesis_dataset\use_wav_raw\684201707\2512051766.wav	0	3	[1.5780394077, 0.1329633594, 0.1227264926, 2.3044011593, 0.6036990881, 1.6209990978]	1.57804	0.132963	0.122726	2.3044	0.603699	1.621
196	237	wz	cy_684871343_2526811854.wav	D:\hc--document\all text\P8_medical\thesis_dataset\use_wav_raw\684871343\2526811854.wav	0	3	[1.7116122246, 1.3490167856, 2.4874954224, 0.1287693232, 1.6219340563, 0.5123963356]	1.71161	1.34902	2.4875	0.128769	1.62193	0.512396
197	519	wz	cy_712510924_3121640897.wav	D:\hc--document\all text\P8_medical\thesis_dataset\use_wav_raw\712510924\3121640897.wav	0	3	[1.8577246666, 0.3220626116, 0.4094979763, 2.2193541527, 0.8526189327, 1.6497613192]	1.85772	0.322063	0.409498	2.21935	0.852619	1.64976
198	333	yl	dx_91789934_30779491.wav	D:\hc--document\all text\P8_medical\thesis_dataset\use_wav_raw\91789934\30779491.wav	0	5	[1.3474748135, 2.709113121, 1.7302821875, 0.5974290967, 0.0, 1.7171988487]	1.34747	2.70911	1.73028	0.597429	0	1.7172
199	937	rouhe	cy_614247237_1870354565.wav	D:\hc--document\all text\P8_medical\thesis_dataset\use_wav_raw\614247237\1870354565.wav	0	4	[1.8520960808, 0.2311635315, 0.9666054249, 1.5792384148, 1.4541990757, 1.225869894]	1.8521	0.231164	0.966605	1.57924	1.4542	1.22587
200	1359	rouhe	cy_703630488_2932792126.wav	D:\hc--document\all text\P8_medical\thesis_dataset\use_wav_raw\703630488\2932792126.wav	0	4	[2.0222806931, 0.0, 0.0, 2.568551302, 1.8514310122, 1.7034486532]	2.02228	0	0	2.56855	1.85143	1.70345
201	511	jd	dx_62798936_17159192.wav	D:\hc--document\all text\P8_medical\thesis_dataset\use_wav_raw\62798936\17159192.wav	0	2	[1.5007611513, 2.1330153942, 1.9833815098, 0.4533957243, 0.420352608, 1.260363102]	1.50076	2.13302	1.98338	0.453396	0.420353	1.26036
202	1643	general	cy_679641359_2412639716.wav	D:\hc--document\all text\P8_medical\thesis_dataset\use_wav_raw\679641359\2412639716.wav	0	0	[2.1946706772, 0.1429369748, 1.3094664812, 2.0286228657, 1.5003050566, 0.928576827]	2.19467	0.142937	1.30947	2.02862	1.50031	0.928577
203	1556	fn	cy_712140011_3114357306.wav	D:\hc--document\all text\P8_medical\thesis_dataset\use_wav_raw\712140011\3114357306.wav	0	1	[1.2840207815, 2.2448754311, 1.1604733467, 0.7147132754, 0.0, 2.1541831493]	1.28402	2.24488	1.16047	0.714713	0	2.15418
204	385	wz	cy_654360945_2087360213.wav	D:\hc--document\all text\P8_medical\thesis_dataset\use_wav_raw\654360945\2087360213.wav	0	3	[1.5510458946, 0.0, 0.3010855317, 2.2677099705, 1.1268789768, 1.163097024]	1.55105	0	0.301086	2.26771	1.12688	1.1631
205	1045	general	cy_703535914_2931337308.wav	D:\hc--document\all text\P8_medical\thesis_dataset\use_wav_raw\703535914\2931337308.wav	0	0	[1.3563050032, 1.9432845116, 1.1070289612, 0.9289014935, 0.0, 2.0237607956]	1.35631	1.94328	1.10703	0.928901	0	2.02376
206	777	wz	cy_714071784_3152837321.wav	D:\hc--document\all text\P8_medical\thesis_dataset\use_wav_raw\714071784\3152837321.wav	0	3	[1.6193437576, 0.0, 0.0, 2.3257484436, 1.345010519, 1.7320020199]	1.61934	0	0	2.32575	1.34501	1.732
207	1121	general	cy_680917326_2441094002.wav	D:\hc--document\all text\P8_medical\thesis_dataset\use_wav_raw\680917326\2441094002.wav	0	0	[1.2074307203, 0.6808039546, 0.5237239003, 1.4807831049, 0.6932695508, 2.1321616173]	1.20743	0.680804	0.523724	1.48078	0.69327	2.13216
208	1568	yl	cy_553189053_1553192969.wav	D:\hc--document\all text\P8_medical\thesis_dataset\use_wav_raw\553189053\1553192969.wav	0	5	[1.9020347595, 0.931783855, 1.6345162392, 1.1953672171, 1.163644433, 1.2275226116]	1.90203	0.931784	1.63452	1.19537	1.16364	1.22752
209	1485	yl	cy_702469218_2905935704.wav	D:\hc--document\all text\P8_medical\thesis_dataset\use_wav_raw\702469218\2905935704.wav	0	5	[1.6197410822, 0.3860798776, 0.0, 2.169880867, 0.455429405, 2.3488750458]	1.61974	0.38608	0	2.16988	0.455429	2.34888
210	896	yl	cy_679815270_2416495694.wav	D:\hc--document\all text\P8_medical\thesis_dataset\use_wav_raw\679815270\2416495694.wav	0	5	[1.189278841, 1.5739485025, 0.4160241783, 1.3062729836, 0.0, 2.3610506058]	1.18928	1.57395	0.416024	1.30627	0	2.36105
211	968	rouhe	cy_633692116_1974902246.wav	D:\hc--document\all text\P8_medical\thesis_dataset\use_wav_raw\633692116\1974902246.wav	0	4	[1.7345283031, 1.0917000771, 0.6655851603, 1.908757925, 0.084488526, 1.8860163689]	1.73453	1.0917	0.665585	1.90876	0.0844885	1.88602
212	870	fn	cy_724191805_3387662675.wav	D:\hc--document\all text\P8_medical\thesis_dataset\use_wav_raw\724191805\3387662675.wav	0	1	[1.5646284819, 2.5847170353, 1.2844365835, 0.4086449742, 0.0, 2.2956955433]	1.56463	2.58472	1.28444	0.408645	0	2.2957
213	305	general	cy_684673063_2522586172.wav	D:\hc--document\all text\P8_medical\thesis_dataset\use_wav_raw\684673063\2522586172.wav	0	0	[2.0205161572, 0.414191246, 0.9035487175, 1.558783412, 1.4409532547, 1.4447212219]	2.02052	0.414191	0.903549	1.55878	1.44095	1.44472
214	1156	yl	dx_91263415_30182852.wav	D:\hc--document\all text\P8_medical\thesis_dataset\use_wav_raw\91263415\30182852.wav	0	5	[1.2846205235, 1.4164044857, 0.7150742412, 1.1479545832, 0.0454009995, 2.2126228809]	1.28462	1.4164	0.715074	1.14795	0.045401	2.21262
215	164	fn	dx_84077211_28199438.wav	D:\hc--document\all text\P8_medical\thesis_dataset\use_wav_raw\84077211\28199438.wav	0	1	[1.2893614769, 2.4174714088, 1.5937725306, 0.4595721662, 0.0, 1.6824734211]	1.28936	2.41747	1.59377	0.459572	0	1.68247
216	1761	general	dx_92182539_31496260.wav	D:\hc--document\all text\P8_medical\thesis_dataset\use_wav_raw\92182539\31496260.wav	0	0	[2.4731683731, 0.5612593293, 1.8530129194, 1.5891548395, 1.7777415514, 0.5574566722]	2.47317	0.561259	1.85301	1.58915	1.77774	0.557457
217	381	wz	cy_696249556_2768928014.wav	D:\hc--document\all text\P8_medical\thesis_dataset\use_wav_raw\696249556\2768928014.wav	0	3	[1.8757667542, 0.3436003029, 0.0953266546, 2.3902869225, 0.7498725057, 2.0597164631]	1.87577	0.3436	0.0953267	2.39029	0.749873	2.05972
218	842	jd	cy_674567771_2304261874.wav	D:\hc--document\all text\P8_medical\thesis_dataset\use_wav_raw\674567771\2304261874.wav	0	2	[1.4418635368, 2.701174736, 1.9946575165, 0.3154788017, 0.0, 1.5826188326]	1.44186	2.70117	1.99466	0.315479	0	1.58262
219	85	general	cy_671610273_2241801158.wav	D:\hc--document\all text\P8_medical\thesis_dataset\use_wav_raw\671610273\2241801158.wav	0	0	[2.1742210388, 1.1976951361, 2.033223629, 1.1665865183, 1.069445014, 0.7241766453]	2.17422	1.1977	2.03322	1.16659	1.06945	0.724177
220	301	wz	dx_88164185_28089482.wav	D:\hc--document\all text\P8_medical\thesis_dataset\use_wav_raw\88164185\28089482.wav	0	3	[1.7616062164, 0.3612088561, 0.8439822793, 1.9066927433, 0.7108029723, 0.9973731637]	1.76161	0.361209	0.843982	1.90669	0.710803	0.997373
221	694	wz	dx_90887975_30374429.wav	D:\hc--document\all text\P8_medical\thesis_dataset\use_wav_raw\90887975\30374429.wav	0	3	[1.7978460789, 0.184214294, 1.0102545023, 1.7481580973, 1.1758899689, 1.0184596777]	1.79785	0.184214	1.01025	1.74816	1.17589	1.01846
222	1689	jd	dx_42783006_10913746.wav	D:\hc--document\all text\P8_medical\thesis_dataset\use_wav_raw\42783006\10913746.wav	0	2	[1.6413064003, 2.3522911072, 1.8609926701, 0.6581721306, 0.0075550578, 1.4479082823]	1.64131	2.35229	1.86099	0.658172	0.00755506	1.44791
223	863	yl	cy_691806605_2675031612.wav	D:\hc--document\all text\P8_medical\thesis_dataset\use_wav_raw\691806605\2675031612.wav	0	5	[1.1822924614, 1.2234740257, 0.6367219687, 1.0215415955, 0.3476015925, 2.081081152]	1.18229	1.22347	0.636722	1.02154	0.347602	2.08108
224	1421	general	dx_92462249_31819509.wav	D:\hc--document\all text\P8_medical\thesis_dataset\use_wav_raw\92462249\31819509.wav	0	0	[1.9284111261, 2.1832647324, 2.2154090405, 0.9018233418, 0.2784612179, 1.0322960615]	1.92841	2.18326	2.21541	0.901823	0.278461	1.0323
225	1737	jd	cy_724223711_3389579617.wav	D:\hc--document\all text\P8_medical\thesis_dataset\use_wav_raw\724223711\3389579617.wav	0	2	[1.6890939474, 0.9926338196, 1.5189160109, 1.5067920685, 0.6754333377, 1.0367486477]	1.68909	0.992634	1.51892	1.50679	0.675433	1.03675
226	1779	general	dx_90524113_29480546.wav	D:\hc--document\all text\P8_medical\thesis_dataset\use_wav_raw\90524113\29480546.wav	0	0	[1.4479088783, 1.825753808, 1.668145299, 0.7516608238, 0.2759484351, 1.2769969702]	1.44791	1.82575	1.66815	0.751661	0.275948	1.277
227	1562	general	cy_668900069_2185888476.wav	D:\hc--document\all text\P8_medical\thesis_dataset\use_wav_raw\668900069\2185888476.wav	0	0	[2.1036405563, 0.6490251422, 1.0179156065, 1.9563724995, 0.9145752192, 1.3597052097]	2.10364	0.649025	1.01792	1.95637	0.914575	1.35971
228	981	fn	dx_54326928_14435966.wav	D:\hc--document\all text\P8_medical\thesis_dataset\use_wav_raw\54326928\14435966.wav	0	1	[1.7061299086, 0.4693625569, 0.2492901087, 2.1058018208, 0.3967958093, 1.638386488]	1.70613	0.469363	0.24929	2.1058	0.396796	1.63839
229	1014	rouhe	cy_715870668_3194561052.wav	D:\hc--document\all text\P8_medical\thesis_dataset\use_wav_raw\715870668\3194561052.wav	0	4	[2.4027318954, 0.195520848, 1.7016062737, 1.659814477, 2.0423583984, 0.528642118]	2.40273	0.195521	1.70161	1.65981	2.04236	0.528642
230	1262	yl	dx_87139441_26877361.wav	D:\hc--document\all text\P8_medical\thesis_dataset\use_wav_raw\87139441\26877361.wav	0	5	[1.4530563354, 2.3408620358, 0.592487812, 1.223977685, 0.0, 2.65797019]	1.45306	2.34086	0.592488	1.22398	0	2.65797
231	600	fn	dx_90531699_29524345.wav	D:\hc--document\all text\P8_medical\thesis_dataset\use_wav_raw\90531699\29524345.wav	0	1	[1.4527286291, 2.4456965923, 1.2539051771, 1.0453697443, 0.0, 1.9076216221]	1.45273	2.4457	1.25391	1.04537	0	1.90762
232	982	jd	cy_724096855_3385753834.wav	D:\hc--document\all text\P8_medical\thesis_dataset\use_wav_raw\724096855\3385753834.wav	0	2	[1.0899239779, 1.4613333941, 1.2676705122, 0.6855029464, 0.3803108931, 1.5924032927]	1.08992	1.46133	1.26767	0.685503	0.380311	1.5924
233	81	fn	dx_48356152_12671926.wav	D:\hc--document\all text\P8_medical\thesis_dataset\use_wav_raw\48356152\12671926.wav	0	1	[1.2850269079, 3.5333743095, 2.2872338295, 0.0075586233, 0.0, 1.596642971]	1.28503	3.53337	2.28723	0.00755862	0	1.59664
234	532	general	cy_674323954_2299000992.wav	D:\hc--document\all text\P8_medical\thesis_dataset\use_wav_raw\674323954\2299000992.wav	0	0	[1.7921439409, 0.3263837695, 0.9092962146, 1.1878609657, 1.6975380182, 1.6318038702]	1.79214	0.326384	0.909296	1.18786	1.69754	1.6318
235	518	fn	cy_670975327_2228616590.wav	D:\hc--document\all text\P8_medical\thesis_dataset\use_wav_raw\670975327\2228616590.wav	0	1	[1.1024874449, 1.7957005501, 1.3646893501, 0.6327994466, 0.0202986058, 1.6651936769]	1.10249	1.7957	1.36469	0.632799	0.0202986	1.66519
236	340	jd	dx_81387033_23177790.wav	D:\hc--document\all text\P8_medical\thesis_dataset\use_wav_raw\81387033\23177790.wav	0	2	[1.8689703941, 1.553732276, 1.7955076694, 1.1726667881, 0.1734040678, 0.8761312366]	1.86897	1.55373	1.79551	1.17267	0.173404	0.876131
237	994	fn	cy_717611825_3235293624.wav	D:\hc--document\all text\P8_medical\thesis_dataset\use_wav_raw\717611825\3235293624.wav	0	1	[1.3754762411, 2.8160316944, 1.2665884495, 0.5833095312, 0.0, 2.4011206627]	1.37548	2.81603	1.26659	0.58331	0	2.40112
238	387	rouhe	dx_90602630_29426643.wav	D:\hc--document\all text\P8_medical\thesis_dataset\use_wav_raw\90602630\29426643.wav	0	4	[1.8249311447, 0.0276540779, 1.0146973133, 1.8949608803, 1.0295541286, 0.8307709694]	1.82493	0.0276541	1.0147	1.89496	1.02955	0.830771
239	507	rouhe	cy_578868452_1685396744.wav	D:\hc--document\all text\P8_medical\thesis_dataset\use_wav_raw\578868452\1685396744.wav	0	4	[1.9483771324, 0.6663739085, 1.0369294882, 1.2230167389, 1.4547668695, 1.6192262173]	1.94838	0.666374	1.03693	1.22302	1.45477	1.61923
240	499	fn	cy_682250053_2469006508.wav	D:\hc--document\all text\P8_medical\thesis_dataset\use_wav_raw\682250053\2469006508.wav	0	1	[1.3828947544, 3.1902508736, 2.2341127396, 0.0, 0.0, 1.5984797478]	1.38289	3.19025	2.23411	0	0	1.59848
241	1663	yl	cy_714649681_3166482216.wav	D:\hc--document\all text\P8_medical\thesis_dataset\use_wav_raw\714649681\3166482216.wav	0	5	[2.3185982704, 0.5408381224, 0.1764498949, 2.3911521435, 1.1705245972, 2.3115181923]	2.3186	0.540838	0.17645	2.39115	1.17052	2.31152
242	111	general	cy_677459191_2365269458.wav	D:\hc--document\all text\P8_medical\thesis_dataset\use_wav_raw\677459191\2365269458.wav	0	0	[2.0757040977, 1.4417850971, 2.0009772778, 0.9874608517, 0.7223541737, 0.7746582031]	2.0757	1.44179	2.00098	0.987461	0.722354	0.774658
243	63	yl	cy_692536604_2690848516.wav	D:\hc--document\all text\P8_medical\thesis_dataset\use_wav_raw\692536604\2690848516.wav	0	5	[1.3262593746, 1.7203868628, 0.2720873356, 0.9473748207, 0.2788593173, 2.8461480141]	1.32626	1.72039	0.272087	0.947375	0.278859	2.84615
244	1769	fn	cy_723623232_3374737823.wav	D:\hc--document\all text\P8_medical\thesis_dataset\use_wav_raw\723623232\3374737823.wav	0	1	[1.0161018372, 2.2231650352, 0.935765326, 0.627432704, 0.0, 2.1799798012]	1.0161	2.22317	0.935765	0.627433	0	2.17998
245	175	general	cy_231638915_396766914.wav	D:\hc--document\all text\P8_medical\thesis_dataset\use_wav_raw\231638915\396766914.wav	0	0	[1.7638089657, 3.9796631336, 3.5148460865, 0.0, 0.0, 0.6123785973]	1.76381	3.97966	3.51485	0	0	0.612379
246	200	yl	dx_45581028_11690750.wav	D:\hc--document\all text\P8_medical\thesis_dataset\use_wav_raw\45581028\11690750.wav	0	5	[1.2965050936, 2.9662284851, 1.2113620043, 0.4904498756, 0.0, 2.5249764919]	1.29651	2.96623	1.21136	0.49045	0	2.52498
247	821	yl	cy_669782030_2203917866.wav	D:\hc--document\all text\P8_medical\thesis_dataset\use_wav_raw\669782030\2203917866.wav	0	5	[1.180008173, 3.0034472942, 1.4222090244, 0.4658055902, 0.0, 2.2702548504]	1.18001	3.00345	1.42221	0.465806	0	2.27025
248	835	jd	cy_722168333_3339564897.wav	D:\hc--document\all text\P8_medical\thesis_dataset\use_wav_raw\722168333\3339564897.wav	0	2	[1.8891780376, 0.9448073506, 2.0668263435, 1.0719360113, 1.3014245033, 0.3201731145]	1.88918	0.944807	2.06683	1.07194	1.30142	0.320173
249	1159	jd	cy_722007951_3336601462.wav	D:\hc--document\all text\P8_medical\thesis_dataset\use_wav_raw\722007951\3336601462.wav	0	2	[1.0859162807, 1.9059942961, 0.5691150427, 0.8435255885, 0.0, 2.5259916782]	1.08592	1.90599	0.569115	0.843526	0	2.52599
250	235	general	cy_640797461_2013377105.wav	D:\hc--document\all text\P8_medical\thesis_dataset\use_wav_raw\640797461\2013377105.wav	0	0	[2.2025446892, 1.7830489874, 2.1763465405, 0.7119554281, 1.2419587374, 1.1222249269]	2.20254	1.78305	2.17635	0.711955	1.24196	1.12222
251	1038	general	dx_89505854_32243195.wav	D:\hc--document\all text\P8_medical\thesis_dataset\use_wav_raw\89505854\32243195.wav	0	0	[1.2302252054, 0.6003908515, 0.8517131209, 1.1763396263, 0.8927702904, 1.5301800966]	1.23023	0.600391	0.851713	1.17634	0.89277	1.53018
252	1501	wz	dx_87048170_26355219.wav	D:\hc--document\all text\P8_medical\thesis_dataset\use_wav_raw\87048170\26355219.wav	0	3	[1.8950935602, 0.0, 0.4725252986, 2.5134990215, 1.2918467522, 1.0009564161]	1.89509	0	0.472525	2.5135	1.29185	1.00096
253	1288	fn	cy_720202026_3295439297.wav	D:\hc--document\all text\P8_medical\thesis_dataset\use_wav_raw\720202026\3295439297.wav	0	1	[1.3356348276, 2.4624216557, 0.9694803953, 0.8223580122, 0.0, 2.5531976223]	1.33563	2.46242	0.96948	0.822358	0	2.5532
254	935	general	dx_90857370_29846242.wav	D:\hc--document\all text\P8_medical\thesis_dataset\use_wav_raw\90857370\29846242.wav	0	0	[1.8127427101, 1.3949428797, 1.2283914089, 1.5632712841, 0.1047273874, 1.502645731]	1.81274	1.39494	1.22839	1.56327	0.104727	1.50265
255	109	jd	dx_84002155_30493501.wav	D:\hc--document\all text\P8_medical\thesis_dataset\use_wav_raw\84002155\30493501.wav	0	2	[1.9804828167, 0.341694653, 0.3779826164, 2.3868606091, 0.7631127238, 1.6071258783]	1.98048	0.341695	0.377983	2.38686	0.763113	1.60713
256	154	general	cy_178002072_263063240.wav	D:\hc--document\all text\P8_medical\thesis_dataset\use_wav_raw\178002072\263063240.wav	0	0	[2.0683634281, 1.0229547024, 1.5214246511, 1.4863454103, 0.7274916768, 1.1353647709]	2.06836	1.02295	1.52142	1.48635	0.727492	1.13536
257	1592	fn	cy_709863616_3069958162.wav	D:\hc--document\all text\P8_medical\thesis_dataset\use_wav_raw\709863616\3069958162.wav	0	1	[1.8220490217, 1.1890845299, 0.8845182657, 1.7195134163, 0.1871534884, 1.6579834223]	1.82205	1.18908	0.884518	1.71951	0.187153	1.65798
258	1492	fn	cy_719729442_3284966700.wav	D:\hc--document\all text\P8_medical\thesis_dataset\use_wav_raw\719729442\3284966700.wav	0	1	[1.5041284561, 1.976798892, 1.2326997519, 0.8182122111, 0.0476100296, 2.3144185543]	1.50413	1.9768	1.2327	0.818212	0.04761	2.31442
259	1034	rouhe	dx_89688608_29283668.wav	D:\hc--document\all text\P8_medical\thesis_dataset\use_wav_raw\89688608\29283668.wav	0	4	[1.7390116453, 0.0, 0.641422987, 1.8400394917, 1.399070859, 1.1019296646]	1.73901	0	0.641423	1.84004	1.39907	1.10193
260	1028	fn	dx_84251808_26963257.wav	D:\hc--document\all text\P8_medical\thesis_dataset\use_wav_raw\84251808\26963257.wav	0	1	[1.5021100044, 4.0226631165, 3.2136194706, 0.0, 0.0, 0.8682063222]	1.50211	4.02266	3.21362	0	0	0.868206
261	1448	wz	dx_90476239_29205955.wav	D:\hc--document\all text\P8_medical\thesis_dataset\use_wav_raw\90476239\29205955.wav	0	3	[1.8220014572, 0.6907844543, 1.9024767876, 1.2253010273, 1.1905012131, 0.3427470624]	1.822	0.690784	1.90248	1.2253	1.1905	0.342747
262	581	fn	cy_638183504_1999456325.wav	D:\hc--document\all text\P8_medical\thesis_dataset\use_wav_raw\638183504\1999456325.wav	0	1	[1.2801280022, 2.2269711494, 1.1168290377, 1.038508296, 0.0, 2.1087687016]	1.28013	2.22697	1.11683	1.03851	0	2.10877
263	857	rouhe	dx_89256673_31477842.wav	D:\hc--document\all text\P8_medical\thesis_dataset\use_wav_raw\89256673\31477842.wav	0	4	[1.2967852354, 1.0553966761, 0.805456996, 1.1129615307, 0.4936183989, 1.9240648746]	1.29679	1.0554	0.805457	1.11296	0.493618	1.92406
264	357	yl	cy_720922051_3312582145.wav	D:\hc--document\all text\P8_medical\thesis_dataset\use_wav_raw\720922051\3312582145.wav	0	5	[1.6535975933, 0.0, 0.9683025479, 0.9218143821, 3.0176320076, 0.9250747561]	1.6536	0	0.968303	0.921814	3.01763	0.925075
265	872	wz	cy_557725682_1575050687.wav	D:\hc--document\all text\P8_medical\thesis_dataset\use_wav_raw\557725682\1575050687.wav	0	3	[1.8321534395, 1.0900381804, 2.0384013653, 0.9334466457, 1.3992955685, 0.6256945133]	1.83215	1.09004	2.0384	0.933447	1.3993	0.625695
266	854	fn	cy_714315642_3158426031.wav	D:\hc--document\all text\P8_medical\thesis_dataset\use_wav_raw\714315642\3158426031.wav	0	1	[1.2986954451, 2.3750112057, 1.6751983166, 0.0645650998, 0.1945909262, 1.8739343882]	1.2987	2.37501	1.6752	0.0645651	0.194591	1.87393
267	843	fn	cy_679965519_2419859336.wav	D:\hc--document\all text\P8_medical\thesis_dataset\use_wav_raw\679965519\2419859336.wav	0	1	[1.2671269178, 2.278676033, 2.2678081989, 0.0823303089, 0.4651286006, 1.1652401686]	1.26713	2.27868	2.26781	0.0823303	0.465129	1.16524
268	1147	wz	cy_167014927_236437646.wav	D:\hc--document\all text\P8_medical\thesis_dataset\use_wav_raw\167014927\236437646.wav	0	3	[2.4719822407, 1.1354070902, 1.6363272667, 1.7915321589, 1.0955686569, 1.0660842657]	2.47198	1.13541	1.63633	1.79153	1.09557	1.06608
269	325	fn	cy_678157101_2380279658.wav	D:\hc--document\all text\P8_medical\thesis_dataset\use_wav_raw\678157101\2380279658.wav	0	1	[1.353738904, 2.4539341927, 1.8495433331, 0.2488260567, 0.0878931731, 1.6747174263]	1.35374	2.45393	1.84954	0.248826	0.0878932	1.67472
270	1773	yl	dx_89859674_28625320.wav	D:\hc--document\all text\P8_medical\thesis_dataset\use_wav_raw\89859674\28625320.wav	0	5	[1.7359502316, 1.4447723627, 1.1223230362, 1.1602848768, 0.6358863115, 1.8298553228]	1.73595	1.44477	1.12232	1.16028	0.635886	1.82986
271	496	yl	cy_628762791_1947990233.wav	D:\hc--document\all text\P8_medical\thesis_dataset\use_wav_raw\628762791\1947990233.wav	0	5	[1.6608752012, 0.4956943095, 0.3884038925, 1.7289180756, 0.7003064752, 2.0004732609]	1.66088	0.495694	0.388404	1.72892	0.700306	2.00047
272	828	wz	cy_687532443_2583756114.wav	D:\hc--document\all text\P8_medical\thesis_dataset\use_wav_raw\687532443\2583756114.wav	0	3	[1.9545699358, 0.0, 0.0683151633, 2.0899302959, 1.9088603258, 1.9761162996]	1.95457	0	0.0683152	2.08993	1.90886	1.97612
273	604	wz	dx_87010433_26178295.wav	D:\hc--document\all text\P8_medical\thesis_dataset\use_wav_raw\87010433\26178295.wav	0	3	[1.6787025928, 0.0, 0.7870855927, 1.9896343946, 1.4404758215, 0.9661515355]	1.6787	0	0.787086	1.98963	1.44048	0.966152
274	380	rouhe	cy_717330981_3228284513.wav	D:\hc--document\all text\P8_medical\thesis_dataset\use_wav_raw\717330981\3228284513.wav	0	4	[1.8577127457, 0.0, 0.5292648077, 1.6109086275, 2.5956242085, 0.9755899906]	1.85771	0	0.529265	1.61091	2.59562	0.97559
275	1370	wz	cy_722937484_3357845896.wav	D:\hc--document\all text\P8_medical\thesis_dataset\use_wav_raw\722937484\3357845896.wav	0	3	[1.9510873556, 0.0, 0.8477505445, 2.3678505421, 1.2282254696, 0.8034863472]	1.95109	0	0.847751	2.36785	1.22823	0.803486
276	1651	rouhe	cy_711399245_3100341250.wav	D:\hc--document\all text\P8_medical\thesis_dataset\use_wav_raw\711399245\3100341250.wav	0	4	[1.9295322895, 0.0, 0.9186382294, 1.702667594, 3.1335270405, 0.6589463353]	1.92953	0	0.918638	1.70267	3.13353	0.658946
277	427	rouhe	cy_714480587_3162254616.wav	D:\hc--document\all text\P8_medical\thesis_dataset\use_wav_raw\714480587\3162254616.wav	0	4	[1.3439590931, 1.9538747072, 0.7933262587, 0.9011070728, 0.0, 2.4828209877]	1.34396	1.95387	0.793326	0.901107	0	2.48282
278	809	fn	cy_676829726_2352892022.wav	D:\hc--document\all text\P8_medical\thesis_dataset\use_wav_raw\676829726\2352892022.wav	0	1	[1.3655955791, 2.8864502907, 1.6632970572, 0.2207650691, 0.0, 1.9093544483]	1.3656	2.88645	1.6633	0.220765	0	1.90935
279	625	fn	cy_679263680_2404295116.wav	D:\hc--document\all text\P8_medical\thesis_dataset\use_wav_raw\679263680\2404295116.wav	0	1	[1.9180059433, 0.9175398946, 0.5766165853, 1.8288480043, 0.6754902601, 2.0722415447]	1.91801	0.91754	0.576617	1.82885	0.67549	2.07224
280	1508	rouhe	cy_668274596_2173061324.wav	D:\hc--document\all text\P8_medical\thesis_dataset\use_wav_raw\668274596\2173061324.wav	0	4	[2.0942070484, 0.584901154, 1.2769048214, 1.4893385172, 1.5293235779, 1.3137757778]	2.09421	0.584901	1.2769	1.48934	1.52932	1.31378
281	1488	fn	cy_671010187_2229322294.wav	D:\hc--document\all text\P8_medical\thesis_dataset\use_wav_raw\671010187\2229322294.wav	0	1	[1.588146925, 1.4252163172, 2.2972021103, 0.5013688803, 1.0593823195, 0.7059062123]	1.58815	1.42522	2.2972	0.501369	1.05938	0.705906
282	308	jd	cy_720134895_3293790264.wav	D:\hc--document\all text\P8_medical\thesis_dataset\use_wav_raw\720134895\3293790264.wav	0	2	[1.3653833866, 1.7203286886, 2.2001798153, 0.1947182417, 1.0083385706, 1.0076262951]	1.36538	1.72033	2.20018	0.194718	1.00834	1.00763
283	1247	jd	cy_724418280_3392933683.wav	D:\hc--document\all text\P8_medical\thesis_dataset\use_wav_raw\724418280\3392933683.wav	0	2	[1.0747200251, 1.1690090895, 0.8759410977, 1.0042988062, 0.4433256686, 1.9204291105]	1.07472	1.16901	0.875941	1.0043	0.443326	1.92043
284	691	jd	cy_674296546_2298440810.wav	D:\hc--document\all text\P8_medical\thesis_dataset\use_wav_raw\674296546\2298440810.wav	0	2	[2.0542798042, 1.9652119875, 2.0166323185, 1.0055861473, 0.5041219592, 1.2742729187]	2.05428	1.96521	2.01663	1.00559	0.504122	1.27427
285	148	yl	dx_92496854_31971537.wav	D:\hc--document\all text\P8_medical\thesis_dataset\use_wav_raw\92496854\31971537.wav	0	5	[1.6341346502, 1.066313386, 1.2417464256, 1.3768869638, 0.2885375917, 1.2654253244]	1.63413	1.06631	1.24175	1.37689	0.288538	1.26543
286	838	rouhe	cy_682776396_2480656528.wav	D:\hc--document\all text\P8_medical\thesis_dataset\use_wav_raw\682776396\2480656528.wav	0	4	[1.3711161613, 0.7307445407, 1.5199407339, 0.9806147814, 1.2089838982, 0.8513067365]	1.37112	0.730745	1.51994	0.980615	1.20898	0.851307
287	1144	rouhe	cy_724337314_3391415371.wav	D:\hc--document\all text\P8_medical\thesis_dataset\use_wav_raw\724337314\3391415371.wav	0	4	[2.1511571407, 0.0, 0.2053195238, 2.9231879711, 1.6442712545, 1.3540723324]	2.15116	0	0.20532	2.92319	1.64427	1.35407
288	958	general	cy_684210998_2512301356.wav	D:\hc--document\all text\P8_medical\thesis_dataset\use_wav_raw\684210998\2512301356.wav	0	0	[1.7370357513, 0.2807485759, 0.291439116, 2.4162559509, 0.4388592243, 1.6200892925]	1.73704	0.280749	0.291439	2.41626	0.438859	1.62009
289	1164	jd	cy_719319967_3274458337.wav	D:\hc--document\all text\P8_medical\thesis_dataset\use_wav_raw\719319967\3274458337.wav	0	2	[1.5134088993, 2.8659877777, 2.7278783321, 0.0, 0.1422355026, 1.0482362509]	1.51341	2.86599	2.72788	0	0.142236	1.04824
290	1353	fn	dx_89119199_27767943.wav	D:\hc--document\all text\P8_medical\thesis_dataset\use_wav_raw\89119199\27767943.wav	0	1	[1.4185279608, 3.8355810642, 2.6591725349, 0.0, 0.0, 1.6291520596]	1.41853	3.83558	2.65917	0	0	1.62915
291	1032	fn	cy_675784808_2329833612.wav	D:\hc--document\all text\P8_medical\thesis_dataset\use_wav_raw\675784808\2329833612.wav	0	1	[1.5169216394, 2.310697794, 1.7166087627, 0.2662002146, 0.3925798535, 1.9281650782]	1.51692	2.3107	1.71661	0.2662	0.39258	1.92817
292	768	wz	cy_684346641_2515340536.wav	D:\hc--document\all text\P8_medical\thesis_dataset\use_wav_raw\684346641\2515340536.wav	0	3	[1.6461471319, 0.0, 0.3090379238, 2.0941290855, 1.1050783396, 1.5092146397]	1.64615	0	0.309038	2.09413	1.10508	1.50921
293	1740	fn	cy_557354795_1573266251.wav	D:\hc--document\all text\P8_medical\thesis_dataset\use_wav_raw\557354795\1573266251.wav	0	1	[1.3208602667, 2.801605463, 2.27064538, 0.0, 0.1855282485, 1.3474223614]	1.32086	2.80161	2.27065	0	0.185528	1.34742
294	595	general	cy_717083340_3223857401.wav	D:\hc--document\all text\P8_medical\thesis_dataset\use_wav_raw\717083340\3223857401.wav	0	0	[1.0684492588, 2.2792971134, 1.3579113483, 0.4067915678, 0.0, 2.0355021954]	1.06845	2.2793	1.35791	0.406792	0	2.0355
295	1669	rouhe	cy_718792605_3262834370.wav	D:\hc--document\all text\P8_medical\thesis_dataset\use_wav_raw\718792605\3262834370.wav	0	4	[2.1269233227, 0.0, 1.3501029015, 1.5622183084, 2.8852791786, 0.1994868368]	2.12692	0	1.3501	1.56222	2.88528	0.199487
296	1518	fn	cy_683374276_2495081380.wav	D:\hc--document\all text\P8_medical\thesis_dataset\use_wav_raw\683374276\2495081380.wav	0	1	[1.8727250099, 1.1464743614, 0.9451928139, 1.6679704189, 0.3802176714, 1.8034855127]	1.87273	1.14647	0.945193	1.66797	0.380218	1.80349
297	788	rouhe	cy_716901975_3220117556.wav	D:\hc--document\all text\P8_medical\thesis_dataset\use_wav_raw\716901975\3220117556.wav	0	4	[1.9966973066, 0.0, 0.6552687287, 1.8701969385, 3.2532095909, 0.8675937057]	1.9967	0	0.655269	1.8702	3.25321	0.867594
298	525	rouhe	cy_718109112_3247782714.wav	D:\hc--document\all text\P8_medical\thesis_dataset\use_wav_raw\718109112\3247782714.wav	0	4	[1.83390975, 0.0, 0.7541735768, 1.4827504158, 2.7912070751, 0.9093775749]	1.83391	0	0.754174	1.48275	2.79121	0.909378
299	1566	rouhe	cy_678973671_2397938898.wav	D:\hc--document\all text\P8_medical\thesis_dataset\use_wav_raw\678973671\2397938898.wav	0	4	[1.8235164881, 1.6361587048, 1.3861877918, 1.2709577084, 0.1130861491, 1.501558423]	1.82352	1.63616	1.38619	1.27096	0.113086	1.50156
300	260	rouhe	cy_569701410_1635925481.wav	D:\hc--document\all text\P8_medical\thesis_dataset\use_wav_raw\569701410\1635925481.wav	0	4	[1.8312087059, 0.113009505, 0.8916394711, 1.8464295864, 1.2568767071, 1.145706296]	1.83121	0.11301	0.891639	1.84643	1.25688	1.14571
301	1455	rouhe	cy_705589852_2980479842.wav	D:\hc--document\all text\P8_medical\thesis_dataset\use_wav_raw\705589852\2980479842.wav	0	4	[2.0631790161, 0.0, 0.9390035868, 1.6704090834, 2.4036033154, 1.212452054]	2.06318	0	0.939004	1.67041	2.4036	1.21245
302	1554	general	dx_90981972_29887152.wav	D:\hc--document\all text\P8_medical\thesis_dataset\use_wav_raw\90981972\29887152.wav	0	0	[1.9338235855, 0.2951220572, 1.0115386248, 1.7527576685, 1.1036336422, 0.940399766]	1.93382	0.295122	1.01154	1.75276	1.10363	0.9404
303	1714	yl	dx_90703386_29687526.wav	D:\hc--document\all text\P8_medical\thesis_dataset\use_wav_raw\90703386\29687526.wav	0	5	[1.3647799492, 2.1160504818, 1.1955428123, 0.6935862899, 0.0, 1.8853523731]	1.36478	2.11605	1.19554	0.693586	0	1.88535
304	662	jd	cy_9823952_8902461.wav	D:\hc--document\all text\P8_medical\thesis_dataset\use_wav_raw\9823952\8902461.wav	0	2	[1.5499522686, 2.5544588566, 2.4232215881, 0.0464659855, 0.476981163, 1.1725512743]	1.54995	2.55446	2.42322	0.046466	0.476981	1.17255
305	1082	wz	cy_720824072_3309509147.wav	D:\hc--document\all text\P8_medical\thesis_dataset\use_wav_raw\720824072\3309509147.wav	0	3	[1.5303664207, 0.0, 0.0, 2.6222314835, 1.0349860191, 1.4435255527]	1.53037	0	0	2.62223	1.03499	1.44353
306	939	general	cy_724394410_3393030175.wav	D:\hc--document\all text\P8_medical\thesis_dataset\use_wav_raw\724394410\3393030175.wav	0	0	[2.0034182072, 0.0, 0.5300291181, 1.751491785, 3.6803972721, 0.492944777]	2.00342	0	0.530029	1.75149	3.6804	0.492945
307	1444	wz	cy_724781603_3401549997.wav	D:\hc--document\all text\P8_medical\thesis_dataset\use_wav_raw\724781603\3401549997.wav	0	3	[1.5709930658, 0.0, 0.0, 2.6975665092, 0.9252730608, 2.1142420769]	1.57099	0	0	2.69757	0.925273	2.11424
308	627	rouhe	cy_714107978_3153998281.wav	D:\hc--document\all text\P8_medical\thesis_dataset\use_wav_raw\714107978\3153998281.wav	0	4	[1.88017869, 0.0, 0.6808091998, 1.7357918024, 2.207968235, 1.3857073784]	1.88018	0	0.680809	1.73579	2.20797	1.38571
309	1163	rouhe	cy_703444340_2928317668.wav	D:\hc--document\all text\P8_medical\thesis_dataset\use_wav_raw\703444340\2928317668.wav	0	4	[2.1157987118, 0.0214614086, 2.0721449852, 0.9831262827, 2.7741892338, 0.2843856812]	2.1158	0.0214614	2.07214	0.983126	2.77419	0.284386
310	1513	yl	cy_689474307_2626046936.wav	D:\hc--document\all text\P8_medical\thesis_dataset\use_wav_raw\689474307\2626046936.wav	0	5	[1.0249511003, 1.3359622955, 0.7747414112, 0.522582233, 0.5936985016, 2.1818664074]	1.02495	1.33596	0.774741	0.522582	0.593699	2.18187
311	800	wz	cy_696816418_2781361922.wav	D:\hc--document\all text\P8_medical\thesis_dataset\use_wav_raw\696816418\2781361922.wav	0	3	[1.7643767595, 0.1861053258, 0.2312859893, 2.0472741127, 0.9249011278, 1.6660619974]	1.76438	0.186105	0.231286	2.04727	0.924901	1.66606
312	508	yl	dx_90868904_30243397.wav	D:\hc--document\all text\P8_medical\thesis_dataset\use_wav_raw\90868904\30243397.wav	0	5	[1.6511287689, 2.323107481, 1.5300979614, 0.624546051, 0.1861075312, 1.9803214073]	1.65113	2.32311	1.5301	0.624546	0.186108	1.98032
313	510	yl	cy_723261882_3365421612.wav	D:\hc--document\all text\P8_medical\thesis_dataset\use_wav_raw\723261882\3365421612.wav	0	5	[1.3366876841, 1.5589840412, 0.1285645068, 1.5463157892, 0.0, 2.6758060455]	1.33669	1.55898	0.128565	1.54632	0	2.67581
314	214	fn	cy_688617282_2607351898.wav	D:\hc--document\all text\P8_medical\thesis_dataset\use_wav_raw\688617282\2607351898.wav	0	1	[1.2609635592, 2.4019510746, 1.7698144913, 0.3185106218, 0.0, 1.7248232365]	1.26096	2.40195	1.76981	0.318511	0	1.72482
315	1089	general	dx_86293751_24754292.wav	D:\hc--document\all text\P8_medical\thesis_dataset\use_wav_raw\86293751\24754292.wav	0	0	[2.0758895874, 0.5502533317, 1.5961786509, 1.5878208876, 1.2407199144, 0.7724137306]	2.07589	0.550253	1.59618	1.58782	1.24072	0.772414
316	1358	yl	cy_714646789_3166249499.wav	D:\hc--document\all text\P8_medical\thesis_dataset\use_wav_raw\714646789\3166249499.wav	0	5	[1.1970459223, 2.0785028934, 0.2892365158, 1.0347300768, 0.0, 2.9673218727]	1.19705	2.0785	0.289237	1.03473	0	2.96732
317	950	general	dx_88165063_28098061.wav	D:\hc--document\all text\P8_medical\thesis_dataset\use_wav_raw\88165063\28098061.wav	0	0	[1.6730968952, 0.3828400671, 1.304597497, 1.6791599989, 0.8907154202, 0.6492227912]	1.6731	0.38284	1.3046	1.67916	0.890715	0.649223
318	1598	jd	cy_696855598_2781371748.wav	D:\hc--document\all text\P8_medical\thesis_dataset\use_wav_raw\696855598\2781371748.wav	0	2	[1.9072458744, 1.4660856724, 2.5678899288, 0.55330652, 1.1709529161, 0.1320862621]	1.90725	1.46609	2.56789	0.553307	1.17095	0.132086
319	116	wz	cy_684042881_2508663428.wav	D:\hc--document\all text\P8_medical\thesis_dataset\use_wav_raw\684042881\2508663428.wav	0	3	[1.2642970085, 0.6160727739, 0.0, 1.7917894125, 0.5142528415, 2.7156188488]	1.2643	0.616073	0	1.79179	0.514253	2.71562
320	202	jd	cy_165279590_231853607.wav	D:\hc--document\all text\P8_medical\thesis_dataset\use_wav_raw\165279590\231853607.wav	0	2	[1.4969325066, 2.6330394745, 2.4955523014, 0.0088174306, 0.3221744299, 1.0111602545]	1.49693	2.63304	2.49555	0.00881743	0.322174	1.01116
321	887	yl	dx_87238779_25051491.wav	D:\hc--document\all text\P8_medical\thesis_dataset\use_wav_raw\87238779\25051491.wav	0	5	[1.4195827246, 1.9504365921, 0.3945074081, 1.237065196, 0.0, 2.8024380207]	1.41958	1.95044	0.394507	1.23707	0	2.80244
322	659	jd	dx_78721679_22426977.wav	D:\hc--document\all text\P8_medical\thesis_dataset\use_wav_raw\78721679\22426977.wav	0	2	[2.0437078476, 1.4168092012, 2.1575198174, 0.8272719383, 0.8614267111, 0.4485858679]	2.04371	1.41681	2.15752	0.827272	0.861427	0.448586
323	772	wz	dx_51539147_13513937.wav	D:\hc--document\all text\P8_medical\thesis_dataset\use_wav_raw\51539147\13513937.wav	0	3	[1.9627230167, 0.0740886703, 0.4924836457, 2.5777938366, 0.7572076321, 1.376912117]	1.96272	0.0740887	0.492484	2.57779	0.757208	1.37691
324	475	yl	dx_57593707_15586735.wav	D:\hc--document\all text\P8_medical\thesis_dataset\use_wav_raw\57593707\15586735.wav	0	5	[1.27384758, 1.4003837109, 0.5899889469, 1.0657095909, 0.0801782906, 2.2717988491]	1.27385	1.40038	0.589989	1.06571	0.0801783	2.2718
325	1143	jd	cy_717345053_3229363611.wav	D:\hc--document\all text\P8_medical\thesis_dataset\use_wav_raw\717345053\3229363611.wav	0	2	[1.0571160316, 1.7725225687, 1.4069328308, 0.3832498193, 0.3899782002, 1.7079199553]	1.05712	1.77252	1.40693	0.38325	0.389978	1.70792
326	1619	general	cy_711443760_3101068936.wav	D:\hc--document\all text\P8_medical\thesis_dataset\use_wav_raw\711443760\3101068936.wav	0	0	[1.9741867781, 0.0, 0.905729413, 1.5876876116, 2.2073693275, 1.1910966635]	1.97419	0	0.905729	1.58769	2.20737	1.1911
327	408	general	cy_720725047_3306719914.wav	D:\hc--document\all text\P8_medical\thesis_dataset\use_wav_raw\720725047\3306719914.wav	0	0	[2.2702429295, 0.0853719562, 1.036659956, 1.3929766417, 2.400403738, 1.3505431414]	2.27024	0.085372	1.03666	1.39298	2.4004	1.35054
328	266	wz	cy_720748709_3308734289.wav	D:\hc--document\all text\P8_medical\thesis_dataset\use_wav_raw\720748709\3308734289.wav	0	3	[1.7365890741, 0.0, 0.1009978876, 2.7226195335, 0.8184036613, 1.5829278231]	1.73659	0	0.100998	2.72262	0.818404	1.58293
329	227	general	dx_89120853_27780727.wav	D:\hc--document\all text\P8_medical\thesis_dataset\use_wav_raw\89120853\27780727.wav	0	0	[1.6099141836, 1.1735354662, 0.6411209702, 1.5269110203, 0.3738841116, 1.8866024017]	1.60991	1.17354	0.641121	1.52691	0.373884	1.8866
330	324	rouhe	cy_715608565_3189007481.wav	D:\hc--document\all text\P8_medical\thesis_dataset\use_wav_raw\715608565\3189007481.wav	0	4	[1.5869755745, 0.0, 0.0, 2.2773683071, 1.0391066074, 1.7835485935]	1.58698	0	0	2.27737	1.03911	1.78355
331	1097	rouhe	cy_724050512_3383989705.wav	D:\hc--document\all text\P8_medical\thesis_dataset\use_wav_raw\724050512\3383989705.wav	0	4	[1.9036740065, 0.0, 0.6015963554, 1.8336292505, 2.4347741604, 1.2476665974]	1.90367	0	0.601596	1.83363	2.43477	1.24767
332	830	general	cy_724596878_3393649036.wav	D:\hc--document\all text\P8_medical\thesis_dataset\use_wav_raw\724596878\3393649036.wav	0	0	[1.8661003113, 0.4651312232, 1.1987788677, 1.0699135065, 1.5512660742, 0.9608107209]	1.8661	0.465131	1.19878	1.06991	1.55127	0.960811
333	1735	wz	cy_715069070_3176003058.wav	D:\hc--document\all text\P8_medical\thesis_dataset\use_wav_raw\715069070\3176003058.wav	0	3	[1.8326913118, 0.2660466433, 0.7490469813, 1.7911655903, 1.052138567, 1.3761365414]	1.83269	0.266047	0.749047	1.79117	1.05214	1.37614
334	1489	wz	dx_75388257_21267395.wav	D:\hc--document\all text\P8_medical\thesis_dataset\use_wav_raw\75388257\21267395.wav	0	3	[1.4544665813, 0.0, 0.0, 2.5284409523, 0.8139923215, 1.6006176472]	1.45447	0	0	2.52844	0.813992	1.60062
335	426	yl	dx_90846377_29784492.wav	D:\hc--document\all text\P8_medical\thesis_dataset\use_wav_raw\90846377\29784492.wav	0	5	[1.5264161825, 1.4894740582, 0.8666775823, 0.8146854639, 0.5815318823, 2.2262630463]	1.52642	1.48947	0.866678	0.814685	0.581532	2.22626
336	429	wz	cy_705249812_2970855652.wav	D:\hc--document\all text\P8_medical\thesis_dataset\use_wav_raw\705249812\2970855652.wav	0	3	[1.6142091751, 0.0, 0.0, 2.8822562695, 1.1739081144, 1.7092843056]	1.61421	0	0	2.88226	1.17391	1.70928
337	1084	general	cy_710544297_3083726029.wav	D:\hc--document\all text\P8_medical\thesis_dataset\use_wav_raw\710544297\3083726029.wav	0	0	[1.7630155087, 0.4703076482, 1.2075837851, 1.4836380482, 1.0648202896, 1.0746052265]	1.76302	0.470308	1.20758	1.48364	1.06482	1.07461
338	1319	rouhe	cy_676607237_2346910710.wav	D:\hc--document\all text\P8_medical\thesis_dataset\use_wav_raw\676607237\2346910710.wav	0	4	[2.0493946075, 0.0, 1.6421061754, 1.6082746983, 2.178383112, 0.2718442976]	2.04939	0	1.64211	1.60827	2.17838	0.271844
339	472	yl	cy_685165516_2532353842.wav	D:\hc--document\all text\P8_medical\thesis_dataset\use_wav_raw\685165516\2532353842.wav	0	5	[1.1432913542, 1.147059083, 0.6853241324, 1.050204277, 0.4617318511, 2.0546386242]	1.14329	1.14706	0.685324	1.0502	0.461732	2.05464
340	1199	yl	cy_563370633_1602906065.wav	D:\hc--document\all text\P8_medical\thesis_dataset\use_wav_raw\563370633\1602906065.wav	0	5	[1.5399470329, 0.7175400853, 0.0, 2.0401341915, 0.3697275221, 2.5191931725]	1.53995	0.71754	0	2.04013	0.369728	2.51919
341	1048	wz	cy_594080135_1766260394.wav	D:\hc--document\all text\P8_medical\thesis_dataset\use_wav_raw\594080135\1766260394.wav	0	3	[1.5722669363, 0.0772501603, 0.3012422323, 2.0798385143, 0.748000443, 1.5569792986]	1.57227	0.0772502	0.301242	2.07984	0.748	1.55698
342	147	rouhe	cy_566097108_1617058052.wav	D:\hc--document\all text\P8_medical\thesis_dataset\use_wav_raw\566097108\1617058052.wav	0	4	[1.3243910074, 1.1663959026, 0.0675079152, 1.6220052242, 0.0341492891, 2.5621380806]	1.32439	1.1664	0.0675079	1.62201	0.0341493	2.56214
343	987	general	cy_701802966_2891253310.wav	D:\hc--document\all text\P8_medical\thesis_dataset\use_wav_raw\701802966\2891253310.wav	0	0	[1.5693951845, 0.5762841702, 0.3178053796, 1.777615428, 0.5497077703, 1.9043127298]	1.5694	0.576284	0.317805	1.77762	0.549708	1.90431
344	875	rouhe	cy_557457733_1573759847.wav	D:\hc--document\all text\P8_medical\thesis_dataset\use_wav_raw\557457733\1573759847.wav	0	4	[1.7215161324, 0.5551838875, 1.7553496361, 1.0639202595, 1.7972385883, 0.8312495351]	1.72152	0.555184	1.75535	1.06392	1.79724	0.83125
345	222	yl	cy_632962808_1970830577.wav	D:\hc--document\all text\P8_medical\thesis_dataset\use_wav_raw\632962808\1970830577.wav	0	5	[1.3166497946, 1.3987873793, 0.6078243256, 1.0666921139, 0.4553929865, 2.4272975922]	1.31665	1.39879	0.607824	1.06669	0.455393	2.4273
346	1379	general	dx_57498113_15513710.wav	D:\hc--document\all text\P8_medical\thesis_dataset\use_wav_raw\57498113\15513710.wav	0	0	[2.3146164417, 0.2337390929, 1.6337016821, 1.7105253935, 1.6698594093, 0.3694394231]	2.31462	0.233739	1.6337	1.71053	1.66986	0.369439
347	1373	jd	dx_54797222_14547171.wav	D:\hc--document\all text\P8_medical\thesis_dataset\use_wav_raw\54797222\14547171.wav	0	2	[1.7976260185, 1.1179345846, 1.4937641621, 1.3265125751, 0.5237638354, 0.9755762815]	1.79763	1.11793	1.49376	1.32651	0.523764	0.975576
348	1150	jd	cy_582347865_1703991221.wav	D:\hc--document\all text\P8_medical\thesis_dataset\use_wav_raw\582347865\1703991221.wav	0	2	[1.8847872019, 1.623721242, 2.4416995049, 0.859079659, 0.5955352783, 0.2251258045]	1.88479	1.62372	2.4417	0.85908	0.595535	0.225126
349	909	rouhe	cy_717761239_3238139748.wav	D:\hc--document\all text\P8_medical\thesis_dataset\use_wav_raw\717761239\3238139748.wav	0	4	[2.0720169544, 0.0, 1.5124872923, 1.2431873083, 2.7129704952, 0.3780210614]	2.07202	0	1.51249	1.24319	2.71297	0.378021
350	1311	yl	cy_717112104_3223842846.wav	D:\hc--document\all text\P8_medical\thesis_dataset\use_wav_raw\717112104\3223842846.wav	0	5	[1.2762415409, 1.0943307877, 0.1276739836, 1.2692770958, 0.5045064688, 2.6114516258]	1.27624	1.09433	0.127674	1.26928	0.504506	2.61145
351	1210	wz	cy_690111432_2639575104.wav	D:\hc--document\all text\P8_medical\thesis_dataset\use_wav_raw\690111432\2639575104.wav	0	3	[1.870503664, 0.0, 0.2447637022, 2.2782411575, 1.7280560732, 1.6096687317]	1.8705	0	0.244764	2.27824	1.72806	1.60967
352	1664	general	dx_89418155_27913531.wav	D:\hc--document\all text\P8_medical\thesis_dataset\use_wav_raw\89418155\27913531.wav	0	0	[1.5776686668, 1.4017254114, 0.7184734344, 1.2342609167, 0.4359169602, 2.0229041576]	1.57767	1.40173	0.718473	1.23426	0.435917	2.0229
353	1364	wz	dx_86952035_25855325.wav	D:\hc--document\all text\P8_medical\thesis_dataset\use_wav_raw\86952035\25855325.wav	0	3	[1.4924266338, 0.3532521129, 0.3405112326, 2.093338728, 0.4168196023, 1.654553175]	1.49243	0.353252	0.340511	2.09334	0.41682	1.65455
354	1187	fn	cy_674288176_2298256550.wav	D:\hc--document\all text\P8_medical\thesis_dataset\use_wav_raw\674288176\2298256550.wav	0	1	[0.9995927811, 3.025159359, 1.6759005785, 0.3229826093, 0.0, 1.8258686066]	0.999593	3.02516	1.6759	0.322983	0	1.82587
355	1522	rouhe	cy_628685323_1947532604.wav	D:\hc--document\all text\P8_medical\thesis_dataset\use_wav_raw\628685323\1947532604.wav	0	4	[1.5933462381, 0.0, 0.8622233272, 1.3535708189, 1.9166126251, 1.1166776419]	1.59335	0	0.862223	1.35357	1.91661	1.11668
356	521	jd	dx_91936028_30918011.wav	D:\hc--document\all text\P8_medical\thesis_dataset\use_wav_raw\91936028\30918011.wav	0	2	[1.5184178352, 1.1404612064, 1.3753715754, 0.6296819448, 1.214038372, 1.2887381315]	1.51842	1.14046	1.37537	0.629682	1.21404	1.28874
357	180	rouhe	cy_723946961_3380778760.wav	D:\hc--document\all text\P8_medical\thesis_dataset\use_wav_raw\723946961\3380778760.wav	0	4	[1.912147522, 0.0, 0.0, 2.309869051, 3.2358179092, 1.0089616776]	1.91215	0	0	2.30987	3.23582	1.00896
358	892	general	cy_671188132_2233088288.wav	D:\hc--document\all text\P8_medical\thesis_dataset\use_wav_raw\671188132\2233088288.wav	0	0	[1.353007555, 1.8507922888, 0.6396824121, 1.0245138407, 0.0, 2.2783739567]	1.35301	1.85079	0.639682	1.02451	0	2.27837
359	640	general	cy_704438342_2951425164.wav	D:\hc--document\all text\P8_medical\thesis_dataset\use_wav_raw\704438342\2951425164.wav	0	0	[1.9580769539, 0.0, 0.7725377679, 1.4695039988, 2.2723844051, 1.2480098009]	1.95808	0	0.772538	1.4695	2.27238	1.24801
360	143	jd	cy_672623566_2262992614.wav	D:\hc--document\all text\P8_medical\thesis_dataset\use_wav_raw\672623566\2262992614.wav	0	2	[1.9106473923, 1.7436621189, 1.7235261202, 1.0502979755, 0.4231763482, 1.2888835669]	1.91065	1.74366	1.72353	1.0503	0.423176	1.28888
361	1261	jd	cy_431828810_1052612511.wav	D:\hc--document\all text\P8_medical\thesis_dataset\use_wav_raw\431828810\1052612511.wav	0	2	[1.6955566406, 2.2112731934, 1.8857194185, 0.2861707211, 0.521939218, 1.5486989021]	1.69556	2.21127	1.88572	0.286171	0.521939	1.5487
362	1647	jd	cy_723934593_3381264689.wav	D:\hc--document\all text\P8_medical\thesis_dataset\use_wav_raw\723934593\3381264689.wav	0	2	[1.7791657448, 2.2012214661, 2.5180976391, 0.3998911381, 0.445599854, 0.6424437761]	1.77917	2.20122	2.5181	0.399891	0.4456	0.642444
363	254	general	cy_681879347_2462085388.wav	D:\hc--document\all text\P8_medical\thesis_dataset\use_wav_raw\681879347\2462085388.wav	0	0	[2.056391716, 0.8430722356, 0.7957417965, 1.7138193846, 0.6597983837, 1.6786774397]	2.05639	0.843072	0.795742	1.71382	0.659798	1.67868
364	1123	jd	cy_223230944_373348695.wav	D:\hc--document\all text\P8_medical\thesis_dataset\use_wav_raw\223230944\373348695.wav	0	2	[1.775020957, 1.6548022032, 2.5445892811, 0.8830578923, 0.6016514897, 0.1647907197]	1.77502	1.6548	2.54459	0.883058	0.601651	0.164791
365	1589	fn	dx_17800682_8068582.wav	D:\hc--document\all text\P8_medical\thesis_dataset\use_wav_raw\17800682\8068582.wav	0	1	[1.2821662426, 2.2630646229, 1.8137508631, 0.628965795, 0.0, 1.4068245888]	1.28217	2.26306	1.81375	0.628966	0	1.40682
366	411	general	cy_721134858_3316808966.wav	D:\hc--document\all text\P8_medical\thesis_dataset\use_wav_raw\721134858\3316808966.wav	0	0	[1.336517334, 1.4879120588, 0.6864541769, 1.1650261879, 0.2191563696, 2.2624800205]	1.33652	1.48791	0.686454	1.16503	0.219156	2.26248
367	1209	jd	cy_697201828_2791309556.wav	D:\hc--document\all text\P8_medical\thesis_dataset\use_wav_raw\697201828\2791309556.wav	0	2	[1.1571044922, 2.5612540245, 1.1042573452, 0.5802655816, 0.0, 2.4152460098]	1.1571	2.56125	1.10426	0.580266	0	2.41525
368	782	jd	cy_424151914_1023163422.wav	D:\hc--document\all text\P8_medical\thesis_dataset\use_wav_raw\424151914\1023163422.wav	0	2	[1.3413501978, 2.5668957233, 1.7650796175, 0.7485404015, 0.0, 1.4927307367]	1.34135	2.5669	1.76508	0.74854	0	1.49273
369	193	fn	dx_90027146_28878183.wav	D:\hc--document\all text\P8_medical\thesis_dataset\use_wav_raw\90027146\28878183.wav	0	1	[1.402028203, 2.2025125027, 1.2653470039, 0.9157051444, 0.0, 2.1071777344]	1.40203	2.20251	1.26535	0.915705	0	2.10718
370	1302	rouhe	cy_571529426_1645563047.wav	D:\hc--document\all text\P8_medical\thesis_dataset\use_wav_raw\571529426\1645563047.wav	0	4	[1.8986631632, 0.124474369, 1.167380929, 1.62765944, 1.5129723549, 0.8272109032]	1.89866	0.124474	1.16738	1.62766	1.51297	0.827211
371	1531	jd	cy_188549662_289243016.wav	D:\hc--document\all text\P8_medical\thesis_dataset\use_wav_raw\188549662\289243016.wav	0	2	[1.3348790407, 2.0447978973, 2.3688166142, 0.181378901, 0.6239464283, 0.6954555511]	1.33488	2.0448	2.36882	0.181379	0.623946	0.695456
372	141	general	dx_45197161_11584285.wav	D:\hc--document\all text\P8_medical\thesis_dataset\use_wav_raw\45197161\11584285.wav	0	0	[2.1593055725, 1.2176932096, 1.1515722275, 1.8115993738, 0.4669315815, 1.5650860071]	2.15931	1.21769	1.15157	1.8116	0.466932	1.56509
373	1380	rouhe	cy_719135963_3270070951.wav	D:\hc--document\all text\P8_medical\thesis_dataset\use_wav_raw\719135963\3270070951.wav	0	4	[1.4278206825, 0.9957251549, 0.6688911319, 1.3268370628, 0.5351863503, 2.141903162]	1.42782	0.995725	0.668891	1.32684	0.535186	2.1419
374	936	yl	cy_714205001_3155655652.wav	D:\hc--document\all text\P8_medical\thesis_dataset\use_wav_raw\714205001\3155655652.wav	0	5	[1.3266434669, 1.1917625666, 0.5022862554, 1.2542338371, 0.3129654527, 2.3419566154]	1.32664	1.19176	0.502286	1.25423	0.312965	2.34196
375	577	fn	cy_720469683_3301763806.wav	D:\hc--document\all text\P8_medical\thesis_dataset\use_wav_raw\720469683\3301763806.wav	0	1	[1.303943038, 2.5688779354, 1.1266139746, 0.6661602259, 0.0, 2.2831995487]	1.30394	2.56888	1.12661	0.66616	0	2.2832
376	1198	rouhe	cy_724591884_3396653205.wav	D:\hc--document\all text\P8_medical\thesis_dataset\use_wav_raw\724591884\3396653205.wav	0	4	[0.9924997091, 0.0521766394, 0.0, 1.5880458355, 0.8771410584, 2.0971543789]	0.9925	0.0521766	0	1.58805	0.877141	2.09715
377	1332	fn	cy_663262541_2133246854.wav	D:\hc--document\all text\P8_medical\thesis_dataset\use_wav_raw\663262541\2133246854.wav	0	1	[1.4253720045, 1.9560754299, 1.0045417547, 1.0539216995, 0.0, 2.0164294243]	1.42537	1.95608	1.00454	1.05392	0	2.01643
378	1296	general	cy_720622083_3304966763.wav	D:\hc--document\all text\P8_medical\thesis_dataset\use_wav_raw\720622083\3304966763.wav	0	0	[1.3141011, 0.851862967, 0.4213988781, 1.0591901541, 0.9205002785, 2.2874708176]	1.3141	0.851863	0.421399	1.05919	0.9205	2.28747
379	1016	general	cy_667408124_2155473284.wav	D:\hc--document\all text\P8_medical\thesis_dataset\use_wav_raw\667408124\2155473284.wav	0	0	[1.5895712376, 1.4754363298, 0.247860834, 1.8356277943, 0.0, 2.476621151]	1.58957	1.47544	0.247861	1.83563	0	2.47662
380	432	wz	cy_672234727_2254880404.wav	D:\hc--document\all text\P8_medical\thesis_dataset\use_wav_raw\672234727\2254880404.wav	0	3	[1.8661211729, 0.4755599499, 0.4926628768, 2.0868377686, 0.7484037876, 1.7129850388]	1.86612	0.47556	0.492663	2.08684	0.748404	1.71299
381	1435	yl	cy_689308895_2622446078.wav	D:\hc--document\all text\P8_medical\thesis_dataset\use_wav_raw\689308895\2622446078.wav	0	5	[1.4341877699, 1.5809588432, 0.0462189615, 1.584946394, 0.0, 2.9236824512]	1.43419	1.58096	0.046219	1.58495	0	2.92368
382	1682	fn	cy_698880986_2827251412.wav	D:\hc--document\all text\P8_medical\thesis_dataset\use_wav_raw\698880986\2827251412.wav	0	1	[1.9317054749, 1.8345843554, 2.3561143875, 0.7170879245, 0.3828783333, 0.4940713644]	1.93171	1.83458	2.35611	0.717088	0.382878	0.494071
383	515	jd	cy_438966580_1078522692.wav	D:\hc--document\all text\P8_medical\thesis_dataset\use_wav_raw\438966580\1078522692.wav	0	2	[2.2975382805, 2.2943348885, 3.2620773315, 0.2220592052, 1.0607616901, 0.0990472585]	2.29754	2.29433	3.26208	0.222059	1.06076	0.0990473
384	1229	general	cy_714789523_3169675879.wav	D:\hc--document\all text\P8_medical\thesis_dataset\use_wav_raw\714789523\3169675879.wav	0	0	[1.7353479862, 0.480044961, 0.0459446162, 2.2280306816, 0.5274234414, 2.2500503063]	1.73535	0.480045	0.0459446	2.22803	0.527423	2.25005
385	474	wz	dx_61510427_16794525.wav	D:\hc--document\all text\P8_medical\thesis_dataset\use_wav_raw\61510427\16794525.wav	0	3	[1.9865163565, 0.0, 0.7661163211, 2.3577091694, 1.1507363319, 0.9107494354]	1.98652	0	0.766116	2.35771	1.15074	0.910749
386	1764	general	cy_677768140_2371884476.wav	D:\hc--document\all text\P8_medical\thesis_dataset\use_wav_raw\677768140\2371884476.wav	0	0	[2.1166567802, 0.219786346, 1.0726392269, 1.7888170481, 1.685133934, 1.1620321274]	2.11666	0.219786	1.07264	1.78882	1.68513	1.16203
387	1515	yl	cy_671725915_2245972432.wav	D:\hc--document\all text\P8_medical\thesis_dataset\use_wav_raw\671725915\2245972432.wav	0	5	[1.1970388889, 2.4887449741, 2.3355190754, 0.0, 0.4779168963, 1.2602698803]	1.19704	2.48874	2.33552	0	0.477917	1.26027
388	931	fn	cy_669308120_2194114230.wav	D:\hc--document\all text\P8_medical\thesis_dataset\use_wav_raw\669308120\2194114230.wav	0	1	[1.0543652773, 3.116396904, 2.2680594921, 0.0, 0.0, 1.517001152]	1.05437	3.1164	2.26806	0	0	1.517
389	1017	yl	cy_723049489_3360860389.wav	D:\hc--document\all text\P8_medical\thesis_dataset\use_wav_raw\723049489\3360860389.wav	0	5	[1.181732893, 1.5370833874, 0.6001411676, 0.915055871, 0.1767521948, 2.4712178707]	1.18173	1.53708	0.600141	0.915056	0.176752	2.47122
390	1542	fn	cy_714946614_3172636112.wav	D:\hc--document\all text\P8_medical\thesis_dataset\use_wav_raw\714946614\3172636112.wav	0	1	[1.1457657814, 2.9361205101, 2.0177125931, 0.1540914178, 0.0, 1.6535791159]	1.14577	2.93612	2.01771	0.154091	0	1.65358
391	1782	jd	cy_700948680_2872423776.wav	D:\hc--document\all text\P8_medical\thesis_dataset\use_wav_raw\700948680\2872423776.wav	0	2	[1.4524488449, 3.4716904163, 2.9392323494, 0.0, 0.0, 0.7934310436]	1.45245	3.47169	2.93923	0	0	0.793431
392	808	wz	cy_671953360_2248928812.wav	D:\hc--document\all text\P8_medical\thesis_dataset\use_wav_raw\671953360\2248928812.wav	0	3	[1.9105452299, 0.0117511414, 0.0272020325, 2.309276104, 1.217549324, 2.0020077229]	1.91055	0.0117511	0.027202	2.30928	1.21755	2.00201
393	814	yl	cy_694053230_2722897016.wav	D:\hc--document\all text\P8_medical\thesis_dataset\use_wav_raw\694053230\2722897016.wav	0	5	[1.8921681643, 0.0, 0.0995279178, 2.1271739006, 2.0542538166, 1.7707105875]	1.89217	0	0.0995279	2.12717	2.05425	1.77071
394	1027	rouhe	dx_87462407_25476762.wav	D:\hc--document\all text\P8_medical\thesis_dataset\use_wav_raw\87462407\25476762.wav	0	4	[1.4116603136, 0.988250196, 0.826883316, 1.0131671429, 0.908579886, 1.7018049955]	1.41166	0.98825	0.826883	1.01317	0.90858	1.7018
395	1349	general	dx_87471159_25524554.wav	D:\hc--document\all text\P8_medical\thesis_dataset\use_wav_raw\87471159\25524554.wav	0	0	[1.5709785223, 0.113136895, 0.0620948933, 2.3662672043, 0.4798009098, 1.8538098335]	1.57098	0.113137	0.0620949	2.36627	0.479801	1.85381
396	72	general	cy_629693663_1953141368.wav	D:\hc--document\all text\P8_medical\thesis_dataset\use_wav_raw\629693663\1953141368.wav	0	0	[1.8448017836, 0.2321675718, 0.514898479, 2.2304036617, 0.8136173487, 1.5096052885]	1.8448	0.232168	0.514898	2.2304	0.813617	1.50961
397	1694	fn	dx_68499243_19155825.wav	D:\hc--document\all text\P8_medical\thesis_dataset\use_wav_raw\68499243\19155825.wav	0	1	[1.7204064131, 1.0462599993, 1.3145741224, 1.3564184904, 0.4480276704, 1.2998723984]	1.72041	1.04626	1.31457	1.35642	0.448028	1.29987
398	1086	fn	cy_718182843_3248800987.wav	D:\hc--document\all text\P8_medical\thesis_dataset\use_wav_raw\718182843\3248800987.wav	0	1	[0.9489039183, 2.8512513638, 1.8972562551, 0.0102817053, 0.0, 1.621456027]	0.948904	2.85125	1.89726	0.0102817	0	1.62146
399	133	wz	dx_81749576_27261244.wav	D:\hc--document\all text\P8_medical\thesis_dataset\use_wav_raw\81749576\27261244.wav	0	3	[2.1727175713, 0.4890691936, 1.2118170261, 2.259418726, 0.8244436383, 0.8852188587]	2.17272	0.489069	1.21182	2.25942	0.824444	0.885219
400	533	fn	cy_683364600_2493445576.wav	D:\hc--document\all text\P8_medical\thesis_dataset\use_wav_raw\683364600\2493445576.wav	0	1	[1.2749968767, 1.567684412, 0.6493988037, 1.3425375223, 0.0, 2.2708442211]	1.275	1.56768	0.649399	1.34254	0	2.27084
401	497	wz	dx_88615322_26799927.wav	D:\hc--document\all text\P8_medical\thesis_dataset\use_wav_raw\88615322\26799927.wav	0	3	[1.9418547153, 0.0, 0.4899584353, 2.4356224537, 1.2990783453, 1.0712629557]	1.94185	0	0.489958	2.43562	1.29908	1.07126
402	541	fn	cy_685383278_2536886892.wav	D:\hc--document\all text\P8_medical\thesis_dataset\use_wav_raw\685383278\2536886892.wav	0	1	[1.2113491297, 3.283288002, 2.373888731, 0.0, 0.0, 1.3509435654]	1.21135	3.28329	2.37389	0	0	1.35094
403	972	jd	cy_723425298_3369053346.wav	D:\hc--document\all text\P8_medical\thesis_dataset\use_wav_raw\723425298\3369053346.wav	0	2	[1.6068692207, 2.4916646481, 2.2313930988, 0.0466264747, 0.3093634248, 1.2475165129]	1.60687	2.49166	2.23139	0.0466265	0.309363	1.24752
404	389	wz	dx_70214167_19771450.wav	D:\hc--document\all text\P8_medical\thesis_dataset\use_wav_raw\70214167\19771450.wav	0	3	[2.0594177246, 0.4620449543, 1.6743603945, 1.3351283073, 1.7270081043, 0.535680294]	2.05942	0.462045	1.67436	1.33513	1.72701	0.53568
405	1098	jd	cy_561428229_1593007709.wav	D:\hc--document\all text\P8_medical\thesis_dataset\use_wav_raw\561428229\1593007709.wav	0	2	[1.3974679708, 1.7915112972, 1.9912446737, 0.2107395381, 0.6817607284, 0.8925444484]	1.39747	1.79151	1.99124	0.21074	0.681761	0.892544
406	658	yl	cy_438149730_1075636098.wav	D:\hc--document\all text\P8_medical\thesis_dataset\use_wav_raw\438149730\1075636098.wav	0	5	[1.926728487, 1.0132609606, 1.4933599234, 1.0944060087, 0.918546021, 0.9057221413]	1.92673	1.01326	1.49336	1.09441	0.918546	0.905722
407	623	wz	cy_692825905_2697051120.wav	D:\hc--document\all text\P8_medical\thesis_dataset\use_wav_raw\692825905\2697051120.wav	0	3	[1.9293522835, 0.0, 0.2518811524, 2.4459457397, 1.2867158651, 1.6758933067]	1.92935	0	0.251881	2.44595	1.28672	1.67589
408	1469	wz	cy_691547923_2669417430.wav	D:\hc--document\all text\P8_medical\thesis_dataset\use_wav_raw\691547923\2669417430.wav	0	3	[2.3777267933, 0.0, 0.6954117417, 2.3948664665, 1.6700835228, 1.5275835991]	2.37773	0	0.695412	2.39487	1.67008	1.52758
409	1182	fn	cy_698742814_2823286980.wav	D:\hc--document\all text\P8_medical\thesis_dataset\use_wav_raw\698742814\2823286980.wav	0	1	[1.3211609125, 2.0689117908, 1.9708913565, 0.1408536732, 0.492287904, 1.2995804548]	1.32116	2.06891	1.97089	0.140854	0.492288	1.29958
410	1178	rouhe	cy_715799261_3193810741.wav	D:\hc--document\all text\P8_medical\thesis_dataset\use_wav_raw\715799261\3193810741.wav	0	4	[2.0538697243, 0.0, 1.3298436403, 1.4787564278, 2.2785875797, 0.7882944942]	2.05387	0	1.32984	1.47876	2.27859	0.788294
411	231	fn	cy_555259120_1563158624.wav	D:\hc--document\all text\P8_medical\thesis_dataset\use_wav_raw\555259120\1563158624.wav	0	1	[1.7229266167, 1.7692176104, 2.1715941429, 0.5249205828, 0.7565184236, 1.0779181719]	1.72293	1.76922	2.17159	0.524921	0.756518	1.07792
412	107	general	cy_714873128_3171101252.wav	D:\hc--document\all text\P8_medical\thesis_dataset\use_wav_raw\714873128\3171101252.wav	0	0	[2.2589924335, 1.0003864765, 1.3249615431, 1.3486187458, 1.6615916491, 1.8200311661]	2.25899	1.00039	1.32496	1.34862	1.66159	1.82003
413	1726	general	cy_700580316_2864317380.wav	D:\hc--document\all text\P8_medical\thesis_dataset\use_wav_raw\700580316\2864317380.wav	0	0	[1.7377384901, 0.0, 0.9109444022, 1.2576795816, 2.5243148804, 0.8522807956]	1.73774	0	0.910944	1.25768	2.52431	0.852281
414	158	wz	dx_89180770_31081424.wav	D:\hc--document\all text\P8_medical\thesis_dataset\use_wav_raw\89180770\31081424.wav	0	3	[1.8890275955, 0.3521660268, 0.6435421705, 2.0404787064, 0.7550414801, 1.1799269915]	1.88903	0.352166	0.643542	2.04048	0.755041	1.17993
415	1128	fn	cy_722201800_3340754140.wav	D:\hc--document\all text\P8_medical\thesis_dataset\use_wav_raw\722201800\3340754140.wav	0	1	[1.2119313478, 3.2437458038, 2.5197212696, 0.0, 0.0, 1.1345317364]	1.21193	3.24375	2.51972	0	0	1.13453
416	557	wz	cy_677074100_2356906376.wav	D:\hc--document\all text\P8_medical\thesis_dataset\use_wav_raw\677074100\2356906376.wav	0	3	[1.2045946121, 0.3599308729, 0.4615946412, 1.8405487537, 0.7050186396, 1.7592016459]	1.20459	0.359931	0.461595	1.84055	0.705019	1.7592
417	750	fn	dx_64474308_21782530.wav	D:\hc--document\all text\P8_medical\thesis_dataset\use_wav_raw\64474308\21782530.wav	0	1	[1.0090563297, 2.9256033897, 1.9881716967, 0.0961561352, 0.0, 1.4286714792]	1.00906	2.9256	1.98817	0.0961561	0	1.42867
418	122	jd	dx_85812693_24633123.wav	D:\hc--document\all text\P8_medical\thesis_dataset\use_wav_raw\85812693\24633123.wav	0	2	[1.9453632832, 1.5214319229, 1.4228054285, 1.5697214603, 0.0955562517, 1.2703083754]	1.94536	1.52143	1.42281	1.56972	0.0955563	1.27031
419	406	fn	dx_92144041_31318588.wav	D:\hc--document\all text\P8_medical\thesis_dataset\use_wav_raw\92144041\31318588.wav	0	1	[1.6706265211, 1.5036166906, 1.449708581, 1.286653161, 0.0, 1.0889710188]	1.67063	1.50362	1.44971	1.28665	0	1.08897
420	1720	yl	cy_559757883_1584862448.wav	D:\hc--document\all text\P8_medical\thesis_dataset\use_wav_raw\559757883\1584862448.wav	0	5	[2.0143890381, 3.0218772888, 1.7732266188, 0.657841742, 0.0, 2.2590072155]	2.01439	3.02188	1.77323	0.657842	0	2.25901
421	615	wz	dx_91021200_30112857.wav	D:\hc--document\all text\P8_medical\thesis_dataset\use_wav_raw\91021200\30112857.wav	0	3	[1.3274561167, 0.7666707039, 0.4201277792, 1.3848104477, 0.692584157, 2.137370348]	1.32746	0.766671	0.420128	1.38481	0.692584	2.13737
422	402	jd	cy_678734314_2392696600.wav	D:\hc--document\all text\P8_medical\thesis_dataset\use_wav_raw\678734314\2392696600.wav	0	2	[1.447984457, 1.9475767612, 1.9412505627, 0.3896346092, 0.7127046585, 1.5893932581]	1.44798	1.94758	1.94125	0.389635	0.712705	1.58939
423	191	yl	dx_92459732_31781964.wav	D:\hc--document\all text\P8_medical\thesis_dataset\use_wav_raw\92459732\31781964.wav	0	5	[1.9147992134, 0.0, 0.8436825275, 1.8268027306, 1.3805541992, 0.9751386046]	1.9148	0	0.843683	1.8268	1.38055	0.975139
424	1110	fn	cy_678394344_2385292186.wav	D:\hc--document\all text\P8_medical\thesis_dataset\use_wav_raw\678394344\2385292186.wav	0	1	[1.9849928617, 0.3312704265, 0.3599126041, 2.3393998146, 0.7050372958, 1.666790843]	1.98499	0.33127	0.359913	2.3394	0.705037	1.66679
425	1654	yl	cy_720013101_3290399674.wav	D:\hc--document\all text\P8_medical\thesis_dataset\use_wav_raw\720013101\3290399674.wav	0	5	[1.9635545015, 0.0046277074, 0.9172134399, 1.4665132761, 1.9550746679, 1.2036122084]	1.96355	0.00462771	0.917213	1.46651	1.95507	1.20361
426	1050	jd	cy_670623367_2221339414.wav	D:\hc--document\all text\P8_medical\thesis_dataset\use_wav_raw\670623367\2221339414.wav	0	2	[1.8400474787, 0.1811026037, 0.5878167152, 1.7518037558, 1.3663716316, 1.7786562443]	1.84005	0.181103	0.587817	1.7518	1.36637	1.77866
427	1290	wz	dx_88270974_26621419.wav	D:\hc--document\all text\P8_medical\thesis_dataset\use_wav_raw\88270974\26621419.wav	0	3	[1.5841587782, 0.0, 0.194171682, 2.5263411999, 0.4559658468, 1.3009951115]	1.58416	0	0.194172	2.52634	0.455966	1.301
428	858	yl	cy_702647882_2910167582.wav	D:\hc--document\all text\P8_medical\thesis_dataset\use_wav_raw\702647882\2910167582.wav	0	5	[1.6420154572, 0.7729586363, 0.4635809362, 1.8672426939, 0.2838721871, 2.0393867493]	1.64202	0.772959	0.463581	1.86724	0.283872	2.03939
429	312	jd	cy_672222620_2254657778.wav	D:\hc--document\all text\P8_medical\thesis_dataset\use_wav_raw\672222620\2254657778.wav	0	2	[1.2090537548, 2.1062726974, 1.6079815626, 0.7323712111, 0.0, 1.3766899109]	1.20905	2.10627	1.60798	0.732371	0	1.37669
430	195	jd	cy_723054910_3361190968.wav	D:\hc--document\all text\P8_medical\thesis_dataset\use_wav_raw\723054910\3361190968.wav	0	2	[1.2352454662, 1.1365066767, 0.6309102178, 1.2990784645, 0.3116207123, 2.1868596077]	1.23525	1.13651	0.63091	1.29908	0.311621	2.18686
431	142	general	cy_625269188_1929031364.wav	D:\hc--document\all text\P8_medical\thesis_dataset\use_wav_raw\625269188\1929031364.wav	0	0	[1.9851909876, 0.9009401798, 1.7913748026, 0.9429935217, 1.1909309626, 0.5859749913]	1.98519	0.90094	1.79137	0.942994	1.19093	0.585975
432	488	rouhe	cy_719846647_3286941480.wav	D:\hc--document\all text\P8_medical\thesis_dataset\use_wav_raw\719846647\3286941480.wav	0	4	[1.814217329, 0.0, 0.4132809937, 1.4558366537, 2.4526996613, 1.1718033552]	1.81422	0	0.413281	1.45584	2.4527	1.1718
433	923	general	cy_673926093_2290554084.wav	D:\hc--document\all text\P8_medical\thesis_dataset\use_wav_raw\673926093\2290554084.wav	0	0	[1.8738942146, 0.4747451246, 1.5362852812, 1.2286449671, 1.4411648512, 0.648658514]	1.87389	0.474745	1.53629	1.22864	1.44116	0.648659
434	862	rouhe	cy_719797188_3285731005.wav	D:\hc--document\all text\P8_medical\thesis_dataset\use_wav_raw\719797188\3285731005.wav	0	4	[1.750677228, 0.0, 0.659016788, 1.2167955637, 2.6278309822, 1.0561259985]	1.75068	0	0.659017	1.2168	2.62783	1.05613
435	368	rouhe	cy_718032193_3244530276.wav	D:\hc--document\all text\P8_medical\thesis_dataset\use_wav_raw\718032193\3244530276.wav	0	4	[2.0063149929, 0.0, 0.3246597946, 2.0998556614, 1.8905626535, 1.6620891094]	2.00631	0	0.32466	2.09986	1.89056	1.66209
436	1649	general	dx_91819631_30944991.wav	D:\hc--document\all text\P8_medical\thesis_dataset\use_wav_raw\91819631\30944991.wav	0	0	[1.7867600918, 0.8263187408, 1.6799724102, 1.3305522203, 0.7008491158, 0.4487973452]	1.78676	0.826319	1.67997	1.33055	0.700849	0.448797
437	1161	yl	dx_84229532_26857288.wav	D:\hc--document\all text\P8_medical\thesis_dataset\use_wav_raw\84229532\26857288.wav	0	5	[1.8364155293, 1.0150737762, 0.511128664, 1.9297126532, 0.3461673558, 2.1030237675]	1.83642	1.01507	0.511129	1.92971	0.346167	2.10302
438	869	fn	cy_724798577_3402674157.wav	D:\hc--document\all text\P8_medical\thesis_dataset\use_wav_raw\724798577\3402674157.wav	0	1	[1.3141930103, 2.0208392143, 1.2300211191, 0.7712527514, 0.0556729734, 2.1257374287]	1.31419	2.02084	1.23002	0.771253	0.055673	2.12574
439	469	jd	cy_677755447_2371607080.wav	D:\hc--document\all text\P8_medical\thesis_dataset\use_wav_raw\677755447\2371607080.wav	0	2	[1.9682965279, 1.4515259266, 2.0198111534, 0.7594116926, 1.0449717045, 0.9382251501]	1.9683	1.45153	2.01981	0.759412	1.04497	0.938225
440	1496	yl	cy_672419030_2258703140.wav	D:\hc--document\all text\P8_medical\thesis_dataset\use_wav_raw\672419030\2258703140.wav	0	5	[1.8353552818, 1.702580452, 2.5979633331, 0.3135458827, 1.2699728012, 0.5152327418]	1.83536	1.70258	2.59796	0.313546	1.26997	0.515233
441	949	general	dx_87623149_25775178.wav	D:\hc--document\all text\P8_medical\thesis_dataset\use_wav_raw\87623149\25775178.wav	0	0	[2.0388953686, 0.7236332893, 1.4205057621, 1.407060504, 0.9895478487, 0.9224488735]	2.0389	0.723633	1.42051	1.40706	0.989548	0.922449
442	1578	wz	dx_88603610_28221818.wav	D:\hc--document\all text\P8_medical\thesis_dataset\use_wav_raw\88603610\28221818.wav	0	3	[1.9603636265, 0.6071843505, 0.3416555822, 2.2460963726, 0.2959842086, 1.6099082232]	1.96036	0.607184	0.341656	2.2461	0.295984	1.60991
443	263	rouhe	cy_575669614_1668292991.wav	D:\hc--document\all text\P8_medical\thesis_dataset\use_wav_raw\575669614\1668292991.wav	0	4	[1.5798811913, 0.0, 0.0, 2.8199601173, 1.6091892719, 1.751270771]	1.57988	0	0	2.81996	1.60919	1.75127
444	1228	fn	cy_258777311_474529520.wav	D:\hc--document\all text\P8_medical\thesis_dataset\use_wav_raw\258777311\474529520.wav	0	1	[1.9033333063, 2.0914998055, 2.2959110737, 0.4032381773, 0.6863390207, 1.247066617]	1.90333	2.0915	2.29591	0.403238	0.686339	1.24707
445	559	wz	cy_721157725_3317692000.wav	D:\hc--document\all text\P8_medical\thesis_dataset\use_wav_raw\721157725\3317692000.wav	0	3	[1.8793849945, 0.0, 0.8909745812, 1.1494799852, 3.2735483646, 0.8052597642]	1.87938	0	0.890975	1.14948	3.27355	0.80526
446	561	yl	cy_717250992_3226871860.wav	D:\hc--document\all text\P8_medical\thesis_dataset\use_wav_raw\717250992\3226871860.wav	0	5	[1.3519920111, 1.3668971062, 0.270599395, 1.3634262085, 0.180169493, 2.8498334885]	1.35199	1.3669	0.270599	1.36343	0.180169	2.84983
447	1049	yl	cy_702174644_2899447888.wav	D:\hc--document\all text\P8_medical\thesis_dataset\use_wav_raw\702174644\2899447888.wav	0	5	[1.9932549, 0.0, 0.0, 2.5090041161, 1.6400758028, 1.9459613562]	1.99325	0	0	2.509	1.64008	1.94596
448	621	general	cy_641067300_2014546712.wav	D:\hc--document\all text\P8_medical\thesis_dataset\use_wav_raw\641067300\2014546712.wav	0	0	[1.8793468475, 0.7889863253, 0.7086373568, 1.6778824329, 0.8377352953, 1.7207804918]	1.87935	0.788986	0.708637	1.67788	0.837735	1.72078
449	1419	wz	cy_612597256_1861403837.wav	D:\hc--document\all text\P8_medical\thesis_dataset\use_wav_raw\612597256\1861403837.wav	0	3	[1.4427793026, 0.5725765228, 0.0, 1.9527049065, 0.5374584794, 2.4185528755]	1.44278	0.572577	0	1.9527	0.537458	2.41855
450	1339	wz	cy_694978166_2743786094.wav	D:\hc--document\all text\P8_medical\thesis_dataset\use_wav_raw\694978166\2743786094.wav	0	3	[1.5595705509, 0.0, 0.2823210657, 2.4236798286, 0.9323757291, 1.3259868622]	1.55957	0	0.282321	2.42368	0.932376	1.32599
451	689	rouhe	cy_715046853_3175740763.wav	D:\hc--document\all text\P8_medical\thesis_dataset\use_wav_raw\715046853\3175740763.wav	0	4	[1.8531475067, 0.0, 1.1369348764, 1.5002472401, 2.5303235054, 0.9733237028]	1.85315	0	1.13693	1.50025	2.53032	0.973324
452	1510	general	dx_88326354_26912253.wav	D:\hc--document\all text\P8_medical\thesis_dataset\use_wav_raw\88326354\26912253.wav	0	0	[1.8806935549, 0.2865695357, 0.4083191752, 2.3216695786, 0.6141633987, 1.5001528263]	1.88069	0.28657	0.408319	2.32167	0.614163	1.50015
453	446	yl	dx_87931873_26305601.wav	D:\hc--document\all text\P8_medical\thesis_dataset\use_wav_raw\87931873\26305601.wav	0	5	[1.3472987413, 1.5167850256, 1.4836558104, 0.6947324276, 0.6799581051, 1.6269265413]	1.3473	1.51679	1.48366	0.694732	0.679958	1.62693
454	926	jd	cy_161283898_221401121.wav	D:\hc--document\all text\P8_medical\thesis_dataset\use_wav_raw\161283898\221401121.wav	0	2	[1.5175049305, 2.4503893852, 2.0445096493, 0.1162462234, 0.3319705725, 1.5288038254]	1.5175	2.45039	2.04451	0.116246	0.331971	1.5288
455	1498	general	cy_722442973_3346176316.wav	D:\hc--document\all text\P8_medical\thesis_dataset\use_wav_raw\722442973\3346176316.wav	0	0	[1.8765785694, 0.3386693299, 0.5604605079, 1.754037261, 1.1617726088, 1.7271667719]	1.87658	0.338669	0.560461	1.75404	1.16177	1.72717
456	643	general	cy_721833574_3331989252.wav	D:\hc--document\all text\P8_medical\thesis_dataset\use_wav_raw\721833574\3331989252.wav	0	0	[2.189697504, 0.9617998004, 2.2675521374, 0.7640791535, 2.1157217026, 0.5138320923]	2.1897	0.9618	2.26755	0.764079	2.11572	0.513832
457	1467	yl	dx_90009004_28770353.wav	D:\hc--document\all text\P8_medical\thesis_dataset\use_wav_raw\90009004\28770353.wav	0	5	[1.1348880529, 1.7036134005, 1.7500275373, 0.3729702532, 0.3757222295, 1.3253282309]	1.13489	1.70361	1.75003	0.37297	0.375722	1.32533
458	747	rouhe	cy_702299656_2902213078.wav	D:\hc--document\all text\P8_medical\thesis_dataset\use_wav_raw\702299656\2902213078.wav	0	4	[2.011182785, 0.0, 1.3029927015, 1.5042579174, 2.893504858, 0.5118703246]	2.01118	0	1.30299	1.50426	2.8935	0.51187
459	118	fn	dx_54603175_14637621.wav	D:\hc--document\all text\P8_medical\thesis_dataset\use_wav_raw\54603175\14637621.wav	0	1	[2.3140087128, 3.1005041599, 3.2102866173, 0.3326597512, 0.286352396, 0.7925972342]	2.31401	3.1005	3.21029	0.33266	0.286352	0.792597
460	583	wz	dx_91692066_31612669.wav	D:\hc--document\all text\P8_medical\thesis_dataset\use_wav_raw\91692066\31612669.wav	0	3	[1.6132354736, 0.0, 0.0, 2.9174060822, 0.7331805229, 1.7125962973]	1.61324	0	0	2.91741	0.733181	1.7126
461	1135	fn	cy_693940721_2720581210.wav	D:\hc--document\all text\P8_medical\thesis_dataset\use_wav_raw\693940721\2720581210.wav	0	1	[1.3652150631, 1.6289316416, 1.7283883095, 0.5940181613, 0.5818048716, 1.616127491]	1.36522	1.62893	1.72839	0.594018	0.581805	1.61613
462	336	fn	cy_697319524_2791594376.wav	D:\hc--document\all text\P8_medical\thesis_dataset\use_wav_raw\697319524\2791594376.wav	0	1	[2.0808475018, 0.0, 0.6962932348, 2.1750152111, 1.8012698889, 1.2002828121]	2.08085	0	0.696293	2.17502	1.80127	1.20028
463	976	fn	cy_681618970_2455880088.wav	D:\hc--document\all text\P8_medical\thesis_dataset\use_wav_raw\681618970\2455880088.wav	0	1	[1.7999756336, 4.6835289001, 4.0178003311, 0.0, 0.0, 0.7028995752]	1.79998	4.68353	4.0178	0	0	0.7029
464	437	fn	dx_57308252_15412238.wav	D:\hc--document\all text\P8_medical\thesis_dataset\use_wav_raw\57308252\15412238.wav	0	1	[1.7516249418, 2.4864089489, 1.545979619, 0.6935549378, 0.0, 2.0596945286]	1.75162	2.48641	1.54598	0.693555	0	2.05969
465	1670	jd	cy_427758802_1036894287.wav	D:\hc--document\all text\P8_medical\thesis_dataset\use_wav_raw\427758802\1036894287.wav	0	2	[1.4323805571, 2.41294837, 2.1452918053, 0.0229278058, 0.368488282, 1.2215206623]	1.43238	2.41295	2.14529	0.0229278	0.368488	1.22152
466	1432	general	dx_80885085_23009830.wav	D:\hc--document\all text\P8_medical\thesis_dataset\use_wav_raw\80885085\23009830.wav	0	0	[1.3777191639, 1.9828358889, 1.2467522621, 0.808027029, 0.0, 1.9024407864]	1.37772	1.98284	1.24675	0.808027	0	1.90244
467	832	rouhe	cy_697281080_2790711922.wav	D:\hc--document\all text\P8_medical\thesis_dataset\use_wav_raw\697281080\2790711922.wav	0	4	[1.9193335772, 0.4372088909, 0.5727397799, 2.2471590042, 0.7783876061, 1.6515781879]	1.91933	0.437209	0.57274	2.24716	0.778388	1.65158
468	1272	wz	dx_92591256_32221505.wav	D:\hc--document\all text\P8_medical\thesis_dataset\use_wav_raw\92591256\32221505.wav	0	3	[1.5368437767, 0.0, 0.1121686921, 2.3940577507, 0.8936865926, 1.3688929081]	1.53684	0	0.112169	2.39406	0.893687	1.36889
469	1243	rouhe	dx_51975234_13732317.wav	D:\hc--document\all text\P8_medical\thesis_dataset\use_wav_raw\51975234\13732317.wav	0	4	[2.0405242443, 0.776229322, 1.4249413013, 1.5861724615, 1.1110185385, 0.9850022793]	2.04052	0.776229	1.42494	1.58617	1.11102	0.985002
470	879	rouhe	cy_703871008_2938156948.wav	D:\hc--document\all text\P8_medical\thesis_dataset\use_wav_raw\703871008\2938156948.wav	0	4	[1.5699778795, 0.0, 1.1668947935, 1.1869846582, 2.0989205837, 0.6725788713]	1.56998	0	1.16689	1.18698	2.09892	0.672579
471	94	fn	cy_711062235_3093800096.wav	D:\hc--document\all text\P8_medical\thesis_dataset\use_wav_raw\711062235\3093800096.wav	0	1	[0.871651113, 2.7381138802, 2.0158507824, 0.0, 0.0, 1.4648934603]	0.871651	2.73811	2.01585	0	0	1.46489
472	1058	rouhe	cy_557466818_1573826138.wav	D:\hc--document\all text\P8_medical\thesis_dataset\use_wav_raw\557466818\1573826138.wav	0	4	[1.8866064548, 0.2186099589, 1.7020506859, 1.1372106075, 2.3256294727, 0.678638339]	1.88661	0.21861	1.70205	1.13721	2.32563	0.678638
473	1431	fn	cy_711918824_3110173254.wav	D:\hc--document\all text\P8_medical\thesis_dataset\use_wav_raw\711918824\3110173254.wav	0	1	[1.2724267244, 2.836173296, 0.8760997653, 0.8512237072, 0.0, 2.5542135239]	1.27243	2.83617	0.8761	0.851224	0	2.55421
474	1340	general	dx_60103611_16361689.wav	D:\hc--document\all text\P8_medical\thesis_dataset\use_wav_raw\60103611\16361689.wav	0	0	[1.1727896929, 1.2944099903, 0.891328156, 0.8312488198, 0.4005594552, 1.7378958464]	1.17279	1.29441	0.891328	0.831249	0.400559	1.7379
475	1169	general	cy_673558854_2282797124.wav	D:\hc--document\all text\P8_medical\thesis_dataset\use_wav_raw\673558854\2282797124.wav	0	0	[1.7930521965, 1.056666851, 1.4722635746, 1.4714182615, 0.5884811878, 1.2021621466]	1.79305	1.05667	1.47226	1.47142	0.588481	1.20216
476	673	wz	dx_87091031_26594751.wav	D:\hc--document\all text\P8_medical\thesis_dataset\use_wav_raw\87091031\26594751.wav	0	3	[1.8629412651, 0.0, 0.3377007246, 2.4718074799, 0.7791810632, 1.2516261339]	1.86294	0	0.337701	2.47181	0.779181	1.25163
477	186	wz	cy_681379855_2451183722.wav	D:\hc--document\all text\P8_medical\thesis_dataset\use_wav_raw\681379855\2451183722.wav	0	3	[1.8927468061, 0.0, 0.5518097281, 1.9818840027, 1.8187915087, 1.3135647774]	1.89275	0	0.55181	1.98188	1.81879	1.31356
478	578	rouhe	cy_668525699_2178194982.wav	D:\hc--document\all text\P8_medical\thesis_dataset\use_wav_raw\668525699\2178194982.wav	0	4	[1.836384058, 0.0, 0.0, 2.8190674782, 0.9459524155, 1.9020242691]	1.83638	0	0	2.81907	0.945952	1.90202
479	790	general	cy_620980612_1906662947.wav	D:\hc--document\all text\P8_medical\thesis_dataset\use_wav_raw\620980612\1906662947.wav	0	0	[2.0588619709, 1.2588188648, 2.1794424057, 1.1870656013, 0.9841011763, 0.4588509798]	2.05886	1.25882	2.17944	1.18707	0.984101	0.458851
480	1704	yl	cy_722561282_3348321895.wav	D:\hc--document\all text\P8_medical\thesis_dataset\use_wav_raw\722561282\3348321895.wav	0	5	[1.6159893274, 0.9608672261, 0.9253277779, 1.4693917036, 0.4975003302, 1.690212369]	1.61599	0.960867	0.925328	1.46939	0.4975	1.69021
481	1502	general	cy_713370592_3138075982.wav	D:\hc--document\all text\P8_medical\thesis_dataset\use_wav_raw\713370592\3138075982.wav	0	0	[2.0907642841, 0.7331971526, 0.6760883927, 1.9753787518, 0.7930129766, 1.7017862797]	2.09076	0.733197	0.676088	1.97538	0.793013	1.70179
482	1778	general	cy_723718426_3376984230.wav	D:\hc--document\all text\P8_medical\thesis_dataset\use_wav_raw\723718426\3376984230.wav	0	0	[1.8015909195, 0.0, 0.3372951448, 1.6748914719, 2.2828176022, 1.3917300701]	1.80159	0	0.337295	1.67489	2.28282	1.39173
483	1117	wz	cy_716140312_3201552872.wav	D:\hc--document\all text\P8_medical\thesis_dataset\use_wav_raw\716140312\3201552872.wav	0	3	[2.156090498, 0.0, 0.9092801809, 2.2751524448, 2.0270004272, 0.8785973191]	2.15609	0	0.90928	2.27515	2.027	0.878597
484	710	rouhe	cy_694951414_2742900676.wav	D:\hc--document\all text\P8_medical\thesis_dataset\use_wav_raw\694951414\2742900676.wav	0	4	[2.0790920258, 0.0, 0.4573608339, 1.9215527773, 2.658880949, 1.4493100643]	2.07909	0	0.457361	1.92155	2.65888	1.44931
485	1538	general	cy_658952207_2109717215.wav	D:\hc--document\all text\P8_medical\thesis_dataset\use_wav_raw\658952207\2109717215.wav	0	0	[1.4369266033, 2.1126904488, 0.7710480094, 1.2194818258, 0.0, 2.3323204517]	1.43693	2.11269	0.771048	1.21948	0	2.33232
486	433	rouhe	cy_664445294_2140204709.wav	D:\hc--document\all text\P8_medical\thesis_dataset\use_wav_raw\664445294\2140204709.wav	0	4	[1.753385067, 0.0, 0.0, 2.4862062931, 1.8366822004, 1.8842049837]	1.75339	0	0	2.48621	1.83668	1.8842
487	687	general	cy_712843823_3127041353.wav	D:\hc--document\all text\P8_medical\thesis_dataset\use_wav_raw\712843823\3127041353.wav	0	0	[1.8582233191, 0.1727586091, 0.8887373805, 1.890149951, 1.1987956762, 1.1982120275]	1.85822	0.172759	0.888737	1.89015	1.1988	1.19821
488	781	fn	dx_90602000_29423833.wav	D:\hc--document\all text\P8_medical\thesis_dataset\use_wav_raw\90602000\29423833.wav	0	1	[1.6062822342, 2.4412899017, 1.23399055, 0.7776827216, 0.0, 2.2811691761]	1.60628	2.44129	1.23399	0.777683	0	2.28117
489	150	fn	cy_683375197_2493677844.wav	D:\hc--document\all text\P8_medical\thesis_dataset\use_wav_raw\683375197\2493677844.wav	0	1	[1.3558708429, 2.7434353828, 2.0694043636, 0.0, 0.1260645688, 1.5893226862]	1.35587	2.74344	2.0694	0	0.126065	1.58932
490	1104	general	cy_712334712_3117925773.wav	D:\hc--document\all text\P8_medical\thesis_dataset\use_wav_raw\712334712\3117925773.wav	0	0	[1.9269920588, 0.0, 0.8971788883, 1.189316988, 2.2990345955, 1.0299018621]	1.92699	0	0.897179	1.18932	2.29903	1.0299
491	653	fn	dx_90596331_29397074.wav	D:\hc--document\all text\P8_medical\thesis_dataset\use_wav_raw\90596331\29397074.wav	0	1	[0.8769866228, 2.6863820553, 2.0743255615, 0.0, 0.0, 1.1482297182]	0.876987	2.68638	2.07433	0	0	1.14823
492	1587	general	cy_723993629_3382229646.wav	D:\hc--document\all text\P8_medical\thesis_dataset\use_wav_raw\723993629\3382229646.wav	0	0	[1.8958081007, 0.767290771, 1.8280069828, 1.1164916754, 1.3442302942, 0.5128443837]	1.89581	0.767291	1.82801	1.11649	1.34423	0.512844
493	339	general	cy_708675896_3047243266.wav	D:\hc--document\all text\P8_medical\thesis_dataset\use_wav_raw\708675896\3047243266.wav	0	0	[1.2794723511, 2.32528162, 2.3673064709, 0.3009439111, 0.1462107599, 1.1235288382]	1.27947	2.32528	2.36731	0.300944	0.146211	1.12353
494	1056	rouhe	cy_720687336_3307063592.wav	D:\hc--document\all text\P8_medical\thesis_dataset\use_wav_raw\720687336\3307063592.wav	0	4	[1.8182560205, 0.0, 1.0767595768, 1.4439890385, 2.6191775799, 0.6599759459]	1.81826	0	1.07676	1.44399	2.61918	0.659976
495	837	fn	cy_594386602_1767800210.wav	D:\hc--document\all text\P8_medical\thesis_dataset\use_wav_raw\594386602\1767800210.wav	0	1	[1.5453805923, 3.0246901512, 2.7802174091, 0.0, 0.6355658174, 1.2109467983]	1.54538	3.02469	2.78022	0	0.635566	1.21095
496	1387	fn	dx_92322944_31694243.wav	D:\hc--document\all text\P8_medical\thesis_dataset\use_wav_raw\92322944\31694243.wav	0	1	[1.2717456818, 1.8298078775, 1.1328622103, 0.842664957, 0.0, 1.950360775]	1.27175	1.82981	1.13286	0.842665	0	1.95036
497	1545	rouhe	cy_723691707_3375245014.wav	D:\hc--document\all text\P8_medical\thesis_dataset\use_wav_raw\723691707\3375245014.wav	0	4	[2.1750795841, 0.0, 1.3811852932, 1.5289512873, 2.850664854, 0.707585752]	2.17508	0	1.38119	1.52895	2.85066	0.707586
498	216	rouhe	cy_708611974_3044512760.wav	D:\hc--document\all text\P8_medical\thesis_dataset\use_wav_raw\708611974\3044512760.wav	0	4	[2.2800858021, 0.0, 1.028839469, 2.0243394375, 2.6033425331, 0.76177001]	2.28009	0	1.02884	2.02434	2.60334	0.76177
499	434	fn	cy_644032736_2029460588.wav	D:\hc--document\all text\P8_medical\thesis_dataset\use_wav_raw\644032736\2029460588.wav	0	1	[2.0918400288, 2.9605672359, 2.5779769421, 0.2155014724, 0.0997058451, 1.3042058945]	2.09184	2.96057	2.57798	0.215501	0.0997058	1.30421
500	1314	general	cy_686980309_2571607788.wav	D:\hc--document\all text\P8_medical\thesis_dataset\use_wav_raw\686980309\2571607788.wav	0	0	[1.9852013588, 1.0794836283, 1.1564348936, 1.4470720291, 0.7306067944, 1.4106529951]	1.9852	1.07948	1.15643	1.44707	0.730607	1.41065
501	476	wz	dx_84438061_24123545.wav	D:\hc--document\all text\P8_medical\thesis_dataset\use_wav_raw\84438061\24123545.wav	0	3	[1.8163584471, 0.2352885008, 1.1398922205, 1.7956786156, 0.9658690691, 0.9339730144]	1.81636	0.235289	1.13989	1.79568	0.965869	0.933973
502	816	rouhe	cy_720349178_3299380190.wav	D:\hc--document\all text\P8_medical\thesis_dataset\use_wav_raw\720349178\3299380190.wav	0	4	[1.9193100929, 0.0, 0.8207439184, 1.5770713091, 3.5738484859, 0.1744256169]	1.91931	0	0.820744	1.57707	3.57385	0.174426
503	138	fn	dx_89804477_28332090.wav	D:\hc--document\all text\P8_medical\thesis_dataset\use_wav_raw\89804477\28332090.wav	0	1	[1.5984715223, 3.6130034924, 2.7124392986, 0.0, 0.0, 1.3125468493]	1.59847	3.613	2.71244	0	0	1.31255
504	918	general	cy_717808607_3239988649.wav	D:\hc--document\all text\P8_medical\thesis_dataset\use_wav_raw\717808607\3239988649.wav	0	0	[1.6800554991, 0.0124878325, 1.3724792004, 1.1032677889, 2.1257798672, 0.914403379]	1.68006	0.0124878	1.37248	1.10327	2.12578	0.914403
505	1672	general	dx_85700608_24597553.wav	D:\hc--document\all text\P8_medical\thesis_dataset\use_wav_raw\85700608\24597553.wav	0	0	[1.458709836, 1.1738297939, 0.746065855, 1.3004300594, 0.4489052892, 1.9592721462]	1.45871	1.17383	0.746066	1.30043	0.448905	1.95927
506	1124	yl	dx_89468403_32026851.wav	D:\hc--document\all text\P8_medical\thesis_dataset\use_wav_raw\89468403\32026851.wav	0	5	[1.154917717, 1.1171804667, 0.0422229618, 1.7133500576, 0.0, 2.464761734]	1.15492	1.11718	0.042223	1.71335	0	2.46476
507	1401	yl	cy_718169095_3250011396.wav	D:\hc--document\all text\P8_medical\thesis_dataset\use_wav_raw\718169095\3250011396.wav	0	5	[1.2476305962, 1.8049997091, 1.828115344, 0.0, 1.4941738844, 1.4341880083]	1.24763	1.805	1.82812	0	1.49417	1.43419
508	1635	jd	dx_77288236_21887610.wav	D:\hc--document\all text\P8_medical\thesis_dataset\use_wav_raw\77288236\21887610.wav	0	2	[1.6422878504, 0.0, 0.1700272262, 2.4621903896, 1.0682311058, 1.1739029884]	1.64229	0	0.170027	2.46219	1.06823	1.1739
509	93	fn	cy_437144255_1072512441.wav	D:\hc--document\all text\P8_medical\thesis_dataset\use_wav_raw\437144255\1072512441.wav	0	1	[1.6210802794, 2.4578564167, 2.1347587109, 0.0752157345, 0.6459704638, 1.5628480911]	1.62108	2.45786	2.13476	0.0752157	0.64597	1.56285
510	922	rouhe	cy_670469502_2218229146.wav	D:\hc--document\all text\P8_medical\thesis_dataset\use_wav_raw\670469502\2218229146.wav	0	4	[1.8294852972, 1.5934318304, 1.9488500357, 1.0180040598, 0.4406038225, 0.791836977]	1.82949	1.59343	1.94885	1.018	0.440604	0.791837
511	1614	general	cy_673645164_2284678056.wav	D:\hc--document\all text\P8_medical\thesis_dataset\use_wav_raw\673645164\2284678056.wav	0	0	[1.6115957499, 0.2434676588, 0.4186466634, 1.6989375353, 1.1638300419, 1.8227826357]	1.6116	0.243468	0.418647	1.69894	1.16383	1.82278
512	701	wz	cy_724704215_3400362768.wav	D:\hc--document\all text\P8_medical\thesis_dataset\use_wav_raw\724704215\3400362768.wav	0	3	[1.3205747604, 1.0988584757, 0.4732771218, 1.137853384, 0.6426782608, 2.3025255203]	1.32057	1.09886	0.473277	1.13785	0.642678	2.30253
513	1037	wz	dx_91272395_30221517.wav	D:\hc--document\all text\P8_medical\thesis_dataset\use_wav_raw\91272395\30221517.wav	0	3	[1.7854925394, 0.0, 0.4601586759, 2.6601014137, 1.1025059223, 1.0327483416]	1.78549	0	0.460159	2.6601	1.10251	1.03275
514	403	rouhe	cy_691147819_2661123322.wav	D:\hc--document\all text\P8_medical\thesis_dataset\use_wav_raw\691147819\2661123322.wav	0	4	[2.2435612679, 0.0, 0.6602324247, 1.8170536757, 2.7430467606, 0.9922524095]	2.24356	0	0.660232	1.81705	2.74305	0.992252
515	1741	yl	cy_692412837_2689000072.wav	D:\hc--document\all text\P8_medical\thesis_dataset\use_wav_raw\692412837\2689000072.wav	0	5	[1.712647438, 0.1554867327, 1.1902678013, 0.9988722801, 2.0403535366, 1.2503743172]	1.71265	0.155487	1.19027	0.998872	2.04035	1.25037
516	66	general	dx_87009613_26185393.wav	D:\hc--document\all text\P8_medical\thesis_dataset\use_wav_raw\87009613\26185393.wav	0	0	[2.0806856155, 1.2223585844, 1.8476779461, 1.0530478954, 1.0195879936, 0.7218796015]	2.08069	1.22236	1.84768	1.05305	1.01959	0.72188
517	1257	yl	cy_698817170_2824904334.wav	D:\hc--document\all text\P8_medical\thesis_dataset\use_wav_raw\698817170\2824904334.wav	0	5	[1.1180437803, 2.2179532051, 0.6708356738, 0.5736504197, 0.0, 2.6854305267]	1.11804	2.21795	0.670836	0.57365	0	2.68543
518	549	wz	dx_84096642_28304707.wav	D:\hc--document\all text\P8_medical\thesis_dataset\use_wav_raw\84096642\28304707.wav	0	3	[1.6853711605, 0.2329043895, 0.8587315083, 1.9686293602, 0.7067778111, 0.970808506]	1.68537	0.232904	0.858732	1.96863	0.706778	0.970809
519	707	yl	cy_688115999_2596486872.wav	D:\hc--document\all text\P8_medical\thesis_dataset\use_wav_raw\688115999\2596486872.wav	0	5	[1.1345238686, 0.7890380025, 0.0, 1.1491292715, 0.7630773783, 2.9912762642]	1.13452	0.789038	0	1.14913	0.763077	2.99128
520	1558	wz	cy_721130997_3316597479.wav	D:\hc--document\all text\P8_medical\thesis_dataset\use_wav_raw\721130997\3316597479.wav	0	3	[1.5084270239, 0.0, 0.0, 2.3712477684, 0.972536087, 2.1295509338]	1.50843	0	0	2.37125	0.972536	2.12955
521	313	general	dx_74841249_21160893.wav	D:\hc--document\all text\P8_medical\thesis_dataset\use_wav_raw\74841249\21160893.wav	0	0	[1.7066607475, 0.9567274451, 0.5860996246, 1.8531781435, 0.0, 1.5558017492]	1.70666	0.956727	0.5861	1.85318	0	1.5558
522	820	wz	cy_714569759_3164363862.wav	D:\hc--document\all text\P8_medical\thesis_dataset\use_wav_raw\714569759\3164363862.wav	0	3	[1.6323646307, 0.0, 0.0, 2.6259198189, 0.7533693314, 2.0212135315]	1.63236	0	0	2.62592	0.753369	2.02121
523	485	general	dx_67363411_18898986.wav	D:\hc--document\all text\P8_medical\thesis_dataset\use_wav_raw\67363411\18898986.wav	0	0	[1.3688069582, 1.4872393608, 0.8462941051, 1.2356026173, 0.2507436872, 2.1436634064]	1.36881	1.48724	0.846294	1.2356	0.250744	2.14366
524	1335	rouhe	cy_684293417_2514144166.wav	D:\hc--document\all text\P8_medical\thesis_dataset\use_wav_raw\684293417\2514144166.wav	0	4	[2.1060695648, 0.0, 0.8135427237, 1.8149855137, 2.3951113224, 1.2366160154]	2.10607	0	0.813543	1.81499	2.39511	1.23662
525	602	jd	cy_714351931_3159616114.wav	D:\hc--document\all text\P8_medical\thesis_dataset\use_wav_raw\714351931\3159616114.wav	0	2	[1.9997937679, 0.6712281108, 1.9674327374, 1.0499227047, 1.7043125629, 0.4941058457]	1.99979	0.671228	1.96743	1.04992	1.70431	0.494106
526	456	general	cy_649090805_2055733121.wav	D:\hc--document\all text\P8_medical\thesis_dataset\use_wav_raw\649090805\2055733121.wav	0	0	[1.9910892248, 1.385140419, 2.1821608543, 0.8245970607, 0.8367835879, 0.3626678884]	1.99109	1.38514	2.18216	0.824597	0.836784	0.362668
527	399	fn	dx_57284218_15377196.wav	D:\hc--document\all text\P8_medical\thesis_dataset\use_wav_raw\57284218\15377196.wav	0	1	[1.6360895634, 3.2629723549, 2.0597987175, 0.4431781173, 0.0, 1.7109414339]	1.63609	3.26297	2.0598	0.443178	0	1.71094
528	1555	fn	dx_65539775_18088892.wav	D:\hc--document\all text\P8_medical\thesis_dataset\use_wav_raw\65539775\18088892.wav	0	1	[1.239166975, 2.7539520264, 1.5076106787, 0.7156962156, 0.0, 2.0830454826]	1.23917	2.75395	1.50761	0.715696	0	2.08305
529	638	wz	dx_88034437_26466204.wav	D:\hc--document\all text\P8_medical\thesis_dataset\use_wav_raw\88034437\26466204.wav	0	3	[1.9728229046, 0.5789297223, 1.3748407364, 1.750737071, 0.9480312467, 0.7093269229]	1.97282	0.57893	1.37484	1.75074	0.948031	0.709327
530	1115	rouhe	cy_694218380_2726436170.wav	D:\hc--document\all text\P8_medical\thesis_dataset\use_wav_raw\694218380\2726436170.wav	0	4	[1.9187535048, 0.0, 0.0, 2.3786666393, 1.9882844687, 1.8630737066]	1.91875	0	0	2.37867	1.98828	1.86307
531	1398	fn	dx_91051151_30260942.wav	D:\hc--document\all text\P8_medical\thesis_dataset\use_wav_raw\91051151\30260942.wav	0	1	[1.5537009239, 3.5944182873, 2.3863811493, 0.0, 0.0, 1.6721366644]	1.5537	3.59442	2.38638	0	0	1.67214
532	302	rouhe	cy_719264689_3273408895.wav	D:\hc--document\all text\P8_medical\thesis_dataset\use_wav_raw\719264689\3273408895.wav	0	4	[1.2308129072, 0.5289996266, 0.1775376052, 1.5433372259, 0.771504581, 2.2359256744]	1.23081	0.529	0.177538	1.54334	0.771505	2.23593
533	1071	rouhe	cy_719270691_3273869539.wav	D:\hc--document\all text\P8_medical\thesis_dataset\use_wav_raw\719270691\3273869539.wav	0	4	[2.1159100533, 0.0, 0.0, 2.6495504379, 1.9112354517, 1.6555287838]	2.11591	0	0	2.64955	1.91124	1.65553
534	1367	general	cy_652903645_2077988546.wav	D:\hc--document\all text\P8_medical\thesis_dataset\use_wav_raw\652903645\2077988546.wav	0	0	[1.6163845062, 1.4075644016, 1.1233942509, 0.9418513775, 0.6673597693, 1.8631614447]	1.61638	1.40756	1.12339	0.941851	0.66736	1.86316
535	1360	yl	dx_88171332_28137015.wav	D:\hc--document\all text\P8_medical\thesis_dataset\use_wav_raw\88171332\28137015.wav	0	5	[1.9026176929, 0.0, 0.5239776373, 2.1695768833, 2.1070771217, 0.5678008199]	1.90262	0	0.523978	2.16958	2.10708	0.567801
536	1055	general	cy_654900062_2087056355.wav	D:\hc--document\all text\P8_medical\thesis_dataset\use_wav_raw\654900062\2087056355.wav	0	0	[1.9419653416, 0.0, 1.3792028427, 1.7014814615, 1.7394577265, 0.5375471115]	1.94197	0	1.3792	1.70148	1.73946	0.537547
537	1274	yl	cy_719224909_3272036049.wav	D:\hc--document\all text\P8_medical\thesis_dataset\use_wav_raw\719224909\3272036049.wav	0	5	[1.5398280621, 1.6967345476, 0.4726926982, 1.1702868938, 0.0, 2.7207436562]	1.53983	1.69673	0.472693	1.17029	0	2.72074
538	648	general	cy_707785098_3028049798.wav	D:\hc--document\all text\P8_medical\thesis_dataset\use_wav_raw\707785098\3028049798.wav	0	0	[1.971517086, 0.0, 1.0314959288, 1.5973562002, 2.3326077461, 0.9593213797]	1.97152	0	1.0315	1.59736	2.33261	0.959321
539	413	jd	dx_84826716_24277023.wav	D:\hc--document\all text\P8_medical\thesis_dataset\use_wav_raw\84826716\24277023.wav	0	2	[1.5425976515, 3.2642915249, 2.8546392918, 0.0, 0.0, 1.0763885975]	1.5426	3.26429	2.85464	0	0	1.07639
540	1212	general	cy_723619456_3375042432.wav	D:\hc--document\all text\P8_medical\thesis_dataset\use_wav_raw\723619456\3375042432.wav	0	0	[1.5702066422, 0.5638182759, 0.7599999309, 1.3598583937, 0.9844424129, 1.575024128]	1.57021	0.563818	0.76	1.35986	0.984442	1.57502
541	1575	rouhe	dx_91085255_30452049.wav	D:\hc--document\all text\P8_medical\thesis_dataset\use_wav_raw\91085255\30452049.wav	0	4	[1.7424684763, 0.0, 1.0179969072, 1.7448443174, 1.8286962509, 0.6389812231]	1.74247	0	1.018	1.74484	1.8287	0.638981
542	1366	jd	dx_84199007_26686546.wav	D:\hc--document\all text\P8_medical\thesis_dataset\use_wav_raw\84199007\26686546.wav	0	2	[1.8394774199, 0.1053890213, 0.4069088995, 2.3746886253, 0.7419330478, 1.4802889824]	1.83948	0.105389	0.406909	2.37469	0.741933	1.48029
543	1381	yl	dx_91375969_30393836.wav	D:\hc--document\all text\P8_medical\thesis_dataset\use_wav_raw\91375969\30393836.wav	0	5	[1.2743595839, 1.5249089003, 0.3932766914, 1.2442535162, 0.0, 2.4407773018]	1.27436	1.52491	0.393277	1.24425	0	2.44078
544	1686	yl	dx_90652993_29696865.wav	D:\hc--document\all text\P8_medical\thesis_dataset\use_wav_raw\90652993\29696865.wav	0	5	[1.2818639278, 1.9507110119, 0.3989396393, 1.1870063543, 0.0, 2.3961763382]	1.28186	1.95071	0.39894	1.18701	0	2.39618
545	975	yl	cy_702264986_2901666914.wav	D:\hc--document\all text\P8_medical\thesis_dataset\use_wav_raw\702264986\2901666914.wav	0	5	[1.3343499899, 1.4639722109, 0.0727044791, 1.4520562887, 0.0, 2.8571236134]	1.33435	1.46397	0.0727045	1.45206	0	2.85712
546	964	fn	cy_717475752_3232280516.wav	D:\hc--document\all text\P8_medical\thesis_dataset\use_wav_raw\717475752\3232280516.wav	0	1	[1.0961209536, 2.7604086399, 2.2518901825, 0.0, 0.0, 1.3617334366]	1.09612	2.76041	2.25189	0	0	1.36173
547	1061	general	dx_50052183_13088139.wav	D:\hc--document\all text\P8_medical\thesis_dataset\use_wav_raw\50052183\13088139.wav	0	0	[1.8882052898, 1.3034337759, 2.0851552486, 1.0060486794, 0.7483326197, 0.5656315088]	1.88821	1.30343	2.08516	1.00605	0.748333	0.565632
548	1158	yl	cy_709115402_3057087240.wav	D:\hc--document\all text\P8_medical\thesis_dataset\use_wav_raw\709115402\3057087240.wav	0	5	[1.5049803257, 1.7374664545, 0.7479412556, 1.1375054121, 0.0, 2.5386407375]	1.50498	1.73747	0.747941	1.13751	0	2.53864
549	1405	yl	dx_91281651_30253082.wav	D:\hc--document\all text\P8_medical\thesis_dataset\use_wav_raw\91281651\30253082.wav	0	5	[1.3857749701, 2.3613379002, 1.1286300421, 0.7516791224, 0.0, 2.4786581993]	1.38577	2.36134	1.12863	0.751679	0	2.47866
550	256	yl	cy_680462270_2430956710.wav	D:\hc--document\all text\P8_medical\thesis_dataset\use_wav_raw\680462270\2430956710.wav	0	5	[1.8059380054, 0.6789310575, 0.8609399796, 1.4601079226, 0.9946700931, 1.6579291821]	1.80594	0.678931	0.86094	1.46011	0.99467	1.65793
551	257	fn	cy_691232556_2662827672.wav	D:\hc--document\all text\P8_medical\thesis_dataset\use_wav_raw\691232556\2662827672.wav	0	1	[2.1653733253, 0.0, 0.6839183569, 2.0111391544, 2.9083528519, 0.900788486]	2.16537	0	0.683918	2.01114	2.90835	0.900788
552	341	yl	cy_719288462_3273220750.wav	D:\hc--document\all text\P8_medical\thesis_dataset\use_wav_raw\719288462\3273220750.wav	0	5	[1.636081934, 0.8380541801, 0.5088524222, 1.7100349665, 0.4141682684, 1.9819386005]	1.63608	0.838054	0.508852	1.71003	0.414168	1.98194
553	1594	wz	cy_674139190_2296073742.wav	D:\hc--document\all text\P8_medical\thesis_dataset\use_wav_raw\674139190\2296073742.wav	0	3	[1.5372294188, 0.0, 0.0, 2.7420806885, 0.3253961205, 1.999781847]	1.53723	0	0	2.74208	0.325396	1.99978
554	585	wz	cy_701084692_2875464378.wav	D:\hc--document\all text\P8_medical\thesis_dataset\use_wav_raw\701084692\2875464378.wav	0	3	[1.4888540506, 1.3493778706, 1.3431338072, 1.0326322317, 0.547088027, 1.5074745417]	1.48885	1.34938	1.34313	1.03263	0.547088	1.50747
555	101	general	cy_591081511_1750922651.wav	D:\hc--document\all text\P8_medical\thesis_dataset\use_wav_raw\591081511\1750922651.wav	0	0	[2.2230303288, 0.7531395555, 1.356902957, 1.6093571186, 1.4192676544, 1.2458723783]	2.22303	0.75314	1.3569	1.60936	1.41927	1.24587
556	1000	jd	dx_89994595_28686824.wav	D:\hc--document\all text\P8_medical\thesis_dataset\use_wav_raw\89994595\28686824.wav	0	2	[1.4637870789, 2.3372647762, 2.0977592468, 0.2933409512, 0.3228385746, 1.249255538]	1.46379	2.33726	2.09776	0.293341	0.322839	1.24926
557	159	wz	dx_91574478_30975886.wav	D:\hc--document\all text\P8_medical\thesis_dataset\use_wav_raw\91574478\30975886.wav	0	3	[1.9340502024, 0.5038647056, 1.0946946144, 1.8002483845, 0.8415077329, 1.1543238163]	1.93405	0.503865	1.09469	1.80025	0.841508	1.15432
558	1093	rouhe	cy_722872132_3356796339.wav	D:\hc--document\all text\P8_medical\thesis_dataset\use_wav_raw\722872132\3356796339.wav	0	4	[1.2538756132, 2.1389677525, 0.6217144728, 0.8184344769, 0.0, 2.6140539646]	1.25388	2.13897	0.621714	0.818434	0	2.61405
559	1453	rouhe	cy_724618580_3398832006.wav	D:\hc--document\all text\P8_medical\thesis_dataset\use_wav_raw\724618580\3398832006.wav	0	4	[1.3721511364, 2.9501848221, 1.0202462673, 0.2488278449, 0.0, 2.9042828083]	1.37215	2.95018	1.02025	0.248828	0	2.90428
560	590	general	cy_440807732_1084971126.wav	D:\hc--document\all text\P8_medical\thesis_dataset\use_wav_raw\440807732\1084971126.wav	0	0	[1.7133615017, 0.4650275409, 0.560398221, 2.187482357, 0.3786940575, 1.5217436552]	1.71336	0.465028	0.560398	2.18748	0.378694	1.52174
561	362	yl	dx_77346450_21866947.wav	D:\hc--document\all text\P8_medical\thesis_dataset\use_wav_raw\77346450\21866947.wav	0	5	[1.3234177828, 1.3988149166, 1.1570950747, 0.9465273619, 0.3539761305, 1.8949229717]	1.32342	1.39881	1.1571	0.946527	0.353976	1.89492
562	520	wz	cy_719371623_3274705603.wav	D:\hc--document\all text\P8_medical\thesis_dataset\use_wav_raw\719371623\3274705603.wav	0	3	[1.7370434999, 0.4720835388, 0.4621941745, 1.9721642733, 0.6858651638, 1.7802897692]	1.73704	0.472084	0.462194	1.97216	0.685865	1.78029
563	136	yl	cy_667657143_2163455644.wav	D:\hc--document\all text\P8_medical\thesis_dataset\use_wav_raw\667657143\2163455644.wav	0	5	[1.3615359068, 2.2205069065, 1.117942214, 0.7540336847, 0.0, 2.2843570709]	1.36154	2.22051	1.11794	0.754034	0	2.28436
564	850	general	cy_704569798_2954507896.wav	D:\hc--document\all text\P8_medical\thesis_dataset\use_wav_raw\704569798\2954507896.wav	0	0	[1.344422698, 1.3725076914, 0.8009030819, 1.1621662378, 0.3464906812, 2.107653141]	1.34442	1.37251	0.800903	1.16217	0.346491	2.10765
565	630	yl	dx_92383345_32027433.wav	D:\hc--document\all text\P8_medical\thesis_dataset\use_wav_raw\92383345\32027433.wav	0	5	[1.7528293133, 1.3042382002, 0.7620196939, 1.447706461, 0.1707084477, 1.9000380039]	1.75283	1.30424	0.76202	1.44771	0.170708	1.90004
566	859	rouhe	cy_665071172_2143215503.wav	D:\hc--document\all text\P8_medical\thesis_dataset\use_wav_raw\665071172\2143215503.wav	0	4	[1.7986665964, 0.8634011745, 1.4489170313, 1.1805633307, 1.2854481936, 1.5119377375]	1.79867	0.863401	1.44892	1.18056	1.28545	1.51194
567	1173	rouhe	cy_719445597_3277649892.wav	D:\hc--document\all text\P8_medical\thesis_dataset\use_wav_raw\719445597\3277649892.wav	0	4	[1.9080965519, 0.0, 1.0684525967, 1.3969752789, 2.8271656036, 0.4964911044]	1.9081	0	1.06845	1.39698	2.82717	0.496491
568	1223	jd	dx_57983592_15621523.wav	D:\hc--document\all text\P8_medical\thesis_dataset\use_wav_raw\57983592\15621523.wav	0	2	[1.3328849077, 1.6004428864, 1.40721488, 0.6976112127, 0.3690110147, 1.6406956911]	1.33288	1.60044	1.40721	0.697611	0.369011	1.6407
569	526	fn	cy_716237932_3204159308.wav	D:\hc--document\all text\P8_medical\thesis_dataset\use_wav_raw\716237932\3204159308.wav	0	1	[1.8322957754, 0.2402157784, 0.759575069, 1.4064567089, 1.6671471596, 1.7594190836]	1.8323	0.240216	0.759575	1.40646	1.66715	1.75942
570	513	general	cy_722921780_3356817364.wav	D:\hc--document\all text\P8_medical\thesis_dataset\use_wav_raw\722921780\3356817364.wav	0	0	[1.6166645288, 0.229699716, 0.524245739, 1.7925803661, 1.0359312296, 1.6622905731]	1.61666	0.2297	0.524246	1.79258	1.03593	1.66229
571	1271	yl	cy_667609247_2159620364.wav	D:\hc--document\all text\P8_medical\thesis_dataset\use_wav_raw\667609247\2159620364.wav	0	5	[1.9315598011, 0.7716466784, 1.0786026716, 1.3973529339, 1.0469590425, 1.6286221743]	1.93156	0.771647	1.0786	1.39735	1.04696	1.62862
572	1080	rouhe	cy_709923870_3071556145.wav	D:\hc--document\all text\P8_medical\thesis_dataset\use_wav_raw\709923870\3071556145.wav	0	4	[1.9866198301, 0.0, 0.7827320099, 1.9708763361, 2.0315914154, 0.9355530739]	1.98662	0	0.782732	1.97088	2.03159	0.935553
573	962	wz	cy_671079700_2231027278.wav	D:\hc--document\all text\P8_medical\thesis_dataset\use_wav_raw\671079700\2231027278.wav	0	3	[1.1286506653, 2.2631671429, 1.7200167179, 0.3818483353, 0.0, 1.6041703224]	1.12865	2.26317	1.72002	0.381848	0	1.60417
574	1451	fn	cy_724434254_3393976859.wav	D:\hc--document\all text\P8_medical\thesis_dataset\use_wav_raw\724434254\3393976859.wav	0	1	[1.4178650379, 2.7213208675, 2.0068178177, 0.1420687288, 0.0124632567, 1.6239929199]	1.41787	2.72132	2.00682	0.142069	0.0124633	1.62399
575	1748	general	cy_699622312_2843066098.wav	D:\hc--document\all text\P8_medical\thesis_dataset\use_wav_raw\699622312\2843066098.wav	0	0	[1.7615212202, 0.8203456402, 1.6894910336, 1.0972169638, 1.2087723017, 0.8189818859]	1.76152	0.820346	1.68949	1.09722	1.20877	0.818982
576	1036	rouhe	cy_674802457_2309299894.wav	D:\hc--document\all text\P8_medical\thesis_dataset\use_wav_raw\674802457\2309299894.wav	0	4	[2.3210413456, 0.0, 1.1407752037, 1.8677154779, 2.199621439, 0.9888446927]	2.32104	0	1.14078	1.86772	2.19962	0.988845
577	268	rouhe	cy_259034107_475332071.wav	D:\hc--document\all text\P8_medical\thesis_dataset\use_wav_raw\259034107\475332071.wav	0	4	[1.2195054293, 2.0940744877, 2.2722399235, 0.2365065217, 0.4415943921, 0.9459378719]	1.21951	2.09407	2.27224	0.236507	0.441594	0.945938
578	436	jd	dx_89444539_31914772.wav	D:\hc--document\all text\P8_medical\thesis_dataset\use_wav_raw\89444539\31914772.wav	0	2	[1.9437338114, 2.4730615616, 2.4811902046, 0.6967536211, 0.0, 0.9588338733]	1.94373	2.47306	2.48119	0.696754	0	0.958834
579	1443	fn	cy_717951063_3243327346.wav	D:\hc--document\all text\P8_medical\thesis_dataset\use_wav_raw\717951063\3243327346.wav	0	1	[1.1227197647, 2.4712119102, 1.307700038, 0.5680187345, 0.0, 2.1175515652]	1.12272	2.47121	1.3077	0.568019	0	2.11755
580	977	general	dx_91267340_30179287.wav	D:\hc--document\all text\P8_medical\thesis_dataset\use_wav_raw\91267340\30179287.wav	0	0	[1.6841731071, 0.0, 1.004904747, 1.8285270929, 1.2528306246, 0.8326336741]	1.68417	0	1.0049	1.82853	1.25283	0.832634
581	957	general	cy_694686489_2736047948.wav	D:\hc--document\all text\P8_medical\thesis_dataset\use_wav_raw\694686489\2736047948.wav	0	0	[1.4343196154, 0.0, 0.3834109604, 1.7206898928, 1.3613349199, 1.4618262053]	1.43432	0	0.383411	1.72069	1.36133	1.46183
582	1259	general	cy_716683601_3213571316.wav	D:\hc--document\all text\P8_medical\thesis_dataset\use_wav_raw\716683601\3213571316.wav	0	0	[1.7239613533, 0.0, 0.7404598594, 1.2691346407, 1.8400411606, 1.2627824545]	1.72396	0	0.74046	1.26913	1.84004	1.26278
583	1130	general	cy_717107800_3223540094.wav	D:\hc--document\all text\P8_medical\thesis_dataset\use_wav_raw\717107800\3223540094.wav	0	0	[1.2544187307, 1.4315781593, 0.6720086336, 1.0343562365, 0.1610199511, 2.1443459988]	1.25442	1.43158	0.672009	1.03436	0.16102	2.14435
584	860	wz	cy_673971877_2291588306.wav	D:\hc--document\all text\P8_medical\thesis_dataset\use_wav_raw\673971877\2291588306.wav	0	3	[2.2540619373, 0.185863629, 0.4146809578, 2.5469443798, 1.1793633699, 1.8207378387]	2.25406	0.185864	0.414681	2.54694	1.17936	1.82074
585	1637	rouhe	cy_693180154_2704895748.wav	D:\hc--document\all text\P8_medical\thesis_dataset\use_wav_raw\693180154\2704895748.wav	0	4	[2.0578455925, 0.0, 1.3092740774, 1.4338243008, 2.5648913383, 0.7347386479]	2.05785	0	1.30927	1.43382	2.56489	0.734739
586	656	rouhe	cy_690134465_2642603700.wav	D:\hc--document\all text\P8_medical\thesis_dataset\use_wav_raw\690134465\2642603700.wav	0	4	[1.9950948954, 0.326036483, 1.4456313848, 1.139112711, 2.1291236877, 1.0431380272]	1.99509	0.326036	1.44563	1.13911	2.12912	1.04314
587	455	yl	cy_692251835_2684712458.wav	D:\hc--document\all text\P8_medical\thesis_dataset\use_wav_raw\692251835\2684712458.wav	0	5	[1.8509232998, 0.6313222051, 0.3327634633, 1.546354413, 1.1325491667, 2.2990810871]	1.85092	0.631322	0.332763	1.54635	1.13255	2.29908
588	1600	general	cy_724808198_3402004282.wav	D:\hc--document\all text\P8_medical\thesis_dataset\use_wav_raw\724808198\3402004282.wav	0	0	[1.8926156759, 0.0, 1.0131913424, 1.190661788, 2.2844247818, 1.0501686335]	1.89262	0	1.01319	1.19066	2.28442	1.05017
589	574	fn	dx_64265787_17710967.wav	D:\hc--document\all text\P8_medical\thesis_dataset\use_wav_raw\64265787\17710967.wav	0	1	[1.125531435, 2.3881111145, 1.4842936993, 0.6394241452, 0.0, 1.6188662052]	1.12553	2.38811	1.48429	0.639424	0	1.61887
590	248	jd	cy_429536356_1043886528.wav	D:\hc--document\all text\P8_medical\thesis_dataset\use_wav_raw\429536356\1043886528.wav	0	2	[1.4048528671, 2.157987833, 1.3262915611, 0.6932218075, 0.0624178015, 1.9509803057]	1.40485	2.15799	1.32629	0.693222	0.0624178	1.95098
591	345	general	cy_692615702_2692578074.wav	D:\hc--document\all text\P8_medical\thesis_dataset\use_wav_raw\692615702\2692578074.wav	0	0	[1.7490849495, 0.248798877, 1.013948679, 1.6721600294, 1.1978253126, 1.0936282873]	1.74908	0.248799	1.01395	1.67216	1.19783	1.09363
592	1412	wz	cy_682995157_2485508226.wav	D:\hc--document\all text\P8_medical\thesis_dataset\use_wav_raw\682995157\2485508226.wav	0	3	[1.5921031237, 0.238908872, 0.0, 2.5491738319, 0.3820249736, 2.1995956898]	1.5921	0.238909	0	2.54917	0.382025	2.1996
593	378	general	cy_714078166_3153300474.wav	D:\hc--document\all text\P8_medical\thesis_dataset\use_wav_raw\714078166\3153300474.wav	0	0	[1.3188581467, 1.3888995647, 0.3219901025, 1.4321947098, 0.0, 2.5398526192]	1.31886	1.3889	0.32199	1.43219	0	2.53985
594	954	wz	cy_663093559_2132397641.wav	D:\hc--document\all text\P8_medical\thesis_dataset\use_wav_raw\663093559\2132397641.wav	0	3	[1.7300245762, 0.0, 0.0, 3.154727459, 0.4955671728, 1.6031291485]	1.73002	0	0	3.15473	0.495567	1.60313
595	480	jd	cy_669944496_2208936506.wav	D:\hc--document\all text\P8_medical\thesis_dataset\use_wav_raw\669944496\2208936506.wav	0	2	[1.9267439842, 0.9890128374, 1.4121640921, 1.683958292, 0.7467616796, 1.3963375092]	1.92674	0.989013	1.41216	1.68396	0.746762	1.39634
596	317	yl	cy_723169703_3363035252.wav	D:\hc--document\all text\P8_medical\thesis_dataset\use_wav_raw\723169703\3363035252.wav	0	5	[1.6128898859, 0.2363279611, 0.8272255659, 1.6590346098, 1.2376785278, 1.0873639584]	1.61289	0.236328	0.827226	1.65903	1.23768	1.08736
597	331	wz	cy_672292892_2256065042.wav	D:\hc--document\all text\P8_medical\thesis_dataset\use_wav_raw\672292892\2256065042.wav	0	3	[1.0108864307, 0.4326275289, 0.0, 2.210723877, 0.0909970105, 2.2614340782]	1.01089	0.432628	0	2.21072	0.090997	2.26143
598	91	general	cy_723822757_3379655855.wav	D:\hc--document\all text\P8_medical\thesis_dataset\use_wav_raw\723822757\3379655855.wav	0	0	[2.0470397472, 0.0, 0.7831197977, 1.7270237207, 2.5110106468, 1.0215016603]	2.04704	0	0.78312	1.72702	2.51101	1.0215
599	145	jd	cy_562776_2442795.wav	D:\hc--document\all text\P8_medical\thesis_dataset\use_wav_raw\562776\2442795.wav	0	2	[1.5357093811, 2.2895650864, 2.4434833527, 0.2382324487, 0.5572758913, 0.8715829253]	1.53571	2.28957	2.44348	0.238232	0.557276	0.871583
600	224	rouhe	cy_716689762_3213957667.wav	D:\hc--document\all text\P8_medical\thesis_dataset\use_wav_raw\716689762\3213957667.wav	0	4	[1.7818703651, 0.0, 0.0, 2.1702814102, 2.7865769863, 0.9446167946]	1.78187	0	0	2.17028	2.78658	0.944617
601	1343	yl	cy_671365901_2236749254.wav	D:\hc--document\all text\P8_medical\thesis_dataset\use_wav_raw\671365901\2236749254.wav	0	5	[1.5405527353, 1.035179615, 0.3087327778, 1.3560245037, 0.6209456325, 2.5008225441]	1.54055	1.03518	0.308733	1.35602	0.620946	2.50082
602	1279	general	cy_621218560_1908069626.wav	D:\hc--document\all text\P8_medical\thesis_dataset\use_wav_raw\621218560\1908069626.wav	0	0	[1.6321457624, 0.6528133154, 0.5964664817, 1.4268138409, 0.7742316723, 1.87593472]	1.63215	0.652813	0.596466	1.42681	0.774232	1.87593
603	1276	yl	cy_563677296_1604504135.wav	D:\hc--document\all text\P8_medical\thesis_dataset\use_wav_raw\563677296\1604504135.wav	0	5	[1.3713686466, 2.4356195927, 0.9262248278, 0.9441059232, 0.0, 2.5430576801]	1.37137	2.43562	0.926225	0.944106	0	2.54306
604	483	jd	cy_690127912_2640439348.wav	D:\hc--document\all text\P8_medical\thesis_dataset\use_wav_raw\690127912\2640439348.wav	0	2	[1.8963997364, 1.0532963276, 1.5750894547, 0.8186994195, 1.5752379894, 1.1584285498]	1.8964	1.0533	1.57509	0.818699	1.57524	1.15843
605	911	yl	cy_433282063_1058130228.wav	D:\hc--document\all text\P8_medical\thesis_dataset\use_wav_raw\433282063\1058130228.wav	0	5	[1.7038820982, 0.7501684427, 0.5399118662, 1.7943433523, 0.4981510341, 1.8288934231]	1.70388	0.750168	0.539912	1.79434	0.498151	1.82889
606	1078	rouhe	cy_721164470_3318118177.wav	D:\hc--document\all text\P8_medical\thesis_dataset\use_wav_raw\721164470\3318118177.wav	0	4	[2.1571400166, 0.0, 0.9612019658, 1.9569890499, 2.9119796753, 0.4636900127]	2.15714	0	0.961202	1.95699	2.91198	0.46369
607	448	jd	dx_90086786_28592547.wav	D:\hc--document\all text\P8_medical\thesis_dataset\use_wav_raw\90086786\28592547.wav	0	2	[1.2364364862, 2.9244935513, 2.7670185566, 0.0, 0.0, 0.804389596]	1.23644	2.92449	2.76702	0	0	0.80439
608	1638	general	cy_627488104_1942019636.wav	D:\hc--document\all text\P8_medical\thesis_dataset\use_wav_raw\627488104\1942019636.wav	0	0	[1.972479701, 0.9631008506, 0.76734519, 1.4281952381, 1.1697968245, 1.9846096039]	1.97248	0.963101	0.767345	1.4282	1.1698	1.98461
609	1215	yl	cy_714844647_3170088312.wav	D:\hc--document\all text\P8_medical\thesis_dataset\use_wav_raw\714844647\3170088312.wav	0	5	[1.5199069977, 0.6599001288, 0.1606249511, 1.9770643711, 0.3928405941, 2.1532201767]	1.51991	0.6599	0.160625	1.97706	0.392841	2.15322
610	616	jd	cy_197916863_310515803.wav	D:\hc--document\all text\P8_medical\thesis_dataset\use_wav_raw\197916863\310515803.wav	0	2	[2.268071413, 3.2420647144, 3.1350464821, 0.215828687, 0.1085565984, 0.8115699887]	2.26807	3.24206	3.13505	0.215829	0.108557	0.81157
611	127	wz	dx_91627467_31267197.wav	D:\hc--document\all text\P8_medical\thesis_dataset\use_wav_raw\91627467\31267197.wav	0	3	[1.8445833921, 0.2795755863, 0.8250427842, 1.9616456032, 0.9031115174, 1.1690676212]	1.84458	0.279576	0.825043	1.96165	0.903112	1.16907
612	1599	yl	dx_90739844_29827553.wav	D:\hc--document\all text\P8_medical\thesis_dataset\use_wav_raw\90739844\29827553.wav	0	5	[1.2866529226, 1.2563345432, 0.0789887533, 1.6426967382, 0.0, 2.4774060249]	1.28665	1.25633	0.0789888	1.6427	0	2.47741
613	1219	jd	dx_89260745_27501409.wav	D:\hc--document\all text\P8_medical\thesis_dataset\use_wav_raw\89260745\27501409.wav	0	2	[2.0971472263, 2.389538765, 2.5105791092, 0.7347652912, 0.057383392, 0.9295329452]	2.09715	2.38954	2.51058	0.734765	0.0573834	0.929533
614	1424	jd	cy_189451011_290527349.wav	D:\hc--document\all text\P8_medical\thesis_dataset\use_wav_raw\189451011\290527349.wav	0	2	[1.8902051449, 2.2330589294, 2.623537302, 0.5062149167, 0.3963002861, 0.4543619156]	1.89021	2.23306	2.62354	0.506215	0.3963	0.454362
615	1391	general	cy_719967397_3290604263.wav	D:\hc--document\all text\P8_medical\thesis_dataset\use_wav_raw\719967397\3290604263.wav	0	0	[1.8634474277, 0.0, 0.3798756897, 1.9420862198, 1.7390182018, 1.8126516342]	1.86345	0	0.379876	1.94209	1.73902	1.81265
616	1527	general	cy_662908684_2131277333.wav	D:\hc--document\all text\P8_medical\thesis_dataset\use_wav_raw\662908684\2131277333.wav	0	0	[1.9246064425, 0.9806070328, 0.985574007, 1.7409012318, 0.4402812719, 1.4928965569]	1.92461	0.980607	0.985574	1.7409	0.440281	1.4929
617	568	yl	dx_59872678_16349297.wav	D:\hc--document\all text\P8_medical\thesis_dataset\use_wav_raw\59872678\16349297.wav	0	5	[1.6763242483, 2.2714219093, 1.5754451752, 0.6369447708, 0.1406316757, 1.8896609545]	1.67632	2.27142	1.57545	0.636945	0.140632	1.88966
618	1454	general	dx_54311761_14416944.wav	D:\hc--document\all text\P8_medical\thesis_dataset\use_wav_raw\54311761\14416944.wav	0	0	[1.9527738094, 0.1721713245, 1.6835987568, 1.4012162685, 1.6463910341, 0.4019313157]	1.95277	0.172171	1.6836	1.40122	1.64639	0.401931
619	481	yl	cy_724225048_3389668695.wav	D:\hc--document\all text\P8_medical\thesis_dataset\use_wav_raw\724225048\3389668695.wav	0	5	[1.2213507891, 1.3718056679, 0.2507903278, 1.255890727, 0.0368900672, 2.6413874626]	1.22135	1.37181	0.25079	1.25589	0.0368901	2.64139
620	1639	general	cy_718650655_3259317056.wav	D:\hc--document\all text\P8_medical\thesis_dataset\use_wav_raw\718650655\3259317056.wav	0	0	[1.9214720726, 1.1424031258, 1.814904809, 1.2053182125, 0.9741201997, 0.9001356959]	1.92147	1.1424	1.8149	1.20532	0.97412	0.900136
621	1231	fn	dx_86861171_25217422.wav	D:\hc--document\all text\P8_medical\thesis_dataset\use_wav_raw\86861171\25217422.wav	0	1	[1.8002877235, 1.3167273998, 0.7704355121, 1.8566000462, 0.0, 1.8787566423]	1.80029	1.31673	0.770436	1.8566	0	1.87876
622	1183	general	cy_705102180_2967228936.wav	D:\hc--document\all text\P8_medical\thesis_dataset\use_wav_raw\705102180\2967228936.wav	0	0	[1.1398718357, 0.1797876358, 0.4271770716, 1.424038291, 1.2500345707, 1.7812820673]	1.13987	0.179788	0.427177	1.42404	1.25003	1.78128
623	462	general	cy_715943872_3196231491.wav	D:\hc--document\all text\P8_medical\thesis_dataset\use_wav_raw\715943872\3196231491.wav	0	0	[1.4398933649, 0.78836447, 0.4440327287, 1.2911214828, 0.7389995456, 2.2070083618]	1.43989	0.788364	0.444033	1.29112	0.739	2.20701
624	1695	general	cy_621546779_1909683488.wav	D:\hc--document\all text\P8_medical\thesis_dataset\use_wav_raw\621546779\1909683488.wav	0	0	[2.049705267, 0.1848548502, 0.9423884749, 1.835513711, 1.4630295038, 1.4000024796]	2.04971	0.184855	0.942388	1.83551	1.46303	1.4
625	421	yl	dx_90109458_28724153.wav	D:\hc--document\all text\P8_medical\thesis_dataset\use_wav_raw\90109458\28724153.wav	0	5	[1.7336781025, 0.5676809549, 1.341902256, 1.1643006802, 1.1842634678, 1.0825202465]	1.73368	0.567681	1.3419	1.1643	1.18426	1.08252
626	194	jd	cy_399308558_929320472.wav	D:\hc--document\all text\P8_medical\thesis_dataset\use_wav_raw\399308558\929320472.wav	0	2	[1.5116962194, 2.1814792156, 2.5179312229, 0.4321185648, 0.3645624518, 0.6915424466]	1.5117	2.18148	2.51793	0.432119	0.364562	0.691542
627	1064	wz	cy_695210444_2747086900.wav	D:\hc--document\all text\P8_medical\thesis_dataset\use_wav_raw\695210444\2747086900.wav	0	3	[1.6903783083, 0.0, 0.0684839189, 2.2942984104, 1.0300494432, 1.8378739357]	1.69038	0	0.0684839	2.2943	1.03005	1.83787
628	69	fn	cy_428613100_1040201868.wav	D:\hc--document\all text\P8_medical\thesis_dataset\use_wav_raw\428613100\1040201868.wav	0	1	[1.4367154837, 3.1949105263, 1.9810339212, 0.2160099447, 0.0, 1.738727212]	1.43672	3.19491	1.98103	0.21601	0	1.73873
629	1344	yl	cy_722361574_3344458533.wav	D:\hc--document\all text\P8_medical\thesis_dataset\use_wav_raw\722361574\3344458533.wav	0	5	[1.939242363, 0.3506045043, 0.9437461495, 1.2689954042, 1.74363482, 1.5984038115]	1.93924	0.350605	0.943746	1.269	1.74363	1.5984
630	1112	yl	dx_74954333_21240449.wav	D:\hc--document\all text\P8_medical\thesis_dataset\use_wav_raw\74954333\21240449.wav	0	5	[1.293382287, 1.6890500784, 0.8073044419, 0.9583716989, 0.0, 2.1364004612]	1.29338	1.68905	0.807304	0.958372	0	2.1364
631	70	wz	cy_709958842_3070965060.wav	D:\hc--document\all text\P8_medical\thesis_dataset\use_wav_raw\709958842\3070965060.wav	0	3	[1.5987801552, 0.0, 0.0, 2.6903808117, 0.8696172833, 1.778978467]	1.59878	0	0	2.69038	0.869617	1.77898
632	917	rouhe	cy_704113410_2943831866.wav	D:\hc--document\all text\P8_medical\thesis_dataset\use_wav_raw\704113410\2943831866.wav	0	4	[2.1538476944, 0.0, 1.103202939, 1.6282068491, 2.5662925243, 0.6705104113]	2.15385	0	1.1032	1.62821	2.56629	0.67051
633	1461	general	cy_673212534_2275390680.wav	D:\hc--document\all text\P8_medical\thesis_dataset\use_wav_raw\673212534\2275390680.wav	0	0	[1.6768337488, 0.3013926744, 0.4020105004, 1.8179038763, 0.8729872108, 1.7446943521]	1.67683	0.301393	0.402011	1.8179	0.872987	1.74469
634	1177	fn	dx_92286625_31501207.wav	D:\hc--document\all text\P8_medical\thesis_dataset\use_wav_raw\92286625\31501207.wav	0	1	[1.2585898638, 3.2446267605, 2.676936388, 0.0, 0.0, 1.1133227348]	1.25859	3.24463	2.67694	0	0	1.11332
635	948	wz	cy_678650907_2390841478.wav	D:\hc--document\all text\P8_medical\thesis_dataset\use_wav_raw\678650907\2390841478.wav	0	3	[1.9215126038, 0.0, 1.45764184, 1.6586467028, 1.7277911901, 0.5237119198]	1.92151	0	1.45764	1.65865	1.72779	0.523712
636	417	wz	cy_644471693_2031523562.wav	D:\hc--document\all text\P8_medical\thesis_dataset\use_wav_raw\644471693\2031523562.wav	0	3	[1.7874164581, 0.0, 0.1166621596, 2.6246840954, 0.7714493871, 1.6182100773]	1.78742	0	0.116662	2.62468	0.771449	1.61821
637	963	jd	cy_664564979_2143063814.wav	D:\hc--document\all text\P8_medical\thesis_dataset\use_wav_raw\664564979\2143063814.wav	0	2	[1.8181551695, 1.5358765125, 1.450003624, 1.0587373972, 0.4681476057, 1.3667305708]	1.81816	1.53588	1.45	1.05874	0.468148	1.36673
638	758	jd	cy_724088122_3384716251.wav	D:\hc--document\all text\P8_medical\thesis_dataset\use_wav_raw\724088122\3384716251.wav	0	2	[1.4489656687, 1.8221904039, 1.6214636564, 0.5717630982, 0.54151088, 1.631706357]	1.44897	1.82219	1.62146	0.571763	0.541511	1.63171
639	501	wz	cy_621316990_1908912212.wav	D:\hc--document\all text\P8_medical\thesis_dataset\use_wav_raw\621316990\1908912212.wav	0	3	[1.8806802034, 1.5151412487, 2.2963576317, 0.5193063021, 1.1624176502, 0.5659225583]	1.88068	1.51514	2.29636	0.519306	1.16242	0.565923
640	1612	rouhe	cy_714720272_3167170328.wav	D:\hc--document\all text\P8_medical\thesis_dataset\use_wav_raw\714720272\3167170328.wav	0	4	[2.0004677773, 0.0, 0.7628186345, 1.5027980804, 2.3197054863, 1.5486010313]	2.00047	0	0.762819	1.5028	2.31971	1.5486
641	834	general	cy_271763713_512715242.wav	D:\hc--document\all text\P8_medical\thesis_dataset\use_wav_raw\271763713\512715242.wav	0	0	[2.0848276615, 0.6822547913, 1.5591980219, 1.8355110884, 0.9763532281, 1.168763876]	2.08483	0.682255	1.5592	1.83551	0.976353	1.16876
642	1442	wz	cy_675920965_2332613712.wav	D:\hc--document\all text\P8_medical\thesis_dataset\use_wav_raw\675920965\2332613712.wav	0	3	[2.3009502888, 0.1809812486, 1.9104744196, 1.4754040241, 2.1139202118, 0.1471328139]	2.30095	0.180981	1.91047	1.4754	2.11392	0.147133
643	185	fn	cy_700530476_2863249284.wav	D:\hc--document\all text\P8_medical\thesis_dataset\use_wav_raw\700530476\2863249284.wav	0	1	[1.4133491516, 2.5696601868, 1.1669067144, 0.8474584818, 0.0, 2.413839817]	1.41335	2.56966	1.16691	0.847458	0	2.41384
644	466	general	dx_91036990_30179184.wav	D:\hc--document\all text\P8_medical\thesis_dataset\use_wav_raw\91036990\30179184.wav	0	0	[1.7681027651, 0.857809484, 0.5350345373, 1.9654164314, 0.2308012098, 1.592336297]	1.7681	0.857809	0.535035	1.96542	0.230801	1.59234
645	1395	jd	cy_715060952_3175605993.wav	D:\hc--document\all text\P8_medical\thesis_dataset\use_wav_raw\715060952\3175605993.wav	0	2	[1.7408310175, 1.8395371437, 1.587472558, 1.1423493624, 0.1333640516, 1.6856529713]	1.74083	1.83954	1.58747	1.14235	0.133364	1.68565
646	1529	yl	cy_710535160_3083523879.wav	D:\hc--document\all text\P8_medical\thesis_dataset\use_wav_raw\710535160\3083523879.wav	0	5	[1.1662505865, 1.2727519274, 0.5698030591, 0.8500929475, 0.3750705421, 2.2559669018]	1.16625	1.27275	0.569803	0.850093	0.375071	2.25597
647	1203	yl	cy_656406686_2095429283.wav	D:\hc--document\all text\P8_medical\thesis_dataset\use_wav_raw\656406686\2095429283.wav	0	5	[1.8988661766, 0.179319635, 1.3523197174, 1.7818481922, 1.3537055254, 0.7389569879]	1.89887	0.17932	1.35232	1.78185	1.35371	0.738957
648	636	yl	cy_711645647_3104889906.wav	D:\hc--document\all text\P8_medical\thesis_dataset\use_wav_raw\711645647\3104889906.wav	0	5	[1.2612814903, 0.9969255924, 0.0, 2.021122694, 0.0, 2.4571516514]	1.26128	0.996926	0	2.02112	0	2.45715
649	199	yl	dx_86761933_25220907.wav	D:\hc--document\all text\P8_medical\thesis_dataset\use_wav_raw\86761933\25220907.wav	0	5	[1.6680351496, 0.4688754082, 0.6197708249, 1.7974455357, 0.6888347864, 1.4630835056]	1.66804	0.468875	0.619771	1.79745	0.688835	1.46308
650	386	jd	cy_567338328_1623774191.wav	D:\hc--document\all text\P8_medical\thesis_dataset\use_wav_raw\567338328\1623774191.wav	0	2	[1.6927080154, 1.06378901, 1.3070889711, 1.5156648159, 0.502069056, 1.4022663832]	1.69271	1.06379	1.30709	1.51566	0.502069	1.40227
651	570	fn	cy_714649533_3166551916.wav	D:\hc--document\all text\P8_medical\thesis_dataset\use_wav_raw\714649533\3166551916.wav	0	1	[1.6844098568, 2.8002095222, 2.3917016983, 0.0, 0.2095758319, 1.4919741154]	1.68441	2.80021	2.3917	0	0.209576	1.49197
652	233	general	cy_724240275_3388865419.wav	D:\hc--document\all text\P8_medical\thesis_dataset\use_wav_raw\724240275\3388865419.wav	0	0	[1.8896663189, 0.7078147531, 0.4443975389, 2.3288860321, 0.2943218648, 1.781159997]	1.88967	0.707815	0.444398	2.32889	0.294322	1.78116
653	323	fn	cy_655467113_2090146184.wav	D:\hc--document\all text\P8_medical\thesis_dataset\use_wav_raw\655467113\2090146184.wav	0	1	[2.1734707355, 1.5912550688, 1.5474908352, 0.9975332022, 0.9882785678, 1.5544233322]	2.17347	1.59126	1.54749	0.997533	0.988279	1.55442
654	1396	rouhe	cy_579715165_1689842243.wav	D:\hc--document\all text\P8_medical\thesis_dataset\use_wav_raw\579715165\1689842243.wav	0	4	[1.8158129454, 0.0, 0.5561116934, 2.1772170067, 1.3690046072, 1.3349201679]	1.81581	0	0.556112	2.17722	1.369	1.33492
655	259	fn	cy_423951770_1023742890.wav	D:\hc--document\all text\P8_medical\thesis_dataset\use_wav_raw\423951770\1023742890.wav	0	1	[2.0561847687, 1.5480473042, 2.3165888786, 0.637011826, 1.2104454041, 0.4769619405]	2.05618	1.54805	2.31659	0.637012	1.21045	0.476962
656	390	jd	cy_721448088_3323946194.wav	D:\hc--document\all text\P8_medical\thesis_dataset\use_wav_raw\721448088\3323946194.wav	0	2	[1.6916568279, 0.9308558106, 2.1603972912, 0.2881371975, 2.0212438107, 0.4604615271]	1.69166	0.930856	2.1604	0.288137	2.02124	0.460462
657	883	general	cy_723382209_3368086483.wav	D:\hc--document\all text\P8_medical\thesis_dataset\use_wav_raw\723382209\3368086483.wav	0	0	[1.524933815, 0.5902852416, 0.0591161773, 1.6822241545, 0.6837916374, 2.3686881065]	1.52493	0.590285	0.0591162	1.68222	0.683792	2.36869
658	1693	jd	dx_87600092_25641987.wav	D:\hc--document\all text\P8_medical\thesis_dataset\use_wav_raw\87600092\25641987.wav	0	2	[1.8513053656, 1.5211318731, 1.7700945139, 1.3533656597, 0.1349021345, 1.0004353523]	1.85131	1.52113	1.77009	1.35337	0.134902	1.00044
659	1573	wz	cy_684180867_2511586578.wav	D:\hc--document\all text\P8_medical\thesis_dataset\use_wav_raw\684180867\2511586578.wav	0	3	[1.6996386051, 0.0, 0.0, 2.8550393581, 0.951855123, 1.7116258144]	1.69964	0	0	2.85504	0.951855	1.71163
660	586	jd	cy_589413773_1742019488.wav	D:\hc--document\all text\P8_medical\thesis_dataset\use_wav_raw\589413773\1742019488.wav	0	2	[1.3192389011, 2.0225713253, 1.0854661465, 0.9595399499, 0.0, 2.0100598335]	1.31924	2.02257	1.08547	0.95954	0	2.01006
661	1438	wz	cy_714667158_3166207264.wav	D:\hc--document\all text\P8_medical\thesis_dataset\use_wav_raw\714667158\3166207264.wav	0	3	[1.4741970301, 0.0, 0.0, 2.1943376064, 0.8135467768, 1.8088487387]	1.4742	0	0	2.19434	0.813547	1.80885
662	1018	general	dx_87555856_28234058.wav	D:\hc--document\all text\P8_medical\thesis_dataset\use_wav_raw\87555856\28234058.wav	0	0	[1.6363909245, 1.1248645782, 0.7142696977, 1.4268362522, 0.5703359842, 1.9309973717]	1.63639	1.12486	0.71427	1.42684	0.570336	1.931
663	1393	general	dx_91705863_31699217.wav	D:\hc--document\all text\P8_medical\thesis_dataset\use_wav_raw\91705863\31699217.wav	0	0	[1.8997098207, 0.0645031333, 0.9322034121, 2.208126545, 1.0203192234, 0.8967974186]	1.89971	0.0645031	0.932203	2.20813	1.02032	0.896797
664	395	yl	cy_711625058_3104552636.wav	D:\hc--document\all text\P8_medical\thesis_dataset\use_wav_raw\711625058\3104552636.wav	0	5	[1.2662154436, 1.5364034176, 0.1872762591, 1.5500110388, 0.0, 2.7114374638]	1.26622	1.5364	0.187276	1.55001	0	2.71144
665	1429	rouhe	cy_697778448_2801704872.wav	D:\hc--document\all text\P8_medical\thesis_dataset\use_wav_raw\697778448\2801704872.wav	0	4	[1.8410125971, 0.0, 0.0, 1.8209962845, 2.588835001, 1.701384902]	1.84101	0	0	1.821	2.58884	1.70138
666	1547	yl	cy_695704068_2759578856.wav	D:\hc--document\all text\P8_medical\thesis_dataset\use_wav_raw\695704068\2759578856.wav	0	5	[2.0657982826, 0.0, 0.9065203071, 1.6567431688, 2.968282938, 0.7568906546]	2.0658	0	0.90652	1.65674	2.96828	0.756891
667	78	general	cy_582065766_1702560089.wav	D:\hc--document\all text\P8_medical\thesis_dataset\use_wav_raw\582065766\1702560089.wav	0	0	[2.0301454067, 0.5202223659, 1.3136099577, 1.3231470585, 1.554471612, 1.197691679]	2.03015	0.520222	1.31361	1.32315	1.55447	1.19769
668	1626	jd	cy_660005255_2115355256.wav	D:\hc--document\all text\P8_medical\thesis_dataset\use_wav_raw\660005255\2115355256.wav	0	2	[1.7428799868, 0.9366362095, 2.0817158222, 0.6334292293, 1.6343183517, 0.5485095382]	1.74288	0.936636	2.08172	0.633429	1.63432	0.54851
669	538	rouhe	cy_717917045_3243562091.wav	D:\hc--document\all text\P8_medical\thesis_dataset\use_wav_raw\717917045\3243562091.wav	0	4	[1.8422887325, 0.0, 0.2686405778, 1.7103774548, 2.9844782352, 1.1157821417]	1.84229	0	0.268641	1.71038	2.98448	1.11578
670	1743	jd	cy_693609636_2713908844.wav	D:\hc--document\all text\P8_medical\thesis_dataset\use_wav_raw\693609636\2713908844.wav	0	2	[2.1008255482, 0.8275489807, 1.4237253666, 0.9064618945, 1.909401536, 1.2697844505]	2.10083	0.827549	1.42373	0.906462	1.9094	1.26978
671	1521	jd	cy_677968913_2376395864.wav	D:\hc--document\all text\P8_medical\thesis_dataset\use_wav_raw\677968913\2376395864.wav	0	2	[1.9428825378, 1.8415695429, 2.2130007744, 0.9887292981, 0.368544668, 0.8723064065]	1.94288	1.84157	2.213	0.988729	0.368545	0.872306
672	1709	yl	cy_562344346_1597676705.wav	D:\hc--document\all text\P8_medical\thesis_dataset\use_wav_raw\562344346\1597676705.wav	0	5	[0.968664825, 3.0559000969, 1.5556724072, 0.2254700214, 0.0, 2.0980422497]	0.968665	3.0559	1.55567	0.22547	0	2.09804
673	1436	general	cy_705862294_2985680652.wav	D:\hc--document\all text\P8_medical\thesis_dataset\use_wav_raw\705862294\2985680652.wav	0	0	[1.907122016, 0.0, 0.9393356442, 1.9183492661, 1.483727932, 1.0912714005]	1.90712	0	0.939336	1.91835	1.48373	1.09127
674	1263	fn	cy_652223605_2074206023.wav	D:\hc--document\all text\P8_medical\thesis_dataset\use_wav_raw\652223605\2074206023.wav	0	1	[1.6083030701, 2.5695483685, 2.003125906, 0.5148959756, 0.13183631, 1.6459728479]	1.6083	2.56955	2.00313	0.514896	0.131836	1.64597
675	304	yl	cy_723298858_3366510109.wav	D:\hc--document\all text\P8_medical\thesis_dataset\use_wav_raw\723298858\3366510109.wav	0	5	[1.1622456312, 1.2774266005, 0.6441748142, 1.0711193085, 0.3373965621, 2.1755843163]	1.16225	1.27743	0.644175	1.07112	0.337397	2.17558
676	334	jd	cy_231585058_396709452.wav	D:\hc--document\all text\P8_medical\thesis_dataset\use_wav_raw\231585058\396709452.wav	0	2	[1.3592669964, 2.5339889526, 1.6640636921, 0.8318492174, 0.0, 1.8752765656]	1.35927	2.53399	1.66406	0.831849	0	1.87528
677	1646	general	cy_682003205_2464092216.wav	D:\hc--document\all text\P8_medical\thesis_dataset\use_wav_raw\682003205\2464092216.wav	0	0	[1.3876208067, 2.3940219879, 1.8364007473, 0.3430665135, 0.1389524192, 1.6424158812]	1.38762	2.39402	1.8364	0.343067	0.138952	1.64242
678	457	wz	dx_84214071_26765725.wav	D:\hc--document\all text\P8_medical\thesis_dataset\use_wav_raw\84214071\26765725.wav	0	3	[1.7527062893, 0.0841338113, 0.4347679019, 2.0888018608, 0.8129585981, 1.3897123337]	1.75271	0.0841338	0.434768	2.0888	0.812959	1.38971
679	1221	general	dx_92613196_32335764.wav	D:\hc--document\all text\P8_medical\thesis_dataset\use_wav_raw\92613196\32335764.wav	0	0	[2.0731174946, 0.1478829384, 0.5071430802, 2.0771327019, 1.356143713, 1.5172338486]	2.07312	0.147883	0.507143	2.07713	1.35614	1.51723
680	967	yl	dx_89199037_31177018.wav	D:\hc--document\all text\P8_medical\thesis_dataset\use_wav_raw\89199037\31177018.wav	0	5	[1.3131159544, 1.334397316, 0.5606665015, 1.4362332821, 0.1246515661, 2.1275024414]	1.31312	1.3344	0.560667	1.43623	0.124652	2.1275
681	443	wz	cy_678564170_2388940302.wav	D:\hc--document\all text\P8_medical\thesis_dataset\use_wav_raw\678564170\2388940302.wav	0	3	[1.8877313137, 0.1519653648, 0.2684069574, 2.0117576122, 1.0432274342, 1.7524695396]	1.88773	0.151965	0.268407	2.01176	1.04323	1.75247
682	849	yl	cy_688114539_2596469756.wav	D:\hc--document\all text\P8_medical\thesis_dataset\use_wav_raw\688114539\2596469756.wav	0	5	[1.1747875214, 2.0397002697, 0.9366609454, 0.5735131502, 0.0, 2.4722201824]	1.17479	2.0397	0.936661	0.573513	0	2.47222
683	554	yl	cy_702947476_2916936646.wav	D:\hc--document\all text\P8_medical\thesis_dataset\use_wav_raw\702947476\2916936646.wav	0	5	[1.4514927864, 0.6673785448, 0.2122998983, 1.5876816511, 0.6005960703, 2.300257206]	1.45149	0.667379	0.2123	1.58768	0.600596	2.30026
684	243	jd	dx_90774307_30000057.wav	D:\hc--document\all text\P8_medical\thesis_dataset\use_wav_raw\90774307\30000057.wav	0	2	[1.1692938805, 0.4102789462, 0.2532122135, 1.4809399843, 0.7640494108, 2.0093867779]	1.16929	0.410279	0.253212	1.48094	0.764049	2.00939
685	649	rouhe	cy_718259544_3251651802.wav	D:\hc--document\all text\P8_medical\thesis_dataset\use_wav_raw\718259544\3251651802.wav	0	4	[1.7635899782, 0.0, 1.1206754446, 1.2136030197, 2.1814882755, 1.1479132175]	1.76359	0	1.12068	1.2136	2.18149	1.14791
686	377	rouhe	dx_89989787_28668420.wav	D:\hc--document\all text\P8_medical\thesis_dataset\use_wav_raw\89989787\28668420.wav	0	4	[1.7179899216, 0.0, 0.2112032622, 2.1130859852, 1.3480666876, 1.3652565479]	1.71799	0	0.211203	2.11309	1.34807	1.36526
687	556	wz	cy_723266932_3365837269.wav	D:\hc--document\all text\P8_medical\thesis_dataset\use_wav_raw\723266932\3365837269.wav	0	3	[1.8200579882, 0.0470451266, 0.3936300576, 2.1966562271, 1.0529350042, 1.5866291523]	1.82006	0.0470451	0.39363	2.19666	1.05294	1.58663
688	1249	yl	cy_715545375_3186495341.wav	D:\hc--document\all text\P8_medical\thesis_dataset\use_wav_raw\715545375\3186495341.wav	0	5	[2.0901010036, 0.7685155869, 1.1779640913, 1.3638496399, 1.4286541939, 1.7664223909]	2.0901	0.768516	1.17796	1.36385	1.42865	1.76642
689	891	general	cy_676482004_2344278792.wav	D:\hc--document\all text\P8_medical\thesis_dataset\use_wav_raw\676482004\2344278792.wav	0	0	[1.3180202246, 1.245213151, 0.6831012964, 0.893789351, 0.765171349, 2.0025324821]	1.31802	1.24521	0.683101	0.893789	0.765171	2.00253
690	1548	wz	dx_74949627_21211022.wav	D:\hc--document\all text\P8_medical\thesis_dataset\use_wav_raw\74949627\21211022.wav	0	3	[1.7143341303, 0.0894883424, 0.0, 2.5154974461, 0.5026752353, 1.8038764]	1.71433	0.0894883	0	2.5155	0.502675	1.80388
691	971	fn	dx_58317320_15894055.wav	D:\hc--document\all text\P8_medical\thesis_dataset\use_wav_raw\58317320\15894055.wav	0	1	[1.2072093487, 3.8151311874, 2.7601544857, 0.0, 0.0, 1.1100281477]	1.20721	3.81513	2.76015	0	0	1.11003
692	927	jd	cy_715702139_3191382270.wav	D:\hc--document\all text\P8_medical\thesis_dataset\use_wav_raw\715702139\3191382270.wav	0	2	[1.4951503277, 2.9421238899, 1.7564079762, 0.0840555802, 0.0096044932, 2.0525357723]	1.49515	2.94212	1.75641	0.0840556	0.00960449	2.05254
693	1374	jd	dx_91964595_31083800.wav	D:\hc--document\all text\P8_medical\thesis_dataset\use_wav_raw\91964595\31083800.wav	0	2	[1.4046939611, 2.3668665886, 2.0170874596, 0.4343177676, 0.0, 1.2219831944]	1.40469	2.36687	2.01709	0.434318	0	1.22198
694	1416	jd	cy_657361689_2100719747.wav	D:\hc--document\all text\P8_medical\thesis_dataset\use_wav_raw\657361689\2100719747.wav	0	2	[1.5578272343, 3.5531227589, 2.8864665031, 0.0390652716, 0.0, 0.9348298907]	1.55783	3.55312	2.88647	0.0390653	0	0.93483
695	940	fn	dx_79161014_22506352.wav	D:\hc--document\all text\P8_medical\thesis_dataset\use_wav_raw\79161014\22506352.wav	0	1	[1.1249079704, 2.4974386692, 1.4770048857, 0.3357282877, 0.0, 1.7644608021]	1.12491	2.49744	1.477	0.335728	0	1.76446
696	560	yl	cy_707068960_3013256090.wav	D:\hc--document\all text\P8_medical\thesis_dataset\use_wav_raw\707068960\3013256090.wav	0	5	[1.9282917976, 0.5821231604, 0.8244255781, 1.4235669374, 1.2963038683, 1.8226350546]	1.92829	0.582123	0.824426	1.42357	1.2963	1.82264
697	1021	rouhe	dx_87903987_26139637.wav	D:\hc--document\all text\P8_medical\thesis_dataset\use_wav_raw\87903987\26139637.wav	0	4	[1.7165822983, 2.1217675209, 1.0938168764, 1.0947794914, 0.0, 2.1195902824]	1.71658	2.12177	1.09382	1.09478	0	2.11959
698	410	rouhe	dx_87312652_25000755.wav	D:\hc--document\all text\P8_medical\thesis_dataset\use_wav_raw\87312652\25000755.wav	0	4	[1.3886414766, 1.8786331415, 0.5796085, 1.3417159319, 0.0, 2.5848047733]	1.38864	1.87863	0.579608	1.34172	0	2.5848
699	973	jd	dx_67346886_18870589.wav	D:\hc--document\all text\P8_medical\thesis_dataset\use_wav_raw\67346886\18870589.wav	0	2	[1.5451706648, 2.1857676506, 1.8331177235, 0.5210183263, 0.1939594597, 1.3563346863]	1.54517	2.18577	1.83312	0.521018	0.193959	1.35633
700	1301	wz	dx_72388687_20302633.wav	D:\hc--document\all text\P8_medical\thesis_dataset\use_wav_raw\72388687\20302633.wav	0	3	[1.8455898762, 0.1459547877, 0.2328436524, 2.3723685741, 0.6484137177, 1.5367426872]	1.84559	0.145955	0.232844	2.37237	0.648414	1.53674
701	1565	wz	cy_714741982_3168478330.wav	D:\hc--document\all text\P8_medical\thesis_dataset\use_wav_raw\714741982\3168478330.wav	0	3	[2.1341633797, 0.0486057997, 0.6949700713, 1.889793396, 1.6893998384, 1.581469059]	2.13416	0.0486058	0.69497	1.88979	1.6894	1.58147
702	1495	fn	cy_724165279_3387807303.wav	D:\hc--document\all text\P8_medical\thesis_dataset\use_wav_raw\724165279\3387807303.wav	0	1	[1.0945409536, 3.2632379532, 2.3310792446, 0.0, 0.0, 1.2721163034]	1.09454	3.26324	2.33108	0	0	1.27212
703	119	fn	dx_91347924_30591815.wav	D:\hc--document\all text\P8_medical\thesis_dataset\use_wav_raw\91347924\30591815.wav	0	1	[1.2896225452, 2.411962986, 1.2753174305, 0.6876907349, 0.0, 1.8316276073]	1.28962	2.41196	1.27532	0.687691	0	1.83163
704	73	rouhe	cy_684270245_2513587192.wav	D:\hc--document\all text\P8_medical\thesis_dataset\use_wav_raw\684270245\2513587192.wav	0	4	[1.9083712101, 0.7043396831, 1.2909007072, 1.1289693117, 1.6496139765, 1.1735807657]	1.90837	0.70434	1.2909	1.12897	1.64961	1.17358
705	1776	wz	dx_83982364_30382526.wav	D:\hc--document\all text\P8_medical\thesis_dataset\use_wav_raw\83982364\30382526.wav	0	3	[1.2100178003, 0.6915001273, 0.1803206056, 1.7819056511, 0.1263964325, 2.0037951469]	1.21002	0.6915	0.180321	1.78191	0.126396	2.0038
706	1337	general	dx_87419851_25609773.wav	D:\hc--document\all text\P8_medical\thesis_dataset\use_wav_raw\87419851\25609773.wav	0	0	[1.9330576658, 0.5914071798, 0.2865616083, 2.5732979774, 0.2554049194, 1.9227985144]	1.93306	0.591407	0.286562	2.5733	0.255405	1.9228
707	1107	general	dx_87134896_26870791.wav	D:\hc--document\all text\P8_medical\thesis_dataset\use_wav_raw\87134896\26870791.wav	0	0	[1.3643621206, 1.7699240446, 1.4510500431, 0.6852625012, 0.1593509465, 1.4071807861]	1.36436	1.76992	1.45105	0.685263	0.159351	1.40718
708	589	wz	dx_91024530_30116251.wav	D:\hc--document\all text\P8_medical\thesis_dataset\use_wav_raw\91024530\30116251.wav	0	3	[1.7553215027, 0.2673827112, 0.3386404216, 2.0763781071, 0.8193814754, 1.6717989445]	1.75532	0.267383	0.33864	2.07638	0.819381	1.6718
709	1044	yl	cy_724079138_3386011936.wav	D:\hc--document\all text\P8_medical\thesis_dataset\use_wav_raw\724079138\3386011936.wav	0	5	[1.2573359013, 1.5470232964, 0.4982224107, 1.2706458569, 0.0, 2.4732153416]	1.25734	1.54702	0.498222	1.27065	0	2.47322
710	92	fn	cy_719786390_3286366131.wav	D:\hc--document\all text\P8_medical\thesis_dataset\use_wav_raw\719786390\3286366131.wav	0	1	[1.4983062744, 3.0847039223, 2.4761095047, 0.1562282741, 0.0, 1.6643204689]	1.49831	3.0847	2.47611	0.156228	0	1.66432
711	1238	rouhe	cy_689321460_2623751050.wav	D:\hc--document\all text\P8_medical\thesis_dataset\use_wav_raw\689321460\2623751050.wav	0	4	[2.0860004425, 0.0, 1.2014647722, 1.5264735222, 2.6056101322, 0.7549784184]	2.086	0	1.20146	1.52647	2.60561	0.754978
712	719	general	cy_721860681_3332428589.wav	D:\hc--document\all text\P8_medical\thesis_dataset\use_wav_raw\721860681\3332428589.wav	0	0	[2.1903049946, 0.3272558153, 1.5544048548, 1.3989553452, 1.9959812164, 1.0268948078]	2.1903	0.327256	1.5544	1.39896	1.99598	1.02689
713	400	general	cy_701237354_2878895578.wav	D:\hc--document\all text\P8_medical\thesis_dataset\use_wav_raw\701237354\2878895578.wav	0	0	[1.7976235151, 0.6170126796, 1.5850123167, 1.2016620636, 1.278655529, 0.6584514976]	1.79762	0.617013	1.58501	1.20166	1.27866	0.658451
714	1543	yl	cy_677769287_2371915110.wav	D:\hc--document\all text\P8_medical\thesis_dataset\use_wav_raw\677769287\2371915110.wav	0	5	[1.3069121838, 1.2200951576, 0.4359782636, 1.4567135572, 0.1123073101, 2.3780977726]	1.30691	1.2201	0.435978	1.45671	0.112307	2.3781
715	1024	general	cy_641000825_2014152242.wav	D:\hc--document\all text\P8_medical\thesis_dataset\use_wav_raw\641000825\2014152242.wav	0	0	[1.7141656876, 0.0, 0.7738990784, 1.7296049595, 1.4121066332, 1.0748468637]	1.71417	0	0.773899	1.7296	1.41211	1.07485
716	530	fn	cy_568845750_1631530601.wav	D:\hc--document\all text\P8_medical\thesis_dataset\use_wav_raw\568845750\1631530601.wav	0	1	[1.9117764235, 1.8021502495, 1.5571210384, 1.0426579714, 0.3485204875, 1.471016407]	1.91178	1.80215	1.55712	1.04266	0.34852	1.47102
717	1731	fn	cy_707650264_3025251790.wav	D:\hc--document\all text\P8_medical\thesis_dataset\use_wav_raw\707650264\3025251790.wav	0	1	[1.3767073154, 2.8522589207, 2.1719279289, 0.1061023772, 0.0, 1.6596429348]	1.37671	2.85226	2.17193	0.106102	0	1.65964
718	1621	rouhe	dx_91430570_30669027.wav	D:\hc--document\all text\P8_medical\thesis_dataset\use_wav_raw\91430570\30669027.wav	0	4	[1.9595985413, 0.0, 1.0375368595, 1.9267814159, 1.9151926041, 0.7041401267]	1.9596	0	1.03754	1.92678	1.91519	0.70414
719	650	fn	cy_705603574_2982096330.wav	D:\hc--document\all text\P8_medical\thesis_dataset\use_wav_raw\705603574\2982096330.wav	0	1	[1.0232534409, 2.251837492, 1.2439084053, 0.4914607406, 0.0, 2.0423598289]	1.02325	2.25184	1.24391	0.491461	0	2.04236
720	376	general	dx_89190953_31132902.wav	D:\hc--document\all text\P8_medical\thesis_dataset\use_wav_raw\89190953\31132902.wav	0	0	[1.5643736124, 0.596290648, 0.7653883696, 1.770024538, 0.4260714054, 1.2824251652]	1.56437	0.596291	0.765388	1.77002	0.426071	1.28243
721	661	fn	dx_90828224_30269199.wav	D:\hc--document\all text\P8_medical\thesis_dataset\use_wav_raw\90828224\30269199.wav	0	1	[1.553579092, 2.5001423359, 2.1407690048, 0.0, 0.4877118766, 1.3875814676]	1.55358	2.50014	2.14077	0	0.487712	1.38758
722	1632	wz	cy_633995051_1976528384.wav	D:\hc--document\all text\P8_medical\thesis_dataset\use_wav_raw\633995051\1976528384.wav	0	3	[1.3975315094, 0.0, 0.0, 2.4241912365, 0.8274150491, 1.8418953419]	1.39753	0	0	2.42419	0.827415	1.8419
723	1323	wz	cy_716153125_3202243100.wav	D:\hc--document\all text\P8_medical\thesis_dataset\use_wav_raw\716153125\3202243100.wav	0	3	[1.8930991888, 0.0101686753, 0.0, 2.4102025032, 0.9997860193, 2.1263334751]	1.8931	0.0101687	0	2.4102	0.999786	2.12633
724	1113	wz	cy_689362224_2623552072.wav	D:\hc--document\all text\P8_medical\thesis_dataset\use_wav_raw\689362224\2623552072.wav	0	3	[2.1378922462, 0.6238937974, 0.7592610717, 2.1010048389, 0.9711477757, 1.5937055349]	2.13789	0.623894	0.759261	2.101	0.971148	1.59371
725	132	yl	cy_716115266_3199750870.wav	D:\hc--document\all text\P8_medical\thesis_dataset\use_wav_raw\716115266\3199750870.wav	0	5	[1.2407721281, 2.4505932331, 1.3681252003, 0.3935831785, 0.0, 2.1108686924]	1.24077	2.45059	1.36813	0.393583	0	2.11087
726	379	yl	cy_684303444_2514349442.wav	D:\hc--document\all text\P8_medical\thesis_dataset\use_wav_raw\684303444\2514349442.wav	0	5	[1.4847915173, 1.2532879114, 0.8559901714, 0.9866304398, 0.6830651164, 2.1893277168]	1.48479	1.25329	0.85599	0.98663	0.683065	2.18933
727	1675	jd	dx_48814499_12675211.wav	D:\hc--document\all text\P8_medical\thesis_dataset\use_wav_raw\48814499\12675211.wav	0	2	[1.4803996086, 1.9406937361, 1.4147970676, 0.9031042457, 0.0, 1.6607176065]	1.4804	1.94069	1.4148	0.903104	0	1.66072
728	62	wz	dx_88320167_26879791.wav	D:\hc--document\all text\P8_medical\thesis_dataset\use_wav_raw\88320167\26879791.wav	0	3	[1.6720558405, 0.7045193315, 0.2524987161, 2.0902357101, 0.2145831138, 1.93765378]	1.67206	0.704519	0.252499	2.09024	0.214583	1.93765
729	1636	yl	cy_683992446_2507495676.wav	D:\hc--document\all text\P8_medical\thesis_dataset\use_wav_raw\683992446\2507495676.wav	0	5	[1.9730010033, 1.2673418522, 0.8875778913, 1.6651648283, 0.6449802518, 1.9569611549]	1.973	1.26734	0.887578	1.66516	0.64498	1.95696
730	1403	general	cy_724692909_3399806948.wav	D:\hc--document\all text\P8_medical\thesis_dataset\use_wav_raw\724692909\3399806948.wav	0	0	[2.0394473076, 0.0, 1.4939713478, 1.6198459864, 2.3187832832, 0.2552612722]	2.03945	0	1.49397	1.61985	2.31878	0.255261
731	829	jd	cy_667288842_2152988732.wav	D:\hc--document\all text\P8_medical\thesis_dataset\use_wav_raw\667288842\2152988732.wav	0	2	[1.9549882412, 2.064278841, 2.2491540909, 0.3754951656, 0.6995329261, 0.9420351386]	1.95499	2.06428	2.24915	0.375495	0.699533	0.942035
732	1102	general	cy_687465211_2582295030.wav	D:\hc--document\all text\P8_medical\thesis_dataset\use_wav_raw\687465211\2582295030.wav	0	0	[1.690541625, 0.8913048506, 1.6120541096, 1.0542507172, 1.0798811913, 0.8004435301]	1.69054	0.891305	1.61205	1.05425	1.07988	0.800444
733	494	jd	cy_700139194_2854443904.wav	D:\hc--document\all text\P8_medical\thesis_dataset\use_wav_raw\700139194\2854443904.wav	0	2	[1.5213218927, 1.027664423, 1.7461197376, 0.8072815537, 1.1994529963, 1.0763914585]	1.52132	1.02766	1.74612	0.807282	1.19945	1.07639
734	851	wz	dx_42118955_10716866.wav	D:\hc--document\all text\P8_medical\thesis_dataset\use_wav_raw\42118955\10716866.wav	0	3	[1.9705350399, 0.4958392382, 0.4116691649, 2.2027175426, 0.7796431184, 1.7278923988]	1.97054	0.495839	0.411669	2.20272	0.779643	1.72789
735	1338	wz	dx_87836340_25728130.wav	D:\hc--document\all text\P8_medical\thesis_dataset\use_wav_raw\87836340\25728130.wav	0	3	[2.157576561, 0.5579771996, 1.593854785, 2.0024867058, 0.7066678405, 0.4415010214]	2.15758	0.557977	1.59385	2.00249	0.706668	0.441501
736	1146	yl	cy_674280405_2298119370.wav	D:\hc--document\all text\P8_medical\thesis_dataset\use_wav_raw\674280405\2298119370.wav	0	5	[1.6858782768, 0.0, 0.0056879018, 2.7131803036, 1.2373453379, 1.2966372967]	1.68588	0	0.0056879	2.71318	1.23735	1.29664
737	579	yl	dx_91367212_30339325.wav	D:\hc--document\all text\P8_medical\thesis_dataset\use_wav_raw\91367212\30339325.wav	0	5	[1.4003428221, 1.8305022717, 1.0015735626, 0.9718998075, 0.0, 2.0411498547]	1.40034	1.8305	1.00157	0.9719	0	2.04115
738	655	fn	cy_671034848_2229944498.wav	D:\hc--document\all text\P8_medical\thesis_dataset\use_wav_raw\671034848\2229944498.wav	0	1	[1.8369498253, 2.5457360744, 2.3635470867, 0.5069618225, 0.0824774131, 1.24850142]	1.83695	2.54574	2.36355	0.506962	0.0824774	1.2485
739	899	yl	cy_715370027_3182567410.wav	D:\hc--document\all text\P8_medical\thesis_dataset\use_wav_raw\715370027\3182567410.wav	0	5	[1.3628821373, 1.7678000927, 0.5446420908, 1.3154104948, 0.0, 2.5415914059]	1.36288	1.7678	0.544642	1.31541	0	2.54159
740	1270	wz	dx_86998223_26111268.wav	D:\hc--document\all text\P8_medical\thesis_dataset\use_wav_raw\86998223\26111268.wav	0	3	[1.7866462469, 0.0, 0.1904523522, 2.3404417038, 1.2438699007, 1.4323318005]	1.78665	0	0.190452	2.34044	1.24387	1.43233
741	666	wz	cy_721842168_3332617080.wav	D:\hc--document\all text\P8_medical\thesis_dataset\use_wav_raw\721842168\3332617080.wav	0	3	[1.7240831852, 0.0, 0.0, 2.2863104343, 1.8650536537, 2.2260992527]	1.72408	0	0	2.28631	1.86505	2.2261
742	177	jd	cy_722944997_3357711592.wav	D:\hc--document\all text\P8_medical\thesis_dataset\use_wav_raw\722944997\3357711592.wav	0	2	[1.7119992971, 0.0, 0.5145210028, 2.2840270996, 0.7858601809, 1.3324534893]	1.712	0	0.514521	2.28403	0.78586	1.33245
743	1206	rouhe	cy_699236774_2834268330.wav	D:\hc--document\all text\P8_medical\thesis_dataset\use_wav_raw\699236774\2834268330.wav	0	4	[2.0014061928, 0.0, 1.7160102129, 1.4180701971, 2.8701732159, 0.0]	2.00141	0	1.71601	1.41807	2.87017	0
744	833	general	cy_673915455_2290355160.wav	D:\hc--document\all text\P8_medical\thesis_dataset\use_wav_raw\673915455\2290355160.wav	0	0	[2.1696858406, 0.2342186719, 0.5527765155, 1.9250150919, 1.5941871405, 1.8080230951]	2.16969	0.234219	0.552777	1.92502	1.59419	1.80802
745	65	wz	dx_90724895_29815152.wav	D:\hc--document\all text\P8_medical\thesis_dataset\use_wav_raw\90724895\29815152.wav	0	3	[2.1212661266, 0.3805853724, 0.5187944174, 2.2544288635, 0.8639870882, 1.4504662752]	2.12127	0.380585	0.518794	2.25443	0.863987	1.45047
746	1668	wz	cy_682918139_2483708824.wav	D:\hc--document\all text\P8_medical\thesis_dataset\use_wav_raw\682918139\2483708824.wav	0	3	[1.6816591024, 0.0902429, 0.0120299142, 2.5575416088, 0.5287696123, 1.7720103264]	1.68166	0.0902429	0.0120299	2.55754	0.52877	1.77201
747	563	wz	cy_717665488_3235999776.wav	D:\hc--document\all text\P8_medical\thesis_dataset\use_wav_raw\717665488\3235999776.wav	0	3	[1.9383500814, 0.0, 0.279855758, 1.8847242594, 1.7499909401, 1.4215247631]	1.93835	0	0.279856	1.88472	1.74999	1.42152
748	1385	general	dx_62391403_17009196.wav	D:\hc--document\all text\P8_medical\thesis_dataset\use_wav_raw\62391403\17009196.wav	0	0	[2.0835137367, 0.9637351632, 1.3514038324, 2.0399348736, 0.4140435159, 0.9594656825]	2.08351	0.963735	1.3514	2.03993	0.414044	0.959466
749	1241	yl	dx_87873919_25960497.wav	D:\hc--document\all text\P8_medical\thesis_dataset\use_wav_raw\87873919\25960497.wav	0	5	[1.2197085619, 1.4216126204, 0.5530433059, 1.2656966448, 0.0, 2.3105041981]	1.21971	1.42161	0.553043	1.2657	0	2.3105
750	1267	jd	cy_722267177_3341902772.wav	D:\hc--document\all text\P8_medical\thesis_dataset\use_wav_raw\722267177\3341902772.wav	0	2	[1.5416514874, 2.0890173912, 1.284910202, 0.8338779211, 0.0, 2.1655623913]	1.54165	2.08902	1.28491	0.833878	0	2.16556
751	537	wz	cy_715607374_3188804205.wav	D:\hc--document\all text\P8_medical\thesis_dataset\use_wav_raw\715607374\3188804205.wav	0	3	[1.19452703, 0.2840332985, 0.0, 2.2180254459, 0.3805347383, 2.3374576569]	1.19453	0.284033	0	2.21803	0.380535	2.33746
752	196	general	cy_711711212_3106070957.wav	D:\hc--document\all text\P8_medical\thesis_dataset\use_wav_raw\711711212\3106070957.wav	0	0	[1.7550510168, 0.6164532304, 0.670381248, 1.7471950054, 0.8242081404, 1.6447167397]	1.75505	0.616453	0.670381	1.7472	0.824208	1.64472
753	71	rouhe	cy_706918404_3010049754.wav	D:\hc--document\all text\P8_medical\thesis_dataset\use_wav_raw\706918404\3010049754.wav	0	4	[1.9723576307, 0.0, 0.5472675562, 2.0207383633, 2.6628305912, 1.1800097227]	1.97236	0	0.547268	2.02074	2.66283	1.18001
754	1287	rouhe	cy_717909777_3242197649.wav	D:\hc--document\all text\P8_medical\thesis_dataset\use_wav_raw\717909777\3242197649.wav	0	4	[1.0871152878, 1.0868911743, 1.5620917082, 0.5063847303, 1.0669142008, 1.0096361637]	1.08712	1.08689	1.56209	0.506385	1.06691	1.00964
755	428	wz	dx_91263390_30158097.wav	D:\hc--document\all text\P8_medical\thesis_dataset\use_wav_raw\91263390\30158097.wav	0	3	[1.3293061256, 0.0455715731, 0.0, 2.2176506519, 0.5253350139, 1.8747205734]	1.32931	0.0455716	0	2.21765	0.525335	1.87472
756	722	general	cy_723498594_3371413742.wav	D:\hc--document\all text\P8_medical\thesis_dataset\use_wav_raw\723498594\3371413742.wav	0	0	[1.7005937099, 0.0, 0.9613295794, 1.8658200502, 1.3730266094, 0.7456791997]	1.70059	0	0.96133	1.86582	1.37303	0.745679
757	678	fn	cy_723841256_3378482487.wav	D:\hc--document\all text\P8_medical\thesis_dataset\use_wav_raw\723841256\3378482487.wav	0	1	[1.3245756626, 1.6014467478, 2.039961338, 0.4709814489, 0.6534960866, 0.9077743888]	1.32458	1.60145	2.03996	0.470981	0.653496	0.907774
758	1181	jd	cy_583449441_1709751440.wav	D:\hc--document\all text\P8_medical\thesis_dataset\use_wav_raw\583449441\1709751440.wav	0	2	[2.0370504856, 1.9163835049, 3.0930194855, 0.565577805, 1.1217515469, 0.1451316774]	2.03705	1.91638	3.09302	0.565578	1.12175	0.145132
759	1005	rouhe	dx_87852825_25829352.wav	D:\hc--document\all text\P8_medical\thesis_dataset\use_wav_raw\87852825\25829352.wav	0	4	[1.7286487818, 0.0, 0.4811224341, 2.0082514286, 1.7634636164, 1.0957577229]	1.72865	0	0.481122	2.00825	1.76346	1.09576
760	1717	fn	dx_84276645_27101293.wav	D:\hc--document\all text\P8_medical\thesis_dataset\use_wav_raw\84276645\27101293.wav	0	1	[1.7559463978, 1.3970558643, 1.2130625248, 1.4141480923, 0.1297756433, 1.5717616081]	1.75595	1.39706	1.21306	1.41415	0.129776	1.57176
761	114	yl	cy_675559647_2324930738.wav	D:\hc--document\all text\P8_medical\thesis_dataset\use_wav_raw\675559647\2324930738.wav	0	5	[1.0124175549, 0.8717121482, 0.7127046585, 0.6728986502, 1.0084580183, 2.040391922]	1.01242	0.871712	0.712705	0.672899	1.00846	2.04039
762	1131	rouhe	cy_722254453_3340963250.wav	D:\hc--document\all text\P8_medical\thesis_dataset\use_wav_raw\722254453\3340963250.wav	0	4	[1.9692970514, 0.0, 1.1415995359, 1.8029563427, 2.7709164619, 0.4317120314]	1.9693	0	1.1416	1.80296	2.77092	0.431712
763	330	rouhe	cy_723560374_3372273168.wav	D:\hc--document\all text\P8_medical\thesis_dataset\use_wav_raw\723560374\3372273168.wav	0	4	[1.9855693579, 0.0, 0.2285820395, 1.9890297651, 3.0871536732, 0.9470697045]	1.98557	0	0.228582	1.98903	3.08715	0.94707
764	144	rouhe	cy_723115722_3362287975.wav	D:\hc--document\all text\P8_medical\thesis_dataset\use_wav_raw\723115722\3362287975.wav	0	4	[1.7884978056, 0.2457832992, 1.2103598118, 1.3399138451, 1.772746563, 1.0249977112]	1.7885	0.245783	1.21036	1.33991	1.77275	1.025
765	793	jd	cy_722201519_3341123372.wav	D:\hc--document\all text\P8_medical\thesis_dataset\use_wav_raw\722201519\3341123372.wav	0	2	[1.3780483007, 1.4970986843, 1.931709528, 0.3288275301, 1.0757641792, 0.9530736804]	1.37805	1.4971	1.93171	0.328828	1.07576	0.953074
766	1172	wz	cy_718754967_3261918292.wav	D:\hc--document\all text\P8_medical\thesis_dataset\use_wav_raw\718754967\3261918292.wav	0	3	[1.4861057997, 0.0594287924, 0.7845095396, 1.4379669428, 1.4157341719, 1.1930963993]	1.48611	0.0594288	0.78451	1.43797	1.41573	1.1931
767	124	general	dx_90483471_29253202.wav	D:\hc--document\all text\P8_medical\thesis_dataset\use_wav_raw\90483471\29253202.wav	0	0	[1.8478194475, 1.1345740557, 1.2726398706, 1.4772480726, 0.4426421821, 1.131775856]	1.84782	1.13457	1.27264	1.47725	0.442642	1.13178
768	1553	yl	cy_720673672_3306195148.wav	D:\hc--document\all text\P8_medical\thesis_dataset\use_wav_raw\720673672\3306195148.wav	0	5	[1.8290803432, 1.1136659384, 0.5704444647, 1.9507409334, 0.1511522532, 2.1013150215]	1.82908	1.11367	0.570444	1.95074	0.151152	2.10132
769	1622	yl	cy_714815193_3169271593.wav	D:\hc--document\all text\P8_medical\thesis_dataset\use_wav_raw\714815193\3169271593.wav	0	5	[1.5388433933, 1.3281079531, 0.0741104931, 1.364944458, 0.2477294952, 2.8471915722]	1.53884	1.32811	0.0741105	1.36494	0.247729	2.84719
770	255	jd	dx_90275835_29099590.wav	D:\hc--document\all text\P8_medical\thesis_dataset\use_wav_raw\90275835\29099590.wav	0	2	[1.4163887501, 1.7472712994, 1.2185417414, 1.078394413, 0.0, 1.7233844995]	1.41639	1.74727	1.21854	1.07839	0	1.72338
771	919	yl	dx_84478827_24173074.wav	D:\hc--document\all text\P8_medical\thesis_dataset\use_wav_raw\84478827\24173074.wav	0	5	[1.5117423534, 1.764572382, 0.9513189197, 1.0102387667, 0.1229759753, 2.1318337917]	1.51174	1.76457	0.951319	1.01024	0.122976	2.13183
772	1062	wz	cy_637672090_1996385861.wav	D:\hc--document\all text\P8_medical\thesis_dataset\use_wav_raw\637672090\1996385861.wav	0	3	[1.8608003855, 0.4182381928, 0.3981414437, 2.2174463272, 0.6010371447, 1.6060743332]	1.8608	0.418238	0.398141	2.21745	0.601037	1.60607
773	219	rouhe	dx_59819424_16272094.wav	D:\hc--document\all text\P8_medical\thesis_dataset\use_wav_raw\59819424\16272094.wav	0	4	[1.5455421209, 2.0194027424, 1.0374757051, 1.0483071804, 0.0, 2.1449115276]	1.54554	2.0194	1.03748	1.04831	0	2.14491
774	1382	general	cy_683812881_2503441554.wav	D:\hc--document\all text\P8_medical\thesis_dataset\use_wav_raw\683812881\2503441554.wav	0	0	[1.7345306873, 0.0, 0.2827532589, 1.8750247955, 1.5914964676, 1.6317032576]	1.73453	0	0.282753	1.87502	1.5915	1.6317
775	1207	wz	cy_703462708_2928775638.wav	D:\hc--document\all text\P8_medical\thesis_dataset\use_wav_raw\703462708\2928775638.wav	0	3	[1.6577171087, 0.842658639, 0.7891889215, 1.7041723728, 0.5531599522, 1.5095915794]	1.65772	0.842659	0.789189	1.70417	0.55316	1.50959
776	470	yl	cy_717862235_3240866992.wav	D:\hc--document\all text\P8_medical\thesis_dataset\use_wav_raw\717862235\3240866992.wav	0	5	[1.2688406706, 1.2705663443, 0.742146492, 1.0759687424, 0.2776039243, 2.3101286888]	1.26884	1.27057	0.742146	1.07597	0.277604	2.31013
777	197	general	cy_648298316_2051391257.wav	D:\hc--document\all text\P8_medical\thesis_dataset\use_wav_raw\648298316\2051391257.wav	0	0	[1.6181045771, 0.8788881898, 1.8841614723, 0.9160172343, 0.9757341146, 0.2518660724]	1.6181	0.878888	1.88416	0.916017	0.975734	0.251866
778	871	yl	cy_714791228_3169869132.wav	D:\hc--document\all text\P8_medical\thesis_dataset\use_wav_raw\714791228\3169869132.wav	0	5	[1.3307026625, 1.5462391376, 0.5644860268, 1.5376808643, 0.0, 2.2829778194]	1.3307	1.54624	0.564486	1.53768	0	2.28298
779	240	general	cy_680192311_2426421754.wav	D:\hc--document\all text\P8_medical\thesis_dataset\use_wav_raw\680192311\2426421754.wav	0	0	[1.5463961363, 0.0, 0.2932235301, 2.2997322083, 0.7368573546, 1.4103031158]	1.5464	0	0.293224	2.29973	0.736857	1.4103
780	1186	general	cy_603868655_1816087382.wav	D:\hc--document\all text\P8_medical\thesis_dataset\use_wav_raw\603868655\1816087382.wav	0	0	[2.0767815113, 0.0, 0.5219517946, 1.9172064066, 1.565562129, 1.7976093292]	2.07678	0	0.521952	1.91721	1.56556	1.79761
781	612	jd	cy_614536815_1872080705.wav	D:\hc--document\all text\P8_medical\thesis_dataset\use_wav_raw\614536815\1872080705.wav	0	2	[2.1576268673, 1.7786822319, 1.7155646086, 1.2078815699, 0.4869180322, 1.3608475924]	2.15763	1.77868	1.71556	1.20788	0.486918	1.36085
782	1074	jd	dx_61776775_17654381.wav	D:\hc--document\all text\P8_medical\thesis_dataset\use_wav_raw\61776775\17654381.wav	0	2	[1.5484622717, 2.1235184669, 2.3825366497, 0.2746587694, 0.6799743772, 0.8283737302]	1.54846	2.12352	2.38254	0.274659	0.679974	0.828374
783	943	fn	cy_723127533_3362117869.wav	D:\hc--document\all text\P8_medical\thesis_dataset\use_wav_raw\723127533\3362117869.wav	0	1	[1.1727130413, 2.6167297363, 1.6341347694, 0.1362691224, 0.0, 1.9004722834]	1.17271	2.61673	1.63413	0.136269	0	1.90047
784	552	general	dx_87682949_26135515.wav	D:\hc--document\all text\P8_medical\thesis_dataset\use_wav_raw\87682949\26135515.wav	0	0	[1.9500449896, 1.1169450283, 0.4702343643, 2.1032121181, 0.0, 1.8189470768]	1.95004	1.11695	0.470234	2.10321	0	1.81895
785	877	yl	cy_714366851_3159472230.wav	D:\hc--document\all text\P8_medical\thesis_dataset\use_wav_raw\714366851\3159472230.wav	0	5	[1.6819651127, 1.0214091539, 0.6288484335, 1.4194070101, 0.5640212893, 2.1237926483]	1.68197	1.02141	0.628848	1.41941	0.564021	2.12379
786	1418	jd	cy_29247542_21589631.wav	D:\hc--document\all text\P8_medical\thesis_dataset\use_wav_raw\29247542\21589631.wav	0	2	[1.6018172503, 2.7138297558, 2.0592241287, 0.3050682545, 0.1825151592, 1.9441766739]	1.60182	2.71383	2.05922	0.305068	0.182515	1.94418
787	1352	general	cy_718103548_3247366640.wav	D:\hc--document\all text\P8_medical\thesis_dataset\use_wav_raw\718103548\3247366640.wav	0	0	[1.7418141365, 0.0, 0.4009117186, 1.9318277836, 1.9626414776, 1.4593898058]	1.74181	0	0.400912	1.93183	1.96264	1.45939
788	693	general	cy_692435805_2688675118.wav	D:\hc--document\all text\P8_medical\thesis_dataset\use_wav_raw\692435805\2688675118.wav	0	0	[1.7861889601, 0.8765900135, 1.1270626783, 1.2711261511, 0.9296687841, 1.5170013905]	1.78619	0.87659	1.12706	1.27113	0.929669	1.517
789	1240	general	cy_266093627_496182638.wav	D:\hc--document\all text\P8_medical\thesis_dataset\use_wav_raw\266093627\496182638.wav	0	0	[1.9293605089, 0.8725110888, 1.729596734, 1.2980676889, 1.1751506329, 0.8066983223]	1.92936	0.872511	1.7296	1.29807	1.17515	0.806698
790	1152	rouhe	cy_696875622_2781825314.wav	D:\hc--document\all text\P8_medical\thesis_dataset\use_wav_raw\696875622\2781825314.wav	0	4	[2.0346765518, 0.0, 0.746607542, 1.4441951513, 2.9562370777, 0.8552781343]	2.03468	0	0.746608	1.4442	2.95624	0.855278
791	512	rouhe	cy_677993009_2376737652.wav	D:\hc--document\all text\P8_medical\thesis_dataset\use_wav_raw\677993009\2376737652.wav	0	4	[1.5977461338, 0.2603332698, 0.4220622182, 1.3576753139, 1.2382590771, 1.6874412298]	1.59775	0.260333	0.422062	1.35768	1.23826	1.68744
792	1633	yl	cy_715813049_3192894059.wav	D:\hc--document\all text\P8_medical\thesis_dataset\use_wav_raw\715813049\3192894059.wav	0	5	[1.6930654049, 0.0, 0.0, 2.1849238873, 1.0343927145, 2.1937372684]	1.69307	0	0	2.18492	1.03439	2.19374
793	941	jd	cy_611479_2678200.wav	D:\hc--document\all text\P8_medical\thesis_dataset\use_wav_raw\611479\2678200.wav	0	2	[1.6135318279, 2.5692176819, 2.2742342949, 0.0161711611, 0.4796521068, 1.3641934395]	1.61353	2.56922	2.27423	0.0161712	0.479652	1.36419
794	874	wz	dx_91839099_31055780.wav	D:\hc--document\all text\P8_medical\thesis_dataset\use_wav_raw\91839099\31055780.wav	0	3	[1.8171721697, 0.0, 0.0, 2.9463648796, 0.9767857194, 1.6201229095]	1.81717	0	0	2.94636	0.976786	1.62012
795	228	wz	dx_91801399_30866986.wav	D:\hc--document\all text\P8_medical\thesis_dataset\use_wav_raw\91801399\30866986.wav	0	3	[1.4556308985, 0.0, 0.0, 2.544816494, 0.3074923754, 1.7690147161]	1.45563	0	0	2.54482	0.307492	1.76901
796	1512	fn	dx_91019697_30088581.wav	D:\hc--document\all text\P8_medical\thesis_dataset\use_wav_raw\91019697\30088581.wav	0	1	[1.4559986591, 2.0080654621, 0.9250565767, 1.3643757105, 0.0, 2.3325686455]	1.456	2.00807	0.925057	1.36438	0	2.33257
797	110	fn	dx_89511120_32273113.wav	D:\hc--document\all text\P8_medical\thesis_dataset\use_wav_raw\89511120\32273113.wav	0	1	[1.4818696976, 2.4474947453, 2.3511936665, 0.2775980532, 0.2989094555, 1.0983958244]	1.48187	2.44749	2.35119	0.277598	0.298909	1.0984
798	1383	fn	dx_91289641_30295463.wav	D:\hc--document\all text\P8_medical\thesis_dataset\use_wav_raw\91289641\30295463.wav	0	1	[1.6095212698, 4.3526878357, 3.2307989597, 0.0, 0.0, 1.2619071007]	1.60952	4.35269	3.2308	0	0	1.26191
799	1305	yl	dx_84008845_30528977.wav	D:\hc--document\all text\P8_medical\thesis_dataset\use_wav_raw\84008845\30528977.wav	0	5	[1.3456708193, 2.1880772114, 1.1078380346, 1.0129411221, 0.0, 2.0499503613]	1.34567	2.18808	1.10784	1.01294	0	2.04995
800	812	jd	cy_714177180_3157549689.wav	D:\hc--document\all text\P8_medical\thesis_dataset\use_wav_raw\714177180\3157549689.wav	0	2	[1.4074980021, 1.6927090883, 1.1159162521, 1.1475715637, 0.0, 1.8371371031]	1.4075	1.69271	1.11592	1.14757	0	1.83714
801	86	general	cy_722171314_3339450175.wav	D:\hc--document\all text\P8_medical\thesis_dataset\use_wav_raw\722171314\3339450175.wav	0	0	[1.5768814087, 1.089320302, 1.443040967, 1.2256420851, 0.5259284973, 1.0913439989]	1.57688	1.08932	1.44304	1.22564	0.525928	1.09134
802	1174	wz	dx_90224427_28832700.wav	D:\hc--document\all text\P8_medical\thesis_dataset\use_wav_raw\90224427\28832700.wav	0	3	[1.5763337612, 0.0, 0.0, 2.5847430229, 0.473551929, 1.5988242626]	1.57633	0	0	2.58474	0.473552	1.59882
803	335	jd	cy_447767080_1110675843.wav	D:\hc--document\all text\P8_medical\thesis_dataset\use_wav_raw\447767080\1110675843.wav	0	2	[2.2190394402, 1.9611523151, 2.6844313145, 0.6339838505, 0.9148812294, 0.5280994773]	2.21904	1.96115	2.68443	0.633984	0.914881	0.528099
804	1001	rouhe	cy_719308017_3274440565.wav	D:\hc--document\all text\P8_medical\thesis_dataset\use_wav_raw\719308017\3274440565.wav	0	4	[1.5545725822, 0.0, 0.0, 2.7044863701, 1.3812553883, 1.6239255667]	1.55457	0	0	2.70449	1.38126	1.62393
805	452	general	cy_684199566_2512391174.wav	D:\hc--document\all text\P8_medical\thesis_dataset\use_wav_raw\684199566\2512391174.wav	0	0	[2.0145020485, 0.4091778398, 1.0352026224, 2.0143837929, 0.9967907667, 1.316174984]	2.0145	0.409178	1.0352	2.01438	0.996791	1.31617
806	232	jd	cy_672196252_2254019272.wav	D:\hc--document\all text\P8_medical\thesis_dataset\use_wav_raw\672196252\2254019272.wav	0	2	[1.7525318861, 1.6100826263, 1.7441447973, 0.9294958115, 0.3675143123, 1.1861097813]	1.75253	1.61008	1.74414	0.929496	0.367514	1.18611
807	596	rouhe	cy_721243714_3319480013.wav	D:\hc--document\all text\P8_medical\thesis_dataset\use_wav_raw\721243714\3319480013.wav	0	4	[2.0415422916, 0.0, 0.6487673521, 1.7138459682, 2.8826975822, 0.7702075839]	2.04154	0	0.648767	1.71385	2.8827	0.770208
808	1043	wz	cy_721508975_3325106632.wav	D:\hc--document\all text\P8_medical\thesis_dataset\use_wav_raw\721508975\3325106632.wav	0	3	[1.9173414707, 0.0, 0.4463368058, 1.6231175661, 2.2868602276, 1.207988739]	1.91734	0	0.446337	1.62312	2.28686	1.20799
809	1473	rouhe	dx_88293943_26742668.wav	D:\hc--document\all text\P8_medical\thesis_dataset\use_wav_raw\88293943\26742668.wav	0	4	[1.4205477238, 2.449600935, 1.2479952574, 0.9609553218, 0.0, 1.9442583323]	1.42055	2.4496	1.248	0.960955	0	1.94426
810	1318	fn	cy_719231806_3272456704.wav	D:\hc--document\all text\P8_medical\thesis_dataset\use_wav_raw\719231806\3272456704.wav	0	1	[1.2006658316, 2.4922382832, 1.3846933842, 0.6010829806, 0.0, 1.9031111002]	1.20067	2.49224	1.38469	0.601083	0	1.90311
811	360	rouhe	dx_76730433_21687464.wav	D:\hc--document\all text\P8_medical\thesis_dataset\use_wav_raw\76730433\21687464.wav	0	4	[2.0997824669, 0.0, 1.3088368177, 1.6936630011, 1.7374930382, 0.473341018]	2.09978	0	1.30884	1.69366	1.73749	0.473341
812	1250	fn	cy_677465451_2365378680.wav	D:\hc--document\all text\P8_medical\thesis_dataset\use_wav_raw\677465451\2365378680.wav	0	1	[1.7823451757, 2.1522557735, 2.0637850761, 0.8047949076, 0.1213061064, 1.367643714]	1.78235	2.15226	2.06379	0.804795	0.121306	1.36764
813	571	yl	cy_721440574_3323335158.wav	D:\hc--document\all text\P8_medical\thesis_dataset\use_wav_raw\721440574\3323335158.wav	0	5	[1.8241741657, 0.4886125028, 1.271239996, 0.8690091968, 1.930783987, 1.1837946177]	1.82417	0.488613	1.27124	0.869009	1.93078	1.18379
814	1008	fn	dx_53643371_14212563.wav	D:\hc--document\all text\P8_medical\thesis_dataset\use_wav_raw\53643371\14212563.wav	0	1	[1.855107069, 1.9723699093, 1.1241284609, 1.4868713617, 0.0, 1.8113547564]	1.85511	1.97237	1.12413	1.48687	0	1.81135
815	569	yl	cy_718079310_3247704804.wav	D:\hc--document\all text\P8_medical\thesis_dataset\use_wav_raw\718079310\3247704804.wav	0	5	[1.7663719654, 0.7114647031, 0.0, 2.2520470619, 0.2862584293, 2.6288979053]	1.76637	0.711465	0	2.25205	0.286258	2.6289
816	1224	fn	dx_89741544_29553544.wav	D:\hc--document\all text\P8_medical\thesis_dataset\use_wav_raw\89741544\29553544.wav	0	1	[1.6704618931, 3.9608206749, 3.0761625767, 0.0, 0.0, 1.0736993551]	1.67046	3.96082	3.07616	0	0	1.0737
817	1336	general	cy_712855896_3127501670.wav	D:\hc--document\all text\P8_medical\thesis_dataset\use_wav_raw\712855896\3127501670.wav	0	0	[2.3575732708, 0.5351811051, 1.3953425884, 1.6088197231, 1.7657616138, 1.250389576]	2.35757	0.535181	1.39534	1.60882	1.76576	1.25039
818	960	wz	cy_721071284_3315802785.wav	D:\hc--document\all text\P8_medical\thesis_dataset\use_wav_raw\721071284\3315802785.wav	0	3	[2.160050869, 0.0, 0.8861291409, 1.8750989437, 2.4379293919, 1.0263012648]	2.16005	0	0.886129	1.8751	2.43793	1.0263
819	1191	jd	cy_714026739_3153122785.wav	D:\hc--document\all text\P8_medical\thesis_dataset\use_wav_raw\714026739\3153122785.wav	0	2	[1.6896834373, 1.6374006271, 2.3844871521, 0.560967803, 0.8395273089, 0.3938269019]	1.68968	1.6374	2.38449	0.560968	0.839527	0.393827
820	157	fn	cy_557880841_1575800519.wav	D:\hc--document\all text\P8_medical\thesis_dataset\use_wav_raw\557880841\1575800519.wav	0	1	[1.8859988451, 2.1989974976, 2.8496017456, 0.368588537, 0.6248192191, 0.3521563113]	1.886	2.199	2.8496	0.368589	0.624819	0.352156
821	932	rouhe	cy_607924780_1836877256.wav	D:\hc--document\all text\P8_medical\thesis_dataset\use_wav_raw\607924780\1836877256.wav	0	4	[1.5558962822, 3.4213261604, 2.8389525414, 0.0, 0.2895442843, 1.4849582911]	1.5559	3.42133	2.83895	0	0.289544	1.48496
822	1278	fn	cy_580880318_1696094528.wav	D:\hc--document\all text\P8_medical\thesis_dataset\use_wav_raw\580880318\1696094528.wav	0	1	[1.7605737448, 0.0579749309, 0.9992383122, 1.393424511, 1.5875426531, 0.9307955503]	1.76057	0.0579749	0.999238	1.39342	1.58754	0.930796
823	696	rouhe	cy_691424808_2666859396.wav	D:\hc--document\all text\P8_medical\thesis_dataset\use_wav_raw\691424808\2666859396.wav	0	4	[2.1603028774, 0.0, 0.9792389274, 1.9261010885, 2.2248222828, 1.1481593847]	2.1603	0	0.979239	1.9261	2.22482	1.14816
824	1322	wz	cy_682375840_2471892320.wav	D:\hc--document\all text\P8_medical\thesis_dataset\use_wav_raw\682375840\2471892320.wav	0	3	[2.0527102947, 0.1726658046, 1.144656539, 1.9435153008, 1.3315728903, 0.7554444671]	2.05271	0.172666	1.14466	1.94352	1.33157	0.755444
825	149	wz	dx_90836942_29738492.wav	D:\hc--document\all text\P8_medical\thesis_dataset\use_wav_raw\90836942\29738492.wav	0	3	[1.8534142971, 0.8586120605, 1.3745918274, 1.4072191715, 0.8152079582, 1.0864037275]	1.85341	0.858612	1.37459	1.40722	0.815208	1.0864
826	945	general	cy_717817547_3240407669.wav	D:\hc--document\all text\P8_medical\thesis_dataset\use_wav_raw\717817547\3240407669.wav	0	0	[1.177431941, 0.4738379121, 0.5765797496, 1.2862000465, 1.178377986, 1.9853606224]	1.17743	0.473838	0.57658	1.2862	1.17838	1.98536
827	913	general	cy_683047189_2486796174.wav	D:\hc--document\all text\P8_medical\thesis_dataset\use_wav_raw\683047189\2486796174.wav	0	0	[1.9058773518, 0.3788720965, 0.3672477901, 2.0666668415, 0.982540071, 1.9417752028]	1.90588	0.378872	0.367248	2.06667	0.98254	1.94178
828	544	general	dx_90630549_29571594.wav	D:\hc--document\all text\P8_medical\thesis_dataset\use_wav_raw\90630549\29571594.wav	0	0	[1.7939603329, 1.1860990524, 1.8850824833, 0.8358769417, 0.9138324857, 0.5628958941]	1.79396	1.1861	1.88508	0.835877	0.913832	0.562896
829	651	rouhe	dx_84004625_30504892.wav	D:\hc--document\all text\P8_medical\thesis_dataset\use_wav_raw\84004625\30504892.wav	0	4	[2.3371403217, 0.0, 1.4680891037, 1.618981123, 2.0572330952, 0.3331426084]	2.33714	0	1.46809	1.61898	2.05723	0.333143
830	394	wz	cy_724439549_3394366773.wav	D:\hc--document\all text\P8_medical\thesis_dataset\use_wav_raw\724439549\3394366773.wav	0	3	[1.8033980131, 1.2886013985, 1.6837865114, 1.0348632336, 0.753148675, 0.9732034206]	1.8034	1.2886	1.68379	1.03486	0.753149	0.973203
831	1087	fn	cy_656561388_2096338232.wav	D:\hc--document\all text\P8_medical\thesis_dataset\use_wav_raw\656561388\2096338232.wav	0	1	[1.3746169806, 1.5319558382, 0.4793928266, 1.3695110083, 0.0, 2.4402046204]	1.37462	1.53196	0.479393	1.36951	0	2.4402
832	1075	rouhe	cy_685674193_2543179248.wav	D:\hc--document\all text\P8_medical\thesis_dataset\use_wav_raw\685674193\2543179248.wav	0	4	[1.1892291307, 0.0, 0.0, 1.7380337715, 1.5311393738, 1.8299058676]	1.18923	0	0	1.73803	1.53114	1.82991
833	817	wz	cy_677267248_2361035436.wav	D:\hc--document\all text\P8_medical\thesis_dataset\use_wav_raw\677267248\2361035436.wav	0	3	[1.2875218391, 0.9810086489, 0.0, 1.8342882395, 0.0925678983, 2.5854678154]	1.28752	0.981009	0	1.83429	0.0925679	2.58547
834	246	jd	cy_722986327_3358525501.wav	D:\hc--document\all text\P8_medical\thesis_dataset\use_wav_raw\722986327\3358525501.wav	0	2	[2.2506864071, 0.0, 1.5486522913, 1.5664160252, 3.3574309349, 0.2774420977]	2.25069	0	1.54865	1.56642	3.35743	0.277442
835	545	rouhe	cy_677500446_2366113840.wav	D:\hc--document\all text\P8_medical\thesis_dataset\use_wav_raw\677500446\2366113840.wav	0	4	[1.8777745962, 0.0, 0.381013751, 2.1226799488, 2.7529435158, 0.8750578761]	1.87777	0	0.381014	2.12268	2.75294	0.875058
836	657	general	dx_70450772_24065717.wav	D:\hc--document\all text\P8_medical\thesis_dataset\use_wav_raw\70450772\24065717.wav	0	0	[1.7682206631, 0.6602582335, 0.5601722598, 1.9848341942, 0.4505779147, 1.6929190159]	1.76822	0.660258	0.560172	1.98483	0.450578	1.69292
837	1744	wz	cy_671121391_2231689804.wav	D:\hc--document\all text\P8_medical\thesis_dataset\use_wav_raw\671121391\2231689804.wav	0	3	[1.7548060417, 0.0, 0.0, 2.3513300419, 1.1180123091, 2.2018840313]	1.75481	0	0	2.35133	1.11801	2.20188
838	1310	yl	cy_718978094_3267341172.wav	D:\hc--document\all text\P8_medical\thesis_dataset\use_wav_raw\718978094\3267341172.wav	0	5	[1.7450194359, 0.1044934988, 0.3851672411, 1.5737484694, 1.470932126, 1.8045357466]	1.74502	0.104493	0.385167	1.57375	1.47093	1.80454
839	1420	fn	dx_91846386_31092971.wav	D:\hc--document\all text\P8_medical\thesis_dataset\use_wav_raw\91846386\31092971.wav	0	1	[1.2675132751, 2.5578382015, 1.146443367, 1.0413609743, 0.0, 2.294727087]	1.26751	2.55784	1.14644	1.04136	0	2.29473
840	1105	rouhe	cy_710882132_3090427765.wav	D:\hc--document\all text\P8_medical\thesis_dataset\use_wav_raw\710882132\3090427765.wav	0	4	[2.1758780479, 0.0, 1.3413228989, 1.2954086065, 3.3501241207, 0.4609288573]	2.17588	0	1.34132	1.29541	3.35012	0.460929
841	542	fn	cy_6419300_7239379.wav	D:\hc--document\all text\P8_medical\thesis_dataset\use_wav_raw\6419300\7239379.wav	0	1	[1.7655664682, 3.4799189568, 2.2727403641, 0.3377222419, 0.0, 1.8575911522]	1.76557	3.47992	2.27274	0.337722	0	1.85759
842	1582	rouhe	cy_677676371_2370003760.wav	D:\hc--document\all text\P8_medical\thesis_dataset\use_wav_raw\677676371\2370003760.wav	0	4	[1.9612919092, 0.0, 1.0834182501, 1.5967154503, 2.0165317059, 0.9822556376]	1.96129	0	1.08342	1.59672	2.01653	0.982256
843	676	rouhe	cy_722966414_3359264837.wav	D:\hc--document\all text\P8_medical\thesis_dataset\use_wav_raw\722966414\3359264837.wav	0	4	[1.9945437908, 0.0, 0.4496435523, 1.9579823017, 3.0363488197, 1.2528731823]	1.99454	0	0.449644	1.95798	3.03635	1.25287
844	766	rouhe	cy_691493593_2668626516.wav	D:\hc--document\all text\P8_medical\thesis_dataset\use_wav_raw\691493593\2668626516.wav	0	4	[1.9813063145, 0.0, 0.5785874724, 1.8625133038, 2.3176140785, 1.2265770435]	1.98131	0	0.578587	1.86251	2.31761	1.22658
845	1591	yl	dx_86880584_25356053.wav	D:\hc--document\all text\P8_medical\thesis_dataset\use_wav_raw\86880584\25356053.wav	0	5	[1.2967932224, 1.6427052021, 0.4218470454, 1.6138082743, 0.0, 2.3162357807]	1.29679	1.64271	0.421847	1.61381	0	2.31624
846	611	wz	cy_724084414_3384319366.wav	D:\hc--document\all text\P8_medical\thesis_dataset\use_wav_raw\724084414\3384319366.wav	0	3	[2.1455006599, 0.0, 0.0, 3.1911668777, 0.9416013956, 2.2370657921]	2.1455	0	0	3.19117	0.941601	2.23707
847	463	general	cy_63016432_39909871.wav	D:\hc--document\all text\P8_medical\thesis_dataset\use_wav_raw\63016432\39909871.wav	0	0	[2.3448753357, 2.1310420036, 2.8346550465, 0.5813429952, 0.7695004344, 0.2373067886]	2.34488	2.13104	2.83466	0.581343	0.7695	0.237307
848	885	wz	cy_684461893_2517853128.wav	D:\hc--document\all text\P8_medical\thesis_dataset\use_wav_raw\684461893\2517853128.wav	0	3	[1.9020910263, 0.1316604018, 0.5511902571, 1.8029226065, 1.264238596, 1.5766690969]	1.90209	0.13166	0.55119	1.80292	1.26424	1.57667
849	409	rouhe	cy_722366023_3344899243.wav	D:\hc--document\all text\P8_medical\thesis_dataset\use_wav_raw\722366023\3344899243.wav	0	4	[1.674569726, 0.0, 0.1692007333, 1.9222636223, 1.413849473, 1.8504168987]	1.67457	0	0.169201	1.92226	1.41385	1.85042
850	890	rouhe	cy_723965704_3382240000.wav	D:\hc--document\all text\P8_medical\thesis_dataset\use_wav_raw\723965704\3382240000.wav	0	4	[1.794264555, 0.0, 0.0, 1.9873690605, 2.7974469662, 1.2766019106]	1.79426	0	0	1.98737	2.79745	1.2766
851	1770	yl	cy_671148109_2232267354.wav	D:\hc--document\all text\P8_medical\thesis_dataset\use_wav_raw\671148109\2232267354.wav	0	5	[1.1789300442, 1.9484684467, 0.2257952094, 1.1270020008, 0.0, 2.8225214481]	1.17893	1.94847	0.225795	1.127	0	2.82252
852	588	jd	cy_715599538_3188268928.wav	D:\hc--document\all text\P8_medical\thesis_dataset\use_wav_raw\715599538\3188268928.wav	0	2	[1.6137005091, 1.3341053724, 1.9471712112, 0.8585127592, 0.7955463529, 0.9262307286]	1.6137	1.33411	1.94717	0.858513	0.795546	0.926231
853	1350	yl	cy_692710217_2694562980.wav	D:\hc--document\all text\P8_medical\thesis_dataset\use_wav_raw\692710217\2694562980.wav	0	5	[1.8826082945, 0.0, 0.5113984346, 1.5460802317, 2.0091257095, 1.8636415005]	1.88261	0	0.511398	1.54608	2.00913	1.86364
854	1400	fn	cy_717683465_3236998199.wav	D:\hc--document\all text\P8_medical\thesis_dataset\use_wav_raw\717683465\3236998199.wav	0	1	[1.1779903173, 1.8100095987, 0.3785786927, 1.3994077444, 0.0, 2.6459543705]	1.17799	1.81001	0.378579	1.39941	0	2.64595
855	412	general	cy_721560301_3325468271.wav	D:\hc--document\all text\P8_medical\thesis_dataset\use_wav_raw\721560301\3325468271.wav	0	0	[2.3043441772, 0.5724183321, 1.1064273119, 1.8825793266, 1.5221269131, 1.6172953844]	2.30434	0.572418	1.10643	1.88258	1.52213	1.6173
856	522	wz	dx_78069768_22210948.wav	D:\hc--document\all text\P8_medical\thesis_dataset\use_wav_raw\78069768\22210948.wav	0	3	[2.0699055195, 0.9290397167, 0.6312177181, 1.8371794224, 0.7633520961, 1.7388597727]	2.06991	0.92904	0.631218	1.83718	0.763352	1.73886
857	1388	rouhe	dx_85798246_24619918.wav	D:\hc--document\all text\P8_medical\thesis_dataset\use_wav_raw\85798246\24619918.wav	0	4	[1.8874179125, 0.0, 1.0366305113, 1.7311879396, 1.7119138241, 0.5463430882]	1.88742	0	1.03663	1.73119	1.71191	0.546343
858	985	fn	cy_697586250_2797394066.wav	D:\hc--document\all text\P8_medical\thesis_dataset\use_wav_raw\697586250\2797394066.wav	0	1	[1.4072721004, 2.3671193123, 2.2446799278, 0.0101114912, 0.3966000676, 1.3178532124]	1.40727	2.36712	2.24468	0.0101115	0.3966	1.31785
859	647	general	cy_691938094_2677614692.wav	D:\hc--document\all text\P8_medical\thesis_dataset\use_wav_raw\691938094\2677614692.wav	0	0	[1.9238080978, 0.0, 1.0803089142, 1.5332734585, 1.8919702768, 1.1201504469]	1.92381	0	1.08031	1.53327	1.89197	1.12015
860	1019	jd	cy_705889074_2986368030.wav	D:\hc--document\all text\P8_medical\thesis_dataset\use_wav_raw\705889074\2986368030.wav	0	2	[1.2656989098, 2.8171145916, 1.9562366009, 0.222812131, 0.0, 1.4957610369]	1.2657	2.81711	1.95624	0.222812	0	1.49576
861	1289	yl	cy_655998896_2095334825.wav	D:\hc--document\all text\P8_medical\thesis_dataset\use_wav_raw\655998896\2095334825.wav	0	5	[1.5043736696, 1.2796626091, 0.5388616323, 1.224537015, 0.4958203733, 2.4395778179]	1.50437	1.27966	0.538862	1.22454	0.49582	2.43958
862	1597	general	cy_672875983_2268321228.wav	D:\hc--document\all text\P8_medical\thesis_dataset\use_wav_raw\672875983\2268321228.wav	0	0	[1.6240459681, 1.3745622635, 0.8986114264, 1.6124542952, 0.0, 1.8345973492]	1.62405	1.37456	0.898611	1.61245	0	1.8346
863	988	general	dx_92494019_31958030.wav	D:\hc--document\all text\P8_medical\thesis_dataset\use_wav_raw\92494019\31958030.wav	0	0	[1.3797343969, 1.3042700291, 1.100073576, 0.8694828749, 0.5536574721, 1.8427581787]	1.37973	1.30427	1.10007	0.869483	0.553657	1.84276
864	1341	general	dx_91310563_30399581.wav	D:\hc--document\all text\P8_medical\thesis_dataset\use_wav_raw\91310563\30399581.wav	0	0	[1.9253219366, 0.2998464108, 0.509152472, 1.741312027, 1.0722079277, 1.5237727165]	1.92532	0.299846	0.509152	1.74131	1.07221	1.52377
865	1193	jd	cy_719530962_3279323028.wav	D:\hc--document\all text\P8_medical\thesis_dataset\use_wav_raw\719530962\3279323028.wav	0	2	[1.7351269722, 0.2821883559, 1.1671447754, 0.8934557438, 1.7044423819, 0.873339653]	1.73513	0.282188	1.16714	0.893456	1.70444	0.87334
866	1425	fn	cy_713759775_3148956116.wav	D:\hc--document\all text\P8_medical\thesis_dataset\use_wav_raw\713759775\3148956116.wav	0	1	[1.5149978399, 2.6569378376, 1.6050515175, 0.1916207373, 0.0, 2.0392277241]	1.515	2.65694	1.60505	0.191621	0	2.03923
867	1200	fn	cy_637289760_1994368862.wav	D:\hc--document\all text\P8_medical\thesis_dataset\use_wav_raw\637289760\1994368862.wav	0	1	[1.5935493708, 3.7835896015, 2.8020687103, 0.0, 0.0, 1.3211240768]	1.59355	3.78359	2.80207	0	0	1.32112
868	1155	rouhe	cy_691354151_2665381672.wav	D:\hc--document\all text\P8_medical\thesis_dataset\use_wav_raw\691354151\2665381672.wav	0	4	[1.8950158358, 0.0, 0.8397192955, 1.5205028057, 2.3941009045, 1.1573177576]	1.89502	0	0.839719	1.5205	2.3941	1.15732
869	818	yl	cy_688050527_2595115260.wav	D:\hc--document\all text\P8_medical\thesis_dataset\use_wav_raw\688050527\2595115260.wav	0	5	[1.2683508396, 1.6396968365, 0.3968763649, 1.1968305111, 0.0, 2.7031888962]	1.26835	1.6397	0.396876	1.19683	0	2.70319
870	1707	jd	cy_601338600_1803206129.wav	D:\hc--document\all text\P8_medical\thesis_dataset\use_wav_raw\601338600\1803206129.wav	0	2	[1.9590089321, 0.9212343693, 1.7203326225, 0.846473515, 1.4824830294, 0.9990133047]	1.95901	0.921234	1.72033	0.846474	1.48248	0.999013
871	840	general	cy_694664407_2735587016.wav	D:\hc--document\all text\P8_medical\thesis_dataset\use_wav_raw\694664407\2735587016.wav	0	0	[1.3691688776, 1.3551454544, 1.8597826958, 0.6028602719, 0.9298574328, 1.0316997766]	1.36917	1.35515	1.85978	0.60286	0.929857	1.0317
872	1732	jd	cy_669332893_2195129488.wav	D:\hc--document\all text\P8_medical\thesis_dataset\use_wav_raw\669332893\2195129488.wav	0	2	[1.4088333845, 2.9099078178, 2.4023768902, 0.0, 0.0, 1.3265024424]	1.40883	2.90991	2.40238	0	0	1.3265
873	912	jd	cy_645930940_2038735982.wav	D:\hc--document\all text\P8_medical\thesis_dataset\use_wav_raw\645930940\2038735982.wav	0	2	[1.9892241955, 1.0996756554, 1.456964612, 1.486087203, 0.7878690362, 1.2612584829]	1.98922	1.09968	1.45696	1.48609	0.787869	1.26126
874	1696	general	cy_691217368_2662624804.wav	D:\hc--document\all text\P8_medical\thesis_dataset\use_wav_raw\691217368\2662624804.wav	0	0	[1.5835504532, 0.6229428053, 0.3500247896, 1.4368343353, 1.0034245253, 2.0084276199]	1.58355	0.622943	0.350025	1.43683	1.00342	2.00843
875	902	rouhe	cy_696960882_2783739582.wav	D:\hc--document\all text\P8_medical\thesis_dataset\use_wav_raw\696960882\2783739582.wav	0	4	[2.0267899036, 0.0, 1.2680011988, 1.5859260559, 2.4136080742, 0.7569484711]	2.02679	0	1.268	1.58593	2.41361	0.756948
876	181	general	cy_679158590_2401981330.wav	D:\hc--document\all text\P8_medical\thesis_dataset\use_wav_raw\679158590\2401981330.wav	0	0	[1.7375794649, 0.272611022, 0.4963573217, 1.8742921352, 0.97903198, 1.5303015709]	1.73758	0.272611	0.496357	1.87429	0.979032	1.5303
877	1415	yl	cy_675903576_2332351442.wav	D:\hc--document\all text\P8_medical\thesis_dataset\use_wav_raw\675903576\2332351442.wav	0	5	[1.4113016129, 1.9595745802, 1.0534975529, 0.7464138269, 0.1589990556, 2.2745113373]	1.4113	1.95957	1.0535	0.746414	0.158999	2.27451
878	856	yl	dx_90755745_29906661.wav	D:\hc--document\all text\P8_medical\thesis_dataset\use_wav_raw\90755745\29906661.wav	0	5	[1.8552274704, 1.6388114691, 1.1575028896, 1.4008255005, 0.0659532174, 1.6369402409]	1.85523	1.63881	1.1575	1.40083	0.0659532	1.63694
879	1022	yl	cy_608543091_1839694880.wav	D:\hc--document\all text\P8_medical\thesis_dataset\use_wav_raw\608543091\1839694880.wav	0	5	[1.8793091774, 0.5531538725, 0.609985292, 1.8434488773, 0.8667680621, 1.7936202288]	1.87931	0.553154	0.609985	1.84345	0.866768	1.79362
880	1091	general	cy_560038955_1586180450.wav	D:\hc--document\all text\P8_medical\thesis_dataset\use_wav_raw\560038955\1586180450.wav	0	0	[1.8377795219, 1.0423810482, 1.7713997364, 0.8295853734, 0.9386203289, 0.7526947856]	1.83778	1.04238	1.7714	0.829585	0.93862	0.752695
881	1293	general	cy_715246471_3179758832.wav	D:\hc--document\all text\P8_medical\thesis_dataset\use_wav_raw\715246471\3179758832.wav	0	0	[1.6768637896, 0.5772450566, 0.6749181747, 1.7971594334, 0.769679904, 1.4366645813]	1.67686	0.577245	0.674918	1.79716	0.76968	1.43666
882	77	general	cy_716281091_3203051424.wav	D:\hc--document\all text\P8_medical\thesis_dataset\use_wav_raw\716281091\3203051424.wav	0	0	[1.8850317001, 0.0, 1.3656150103, 1.04953444, 2.552521944, 1.2870815992]	1.88503	0	1.36562	1.04953	2.55252	1.28708
883	1766	general	cy_723706440_3376096979.wav	D:\hc--document\all text\P8_medical\thesis_dataset\use_wav_raw\723706440\3376096979.wav	0	0	[1.3453292847, 1.5619492531, 1.2175152302, 0.8353886008, 0.4927626848, 1.7688753605]	1.34533	1.56195	1.21752	0.835389	0.492763	1.76888
884	979	jd	cy_659577790_2113120898.wav	D:\hc--document\all text\P8_medical\thesis_dataset\use_wav_raw\659577790\2113120898.wav	0	2	[1.8580762148, 2.3941662312, 2.8658964634, 0.0350199789, 0.7576446533, 0.5658358932]	1.85808	2.39417	2.8659	0.03502	0.757645	0.565836
885	1103	general	dx_15765676_7824283.wav	D:\hc--document\all text\P8_medical\thesis_dataset\use_wav_raw\15765676\7824283.wav	0	0	[2.1347739697, 0.9266345501, 0.8041309714, 1.6623630524, 0.9198243618, 1.7540063858]	2.13477	0.926635	0.804131	1.66236	0.919824	1.75401
886	1613	wz	cy_684523883_2519550308.wav	D:\hc--document\all text\P8_medical\thesis_dataset\use_wav_raw\684523883\2519550308.wav	0	3	[1.6864364147, 0.0503160395, 0.0, 2.5987131596, 0.6646383405, 2.1294009686]	1.68644	0.050316	0	2.59871	0.664638	2.1294
887	1023	yl	cy_716014074_3196959693.wav	D:\hc--document\all text\P8_medical\thesis_dataset\use_wav_raw\716014074\3196959693.wav	0	5	[1.6704983711, 0.0603570677, 0.2217116654, 1.8071346283, 1.1620410681, 1.8922030926]	1.6705	0.0603571	0.221712	1.80713	1.16204	1.8922
888	1557	rouhe	cy_692803593_2696604680.wav	D:\hc--document\all text\P8_medical\thesis_dataset\use_wav_raw\692803593\2696604680.wav	0	4	[1.9373335838, 0.0, 1.3666653633, 1.5685161352, 1.8608523607, 0.508174777]	1.93733	0	1.36667	1.56852	1.86085	0.508175
889	1185	jd	dx_84966633_24288026.wav	D:\hc--document\all text\P8_medical\thesis_dataset\use_wav_raw\84966633\24288026.wav	0	2	[1.3685935736, 2.9448285103, 1.4750454426, 0.7388930321, 0.0, 1.9659684896]	1.36859	2.94483	1.47505	0.738893	0	1.96597
890	356	rouhe	cy_718439415_3255414676.wav	D:\hc--document\all text\P8_medical\thesis_dataset\use_wav_raw\718439415\3255414676.wav	0	4	[1.5178639889, 1.1373471022, 0.9159293771, 0.4673666954, 1.437830925, 2.3096652031]	1.51786	1.13735	0.915929	0.467367	1.43783	2.30967
891	1154	general	dx_89739139_29540090.wav	D:\hc--document\all text\P8_medical\thesis_dataset\use_wav_raw\89739139\29540090.wav	0	0	[1.8393243551, 0.6683341265, 0.853720963, 1.9117848873, 0.3734248877, 1.2357422113]	1.83932	0.668334	0.853721	1.91178	0.373425	1.23574
892	99	general	cy_681790729_2459553700.wav	D:\hc--document\all text\P8_medical\thesis_dataset\use_wav_raw\681790729\2459553700.wav	0	0	[1.8981636763, 1.1015506983, 0.9553566575, 1.7175213099, 0.4289428294, 1.6726797819]	1.89816	1.10155	0.955357	1.71752	0.428943	1.67268
893	166	fn	cy_684635713_2521729094.wav	D:\hc--document\all text\P8_medical\thesis_dataset\use_wav_raw\684635713\2521729094.wav	0	1	[1.2219119072, 1.8351851702, 1.1609429121, 0.7745211124, 0.0267287847, 1.8894045353]	1.22191	1.83519	1.16094	0.774521	0.0267288	1.8894
894	864	yl	cy_718184445_3248880750.wav	D:\hc--document\all text\P8_medical\thesis_dataset\use_wav_raw\718184445\3248880750.wav	0	5	[1.371699214, 1.963983655, 0.4404906332, 1.0895382166, 0.0, 2.7868900299]	1.3717	1.96398	0.440491	1.08954	0	2.78689
895	87	wz	cy_635434981_1984377083.wav	D:\hc--document\all text\P8_medical\thesis_dataset\use_wav_raw\635434981\1984377083.wav	0	3	[1.8428225517, 0.4136678278, 0.5261781812, 1.7751091719, 1.0228196383, 1.6328359842]	1.84282	0.413668	0.526178	1.77511	1.02282	1.63284
896	881	general	dx_57180072_15345093.wav	D:\hc--document\all text\P8_medical\thesis_dataset\use_wav_raw\57180072\15345093.wav	0	0	[1.349712491, 0.8736037016, 0.9109594226, 1.1524201632, 0.7104296088, 1.7125246525]	1.34971	0.873604	0.910959	1.15242	0.71043	1.71252
897	129	jd	cy_675563525_2325098192.wav	D:\hc--document\all text\P8_medical\thesis_dataset\use_wav_raw\675563525\2325098192.wav	0	2	[1.8018420935, 1.4456526041, 1.6451466084, 0.9815103412, 0.6523967385, 1.3741565943]	1.80184	1.44565	1.64515	0.98151	0.652397	1.37416
898	1640	yl	cy_700907350_2871530972.wav	D:\hc--document\all text\P8_medical\thesis_dataset\use_wav_raw\700907350\2871530972.wav	0	5	[1.2366265059, 1.4921638966, 0.0, 1.4817299843, 0.0, 2.9167547226]	1.23663	1.49216	0	1.48173	0	2.91675
899	527	general	cy_446396010_1106531280.wav	D:\hc--document\all text\P8_medical\thesis_dataset\use_wav_raw\446396010\1106531280.wav	0	0	[2.0332045555, 0.663073957, 1.3239190578, 1.2050141096, 1.5036942959, 1.2094701529]	2.0332	0.663074	1.32392	1.20501	1.50369	1.20947
900	1236	wz	cy_685177183_2532739778.wav	D:\hc--document\all text\P8_medical\thesis_dataset\use_wav_raw\685177183\2532739778.wav	0	3	[1.5601365566, 0.0, 0.6538470984, 1.49216187, 1.7974146605, 1.1767984629]	1.56014	0	0.653847	1.49216	1.79741	1.1768
901	1579	yl	cy_672845442_2267590134.wav	D:\hc--document\all text\P8_medical\thesis_dataset\use_wav_raw\672845442\2267590134.wav	0	5	[1.1675915718, 0.8673001528, 0.6602525115, 0.9743282199, 0.7134905457, 2.1014139652]	1.16759	0.8673	0.660253	0.974328	0.713491	2.10141
902	163	yl	cy_669511298_2198321012.wav	D:\hc--document\all text\P8_medical\thesis_dataset\use_wav_raw\669511298\2198321012.wav	0	5	[2.2200295925, 1.3798774481, 2.3009641171, 1.1991519928, 0.8232955933, 0.2889343202]	2.22003	1.37988	2.30096	1.19915	0.823296	0.288934
903	652	fn	dx_92016601_30987565.wav	D:\hc--document\all text\P8_medical\thesis_dataset\use_wav_raw\92016601\30987565.wav	0	1	[1.4076654911, 2.1010973454, 1.1393963099, 0.6813389063, 0.0, 2.0672674179]	1.40767	2.1011	1.1394	0.681339	0	2.06727
904	1303	yl	cy_699288486_2835332244.wav	D:\hc--document\all text\P8_medical\thesis_dataset\use_wav_raw\699288486\2835332244.wav	0	5	[1.2055724859, 1.7951711416, 0.6717709303, 1.2224984169, 0.0, 2.4233281612]	1.20557	1.79517	0.671771	1.2225	0	2.42333
905	1674	jd	dx_90393856_29397056.wav	D:\hc--document\all text\P8_medical\thesis_dataset\use_wav_raw\90393856\29397056.wav	0	2	[1.5139552355, 2.5443222523, 1.9220035076, 0.4436262548, 0.0054134182, 1.6351271868]	1.51396	2.54432	1.922	0.443626	0.00541342	1.63513
906	1040	jd	cy_193270153_299686685.wav	D:\hc--document\all text\P8_medical\thesis_dataset\use_wav_raw\193270153\299686685.wav	0	2	[2.1228117943, 3.1545898914, 3.118121624, 0.3266482651, 0.0, 0.8749935031]	2.12281	3.15459	3.11812	0.326648	0	0.874994
907	1690	jd	cy_598515287_1788523328.wav	D:\hc--document\all text\P8_medical\thesis_dataset\use_wav_raw\598515287\1788523328.wav	0	2	[1.3152146339, 2.233453989, 2.1792850494, 0.0219317526, 0.4448552132, 1.0599455833]	1.31521	2.23345	2.17929	0.0219318	0.444855	1.05995
908	1285	yl	cy_553478597_1554599531.wav	D:\hc--document\all text\P8_medical\thesis_dataset\use_wav_raw\553478597\1554599531.wav	0	5	[1.3707348108, 0.591778338, 0.1649750918, 1.6287251711, 0.6923573017, 2.2502565384]	1.37073	0.591778	0.164975	1.62873	0.692357	2.25026
909	1680	general	cy_717951723_3243164631.wav	D:\hc--document\all text\P8_medical\thesis_dataset\use_wav_raw\717951723\3243164631.wav	0	0	[1.774105072, 0.0, 0.4863042533, 1.3564019203, 1.8286699057, 1.5297966003]	1.77411	0	0.486304	1.3564	1.82867	1.5298
910	134	fn	cy_669536339_2199026672.wav	D:\hc--document\all text\P8_medical\thesis_dataset\use_wav_raw\669536339\2199026672.wav	0	1	[1.7863402367, 3.3382377625, 2.7420523167, 0.0, 0.0, 1.4390927553]	1.78634	3.33824	2.74205	0	0	1.43909
911	613	yl	cy_652913663_2076281012.wav	D:\hc--document\all text\P8_medical\thesis_dataset\use_wav_raw\652913663\2076281012.wav	0	5	[1.192979455, 1.7347326279, 1.6715686321, 0.6750270724, 0.211711362, 1.4990464449]	1.19298	1.73473	1.67157	0.675027	0.211711	1.49905
912	1628	wz	dx_90844803_29775458.wav	D:\hc--document\all text\P8_medical\thesis_dataset\use_wav_raw\90844803\29775458.wav	0	3	[1.6113872528, 0.1363013834, 0.4683249593, 1.978659749, 0.7901654243, 1.2123731375]	1.61139	0.136301	0.468325	1.97866	0.790165	1.21237
913	315	yl	cy_715669668_3189300757.wav	D:\hc--document\all text\P8_medical\thesis_dataset\use_wav_raw\715669668\3189300757.wav	0	5	[1.1445797682, 1.6186835766, 0.0, 1.412496686, 0.0, 2.9106624126]	1.14458	1.61868	0	1.4125	0	2.91066
914	1585	rouhe	cy_695817824_2760573392.wav	D:\hc--document\all text\P8_medical\thesis_dataset\use_wav_raw\695817824\2760573392.wav	0	4	[1.6330564022, 0.0, 0.0, 2.276979208, 0.99834764, 2.0648226738]	1.63306	0	0	2.27698	0.998348	2.06482
915	1282	jd	cy_606470572_1829494937.wav	D:\hc--document\all text\P8_medical\thesis_dataset\use_wav_raw\606470572\1829494937.wav	0	2	[1.3641306162, 1.8261358738, 1.6472976208, 0.442954123, 0.6546726227, 1.463617444]	1.36413	1.82614	1.6473	0.442954	0.654673	1.46362
916	347	jd	dx_90449302_29047841.wav	D:\hc--document\all text\P8_medical\thesis_dataset\use_wav_raw\90449302\29047841.wav	0	2	[1.7771502733, 0.0, 1.057743907, 1.7930570841, 2.0427100658, 0.4686202109]	1.77715	0	1.05774	1.79306	2.04271	0.46862
917	1190	wz	cy_672638493_2264897182.wav	D:\hc--document\all text\P8_medical\thesis_dataset\use_wav_raw\672638493\2264897182.wav	0	3	[0.9784240723, 2.6457197666, 2.1681454182, 0.0898069814, 0.0, 1.2364391088]	0.978424	2.64572	2.16815	0.089807	0	1.23644
918	1487	yl	cy_442168471_1090242051.wav	D:\hc--document\all text\P8_medical\thesis_dataset\use_wav_raw\442168471\1090242051.wav	0	5	[1.3571891785, 2.7453033924, 2.3256494999, 0.0, 0.0, 1.1880179644]	1.35719	2.7453	2.32565	0	0	1.18802
919	547	general	cy_720317454_3297852454.wav	D:\hc--document\all text\P8_medical\thesis_dataset\use_wav_raw\720317454\3297852454.wav	0	0	[1.3342077732, 0.3820735812, 0.0, 2.2616477013, 0.422062993, 2.5973200798]	1.33421	0.382074	0	2.26165	0.422063	2.59732
920	170	fn	cy_560840625_1591714658.wav	D:\hc--document\all text\P8_medical\thesis_dataset\use_wav_raw\560840625\1591714658.wav	0	1	[2.2034356594, 2.6064527035, 2.2311892509, 0.6789627671, 0.3731175661, 1.6731902361]	2.20344	2.60645	2.23119	0.678963	0.373118	1.67319
921	617	general	cy_710025297_3073873369.wav	D:\hc--document\all text\P8_medical\thesis_dataset\use_wav_raw\710025297\3073873369.wav	0	0	[1.9184253216, 0.4211660624, 1.4860309362, 1.2349282503, 1.6454262733, 0.9240214825]	1.91843	0.421166	1.48603	1.23493	1.64543	0.924021
922	1041	fn	cy_572521159_1651013378.wav	D:\hc--document\all text\P8_medical\thesis_dataset\use_wav_raw\572521159\1651013378.wav	0	1	[1.5392775536, 3.5970680714, 2.6762013435, 0.0, 0.0, 1.5259896517]	1.53928	3.59707	2.6762	0	0	1.52599
923	100	rouhe	cy_706005380_2989255160.wav	D:\hc--document\all text\P8_medical\thesis_dataset\use_wav_raw\706005380\2989255160.wav	0	4	[2.1623854637, 0.0, 1.0836123228, 2.0271642208, 2.1365921497, 0.7035191655]	2.16239	0	1.08361	2.02716	2.13659	0.703519
924	606	yl	cy_714494712_3163516691.wav	D:\hc--document\all text\P8_medical\thesis_dataset\use_wav_raw\714494712\3163516691.wav	0	5	[1.2512437105, 0.9870599508, 0.5047574043, 1.0476443768, 0.7199280858, 2.2483744621]	1.25124	0.98706	0.504757	1.04764	0.719928	2.24837
925	388	jd	cy_700900462_2871337540.wav	D:\hc--document\all text\P8_medical\thesis_dataset\use_wav_raw\700900462\2871337540.wav	0	2	[1.4209096432, 2.8751149178, 2.4551718235, 0.0, 0.1625393331, 1.2650527954]	1.42091	2.87511	2.45517	0	0.162539	1.26505
926	998	wz	dx_91384384_30426799.wav	D:\hc--document\all text\P8_medical\thesis_dataset\use_wav_raw\91384384\30426799.wav	0	3	[1.7028044462, 0.0, 0.1023716405, 2.4977872372, 0.8338000178, 1.5017133951]	1.7028	0	0.102372	2.49779	0.8338	1.50171
927	440	general	cy_669066760_2189248246.wav	D:\hc--document\all text\P8_medical\thesis_dataset\use_wav_raw\669066760\2189248246.wav	0	0	[1.9616292715, 2.1584770679, 1.9243737459, 0.6672666669, 0.3644959331, 1.5007717609]	1.96163	2.15848	1.92437	0.667267	0.364496	1.50077
928	1561	wz	cy_556656288_1570488704.wav	D:\hc--document\all text\P8_medical\thesis_dataset\use_wav_raw\556656288\1570488704.wav	0	3	[1.6466809511, 0.4314984083, 0.2853462696, 2.3706092834, 0.2450732738, 1.6331807375]	1.64668	0.431498	0.285346	2.37061	0.245073	1.63318
929	1774	jd	dx_91311513_30402659.wav	D:\hc--document\all text\P8_medical\thesis_dataset\use_wav_raw\91311513\30402659.wav	0	2	[1.8883730173, 2.3917138577, 2.5466406345, 0.6942641735, 0.1033376008, 0.7877300978]	1.88837	2.39171	2.54664	0.694264	0.103338	0.78773
930	1099	wz	dx_90411229_29490321.wav	D:\hc--document\all text\P8_medical\thesis_dataset\use_wav_raw\90411229\29490321.wav	0	3	[1.6952003241, 0.2334034741, 0.2376346737, 2.3456470966, 0.5450361371, 1.6713997126]	1.6952	0.233403	0.237635	2.34565	0.545036	1.6714
931	253	fn	cy_663203910_2133948161.wav	D:\hc--document\all text\P8_medical\thesis_dataset\use_wav_raw\663203910\2133948161.wav	0	1	[1.943562746, 1.4019755125, 2.3396713734, 0.656914413, 1.0215842724, 0.3520915806]	1.94356	1.40198	2.33967	0.656914	1.02158	0.352092
932	966	general	cy_648543158_2053885370.wav	D:\hc--document\all text\P8_medical\thesis_dataset\use_wav_raw\648543158\2053885370.wav	0	0	[1.7575843334, 0.790425241, 0.3012008071, 2.2333595753, 0.2299686968, 2.0747509003]	1.75758	0.790425	0.301201	2.23336	0.229969	2.07475
933	1092	fn	cy_682715832_2479194700.wav	D:\hc--document\all text\P8_medical\thesis_dataset\use_wav_raw\682715832\2479194700.wav	0	1	[1.8702542782, 1.0024783611, 1.45391047, 0.9208281636, 1.3571599722, 1.2465963364]	1.87025	1.00248	1.45391	0.920828	1.35716	1.2466
934	1711	yl	cy_716159041_3202659493.wav	D:\hc--document\all text\P8_medical\thesis_dataset\use_wav_raw\716159041\3202659493.wav	0	5	[1.914064765, 1.6341246367, 2.5455434322, 0.2384464294, 1.6316831112, 0.8751457334]	1.91406	1.63412	2.54554	0.238446	1.63168	0.875146
935	889	jd	cy_724494048_3395839221.wav	D:\hc--document\all text\P8_medical\thesis_dataset\use_wav_raw\724494048\3395839221.wav	0	2	[1.856771946, 0.3289328516, 1.7446837425, 0.6859712005, 2.3235309124, 0.5009981394]	1.85677	0.328933	1.74468	0.685971	2.32353	0.500998
936	682	yl	cy_717942063_3242590408.wav	D:\hc--document\all text\P8_medical\thesis_dataset\use_wav_raw\717942063\3242590408.wav	0	5	[1.3328940868, 1.3964327574, 0.41892308, 1.0555615425, 0.3419467807, 2.6280124187]	1.33289	1.39643	0.418923	1.05556	0.341947	2.62801
937	1363	wz	dx_88114004_27821088.wav	D:\hc--document\all text\P8_medical\thesis_dataset\use_wav_raw\88114004\27821088.wav	0	3	[2.1982727051, 0.3151015341, 1.0787789822, 1.8616327047, 1.2809932232, 1.0844889879]	2.19827	0.315102	1.07878	1.86163	1.28099	1.08449
938	916	general	dx_90822978_30245816.wav	D:\hc--document\all text\P8_medical\thesis_dataset\use_wav_raw\90822978\30245816.wav	0	0	[1.7022613287, 0.0, 0.8839738369, 2.1319756508, 0.9100698233, 0.9384747744]	1.70226	0	0.883974	2.13198	0.91007	0.938475
939	121	general	cy_668374083_2175125700.wav	D:\hc--document\all text\P8_medical\thesis_dataset\use_wav_raw\668374083\2175125700.wav	0	0	[1.9030179977, 0.4016426504, 0.3597185016, 2.2569403648, 0.6456250548, 1.7349386215]	1.90302	0.401643	0.359719	2.25694	0.645625	1.73494
940	1618	jd	cy_589476250_1742760860.wav	D:\hc--document\all text\P8_medical\thesis_dataset\use_wav_raw\589476250\1742760860.wav	0	2	[1.7422277927, 0.0, 0.8173758984, 1.5728318691, 1.8282958269, 1.2327449322]	1.74223	0	0.817376	1.57283	1.8283	1.23274
941	703	wz	dx_92396670_32108277.wav	D:\hc--document\all text\P8_medical\thesis_dataset\use_wav_raw\92396670\32108277.wav	0	3	[1.3993134499, 0.4182828665, 0.4067617655, 1.8926485777, 0.7423015833, 1.8205385208]	1.39931	0.418283	0.406762	1.89265	0.742302	1.82054
942	961	jd	cy_697051566_2785721440.wav	D:\hc--document\all text\P8_medical\thesis_dataset\use_wav_raw\697051566\2785721440.wav	0	2	[1.9811047316, 0.0, 1.1305150986, 1.7754299641, 2.4602401257, 0.6297307014]	1.9811	0	1.13052	1.77543	2.46024	0.629731
943	819	jd	cy_672911549_2269006946.wav	D:\hc--document\all text\P8_medical\thesis_dataset\use_wav_raw\672911549\2269006946.wav	0	2	[1.7930457592, 1.1113722324, 2.1284759045, 0.879994154, 1.0111243725, 0.3876876831]	1.79305	1.11137	2.12848	0.879994	1.01112	0.387688
944	1251	jd	cy_641193283_2015177948.wav	D:\hc--document\all text\P8_medical\thesis_dataset\use_wav_raw\641193283\2015177948.wav	0	2	[1.4751257896, 1.6762999296, 1.3716535568, 1.0892930031, 0.164172858, 1.6875952482]	1.47513	1.6763	1.37165	1.08929	0.164173	1.6876
945	468	wz	cy_714375975_3160162858.wav	D:\hc--document\all text\P8_medical\thesis_dataset\use_wav_raw\714375975\3160162858.wav	0	3	[1.8107761145, 0.5533306003, 1.2268588543, 1.8730560541, 0.7306699753, 1.0662442446]	1.81078	0.553331	1.22686	1.87306	0.73067	1.06624
946	187	yl	cy_688208989_2598624774.wav	D:\hc--document\all text\P8_medical\thesis_dataset\use_wav_raw\688208989\2598624774.wav	0	5	[1.7388215065, 1.5375103951, 0.8815979958, 1.7405996323, 0.0, 2.0144996643]	1.73882	1.53751	0.881598	1.7406	0	2.0145
947	1611	jd	cy_629694415_1953185162.wav	D:\hc--document\all text\P8_medical\thesis_dataset\use_wav_raw\629694415\1953185162.wav	0	2	[1.6181678772, 2.8810296059, 2.4165666103, 0.0, 0.1432252228, 1.3972190619]	1.61817	2.88103	2.41657	0	0.143225	1.39722
948	364	jd	cy_668100899_2169556442.wav	D:\hc--document\all text\P8_medical\thesis_dataset\use_wav_raw\668100899\2169556442.wav	0	2	[1.8495854139, 1.3132919073, 2.1443932056, 0.7718334198, 1.2760642767, 0.8431812525]	1.84959	1.31329	2.14439	0.771833	1.27606	0.843181
949	1546	jd	dx_89683997_29261545.wav	D:\hc--document\all text\P8_medical\thesis_dataset\use_wav_raw\89683997\29261545.wav	0	2	[1.2219940424, 2.913472414, 1.8376816511, 0.4023856819, 0.0, 1.6436144114]	1.22199	2.91347	1.83768	0.402386	0	1.64361
950	639	rouhe	cy_720244508_3295959659.wav	D:\hc--document\all text\P8_medical\thesis_dataset\use_wav_raw\720244508\3295959659.wav	0	4	[1.7413362265, 0.0, 0.0, 2.0588521957, 2.4481387138, 1.48808074]	1.74134	0	0	2.05885	2.44814	1.48808
951	391	general	cy_445213905_1101363489.wav	D:\hc--document\all text\P8_medical\thesis_dataset\use_wav_raw\445213905\1101363489.wav	0	0	[1.7637981176, 0.8183867931, 1.303781271, 1.1501276493, 1.1678138971, 1.1499189138]	1.7638	0.818387	1.30378	1.15013	1.16781	1.14992
952	261	wz	cy_719961209_3290513939.wav	D:\hc--document\all text\P8_medical\thesis_dataset\use_wav_raw\719961209\3290513939.wav	0	3	[1.5823560953, 0.0, 0.0, 2.3043818474, 1.1530821323, 1.6088219881]	1.58236	0	0	2.30438	1.15308	1.60882
953	803	jd	cy_448785936_1114488005.wav	D:\hc--document\all text\P8_medical\thesis_dataset\use_wav_raw\448785936\1114488005.wav	0	2	[1.8970481157, 1.3704721928, 1.4940156937, 1.0235673189, 0.6552399397, 1.6686396599]	1.89705	1.37047	1.49402	1.02357	0.65524	1.66864
954	599	rouhe	cy_680948931_2441884118.wav	D:\hc--document\all text\P8_medical\thesis_dataset\use_wav_raw\680948931\2441884118.wav	0	4	[1.9933700562, 1.125164628, 1.3846856356, 1.2425550222, 0.9849112034, 1.3309458494]	1.99337	1.12516	1.38469	1.24256	0.984911	1.33095
955	88	fn	cy_724462807_3394431946.wav	D:\hc--document\all text\P8_medical\thesis_dataset\use_wav_raw\724462807\3394431946.wav	0	1	[1.130299449, 2.2597000599, 1.2332071066, 0.6784454584, 0.0, 1.9809525013]	1.1303	2.2597	1.23321	0.678445	0	1.98095
956	1519	rouhe	cy_716771613_3215474659.wav	D:\hc--document\all text\P8_medical\thesis_dataset\use_wav_raw\716771613\3215474659.wav	0	4	[1.5615763664, 0.5959095955, 0.4279550612, 1.8436650038, 0.596522212, 1.9031037092]	1.56158	0.59591	0.427955	1.84367	0.596522	1.9031
957	974	jd	dx_90435665_29619099.wav	D:\hc--document\all text\P8_medical\thesis_dataset\use_wav_raw\90435665\29619099.wav	0	2	[2.801176548, 2.8478991985, 2.8192939758, 1.4508948326, 0.4842588902, 1.4504249096]	2.80118	2.8479	2.81929	1.45089	0.484259	1.45042
958	1239	general	cy_674019182_2292544488.wav	D:\hc--document\all text\P8_medical\thesis_dataset\use_wav_raw\674019182\2292544488.wav	0	0	[1.3037463427, 1.5721986294, 1.6336188316, 0.5541182756, 0.5864778757, 1.2475049496]	1.30375	1.5722	1.63362	0.554118	0.586478	1.2475
959	117	jd	cy_246322882_438750675.wav	D:\hc--document\all text\P8_medical\thesis_dataset\use_wav_raw\246322882\438750675.wav	0	2	[1.6865460873, 1.707339406, 2.278085947, 0.8771429658, 0.3078551292, 0.7916311622]	1.68655	1.70734	2.27809	0.877143	0.307855	0.791631
960	1100	general	cy_658526958_2107618442.wav	D:\hc--document\all text\P8_medical\thesis_dataset\use_wav_raw\658526958\2107618442.wav	0	0	[1.3290715218, 1.3361165524, 0.7212803364, 1.4412229061, 0.0, 1.8859690428]	1.32907	1.33612	0.72128	1.44122	0	1.88597
961	1232	general	cy_558658551_1580499506.wav	D:\hc--document\all text\P8_medical\thesis_dataset\use_wav_raw\558658551\1580499506.wav	0	0	[1.9467265606, 0.1214975864, 0.8943277597, 1.6687180996, 1.5385169983, 1.2124626637]	1.94673	0.121498	0.894328	1.66872	1.53852	1.21246
962	467	rouhe	cy_712262776_3116183897.wav	D:\hc--document\all text\P8_medical\thesis_dataset\use_wav_raw\712262776\3116183897.wav	0	4	[1.7878751755, 0.0, 1.6492798328, 1.1675779819, 2.4191830158, 0.4893566966]	1.78788	0	1.64928	1.16758	2.41918	0.489357
963	1409	rouhe	cy_720637918_3305010066.wav	D:\hc--document\all text\P8_medical\thesis_dataset\use_wav_raw\720637918\3305010066.wav	0	4	[1.8856647015, 0.0, 0.3677148521, 2.0038318634, 2.4510390759, 1.3273040056]	1.88566	0	0.367715	2.00383	2.45104	1.3273
964	105	jd	dx_87480948_25572209.wav	D:\hc--document\all text\P8_medical\thesis_dataset\use_wav_raw\87480948\25572209.wav	0	2	[1.7426174879, 1.7622939348, 1.3936725855, 1.0121660233, 0.4051780403, 1.7184021473]	1.74262	1.76229	1.39367	1.01217	0.405178	1.7184
965	1417	general	cy_673436912_2280166830.wav	D:\hc--document\all text\P8_medical\thesis_dataset\use_wav_raw\673436912\2280166830.wav	0	0	[1.8650650978, 0.7375376225, 1.4323711395, 1.1686486006, 1.4365135431, 1.1461950541]	1.86507	0.737538	1.43237	1.16865	1.43651	1.1462
966	1354	wz	dx_91318189_30438183.wav	D:\hc--document\all text\P8_medical\thesis_dataset\use_wav_raw\91318189\30438183.wav	0	3	[1.7380088568, 0.0, 0.3547622561, 2.3052432537, 0.9283130765, 1.2772567272]	1.73801	0	0.354762	2.30524	0.928313	1.27726
967	1046	rouhe	cy_672426165_2259864262.wav	D:\hc--document\all text\P8_medical\thesis_dataset\use_wav_raw\672426165\2259864262.wav	0	4	[1.8290487528, 0.6780202389, 1.8643046618, 0.7508225441, 1.6943229437, 0.3420356512]	1.82905	0.67802	1.8643	0.750823	1.69432	0.342036
968	1132	general	cy_559127139_1581859070.wav	D:\hc--document\all text\P8_medical\thesis_dataset\use_wav_raw\559127139\1581859070.wav	0	0	[1.9553387165, 0.4105506241, 1.8823313713, 1.2218863964, 1.9205815792, 0.5032644272]	1.95534	0.410551	1.88233	1.22189	1.92058	0.503264
969	128	fn	dx_82197151_23380685.wav	D:\hc--document\all text\P8_medical\thesis_dataset\use_wav_raw\82197151\23380685.wav	0	1	[1.5959743261, 2.4319589138, 1.2603379488, 1.2336248159, 0.0, 1.8641518354]	1.59597	2.43196	1.26034	1.23362	0	1.86415
970	422	rouhe	cy_719042934_3267630655.wav	D:\hc--document\all text\P8_medical\thesis_dataset\use_wav_raw\719042934\3267630655.wav	0	4	[1.1927051544, 0.9619064331, 0.9586489797, 0.82981354, 1.122813344, 1.7858479023]	1.19271	0.961906	0.958649	0.829814	1.12281	1.78585
971	351	general	cy_696977954_2784237288.wav	D:\hc--document\all text\P8_medical\thesis_dataset\use_wav_raw\696977954\2784237288.wav	0	0	[1.4630017281, 1.7368637323, 0.3211327791, 1.7393959761, 0.0, 2.6647186279]	1.463	1.73686	0.321133	1.7394	0	2.66472
972	106	rouhe	cy_686369940_2558452698.wav	D:\hc--document\all text\P8_medical\thesis_dataset\use_wav_raw\686369940\2558452698.wav	0	4	[1.8940745592, 1.3645578623, 2.2515568733, 0.9653154016, 0.9908890724, 0.4755129218]	1.89407	1.36456	2.25156	0.965315	0.990889	0.475513
973	1085	wz	dx_91780118_30726420.wav	D:\hc--document\all text\P8_medical\thesis_dataset\use_wav_raw\91780118\30726420.wav	0	3	[1.9257541895, 1.1974089146, 1.023712039, 1.3744745255, 0.6370081306, 1.7293792963]	1.92575	1.19741	1.02371	1.37447	0.637008	1.72938
974	392	wz	cy_686586466_2563026262.wav	D:\hc--document\all text\P8_medical\thesis_dataset\use_wav_raw\686586466\2563026262.wav	0	3	[1.9623419046, 0.0, 0.5634803176, 1.9407327175, 1.7272533178, 1.6042158604]	1.96234	0	0.56348	1.94073	1.72725	1.60422
975	1655	rouhe	cy_685967970_2549542560.wav	D:\hc--document\all text\P8_medical\thesis_dataset\use_wav_raw\685967970\2549542560.wav	0	4	[2.0636506081, 0.0, 1.1980875731, 1.7289321423, 2.4374446869, 0.7630590796]	2.06365	0	1.19809	1.72893	2.43744	0.763059
976	365	yl	dx_91235022_30006593.wav	D:\hc--document\all text\P8_medical\thesis_dataset\use_wav_raw\91235022\30006593.wav	0	5	[1.3556878567, 3.5235080719, 1.9944473505, 0.0, 0.0, 2.0871737003]	1.35569	3.52351	1.99445	0	0	2.08717
977	321	yl	cy_702090530_2897551478.wav	D:\hc--document\all text\P8_medical\thesis_dataset\use_wav_raw\702090530\2897551478.wav	0	5	[1.1699248552, 1.4167934656, 1.1633580923, 0.8598741293, 0.3642782271, 1.7210121155]	1.16992	1.41679	1.16336	0.859874	0.364278	1.72101
978	1051	jd	cy_559307656_1582845569.wav	D:\hc--document\all text\P8_medical\thesis_dataset\use_wav_raw\559307656\1582845569.wav	0	2	[1.9724291563, 0.1227749661, 1.0148061514, 2.2226748466, 1.017121911, 1.0238418579]	1.97243	0.122775	1.01481	2.22267	1.01712	1.02384
979	1175	rouhe	dx_91546059_30812324.wav	D:\hc--document\all text\P8_medical\thesis_dataset\use_wav_raw\91546059\30812324.wav	0	4	[1.8711868525, 2.1444783211, 2.203840971, 1.0313990116, 0.0, 0.7127136588]	1.87119	2.14448	2.20384	1.0314	0	0.712714
980	1300	wz	cy_558893147_1580733125.wav	D:\hc--document\all text\P8_medical\thesis_dataset\use_wav_raw\558893147\1580733125.wav	0	3	[1.227652669, 0.4458451867, 0.0, 1.9382958412, 0.4640807211, 2.452485323]	1.22765	0.445845	0	1.9383	0.464081	2.45249
981	1292	general	cy_686455663_2560274202.wav	D:\hc--document\all text\P8_medical\thesis_dataset\use_wav_raw\686455663\2560274202.wav	0	0	[2.1041719913, 1.3535218239, 2.4515264034, 0.7504665852, 1.3429778814, 0.1981619]	2.10417	1.35352	2.45153	0.750467	1.34298	0.198162
982	487	rouhe	cy_723885214_3380546834.wav	D:\hc--document\all text\P8_medical\thesis_dataset\use_wav_raw\723885214\3380546834.wav	0	4	[1.8342573643, 0.0, 0.0, 1.9006237984, 2.6384835243, 1.5341725349]	1.83426	0	0	1.90062	2.63848	1.53417
983	531	yl	cy_704045054_2942187100.wav	D:\hc--document\all text\P8_medical\thesis_dataset\use_wav_raw\704045054\2942187100.wav	0	5	[1.9599585533, 0.0, 0.7928184271, 1.6388632059, 2.6400511265, 1.2184246778]	1.95996	0	0.792818	1.63886	2.64005	1.21842
984	999	general	cy_653060809_2077101920.wav	D:\hc--document\all text\P8_medical\thesis_dataset\use_wav_raw\653060809\2077101920.wav	0	0	[1.6858626604, 2.6072816849, 2.9823067188, 0.0045059351, 0.6151849031, 0.6165441275]	1.68586	2.60728	2.98231	0.00450594	0.615185	0.616544
985	491	general	cy_262437870_485345939.wav	D:\hc--document\all text\P8_medical\thesis_dataset\use_wav_raw\262437870\485345939.wav	0	0	[1.5389977694, 1.8340082169, 2.1678600311, 0.3676142395, 0.6104983687, 1.164709568]	1.539	1.83401	2.16786	0.367614	0.610498	1.16471
986	1706	fn	dx_44803920_11468063.wav	D:\hc--document\all text\P8_medical\thesis_dataset\use_wav_raw\44803920\11468063.wav	0	1	[1.40003407, 2.1815686226, 1.6094456911, 0.668522954, 0.0274475645, 1.7290223837]	1.40003	2.18157	1.60945	0.668523	0.0274476	1.72902
987	60	rouhe	cy_713538670_3141961824.wav	D:\hc--document\all text\P8_medical\thesis_dataset\use_wav_raw\713538670\3141961824.wav	0	4	[1.8680119514, 0.0, 0.5270973444, 1.3940622807, 2.8448810577, 1.1331932545]	1.86801	0	0.527097	1.39406	2.84488	1.13319
988	965	jd	cy_713977967_3150918268.wav	D:\hc--document\all text\P8_medical\thesis_dataset\use_wav_raw\713977967\3150918268.wav	0	2	[1.9407142401, 0.0, 0.8290125132, 2.1968276501, 2.6161584854, 0.653439045]	1.94071	0	0.829013	2.19683	2.61616	0.653439
989	1145	jd	dx_87113535_26726089.wav	D:\hc--document\all text\P8_medical\thesis_dataset\use_wav_raw\87113535\26726089.wav	0	2	[1.3365602493, 2.2188568115, 1.2549378872, 0.9247581959, 0.0, 1.9158830643]	1.33656	2.21886	1.25494	0.924758	0	1.91588
990	1002	fn	cy_718175718_3248273898.wav	D:\hc--document\all text\P8_medical\thesis_dataset\use_wav_raw\718175718\3248273898.wav	0	1	[1.2586033344, 2.6861453056, 1.5328265429, 0.4622528851, 0.0, 2.0004732609]	1.2586	2.68615	1.53283	0.462253	0	2.00047
991	1624	yl	cy_681792506_2459629800.wav	D:\hc--document\all text\P8_medical\thesis_dataset\use_wav_raw\681792506\2459629800.wav	0	5	[1.6861088276, 0.8503254652, 0.8751090765, 1.3663188219, 0.9040424824, 1.88400805]	1.68611	0.850325	0.875109	1.36632	0.904042	1.88401
992	1283	general	cy_716569712_3211675995.wav	D:\hc--document\all text\P8_medical\thesis_dataset\use_wav_raw\716569712\3211675995.wav	0	0	[1.5091553926, 1.3404716253, 1.0532952547, 1.0181008577, 0.5069767237, 1.740432024]	1.50916	1.34047	1.0533	1.0181	0.506977	1.74043
993	126	wz	cy_699053466_2830136712.wav	D:\hc--document\all text\P8_medical\thesis_dataset\use_wav_raw\699053466\2830136712.wav	0	3	[1.8610631227, 0.0, 0.4162665009, 2.2399499416, 1.2425529957, 1.3981633186]	1.86106	0	0.416267	2.23995	1.24255	1.39816
994	1445	jd	dx_81776932_27424619.wav	D:\hc--document\all text\P8_medical\thesis_dataset\use_wav_raw\81776932\27424619.wav	0	2	[2.4442539215, 3.5705652237, 3.988058567, 0.0, 0.0448511578, 0.0]	2.44425	3.57057	3.98806	0	0.0448512	0
995	82	fn	cy_676786803_2350747504.wav	D:\hc--document\all text\P8_medical\thesis_dataset\use_wav_raw\676786803\2350747504.wav	0	1	[1.538766861, 3.9941413403, 3.1282572746, 0.0, 0.0, 1.1018164158]	1.53877	3.99414	3.12826	0	0	1.10182
996	1057	fn	cy_714475163_3162226874.wav	D:\hc--document\all text\P8_medical\thesis_dataset\use_wav_raw\714475163\3162226874.wav	0	1	[1.2290948629, 3.3400788307, 2.2688834667, 0.0, 0.0, 1.5238460302]	1.22909	3.34008	2.26888	0	0	1.52385
997	1523	rouhe	cy_722634939_3349321458.wav	D:\hc--document\all text\P8_medical\thesis_dataset\use_wav_raw\722634939\3349321458.wav	0	4	[1.7895672321, 0.0, 0.0, 2.9357895851, 2.386169672, 1.6637650728]	1.78957	0	0	2.93579	2.38617	1.66377
998	1376	jd	cy_426560017_1032271755.wav	D:\hc--document\all text\P8_medical\thesis_dataset\use_wav_raw\426560017\1032271755.wav	0	2	[1.525919795, 2.3110821247, 1.757966876, 0.3317456543, 0.1960048676, 1.8310841322]	1.52592	2.31108	1.75797	0.331746	0.196005	1.83108
999	97	yl	cy_636111885_1988130272.wav	D:\hc--document\all text\P8_medical\thesis_dataset\use_wav_raw\636111885\1988130272.wav	0	5	[1.368416667, 1.3990371227, 0.4408895075, 1.3112421036, 0.0869146958, 2.3930821419]	1.36842	1.39904	0.44089	1.31124	0.0869147	2.39308
1000	358	wz	dx_46530228_11963915.wav	D:\hc--document\all text\P8_medical\thesis_dataset\use_wav_raw\46530228\11963915.wav	0	3	[1.7272945642, 0.380759418, 0.0286041573, 2.3565177917, 0.3294329047, 1.8821592331]	1.72729	0.380759	0.0286042	2.35652	0.329433	1.88216
1001	1772	fn	cy_447117042_1108322958.wav	D:\hc--document\all text\P8_medical\thesis_dataset\use_wav_raw\447117042\1108322958.wav	0	1	[1.3104355335, 3.2222912312, 2.624112606, 0.0, 0.0, 1.2014560699]	1.31044	3.22229	2.62411	0	0	1.20146
1002	173	rouhe	cy_723062044_3359682563.wav	D:\hc--document\all text\P8_medical\thesis_dataset\use_wav_raw\723062044\3359682563.wav	0	4	[1.5761865377, 0.0, 0.0, 1.4684040546, 2.3685562611, 1.425060153]	1.57619	0	0	1.4684	2.36856	1.42506
1003	346	general	cy_614596323_1872433820.wav	D:\hc--document\all text\P8_medical\thesis_dataset\use_wav_raw\614596323\1872433820.wav	0	0	[1.8832827806, 0.4572015703, 0.9652282, 1.6368136406, 1.0051870346, 1.3329216242]	1.88328	0.457202	0.965228	1.63681	1.00519	1.33292
1004	500	fn	dx_89936441_28358328.wav	D:\hc--document\all text\P8_medical\thesis_dataset\use_wav_raw\89936441\28358328.wav	0	1	[1.2307779789, 3.4823458195, 2.7089238167, 0.0, 0.0, 1.0823661089]	1.23078	3.48235	2.70892	0	0	1.08237
1005	952	jd	dx_92172971_31444968.wav	D:\hc--document\all text\P8_medical\thesis_dataset\use_wav_raw\92172971\31444968.wav	0	2	[1.9282716513, 0.2836410403, 1.0507365465, 1.4498438835, 1.3440387249, 0.8472496867]	1.92827	0.283641	1.05074	1.44984	1.34404	0.84725
1006	229	general	dx_61161064_16705545.wav	D:\hc--document\all text\P8_medical\thesis_dataset\use_wav_raw\61161064\16705545.wav	0	0	[1.7471338511, 1.2058440447, 1.7956809998, 1.2132182121, 0.4465196729, 0.7108678818]	1.74713	1.20584	1.79568	1.21322	0.44652	0.710868
1007	1148	yl	cy_576879987_1674974126.wav	D:\hc--document\all text\P8_medical\thesis_dataset\use_wav_raw\576879987\1674974126.wav	0	5	[1.4447214603, 1.8257559538, 0.7573465109, 1.2161248922, 0.0, 2.4209253788]	1.44472	1.82576	0.757347	1.21612	0	2.42093
1008	826	fn	dx_87940846_26364265.wav	D:\hc--document\all text\P8_medical\thesis_dataset\use_wav_raw\87940846\26364265.wav	0	1	[1.7230273485, 0.0, 0.4769917727, 2.1438372135, 0.7341065407, 1.2083678246]	1.72303	0	0.476992	2.14384	0.734107	1.20837
1009	482	fn	dx_65131738_18074045.wav	D:\hc--document\all text\P8_medical\thesis_dataset\use_wav_raw\65131738\18074045.wav	0	1	[1.5425492525, 2.9337000847, 2.0064971447, 0.4552375078, 0.0, 1.7521041632]	1.54255	2.9337	2.0065	0.455238	0	1.7521
1010	1414	wz	cy_652283658_2072815865.wav	D:\hc--document\all text\P8_medical\thesis_dataset\use_wav_raw\652283658\2072815865.wav	0	3	[1.8430111408, 0.5986256003, 0.409778446, 2.1079881191, 0.4795084894, 1.7643915415]	1.84301	0.598626	0.409778	2.10799	0.479508	1.76439
1011	98	wz	cy_672485230_2260129632.wav	D:\hc--document\all text\P8_medical\thesis_dataset\use_wav_raw\672485230\2260129632.wav	0	3	[1.833607316, 0.0861281455, 0.3667998314, 2.3206484318, 0.9056342244, 1.4965635538]	1.83361	0.0861281	0.3668	2.32065	0.905634	1.49656
1012	176	general	cy_721261711_3319157425.wav	D:\hc--document\all text\P8_medical\thesis_dataset\use_wav_raw\721261711\3319157425.wav	0	0	[1.7248561382, 0.0722988546, 0.3246700764, 1.6661992073, 1.3119440079, 2.0431444645]	1.72486	0.0722989	0.32467	1.6662	1.31194	2.04314
1013	1666	general	cy_675692106_2327765294.wav	D:\hc--document\all text\P8_medical\thesis_dataset\use_wav_raw\675692106\2327765294.wav	0	0	[1.8438768387, 0.0976417884, 0.7598991394, 1.6704216003, 1.4210158587, 1.3969540596]	1.84388	0.0976418	0.759899	1.67042	1.42102	1.39695
1014	61	rouhe	cy_551006557_1542695177.wav	D:\hc--document\all text\P8_medical\thesis_dataset\use_wav_raw\551006557\1542695177.wav	0	4	[2.0660114288, 0.0, 1.652549386, 1.496248126, 2.2380537987, 0.3792154491]	2.06601	0	1.65255	1.49625	2.23805	0.379215
1015	1652	rouhe	dx_92932467_32351523.wav	D:\hc--document\all text\P8_medical\thesis_dataset\use_wav_raw\92932467\32351523.wav	0	4	[1.3509966135, 2.6416413784, 1.6113271713, 0.3891131878, 0.0, 1.8976422548]	1.351	2.64164	1.61133	0.389113	0	1.89764
1016	352	fn	cy_687216436_2576900380.wav	D:\hc--document\all text\P8_medical\thesis_dataset\use_wav_raw\687216436\2576900380.wav	0	1	[1.1563565731, 2.2960934639, 1.1011991501, 0.7201724648, 0.0, 2.1700692177]	1.15636	2.29609	1.1012	0.720172	0	2.17007
1017	1648	fn	cy_588642862_1738618973.wav	D:\hc--document\all text\P8_medical\thesis_dataset\use_wav_raw\588642862\1738618973.wav	0	1	[1.3935477734, 3.0708825588, 2.5114552975, 0.0, 0.0, 1.2418836355]	1.39355	3.07088	2.51146	0	0	1.24188
1018	845	general	cy_716227219_3203273393.wav	D:\hc--document\all text\P8_medical\thesis_dataset\use_wav_raw\716227219\3203273393.wav	0	0	[1.8952775002, 1.1797146797, 1.8095161915, 1.3388026953, 0.5312818885, 0.5386628509]	1.89528	1.17971	1.80952	1.3388	0.531282	0.538663
1019	1698	general	dx_90996606_29958209.wav	D:\hc--document\all text\P8_medical\thesis_dataset\use_wav_raw\90996606\29958209.wav	0	0	[1.3184323311, 1.6045987606, 1.2898073196, 0.6394058466, 0.4333286285, 1.5715994835]	1.31843	1.6046	1.28981	0.639406	0.433329	1.5716
1020	1361	fn	cy_713737049_3145639537.wav	D:\hc--document\all text\P8_medical\thesis_dataset\use_wav_raw\713737049\3145639537.wav	0	1	[2.1808700562, 0.0, 0.5443127155, 1.9964536428, 2.5944480896, 1.3629776239]	2.18087	0	0.544313	1.99645	2.59445	1.36298
1021	1644	wz	dx_88321047_26888877.wav	D:\hc--document\all text\P8_medical\thesis_dataset\use_wav_raw\88321047\26888877.wav	0	3	[1.8884966373, 0.42147699, 1.3534730673, 1.7571460009, 0.9946619868, 0.8476313949]	1.8885	0.421477	1.35347	1.75715	0.994662	0.847631
1022	152	wz	cy_706669858_3004448794.wav	D:\hc--document\all text\P8_medical\thesis_dataset\use_wav_raw\706669858\3004448794.wav	0	3	[1.7868161201, 0.0, 0.0, 2.6098294258, 1.9109214544, 1.6186413765]	1.78682	0	0	2.60983	1.91092	1.61864
1023	450	jd	cy_681794173_2459635838.wav	D:\hc--document\all text\P8_medical\thesis_dataset\use_wav_raw\681794173\2459635838.wav	0	2	[1.5217475891, 1.8708058596, 1.3712257147, 0.6865579486, 0.4000349641, 1.9958918095]	1.52175	1.87081	1.37123	0.686558	0.400035	1.99589
1024	174	fn	cy_720903165_3310751723.wav	D:\hc--document\all text\P8_medical\thesis_dataset\use_wav_raw\720903165\3310751723.wav	0	1	[1.2416490316, 2.4601650238, 1.2616380453, 0.4458391368, 0.0, 2.2036855221]	1.24165	2.46017	1.26164	0.445839	0	2.20369
1025	371	rouhe	dx_89965794_28526281.wav	D:\hc--document\all text\P8_medical\thesis_dataset\use_wav_raw\89965794\28526281.wav	0	4	[1.9838496447, 0.0, 0.7044517994, 2.3594908714, 1.5368807316, 0.9726050496]	1.98385	0	0.704452	2.35949	1.53688	0.972605
1026	536	rouhe	cy_558518697_1578885533.wav	D:\hc--document\all text\P8_medical\thesis_dataset\use_wav_raw\558518697\1578885533.wav	0	4	[1.9176869392, 0.0, 0.6310226917, 1.9071122408, 2.7088885307, 0.9348815084]	1.91769	0	0.631023	1.90711	2.70889	0.934882
1027	677	jd	cy_719454311_3278267602.wav	D:\hc--document\all text\P8_medical\thesis_dataset\use_wav_raw\719454311\3278267602.wav	0	2	[1.1042186022, 1.8876130581, 2.0788242817, 0.0622097813, 0.6915264726, 1.0357344151]	1.10422	1.88761	2.07882	0.0622098	0.691526	1.03573
1028	1550	jd	cy_82166257_51575191.wav	D:\hc--document\all text\P8_medical\thesis_dataset\use_wav_raw\82166257\51575191.wav	0	2	[2.0650334358, 1.5914719105, 2.2305076122, 0.7714664936, 0.6973811388, 0.5642058849]	2.06503	1.59147	2.23051	0.771466	0.697381	0.564206
1029	178	rouhe	cy_715333125_3182174694.wav	D:\hc--document\all text\P8_medical\thesis_dataset\use_wav_raw\715333125\3182174694.wav	0	4	[1.7988513708, 0.0, 0.369271189, 1.8192595243, 1.9800372124, 1.4394235611]	1.79885	0	0.369271	1.81926	1.98004	1.43942
1030	192	fn	cy_716446136_3208392498.wav	D:\hc--document\all text\P8_medical\thesis_dataset\use_wav_raw\716446136\3208392498.wav	0	1	[1.6230061054, 2.2472190857, 0.8568221927, 1.2123094797, 0.0, 2.5920319557]	1.62301	2.24722	0.856822	1.21231	0	2.59203
1031	1392	wz	cy_711400976_3100266234.wav	D:\hc--document\all text\P8_medical\thesis_dataset\use_wav_raw\711400976\3100266234.wav	0	3	[1.52406919, 0.0, 0.0, 2.9467744827, 0.9942919016, 2.0091664791]	1.52407	0	0	2.94677	0.994292	2.00917
1032	1678	fn	cy_723129778_3362322766.wav	D:\hc--document\all text\P8_medical\thesis_dataset\use_wav_raw\723129778\3362322766.wav	0	1	[1.7233214378, 0.0, 0.0, 2.7139935493, 2.2717523575, 1.606730938]	1.72332	0	0	2.71399	2.27175	1.60673
1033	350	jd	dx_91851747_31121940.wav	D:\hc--document\all text\P8_medical\thesis_dataset\use_wav_raw\91851747\31121940.wav	0	2	[1.2961673737, 1.9716364145, 1.1992939711, 1.0336915255, 0.0, 1.9555836916]	1.29617	1.97164	1.19929	1.03369	0	1.95558
1034	1197	wz	dx_92669333_32166487.wav	D:\hc--document\all text\P8_medical\thesis_dataset\use_wav_raw\92669333\32166487.wav	0	3	[1.6953238249, 0.0, 0.7291212678, 1.8704851866, 1.2660759687, 1.0545396805]	1.69532	0	0.729121	1.87049	1.26608	1.05454
1035	970	wz	cy_715565664_3186393852.wav	D:\hc--document\all text\P8_medical\thesis_dataset\use_wav_raw\715565664\3186393852.wav	0	3	[2.1242451668, 0.0, 1.2452648878, 1.9878138304, 1.7973121405, 0.8257582188]	2.12425	0	1.24526	1.98781	1.79731	0.825758
1036	646	rouhe	cy_678809858_2394389778.wav	D:\hc--document\all text\P8_medical\thesis_dataset\use_wav_raw\678809858\2394389778.wav	0	4	[1.7199249268, 0.0, 0.5794714689, 1.9035158157, 1.4415650368, 1.4576874971]	1.71992	0	0.579471	1.90352	1.44157	1.45769
1037	1511	general	cy_721791920_3332092437.wav	D:\hc--document\all text\P8_medical\thesis_dataset\use_wav_raw\721791920\3332092437.wav	0	0	[1.6884652376, 0.387185961, 0.5273812413, 1.8504766226, 0.8447008133, 1.5869109631]	1.68847	0.387186	0.527381	1.85048	0.844701	1.58691
1038	1759	yl	cy_646286925_2040826322.wav	D:\hc--document\all text\P8_medical\thesis_dataset\use_wav_raw\646286925\2040826322.wav	0	5	[1.640427947, 1.5665353537, 2.4094295502, 0.5972011685, 0.7323207259, 0.3085172772]	1.64043	1.56654	2.40943	0.597201	0.732321	0.308517
1039	1313	wz	cy_610405073_1849452851.wav	D:\hc--document\all text\P8_medical\thesis_dataset\use_wav_raw\610405073\1849452851.wav	0	3	[1.8257662058, 0.0, 0.2647596598, 2.2330715656, 1.4716073275, 1.4556963444]	1.82577	0	0.26476	2.23307	1.47161	1.4557
1040	1265	fn	cy_655084960_2088064124.wav	D:\hc--document\all text\P8_medical\thesis_dataset\use_wav_raw\655084960\2088064124.wav	0	1	[1.6460518837, 4.4080324173, 3.5155405998, 0.0, 0.0, 0.8177275658]	1.64605	4.40803	3.51554	0	0	0.817728
1041	811	fn	dx_64908531_17857822.wav	D:\hc--document\all text\P8_medical\thesis_dataset\use_wav_raw\64908531\17857822.wav	0	1	[1.5701502562, 2.0219819546, 1.8480117321, 0.4071705043, 0.5497043729, 1.4148776531]	1.57015	2.02198	1.84801	0.407171	0.549704	1.41488
1042	1281	jd	dx_87877509_25983734.wav	D:\hc--document\all text\P8_medical\thesis_dataset\use_wav_raw\87877509\25983734.wav	0	2	[1.8310080767, 0.6942119002, 0.9544619918, 2.0800464153, 0.3748011291, 1.2336232662]	1.83101	0.694212	0.954462	2.08005	0.374801	1.23362
1043	1718	rouhe	cy_722554194_3347577803.wav	D:\hc--document\all text\P8_medical\thesis_dataset\use_wav_raw\722554194\3347577803.wav	0	4	[2.0899460316, 0.0, 0.0, 2.5275485516, 1.737883687, 1.6366254091]	2.08995	0	0	2.52755	1.73788	1.63663
1044	620	rouhe	dx_91674781_31508248.wav	D:\hc--document\all text\P8_medical\thesis_dataset\use_wav_raw\91674781\31508248.wav	0	4	[2.1341555119, 0.4903181493, 1.2110266685, 2.0556144714, 0.8676024079, 1.0512623787]	2.13416	0.490318	1.21103	2.05561	0.867602	1.05126
1045	1047	wz	cy_720484531_3300850319.wav	D:\hc--document\all text\P8_medical\thesis_dataset\use_wav_raw\720484531\3300850319.wav	0	3	[1.822594285, 0.0, 0.3029090762, 1.7250657082, 2.2531239986, 1.308842659]	1.82259	0	0.302909	1.72507	2.25312	1.30884
1046	1233	rouhe	cy_704012690_2941427630.wav	D:\hc--document\all text\P8_medical\thesis_dataset\use_wav_raw\704012690\2941427630.wav	0	4	[1.808976531, 0.0, 0.0, 2.0864739418, 1.9375630617, 1.8120931387]	1.80898	0	0	2.08647	1.93756	1.81209
1047	1312	fn	cy_554879621_1564849520.wav	D:\hc--document\all text\P8_medical\thesis_dataset\use_wav_raw\554879621\1564849520.wav	0	1	[1.5525934696, 2.6898612976, 1.9415377378, 0.3860521913, 0.0, 1.6466939449]	1.55259	2.68986	1.94154	0.386052	0	1.64669
1048	1054	jd	cy_724434010_3394026077.wav	D:\hc--document\all text\P8_medical\thesis_dataset\use_wav_raw\724434010\3394026077.wav	0	2	[1.9661775827, 0.0, 0.0, 2.9444293976, 1.0279891491, 2.0554633141]	1.96618	0	0	2.94443	1.02799	2.05546
1049	1246	jd	dx_91268747_30185833.wav	D:\hc--document\all text\P8_medical\thesis_dataset\use_wav_raw\91268747\30185833.wav	0	2	[1.7677981853, 0.5884982944, 0.9809256196, 1.7453905344, 0.6224464774, 1.376462698]	1.7678	0.588498	0.980926	1.74539	0.622446	1.37646
1050	822	wz	dx_87292931_25389248.wav	D:\hc--document\all text\P8_medical\thesis_dataset\use_wav_raw\87292931\25389248.wav	0	3	[2.1544804573, 0.5734230876, 0.8975228667, 2.1141738892, 0.8403428197, 1.3070101738]	2.15448	0.573423	0.897523	2.11417	0.840343	1.30701
1051	74	general	cy_719314770_3274045798.wav	D:\hc--document\all text\P8_medical\thesis_dataset\use_wav_raw\719314770\3274045798.wav	0	0	[1.4518278837, 1.2086549997, 1.2007622719, 1.1996204853, 0.6353895664, 1.7897776365]	1.45183	1.20865	1.20076	1.19962	0.63539	1.78978
1052	591	jd	dx_87971977_26113515.wav	D:\hc--document\all text\P8_medical\thesis_dataset\use_wav_raw\87971977\26113515.wav	0	2	[1.7009071112, 2.8173971176, 2.6342549324, 0.0, 0.2656392455, 0.9609357715]	1.70091	2.8174	2.63425	0	0.265639	0.960936
1053	1463	rouhe	cy_718967864_3266657222.wav	D:\hc--document\all text\P8_medical\thesis_dataset\use_wav_raw\718967864\3266657222.wav	0	4	[1.8850837946, 0.0, 0.357313782, 1.9274497032, 2.7686109543, 0.9157162309]	1.88508	0	0.357314	1.92745	2.76861	0.915716
1054	1514	yl	dx_91276345_30235967.wav	D:\hc--document\all text\P8_medical\thesis_dataset\use_wav_raw\91276345\30235967.wav	0	5	[1.139138937, 1.9483608007, 0.8348417878, 1.0084857941, 0.0, 2.1627840996]	1.13914	1.94836	0.834842	1.00849	0	2.16278
1055	713	rouhe	cy_721780894_3330981514.wav	D:\hc--document\all text\P8_medical\thesis_dataset\use_wav_raw\721780894\3330981514.wav	0	4	[1.9124536514, 0.0, 1.2187182903, 1.1217933893, 2.384054184, 0.7314083576]	1.91245	0	1.21872	1.12179	2.38405	0.731408
1056	1020	yl	cy_668869400_2185271120.wav	D:\hc--document\all text\P8_medical\thesis_dataset\use_wav_raw\668869400\2185271120.wav	0	5	[1.8451923132, 1.1156466007, 1.2493798733, 1.472394228, 0.2916969955, 1.6388494968]	1.84519	1.11565	1.24938	1.47239	0.291697	1.63885
1057	375	wz	cy_698844310_2825607786.wav	D:\hc--document\all text\P8_medical\thesis_dataset\use_wav_raw\698844310\2825607786.wav	0	3	[1.9462157488, 0.0, 0.3868494928, 2.9410302639, 0.90742594, 1.2923331261]	1.94622	0	0.386849	2.94103	0.907426	1.29233
1058	836	yl	cy_675830947_2330643910.wav	D:\hc--document\all text\P8_medical\thesis_dataset\use_wav_raw\675830947\2330643910.wav	0	5	[0.5047479868, 0.1318859458, 0.0, 0.1056505442, 0.0, 2.2443931103]	0.504748	0.131886	0	0.105651	0	2.24439
1059	1371	general	dx_74866813_21070112.wav	D:\hc--document\all text\P8_medical\thesis_dataset\use_wav_raw\74866813\21070112.wav	0	0	[1.9848433733, 0.6471786499, 1.9069366455, 1.2760562897, 1.2781685591, 0.3745081425]	1.98484	0.647179	1.90694	1.27606	1.27817	0.374508
1060	504	fn	dx_90709482_29692381.wav	D:\hc--document\all text\P8_medical\thesis_dataset\use_wav_raw\90709482\29692381.wav	0	1	[0.9882053137, 3.1186249256, 2.5498280525, 0.0, 0.0, 1.0751956701]	0.988205	3.11862	2.54983	0	0	1.0752
1061	369	general	cy_715335191_3182373152.wav	D:\hc--document\all text\P8_medical\thesis_dataset\use_wav_raw\715335191\3182373152.wav	0	0	[2.1158242226, 0.037769299, 1.4924410582, 1.4322561026, 2.0444421768, 0.836550653]	2.11582	0.0377693	1.49244	1.43226	2.04444	0.836551
1062	725	general	cy_453811396_1130327135.wav	D:\hc--document\all text\P8_medical\thesis_dataset\use_wav_raw\453811396\1130327135.wav	0	0	[2.2273676395, 1.2834122181, 2.1490252018, 1.1204661131, 0.8952723742, 0.5617474914]	2.22737	1.28341	2.14903	1.12047	0.895272	0.561747
1063	311	rouhe	cy_723788135_3377804587.wav	D:\hc--document\all text\P8_medical\thesis_dataset\use_wav_raw\723788135\3377804587.wav	0	4	[1.8457679749, 0.0, 0.0, 1.7865188122, 2.4448993206, 1.7306917906]	1.84577	0	0	1.78652	2.4449	1.73069
1064	1410	yl	cy_677828590_2373194028.wav	D:\hc--document\all text\P8_medical\thesis_dataset\use_wav_raw\677828590\2373194028.wav	0	5	[1.4169541597, 1.4399291277, 0.9132855535, 1.0747203827, 0.2947195172, 2.1783359051]	1.41695	1.43993	0.913286	1.07472	0.29472	2.17834
1065	454	fn	cy_601586658_1804438019.wav	D:\hc--document\all text\P8_medical\thesis_dataset\use_wav_raw\601586658\1804438019.wav	0	1	[1.1739262342, 2.4369814396, 1.1789414883, 0.8170345426, 0.0, 2.0648708344]	1.17393	2.43698	1.17894	0.817035	0	2.06487
1066	995	general	cy_683991202_2507823830.wav	D:\hc--document\all text\P8_medical\thesis_dataset\use_wav_raw\683991202\2507823830.wav	0	0	[1.7825931311, 0.0, 0.591927886, 2.1763825417, 1.1494361162, 1.436290741]	1.78259	0	0.591928	2.17638	1.14944	1.43629
1067	215	general	cy_724326778_3391013878.wav	D:\hc--document\all text\P8_medical\thesis_dataset\use_wav_raw\724326778\3391013878.wav	0	0	[1.6619532108, 0.014863722, 0.3000642061, 2.0535988808, 1.0419728756, 1.5742076635]	1.66195	0.0148637	0.300064	2.0536	1.04197	1.57421
1068	1171	general	cy_722533191_3347978216.wav	D:\hc--document\all text\P8_medical\thesis_dataset\use_wav_raw\722533191\3347978216.wav	0	0	[1.2993841171, 0.725138545, 0.6106505394, 1.1293443441, 1.0819811821, 2.0012686253]	1.29938	0.725139	0.610651	1.12934	1.08198	2.00127
1069	1342	jd	dx_91654991_31398425.wav	D:\hc--document\all text\P8_medical\thesis_dataset\use_wav_raw\91654991\31398425.wav	0	2	[1.8492432833, 1.7806044817, 1.5126880407, 1.2285405397, 0.0, 1.3283330202]	1.84924	1.7806	1.51269	1.22854	0	1.32833
1070	486	fn	cy_675226815_2318344154.wav	D:\hc--document\all text\P8_medical\thesis_dataset\use_wav_raw\675226815\2318344154.wav	0	1	[2.0704450607, 2.863019228, 2.1969270706, 0.7753170133, 0.0, 1.4893155098]	2.07045	2.86302	2.19693	0.775317	0	1.48932
1071	992	wz	dx_91272171_30203279.wav	D:\hc--document\all text\P8_medical\thesis_dataset\use_wav_raw\91272171\30203279.wav	0	3	[1.4820814133, 0.5566500425, 0.0, 1.7198289633, 0.6415063739, 2.5227541924]	1.48208	0.55665	0	1.71983	0.641506	2.52275
1072	449	jd	dx_92809223_32241253.wav	D:\hc--document\all text\P8_medical\thesis_dataset\use_wav_raw\92809223\32241253.wav	0	2	[2.0454351902, 1.9020572901, 2.2108495235, 0.698702991, 0.6123828292, 0.8519455791]	2.04544	1.90206	2.21085	0.698703	0.612383	0.851946
1073	1109	rouhe	cy_628654800_1947367796.wav	D:\hc--document\all text\P8_medical\thesis_dataset\use_wav_raw\628654800\1947367796.wav	0	4	[2.212669611, 0.0, 1.1473726034, 1.5454673767, 2.5288436413, 0.7545348406]	2.21267	0	1.14737	1.54547	2.52884	0.754535
1074	894	jd	cy_720273354_3296341933.wav	D:\hc--document\all text\P8_medical\thesis_dataset\use_wav_raw\720273354\3296341933.wav	0	2	[1.5295040607, 2.2355237007, 2.7486505508, 0.0, 1.6171090603, 0.6655545831]	1.5295	2.23552	2.74865	0	1.61711	0.665555
1075	241	rouhe	cy_721326923_3321012486.wav	D:\hc--document\all text\P8_medical\thesis_dataset\use_wav_raw\721326923\3321012486.wav	0	4	[1.8435657024, 0.3061468601, 1.2900094986, 1.371812582, 1.5712937117, 0.7340999842]	1.84357	0.306147	1.29001	1.37181	1.57129	0.7341
1076	439	wz	dx_88709072_27345242.wav	D:\hc--document\all text\P8_medical\thesis_dataset\use_wav_raw\88709072\27345242.wav	0	3	[1.9472881556, 0.0485187322, 0.5241779685, 2.3940703869, 0.7804543972, 1.2497558594]	1.94729	0.0485187	0.524178	2.39407	0.780454	1.24976
1077	880	fn	cy_719825472_3285541864.wav	D:\hc--document\all text\P8_medical\thesis_dataset\use_wav_raw\719825472\3285541864.wav	0	1	[1.0697513819, 2.1162550449, 1.8984248638, 0.3656305671, 0.0836148039, 1.3544389009]	1.06975	2.11626	1.89842	0.365631	0.0836148	1.35444
1078	1316	wz	dx_88060590_26619380.wav	D:\hc--document\all text\P8_medical\thesis_dataset\use_wav_raw\88060590\26619380.wav	0	3	[1.7354711294, 0.0, 0.44838202, 2.6661314964, 0.743562758, 0.9525914192]	1.73547	0	0.448382	2.66613	0.743563	0.952591
1079	112	rouhe	cy_720248202_3296035622.wav	D:\hc--document\all text\P8_medical\thesis_dataset\use_wav_raw\720248202\3296035622.wav	0	4	[1.8177579641, 0.0, 0.6951510906, 1.3464341164, 3.1912989616, 0.7146618366]	1.81776	0	0.695151	1.34643	3.1913	0.714662
1080	80	wz	cy_724073231_3385593885.wav	D:\hc--document\all text\P8_medical\thesis_dataset\use_wav_raw\724073231\3385593885.wav	0	3	[1.7286761999, 0.0, 0.5340355635, 1.260270834, 1.8864678144, 1.6854840517]	1.72868	0	0.534036	1.26027	1.88647	1.68548
1081	318	wz	cy_672155269_2253169020.wav	D:\hc--document\all text\P8_medical\thesis_dataset\use_wav_raw\672155269\2253169020.wav	0	3	[1.8343658447, 0.0, 0.4299965203, 2.011551857, 1.4047101736, 1.4872955084]	1.83437	0	0.429997	2.01155	1.40471	1.4873
1082	1273	general	dx_88577425_28073495.wav	D:\hc--document\all text\P8_medical\thesis_dataset\use_wav_raw\88577425\28073495.wav	0	0	[1.7169739008, 0.7575250864, 1.1370038986, 1.5417366028, 0.5017682314, 1.3072965145]	1.71697	0.757525	1.137	1.54174	0.501768	1.3073
1083	1771	yl	cy_569748690_1636200815.wav	D:\hc--document\all text\P8_medical\thesis_dataset\use_wav_raw\569748690\1636200815.wav	0	5	[1.4768145084, 2.2269296646, 1.2462850809, 0.460478574, 0.1823469549, 2.4020168781]	1.47681	2.22693	1.24629	0.460479	0.182347	2.40202
1084	1713	fn	cy_711699233_3105915068.wav	D:\hc--document\all text\P8_medical\thesis_dataset\use_wav_raw\711699233\3105915068.wav	0	1	[1.3166699409, 1.2312815189, 0.3605137765, 1.1963086128, 0.3857004941, 2.5021953583]	1.31667	1.23128	0.360514	1.19631	0.3857	2.5022
1085	155	fn	dx_89471393_32047086.wav	D:\hc--document\all text\P8_medical\thesis_dataset\use_wav_raw\89471393\32047086.wav	0	1	[1.1194391251, 3.6777541637, 2.6863663197, 0.0, 0.0, 1.2692731619]	1.11944	3.67775	2.68637	0	0	1.26927
1086	337	fn	cy_645052453_2034281954.wav	D:\hc--document\all text\P8_medical\thesis_dataset\use_wav_raw\645052453\2034281954.wav	0	1	[1.360116601, 3.6159949303, 2.4017045498, 0.0, 0.0, 1.7466077805]	1.36012	3.61599	2.4017	0	0	1.74661
1087	1449	wz	cy_679138606_2401555442.wav	D:\hc--document\all text\P8_medical\thesis_dataset\use_wav_raw\679138606\2401555442.wav	0	3	[1.7553610802, 0.0, 0.5210945606, 2.1943092346, 1.5898296833, 1.1836383343]	1.75536	0	0.521095	2.19431	1.58983	1.18364
1088	247	rouhe	dx_46541792_11856292.wav	D:\hc--document\all text\P8_medical\thesis_dataset\use_wav_raw\46541792\11856292.wav	0	4	[1.8635869026, 2.197024107, 1.920394659, 1.1006858349, 0.0, 1.3428848982]	1.86359	2.19702	1.92039	1.10069	0	1.34288
1089	906	jd	dx_91654248_31392632.wav	D:\hc--document\all text\P8_medical\thesis_dataset\use_wav_raw\91654248\31392632.wav	0	2	[1.9065693617, 1.7770941257, 1.7916315794, 1.3488644361, 0.0513048619, 1.1158860922]	1.90657	1.77709	1.79163	1.34886	0.0513049	1.11589
1090	1754	rouhe	cy_688514181_2605179066.wav	D:\hc--document\all text\P8_medical\thesis_dataset\use_wav_raw\688514181\2605179066.wav	0	4	[2.0872514248, 0.0, 0.3877463639, 2.296939373, 1.5169070959, 1.5118225813]	2.08725	0	0.387746	2.29694	1.51691	1.51182
1091	252	rouhe	cy_718567292_3257186425.wav	D:\hc--document\all text\P8_medical\thesis_dataset\use_wav_raw\718567292\3257186425.wav	0	4	[1.7706036568, 0.0, 0.1080402359, 2.5873658657, 1.1639713049, 1.3712822199]	1.7706	0	0.10804	2.58737	1.16397	1.37128
1092	564	wz	dx_91048746_30295162.wav	D:\hc--document\all text\P8_medical\thesis_dataset\use_wav_raw\91048746\30295162.wav	0	3	[1.7371329069, 0.4413717389, 1.0659680367, 1.6348249912, 0.7961034179, 1.0362591743]	1.73713	0.441372	1.06597	1.63482	0.796103	1.03626
1093	1065	fn	cy_706612942_3003408094.wav	D:\hc--document\all text\P8_medical\thesis_dataset\use_wav_raw\706612942\3003408094.wav	0	1	[0.7508454323, 3.38418293, 2.1994554996, 0.0, 0.0, 1.4953801632]	0.750845	3.38418	2.19946	0	0	1.49538
1094	131	general	dx_61374609_16770485.wav	D:\hc--document\all text\P8_medical\thesis_dataset\use_wav_raw\61374609\16770485.wav	0	0	[1.8691045046, 1.3236464262, 1.880343318, 1.0977752209, 0.4942349494, 0.7999995351]	1.8691	1.32365	1.88034	1.09778	0.494235	0.8
1095	1298	general	dx_90145601_28936579.wav	D:\hc--document\all text\P8_medical\thesis_dataset\use_wav_raw\90145601\28936579.wav	0	0	[1.8877549171, 0.3514125645, 0.389770925, 2.2404892445, 0.6237905622, 1.5306702852]	1.88775	0.351413	0.389771	2.24049	0.623791	1.53067
1096	458	fn	cy_717205224_3226023282.wav	D:\hc--document\all text\P8_medical\thesis_dataset\use_wav_raw\717205224\3226023282.wav	0	1	[1.4436980486, 2.7235679626, 1.7146792412, 0.6395046711, 0.0, 1.9043730497]	1.4437	2.72357	1.71468	0.639505	0	1.90437
1097	75	fn	cy_652594568_2074363196.wav	D:\hc--document\all text\P8_medical\thesis_dataset\use_wav_raw\652594568\2074363196.wav	0	1	[2.0931355953, 2.4638857841, 2.0322835445, 0.8869796395, 0.1536500752, 1.5635023117]	2.09314	2.46389	2.03228	0.88698	0.15365	1.5635
1098	959	yl	cy_673000170_2270917874.wav	D:\hc--document\all text\P8_medical\thesis_dataset\use_wav_raw\673000170\2270917874.wav	0	5	[2.0431447029, 0.0, 0.7719720602, 1.7727577686, 2.5497860909, 1.1516990662]	2.04314	0	0.771972	1.77276	2.54979	1.1517
1099	1237	jd	dx_90012679_28793231.wav	D:\hc--document\all text\P8_medical\thesis_dataset\use_wav_raw\90012679\28793231.wav	0	2	[1.1564582586, 1.6349965334, 2.2979273796, 0.3898904622, 0.5704988241, 0.4923383892]	1.15646	1.635	2.29793	0.38989	0.570499	0.492338
1100	225	rouhe	cy_722628163_3350274107.wav	D:\hc--document\all text\P8_medical\thesis_dataset\use_wav_raw\722628163\3350274107.wav	0	4	[1.936185956, 0.0, 0.610830009, 1.6596311331, 3.1360507011, 1.0686689615]	1.93619	0	0.61083	1.65963	3.13605	1.06867
1101	1094	yl	cy_696885126_2781996828.wav	D:\hc--document\all text\P8_medical\thesis_dataset\use_wav_raw\696885126\2781996828.wav	0	5	[1.1856077909, 1.0625511408, 0.7965863943, 1.070320487, 0.6466484666, 2.0580613613]	1.18561	1.06255	0.796586	1.07032	0.646648	2.05806
1102	827	jd	cy_671600298_2241678048.wav	D:\hc--document\all text\P8_medical\thesis_dataset\use_wav_raw\671600298\2241678048.wav	0	2	[1.7825136185, 1.6007347107, 2.2657878399, 0.761245966, 0.4389898181, 0.5610123873]	1.78251	1.60073	2.26579	0.761246	0.43899	0.561012
1103	1583	fn	dx_61744507_17615803.wav	D:\hc--document\all text\P8_medical\thesis_dataset\use_wav_raw\61744507\17615803.wav	0	1	[1.7257910967, 2.5847167969, 1.9777712822, 0.4130201042, 0.1430785656, 1.5855988264]	1.72579	2.58472	1.97777	0.41302	0.143079	1.5856
1104	484	rouhe	cy_718131530_3247834841.wav	D:\hc--document\all text\P8_medical\thesis_dataset\use_wav_raw\718131530\3247834841.wav	0	4	[1.9150321484, 0.0, 0.1627202183, 1.5689811707, 2.5375771523, 1.4441394806]	1.91503	0	0.16272	1.56898	2.53758	1.44414
1105	1216	general	cy_719323138_3274686882.wav	D:\hc--document\all text\P8_medical\thesis_dataset\use_wav_raw\719323138\3274686882.wav	0	0	[1.4360033274, 1.1790729761, 0.664218545, 1.2002276182, 0.604493618, 1.9093505144]	1.436	1.17907	0.664219	1.20023	0.604494	1.90935
1106	1139	jd	cy_685418464_2537651848.wav	D:\hc--document\all text\P8_medical\thesis_dataset\use_wav_raw\685418464\2537651848.wav	0	2	[1.9075751305, 1.3851333857, 1.1989258528, 1.1984606981, 0.7014857531, 1.3677358627]	1.90758	1.38513	1.19893	1.19846	0.701486	1.36774
1107	1427	general	cy_662243602_2128010234.wav	D:\hc--document\all text\P8_medical\thesis_dataset\use_wav_raw\662243602\2128010234.wav	0	0	[1.7324544191, 1.0189671516, 1.205731988, 1.848703742, 0.0081604011, 1.4355680943]	1.73245	1.01897	1.20573	1.8487	0.0081604	1.43557
1108	1658	yl	cy_724231569_3388238043.wav	D:\hc--document\all text\P8_medical\thesis_dataset\use_wav_raw\724231569\3388238043.wav	0	5	[1.8895632029, 0.2879867554, 1.0149546862, 1.8735322952, 1.0464274883, 1.0702741146]	1.88956	0.287987	1.01495	1.87353	1.04643	1.07027
1109	505	wz	cy_682836494_2481883596.wav	D:\hc--document\all text\P8_medical\thesis_dataset\use_wav_raw\682836494\2481883596.wav	0	3	[1.9274992943, 0.3075110614, 0.8071316481, 2.0890455246, 1.1267255545, 1.2481623888]	1.9275	0.307511	0.807132	2.08905	1.12673	1.24816
1110	1141	yl	cy_572949365_1653327419.wav	D:\hc--document\all text\P8_medical\thesis_dataset\use_wav_raw\572949365\1653327419.wav	0	5	[1.3058798313, 1.0391952991, 0.446382165, 1.5044651031, 0.3832188249, 2.2122530937]	1.30588	1.0392	0.446382	1.50447	0.383219	2.21225
1111	824	general	cy_567507962_1624411358.wav	D:\hc--document\all text\P8_medical\thesis_dataset\use_wav_raw\567507962\1624411358.wav	0	0	[1.7469269037, 0.2760024667, 1.2929068804, 1.6414783001, 1.1710051298, 0.7134950757]	1.74693	0.276002	1.29291	1.64148	1.17101	0.713495
1112	951	rouhe	cy_715669586_3189368359.wav	D:\hc--document\all text\P8_medical\thesis_dataset\use_wav_raw\715669586\3189368359.wav	0	4	[1.8885065317, 0.3924057186, 1.4868085384, 1.2820743322, 1.6203197241, 0.5486873984]	1.88851	0.392406	1.48681	1.28207	1.62032	0.548687
1113	1125	wz	dx_87065558_26448784.wav	D:\hc--document\all text\P8_medical\thesis_dataset\use_wav_raw\87065558\26448784.wav	0	3	[1.7786052227, 0.0, 0.2558445632, 2.5236802101, 0.9260166287, 1.3113398552]	1.77861	0	0.255845	2.52368	0.926017	1.31134
1114	986	jd	cy_226199558_382195440.wav	D:\hc--document\all text\P8_medical\thesis_dataset\use_wav_raw\226199558\382195440.wav	0	2	[2.2209026814, 1.2213916779, 2.4517805576, 0.7338882089, 1.4896398783, 0.0908053592]	2.2209	1.22139	2.45178	0.733888	1.48964	0.0908054
1115	1195	wz	dx_90752887_29898391.wav	D:\hc--document\all text\P8_medical\thesis_dataset\use_wav_raw\90752887\29898391.wav	0	3	[2.1815752983, 0.8378372788, 1.6133420467, 1.8267351389, 0.986477375, 0.7519615889]	2.18158	0.837837	1.61334	1.82674	0.986477	0.751962
1116	1497	rouhe	cy_715552908_3187119082.wav	D:\hc--document\all text\P8_medical\thesis_dataset\use_wav_raw\715552908\3187119082.wav	0	4	[1.7439460754, 0.0, 0.2026986927, 1.9320360422, 2.132704258, 1.6796969175]	1.74395	0	0.202699	1.93204	2.1327	1.6797
1117	1101	jd	dx_90298786_29216660.wav	D:\hc--document\all text\P8_medical\thesis_dataset\use_wav_raw\90298786\29216660.wav	0	2	[1.1942869425, 3.6018095016, 2.3965933323, 0.0, 0.0, 1.4748767614]	1.19429	3.60181	2.39659	0	0	1.47488
1118	1222	yl	cy_684385391_2516144486.wav	D:\hc--document\all text\P8_medical\thesis_dataset\use_wav_raw\684385391\2516144486.wav	0	5	[1.9646701813, 1.327129364, 0.7513743639, 2.0691297054, 0.0, 1.9277633429]	1.96467	1.32713	0.751374	2.06913	0	1.92776
1119	1268	general	cy_686523101_2561673432.wav	D:\hc--document\all text\P8_medical\thesis_dataset\use_wav_raw\686523101\2561673432.wav	0	0	[2.11536479, 0.0, 0.6961375475, 1.6969565153, 1.8637888432, 1.6389024258]	2.11536	0	0.696138	1.69696	1.86379	1.6389
1120	848	jd	cy_680719041_2436564060.wav	D:\hc--document\all text\P8_medical\thesis_dataset\use_wav_raw\680719041\2436564060.wav	0	2	[1.3659820557, 2.9928941727, 2.6137230396, 0.0, 0.0, 0.9982974529]	1.36598	2.99289	2.61372	0	0	0.998297
1121	1440	rouhe	cy_686354401_2558096522.wav	D:\hc--document\all text\P8_medical\thesis_dataset\use_wav_raw\686354401\2558096522.wav	0	4	[1.814424634, 0.0, 0.3655167818, 1.4217145443, 2.8949363232, 1.2095606327]	1.81442	0	0.365517	1.42171	2.89494	1.20956
1122	431	yl	cy_685258352_2534321200.wav	D:\hc--document\all text\P8_medical\thesis_dataset\use_wav_raw\685258352\2534321200.wav	0	5	[1.6264821291, 0.3285367787, 0.379686594, 2.416441679, 0.4084249139, 1.8286749125]	1.62648	0.328537	0.379687	2.41644	0.408425	1.82867
1123	1015	yl	cy_715139638_3177767669.wav	D:\hc--document\all text\P8_medical\thesis_dataset\use_wav_raw\715139638\3177767669.wav	0	5	[1.1782160997, 1.9592609406, 0.7195265293, 0.8375285864, 0.0, 2.3931086063]	1.17822	1.95926	0.719527	0.837529	0	2.39311
1124	989	general	dx_84267791_27048766.wav	D:\hc--document\all text\P8_medical\thesis_dataset\use_wav_raw\84267791\27048766.wav	0	0	[1.9032006264, 1.2354724407, 1.4183967113, 1.3075479269, 0.5600038171, 1.1379840374]	1.9032	1.23547	1.4184	1.30755	0.560004	1.13798
1125	67	fn	cy_615852734_1879293638.wav	D:\hc--document\all text\P8_medical\thesis_dataset\use_wav_raw\615852734\1879293638.wav	0	1	[1.1327062845, 2.4149951935, 1.662833333, 0.0898344591, 0.0, 1.7467674017]	1.13271	2.415	1.66283	0.0898345	0	1.74677
1126	631	rouhe	dx_88724832_27434617.wav	D:\hc--document\all text\P8_medical\thesis_dataset\use_wav_raw\88724832\27434617.wav	0	4	[2.1307387352, 0.1702561826, 1.243131876, 1.985645175, 1.5145739317, 0.762825489]	2.13074	0.170256	1.24313	1.98565	1.51457	0.762825
1127	265	general	cy_720706085_3306675623.wav	D:\hc--document\all text\P8_medical\thesis_dataset\use_wav_raw\720706085\3306675623.wav	0	0	[1.3148474693, 1.4479932785, 1.3461641073, 0.6615083814, 0.9084734321, 1.630261898]	1.31485	1.44799	1.34616	0.661508	0.908473	1.63026
1128	363	rouhe	cy_710460184_3081999821.wav	D:\hc--document\all text\P8_medical\thesis_dataset\use_wav_raw\710460184\3081999821.wav	0	4	[1.9936333895, 0.0, 0.9556466937, 1.805077672, 3.4671566486, 0.3265702426]	1.99363	0	0.955647	1.80508	3.46716	0.32657
1129	1325	jd	cy_250750809_451221407.wav	D:\hc--document\all text\P8_medical\thesis_dataset\use_wav_raw\250750809\451221407.wav	0	2	[1.9696011543, 1.7835274935, 2.5698468685, 0.7573645115, 0.6124662757, 0.4832125604]	1.9696	1.78353	2.56985	0.757365	0.612466	0.483213
1130	1751	yl	cy_692862492_2697813298.wav	D:\hc--document\all text\P8_medical\thesis_dataset\use_wav_raw\692862492\2697813298.wav	0	5	[1.4172554016, 2.9169914722, 1.4068043232, 0.4478822351, 0.0, 2.2936215401]	1.41726	2.91699	1.4068	0.447882	0	2.29362
1131	182	rouhe	cy_680947179_2441773664.wav	D:\hc--document\all text\P8_medical\thesis_dataset\use_wav_raw\680947179\2441773664.wav	0	4	[1.9592323303, 0.1636725217, 1.739266634, 1.201900363, 2.1487829685, 0.470426023]	1.95923	0.163673	1.73927	1.2019	2.14878	0.470426
1132	442	yl	dx_91505479_30592206.wav	D:\hc--document\all text\P8_medical\thesis_dataset\use_wav_raw\91505479\30592206.wav	0	5	[1.2933439016, 1.606880188, 1.0910624266, 1.1600322723, 0.0593697764, 1.8476662636]	1.29334	1.60688	1.09106	1.16003	0.0593698	1.84767
1133	1235	fn	cy_682616739_2477180754.wav	D:\hc--document\all text\P8_medical\thesis_dataset\use_wav_raw\682616739\2477180754.wav	0	1	[1.5666021109, 3.4924776554, 1.9596133232, 0.4674464464, 0.0, 1.8361486197]	1.5666	3.49248	1.95961	0.467446	0	1.83615
1134	1687	wz	dx_90510008_29399386.wav	D:\hc--document\all text\P8_medical\thesis_dataset\use_wav_raw\90510008\29399386.wav	0	3	[1.9609538317, 0.0341985971, 0.662800014, 2.1935563087, 0.9892833233, 1.1574895382]	1.96095	0.0341986	0.6628	2.19356	0.989283	1.15749
1135	1390	wz	cy_724833787_3402647051.wav	D:\hc--document\all text\P8_medical\thesis_dataset\use_wav_raw\724833787\3402647051.wav	0	3	[1.8944141865, 0.3485050201, 0.4150654376, 2.3984811306, 0.7633235455, 1.7430323362]	1.89441	0.348505	0.415065	2.39848	0.763324	1.74303
1136	230	general	cy_687661643_2586484136.wav	D:\hc--document\all text\P8_medical\thesis_dataset\use_wav_raw\687661643\2586484136.wav	0	0	[1.600736022, 0.0, 0.3715975881, 1.8614119291, 1.1313309669, 1.6275211573]	1.60074	0	0.371598	1.86141	1.13133	1.62752
1137	1248	jd	dx_62852692_17212995.wav	D:\hc--document\all text\P8_medical\thesis_dataset\use_wav_raw\62852692\17212995.wav	0	2	[1.7177098989, 2.2118623257, 2.4244413376, 0.3654823303, 0.2468997985, 0.7184406519]	1.71771	2.21186	2.42444	0.365482	0.2469	0.718441
1138	184	rouhe	cy_722508959_3348022023.wav	D:\hc--document\all text\P8_medical\thesis_dataset\use_wav_raw\722508959\3348022023.wav	0	4	[1.9728887081, 0.0, 0.0, 2.4561371803, 3.1654014587, 1.2032376528]	1.97289	0	0	2.45614	3.1654	1.20324
1139	644	rouhe	dx_90996490_29956364.wav	D:\hc--document\all text\P8_medical\thesis_dataset\use_wav_raw\90996490\29956364.wav	0	4	[1.3922309875, 0.0425973721, 0.5912604928, 1.7632256746, 1.114192605, 1.3504215479]	1.39223	0.0425974	0.59126	1.76323	1.11419	1.35042
1140	64	rouhe	cy_569154850_1633050683.wav	D:\hc--document\all text\P8_medical\thesis_dataset\use_wav_raw\569154850\1633050683.wav	0	4	[2.0445051193, 1.0890403986, 2.3652927876, 0.8127541542, 1.3144023418, 0.0107365521]	2.04451	1.08904	2.36529	0.812754	1.3144	0.0107366
1141	1077	yl	cy_718280120_3251468400.wav	D:\hc--document\all text\P8_medical\thesis_dataset\use_wav_raw\718280120\3251468400.wav	0	5	[1.7897853851, 0.0744225085, 0.6696255207, 1.2248413563, 1.8600553274, 1.5473686457]	1.78979	0.0744225	0.669626	1.22484	1.86006	1.54737
1142	1120	yl	cy_269301204_505479215.wav	D:\hc--document\all text\P8_medical\thesis_dataset\use_wav_raw\269301204\505479215.wav	0	5	[1.1548532248, 1.2752742767, 0.9386045933, 1.0207873583, 0.4852200449, 1.7981706858]	1.15485	1.27527	0.938605	1.02079	0.48522	1.79817
1143	1537	jd	cy_671096299_2231223224.wav	D:\hc--document\all text\P8_medical\thesis_dataset\use_wav_raw\671096299\2231223224.wav	0	2	[1.2213586569, 1.7954901457, 1.8011231422, 0.4462969005, 0.5630874634, 1.3030935526]	1.22136	1.79549	1.80112	0.446297	0.563087	1.30309
1144	743	wz	cy_697975400_2807430946.wav	D:\hc--document\all text\P8_medical\thesis_dataset\use_wav_raw\697975400\2807430946.wav	0	3	[1.8078792095, 0.9521439672, 1.7508243322, 1.0042816401, 1.1449440718, 0.7918084264]	1.80788	0.952144	1.75082	1.00428	1.14494	0.791808
1145	425	general	cy_674587178_2304692190.wav	D:\hc--document\all text\P8_medical\thesis_dataset\use_wav_raw\674587178\2304692190.wav	0	0	[2.1290690899, 0.5435011983, 1.097766757, 1.9430576563, 1.1707189083, 1.2228381634]	2.12907	0.543501	1.09777	1.94306	1.17072	1.22284
1146	1118	wz	dx_71189773_19923543.wav	D:\hc--document\all text\P8_medical\thesis_dataset\use_wav_raw\71189773\19923543.wav	0	3	[2.1602804661, 0.5382749438, 1.7901924849, 1.6549830437, 1.2749789953, 0.2938344479]	2.16028	0.538275	1.79019	1.65498	1.27498	0.293834
1147	1777	jd	dx_41487008_10578896.wav	D:\hc--document\all text\P8_medical\thesis_dataset\use_wav_raw\41487008\10578896.wav	0	2	[1.8214631081, 0.0480783693, 0.9727634788, 1.9256728888, 1.1979769468, 0.8994889855]	1.82146	0.0480784	0.972763	1.92567	1.19798	0.899489
1148	1345	rouhe	cy_721229418_3318961225.wav	D:\hc--document\all text\P8_medical\thesis_dataset\use_wav_raw\721229418\3318961225.wav	0	4	[1.9500602484, 0.0, 0.0, 2.2420101166, 3.6619417667, 0.8313447833]	1.95006	0	0	2.24201	3.66194	0.831345
1149	1070	rouhe	cy_691832558_2675352978.wav	D:\hc--document\all text\P8_medical\thesis_dataset\use_wav_raw\691832558\2675352978.wav	0	4	[2.1970105171, 0.0, 1.0780348778, 1.6010229588, 2.9776134491, 0.7246375084]	2.19701	0	1.07803	1.60102	2.97761	0.724638
1150	610	rouhe	dx_90201711_28696595.wav	D:\hc--document\all text\P8_medical\thesis_dataset\use_wav_raw\90201711\28696595.wav	0	4	[1.624792099, 0.0, 0.4777628481, 2.0564544201, 1.5217455626, 1.1570364237]	1.62479	0	0.477763	2.05645	1.52175	1.15704
1151	461	rouhe	cy_686262419_2556085716.wav	D:\hc--document\all text\P8_medical\thesis_dataset\use_wav_raw\686262419\2556085716.wav	0	4	[2.0952551365, 0.1111579165, 1.3946192265, 1.5988141298, 1.8456629515, 0.6902922988]	2.09526	0.111158	1.39462	1.59881	1.84566	0.690292
1152	444	jd	cy_666616073_2150016284.wav	D:\hc--document\all text\P8_medical\thesis_dataset\use_wav_raw\666616073\2150016284.wav	0	2	[2.0907433033, 1.6735911369, 1.6665117741, 1.2021142244, 0.5222988129, 1.4373867512]	2.09074	1.67359	1.66651	1.20211	0.522299	1.43739
1153	1006	fn	cy_647336634_2046162086.wav	D:\hc--document\all text\P8_medical\thesis_dataset\use_wav_raw\647336634\2046162086.wav	0	1	[2.1503036022, 0.2350491434, 0.0, 3.2751362324, 0.3221752346, 2.1979727745]	2.1503	0.235049	0	3.27514	0.322175	2.19797
1154	1315	wz	cy_613229777_1864815878.wav	D:\hc--document\all text\P8_medical\thesis_dataset\use_wav_raw\613229777\1864815878.wav	0	3	[2.0351645947, 0.0, 0.3357306719, 2.2551772594, 1.6212810278, 1.5521438122]	2.03516	0	0.335731	2.25518	1.62128	1.55214
1155	990	general	cy_721754683_3330997459.wav	D:\hc--document\all text\P8_medical\thesis_dataset\use_wav_raw\721754683\3330997459.wav	0	0	[1.4940032959, 0.7120833993, 1.4709591866, 1.1814036369, 0.9573149681, 0.8031987548]	1.494	0.712083	1.47096	1.1814	0.957315	0.803199
1156	1108	general	dx_85603174_24487678.wav	D:\hc--document\all text\P8_medical\thesis_dataset\use_wav_raw\85603174\24487678.wav	0	0	[1.8167111874, 0.5727197528, 1.314563632, 1.404083252, 1.0968418121, 1.0054205656]	1.81671	0.57272	1.31456	1.40408	1.09684	1.00542
1157	805	yl	cy_707067828_3013307644.wav	D:\hc--document\all text\P8_medical\thesis_dataset\use_wav_raw\707067828\3013307644.wav	0	5	[1.7849019766, 0.0, 0.0, 2.7025091648, 2.7668640614, 1.4895591736]	1.7849	0	0	2.70251	2.76686	1.48956
1158	1039	fn	cy_669509937_2198271170.wav	D:\hc--document\all text\P8_medical\thesis_dataset\use_wav_raw\669509937\2198271170.wav	0	1	[1.3803824186, 2.8515586853, 2.1039988995, 0.0, 0.0351145789, 1.6595931053]	1.38038	2.85156	2.104	0	0.0351146	1.65959
1159	1507	jd	cy_181548662_271162490.wav	D:\hc--document\all text\P8_medical\thesis_dataset\use_wav_raw\181548662\271162490.wav	0	2	[1.910133481, 1.3596173525, 2.3291988373, 0.8390875459, 1.0022001266, 0.2823914886]	1.91013	1.35962	2.3292	0.839088	1.0022	0.282391
1160	430	general	dx_90207777_28730026.wav	D:\hc--document\all text\P8_medical\thesis_dataset\use_wav_raw\90207777\28730026.wav	0	0	[1.9218312502, 1.0187569857, 0.9519357681, 1.5983268023, 0.4819812179, 1.6150381565]	1.92183	1.01876	0.951936	1.59833	0.481981	1.61504
1161	221	wz	cy_620902729_1906355153.wav	D:\hc--document\all text\P8_medical\thesis_dataset\use_wav_raw\620902729\1906355153.wav	0	3	[2.3552045822, 0.765476644, 2.243701458, 1.4030771255, 1.5770522356, 0.1390124112]	2.3552	0.765477	2.2437	1.40308	1.57705	0.139012
1162	930	yl	dx_84208066_26746145.wav	D:\hc--document\all text\P8_medical\thesis_dataset\use_wav_raw\84208066\26746145.wav	0	5	[1.1030564308, 0.8580803871, 0.0, 1.9192247391, 0.0, 2.3883709908]	1.10306	0.85808	0	1.91922	0	2.38837
1163	594	fn	cy_572039448_1648281872.wav	D:\hc--document\all text\P8_medical\thesis_dataset\use_wav_raw\572039448\1648281872.wav	0	1	[1.6517188549, 1.3522628546, 1.1818736792, 1.4036893845, 0.258489579, 1.4777665138]	1.65172	1.35226	1.18187	1.40369	0.25849	1.47777
1164	914	rouhe	cy_689378996_2623933842.wav	D:\hc--document\all text\P8_medical\thesis_dataset\use_wav_raw\689378996\2623933842.wav	0	4	[1.9710291624, 0.0, 1.3423188925, 1.3981416225, 3.0357105732, 0.465539813]	1.97103	0	1.34232	1.39814	3.03571	0.46554
1165	509	fn	cy_718616560_3258866283.wav	D:\hc--document\all text\P8_medical\thesis_dataset\use_wav_raw\718616560\3258866283.wav	0	1	[1.0096940994, 2.8927004337, 1.3038966656, 0.1996030658, 0.0, 2.2376055717]	1.00969	2.8927	1.3039	0.199603	0	2.23761
1166	683	general	dx_89138763_27559655.wav	D:\hc--document\all text\P8_medical\thesis_dataset\use_wav_raw\89138763\27559655.wav	0	0	[1.7668654919, 0.6115509272, 0.8594642878, 1.7360006571, 0.4649234414, 1.1987403631]	1.76687	0.611551	0.859464	1.736	0.464923	1.19874
1167	404	general	cy_724063084_3384931700.wav	D:\hc--document\all text\P8_medical\thesis_dataset\use_wav_raw\724063084\3384931700.wav	0	0	[2.2400741577, 0.1929397434, 0.7430562973, 1.5935474634, 1.8976203203, 1.823979497]	2.24007	0.19294	0.743056	1.59355	1.89762	1.82398
1168	102	fn	cy_723303797_3365998133.wav	D:\hc--document\all text\P8_medical\thesis_dataset\use_wav_raw\723303797\3365998133.wav	0	1	[1.5163772106, 2.9755225182, 2.2465202808, 0.123998262, 0.0, 1.5215525627]	1.51638	2.97552	2.24652	0.123998	0	1.52155
1169	1397	jd	cy_669946934_2207299346.wav	D:\hc--document\all text\P8_medical\thesis_dataset\use_wav_raw\669946934\2207299346.wav	0	2	[2.0787127018, 1.8332000971, 1.9495054483, 1.1642929316, 0.4507444501, 1.2847479582]	2.07871	1.8332	1.94951	1.16429	0.450744	1.28475
1170	801	wz	cy_708966924_3051885838.wav	D:\hc--document\all text\P8_medical\thesis_dataset\use_wav_raw\708966924\3051885838.wav	0	3	[1.8627809286, 0.0, 0.2170279771, 2.9185311794, 1.1924289465, 1.1858667135]	1.86278	0	0.217028	2.91853	1.19243	1.18587
1171	1532	wz	dx_91010479_30035181.wav	D:\hc--document\all text\P8_medical\thesis_dataset\use_wav_raw\91010479\30035181.wav	0	3	[1.7007198334, 0.1657054126, 0.0117080268, 2.3237497807, 0.6313360333, 1.7681894302]	1.70072	0.165705	0.011708	2.32375	0.631336	1.76819
1172	1134	jd	cy_672819337_2267102466.wav	D:\hc--document\all text\P8_medical\thesis_dataset\use_wav_raw\672819337\2267102466.wav	0	2	[2.0699908733, 1.7638728619, 2.5274956226, 0.7607748508, 1.0020064116, 0.5568805337]	2.06999	1.76387	2.5275	0.760775	1.00201	0.556881
1173	1755	rouhe	cy_629204206_1954972646.wav	D:\hc--document\all text\P8_medical\thesis_dataset\use_wav_raw\629204206\1954972646.wav	0	4	[1.998937726, 0.791277647, 2.0886204243, 0.9805448055, 1.7660456896, 0.5659601092]	1.99894	0.791278	2.08862	0.980545	1.76605	0.56596
1174	584	wz	dx_92831856_32377365.wav	D:\hc--document\all text\P8_medical\thesis_dataset\use_wav_raw\92831856\32377365.wav	0	3	[1.8831579685, 0.355746299, 0.1756505221, 2.3462810516, 0.5742448568, 1.8239588737]	1.88316	0.355746	0.175651	2.34628	0.574245	1.82396
1175	1742	yl	cy_686221397_2555346984.wav	D:\hc--document\all text\P8_medical\thesis_dataset\use_wav_raw\686221397\2555346984.wav	0	5	[1.759190917, 0.0227340106, 0.2654203773, 1.5789268017, 1.602157712, 2.0720191002]	1.75919	0.022734	0.26542	1.57893	1.60216	2.07202
1176	933	jd	dx_90974198_29835539.wav	D:\hc--document\all text\P8_medical\thesis_dataset\use_wav_raw\90974198\29835539.wav	0	2	[1.7089328766, 1.3413385153, 1.3299709558, 1.8034081459, 0.0, 1.1760823727]	1.70893	1.34134	1.32997	1.80341	0	1.17608
1177	1526	fn	cy_586532898_1726435889.wav	D:\hc--document\all text\P8_medical\thesis_dataset\use_wav_raw\586532898\1726435889.wav	0	1	[1.4689053297, 3.8021144867, 1.8432331085, 0.016717691, 0.0, 2.4656283855]	1.46891	3.80211	1.84323	0.0167177	0	2.46563
1178	1659	rouhe	cy_710183190_3076284524.wav	D:\hc--document\all text\P8_medical\thesis_dataset\use_wav_raw\710183190\3076284524.wav	0	4	[1.965434432, 0.0, 0.7010569572, 1.7682068348, 2.8640453815, 0.809042573]	1.96543	0	0.701057	1.76821	2.86405	0.809043
1179	1763	rouhe	cy_715835056_3192766977.wav	D:\hc--document\all text\P8_medical\thesis_dataset\use_wav_raw\715835056\3192766977.wav	0	4	[2.1186044216, 0.0, 1.1414241791, 1.4043482542, 2.8273382187, 0.8159265518]	2.1186	0	1.14142	1.40435	2.82734	0.815927
1180	861	yl	cy_718745476_3261258141.wav	D:\hc--document\all text\P8_medical\thesis_dataset\use_wav_raw\718745476\3261258141.wav	0	5	[1.2349480391, 1.2629303932, 0.4196270406, 1.3826185465, 0.0, 2.3743946552]	1.23495	1.26293	0.419627	1.38262	0	2.37439
1181	1504	general	cy_615216822_1875785987.wav	D:\hc--document\all text\P8_medical\thesis_dataset\use_wav_raw\615216822\1875785987.wav	0	0	[1.2873762846, 3.5415422916, 1.7284454107, 0.515149653, 0.0, 2.0676808357]	1.28738	3.54154	1.72845	0.51515	0	2.06768
1182	1616	jd	dx_90733956_29804464.wav	D:\hc--document\all text\P8_medical\thesis_dataset\use_wav_raw\90733956\29804464.wav	0	2	[1.613093257, 1.5878121853, 1.7098827362, 1.0425864458, 0.0003900286, 0.9444903135]	1.61309	1.58781	1.70988	1.04259	0.000390029	0.94449
1183	1426	fn	dx_84331443_24085492.wav	D:\hc--document\all text\P8_medical\thesis_dataset\use_wav_raw\84331443\24085492.wav	0	1	[1.2481971979, 2.4324448109, 0.9493460059, 0.6659977436, 0.0, 2.3067421913]	1.2482	2.43244	0.949346	0.665998	0	2.30674
1184	1106	fn	dx_75418281_21307366.wav	D:\hc--document\all text\P8_medical\thesis_dataset\use_wav_raw\75418281\21307366.wav	0	1	[1.6789970398, 2.4898366928, 1.9487133026, 0.7814539075, 0.0, 1.5166525841]	1.679	2.48984	1.94871	0.781454	0	1.51665
1185	236	wz	cy_564607727_1609425728.wav	D:\hc--document\all text\P8_medical\thesis_dataset\use_wav_raw\564607727\1609425728.wav	0	3	[1.5380345583, 0.0, 0.4226382375, 2.3545706272, 0.8832028508, 1.1086933613]	1.53803	0	0.422638	2.35457	0.883203	1.10869
1186	1567	wz	cy_716533050_3210292872.wav	D:\hc--document\all text\P8_medical\thesis_dataset\use_wav_raw\716533050\3210292872.wav	0	3	[1.9309054613, 0.0061285845, 0.4916019142, 1.8573150635, 1.4593144655, 1.4285798073]	1.93091	0.00612858	0.491602	1.85732	1.45931	1.42858
1187	471	fn	cy_721243972_3319465837.wav	D:\hc--document\all text\P8_medical\thesis_dataset\use_wav_raw\721243972\3319465837.wav	0	1	[1.9068213701, 1.6787779331, 1.901991725, 0.5196644664, 1.109210968, 1.1198115349]	1.90682	1.67878	1.90199	0.519664	1.10921	1.11981
1188	1165	jd	cy_683645685_2500263912.wav	D:\hc--document\all text\P8_medical\thesis_dataset\use_wav_raw\683645685\2500263912.wav	0	2	[1.4302282333, 2.1693301201, 2.232717514, 0.1976103783, 0.5927485228, 1.1399686337]	1.43023	2.16933	2.23272	0.19761	0.592749	1.13997
1189	1765	jd	cy_672687843_2264276250.wav	D:\hc--document\all text\P8_medical\thesis_dataset\use_wav_raw\672687843\2264276250.wav	0	2	[1.3800945282, 2.7386822701, 1.8696383238, 0.2385846972, 0.0, 1.6858329773]	1.38009	2.73868	1.86964	0.238585	0	1.68583
1190	888	general	cy_723846719_3378958131.wav	D:\hc--document\all text\P8_medical\thesis_dataset\use_wav_raw\723846719\3378958131.wav	0	0	[1.6579735279, 0.0, 0.227933988, 1.8950660229, 1.2187764645, 1.6912769079]	1.65797	0	0.227934	1.89507	1.21878	1.69128
1191	373	yl	cy_723893268_3381157496.wav	D:\hc--document\all text\P8_medical\thesis_dataset\use_wav_raw\723893268\3381157496.wav	0	5	[1.8490908146, 0.0, 0.6003021598, 0.9581949115, 2.3770799637, 1.7138617039]	1.84909	0	0.600302	0.958195	2.37708	1.71386
1192	635	jd	cy_682783490_2480778922.wav	D:\hc--document\all text\P8_medical\thesis_dataset\use_wav_raw\682783490\2480778922.wav	0	2	[2.0606689453, 1.4235187769, 2.280479908, 0.7122945786, 1.1797671318, 0.5555592179]	2.06067	1.42352	2.28048	0.712295	1.17977	0.555559
1193	929	general	dx_61582697_22654257.wav	D:\hc--document\all text\P8_medical\thesis_dataset\use_wav_raw\61582697\22654257.wav	0	0	[2.0173301697, 0.6899994612, 0.2597901225, 2.6183321476, 0.2097903639, 1.871691823]	2.01733	0.689999	0.25979	2.61833	0.20979	1.87169
1194	938	yl	cy_672008212_2251086562.wav	D:\hc--document\all text\P8_medical\thesis_dataset\use_wav_raw\672008212\2251086562.wav	0	5	[2.3966906071, 0.7136733532, 1.8448761702, 1.4710221291, 1.8006229401, 0.8706762791]	2.39669	0.713673	1.84488	1.47102	1.80062	0.870676
1195	876	fn	cy_719267187_3273609161.wav	D:\hc--document\all text\P8_medical\thesis_dataset\use_wav_raw\719267187\3273609161.wav	0	1	[1.2946721315, 1.8521550894, 1.6752115488, 0.6051825285, 0.3619480431, 1.4554692507]	1.29467	1.85216	1.67521	0.605183	0.361948	1.45547
1196	1683	jd	cy_673006328_2271080766.wav	D:\hc--document\all text\P8_medical\thesis_dataset\use_wav_raw\673006328\2271080766.wav	0	2	[1.3062610626, 2.7475283146, 1.9586533308, 0.6873428226, 0.0, 1.3857502937]	1.30626	2.74753	1.95865	0.687343	0	1.38575
1197	1574	yl	cy_722876574_3357128298.wav	D:\hc--document\all text\P8_medical\thesis_dataset\use_wav_raw\722876574\3357128298.wav	0	5	[1.6950405836, 1.2917870283, 0.5547857285, 1.6682178974, 0.1992451847, 2.1296014786]	1.69504	1.29179	0.554786	1.66822	0.199245	2.1296
1198	1708	general	cy_551034256_1542798407.wav	D:\hc--document\all text\P8_medical\thesis_dataset\use_wav_raw\551034256\1542798407.wav	0	0	[1.7934217453, 1.4408445358, 2.0133781433, 0.9057347775, 0.6079531908, 0.607157886]	1.79342	1.44084	2.01338	0.905735	0.607953	0.607158
1199	1767	yl	cy_677970373_2376240012.wav	D:\hc--document\all text\P8_medical\thesis_dataset\use_wav_raw\677970373\2376240012.wav	0	5	[1.804923892, 1.0846444368, 0.9931892753, 1.2710938454, 0.7740325332, 1.8704607487]	1.80492	1.08464	0.993189	1.27109	0.774033	1.87046
1200	1297	wz	dx_87475575_25542698.wav	D:\hc--document\all text\P8_medical\thesis_dataset\use_wav_raw\87475575\25542698.wav	0	3	[1.7291892767, 0.0, 0.4419378638, 2.5547091961, 0.8353590965, 0.9767147303]	1.72919	0	0.441938	2.55471	0.835359	0.976715
1201	188	fn	cy_644888425_2033547593.wav	D:\hc--document\all text\P8_medical\thesis_dataset\use_wav_raw\644888425\2033547593.wav	0	1	[1.212536335, 2.2041115761, 0.7574411631, 0.9235210419, 0.0, 2.5175497532]	1.21254	2.20411	0.757441	0.923521	0	2.51755
1202	1160	wz	cy_626746765_1936955525.wav	D:\hc--document\all text\P8_medical\thesis_dataset\use_wav_raw\626746765\1936955525.wav	0	3	[1.8347429037, 0.2817276418, 1.0835543871, 1.8856559992, 1.0274116993, 0.9680562615]	1.83474	0.281728	1.08355	1.88566	1.02741	0.968056
1203	1595	jd	cy_712114213_3112972170.wav	D:\hc--document\all text\P8_medical\thesis_dataset\use_wav_raw\712114213\3112972170.wav	0	2	[1.7559409142, 1.6802582741, 2.3638951778, 0.6475283504, 0.4960488975, 0.2791626155]	1.75594	1.68026	2.3639	0.647528	0.496049	0.279163
1204	641	fn	cy_670155607_2211597044.wav	D:\hc--document\all text\P8_medical\thesis_dataset\use_wav_raw\670155607\2211597044.wav	0	1	[1.6885880232, 4.0561342239, 3.2486872673, 0.0, 0.0, 0.8334999084]	1.68859	4.05613	3.24869	0	0	0.8335
1205	445	jd	cy_714854210_3170513667.wav	D:\hc--document\all text\P8_medical\thesis_dataset\use_wav_raw\714854210\3170513667.wav	0	2	[1.9822083712, 0.3425221443, 1.4613907337, 1.085734129, 2.0469272137, 1.3135924339]	1.98221	0.342522	1.46139	1.08573	2.04693	1.31359
1206	300	jd	cy_637523499_1995721238.wav	D:\hc--document\all text\P8_medical\thesis_dataset\use_wav_raw\637523499\1995721238.wav	0	2	[1.3130123615, 1.5640970469, 1.7748461962, 0.7130377293, 0.6541591287, 1.1207687855]	1.31301	1.5641	1.77485	0.713038	0.654159	1.12077
1207	451	wz	cy_677136812_2358228506.wav	D:\hc--document\all text\P8_medical\thesis_dataset\use_wav_raw\677136812\2358228506.wav	0	3	[1.381947279, 0.5055043101, 0.3038170934, 1.7073392868, 0.6183373928, 1.8480887413]	1.38195	0.505504	0.303817	1.70734	0.618337	1.84809
1208	1540	jd	dx_82455343_23439286.wav	D:\hc--document\all text\P8_medical\thesis_dataset\use_wav_raw\82455343\23439286.wav	0	2	[1.3298541307, 1.8891031742, 1.7376745939, 0.4781454206, 0.4227656722, 1.4169692993]	1.32985	1.8891	1.73767	0.478145	0.422766	1.41697
1209	1681	yl	cy_689280804_2621747618.wav	D:\hc--document\all text\P8_medical\thesis_dataset\use_wav_raw\689280804\2621747618.wav	0	5	[1.8599647284, 0.1359882355, 1.0391709805, 1.1526232958, 1.9408881664, 1.4353522062]	1.85996	0.135988	1.03917	1.15262	1.94089	1.43535
1210	633	rouhe	cy_710974024_3092341626.wav	D:\hc--document\all text\P8_medical\thesis_dataset\use_wav_raw\710974024\3092341626.wav	0	4	[1.787850976, 0.0, 0.4301390052, 1.9471732378, 2.1572926044, 1.2926961184]	1.78785	0	0.430139	1.94717	2.15729	1.2927
1211	601	rouhe	cy_678300425_2383335418.wav	D:\hc--document\all text\P8_medical\thesis_dataset\use_wav_raw\678300425\2383335418.wav	0	4	[1.583827734, 0.9588140845, 1.1461727619, 0.8686147928, 1.2600786686, 1.7240588665]	1.58383	0.958814	1.14617	0.868615	1.26008	1.72406
1212	1757	yl	cy_718701765_3260385996.wav	D:\hc--document\all text\P8_medical\thesis_dataset\use_wav_raw\718701765\3260385996.wav	0	5	[1.2339110374, 0.994946301, 0.1209534481, 1.5106377602, 0.1082001477, 2.5048222542]	1.23391	0.994946	0.120953	1.51064	0.1082	2.50482
1213	1079	general	cy_596468032_1778099351.wav	D:\hc--document\all text\P8_medical\thesis_dataset\use_wav_raw\596468032\1778099351.wav	0	0	[1.7541129589, 0.9075394869, 1.0457311869, 1.5067908764, 0.5620191097, 1.4058769941]	1.75411	0.907539	1.04573	1.50679	0.562019	1.40588
1214	329	yl	dx_65502134_18177662.wav	D:\hc--document\all text\P8_medical\thesis_dataset\use_wav_raw\65502134\18177662.wav	0	5	[1.5303826332, 0.0194060151, 0.3905934095, 1.9341994524, 0.8428002596, 1.6568841934]	1.53038	0.019406	0.390593	1.9342	0.8428	1.65688
1215	953	yl	cy_708791972_3048326630.wav	D:\hc--document\all text\P8_medical\thesis_dataset\use_wav_raw\708791972\3048326630.wav	0	5	[1.2233607769, 1.0993391275, 0.6983911395, 1.1319309473, 0.5140894055, 2.1255443096]	1.22336	1.09934	0.698391	1.13193	0.514089	2.12554
1216	1721	wz	cy_716801305_3217187128.wav	D:\hc--document\all text\P8_medical\thesis_dataset\use_wav_raw\716801305\3217187128.wav	0	3	[1.7359935045, 0.3222571611, 0.609364748, 1.8586219549, 0.9669599533, 1.4194505215]	1.73599	0.322257	0.609365	1.85862	0.96696	1.41945
1217	1299	jd	cy_677408342_2364148696.wav	D:\hc--document\all text\P8_medical\thesis_dataset\use_wav_raw\677408342\2364148696.wav	0	2	[1.7394529581, 0.0, 1.0086451769, 1.6217441559, 1.8023040295, 0.9907599092]	1.73945	0	1.00865	1.62174	1.8023	0.99076
1218	626	jd	cy_717322282_3229520391.wav	D:\hc--document\all text\P8_medical\thesis_dataset\use_wav_raw\717322282\3229520391.wav	0	2	[1.3676409721, 1.6153005362, 1.156799674, 1.012124896, 0.1883753687, 1.9457690716]	1.36764	1.6153	1.1568	1.01212	0.188375	1.94577
1219	1768	general	dx_90859767_29859178.wav	D:\hc--document\all text\P8_medical\thesis_dataset\use_wav_raw\90859767\29859178.wav	0	0	[1.7749660015, 0.4404537976, 1.0510956049, 1.677339077, 0.8385643363, 1.1265616417]	1.77497	0.440454	1.0511	1.67734	0.838564	1.12656
1220	619	rouhe	cy_693594566_2713338546.wav	D:\hc--document\all text\P8_medical\thesis_dataset\use_wav_raw\693594566\2713338546.wav	0	4	[2.3217258453, 0.0, 1.0649980307, 1.4978517294, 2.8184876442, 0.8613163233]	2.32173	0	1.065	1.49785	2.81849	0.861316
1221	172	general	cy_704681116_2957000308.wav	D:\hc--document\all text\P8_medical\thesis_dataset\use_wav_raw\704681116\2957000308.wav	0	0	[1.4476985931, 1.247030735, 1.828488946, 0.4201996326, 1.3131434917, 0.9142786264]	1.4477	1.24703	1.82849	0.4202	1.31314	0.914279
1222	1712	fn	cy_679947563_2419428242.wav	D:\hc--document\all text\P8_medical\thesis_dataset\use_wav_raw\679947563\2419428242.wav	0	1	[1.3051037788, 1.6275339127, 0.832716167, 1.316332221, 0.0, 2.0719048977]	1.3051	1.62753	0.832716	1.31633	0	2.0719
1223	314	general	dx_90129421_28839036.wav	D:\hc--document\all text\P8_medical\thesis_dataset\use_wav_raw\90129421\28839036.wav	0	0	[1.1631091833, 2.4960100651, 1.7227826118, 0.3579548299, 0.0, 1.4157617092]	1.16311	2.49601	1.72278	0.357955	0	1.41576
1224	587	yl	cy_581106709_1697328830.wav	D:\hc--document\all text\P8_medical\thesis_dataset\use_wav_raw\581106709\1697328830.wav	0	5	[1.4285110235, 1.4184228182, 0.4611204267, 1.2579137087, 0.3303201199, 2.4500048161]	1.42851	1.41842	0.46112	1.25791	0.33032	2.45
1225	1749	yl	dx_80593887_22910369.wav	D:\hc--document\all text\P8_medical\thesis_dataset\use_wav_raw\80593887\22910369.wav	0	5	[1.2857877016, 1.535951972, 0.684515357, 1.2320908308, 0.0, 2.1256182194]	1.28579	1.53595	0.684515	1.23209	0	2.12562
1226	1096	jd	dx_83989161_30422067.wav	D:\hc--document\all text\P8_medical\thesis_dataset\use_wav_raw\83989161\30422067.wav	0	2	[1.8136951923, 1.7486914396, 2.0229816437, 0.9885398149, 0.2493997663, 0.7170150876]	1.8137	1.74869	2.02298	0.98854	0.2494	0.717015
1227	322	general	cy_683452542_2495380286.wav	D:\hc--document\all text\P8_medical\thesis_dataset\use_wav_raw\683452542\2495380286.wav	0	0	[1.9805055857, 0.801151216, 1.3423755169, 1.2634897232, 1.300565958, 1.2658957243]	1.98051	0.801151	1.34238	1.26349	1.30057	1.2659
1228	1204	fn	dx_91083105_30438998.wav	D:\hc--document\all text\P8_medical\thesis_dataset\use_wav_raw\91083105\30438998.wav	0	1	[1.5152224302, 2.5053167343, 1.8907363415, 0.4817996621, 0.0, 1.598715663]	1.51522	2.50532	1.89074	0.4818	0	1.59872
1229	1331	general	dx_75938800_21497126.wav	D:\hc--document\all text\P8_medical\thesis_dataset\use_wav_raw\75938800\21497126.wav	0	0	[1.2648019791, 1.715395093, 1.2059135437, 0.9702602625, 0.0104692467, 1.9588580132]	1.2648	1.7154	1.20591	0.97026	0.0104692	1.95886
1230	1725	yl	dx_91143566_30161620.wav	D:\hc--document\all text\P8_medical\thesis_dataset\use_wav_raw\91143566\30161620.wav	0	5	[1.5283404589, 1.6524204016, 0.5251060128, 1.5929524899, 0.0, 2.3832247257]	1.52834	1.65242	0.525106	1.59295	0	2.38322
1231	1662	wz	cy_669942339_2207223958.wav	D:\hc--document\all text\P8_medical\thesis_dataset\use_wav_raw\669942339\2207223958.wav	0	3	[1.6931648254, 0.0991012827, 0.2744407058, 2.2449700832, 0.7951678634, 1.562980175]	1.69316	0.0991013	0.274441	2.24497	0.795168	1.56298
1232	492	wz	cy_715063483_3176330758.wav	D:\hc--document\all text\P8_medical\thesis_dataset\use_wav_raw\715063483\3176330758.wav	0	3	[1.9193555117, 0.6252391934, 0.5023564696, 2.1784625053, 0.5735887885, 1.8384689093]	1.91936	0.625239	0.502356	2.17846	0.573589	1.83847
1233	634	wz	cy_698872986_2826146384.wav	D:\hc--document\all text\P8_medical\thesis_dataset\use_wav_raw\698872986\2826146384.wav	0	3	[1.8665566444, 0.0, 0.2971665859, 2.3182139397, 1.9485080242, 1.3118120432]	1.86656	0	0.297167	2.31821	1.94851	1.31181
1234	419	yl	cy_704511332_2953177354.wav	D:\hc--document\all text\P8_medical\thesis_dataset\use_wav_raw\704511332\2953177354.wav	0	5	[1.1988404989, 1.640840888, 0.4011169076, 1.2699942589, 0.0, 2.5564110279]	1.19884	1.64084	0.401117	1.26999	0	2.55641
1235	956	rouhe	cy_721195049_3319236364.wav	D:\hc--document\all text\P8_medical\thesis_dataset\use_wav_raw\721195049\3319236364.wav	0	4	[1.9908280373, 0.0, 1.0810359716, 1.3887890577, 3.1435637474, 0.6029473543]	1.99083	0	1.08104	1.38879	3.14356	0.602947
1236	1010	rouhe	dx_91853309_31131634.wav	D:\hc--document\all text\P8_medical\thesis_dataset\use_wav_raw\91853309\31131634.wav	0	4	[1.9471615553, 0.0, 0.9513565302, 1.840354085, 1.9261808395, 0.7434954047]	1.94716	0	0.951357	1.84035	1.92618	0.743495
1237	1724	wz	dx_90434981_29615347.wav	D:\hc--document\all text\P8_medical\thesis_dataset\use_wav_raw\90434981\29615347.wav	0	3	[1.6045978069, 0.0, 0.0, 3.0138037205, 0.684751749, 1.5845695734]	1.6046	0	0	3.0138	0.684752	1.58457
1238	1422	wz	cy_667542677_2158210770.wav	D:\hc--document\all text\P8_medical\thesis_dataset\use_wav_raw\667542677\2158210770.wav	0	3	[1.8331054449, 0.4761633575, 1.3867785931, 1.6448308229, 1.0629863739, 0.7518146038]	1.83311	0.476163	1.38678	1.64483	1.06299	0.751815
1239	153	jd	dx_90859944_29858738.wav	D:\hc--document\all text\P8_medical\thesis_dataset\use_wav_raw\90859944\29858738.wav	0	2	[1.1903357506, 2.1585175991, 2.2654590607, 0.0, 0.2841229439, 0.7399526834]	1.19034	2.15852	2.26546	0	0.284123	0.739953
1240	310	fn	dx_85397261_24466212.wav	D:\hc--document\all text\P8_medical\thesis_dataset\use_wav_raw\85397261\24466212.wav	0	1	[1.3315216303, 1.9958398342, 0.9521807432, 1.0588296652, 0.0, 2.1524143219]	1.33152	1.99584	0.952181	1.05883	0	2.15241
1241	955	rouhe	cy_650232148_2061582893.wav	D:\hc--document\all text\P8_medical\thesis_dataset\use_wav_raw\650232148\2061582893.wav	0	4	[1.8541274071, 0.6780158281, 1.5495480299, 1.2628675699, 1.2308387756, 0.8582226634]	1.85413	0.678016	1.54955	1.26287	1.23084	0.858223
1242	435	rouhe	cy_671718212_2243989624.wav	D:\hc--document\all text\P8_medical\thesis_dataset\use_wav_raw\671718212\2243989624.wav	0	4	[1.6801686287, 0.0, 0.2963908911, 2.2248659134, 1.4148290157, 1.0686600208]	1.68017	0	0.296391	2.22487	1.41483	1.06866
1243	983	rouhe	cy_695405630_2751240674.wav	D:\hc--document\all text\P8_medical\thesis_dataset\use_wav_raw\695405630\2751240674.wav	0	4	[2.0365121365, 0.0, 1.2307847738, 1.3891370296, 2.9701924324, 0.4495657086]	2.03651	0	1.23078	1.38914	2.97019	0.449566
1244	309	yl	cy_571857681_1647865967.wav	D:\hc--document\all text\P8_medical\thesis_dataset\use_wav_raw\571857681\1647865967.wav	0	5	[1.3367545605, 1.7261800766, 1.1518594027, 0.7321066856, 0.2974743843, 1.9969785213]	1.33675	1.72618	1.15186	0.732107	0.297474	1.99698
1245	764	jd	cy_621893319_1911419867.wav	D:\hc--document\all text\P8_medical\thesis_dataset\use_wav_raw\621893319\1911419867.wav	0	2	[1.5266956091, 2.4341084957, 2.3237729073, 0.0042048022, 0.5358060598, 1.3511052132]	1.5267	2.43411	2.32377	0.0042048	0.535806	1.35111
1246	1284	fn	cy_633447214_1974237542.wav	D:\hc--document\all text\P8_medical\thesis_dataset\use_wav_raw\633447214\1974237542.wav	0	1	[1.8177725077, 1.3982543945, 2.3279600143, 0.5975887179, 1.3605537415, 0.7798388004]	1.81777	1.39825	2.32796	0.597589	1.36055	0.779839
1247	1365	wz	cy_699242112_2834421362.wav	D:\hc--document\all text\P8_medical\thesis_dataset\use_wav_raw\699242112\2834421362.wav	0	3	[1.5386919975, 0.2130704373, 0.0, 2.6460132599, 0.2694210112, 2.2981617451]	1.53869	0.21307	0	2.64601	0.269421	2.29816
1248	1334	yl	cy_677486924_2365810962.wav	D:\hc--document\all text\P8_medical\thesis_dataset\use_wav_raw\677486924\2365810962.wav	0	5	[1.1497182846, 1.7988973856, 0.6065383554, 0.993735671, 0.0, 2.2532947063]	1.14972	1.7989	0.606538	0.993736	0	2.25329
1249	1260	general	dx_84253870_26973819.wav	D:\hc--document\all text\P8_medical\thesis_dataset\use_wav_raw\84253870\26973819.wav	0	0	[1.3506578207, 0.8406322598, 0.5838679075, 1.6274858713, 0.2751262486, 1.8389573097]	1.35066	0.840632	0.583868	1.62749	0.275126	1.83896
1250	95	general	cy_722736166_3352048667.wav	D:\hc--document\all text\P8_medical\thesis_dataset\use_wav_raw\722736166\3352048667.wav	0	0	[1.737470746, 0.1200942174, 0.4600725174, 1.8694339991, 1.1767406464, 1.5609256029]	1.73747	0.120094	0.460073	1.86943	1.17674	1.56093
1251	165	yl	cy_712861709_3127785416.wav	D:\hc--document\all text\P8_medical\thesis_dataset\use_wav_raw\712861709\3127785416.wav	0	5	[1.5657413006, 0.9336320162, 1.4004261494, 0.9893282652, 1.2217922211, 1.5168863535]	1.56574	0.933632	1.40043	0.989328	1.22179	1.51689
1252	477	rouhe	cy_641942975_2019216026.wav	D:\hc--document\all text\P8_medical\thesis_dataset\use_wav_raw\641942975\2019216026.wav	0	4	[2.3480322361, 0.1236125231, 1.6982842684, 1.6157625914, 2.2786235809, 0.5038277507]	2.34803	0.123613	1.69828	1.61576	2.27862	0.503828
1253	1013	jd	cy_684814193_2525541348.wav	D:\hc--document\all text\P8_medical\thesis_dataset\use_wav_raw\684814193\2525541348.wav	0	2	[1.6943641901, 1.974706769, 1.7399866581, 0.8313205242, 0.2046934217, 1.3853981495]	1.69436	1.97471	1.73999	0.831321	0.204693	1.3854
1254	921	wz	cy_652947031_2076370655.wav	D:\hc--document\all text\P8_medical\thesis_dataset\use_wav_raw\652947031\2076370655.wav	0	3	[1.8628829718, 0.5698574185, 0.7264154553, 1.8645268679, 0.8635391593, 1.7000522614]	1.86288	0.569857	0.726415	1.86453	0.863539	1.70005
1255	924	yl	cy_613989918_1869067439.wav	D:\hc--document\all text\P8_medical\thesis_dataset\use_wav_raw\613989918\1869067439.wav	0	5	[1.9595217705, 0.6360586286, 0.9949769974, 1.3921481371, 1.2952816486, 1.7164441347]	1.95952	0.636059	0.994977	1.39215	1.29528	1.71644
1256	490	wz	cy_701576894_2886296734.wav	D:\hc--document\all text\P8_medical\thesis_dataset\use_wav_raw\701576894\2886296734.wav	0	3	[1.6008492708, 0.0, 0.0, 2.4198544025, 0.8813961148, 2.269197464]	1.60085	0	0	2.41985	0.881396	2.2692
1257	1029	jd	cy_722498843_3347259257.wav	D:\hc--document\all text\P8_medical\thesis_dataset\use_wav_raw\722498843\3347259257.wav	0	2	[1.6196457148, 0.0, 0.0, 2.5681726933, 0.5811663866, 2.0917115211]	1.61965	0	0	2.56817	0.581166	2.09171
1258	1517	yl	cy_711136555_3095281207.wav	D:\hc--document\all text\P8_medical\thesis_dataset\use_wav_raw\711136555\3095281207.wav	0	5	[1.2249104977, 1.7434976101, 0.4130518734, 1.206394434, 0.0, 2.7306847572]	1.22491	1.7435	0.413052	1.20639	0	2.73068
1259	1781	rouhe	cy_720083787_3292940257.wav	D:\hc--document\all text\P8_medical\thesis_dataset\use_wav_raw\720083787\3292940257.wav	0	4	[1.6978038549, 0.0, 0.1637109518, 2.0070717335, 2.2564172745, 1.4302304983]	1.6978	0	0.163711	2.00707	2.25642	1.43023
1260	672	jd	cy_605962806_1826948153.wav	D:\hc--document\all text\P8_medical\thesis_dataset\use_wav_raw\605962806\1826948153.wav	0	2	[1.4452220201, 1.7729457617, 0.9966133833, 1.3251731396, 0.0, 2.0724992752]	1.44522	1.77295	0.996613	1.32517	0	2.0725
1261	361	yl	cy_709201170_3056683936.wav	D:\hc--document\all text\P8_medical\thesis_dataset\use_wav_raw\709201170\3056683936.wav	0	5	[1.3383083344, 1.49525702, 0.1186465845, 1.4119902849, 0.0, 2.8644185066]	1.33831	1.49526	0.118647	1.41199	0	2.86442
1262	573	rouhe	cy_711427006_3100769570.wav	D:\hc--document\all text\P8_medical\thesis_dataset\use_wav_raw\711427006\3100769570.wav	0	4	[2.4456679821, 0.0092812339, 1.6087840796, 1.597409606, 2.6651055813, 0.7847334146]	2.44567	0.00928123	1.60878	1.59741	2.66511	0.784733
1263	1377	rouhe	cy_717442225_3232296003.wav	D:\hc--document\all text\P8_medical\thesis_dataset\use_wav_raw\717442225\3232296003.wav	0	4	[1.9703776836, 0.0, 0.6935959458, 1.6726100445, 2.1970074177, 1.2955025434]	1.97038	0	0.693596	1.67261	2.19701	1.2955
1264	985	fn	cy_697586250_2797394066.wav	D:\hc--document\all text\P8_medical\thesis_dataset\use_wav_raw\697586250\2797394066.wav	0	1	[1.4072721004, 2.3671193123, 2.2446799278, 0.0101114912, 0.3966000676, 1.3178532124]	1.40727	2.36712	2.24468	0.0101115	0.3966	1.31785
1265	551	yl	dx_89776229_29748117.wav	D:\hc--document\all text\P8_medical\thesis_dataset\use_wav_raw\89776229\29748117.wav	0	5	[1.5683562756, 2.050599575, 1.0977658033, 0.7279322743, 0.3299216926, 2.1950922012]	1.56836	2.0506	1.09777	0.727932	0.329922	2.19509
1266	1629	jd	cy_680348569_2428394318.wav	D:\hc--document\all text\P8_medical\thesis_dataset\use_wav_raw\680348569\2428394318.wav	0	2	[1.6300609112, 0.0, 0.5640459657, 2.0897493362, 1.0455592871, 1.3982326984]	1.63006	0	0.564046	2.08975	1.04556	1.39823
1267	1347	rouhe	cy_717424125_3230769772.wav	D:\hc--document\all text\P8_medical\thesis_dataset\use_wav_raw\717424125\3230769772.wav	0	4	[1.9037578106, 0.0, 0.1103176475, 2.0367987156, 1.9139671326, 1.4803961515]	1.90376	0	0.110318	2.0368	1.91397	1.4804
1268	1269	jd	cy_680498847_2431769956.wav	D:\hc--document\all text\P8_medical\thesis_dataset\use_wav_raw\680498847\2431769956.wav	0	2	[1.7211833, 1.8180319071, 2.1138453484, 0.7855652571, 0.3324534297, 0.9239625931]	1.72118	1.81803	2.11385	0.785565	0.332453	0.923963
1269	327	fn	dx_89983548_28624408.wav	D:\hc--document\all text\P8_medical\thesis_dataset\use_wav_raw\89983548\28624408.wav	0	1	[1.4004911184, 3.0692620277, 2.8810465336, 0.0, 0.1556878537, 0.7731323838]	1.40049	3.06926	2.88105	0	0.155688	0.773132
1270	813	general	cy_703958914_2941481092.wav	D:\hc--document\all text\P8_medical\thesis_dataset\use_wav_raw\703958914\2941481092.wav	0	0	[1.8109867573, 0.0, 0.5624290705, 1.8207736015, 1.857311368, 1.4476853609]	1.81099	0	0.562429	1.82077	1.85731	1.44769
1271	130	jd	dx_32322379_9599236.wav	D:\hc--document\all text\P8_medical\thesis_dataset\use_wav_raw\32322379\9599236.wav	0	2	[1.8922783136, 1.5517816544, 2.1716432571, 0.7002100348, 0.7686938643, 0.6263147593]	1.89228	1.55178	2.17164	0.70021	0.768694	0.626315
1272	743	wz	cy_697975400_2807430946.wav	D:\hc--document\all text\P8_medical\thesis_dataset\use_wav_raw\697975400\2807430946.wav	0	3	[1.8078792095, 0.9521439672, 1.7508243322, 1.0042816401, 1.1449440718, 0.7918084264]	1.80788	0.952144	1.75082	1.00428	1.14494	0.791808
1273	1346	rouhe	cy_679294074_2404969368.wav	D:\hc--document\all text\P8_medical\thesis_dataset\use_wav_raw\679294074\2404969368.wav	0	4	[1.685133934, 0.4446572065, 1.3734200001, 1.2089622021, 1.4706252813, 0.7934991121]	1.68513	0.444657	1.37342	1.20896	1.47063	0.793499
1274	1719	wz	dx_87076311_26505907.wav	D:\hc--document\all text\P8_medical\thesis_dataset\use_wav_raw\87076311\26505907.wav	0	3	[1.8647392988, 0.0, 0.4618228972, 2.0169742107, 1.2316160202, 1.4091334343]	1.86474	0	0.461823	2.01697	1.23162	1.40913
1275	1671	fn	cy_159393055_216764174.wav	D:\hc--document\all text\P8_medical\thesis_dataset\use_wav_raw\159393055\216764174.wav	0	1	[2.2222483158, 2.6504762173, 2.6044514179, 0.4570431113, 0.3453608155, 1.1625837088]	2.22225	2.65048	2.60445	0.457043	0.345361	1.16258
1276	1736	wz	dx_92807395_32234271.wav	D:\hc--document\all text\P8_medical\thesis_dataset\use_wav_raw\92807395\32234271.wav	1	3	[2.1349442005, 0.1860818118, 0.9648725986, 1.7296116352, 1.3401862383, 0.9988470674]	2.13494	0.186082	0.964873	1.72961	1.34019	0.998847
1277	479	rouhe	cy_717159506_3224846722.wav	D:\hc--document\all text\P8_medical\thesis_dataset\use_wav_raw\717159506\3224846722.wav	1	4	[2.1147806644, 0.0248803869, 1.5794004202, 1.4977077246, 2.0852212906, 0.6989472508]	2.11478	0.0248804	1.5794	1.49771	2.08522	0.698947
1278	1657	rouhe	cy_716723857_3215984805.wav	D:\hc--document\all text\P8_medical\thesis_dataset\use_wav_raw\716723857\3215984805.wav	1	4	[1.8519432545, 0.0, 0.1020583361, 1.8013113737, 2.7510342598, 1.3557409048]	1.85194	0	0.102058	1.80131	2.75103	1.35574
1279	1308	general	cy_717897481_3242510064.wav	D:\hc--document\all text\P8_medical\thesis_dataset\use_wav_raw\717897481\3242510064.wav	1	0	[1.197671175, 0.9465281367, 0.4679903984, 1.1304137707, 0.6697627902, 2.180257082]	1.19767	0.946528	0.46799	1.13041	0.669763	2.18026
1280	438	jd	cy_219336173_362285231.wav	D:\hc--document\all text\P8_medical\thesis_dataset\use_wav_raw\219336173\362285231.wav	1	2	[2.1708450317, 1.5359717607, 2.0405826569, 1.0754212141, 0.8092970848, 0.9777643085]	2.17085	1.53597	2.04058	1.07542	0.809297	0.977764
1281	1180	general	cy_683610675_2498906886.wav	D:\hc--document\all text\P8_medical\thesis_dataset\use_wav_raw\683610675\2498906886.wav	1	0	[2.1049182415, 0.3059657514, 0.6907485723, 2.0579776764, 1.2062851191, 1.7089576721]	2.10492	0.305966	0.690749	2.05798	1.20629	1.70896
1282	103	jd	cy_694860638_2739807140.wav	D:\hc--document\all text\P8_medical\thesis_dataset\use_wav_raw\694860638\2739807140.wav	1	2	[1.8795444965, 0.2480065525, 1.2032567263, 1.6141475439, 1.5190602541, 1.0886904001]	1.87954	0.248007	1.20326	1.61415	1.51906	1.08869
1283	632	fn	dx_91664292_31448578.wav	D:\hc--document\all text\P8_medical\thesis_dataset\use_wav_raw\91664292\31448578.wav	1	1	[1.4810019732, 2.239361763, 1.3673639297, 0.8987253904, 0.0, 1.906142354]	1.481	2.23936	1.36736	0.898725	0	1.90614
1284	716	wz	cy_676483139_2344285508.wav	D:\hc--document\all text\P8_medical\thesis_dataset\use_wav_raw\676483139\2344285508.wav	1	3	[1.6414222717, 0.0318546668, 0.1367760152, 2.036211729, 0.8811547756, 1.9715250731]	1.64142	0.0318547	0.136776	2.03621	0.881155	1.97153
1285	1127	wz	cy_700637902_2865610430.wav	D:\hc--document\all text\P8_medical\thesis_dataset\use_wav_raw\700637902\2865610430.wav	1	3	[1.828268528, 0.1438312531, 0.5692834854, 2.5074570179, 0.7234138846, 1.400231719]	1.82827	0.143831	0.569283	2.50746	0.723414	1.40023
1286	1620	wz	cy_694934664_2741387772.wav	D:\hc--document\all text\P8_medical\thesis_dataset\use_wav_raw\694934664\2741387772.wav	1	3	[1.7646740675, 0.1634868681, 0.1517024189, 2.5153417587, 0.7253739238, 1.891278863]	1.76467	0.163487	0.151702	2.51534	0.725374	1.89128
1287	239	general	cy_675168465_2317117152.wav	D:\hc--document\all text\P8_medical\thesis_dataset\use_wav_raw\675168465\2317117152.wav	1	0	[2.1155509949, 0.8677502275, 1.4412612915, 1.6922812462, 0.9908054471, 1.2210419178]	2.11555	0.86775	1.44126	1.69228	0.990805	1.22104
1288	506	general	dx_92015742_30982248.wav	D:\hc--document\all text\P8_medical\thesis_dataset\use_wav_raw\92015742\30982248.wav	1	0	[1.7656075954, 0.5173304081, 1.8758932352, 1.3086022139, 1.2969686985, 0.2356184274]	1.76561	0.51733	1.87589	1.3086	1.29697	0.235618
1289	993	fn	dx_87471331_25517545.wav	D:\hc--document\all text\P8_medical\thesis_dataset\use_wav_raw\87471331\25517545.wav	1	1	[1.6064975262, 2.2808940411, 2.1843140125, 0.3775679171, 0.4482304454, 1.251285553]	1.6065	2.28089	2.18431	0.377568	0.44823	1.25129
1290	1685	wz	cy_724193909_3387786077.wav	D:\hc--document\all text\P8_medical\thesis_dataset\use_wav_raw\724193909\3387786077.wav	1	3	[2.0597333908, 0.0, 0.3743379712, 2.2174739838, 1.3250212669, 1.4977740049]	2.05973	0	0.374338	2.21747	1.32502	1.49777
1291	1586	rouhe	cy_724659991_3399195822.wav	D:\hc--document\all text\P8_medical\thesis_dataset\use_wav_raw\724659991\3399195822.wav	1	4	[2.1829066277, 0.1364206076, 0.9355629683, 1.3515166044, 2.2529044151, 1.5000016689]	2.18291	0.136421	0.935563	1.35152	2.2529	1.5
1292	991	general	cy_714913372_3172061890.wav	D:\hc--document\all text\P8_medical\thesis_dataset\use_wav_raw\714913372\3172061890.wav	1	0	[1.2747657299, 0.8115009069, 0.355995357, 1.3914630413, 0.7738001943, 2.2797131538]	1.27477	0.811501	0.355995	1.39146	0.7738	2.27971
1293	1030	fn	cy_667698226_2161364434.wav	D:\hc--document\all text\P8_medical\thesis_dataset\use_wav_raw\667698226\2161364434.wav	1	1	[1.5849559307, 2.6593353748, 1.2108386755, 0.9815933108, 0.0, 2.3735466003]	1.58496	2.65934	1.21084	0.981593	0	2.37355
1294	1673	wz	dx_46076054_11789250.wav	D:\hc--document\all text\P8_medical\thesis_dataset\use_wav_raw\46076054\11789250.wav	1	3	[2.104003191, 1.4074128866, 0.9654679894, 1.9378583431, 0.439073354, 1.7911658287]	2.104	1.40741	0.965468	1.93786	0.439073	1.79117
1295	802	general	cy_716290101_3204045972.wav	D:\hc--document\all text\P8_medical\thesis_dataset\use_wav_raw\716290101\3204045972.wav	1	0	[1.9209276438, 0.5287072659, 1.4310984612, 1.2857705355, 1.504312396, 0.9807131886]	1.92093	0.528707	1.4311	1.28577	1.50431	0.980713
1296	523	rouhe	cy_718008103_3244890436.wav	D:\hc--document\all text\P8_medical\thesis_dataset\use_wav_raw\718008103\3244890436.wav	1	4	[1.9820103645, 0.0, 1.4161473513, 1.4863446951, 3.1327199936, 0.3360392749]	1.98201	0	1.41615	1.48634	3.13272	0.336039
1297	866	general	dx_82522218_23533257.wav	D:\hc--document\all text\P8_medical\thesis_dataset\use_wav_raw\82522218\23533257.wav	1	0	[2.226320982, 0.4279673696, 1.2105380297, 1.7986676693, 1.4483265877, 1.2474119663]	2.22632	0.427967	1.21054	1.79867	1.44833	1.24741
1298	1129	fn	cy_672497485_2260334802.wav	D:\hc--document\all text\P8_medical\thesis_dataset\use_wav_raw\672497485\2260334802.wav	1	1	[1.9185820818, 1.941190362, 2.6636571884, 0.1800367832, 1.2315173149, 0.4908885062]	1.91858	1.94119	2.66366	0.180037	1.23152	0.490889
1299	517	general	cy_704657870_2956462868.wav	D:\hc--document\all text\P8_medical\thesis_dataset\use_wav_raw\704657870\2956462868.wav	1	0	[0.9252070189, 2.0186376572, 1.865937233, 0.169869706, 0.2474432439, 1.5078140497]	0.925207	2.01864	1.86594	0.16987	0.247443	1.50781
1300	593	fn	cy_688092088_2596001892.wav	D:\hc--document\all text\P8_medical\thesis_dataset\use_wav_raw\688092088\2596001892.wav	1	1	[1.2567932606, 3.331861496, 1.8124722242, 0.1051764563, 0.0, 2.1032423973]	1.25679	3.33186	1.81247	0.105176	0	2.10324
1301	524	general	dx_90245307_28926002.wav	D:\hc--document\all text\P8_medical\thesis_dataset\use_wav_raw\90245307\28926002.wav	1	0	[1.709808588, 1.279990077, 1.9758924246, 0.8965618014, 0.6977470517, 0.4739421606]	1.70981	1.27999	1.97589	0.896562	0.697747	0.473942
1302	1552	rouhe	cy_719078580_3268830789.wav	D:\hc--document\all text\P8_medical\thesis_dataset\use_wav_raw\719078580\3268830789.wav	1	4	[1.9793401957, 0.0, 0.4835863411, 2.0318071842, 1.9649999142, 1.5485152006]	1.97934	0	0.483586	2.03181	1.965	1.54852
1303	218	general	cy_242099882_426431706.wav	D:\hc--document\all text\P8_medical\thesis_dataset\use_wav_raw\242099882\426431706.wav	1	0	[2.1387586594, 0.9094873071, 1.0219187737, 1.7138001919, 1.0343751907, 1.7245362997]	2.13876	0.909487	1.02192	1.7138	1.03438	1.72454
1304	1784	rouhe	cy_722804012_3354118802.wav	D:\hc--document\all text\P8_medical\thesis_dataset\use_wav_raw\722804012\3354118802.wav	1	4	[1.7044219971, 0.0, 0.0, 2.0556590557, 1.6060439348, 1.7780042887]	1.70442	0	0	2.05566	1.60604	1.778
1305	1634	yl	cy_713856297_3148027145.wav	D:\hc--document\all text\P8_medical\thesis_dataset\use_wav_raw\713856297\3148027145.wav	1	5	[1.2582874298, 1.4233767986, 0.4248819649, 1.2246310711, 0.1704487205, 2.6699717045]	1.25829	1.42338	0.424882	1.22463	0.170449	2.66997
1306	1149	yl	cy_606489599_1829629052.wav	D:\hc--document\all text\P8_medical\thesis_dataset\use_wav_raw\606489599\1829629052.wav	1	5	[1.6656578779, 0.0, 0.0, 2.7340545654, 0.8716755509, 2.0045158863]	1.66566	0	0	2.73405	0.871676	2.00452
1307	1116	general	dx_90158619_29012968.wav	D:\hc--document\all text\P8_medical\thesis_dataset\use_wav_raw\90158619\29012968.wav	1	0	[1.5608371496, 1.7633992434, 0.9379584193, 0.9573501348, 0.2527627647, 2.0393869877]	1.56084	1.7634	0.937958	0.95735	0.252763	2.03939
1308	1625	rouhe	cy_715012022_3174602225.wav	D:\hc--document\all text\P8_medical\thesis_dataset\use_wav_raw\715012022\3174602225.wav	1	4	[1.8353198767, 0.0, 0.3450511992, 1.4925917387, 3.3391363621, 1.0444389582]	1.83532	0	0.345051	1.49259	3.33914	1.04444
1309	203	rouhe	cy_588237586_1735783922.wav	D:\hc--document\all text\P8_medical\thesis_dataset\use_wav_raw\588237586\1735783922.wav	1	4	[1.7453420162, 1.0317134857, 0.7407242656, 1.3050394058, 0.7501642108, 1.9246217012]	1.74534	1.03171	0.740724	1.30504	0.750164	1.92462
1310	908	yl	dx_60538547_16513771.wav	D:\hc--document\all text\P8_medical\thesis_dataset\use_wav_raw\60538547\16513771.wav	1	5	[1.2032490969, 2.9064021111, 2.2804174423, 0.0772194788, 0.0, 1.3563323021]	1.20325	2.9064	2.28042	0.0772195	0	1.35633
1311	597	wz	cy_720957312_3313242747.wav	D:\hc--document\all text\P8_medical\thesis_dataset\use_wav_raw\720957312\3313242747.wav	1	3	[2.1128885746, 0.0, 0.4691000283, 2.3409163952, 1.662792325, 1.7855910063]	2.11289	0	0.4691	2.34092	1.66279	1.78559
1312	660	yl	dx_82039250_31352922.wav	D:\hc--document\all text\P8_medical\thesis_dataset\use_wav_raw\82039250\31352922.wav	1	5	[1.1956207752, 0.6586853862, 0.0, 1.8651667833, 0.2219413519, 2.4526836872]	1.19562	0.658685	0	1.86517	0.221941	2.45268
1313	1138	rouhe	cy_713943113_3150077253.wav	D:\hc--document\all text\P8_medical\thesis_dataset\use_wav_raw\713943113\3150077253.wav	1	4	[2.0614347458, 0.0, 0.35637182, 1.4381425381, 2.6839418411, 1.5145341158]	2.06143	0	0.356372	1.43814	2.68394	1.51453
1314	674	jd	cy_599786848_1795185098.wav	D:\hc--document\all text\P8_medical\thesis_dataset\use_wav_raw\599786848\1795185098.wav	1	2	[1.8840284348, 1.6314812899, 2.3443078995, 0.7007930279, 0.6319388747, 0.3027276695]	1.88403	1.63148	2.34431	0.700793	0.631939	0.302728
1315	1399	jd	cy_667977705_2167128588.wav	D:\hc--document\all text\P8_medical\thesis_dataset\use_wav_raw\667977705\2167128588.wav	1	2	[1.633220911, 1.9964082241, 2.3207173347, 0.4045039117, 0.5863562822, 0.7106012106]	1.63322	1.99641	2.32072	0.404504	0.586356	0.710601
1316	528	jd	cy_704968172_2964806524.wav	D:\hc--document\all text\P8_medical\thesis_dataset\use_wav_raw\704968172\2964806524.wav	1	2	[1.1335690022, 1.5796140432, 1.5090345144, 0.4750383198, 0.6790947914, 1.5326948166]	1.13357	1.57961	1.50903	0.475038	0.679095	1.53269
1317	1317	wz	cy_557552912_1574301896.wav	D:\hc--document\all text\P8_medical\thesis_dataset\use_wav_raw\557552912\1574301896.wav	1	3	[1.6906539202, 0.4197882712, 0.5168200731, 1.9869947433, 0.5636491179, 1.7067219019]	1.69065	0.419788	0.51682	1.98699	0.563649	1.70672
1318	242	general	cy_647997321_2049727487.wav	D:\hc--document\all text\P8_medical\thesis_dataset\use_wav_raw\647997321\2049727487.wav	1	0	[1.9949223995, 0.9465852976, 1.8505169153, 1.3007634878, 1.0828270912, 0.6021050215]	1.99492	0.946585	1.85052	1.30076	1.08283	0.602105
1319	1457	general	cy_434060454_1060987899.wav	D:\hc--document\all text\P8_medical\thesis_dataset\use_wav_raw\434060454\1060987899.wav	1	0	[1.8922429085, 0.4216813147, 1.5142667294, 1.3524632454, 1.6591328382, 0.8310766816]	1.89224	0.421681	1.51427	1.35246	1.65913	0.831077
1320	1588	jd	cy_670033146_2209152762.wav	D:\hc--document\all text\P8_medical\thesis_dataset\use_wav_raw\670033146\2209152762.wav	1	2	[1.7770445347, 0.8550967574, 1.4151369333, 1.1531652212, 1.1716127396, 1.3697154522]	1.77704	0.855097	1.41514	1.15317	1.17161	1.36972
1321	183	wz	cy_720035514_3291136485.wav	D:\hc--document\all text\P8_medical\thesis_dataset\use_wav_raw\720035514\3291136485.wav	1	3	[2.0354084969, 0.0, 0.5472451448, 2.0655870438, 1.8407524824, 1.4458658695]	2.03541	0	0.547245	2.06559	1.84075	1.44587
1322	198	jd	cy_719388503_3275955903.wav	D:\hc--document\all text\P8_medical\thesis_dataset\use_wav_raw\719388503\3275955903.wav	1	2	[1.6086374521, 0.0, 0.0, 1.8352637291, 2.138477087, 1.7433145046]	1.60864	0	0	1.83526	2.13848	1.74331
1323	1026	jd	cy_716480374_3209503496.wav	D:\hc--document\all text\P8_medical\thesis_dataset\use_wav_raw\716480374\3209503496.wav	1	2	[1.8507773876, 2.2553758621, 2.5975914001, 0.9691107273, 0.0, 0.4996179044]	1.85078	2.25538	2.59759	0.969111	0	0.499618
1324	1214	yl	cy_715595705_3188016152.wav	D:\hc--document\all text\P8_medical\thesis_dataset\use_wav_raw\715595705\3188016152.wav	1	5	[2.0337197781, 1.2237658501, 1.6183642149, 1.0362737179, 1.2165621519, 1.6606258154]	2.03372	1.22377	1.61836	1.03627	1.21656	1.66063
1325	873	jd	cy_594417937_1767967295.wav	D:\hc--document\all text\P8_medical\thesis_dataset\use_wav_raw\594417937\1767967295.wav	1	2	[1.7930457592, 1.3703943491, 1.9434217215, 0.7301694751, 0.700486362, 0.6192216873]	1.79305	1.37039	1.94342	0.730169	0.700486	0.619222
1326	776	yl	cy_648518074_2052456785.wav	D:\hc--document\all text\P8_medical\thesis_dataset\use_wav_raw\648518074\2052456785.wav	1	5	[1.4984807968, 1.4441742897, 0.1861051023, 1.6731410027, 0.0, 2.4946119785]	1.49848	1.44417	0.186105	1.67314	0	2.49461
1327	1464	wz	cy_69003904_43562396.wav	D:\hc--document\all text\P8_medical\thesis_dataset\use_wav_raw\69003904\43562396.wav	1	3	[2.2721772194, 0.0, 0.9731938839, 2.4453897476, 1.5629388094, 0.8369168043]	2.27218	0	0.973194	2.44539	1.56294	0.836917
1328	920	jd	dx_90256404_28998971.wav	D:\hc--document\all text\P8_medical\thesis_dataset\use_wav_raw\90256404\28998971.wav	1	2	[1.2823188305, 1.8545547724, 1.0119439363, 0.9838802218, 0.0, 1.9228495359]	1.28232	1.85455	1.01194	0.98388	0	1.92285
1329	1434	general	cy_722510242_3348204196.wav	D:\hc--document\all text\P8_medical\thesis_dataset\use_wav_raw\722510242\3348204196.wav	1	0	[1.8888988495, 0.6932429671, 1.1162601709, 1.4621675014, 1.1240805387, 1.4413501024]	1.8889	0.693243	1.11626	1.46217	1.12408	1.44135
1330	250	yl	cy_722292984_3342767144.wav	D:\hc--document\all text\P8_medical\thesis_dataset\use_wav_raw\722292984\3342767144.wav	1	5	[1.2305555344, 1.1535494328, 0.5289959908, 1.1476005316, 0.4212810695, 2.3468701839]	1.23056	1.15355	0.528996	1.1476	0.421281	2.34687
1331	761	jd	dx_81769691_27378930.wav	D:\hc--document\all text\P8_medical\thesis_dataset\use_wav_raw\81769691\27378930.wav	1	2	[1.8623586893, 1.3985424042, 2.171148777, 0.7881365418, 1.0073163509, 0.6242614388]	1.86236	1.39854	2.17115	0.788137	1.00732	0.624261
1332	1503	fn	dx_91905079_30760076.wav	D:\hc--document\all text\P8_medical\thesis_dataset\use_wav_raw\91905079\30760076.wav	1	1	[1.4224061966, 1.6654930115, 1.2455617189, 0.8173780441, 0.3479568064, 1.7934621572]	1.42241	1.66549	1.24556	0.817378	0.347957	1.79346
1333	846	yl	cy_718697223_3260113846.wav	D:\hc--document\all text\P8_medical\thesis_dataset\use_wav_raw\718697223\3260113846.wav	1	5	[1.3587611914, 1.1843938828, 0.0918775648, 1.4894851446, 0.2563675046, 2.7951910496]	1.35876	1.18439	0.0918776	1.48949	0.256368	2.79519
1334	1577	general	cy_564858557_1610621216.wav	D:\hc--document\all text\P8_medical\thesis_dataset\use_wav_raw\564858557\1610621216.wav	1	0	[1.9388408661, 0.5943126082, 1.5225371122, 1.3168073893, 1.2036734819, 0.6093759537]	1.93884	0.594313	1.52254	1.31681	1.20367	0.609376
1335	338	jd	cy_722713089_3351992259.wav	D:\hc--document\all text\P8_medical\thesis_dataset\use_wav_raw\722713089\3351992259.wav	1	2	[1.1903575659, 2.2589197159, 1.8423295021, 0.4340793788, 0.0, 1.5602782965]	1.19036	2.25892	1.84233	0.434079	0	1.56028
1336	1402	general	cy_678179799_2380828016.wav	D:\hc--document\all text\P8_medical\thesis_dataset\use_wav_raw\678179799\2380828016.wav	1	0	[2.1759264469, 0.8490068913, 1.3385941982, 1.5908248425, 1.4286441803, 1.5007828474]	2.17593	0.849007	1.33859	1.59082	1.42864	1.50078
1337	555	jd	cy_682307032_2470238912.wav	D:\hc--document\all text\P8_medical\thesis_dataset\use_wav_raw\682307032\2470238912.wav	1	2	[1.4151968956, 2.1570463181, 2.277712822, 0.1576823741, 0.5999674201, 0.9529556036]	1.4152	2.15705	2.27771	0.157682	0.599967	0.952956
1338	831	jd	cy_709601718_3064704754.wav	D:\hc--document\all text\P8_medical\thesis_dataset\use_wav_raw\709601718\3064704754.wav	1	2	[1.3484839201, 2.9576039314, 1.8931273222, 0.5824564695, 0.0, 1.641582489]	1.34848	2.9576	1.89313	0.582456	0	1.64158
1339	562	jd	dx_84403808_24246236.wav	D:\hc--document\all text\P8_medical\thesis_dataset\use_wav_raw\84403808\24246236.wav	1	2	[1.8757588863, 0.0, 0.0862124041, 2.2825591564, 1.5425956249, 1.525067091]	1.87576	0	0.0862124	2.28256	1.5426	1.52507
1340	1375	wz	dx_91818253_30936582.wav	D:\hc--document\all text\P8_medical\thesis_dataset\use_wav_raw\91818253\30936582.wav	1	3	[1.9991672039, 0.0, 0.5977376699, 2.5143241882, 1.3739689589, 1.0049388409]	1.99917	0	0.597738	2.51432	1.37397	1.00494
1341	1329	rouhe	cy_716447830_3208543986.wav	D:\hc--document\all text\P8_medical\thesis_dataset\use_wav_raw\716447830\3208543986.wav	1	4	[1.7702049017, 0.0, 0.9584782124, 1.4032685757, 2.3715882301, 0.8092572689]	1.7702	0	0.958478	1.40327	2.37159	0.809257
1342	213	wz	dx_77009183_21808496.wav	D:\hc--document\all text\P8_medical\thesis_dataset\use_wav_raw\77009183\21808496.wav	1	3	[1.9293346405, 0.3014019728, 0.5904123783, 2.363856554, 0.6202254295, 1.374800086]	1.92933	0.301402	0.590412	2.36386	0.620225	1.3748
1343	303	rouhe	cy_717020988_3222592990.wav	D:\hc--document\all text\P8_medical\thesis_dataset\use_wav_raw\717020988\3222592990.wav	1	4	[2.1199040413, 0.0, 1.1475298405, 1.3455115557, 3.4309561253, 0.5061955452]	2.1199	0	1.14753	1.34551	3.43096	0.506196
1344	1368	yl	cy_722151379_3339705953.wav	D:\hc--document\all text\P8_medical\thesis_dataset\use_wav_raw\722151379\3339705953.wav	1	5	[1.345921874, 1.7256172895, 0.9337425828, 0.7092220187, 0.4056299925, 2.3188765049]	1.34592	1.72562	0.933743	0.709222	0.40563	2.31888
1345	1560	fn	dx_64648160_17836079.wav	D:\hc--document\all text\P8_medical\thesis_dataset\use_wav_raw\64648160\17836079.wav	1	1	[1.2655248642, 3.9483864307, 2.7261648178, 0.0, 0.0, 1.5129617453]	1.26552	3.94839	2.72616	0	0	1.51296
1346	405	yl	cy_696206040_2768926612.wav	D:\hc--document\all text\P8_medical\thesis_dataset\use_wav_raw\696206040\2768926612.wav	1	5	[1.1816358566, 0.2565377057, 1.0460988283, 0.59950459, 2.1072239876, 1.3746306896]	1.18164	0.256538	1.0461	0.599505	2.10722	1.37463
1347	825	rouhe	cy_446890764_1107486570.wav	D:\hc--document\all text\P8_medical\thesis_dataset\use_wav_raw\446890764\1107486570.wav	1	4	[2.0167920589, 0.0, 0.7227796912, 1.9271229506, 2.5285916328, 0.8200161457]	2.01679	0	0.72278	1.92712	2.52859	0.820016
1348	1645	jd	cy_692063856_2680644492.wav	D:\hc--document\all text\P8_medical\thesis_dataset\use_wav_raw\692063856\2680644492.wav	1	2	[1.6540796757, 2.0753481388, 2.3049783707, 0.3959904909, 0.5428659916, 1.0330380201]	1.65408	2.07535	2.30498	0.39599	0.542866	1.03304
1349	893	wz	dx_91774524_30694142.wav	D:\hc--document\all text\P8_medical\thesis_dataset\use_wav_raw\91774524\30694142.wav	1	3	[1.7708660364, 0.0089447014, 0.1684038341, 2.4918484688, 0.6906654239, 1.4847742319]	1.77087	0.0089447	0.168404	2.49185	0.690665	1.48477
1350	1660	jd	dx_50334501_13055687.wav	D:\hc--document\all text\P8_medical\thesis_dataset\use_wav_raw\50334501\13055687.wav	1	2	[1.5501470566, 2.0748078823, 1.5817483664, 0.7401100397, 0.0811862499, 1.6668406725]	1.55015	2.07481	1.58175	0.74011	0.0811862	1.66684
1351	1697	rouhe	cy_707036072_3012567004.wav	D:\hc--document\all text\P8_medical\thesis_dataset\use_wav_raw\707036072\3012567004.wav	1	4	[2.4591188431, 0.0, 0.9638738036, 1.6464394331, 3.056551218, 0.9267728329]	2.45912	0	0.963874	1.64644	3.05655	0.926773
1352	139	rouhe	cy_714743441_3168669978.wav	D:\hc--document\all text\P8_medical\thesis_dataset\use_wav_raw\714743441\3168669978.wav	1	4	[2.3323004246, 0.0, 0.0, 2.8906784058, 2.1306877136, 2.0952532291]	2.3323	0	0	2.89068	2.13069	2.09525
1353	1641	fn	cy_163639347_227326064.wav	D:\hc--document\all text\P8_medical\thesis_dataset\use_wav_raw\163639347\227326064.wav	1	1	[1.7171084881, 3.6573433876, 2.7187905312, 0.0309905671, 0.0, 1.4568185806]	1.71711	3.65734	2.71879	0.0309906	0	1.45682
1354	1627	jd	cy_569308789_1633912502.wav	D:\hc--document\all text\P8_medical\thesis_dataset\use_wav_raw\569308789\1633912502.wav	1	2	[1.3817493916, 2.1158144474, 2.2890231609, 0.0378741175, 0.7526670694, 0.9161123633]	1.38175	2.11581	2.28902	0.0378741	0.752667	0.916112
1355	841	general	cy_647500014_2047069913.wav	D:\hc--document\all text\P8_medical\thesis_dataset\use_wav_raw\647500014\2047069913.wav	1	0	[1.3894432783, 0.1763504446, 0.3002191484, 1.9070979357, 0.6422290206, 1.7565002441]	1.38944	0.17635	0.300219	1.9071	0.642229	1.7565
1356	234	yl	cy_720723607_3306625791.wav	D:\hc--document\all text\P8_medical\thesis_dataset\use_wav_raw\720723607\3306625791.wav	1	5	[1.3246775866, 1.1798810959, 1.0144487619, 0.7259213328, 0.935513258, 1.9558774233]	1.32468	1.17988	1.01445	0.725921	0.935513	1.95588
1357	326	jd	cy_672973508_2270324968.wav	D:\hc--document\all text\P8_medical\thesis_dataset\use_wav_raw\672973508\2270324968.wav	1	2	[1.2548480034, 1.2230805159, 0.9694052339, 0.677441299, 0.928096354, 1.9132438898]	1.25485	1.22308	0.969405	0.677441	0.928096	1.91324
1358	1729	general	dx_79419293_25942546.wav	D:\hc--document\all text\P8_medical\thesis_dataset\use_wav_raw\79419293\25942546.wav	1	0	[1.8492648602, 0.5744383931, 1.8354079723, 1.0744842291, 1.4630591869, 0.3974203169]	1.84926	0.574438	1.83541	1.07448	1.46306	0.39742
1359	1734	fn	cy_30992_141821.wav	D:\hc--document\all text\P8_medical\thesis_dataset\use_wav_raw\30992\141821.wav	1	1	[1.6877174377, 4.1954231262, 3.6823368073, 0.0, 0.0, 0.6042106152]	1.68772	4.19542	3.68234	0	0	0.604211
1360	884	rouhe	cy_720105377_3292621716.wav	D:\hc--document\all text\P8_medical\thesis_dataset\use_wav_raw\720105377\3292621716.wav	1	4	[1.8117805719, 0.0, 0.0, 2.633440733, 2.2537431717, 1.7629780769]	1.81178	0	0	2.63344	2.25374	1.76298
1361	160	general	dx_89723551_29465132.wav	D:\hc--document\all text\P8_medical\thesis_dataset\use_wav_raw\89723551\29465132.wav	1	0	[2.1624107361, 1.0154691935, 2.504629612, 0.9989684224, 1.3819293976, 0.0]	2.16241	1.01547	2.50463	0.998968	1.38193	0
1362	348	wz	dx_43006010_10921197.wav	D:\hc--document\all text\P8_medical\thesis_dataset\use_wav_raw\43006010\10921197.wav	1	3	[1.6022177935, 0.0, 0.032492809, 2.5631303787, 1.1647365093, 1.3129931688]	1.60222	0	0.0324928	2.56313	1.16474	1.31299
1363	535	wz	dx_55767971_14948711.wav	D:\hc--document\all text\P8_medical\thesis_dataset\use_wav_raw\55767971\14948711.wav	1	3	[1.6629086733, 0.0, 0.1642888337, 2.5893998146, 0.7311726809, 1.2800503969]	1.66291	0	0.164289	2.5894	0.731173	1.28005
1364	1025	rouhe	cy_720260206_3296971719.wav	D:\hc--document\all text\P8_medical\thesis_dataset\use_wav_raw\720260206\3296971719.wav	1	4	[1.900308609, 0.0, 0.0187464338, 1.8597257137, 3.2288732529, 1.1073145866]	1.90031	0	0.0187464	1.85973	3.22887	1.10731
1365	1218	yl	cy_670119899_2210908648.wav	D:\hc--document\all text\P8_medical\thesis_dataset\use_wav_raw\670119899\2210908648.wav	1	5	[1.6220464706, 0.8802877069, 0.7988005877, 1.343239069, 0.7940514684, 1.8906898499]	1.62205	0.880288	0.798801	1.34324	0.794051	1.89069
1366	882	general	cy_633633822_1974624710.wav	D:\hc--document\all text\P8_medical\thesis_dataset\use_wav_raw\633633822\1974624710.wav	1	0	[1.7319973707, 0.0415609144, 0.476062268, 1.5413035154, 1.4971910715, 1.7446056604]	1.732	0.0415609	0.476062	1.5413	1.49719	1.74461
1367	478	wz	cy_717900576_3241438103.wav	D:\hc--document\all text\P8_medical\thesis_dataset\use_wav_raw\717900576\3241438103.wav	1	3	[1.6385567188, 0.5951935053, 1.4198255539, 1.1973875761, 1.1842620373, 0.6634936333]	1.63856	0.595194	1.41983	1.19739	1.18426	0.663494
1368	146	wz	cy_718963486_3266447463.wav	D:\hc--document\all text\P8_medical\thesis_dataset\use_wav_raw\718963486\3266447463.wav	1	3	[2.0318231583, 0.1985106915, 1.2906442881, 2.0019211769, 1.2819648981, 0.9543075562]	2.03182	0.198511	1.29064	2.00192	1.28196	0.954308
1369	1783	yl	cy_705923054_2987238172.wav	D:\hc--document\all text\P8_medical\thesis_dataset\use_wav_raw\705923054\2987238172.wav	1	5	[0.9435997009, 1.1788458824, 0.0, 1.5713979006, 0.0, 2.4941933155]	0.9436	1.17885	0	1.5714	0	2.49419
1370	847	rouhe	cy_712001245_3111736680.wav	D:\hc--document\all text\P8_medical\thesis_dataset\use_wav_raw\712001245\3111736680.wav	1	4	[2.2129867077, 0.0, 1.4671788216, 1.3512961864, 2.7138369083, 0.6460515261]	2.21299	0	1.46718	1.3513	2.71384	0.646052
1371	1447	general	cy_677565194_2367502452.wav	D:\hc--document\all text\P8_medical\thesis_dataset\use_wav_raw\677565194\2367502452.wav	1	0	[1.815228343, 0.0, 0.1908909678, 2.2399506569, 1.3781546354, 1.706785202]	1.81523	0	0.190891	2.23995	1.37815	1.70679
1372	1623	general	cy_682483609_2474176866.wav	D:\hc--document\all text\P8_medical\thesis_dataset\use_wav_raw\682483609\2474176866.wav	1	0	[1.8340207338, 0.7566739917, 1.6859703064, 1.1610363722, 1.3139164448, 0.6473605633]	1.83402	0.756674	1.68597	1.16104	1.31392	0.647361
1373	572	general	cy_711236274_3097102988.wav	D:\hc--document\all text\P8_medical\thesis_dataset\use_wav_raw\711236274\3097102988.wav	1	0	[1.6146509647, 0.342340529, 0.19918181, 2.1988546848, 0.4822054803, 2.0373563766]	1.61465	0.342341	0.199182	2.19885	0.482205	2.03736
1374	1459	rouhe	cy_722964597_3359103854.wav	D:\hc--document\all text\P8_medical\thesis_dataset\use_wav_raw\722964597\3359103854.wav	1	4	[2.2314388752, 0.0, 1.1894078255, 1.572291255, 3.0397639275, 0.6104827523]	2.23144	0	1.18941	1.57229	3.03976	0.610483
1375	104	jd	cy_719003509_3267823529.wav	D:\hc--document\all text\P8_medical\thesis_dataset\use_wav_raw\719003509\3267823529.wav	1	2	[1.9982154369, 0.0, 0.4971015155, 1.7849117517, 2.6029031277, 0.9458606243]	1.99822	0	0.497102	1.78491	2.6029	0.945861
1376	934	fn	cy_705050160_2965956240.wav	D:\hc--document\all text\P8_medical\thesis_dataset\use_wav_raw\705050160\2965956240.wav	1	1	[1.9521225691, 2.3468110561, 2.8508031368, 0.4909421802, 0.1625474095, 0.3164931536]	1.95212	2.34681	2.8508	0.490942	0.162547	0.316493
1377	1168	general	dx_49535778_13041666.wav	D:\hc--document\all text\P8_medical\thesis_dataset\use_wav_raw\49535778\13041666.wav	1	0	[1.9605067968, 0.0, 0.775087893, 2.1604659557, 1.2740958929, 1.142115593]	1.96051	0	0.775088	2.16047	1.2741	1.14212
1378	1280	general	cy_712712336_3124847576.wav	D:\hc--document\all text\P8_medical\thesis_dataset\use_wav_raw\712712336\3124847576.wav	1	0	[1.4087203741, 1.4135044813, 1.0750659704, 1.0957460403, 0.4031560421, 1.9750013351]	1.40872	1.4135	1.07507	1.09575	0.403156	1.975
1379	89	wz	dx_89414710_27835794.wav	D:\hc--document\all text\P8_medical\thesis_dataset\use_wav_raw\89414710\27835794.wav	1	3	[2.023293972, 0.3188875318, 0.1476082206, 2.6250839233, 0.6585574746, 1.9048522711]	2.02329	0.318888	0.147608	2.62508	0.658557	1.90485
1380	1406	wz	cy_681720467_2458009632.wav	D:\hc--document\all text\P8_medical\thesis_dataset\use_wav_raw\681720467\2458009632.wav	1	3	[2.1791715622, 0.2392216176, 1.7917611599, 1.209575057, 2.2342636585, 0.3263507783]	2.17917	0.239222	1.79176	1.20958	2.23426	0.326351
1381	978	fn	dx_91156065_30359631.wav	D:\hc--document\all text\P8_medical\thesis_dataset\use_wav_raw\91156065\30359631.wav	1	1	[1.445805192, 1.9091005325, 0.6700973511, 1.2464959621, 0.0, 2.36749053]	1.44581	1.9091	0.670097	1.2465	0	2.36749
1382	1333	fn	cy_562866280_1600313357.wav	D:\hc--document\all text\P8_medical\thesis_dataset\use_wav_raw\562866280\1600313357.wav	1	1	[1.2610436678, 2.3782920837, 1.7015057802, 0.1330242157, 0.0663600937, 1.7307634354]	1.26104	2.37829	1.70151	0.133024	0.0663601	1.73076
1383	685	wz	dx_90518131_29445356.wav	D:\hc--document\all text\P8_medical\thesis_dataset\use_wav_raw\90518131\29445356.wav	1	3	[1.7091273069, 0.5857864022, 0.0, 1.9411720037, 0.4983852208, 2.2211511135]	1.70913	0.585786	0	1.94117	0.498385	2.22115
1384	1760	fn	dx_89804739_28371424.wav	D:\hc--document\all text\P8_medical\thesis_dataset\use_wav_raw\89804739\28371424.wav	1	1	[1.16094172, 1.9967401028, 1.4369921684, 0.674918294, 0.0, 1.5544705391]	1.16094	1.99674	1.43699	0.674918	0	1.55447
1385	1136	rouhe	cy_723024046_3359772075.wav	D:\hc--document\all text\P8_medical\thesis_dataset\use_wav_raw\723024046\3359772075.wav	1	4	[1.8660273552, 0.0, 0.8819780946, 1.4670748711, 2.4803130627, 0.9289983511]	1.86603	0	0.881978	1.46707	2.48031	0.928998
1386	1225	wz	dx_67735691_18913697.wav	D:\hc--document\all text\P8_medical\thesis_dataset\use_wav_raw\67735691\18913697.wav	1	3	[2.1666274071, 0.4293891788, 0.9510018229, 1.8143901825, 1.226952672, 1.2531206608]	2.16663	0.429389	0.951002	1.81439	1.22695	1.25312
1387	169	rouhe	cy_716651360_3213143126.wav	D:\hc--document\all text\P8_medical\thesis_dataset\use_wav_raw\716651360\3213143126.wav	1	4	[1.7258628607, 0.0, 1.0756824017, 1.7454050779, 1.4382674694, 1.1438325644]	1.72586	0	1.07568	1.74541	1.43827	1.14383
1388	1324	fn	cy_693879506_2719295064.wav	D:\hc--document\all text\P8_medical\thesis_dataset\use_wav_raw\693879506\2719295064.wav	1	1	[1.1952363253, 2.5381691456, 1.1449353695, 0.5441865921, 0.0, 2.3151595592]	1.19524	2.53817	1.14494	0.544187	0	2.31516
1389	1533	yl	dx_87863628_25900903.wav	D:\hc--document\all text\P8_medical\thesis_dataset\use_wav_raw\87863628\25900903.wav	1	5	[1.4782592058, 2.8743355274, 1.2184950113, 0.3879498541, 0.0, 2.6085572243]	1.47826	2.87434	1.2185	0.38795	0	2.60856
1390	319	yl	dx_91500410_30566420.wav	D:\hc--document\all text\P8_medical\thesis_dataset\use_wav_raw\91500410\30566420.wav	1	5	[1.4552811384, 1.4688110352, 0.265907377, 1.2492142916, 0.0602139719, 2.5783205032]	1.45528	1.46881	0.265907	1.24921	0.060214	2.57832
1391	1217	yl	cy_715253772_3180389878.wav	D:\hc--document\all text\P8_medical\thesis_dataset\use_wav_raw\715253772\3180389878.wav	1	5	[1.9174920321, 0.6362752914, 1.837672472, 0.7486110926, 2.0653316975, 0.7422127128]	1.91749	0.636275	1.83767	0.748611	2.06533	0.742213
1392	1490	general	dx_90869923_30249707.wav	D:\hc--document\all text\P8_medical\thesis_dataset\use_wav_raw\90869923\30249707.wav	1	0	[1.6059875488, 1.8402813673, 0.8950319886, 1.1789371967, 0.0, 2.062690258]	1.60599	1.84028	0.895032	1.17894	0	2.06269
1393	915	rouhe	cy_669106704_2190035730.wav	D:\hc--document\all text\P8_medical\thesis_dataset\use_wav_raw\669106704\2190035730.wav	1	4	[1.7082816362, 1.1170250177, 1.713825345, 0.7600931525, 1.2914731503, 1.1341320276]	1.70828	1.11703	1.71383	0.760093	1.29147	1.13413
1394	115	rouhe	cy_644598551_2032139762.wav	D:\hc--document\all text\P8_medical\thesis_dataset\use_wav_raw\644598551\2032139762.wav	1	4	[1.6712448597, 0.0, 0.0, 2.4067652225, 1.0002367496, 2.3367028236]	1.67124	0	0	2.40677	1.00024	2.3367
1395	1762	fn	cy_706387562_2998151560.wav	D:\hc--document\all text\P8_medical\thesis_dataset\use_wav_raw\706387562\2998151560.wav	1	1	[1.2268536091, 3.1261537075, 1.8829365969, 0.1497180611, 0.0, 2.0117259026]	1.22685	3.12615	1.88294	0.149718	0	2.01173
1396	370	rouhe	dx_72561152_20344828.wav	D:\hc--document\all text\P8_medical\thesis_dataset\use_wav_raw\72561152\20344828.wav	1	4	[2.0131511688, 0.9410265088, 1.623308301, 1.1881064177, 1.1770439148, 0.6329523325]	2.01315	0.941027	1.62331	1.18811	1.17704	0.632952
1397	1701	jd	cy_674681786_2306691020.wav	D:\hc--document\all text\P8_medical\thesis_dataset\use_wav_raw\674681786\2306691020.wav	1	2	[1.6824769974, 1.9295349121, 2.5803766251, 0.5301528573, 0.2669785023, 0.229401961]	1.68248	1.92953	2.58038	0.530153	0.266979	0.229402
1398	1255	yl	cy_679708921_2414276356.wav	D:\hc--document\all text\P8_medical\thesis_dataset\use_wav_raw\679708921\2414276356.wav	1	5	[1.7598720789, 1.2076439857, 1.0943843126, 1.2079077959, 0.5521005988, 1.6905218363]	1.75987	1.20764	1.09438	1.20791	0.552101	1.69052
1399	795	yl	cy_700192282_2855746442.wav	D:\hc--document\all text\P8_medical\thesis_dataset\use_wav_raw\700192282\2855746442.wav	1	5	[1.9540039301, 0.1855597943, 0.650786221, 1.4362102747, 1.8426221609, 1.6145974398]	1.954	0.18556	0.650786	1.43621	1.84262	1.6146
1400	642	yl	dx_88040841_26507721.wav	D:\hc--document\all text\P8_medical\thesis_dataset\use_wav_raw\88040841\26507721.wav	1	5	[1.4766948223, 2.4510905743, 2.1227116585, 0.2287635505, 0.256811887, 1.4062800407]	1.47669	2.45109	2.12271	0.228764	0.256812	1.40628
1401	575	jd	cy_689266892_2621478714.wav	D:\hc--document\all text\P8_medical\thesis_dataset\use_wav_raw\689266892\2621478714.wav	1	2	[2.3333292007, 0.0, 0.8797555566, 2.0744113922, 2.3271069527, 1.1208987236]	2.33333	0	0.879756	2.07441	2.32711	1.1209
1402	1111	wz	dx_92635177_32452694.wav	D:\hc--document\all text\P8_medical\thesis_dataset\use_wav_raw\92635177\32452694.wav	1	3	[1.8669728041, 0.0, 0.6853967905, 2.1130664349, 1.3002800941, 1.0178252459]	1.86697	0	0.685397	2.11307	1.30028	1.01783
1403	1004	rouhe	cy_710868520_3090125536.wav	D:\hc--document\all text\P8_medical\thesis_dataset\use_wav_raw\710868520\3090125536.wav	1	4	[2.1004946232, 0.0, 0.7098611593, 1.9155621529, 2.6371953487, 1.200635314]	2.10049	0	0.709861	1.91556	2.6372	1.20064
1404	123	general	cy_717346427_3229454724.wav	D:\hc--document\all text\P8_medical\thesis_dataset\use_wav_raw\717346427\3229454724.wav	1	0	[1.5974594355, 0.0, 0.2899065614, 1.6168723106, 1.3808461428, 1.7162821293]	1.59746	0	0.289907	1.61687	1.38085	1.71628
1405	489	rouhe	cy_724436532_3394361691.wav	D:\hc--document\all text\P8_medical\thesis_dataset\use_wav_raw\724436532\3394361691.wav	1	4	[1.6710056067, 0.0, 0.0027107829, 2.2918586731, 1.3799926043, 1.7039932013]	1.67101	0	0.00271078	2.29186	1.37999	1.70399
1406	459	yl	cy_720633376_3304763729.wav	D:\hc--document\all text\P8_medical\thesis_dataset\use_wav_raw\720633376\3304763729.wav	1	5	[1.255130291, 1.2500520945, 0.2385395318, 1.0891680717, 0.3836013377, 2.5770599842]	1.25513	1.25005	0.23854	1.08917	0.383601	2.57706
1407	1692	jd	dx_88132218_27930943.wav	D:\hc--document\all text\P8_medical\thesis_dataset\use_wav_raw\88132218\27930943.wav	1	2	[1.5265086889, 1.8879208565, 1.6080102921, 0.667727828, 0.3948671222, 1.4613108635]	1.52651	1.88792	1.60801	0.667728	0.394867	1.46131
1408	1137	wz	dx_67464997_18854935.wav	D:\hc--document\all text\P8_medical\thesis_dataset\use_wav_raw\67464997\18854935.wav	1	3	[1.7089169025, 0.0, 0.0, 2.6698234081, 0.5224722028, 1.7017512321]	1.70892	0	0	2.66982	0.522472	1.70175
1409	1525	jd	cy_653423999_2078965937.wav	D:\hc--document\all text\P8_medical\thesis_dataset\use_wav_raw\653423999\2078965937.wav	1	2	[1.3493541479, 2.2000789642, 0.7740597129, 1.2630215883, 0.0, 2.4660916328]	1.34935	2.20008	0.77406	1.26302	0	2.46609
1410	1035	yl	cy_684295630_2514491124.wav	D:\hc--document\all text\P8_medical\thesis_dataset\use_wav_raw\684295630\2514491124.wav	1	5	[1.4889370203, 2.0537312031, 1.1629804373, 0.6105191112, 0.3472768366, 2.3426234722]	1.48894	2.05373	1.16298	0.610519	0.347277	2.34262
1411	548	fn	cy_669373631_2195466152.wav	D:\hc--document\all text\P8_medical\thesis_dataset\use_wav_raw\669373631\2195466152.wav	1	1	[1.9891675711, 2.7293872833, 2.5938487053, 0.1293127239, 0.4024091661, 1.1758459806]	1.98917	2.72939	2.59385	0.129313	0.402409	1.17585
1412	1411	yl	cy_550441763_1539952109.wav	D:\hc--document\all text\P8_medical\thesis_dataset\use_wav_raw\550441763\1539952109.wav	1	5	[1.3283679485, 1.5388101339, 0.8134608865, 0.8960860372, 0.4734509587, 2.4529304504]	1.32837	1.53881	0.813461	0.896086	0.473451	2.45293
1413	823	fn	cy_686808787_2567827208.wav	D:\hc--document\all text\P8_medical\thesis_dataset\use_wav_raw\686808787\2567827208.wav	1	1	[1.3106888533, 2.8072912693, 1.6534016132, 0.3047079444, 0.0, 1.9074339867]	1.31069	2.80729	1.6534	0.304708	0	1.90743
1414	1506	rouhe	cy_722481494_3346648560.wav	D:\hc--document\all text\P8_medical\thesis_dataset\use_wav_raw\722481494\3346648560.wav	1	4	[1.8111970425, 0.0, 0.4855823517, 2.0334742069, 2.8946456909, 0.8634362221]	1.8112	0	0.485582	2.03347	2.89465	0.863436
1415	498	general	cy_661931735_2126080778.wav	D:\hc--document\all text\P8_medical\thesis_dataset\use_wav_raw\661931735\2126080778.wav	1	0	[1.730463028, 0.7030605674, 1.4792400599, 1.4052439928, 0.8023318648, 0.8163157701]	1.73046	0.703061	1.47924	1.40524	0.802332	0.816316
1416	844	fn	cy_718234304_3250094219.wav	D:\hc--document\all text\P8_medical\thesis_dataset\use_wav_raw\718234304\3250094219.wav	1	1	[1.2201658487, 2.5693302155, 2.0311281681, 0.0300788879, 0.0388887897, 1.4874202013]	1.22017	2.56933	2.03113	0.0300789	0.0388888	1.48742
1417	316	yl	cy_634426422_1979342870.wav	D:\hc--document\all text\P8_medical\thesis_dataset\use_wav_raw\634426422\1979342870.wav	1	5	[1.4619679451, 1.7321413755, 0.7231318355, 1.031285882, 0.0400596187, 2.4641962051]	1.46197	1.73214	0.723132	1.03129	0.0400596	2.4642
1418	1677	general	cy_689565223_2630394924.wav	D:\hc--document\all text\P8_medical\thesis_dataset\use_wav_raw\689565223\2630394924.wav	1	0	[1.7317465544, 0.0, 0.8968976736, 1.3577852249, 2.1748802662, 1.0743668079]	1.73175	0	0.896898	1.35779	2.17488	1.07437
1419	1499	wz	dx_91860961_31174254.wav	D:\hc--document\all text\P8_medical\thesis_dataset\use_wav_raw\91860961\31174254.wav	1	3	[1.7119282484, 0.4049123526, 0.7864872217, 1.6858234406, 0.9165032506, 1.3479392529]	1.71193	0.404912	0.786487	1.68582	0.916503	1.34794
1420	84	rouhe	dx_82027839_31294599.wav	D:\hc--document\all text\P8_medical\thesis_dataset\use_wav_raw\82027839\31294599.wav	1	4	[1.6614017487, 0.0, 0.519639194, 2.1531729698, 1.1285761595, 1.2978084087]	1.6614	0	0.519639	2.15317	1.12858	1.29781
1421	928	general	cy_717931294_3242096132.wav	D:\hc--document\all text\P8_medical\thesis_dataset\use_wav_raw\717931294\3242096132.wav	1	0	[1.2626173496, 0.4888879061, 0.2738254964, 1.2921897173, 1.0141477585, 2.1756985188]	1.26262	0.488888	0.273825	1.29219	1.01415	2.1757
1422	1060	general	dx_87155054_26968359.wav	D:\hc--document\all text\P8_medical\thesis_dataset\use_wav_raw\87155054\26968359.wav	1	0	[2.130795002, 1.2609391212, 0.7655036449, 2.0463993549, 0.1213309765, 1.8965032101]	2.1308	1.26094	0.765504	2.0464	0.121331	1.8965
1423	516	yl	cy_675773135_2329419664.wav	D:\hc--document\all text\P8_medical\thesis_dataset\use_wav_raw\675773135\2329419664.wav	1	5	[1.4228303432, 2.2104375362, 1.7399271727, 0.3036771715, 0.3580102623, 1.8781194687]	1.42283	2.21044	1.73993	0.303677	0.35801	1.87812
1424	1528	wz	cy_709959941_3070984045.wav	D:\hc--document\all text\P8_medical\thesis_dataset\use_wav_raw\709959941\3070984045.wav	1	3	[2.0037257671, 0.0, 1.1205480099, 1.3573651314, 2.9128675461, 0.9584777951]	2.00373	0	1.12055	1.35737	2.91287	0.958478
1425	267	fn	cy_686399908_2559109844.wav	D:\hc--document\all text\P8_medical\thesis_dataset\use_wav_raw\686399908\2559109844.wav	1	1	[1.5108191967, 2.8088610172, 2.2824935913, 0.0, 0.0168553814, 1.4304722548]	1.51082	2.80886	2.28249	0	0.0168554	1.43047
1426	546	wz	cy_717000735_3220809257.wav	D:\hc--document\all text\P8_medical\thesis_dataset\use_wav_raw\717000735\3220809257.wav	1	3	[1.6376101971, 0.0, 0.6718749404, 1.8772660494, 1.5947214365, 1.0376629829]	1.63761	0	0.671875	1.87727	1.59472	1.03766
1427	1321	jd	cy_645437524_2036082779.wav	D:\hc--document\all text\P8_medical\thesis_dataset\use_wav_raw\645437524\2036082779.wav	1	2	[1.8231861591, 1.681689024, 2.029009819, 0.560249269, 0.7783013582, 0.6887526512]	1.82319	1.68169	2.02901	0.560249	0.778301	0.688753
1428	1167	rouhe	cy_710220182_3078133954.wav	D:\hc--document\all text\P8_medical\thesis_dataset\use_wav_raw\710220182\3078133954.wav	1	4	[1.8298858404, 0.0, 0.5143451095, 1.6825426817, 2.8120687008, 1.1423550844]	1.82989	0	0.514345	1.68254	2.81207	1.14236
1429	1073	general	cy_705391464_2975704698.wav	D:\hc--document\all text\P8_medical\thesis_dataset\use_wav_raw\705391464\2975704698.wav	1	0	[1.8439091444, 1.3047946692, 0.7892206311, 1.8341134787, 0.0643957257, 1.9326298237]	1.84391	1.30479	0.789221	1.83411	0.0643957	1.93263
1430	853	general	cy_717687295_3237324340.wav	D:\hc--document\all text\P8_medical\thesis_dataset\use_wav_raw\717687295\3237324340.wav	1	0	[1.629453063, 0.0, 0.0, 1.9774987698, 1.8362971544, 2.0052037239]	1.62945	0	0	1.9775	1.8363	2.0052
1431	1003	yl	dx_87486717_25606127.wav	D:\hc--document\all text\P8_medical\thesis_dataset\use_wav_raw\87486717\25606127.wav	1	5	[1.2195349932, 1.418286562, 0.5541695952, 1.1876782179, 0.1001101658, 2.3688158989]	1.21953	1.41829	0.55417	1.18768	0.10011	2.36882
1432	1407	yl	cy_697278300_2790677352.wav	D:\hc--document\all text\P8_medical\thesis_dataset\use_wav_raw\697278300\2790677352.wav	1	5	[1.3405976295, 0.9299592376, 0.8214459419, 1.1918629408, 0.8485418558, 2.1419203281]	1.3406	0.929959	0.821446	1.19186	0.848542	2.14192
1433	1752	yl	dx_49425427_12787238.wav	D:\hc--document\all text\P8_medical\thesis_dataset\use_wav_raw\49425427\12787238.wav	1	5	[1.31206429, 2.2640862465, 0.4694963396, 1.239137888, 0.0, 2.7242846489]	1.31206	2.26409	0.469496	1.23914	0	2.72428
1434	1072	fn	cy_680498256_2431828282.wav	D:\hc--document\all text\P8_medical\thesis_dataset\use_wav_raw\680498256\2431828282.wav	1	1	[1.8378053904, 0.0, 0.7519559264, 1.9841794968, 2.0146713257, 0.9372005463]	1.83781	0	0.751956	1.98418	2.01467	0.937201
1435	1211	rouhe	cy_675009308_2313745292.wav	D:\hc--document\all text\P8_medical\thesis_dataset\use_wav_raw\675009308\2313745292.wav	1	4	[2.007837534, 0.0, 1.1260391474, 1.5982062817, 2.3196444511, 0.7168751359]	2.00784	0	1.12604	1.59821	2.31964	0.716875
1436	609	fn	cy_722485504_3346865286.wav	D:\hc--document\all text\P8_medical\thesis_dataset\use_wav_raw\722485504\3346865286.wav	1	1	[1.2993019819, 2.2552301884, 1.2350447178, 0.6535284519, 0.0, 2.00760746]	1.2993	2.25523	1.23504	0.653528	0	2.00761
1437	1700	jd	cy_724231126_3385955893.wav	D:\hc--document\all text\P8_medical\thesis_dataset\use_wav_raw\724231126\3385955893.wav	1	2	[2.0433125496, 0.0, 0.5856819153, 1.875243187, 1.5646585226, 1.3026239872]	2.04331	0	0.585682	1.87524	1.56466	1.30262
1438	1404	general	cy_714505440_3164590099.wav	D:\hc--document\all text\P8_medical\thesis_dataset\use_wav_raw\714505440\3164590099.wav	1	0	[1.902261734, 1.0189663172, 2.1435797215, 1.1550693512, 1.1000734568, 0.3156404495]	1.90226	1.01897	2.14358	1.15507	1.10007	0.31564
1439	514	fn	cy_724148157_3386686884.wav	D:\hc--document\all text\P8_medical\thesis_dataset\use_wav_raw\724148157\3386686884.wav	1	1	[1.2354106903, 3.1714971066, 2.1500768661, 0.0, 0.0, 1.6060302258]	1.23541	3.1715	2.15008	0	0	1.60603
1440	418	jd	cy_203404023_323245628.wav	D:\hc--document\all text\P8_medical\thesis_dataset\use_wav_raw\203404023\323245628.wav	1	2	[1.575813055, 2.444368124, 1.8745962381, 0.4477046132, 0.0728544444, 1.6434336901]	1.57581	2.44437	1.8746	0.447705	0.0728544	1.64343
1441	251	fn	cy_721836467_3332156781.wav	D:\hc--document\all text\P8_medical\thesis_dataset\use_wav_raw\721836467\3332156781.wav	1	1	[1.5172748566, 0.5287970901, 0.8733090758, 1.5137007236, 0.9997438192, 1.4061057568]	1.51727	0.528797	0.873309	1.5137	0.999744	1.40611
1442	1295	jd	dx_87158921_26990485.wav	D:\hc--document\all text\P8_medical\thesis_dataset\use_wav_raw\87158921\26990485.wav	1	2	[1.1824848652, 1.7863215208, 2.0798449516, 0.4174008667, 0.4231203794, 0.7984442711]	1.18248	1.78632	2.07984	0.417401	0.42312	0.798444
1443	1665	fn	dx_88795360_27313691.wav	D:\hc--document\all text\P8_medical\thesis_dataset\use_wav_raw\88795360\27313691.wav	1	1	[1.4140572548, 2.6807756424, 1.4202764034, 0.6256774068, 0.0, 2.0607340336]	1.41406	2.68078	1.42028	0.625677	0	2.06073
1444	737	fn	cy_675393891_2321892460.wav	D:\hc--document\all text\P8_medical\thesis_dataset\use_wav_raw\675393891\2321892460.wav	1	1	[1.2403737307, 2.6303124428, 2.4397258759, 0.0, 0.0, 1.05760777]	1.24037	2.63031	2.43973	0	0	1.05761
1445	746	fn	cy_598992925_1791015698.wav	D:\hc--document\all text\P8_medical\thesis_dataset\use_wav_raw\598992925\1791015698.wav	1	1	[1.4627271891, 2.4723742008, 2.2405810356, 0.1804357916, 0.1309013218, 1.1559649706]	1.46273	2.47237	2.24058	0.180436	0.130901	1.15596
1446	592	yl	cy_719719927_3284657637.wav	D:\hc--document\all text\P8_medical\thesis_dataset\use_wav_raw\719719927\3284657637.wav	1	5	[1.1971642971, 1.8463568687, 0.8458975554, 0.8540650606, 0.0138594694, 2.3280067444]	1.19716	1.84636	0.845898	0.854065	0.0138595	2.32801
1447	396	yl	cy_717298657_3228299124.wav	D:\hc--document\all text\P8_medical\thesis_dataset\use_wav_raw\717298657\3228299124.wav	1	5	[1.3458162546, 2.0587866306, 0.4251246452, 0.9009243846, 0.0, 2.7986075878]	1.34582	2.05879	0.425125	0.900924	0	2.79861
1448	785	wz	dx_92379325_32036490.wav	D:\hc--document\all text\P8_medical\thesis_dataset\use_wav_raw\92379325\32036490.wav	1	3	[1.1765403748, 2.2479553223, 2.1579492092, 0.0657938868, 0.1864571124, 1.0938994884]	1.17654	2.24796	2.15795	0.0657939	0.186457	1.0939
1449	83	jd	cy_557355521_1573428749.wav	D:\hc--document\all text\P8_medical\thesis_dataset\use_wav_raw\557355521\1573428749.wav	1	2	[1.8592172861, 1.802005291, 2.1289749146, 0.841570437, 0.4952709973, 0.8187092543]	1.85922	1.80201	2.12897	0.84157	0.495271	0.818709
1450	238	fn	cy_673570337_2283057060.wav	D:\hc--document\all text\P8_medical\thesis_dataset\use_wav_raw\673570337\2283057060.wav	1	1	[1.9232422113, 1.0629223585, 1.3665834665, 1.4327770472, 0.7677200437, 1.5446785688]	1.92324	1.06292	1.36658	1.43278	0.76772	1.54468
1451	1615	yl	dx_84099440_28317203.wav	D:\hc--document\all text\P8_medical\thesis_dataset\use_wav_raw\84099440\28317203.wav	1	5	[1.1222686768, 1.4749441147, 1.3064742088, 0.4476935267, 0.6077247262, 1.665471673]	1.12227	1.47494	1.30647	0.447694	0.607725	1.66547
1452	1063	fn	dx_87631107_25821372.wav	D:\hc--document\all text\P8_medical\thesis_dataset\use_wav_raw\87631107\25821372.wav	1	1	[1.3785096407, 2.8302259445, 1.1366120577, 0.9235703349, 0.0, 2.3590273857]	1.37851	2.83023	1.13661	0.92357	0	2.35903
1453	1201	general	dx_88053310_26581327.wav	D:\hc--document\all text\P8_medical\thesis_dataset\use_wav_raw\88053310\26581327.wav	1	0	[1.6280049086, 0.8001444936, 1.6458607912, 1.0183192492, 0.901461184, 0.6025207639]	1.628	0.800144	1.64586	1.01832	0.901461	0.602521
1454	244	jd	cy_724349077_3392243473.wav	D:\hc--document\all text\P8_medical\thesis_dataset\use_wav_raw\724349077\3392243473.wav	1	2	[1.326788187, 2.0346200466, 2.0140266418, 0.2571394742, 0.5436412692, 1.3206043243]	1.32679	2.03462	2.01403	0.257139	0.543641	1.3206
1455	415	yl	dx_86926710_25707835.wav	D:\hc--document\all text\P8_medical\thesis_dataset\use_wav_raw\86926710\25707835.wav	1	5	[1.5360500813, 1.6754754782, 1.2695394754, 0.6869479418, 0.5800158381, 1.8801404238]	1.53605	1.67548	1.26954	0.686948	0.580016	1.88014
1456	865	wz	cy_715859243_3194480594.wav	D:\hc--document\all text\P8_medical\thesis_dataset\use_wav_raw\715859243\3194480594.wav	1	3	[1.8746852875, 0.0966967121, 0.539008975, 2.1988346577, 1.1341110468, 1.4492788315]	1.87469	0.0966967	0.539009	2.19883	1.13411	1.44928
1457	1384	fn	cy_715496123_3185811309.wav	D:\hc--document\all text\P8_medical\thesis_dataset\use_wav_raw\715496123\3185811309.wav	1	1	[1.2397897243, 1.4987305403, 0.9176441431, 1.1014360189, 0.1065093204, 2.1389989853]	1.23979	1.49873	0.917644	1.10144	0.106509	2.139
1458	567	rouhe	dx_90885118_30336400.wav	D:\hc--document\all text\P8_medical\thesis_dataset\use_wav_raw\90885118\30336400.wav	1	4	[1.7559902668, 0.0, 0.2144126743, 2.4272556305, 1.6310700178, 0.9148002863]	1.75599	0	0.214413	2.42726	1.63107	0.9148
1459	1656	fn	dx_89810587_28365897.wav	D:\hc--document\all text\P8_medical\thesis_dataset\use_wav_raw\89810587\28365897.wav	1	1	[1.7219274044, 2.8328533173, 1.4944528341, 0.6675654054, 0.0, 2.2598090172]	1.72193	2.83285	1.49445	0.667565	0	2.25981
1460	349	wz	cy_722924714_3357014872.wav	D:\hc--document\all text\P8_medical\thesis_dataset\use_wav_raw\722924714\3357014872.wav	1	3	[1.8104981184, 0.1722418964, 0.1092826426, 2.465708971, 0.8467122316, 2.0166802406]	1.8105	0.172242	0.109283	2.46571	0.846712	2.01668
1461	755	jd	cy_597113887_1781371772.wav	D:\hc--document\all text\P8_medical\thesis_dataset\use_wav_raw\597113887\1781371772.wav	1	2	[1.6263238192, 0.0, 0.1685602218, 2.3796162605, 1.0350136757, 1.3394345045]	1.62632	0	0.16856	2.37962	1.03501	1.33943
1462	190	general	dx_50873365_13247301.wav	D:\hc--document\all text\P8_medical\thesis_dataset\use_wav_raw\50873365\13247301.wav	1	0	[2.2189860344, 0.9865500927, 1.8283191919, 1.1795551777, 1.4625104666, 0.9522538185]	2.21899	0.98655	1.82832	1.17956	1.46251	0.952254
1463	1053	general	cy_707200078_3016017072.wav	D:\hc--document\all text\P8_medical\thesis_dataset\use_wav_raw\707200078\3016017072.wav	1	0	[1.8986212015, 0.529709518, 1.6604834795, 1.0974268913, 1.8278023005, 0.8621101975]	1.89862	0.52971	1.66048	1.09743	1.8278	0.86211
1464	1723	fn	cy_634489829_1979259980.wav	D:\hc--document\all text\P8_medical\thesis_dataset\use_wav_raw\634489829\1979259980.wav	1	1	[1.5561670065, 1.7873446941, 0.8492603898, 1.2036963701, 0.0, 2.2243430614]	1.55617	1.78734	0.84926	1.2037	0	2.22434
1465	1541	jd	dx_90111557_28743868.wav	D:\hc--document\all text\P8_medical\thesis_dataset\use_wav_raw\90111557\28743868.wav	1	2	[1.4364696741, 2.279417038, 1.5096685886, 0.7886368632, 0.0, 1.6432527304]	1.43647	2.27942	1.50967	0.788637	0	1.64325
1466	1661	fn	cy_711216220_3096720056.wav	D:\hc--document\all text\P8_medical\thesis_dataset\use_wav_raw\711216220\3096720056.wav	1	1	[1.3144589663, 2.9066011906, 2.3430111408, 0.0, 0.0, 1.3047788143]	1.31446	2.9066	2.34301	0	0	1.30478
1467	603	wz	cy_721329626_3321202489.wav	D:\hc--document\all text\P8_medical\thesis_dataset\use_wav_raw\721329626\3321202489.wav	1	3	[1.5175452232, 0.0, 0.0568410456, 1.9747897387, 1.0221832991, 1.788728714]	1.51755	0	0.056841	1.97479	1.02218	1.78873
1468	728	general	dx_91668902_31473080.wav	D:\hc--document\all text\P8_medical\thesis_dataset\use_wav_raw\91668902\31473080.wav	1	0	[1.7253309488, 0.8475540876, 1.5296758413, 1.2587711811, 0.810654819, 0.8345700502]	1.72533	0.847554	1.52968	1.25877	0.810655	0.83457
1469	1378	wz	cy_720935052_3311799295.wav	D:\hc--document\all text\P8_medical\thesis_dataset\use_wav_raw\720935052\3311799295.wav	1	3	[1.9635826349, 0.4872319698, 0.9768925905, 1.8969864845, 0.8963480592, 1.3625826836]	1.96358	0.487232	0.976893	1.89699	0.896348	1.36258
1470	1326	general	cy_716426472_3208960217.wav	D:\hc--document\all text\P8_medical\thesis_dataset\use_wav_raw\716426472\3208960217.wav	1	0	[1.8462629318, 0.6127517819, 0.7602894902, 1.9006328583, 0.767991662, 1.6831783056]	1.84626	0.612752	0.760289	1.90063	0.767992	1.68318
1471	503	rouhe	cy_598705766_1789540730.wav	D:\hc--document\all text\P8_medical\thesis_dataset\use_wav_raw\598705766\1789540730.wav	1	4	[1.6657078266, 0.4183471799, 0.7518307567, 1.5922766924, 1.1181651354, 1.3175439835]	1.66571	0.418347	0.751831	1.59228	1.11817	1.31754
1472	220	general	cy_671005987_2229300182.wav	D:\hc--document\all text\P8_medical\thesis_dataset\use_wav_raw\671005987\2229300182.wav	1	0	[1.5481417179, 3.2089812756, 2.640879631, 0.0, 0.1827064157, 1.4077059031]	1.54814	3.20898	2.64088	0	0.182706	1.40771
1473	1042	general	cy_722490455_3346597306.wav	D:\hc--document\all text\P8_medical\thesis_dataset\use_wav_raw\722490455\3346597306.wav	1	0	[1.8900136948, 0.0847117677, 0.9737240672, 2.1269376278, 1.2204691172, 0.9899107814]	1.89001	0.0847118	0.973724	2.12694	1.22047	0.989911
1474	1011	fn	cy_722707767_3351667444.wav	D:\hc--document\all text\P8_medical\thesis_dataset\use_wav_raw\722707767\3351667444.wav	1	1	[1.2712609768, 2.7329261303, 1.4811856747, 0.3512535393, 0.0, 1.8541599512]	1.27126	2.73293	1.48119	0.351254	0	1.85416
1475	401	jd	dx_91260307_30140386.wav	D:\hc--document\all text\P8_medical\thesis_dataset\use_wav_raw\91260307\30140386.wav	1	2	[1.3680765629, 1.3381972313, 1.4437791109, 0.9879860282, 0.2637685239, 1.2717199326]	1.36808	1.3382	1.44378	0.987986	0.263769	1.27172
1476	1196	fn	dx_89896370_28813238.wav	D:\hc--document\all text\P8_medical\thesis_dataset\use_wav_raw\89896370\28813238.wav	1	1	[1.6162273884, 3.4347863197, 2.9814896584, 0.0, 0.0, 0.9871999025]	1.61623	3.43479	2.98149	0	0	0.9872
1477	359	fn	cy_709984867_3072526082.wav	D:\hc--document\all text\P8_medical\thesis_dataset\use_wav_raw\709984867\3072526082.wav	1	1	[1.3321990967, 2.0676538944, 1.8743960857, 0.3111836016, 0.4881394207, 1.4047461748]	1.3322	2.06765	1.8744	0.311184	0.488139	1.40475
1478	156	wz	cy_715702510_3191333679.wav	D:\hc--document\all text\P8_medical\thesis_dataset\use_wav_raw\715702510\3191333679.wav	1	3	[1.7626395226, 0.0, 0.0, 2.7010364532, 0.7739934921, 1.9911682606]	1.76264	0	0	2.70104	0.773993	1.99117
1479	307	fn	cy_720239471_3296791923.wav	D:\hc--document\all text\P8_medical\thesis_dataset\use_wav_raw\720239471\3296791923.wav	1	1	[1.7604448795, 0.5722399354, 1.8056101799, 0.7698483467, 1.9274884462, 0.8568920493]	1.76044	0.57224	1.80561	0.769848	1.92749	0.856892
1480	679	fn	cy_715406917_3183550233.wav	D:\hc--document\all text\P8_medical\thesis_dataset\use_wav_raw\715406917\3183550233.wav	1	1	[1.7914983034, 0.0, 1.0720590353, 1.1190376282, 2.7981462479, 0.6752718091]	1.7915	0	1.07206	1.11904	2.79815	0.675272
1481	1730	general	cy_677202161_2359646414.wav	D:\hc--document\all text\P8_medical\thesis_dataset\use_wav_raw\677202161\2359646414.wav	1	0	[1.7110192776, 0.7416122556, 1.7049267292, 1.1446695328, 1.1593211889, 0.6589792967]	1.71102	0.741612	1.70493	1.14467	1.15932	0.658979
1482	1012	rouhe	dx_87259235_25174057.wav	D:\hc--document\all text\P8_medical\thesis_dataset\use_wav_raw\87259235\25174057.wav	1	4	[1.9279100895, 0.4754278362, 1.4409486055, 1.5332587957, 1.0604311228, 0.5524672866]	1.92791	0.475428	1.44095	1.53326	1.06043	0.552467
1483	618	general	cy_707545196_3023137158.wav	D:\hc--document\all text\P8_medical\thesis_dataset\use_wav_raw\707545196\3023137158.wav	1	0	[1.3214776516, 0.6981237531, 1.1039164066, 1.1771553755, 1.0646172762, 1.4311625957]	1.32148	0.698124	1.10392	1.17716	1.06462	1.43116
1484	1727	jd	cy_711325466_3098775244.wav	D:\hc--document\all text\P8_medical\thesis_dataset\use_wav_raw\711325466\3098775244.wav	1	2	[1.7587124109, 0.3664585948, 0.2678044736, 1.9462683201, 1.067060709, 1.860868454]	1.75871	0.366459	0.267804	1.94627	1.06706	1.86087
1485	1535	rouhe	cy_715747948_3190702805.wav	D:\hc--document\all text\P8_medical\thesis_dataset\use_wav_raw\715747948\3190702805.wav	1	4	[1.962015748, 0.0, 0.7065957189, 2.0037281513, 1.802290082, 0.9975141287]	1.96202	0	0.706596	2.00373	1.80229	0.997514
1486	1264	general	cy_678653143_2391128412.wav	D:\hc--document\all text\P8_medical\thesis_dataset\use_wav_raw\678653143\2391128412.wav	1	0	[1.9873964787, 0.6291216612, 1.472233057, 1.118132472, 1.5080275536, 1.0221197605]	1.9874	0.629122	1.47223	1.11813	1.50803	1.02212
1487	886	yl	cy_695456546_2752607234.wav	D:\hc--document\all text\P8_medical\thesis_dataset\use_wav_raw\695456546\2752607234.wav	1	5	[1.3620346785, 1.8928798437, 0.7321513891, 1.1009824276, 0.0, 2.5397624969]	1.36203	1.89288	0.732151	1.10098	0	2.53976
1488	137	yl	cy_721947354_3335552608.wav	D:\hc--document\all text\P8_medical\thesis_dataset\use_wav_raw\721947354\3335552608.wav	1	5	[1.9424321651, 0.0, 0.3656396866, 1.6011832952, 2.2558100224, 1.5444785357]	1.94243	0	0.36564	1.60118	2.25581	1.54448
1489	342	general	dx_53272277_16831310.wav	D:\hc--document\all text\P8_medical\thesis_dataset\use_wav_raw\53272277\16831310.wav	1	0	[2.0084269047, 1.160476923, 1.1216322184, 1.5638570786, 0.623647809, 1.4515621662]	2.00843	1.16048	1.12163	1.56386	0.623648	1.45156
1490	1780	fn	cy_724691293_3399542468.wav	D:\hc--document\all text\P8_medical\thesis_dataset\use_wav_raw\724691293\3399542468.wav	1	1	[1.4674823284, 3.2300322056, 2.8586866856, 0.0, 0.0, 0.8308057189]	1.46748	3.23003	2.85869	0	0	0.830806
1491	217	general	cy_684619711_2521771532.wav	D:\hc--document\all text\P8_medical\thesis_dataset\use_wav_raw\684619711\2521771532.wav	1	0	[1.7742016315, 1.3888471127, 2.3284173012, 0.6030492187, 1.1538989544, 0.3261120915]	1.7742	1.38885	2.32842	0.603049	1.1539	0.326112
1492	1733	rouhe	dx_60746679_16550265.wav	D:\hc--document\all text\P8_medical\thesis_dataset\use_wav_raw\60746679\16550265.wav	1	4	[2.113186121, 0.0, 0.8059295416, 2.2747535706, 1.4441407919, 1.0680857897]	2.11319	0	0.80593	2.27475	1.44414	1.06809
1493	566	fn	cy_681927758_2462550550.wav	D:\hc--document\all text\P8_medical\thesis_dataset\use_wav_raw\681927758\2462550550.wav	1	1	[1.1088149548, 2.5017061234, 1.8843359947, 0.0, 0.0, 1.5011956692]	1.10881	2.50171	1.88434	0	0	1.5012
1494	669	fn	cy_594247720_1767041312.wav	D:\hc--document\all text\P8_medical\thesis_dataset\use_wav_raw\594247720\1767041312.wav	1	1	[1.0229539871, 2.860193491, 2.1846354008, 0.0, 0.0, 1.3805538416]	1.02295	2.86019	2.18464	0	0	1.38055
1495	558	wz	cy_622526769_1914681344.wav	D:\hc--document\all text\P8_medical\thesis_dataset\use_wav_raw\622526769\1914681344.wav	1	3	[2.0625255108, 0.0, 0.8241537809, 1.9582768679, 1.7600684166, 1.2428967953]	2.06253	0	0.824154	1.95828	1.76007	1.2429
1496	1428	fn	dx_90409913_29482873.wav	D:\hc--document\all text\P8_medical\thesis_dataset\use_wav_raw\90409913\29482873.wav	1	1	[1.3459532261, 2.0379319191, 0.9374518394, 0.8595128059, 0.0, 2.1419656277]	1.34595	2.03793	0.937452	0.859513	0	2.14197
1497	1052	yl	dx_87084179_26559053.wav	D:\hc--document\all text\P8_medical\thesis_dataset\use_wav_raw\87084179\26559053.wav	1	5	[1.4275774956, 2.1513581276, 2.3138155937, 0.3861199617, 0.5224113464, 0.8415935636]	1.42758	2.15136	2.31382	0.38612	0.522411	0.841594
1498	1572	fn	cy_711010526_3092851040.wav	D:\hc--document\all text\P8_medical\thesis_dataset\use_wav_raw\711010526\3092851040.wav	1	1	[1.6661318541, 1.8207784891, 1.2643425465, 1.0477859974, 0.0873172805, 1.7819670439]	1.66613	1.82078	1.26434	1.04779	0.0873173	1.78197
1499	1524	jd	cy_676426960_2343431512.wav	D:\hc--document\all text\P8_medical\thesis_dataset\use_wav_raw\676426960\2343431512.wav	1	2	[1.4763125181, 2.1035497189, 2.0651242733, 0.4412646294, 0.383643955, 1.1589995623]	1.47631	2.10355	2.06512	0.441265	0.383644	1.159
1500	852	jd	cy_722317515_3342652990.wav	D:\hc--document\all text\P8_medical\thesis_dataset\use_wav_raw\722317515\3342652990.wav	1	2	[1.2051650286, 0.6991194487, 0.0284395479, 1.6583483219, 0.3933284879, 2.4214496613]	1.20517	0.699119	0.0284395	1.65835	0.393328	2.42145
1501	1348	general	dx_77101672_21751271.wav	D:\hc--document\all text\P8_medical\thesis_dataset\use_wav_raw\77101672\21751271.wav	1	0	[1.289227128, 1.198970437, 1.6240639687, 0.8931586146, 0.6910459995, 0.9279121161]	1.28923	1.19897	1.62406	0.893159	0.691046	0.927912
1502	1090	yl	dx_89086583_27595300.wav	D:\hc--document\all text\P8_medical\thesis_dataset\use_wav_raw\89086583\27595300.wav	1	5	[1.8046677113, 1.722486496, 2.26734972, 1.0303949118, 0.3173908293, 0.5734223723]	1.80467	1.72249	2.26735	1.03039	0.317391	0.573422
1503	1505	wz	cy_624373727_1924230944.wav	D:\hc--document\all text\P8_medical\thesis_dataset\use_wav_raw\624373727\1924230944.wav	1	3	[1.9031305313, 0.2053694129, 1.0894556046, 1.5144177675, 1.6125462055, 1.0192143917]	1.90313	0.205369	1.08946	1.51442	1.61255	1.01921
1504	1372	fn	cy_568469341_1630154120.wav	D:\hc--document\all text\P8_medical\thesis_dataset\use_wav_raw\568469341\1630154120.wav	1	1	[1.5034276247, 3.4190692902, 2.5906412601, 0.0, 0.0, 1.6340235472]	1.50343	3.41907	2.59064	0	0	1.63402
1505	670	general	cy_715664945_3188910483.wav	D:\hc--document\all text\P8_medical\thesis_dataset\use_wav_raw\715664945\3188910483.wav	1	0	[1.8056771755, 0.0034709168, 0.5373725891, 1.7805587053, 1.3351353407, 1.4804924726]	1.80568	0.00347092	0.537373	1.78056	1.33514	1.48049
1506	1551	jd	cy_692141988_2682030984.wav	D:\hc--document\all text\P8_medical\thesis_dataset\use_wav_raw\692141988\2682030984.wav	1	2	[1.5044583082, 3.5087227821, 2.6582722664, 0.0, 0.0, 1.4092292786]	1.50446	3.50872	2.65827	0	0	1.40923
1507	343	fn	cy_678589216_2389526590.wav	D:\hc--document\all text\P8_medical\thesis_dataset\use_wav_raw\678589216\2389526590.wav	1	1	[1.6349161863, 3.3846771717, 2.5622763634, 0.0, 0.1181381866, 1.4912366867]	1.63492	3.38468	2.56228	0	0.118138	1.49124
1508	1277	fn	cy_723834798_3379862134.wav	D:\hc--document\all text\P8_medical\thesis_dataset\use_wav_raw\723834798\3379862134.wav	1	1	[1.1479207277, 1.8642684221, 1.3023232222, 0.5102317929, 0.2371532917, 1.8028092384]	1.14792	1.86427	1.30232	0.510232	0.237153	1.80281
1509	900	general	dx_88733352_27492646.wav	D:\hc--document\all text\P8_medical\thesis_dataset\use_wav_raw\88733352\27492646.wav	1	0	[2.0428271294, 1.4310606718, 2.256200552, 0.9548538327, 0.7183789611, 0.2936146855]	2.04283	1.43106	2.2562	0.954854	0.718379	0.293615
1510	1710	general	cy_677737556_2371218948.wav	D:\hc--document\all text\P8_medical\thesis_dataset\use_wav_raw\677737556\2371218948.wav	1	0	[1.6157535315, 0.837947607, 1.0308557749, 1.4090299606, 0.6249141097, 1.4342573881]	1.61575	0.837948	1.03086	1.40903	0.624914	1.43426
1511	1631	rouhe	cy_683709428_2501134846.wav	D:\hc--document\all text\P8_medical\thesis_dataset\use_wav_raw\683709428\2501134846.wav	1	4	[1.9699337482, 0.0, 1.1073856354, 1.6119830608, 1.9603185654, 0.9144043326]	1.96993	0	1.10739	1.61198	1.96032	0.914404
1512	1491	jd	dx_82079463_23357483.wav	D:\hc--document\all text\P8_medical\thesis_dataset\use_wav_raw\82079463\23357483.wav	1	2	[1.655715704, 0.0, 0.0, 2.3144702911, 0.8332297206, 1.6524668932]	1.65572	0	0	2.31447	0.83323	1.65247
1513	806	general	dx_90095641_28643495.wav	D:\hc--document\all text\P8_medical\thesis_dataset\use_wav_raw\90095641\28643495.wav	1	0	[1.8529400826, 1.1114789248, 1.9059159756, 1.0414783955, 0.97364223, 0.4077782631]	1.85294	1.11148	1.90592	1.04148	0.973642	0.407778
1514	1327	jd	cy_667392191_2155115084.wav	D:\hc--document\all text\P8_medical\thesis_dataset\use_wav_raw\667392191\2155115084.wav	1	2	[1.9570109844, 1.3670501709, 2.2310051918, 0.5373817086, 1.5444287062, 0.7553918958]	1.95701	1.36705	2.23101	0.537382	1.54443	0.755392
1515	695	general	cy_724221789_3389457862.wav	D:\hc--document\all text\P8_medical\thesis_dataset\use_wav_raw\724221789\3389457862.wav	1	0	[1.5454907417, 1.8962339163, 0.9680418372, 0.8518859148, 0.3183300793, 2.1490440369]	1.54549	1.89623	0.968042	0.851886	0.31833	2.14904
1516	407	rouhe	cy_721364350_3322210500.wav	D:\hc--document\all text\P8_medical\thesis_dataset\use_wav_raw\721364350\3322210500.wav	1	4	[1.996090889, 0.0, 0.7006405592, 1.5877892971, 3.4786918163, 0.5119439363]	1.99609	0	0.700641	1.58779	3.47869	0.511944
1517	1095	fn	cy_634167443_1977485909.wav	D:\hc--document\all text\P8_medical\thesis_dataset\use_wav_raw\634167443\1977485909.wav	1	1	[1.1973423958, 2.8904933929, 2.4577960968, 0.0, 0.0, 1.1774265766]	1.19734	2.89049	2.4578	0	0	1.17743
1518	223	wz	cy_705988486_2988755072.wav	D:\hc--document\all text\P8_medical\thesis_dataset\use_wav_raw\705988486\2988755072.wav	1	3	[1.9619599581, 0.0, 0.3830624819, 2.0302226543, 2.5333738327, 1.1613837481]	1.96196	0	0.383062	2.03022	2.53337	1.16138
1519	1559	jd	dx_89707400_29382255.wav	D:\hc--document\all text\P8_medical\thesis_dataset\use_wav_raw\89707400\29382255.wav	1	2	[1.9650598764, 2.6219060421, 2.722631216, 0.3772854507, 0.1232147515, 0.7278641462]	1.96506	2.62191	2.72263	0.377285	0.123215	0.727864
1520	1584	fn	cy_724613742_3397452941.wav	D:\hc--document\all text\P8_medical\thesis_dataset\use_wav_raw\724613742\3397452941.wav	1	1	[1.2847754955, 2.4122154713, 1.9970018864, 0.0, 0.2890403867, 1.5906145573]	1.28478	2.41222	1.997	0	0.28904	1.59061
1521	1471	yl	dx_89912615_28924980.wav	D:\hc--document\all text\P8_medical\thesis_dataset\use_wav_raw\89912615\28924980.wav	1	5	[0.8712064028, 2.0672032833, 0.6145697236, 0.9234935641, 0.0, 2.2495081425]	0.871206	2.0672	0.61457	0.923494	0	2.24951
1522	1306	general	dx_88697024_27274210.wav	D:\hc--document\all text\P8_medical\thesis_dataset\use_wav_raw\88697024\27274210.wav	1	0	[1.9624714851, 0.7685343027, 1.2434318066, 1.4929842949, 0.9954053164, 1.1829252243]	1.96247	0.768534	1.24343	1.49298	0.995405	1.18293
1523	1162	jd	cy_720632094_3304640300.wav	D:\hc--document\all text\P8_medical\thesis_dataset\use_wav_raw\720632094\3304640300.wav	1	2	[1.4247467518, 1.6844968796, 1.8766444921, 0.365645051, 0.8594214916, 1.0756852627]	1.42475	1.6845	1.87664	0.365645	0.859421	1.07569
1524	1208	rouhe	dx_88113973_27817947.wav	D:\hc--document\all text\P8_medical\thesis_dataset\use_wav_raw\88113973\27817947.wav	1	4	[1.398699522, 0.4170705676, 0.0, 1.8344707489, 0.6562688351, 2.1040942669]	1.3987	0.417071	0	1.83447	0.656269	2.10409
1525	1486	rouhe	cy_710911149_3091216563.wav	D:\hc--document\all text\P8_medical\thesis_dataset\use_wav_raw\710911149\3091216563.wav	1	4	[1.7474119663, 0.0, 0.0459603034, 1.9422675371, 2.468556881, 1.353618741]	1.74741	0	0.0459603	1.94227	2.46856	1.35362
1526	1684	general	cy_720921968_3311967759.wav	D:\hc--document\all text\P8_medical\thesis_dataset\use_wav_raw\720921968\3311967759.wav	1	0	[1.5186169147, 0.6868517399, 1.4023449421, 1.1406636238, 1.0385615826, 0.8849347234]	1.51862	0.686852	1.40234	1.14066	1.03856	0.884935
1527	1570	jd	dx_89395754_27725956.wav	D:\hc--document\all text\P8_medical\thesis_dataset\use_wav_raw\89395754\27725956.wav	1	2	[2.2366216183, 2.1534202099, 2.0056915283, 1.2779551744, 0.0, 1.0991382599]	2.23662	2.15342	2.00569	1.27796	0	1.09914
1528	90	fn	cy_716248430_3204874475.wav	D:\hc--document\all text\P8_medical\thesis_dataset\use_wav_raw\716248430\3204874475.wav	1	1	[1.4895124435, 2.15416646, 0.81671983, 1.1416599751, 0.0, 2.4935934544]	1.48951	2.15417	0.81672	1.14166	0	2.49359
1529	264	jd	cy_249395476_447364452.wav	D:\hc--document\all text\P8_medical\thesis_dataset\use_wav_raw\249395476\447364452.wav	1	2	[1.8852182627, 1.3799313307, 2.3307240009, 0.930603385, 0.864933908, 0.4775224626]	1.88522	1.37993	2.33072	0.930603	0.864934	0.477522
1530	1242	fn	cy_634100455_1977135983.wav	D:\hc--document\all text\P8_medical\thesis_dataset\use_wav_raw\634100455\1977135983.wav	1	1	[1.5005664825, 2.3617401123, 1.8782449961, 0.3980167508, 0.2455460876, 1.6297754049]	1.50057	2.36174	1.87824	0.398017	0.245546	1.62978
1531	76	general	cy_722815321_3355013633.wav	D:\hc--document\all text\P8_medical\thesis_dataset\use_wav_raw\722815321\3355013633.wav	1	0	[2.5747005939, 0.6135746241, 1.6422644854, 1.4430828094, 2.1323251724, 1.0315322876]	2.5747	0.613575	1.64226	1.44308	2.13233	1.03153
1532	1679	yl	cy_671254098_2234446236.wav	D:\hc--document\all text\P8_medical\thesis_dataset\use_wav_raw\671254098\2234446236.wav	1	5	[1.4941798449, 3.0173876286, 2.3511719704, 0.0, 0.0687806532, 1.4145134687]	1.49418	3.01739	2.35117	0	0.0687807	1.41451
1533	1500	wz	dx_89800614_28312389.wav	D:\hc--document\all text\P8_medical\thesis_dataset\use_wav_raw\89800614\28312389.wav	1	3	[2.1751039028, 0.387962997, 1.0480819941, 2.1974511147, 0.8834626675, 1.0237267017]	2.1751	0.387963	1.04808	2.19745	0.883463	1.02373
1534	1033	general	dx_61538525_22600396.wav	D:\hc--document\all text\P8_medical\thesis_dataset\use_wav_raw\61538525\22600396.wav	1	0	[1.8958588839, 0.4642704427, 0.7244166732, 2.1058735847, 0.6303582788, 1.2897973061]	1.89586	0.46427	0.724417	2.10587	0.630358	1.2898
1535	771	fn	dx_90071093_28526648.wav	D:\hc--document\all text\P8_medical\thesis_dataset\use_wav_raw\90071093\28526648.wav	1	1	[1.1288161278, 3.0251898766, 1.7587897778, 0.265468806, 0.0, 1.8569135666]	1.12882	3.02519	1.75879	0.265469	0	1.85691
1536	1539	general	cy_722813968_3355220557.wav	D:\hc--document\all text\P8_medical\thesis_dataset\use_wav_raw\722813968\3355220557.wav	1	0	[1.7322103977, 0.5693289042, 0.4968453348, 2.2077562809, 0.5563665628, 1.7411805391]	1.73221	0.569329	0.496845	2.20776	0.556367	1.74118
1537	1213	rouhe	cy_641524233_2016976742.wav	D:\hc--document\all text\P8_medical\thesis_dataset\use_wav_raw\641524233\2016976742.wav	1	4	[1.8876769543, 0.0, 0.5275695324, 1.7263382673, 1.8332937956, 1.4891668558]	1.88768	0	0.52757	1.72634	1.83329	1.48917
1538	1245	rouhe	cy_607860677_1836236057.wav	D:\hc--document\all text\P8_medical\thesis_dataset\use_wav_raw\607860677\1836236057.wav	1	4	[1.9096255302, 0.1249976233, 1.4620043039, 1.4604885578, 1.6200743914, 0.6131109595]	1.90963	0.124998	1.462	1.46049	1.62007	0.613111
1539	582	jd	cy_688123296_2596674052.wav	D:\hc--document\all text\P8_medical\thesis_dataset\use_wav_raw\688123296\2596674052.wav	1	2	[1.7053506374, 1.4813002348, 1.8567298651, 1.1405004263, 0.2208042741, 0.8823070526]	1.70535	1.4813	1.85673	1.1405	0.220804	0.882307
1540	944	general	dx_86350509_24798720.wav	D:\hc--document\all text\P8_medical\thesis_dataset\use_wav_raw\86350509\24798720.wav	1	0	[1.641505003, 1.6022315025, 1.3772993088, 0.8233365417, 0.6852189898, 1.7339773178]	1.64151	1.60223	1.3773	0.823337	0.685219	1.73398
[truncated: 55 more rows]
