# Supplementary material for: Tone classification of online medical services based on 1DCNN-BiLSTM
Source: PeerJ Comput Sci. 2024 Sep 23;10:e2325. doi: 10.7717/peerj-cs.2325 (PMC11623085; doi:10.7717/peerj-cs.2325)
Supplement: Supplemental Information 5 — To execute the audio code, use this in conjunction with the combined dataset at figshare: Huang, Cheng (2024). Raw Data .zip. figshare. Dataset. https://doi.org/10.6084/m9.figshare.25013849.v2. [file peerj-cs-10-2325-s005.zip › Code/result/data_for_sklearn.csv]

	wav_id	new_label	name	file_path_wav	is_validation	label_score	feature_list	zcr	energy	energy_entropy	spectral_centroid	spectral_spread	spectral_entropy	spectral_flux	spectral_rolloff	mfcc_1	mfcc_2	mfcc_3	mfcc_4	mfcc_5	mfcc_6	mfcc_7	mfcc_8	mfcc_9	mfcc_10	mfcc_11	mfcc_12	mfcc_13	chroma_1	chroma_2	chroma_3	chroma_4	chroma_5	chroma_6	chroma_7	chroma_8	chroma_9	chroma_10	chroma_11	chroma_12	chroma_std	delta_zcr	delta_energy	delta_energy_entropy	delta_spectral_centroid	delta_spectral_spread	delta_spectral_entropy	delta_spectral_flux	delta_spectral_rolloff
0	135	yl	cy_693072784_2703029380.wav	D:\hc--document\all text\P8_medical\thesis_dataset\use_wav_raw\693072784\2703029380.wav	0	5	[0.10321332383342283, 0.007521256561023359, 2.9983902293991145, 0.20305610452010966, 0.21272851310335436, 0.7123535618766915, 0.007887952188401746, 0.1617779632721202, -28.344642496860057, 2.507031075915516, 0.4076903382427508, 0.2706881577957572, -0.07957986013618608, -0.012390325552722606, 0.09689279179832337, -0.05277669080232827, 0.32251380772664456, 0.013227608321116576, 0.023996206707595995…	0.10321332383342283	0.007521256561023359	2.9983902293991145	0.20305610452010966	0.21272851310335436	0.7123535618766915	0.007887952188401746	0.1617779632721202	-28.344642496860057	2.507031075915516	0.4076903382427508	0.2706881577957572	-0.07957986013618608	-0.012390325552722606	0.09689279179832337	-0.05277669080232827	0.32251380772664456	0.013227608321116576	0.023996206707595995	0.11014030654585748	-0.0021130387601771324	0.00939274209293866	0.003473829118228161	0.09704897291913461	0.009316194666482397	0.029019219212760936	0.009564779648380043	0.065505096453825	0.001124401532634406	0.004390641074220274	0.010567576390391424	0.027569691785022523	0.004914066992307856	0.037216914167791645	0.0002131211593791061	9.247138598528496e-06	-0.000596884166857691	0.00023787023986738415	9.732487111637502e-05	0.0013085472661713878	1.999389136598855e-06	0.0005467445742904838
1	855	yl	cy_711596104_3104356334.wav	D:\hc--document\all text\P8_medical\thesis_dataset\use_wav_raw\711596104\3104356334.wav	0	5	[0.12324462339192771, 0.011672965125795376, 3.097824940573805, 0.19226028077944204, 0.1762473368622362, 1.0720194610175338, 0.004988740355122721, 0.20564273789649418, -25.306624322895324, 1.7129978532564152, -0.02287780928428139, 0.398255779672822, -0.05465392332078713, -0.22503087576315714, -0.011346249098977674, -0.13908528140363474, 0.10453300316757853, 0.045410174629869716, 0.1018220901112657…	0.12324462339192771	0.011672965125795376	3.097824940573805	0.19226028077944204	0.1762473368622362	1.0720194610175338	0.004988740355122721	0.20564273789649418	-25.306624322895324	1.7129978532564152	-0.02287780928428139	0.398255779672822	-0.05465392332078713	-0.22503087576315714	-0.011346249098977674	-0.13908528140363474	0.10453300316757853	0.045410174629869716	0.10182209011126575	0.2740597031839244	-0.04981493061725496	0.01838162214213517	0.0042242609802740985	0.0370221852130857	0.011793786427998549	0.03475160925938415	0.006309937374192359	0.0439242419418667	0.0031265183685245763	0.019114835101611376	0.01082505943854012	0.013967628818250626	0.00857273519877534	0.025732012530322552	0.00046803078138156815	1.0113339259726694e-05	0.004696342627294852	-0.00038867306746307405	-0.00013075588771028191	-0.0018787694499281644	3.264937617631939e-06	-0.0008013355592654425
2	997	general	cy_681139528_2445938472.wav	D:\hc--document\all text\P8_medical\thesis_dataset\use_wav_raw\681139528\2445938472.wav	0	0	[0.11703694726922846, 0.038616232335249835, 2.823843441703289, 0.17634123365057364, 0.17562622895237676, 0.8761442378214559, 0.007581193120740033, 0.17409432387312188, -26.475980002611237, 2.1780046384735936, 0.005088194413803491, 0.028605206498781843, -0.15054226474505086, 0.19659629718430793, -0.08667492691473726, 0.052750201825063965, -0.14024324182621345, -0.0013336297927469662, -0.0811500252…	0.11703694726922846	0.038616232335249835	2.823843441703289	0.17634123365057364	0.17562622895237676	0.8761442378214559	0.007581193120740033	0.17409432387312188	-26.475980002611237	2.1780046384735936	0.005088194413803491	0.028605206498781843	-0.15054226474505086	0.19659629718430793	-0.08667492691473726	0.052750201825063965	-0.14024324182621345	-0.0013336297927469662	-0.081150025223691	0.08091969607096969	-0.013070705685545721	0.011681060748744278	0.0053799551609583565	0.03746603295388309	0.03175628379122083	0.03485002018854312	0.014981768519971649	0.03041158842904316	0.005962305871382832	0.008320718131607096	0.012387905253806638	0.017602308561464924	0.006092105839960798	0.02541288254645003	0.00018386923554275907	9.024360597656266e-08	0.00048741374380317125	-0.00013156566538102336	-0.00016117374410535838	0.0007858919455497872	3.945834816193661e-06	-0.00027963272120200386
3	1676	yl	cy_688002399_2594039738.wav	D:\hc--document\all text\P8_medical\thesis_dataset\use_wav_raw\688002399\2594039738.wav	0	5	[0.12638293693494165, 0.015699393573047275, 2.9182869551280106, 0.2137722630935073, 0.2096322419612326, 0.9533881605259825, 0.005947851550316731, 0.21431552587646077, -25.14314906579482, 2.141743224923093, 0.42132115751271854, 0.3090061349782391, -0.11225939706669358, 0.08092885035326851, 0.11405982507063758, 0.13092494759062936, 0.039542062392503144, 0.06954211254863231, -0.01281798356389376, 0.…	0.12638293693494165	0.015699393573047275	2.9182869551280106	0.2137722630935073	0.2096322419612326	0.9533881605259825	0.005947851550316731	0.21431552587646077	-25.14314906579482	2.141743224923093	0.42132115751271854	0.3090061349782391	-0.11225939706669358	0.08092885035326851	0.11405982507063758	0.13092494759062936	0.039542062392503144	0.06954211254863231	-0.01281798356389376	0.09056558952075802	-0.09605238537467972	0.020635041594637502	0.0051459436305752535	0.06368935878951563	0.009322842158903197	0.02137667933424715	0.00795172980614028	0.035117738845601494	0.0022380813681262012	0.006505608216868776	0.017911207931045114	0.03653353008063127	0.0057808124340614385	0.02571927622506588	0.0001462596191817404	2.987522872498472e-05	-0.000549549284272691	-0.00038794152071005514	-0.00029035146366709175	0.0016409094862578858	2.0677249354186685e-06	0.0002921535893155254
4	1176	yl	cy_723236735_3365571087.wav	D:\hc--document\all text\P8_medical\thesis_dataset\use_wav_raw\723236735\3365571087.wav	0	5	[0.12173397046809348, 0.020493205378985187, 2.997387585400606, 0.2075146394039512, 0.19806740144479285, 0.936573933248383, 0.011585901604264835, 0.18636894824707848, -26.097640023517556, 1.6527686892959725, -0.4304876781091078, -0.1852448992335598, -0.3435100819226378, -0.3933303693839932, -0.34735761122152137, -0.27494454030410054, 0.002519425112607237, 0.10613337460220773, 0.15714801700981867, …	0.12173397046809348	0.020493205378985187	2.997387585400606	0.2075146394039512	0.19806740144479285	0.936573933248383	0.011585901604264835	0.18636894824707848	-26.097640023517556	1.6527686892959725	-0.4304876781091078	-0.1852448992335598	-0.3435100819226378	-0.3933303693839932	-0.34735761122152137	-0.27494454030410054	0.002519425112607237	0.10613337460220773	0.15714801700981867	0.0379005092263379	0.004540550170566391	0.010980620102306597	0.008488464393081154	0.013124119255005806	0.01400566941163417	0.017517526043524977	0.018674673155943712	0.02269589792695001	0.0033318453334321794	0.02132960987121343	0.022512663934529425	0.016467265779067437	0.009595638424014502	0.02540892021959414	-0.00011282884908305691	4.580642474494583e-05	5.910318410757927e-05	-7.825503813446618e-05	-6.721847971400214e-05	-0.0006962253487789808	2.2608012969966753e-05	-0.00010016694490818002
5	1286	wz	cy_628170444_1946421452.wav	D:\hc--document\all text\P8_medical\thesis_dataset\use_wav_raw\628170444\1946421452.wav	0	3	[0.0789321376261228, 0.016985151290656607, 2.854809945868357, 0.14436972724807906, 0.1732115011839363, 0.4439268483750885, 0.011013012713521996, 0.10819282136894826, -26.850621828995767, 3.133229965366405, 0.5099648328697012, 0.301459675090997, -0.24468120587501796, 0.16409066580737447, 0.09419228112903356, -0.12191714123281623, 0.044122050650373695, -0.14682211575722248, -0.01236203145154466, -0…	0.0789321376261228	0.016985151290656607	2.854809945868357	0.14436972724807906	0.1732115011839363	0.4439268483750885	0.011013012713521996	0.10819282136894826	-26.850621828995767	3.133229965366405	0.5099648328697012	0.301459675090997	-0.24468120587501796	0.16409066580737447	0.09419228112903356	-0.12191714123281623	0.044122050650373695	-0.14682211575722248	-0.01236203145154466	-0.0066597776318151145	0.02509481956535143	0.02087291106164781	0.003407784356760612	0.08701205248859997	0.019701967556947947	0.03384715189940512	0.013502664474156904	0.034268867091689185	0.0013635285563886842	0.0054795102759263095	0.01341304337532356	0.02781238324745112	0.003179883590211762	0.03359387692236999	0.0003760961636101888	1.6438831270389944e-07	-4.3671167951077175e-05	0.0004678710806320093	0.00033748684816380326	0.003500507536450852	4.1638429204049475e-06	0.0007345575959933219
6	1179	rouhe	cy_654183249_2083202798.wav	D:\hc--document\all text\P8_medical\thesis_dataset\use_wav_raw\654183249\2083202798.wav	0	4	[0.10217696996036366, 0.008064688362418474, 2.9441044306213078, 0.16016111081137757, 0.16624791543229633, 0.7249198291660305, 0.008363933574763862, 0.15408180300500834, -28.12642462356518, 2.774488327402463, -0.16850894984888146, 0.21792014003027066, -0.28383222440753786, 0.19445462998356858, -0.16643481499565999, 0.044197650504523886, -0.02108859402756941, 0.007009760078608063, -0.11344163405367…	0.10217696996036366	0.008064688362418474	2.9441044306213078	0.16016111081137757	0.16624791543229633	0.7249198291660305	0.008363933574763862	0.15408180300500834	-28.12642462356518	2.774488327402463	-0.16850894984888146	0.21792014003027066	-0.28383222440753786	0.19445462998356858	-0.16643481499565999	0.044197650504523886	-0.02108859402756941	0.007009760078608063	-0.11344163405367153	0.026076126181569504	-0.10191138307950327	0.028256051017359254	0.006054157750472333	0.03675187913481715	0.01933076789848519	0.02892086423308762	0.010119879075740353	0.02499906527584613	0.00286847514501497	0.008590364972969501	0.01302537521028171	0.02016351949884137	0.009237131544428906	0.022338481018610933	-0.0001002923102960499	1.6902339417974858e-05	0.0012661556335205	-4.1876949489689526e-05	-9.31401570019388e-05	0.0003571143836753198	7.292146633596555e-06	7.095158597662759e-05
7	1330	rouhe	cy_720434905_3300773574.wav	D:\hc--document\all text\P8_medical\thesis_dataset\use_wav_raw\720434905\3300773574.wav	0	4	[0.09214982835388977, 0.009596700484488047, 2.9789127946129477, 0.17913690233846255, 0.18711422154067972, 0.7633029814856238, 0.007689564671190856, 0.1506677796327212, -26.76085285332214, 1.9315831163716093, 0.4787417582384342, 0.20936702603880628, 0.03270984363204567, 0.1270170884643194, 0.2190335204535471, 0.08958800616382248, 0.09300385203009871, 0.10038321369288969, -0.06515710814096856, 0.04…	0.09214982835388977	0.009596700484488047	2.9789127946129477	0.17913690233846255	0.18711422154067972	0.7633029814856238	0.007689564671190856	0.1506677796327212	-26.76085285332214	1.9315831163716093	0.4787417582384342	0.20936702603880628	0.03270984363204567	0.1270170884643194	0.2190335204535471	0.08958800616382248	0.09300385203009871	0.10038321369288969	-0.06515710814096856	0.0415100853196254	0.07317789896903502	0.0104444146028338	0.0035208958687066227	0.07436797648006184	0.009823590902073123	0.015438666263361092	0.006368248651130519	0.09396169550057595	0.001488231425153232	0.004497233856469295	0.012082129710313798	0.05593588415820743	0.004334008906159652	0.04059055900926394	-0.00012745481100123052	6.92362040729855e-07	-0.00010645633222283068	-8.810309577456831e-05	2.62732549631237e-05	-0.0014152058530121493	2.0370040299247483e-05	-0.0003088480801335549
8	258	general	cy_670191155_2212282070.wav	D:\hc--document\all text\P8_medical\thesis_dataset\use_wav_raw\670191155\2212282070.wav	0	0	[0.14428720374591777, 0.006711244314402733, 2.9816021172374, 0.19635571231272186, 0.18209107009556863, 0.8255566685654486, 0.009572991073969035, 0.20537979966611017, -28.519349856024576, 2.72322536780934, 0.04050494048772803, -0.04328090905509686, -0.3576436293170535, -0.04514968434621162, -0.12158266511637458, -0.03329710265700479, -0.08406703162925412, 0.03383670671630862, -0.004785344135358741…	0.14428720374591777	0.006711244314402733	2.9816021172374	0.19635571231272186	0.18209107009556863	0.8255566685654486	0.009572991073969035	0.20537979966611017	-28.519349856024576	2.72322536780934	0.04050494048772803	-0.04328090905509686	-0.3576436293170535	-0.04514968434621162	-0.12158266511637458	-0.03329710265700479	-0.08406703162925412	0.03383670671630862	-0.004785344135358741	0.08043421471095787	0.028178674384409737	0.010313394756669297	0.005358292222068538	0.024578611874029	0.027316456737467014	0.03479868114025557	0.01772562319940366	0.025532137749283493	0.002645389616437715	0.01210495291526625	0.015512888740395412	0.015305717155270383	0.0063661625174857095	0.022738616797359282	-0.00013581250352590098	9.276214917964919e-07	-0.0006613096838375492	-0.00028445790341554886	-0.00016935760077576022	-0.0026784928026888834	1.4282407319169807e-05	-0.0005467445742904833
9	663	yl	cy_269729803_506756576.wav	D:\hc--document\all text\P8_medical\thesis_dataset\use_wav_raw\269729803\506756576.wav	0	5	[0.14432063451601648, 0.0021443151061379057, 2.8713945690587197, 0.19686352056006384, 0.1810642905458029, 0.9328714918531483, 0.007776947124058786, 0.23020033388981634, -31.82694980249409, 2.5591070297768654, 0.04069529676206369, -0.23906471718122801, -0.330318817991258, 0.06078295974786565, -0.12693581858052455, 0.04609925981330453, -0.06238596255360641, 0.016443160719471526, 0.02381943428511664…	0.14432063451601648	0.0021443151061379057	2.8713945690587197	0.19686352056006384	0.1810642905458029	0.9328714918531483	0.007776947124058786	0.23020033388981634	-31.82694980249409	2.5591070297768654	0.04069529676206369	-0.23906471718122801	-0.330318817991258	0.06078295974786565	-0.12693581858052455	0.04609925981330453	-0.06238596255360641	0.016443160719471526	0.023819434285116646	0.16758475744375304	-0.05693220422956144	0.0115904645232038	0.006047041869396747	0.015885732122987488	0.016200106348627803	0.03141067780278306	0.015585844541332008	0.029721228397985425	0.003345428498438937	0.014100252329624785	0.016028698559414484	0.014065760544086132	0.007402375834225799	0.01686889659572214	0.00012954423413239838	1.6274027651335568e-07	-0.0011330620960986362	4.44353232526461e-05	-0.000107261095366863	0.0009200263366276628	6.864840418638423e-06	0.00012520868113522567
10	1753	wz	cy_676334809_2341234440.wav	D:\hc--document\all text\P8_medical\thesis_dataset\use_wav_raw\676334809\2341234440.wav	0	3	[0.09824885447376834, 0.016032670195545082, 2.974789059028527, 0.18580140244689033, 0.1972008910252494, 0.7266291900624273, 0.007113663413744618, 0.1705091819699499, -26.448864924063646, 2.3029210269894, 0.5330653908947007, 0.09435826802430444, 0.3707866587615674, 0.33268771292470806, -0.17740213938158278, 0.17933157230689592, -0.08450676041744608, 0.2138404916120269, -0.00416569573995187, 0.1916…	0.09824885447376834	0.016032670195545082	2.974789059028527	0.18580140244689033	0.1972008910252494	0.7266291900624273	0.007113663413744618	0.1705091819699499	-26.448864924063646	2.3029210269894	0.5330653908947007	0.09435826802430444	0.3707866587615674	0.33268771292470806	-0.17740213938158278	0.17933157230689592	-0.08450676041744608	0.2138404916120269	-0.00416569573995187	0.19161212385383714	0.018601453056880917	0.009510603948445247	0.0024965656353078017	0.09242471917150272	0.0052029585030748515	0.01689001662473588	0.008981158283319727	0.05001841149231602	0.0021805029848714105	0.004592378593312746	0.00830407886231015	0.07083522359667384	0.0024830501977964807	0.040336084000960705	-4.178846262335455e-05	4.95014003284719e-05	0.005388094956789542	-0.0001633419258399351	-0.00011106483793652219	-0.0007994521992226977	9.277041180268152e-06	-7.512520868113418e-05
11	226	yl	cy_712337646_3118077561.wav	D:\hc--document\all text\P8_medical\thesis_dataset\use_wav_raw\712337646\3118077561.wav	0	5	[0.15582081942996356, 0.01768650039628234, 2.973548642291081, 0.24245119060651205, 0.2108498324218507, 1.0894772014982343, 0.0067081443829383, 0.2504590984974958, -26.09179477260829, 1.9259537583983455, 0.40949213160064435, 0.07009731108434196, 0.00834186249145876, -0.02188536348916194, 0.19367271698911825, -0.0032024835438861127, 0.023557053513112252, 0.15776621480472464, 0.014016517118028154, 0…	0.15582081942996356	0.01768650039628234	2.973548642291081	0.24245119060651205	0.2108498324218507	1.0894772014982343	0.0067081443829383	0.2504590984974958	-26.09179477260829	1.9259537583983455	0.40949213160064435	0.07009731108434196	0.00834186249145876	-0.02188536348916194	0.19367271698911825	-0.0032024835438861127	0.023557053513112252	0.15776621480472464	0.014016517118028154	0.13945188084167287	-0.02566080347753213	0.008003116562592583	0.003859922900389091	0.036660521354829785	0.01607281857684294	0.03554015074052179	0.010634250872149443	0.03736888837850704	0.002922624886013125	0.006905009463904192	0.016736331078993923	0.016999859055030146	0.00623914980895009	0.024402791905772936	-0.00012118654160772768	8.510985089106546e-06	0.002982013748326821	-0.0006044416247721598	-0.00016944503836636055	-0.004904920324200903	2.656538589265539e-05	-0.00149415692821369
12	1389	yl	cy_675234450_2320484320.wav	D:\hc--document\all text\P8_medical\thesis_dataset\use_wav_raw\675234450\2320484320.wav	0	5	[0.09057858215925164, 0.012336488133394642, 2.9941496681571818, 0.1531340271954008, 0.17488982851919205, 0.5247944156638225, 0.008708844344489635, 0.13545492487479133, -27.543253967609207, 3.158345107080678, 0.22042607539188414, 0.11457177341839643, 0.09383145350418325, 0.042666145509699945, 0.025257191204884094, -0.11082816552183411, 0.1885589992939129, 0.028518085301275913, 0.08497628229394627,…	0.09057858215925164	0.012336488133394642	2.9941496681571818	0.1531340271954008	0.17488982851919205	0.5247944156638225	0.008708844344489635	0.13545492487479133	-27.543253967609207	3.158345107080678	0.22042607539188414	0.11457177341839643	0.09383145350418325	0.042666145509699945	0.025257191204884094	-0.11082816552183411	0.1885589992939129	0.028518085301275913	0.08497628229394627	0.008163369464201011	0.13266762234583096	0.012786533353905298	0.003399154537587023	0.042301330529919814	0.013851412591726281	0.027594307919562338	0.012573562664728932	0.03319023089197519	0.0022440240496480984	0.008141670268981346	0.025540510720220885	0.04925645983384222	0.006581443944919814	0.028156859301405112	-7.939807898437335e-05	2.6764654425369056e-05	0.001772256672902996	4.719314602445e-05	5.1466262299616236e-05	0.00014008018907507542	1.4602871918971665e-05	-8.347245409014499e-06
13	1423	general	cy_431457118_1051529742.wav	D:\hc--document\all text\P8_medical\thesis_dataset\use_wav_raw\431457118\1051529742.wav	0	0	[0.10531737292650872, 0.022340231473980558, 2.917938289984805, 0.15632272953144677, 0.1536016697650453, 0.8529010680771921, 0.008016471267212172, 0.158330550918197, -27.156681436662765, 2.2787423589292257, -0.5140131297232307, 0.587322307320126, -0.20166343324617944, 0.09156407491978677, 0.13826466398427856, -0.06507513383238812, -0.06812198472998594, 0.04778689265970227, -0.21237658161762799, 0.…	0.10531737292650872	0.022340231473980558	2.917938289984805	0.15632272953144677	0.1536016697650453	0.8529010680771921	0.008016471267212172	0.158330550918197	-27.156681436662765	2.2787423589292257	-0.5140131297232307	0.587322307320126	-0.20166343324617944	0.09156407491978677	0.13826466398427856	-0.06507513383238812	-0.06812198472998594	0.04778689265970227	-0.21237658161762799	0.23559814983937338	-0.0396436679943452	0.012258042319334398	0.004818145080119607	0.02265635438165459	0.016434120378183953	0.03486016301965502	0.020577891281088886	0.04440280604964297	0.003729008251420023	0.007797409090579678	0.015598929584632106	0.013647209321977298	0.007088163719515524	0.023909984195898328	0.000131633657263566	8.298726909460482e-06	-0.0005930250961610255	-4.9822841394670366e-05	-0.00022529802333557842	-0.0001999929920070215	8.119265433058259e-06	-3.75626043405682e-05
14	810	fn	cy_700350060_2859166134.wav	D:\hc--document\all text\P8_medical\thesis_dataset\use_wav_raw\700350060\2859166134.wav	0	1	[0.12752167254142804, 0.019894629392573925, 3.1547271806645067, 0.21538162897151028, 0.20070487026870112, 1.1415915187213475, 0.005998022568326172, 0.23290901502504172, -24.27684298555396, 1.3372230962378777, -0.29996219150631015, -0.14458273237348251, 0.39847047089407067, -0.09792843701447043, 0.1420326067964107, -0.24434694256667253, -0.08386772897476844, -0.17119889039007508, -0.00159199517885…	0.12752167254142804	0.019894629392573925	3.1547271806645067	0.21538162897151028	0.20070487026870112	1.1415915187213475	0.005998022568326172	0.23290901502504172	-24.27684298555396	1.3372230962378777	-0.29996219150631015	-0.14458273237348251	0.39847047089407067	-0.09792843701447043	0.1420326067964107	-0.24434694256667253	-0.08386772897476844	-0.17119889039007508	-0.001591995178851065	0.09838886209712472	0.11112311804387749	0.008595500462640453	0.0054978759759266955	0.05706643991783976	0.016987302129957766	0.019814671570405618	0.014921640805734313	0.05713828807608936	0.006830221864387747	0.008084577378629568	0.00682185615765722	0.017424981504157597	0.007677861255557985	0.03060076241285921	-0.00015043846544407572	2.4813706938932592e-05	0.005472260739948427	-0.00031432291651140915	-8.023930801690704e-05	-0.0036340165970742255	1.3414856222903802e-05	-0.000830550918196995
15	120	jd	cy_686261374_2556720168.wav	D:\hc--document\all text\P8_medical\thesis_dataset\use_wav_raw\686261374\2556720168.wav	0	2	[0.047590790658607066, 0.03504062882661013, 2.9793159791969446, 0.14492567977130158, 0.20211618877391574, 0.3044659965415893, 0.012949348040438614, 0.06939899833055092, -25.589295206050853, 2.8003175608023034, 0.28036652846720356, 0.5172622312345123, 0.12942606550265806, 0.16890290906344613, 0.11346269138229846, 0.030268456812267534, 0.0032266839793625157, -0.06124408508182348, 0.2126378611932565…	0.047590790658607066	0.03504062882661013	2.9793159791969446	0.14492567977130158	0.20211618877391574	0.3044659965415893	0.012949348040438614	0.06939899833055092	-25.589295206050853	2.8003175608023034	0.28036652846720356	0.5172622312345123	0.12942606550265806	0.16890290906344613	0.11346269138229846	0.030268456812267534	0.0032266839793625157	-0.06124408508182348	0.2126378611932565	0.14506700330115482	0.04609484696628263	0.0063169695839624725	0.0011763734282168033	0.12578561778272868	0.005680918985629107	0.009151573468656023	0.00674591343350795	0.18529768766461438	0.0014145708717807615	0.004337640183992419	0.008348181851082789	0.027980910892631963	0.001083127680564441	0.06482222154805822	-0.0002590884682647966	3.703725927980384e-05	0.002281061482264474	-0.000551783387125072	-0.00013895957057521974	-0.005194423033425499	2.0523156235337872e-05	-0.0014816360601001665
16	576	jd	cy_723602504_3373152128.wav	D:\hc--document\all text\P8_medical\thesis_dataset\use_wav_raw\723602504\3373152128.wav	0	2	[0.11291033658517222, 0.01863713734796669, 2.9746173278589274, 0.19651802418307265, 0.19634711859909965, 0.8415469999896427, 0.00846063497816928, 0.16021285475792987, -27.00801304019568, 2.0953741138126283, -0.6910373174068198, -0.13513706959162425, -0.050273478340010704, -0.06151183843471037, -0.20358688443908657, -0.2378387163613685, -0.13321536538654935, -0.06486467665816115, -0.15825430531497…	0.11291033658517222	0.01863713734796669	2.9746173278589274	0.19651802418307265	0.19634711859909965	0.8415469999896427	0.00846063497816928	0.16021285475792987	-27.00801304019568	2.0953741138126283	-0.6910373174068198	-0.13513706959162425	-0.050273478340010704	-0.06151183843471037	-0.20358688443908657	-0.2378387163613685	-0.13321536538654935	-0.06486467665816115	-0.15825430531497986	-0.010217276323156948	-0.12489600664515974	0.022007304170555245	0.0067336424052143054	0.02547755583589566	0.018003602693072943	0.016748564051271595	0.017610975333355098	0.024891277692303603	0.0062786518902021955	0.014716694646351162	0.012400576019397603	0.02446649299247325	0.008636781532368808	0.023172173673693723	0.00016924327362458454	2.650541616483567e-07	0.0008086761049753245	9.036610438873726e-05	-0.0001307938494869311	0.0014559546560770405	9.204148426471612e-06	0.0004006677796327215
17	1307	general	cy_714518370_3162736552.wav	D:\hc--document\all text\P8_medical\thesis_dataset\use_wav_raw\714518370\3162736552.wav	0	0	[0.11537794530308126, 0.016431313645885928, 3.042267627574913, 0.20656894013481167, 0.19771311961267396, 0.9409718894368898, 0.0075901508167842925, 0.18276711185308847, -26.07451079762749, 1.754724383299125, -0.045715448930917016, -0.0646534241359812, -0.11241261401344478, 0.08377688075446865, -0.14035313870051958, -0.07694909283275303, -0.2106622593629567, -0.22204964159715987, -0.21392191548121…	0.11537794530308126	0.016431313645885928	3.042267627574913	0.20656894013481167	0.19771311961267396	0.9409718894368898	0.0075901508167842925	0.18276711185308847	-26.07451079762749	1.754724383299125	-0.045715448930917016	-0.0646534241359812	-0.11241261401344478	0.08377688075446865	-0.14035313870051958	-0.07694909283275303	-0.2106622593629567	-0.22204964159715987	-0.21392191548121847	-0.17344341328234095	-0.044724480965797765	0.01809175125602052	0.004232599436923739	0.05874776709151607	0.03358137330876951	0.02340439283569791	0.012375266574901527	0.056841678617482364	0.0023463578919815805	0.0041057108799446565	0.009382269943352424	0.018348206374153946	0.004398335533730579	0.03575389331751127	-2.089423131167077e-06	7.160692451984334e-05	0.0015195467027481811	-4.4656861547735044e-05	-0.0001032765771840967	0.0002255882376297226	2.7889956143348304e-05	5.8430717863104255e-05
18	1437	rouhe	cy_698334962_2814159004.wav	D:\hc--document\all text\P8_medical\thesis_dataset\use_wav_raw\698334962\2814159004.wav	0	4	[0.07997893861483783, 0.005613349150772089, 2.8856239114323614, 0.12229392217024648, 0.1426502313562372, 0.602857886963972, 0.009502711697383572, 0.1167696160267112, -28.93801647252284, 3.411262447449976, -0.7865305664152558, 0.35868266273732896, -0.23175441739593586, 0.007715025924660298, -0.12163542326101312, -0.10813675381239637, -0.03967655070258828, 0.1158643573873604, -0.055552502894024386,…	0.07997893861483783	0.005613349150772089	2.8856239114323614	0.12229392217024648	0.1426502313562372	0.602857886963972	0.009502711697383572	0.1167696160267112	-28.93801647252284	3.411262447449976	-0.7865305664152558	0.35868266273732896	-0.23175441739593586	0.007715025924660298	-0.12163542326101312	-0.10813675381239637	-0.03967655070258828	0.1158643573873604	-0.055552502894024386	0.12137180352566962	-0.04007601157803285	0.018298088394874762	0.006371950869394891	0.04106840716215771	0.02070443072827442	0.0313858048204836	0.01827753217272277	0.025876406438875815	0.004713532533240334	0.012330428548069764	0.012406880293869813	0.020756902007107402	0.00922595758737475	0.02052800481865026	-0.00010447115655838592	1.2442166900603262e-06	0.0021375209473375703	-0.00020887689666180512	-4.1375004202582824e-05	-0.0029349484345207923	2.826986669870197e-05	-0.0004883138564273788
19	1386	wz	cy_569720626_1636013330.wav	D:\hc--document\all text\P8_medical\thesis_dataset\use_wav_raw\569720626\1636013330.wav	0	3	[0.08415360603091093, 0.007770821795684902, 2.9081773013067997, 0.1758219084068636, 0.1988564286639484, 0.5487215759177261, 0.013557610005898786, 0.12472036727879798, -28.692943269784283, 2.41211884435605, 0.44138995764128885, 0.4011302844815541, 0.25294229354521003, 0.07663949266226379, 0.07942224496462352, -0.10214639940321396, 0.11317916402393417, -0.17322276370388467, -0.03922798513362417, -0…	0.08415360603091093	0.007770821795684902	2.9081773013067997	0.1758219084068636	0.1988564286639484	0.5487215759177261	0.013557610005898786	0.12472036727879798	-28.692943269784283	2.41211884435605	0.44138995764128885	0.4011302844815541	0.25294229354521003	0.07663949266226379	0.07942224496462352	-0.10214639940321396	0.11317916402393417	-0.17322276370388467	-0.03922798513362417	-0.07525727763552101	-0.12921641292900618	0.033355635974557755	0.0017390771088337709	0.09087960224824412	0.009903452239878877	0.00873079791296528	0.003019037310211214	0.07066830026297052	0.0010529155175849753	0.003474373480521581	0.02803259533762217	0.04812297837998759	0.003068548917701579	0.046725120316901195	0.0006874202101541785	1.2021474392342926e-06	-0.00021345935523470481	0.0007148594389986142	0.00040872057202980493	0.0034382257918202496	2.818566880185869e-05	0.0010475792988313864
20	1549	yl	dx_87874592_25968384.wav	D:\hc--document\all text\P8_medical\thesis_dataset\use_wav_raw\87874592\25968384.wav	0	5	[0.10032991991241139, 0.03452337317560549, 2.970319026843346, 0.17644024531395874, 0.1959229014915817, 0.7142602930310693, 0.008758606822751553, 0.15167779632721204, -25.469645959053093, 2.684231454403412, -0.008412617996799831, 0.2119888262038838, -0.4955652342080601, 0.1382769579924089, -0.24134932371955273, -0.01505673348074769, 0.18900883013628403, 0.1577936345026261, 0.05794257883558732, 0.0…	0.10032991991241139	0.03452337317560549	2.970319026843346	0.17644024531395874	0.1959229014915817	0.7142602930310693	0.008758606822751553	0.15167779632721204	-25.469645959053093	2.684231454403412	-0.008412617996799831	0.2119888262038838	-0.4955652342080601	0.1382769579924089	-0.24134932371955273	-0.01505673348074769	0.18900883013628403	0.1577936345026261	0.05794257883558732	0.00872610031476522	-0.007472847676572065	0.02302594081201721	0.008501640572644638	0.04620705880474782	0.015749929893547412	0.02756441845536664	0.013395856861651593	0.02192148868722164	0.002645756236919969	0.011451002554045681	0.016093002104090683	0.030534312526439587	0.013172126531912413	0.023634751162786478	0.00010029231029604998	4.671511764038083e-06	-0.0004058268025546267	0.00016819901244699142	0.00023536317918615286	0.0004718121676294769	9.796203264791042e-06	0.00012103505843071751
21	684	rouhe	cy_714321839_3158694010.wav	D:\hc--document\all text\P8_medical\thesis_dataset\use_wav_raw\714321839\3158694010.wav	0	4	[0.12371056475017814, 0.020318365692763223, 2.9513661720500046, 0.2040223166120794, 0.19783400674910898, 0.8458401496789335, 0.008897394216202389, 0.18494991652754592, -27.32344489864071, 1.9583692377114366, 0.2064623939497095, 0.07453134969926523, -0.24390261198846694, 0.13491231881791343, -0.17329183384354907, -0.1511873634752928, -0.19784081108713383, -0.3303480186385393, -0.25266676600578897,…	0.12371056475017814	0.020318365692763223	2.9513661720500046	0.2040223166120794	0.19783400674910898	0.8458401496789335	0.008897394216202389	0.18494991652754592	-27.32344489864071	1.9583692377114366	0.2064623939497095	0.07453134969926523	-0.24390261198846694	0.13491231881791343	-0.17329183384354907	-0.1511873634752928	-0.19784081108713383	-0.3303480186385393	-0.25266676600578897	-0.06011467456098683	-0.14319361092504806	0.02157451882052781	0.005250809291025619	0.05951109714127749	0.03163391401534493	0.02998030110083178	0.0186714435663464	0.03460449821126879	0.002206539695779214	0.004887930494937827	0.005592361941026432	0.017269008995608015	0.0032203409658349	0.033878720027927745	-2.9251923836348335e-05	1.0784005896651387e-07	0.0004084257209211102	-0.0001794321269540576	-0.0001433823130107219	-0.0005938205651973752	4.989473446045586e-06	-0.00027963272120200316
22	1114	yl	cy_720843353_3309441095.wav	D:\hc--document\all text\P8_medical\thesis_dataset\use_wav_raw\720843353\3309441095.wav	0	5	[0.07595262024107764, 0.05083638441083933, 3.0616882609098077, 0.12650051547430138, 0.14503191787188444, 0.535734524753689, 0.012932494214357687, 0.11409015025041737, -26.532460725563105, 3.060701022152254, -0.856189762883617, 0.21838403719666685, -0.427708400935584, 0.27333403737379114, 0.15409643656942634, -0.18606274925515168, -0.040453056161722185, 0.04522507091595432, -0.10200843400756819, 0…	0.07595262024107764	0.05083638441083933	3.0616882609098077	0.12650051547430138	0.14503191787188444	0.535734524753689	0.012932494214357687	0.11409015025041737	-26.532460725563105	3.060701022152254	-0.856189762883617	0.21838403719666685	-0.427708400935584	0.27333403737379114	0.15409643656942634	-0.18606274925515168	-0.040453056161722185	0.04522507091595432	-0.10200843400756819	0.19660627467110478	-0.12877710493750558	0.012724800580343754	0.004269717357580144	0.01965288744763105	0.014594959508482445	0.026085977379883173	0.020971177462900212	0.027508687028404897	0.006347245013594747	0.012663781438622602	0.022486997001374694	0.022142740494825883	0.005818336099427918	0.02314866662238999	0.00010656057968955341	7.769072681346899e-06	-0.0018672092668315134	-2.411185299058174e-05	-8.190795142268105e-05	0.00032063946870152866	1.8802507939498436e-05	9.181969949916546e-05
23	839	rouhe	cy_717104407_3223595506.wav	D:\hc--document\all text\P8_medical\thesis_dataset\use_wav_raw\717104407\3223595506.wav	0	4	[0.05937722654152415, 0.02318549519810586, 3.0856956119864107, 0.1147611750933598, 0.14329350263006296, 0.44667295848575306, 0.013313478197337629, 0.08934056761268781, -26.240604057634833, 3.5098422382845413, -1.0207979666184601, 0.30746859893231, -0.11047630526414222, 0.15293076830270966, -0.10375209891387238, -0.10359565347184367, -0.19648585108350444, -0.02244143240608766, -0.01984628281128287…	0.05937722654152415	0.02318549519810586	3.0856956119864107	0.1147611750933598	0.14329350263006296	0.44667295848575306	0.013313478197337629	0.08934056761268781	-26.240604057634833	3.5098422382845413	-1.0207979666184601	0.30746859893231	-0.11047630526414222	0.15293076830270966	-0.10375209891387238	-0.10359565347184367	-0.19648585108350444	-0.02244143240608766	-0.019846282811282874	0.007934843548075117	-0.07313901984406072	0.021148236755717486	0.0048630342944821145	0.01937305523518873	0.01596172329858894	0.025094847550651746	0.02301230510706834	0.034757453092498815	0.004984981260521394	0.014314027809915256	0.029317837626497638	0.02291736223395252	0.005581273437363556	0.026396686713313966	7.312980959087002e-05	6.53010258219924e-06	0.0035765288477416033	-0.0002606884727119808	-0.0002137679806188701	-0.0016828502352242783	1.827707406833362e-05	-0.00017529215358931568
24	688	wz	cy_724077306_3385956078.wav	D:\hc--document\all text\P8_medical\thesis_dataset\use_wav_raw\724077306\3385956078.wav	0	3	[0.06447124013531104, 0.015411336949442503, 2.9293851213976643, 0.12203488292742995, 0.16006203994081242, 0.29533371745839415, 0.012378948740629966, 0.09017529215358931, -28.08380566988885, 3.7255858969291493, 0.6364027998538854, -0.4748799335621933, 0.19198942907662947, 0.05077925775309108, -0.05146061032841224, 0.18822286896547116, -0.06836971412746537, -0.007383357563397462, -0.161514414868568…	0.06447124013531104	0.015411336949442503	2.9293851213976643	0.12203488292742995	0.16006203994081242	0.29533371745839415	0.012378948740629966	0.09017529215358931	-28.08380566988885	3.7255858969291493	0.6364027998538854	-0.4748799335621933	0.19198942907662947	0.05077925775309108	-0.05146061032841224	0.18822286896547116	-0.06836971412746537	-0.007383357563397462	-0.16151441486856846	0.1991746092558007	-0.17847366933800765	0.015192290922217279	0.004326721941958614	0.03010645819835345	0.024281462339088237	0.04404838419935488	0.017260368227727665	0.05097928194219456	0.0014335138583545675	0.00816594488846673	0.025121477904509998	0.020291496527102906	0.005342416460957275	0.02894344531842406	5.641442454152827e-05	2.968243045701777e-05	0.002588844980363878	-0.00023500710343503476	-0.00015630282689065006	-0.001570519406502493	2.6324987536357038e-05	-0.00014607679465776307
25	1722	general	dx_90084018_28578012.wav	D:\hc--document\all text\P8_medical\thesis_dataset\use_wav_raw\90084018\28578012.wav	0	0	[0.1152275068376372, 0.014234541988373742, 3.0045113244859163, 0.1858795810945092, 0.1910683474794052, 0.7776874941422836, 0.01072702514050942, 0.1757136894824708, -27.519800253118095, 2.5130898733158724, -0.19838895641377655, 0.1255942335062085, 0.3126787712177019, -0.04918438568468241, -0.22098971494339495, -0.12356629099738166, -0.07647947077486798, -0.007249602832207447, 0.016115587177306483,…	0.1152275068376372	0.014234541988373742	3.0045113244859163	0.1858795810945092	0.1910683474794052	0.7776874941422836	0.01072702514050942	0.1757136894824708	-27.519800253118095	2.5130898733158724	-0.19838895641377655	0.1255942335062085	0.3126787712177019	-0.04918438568468241	-0.22098971494339495	-0.12356629099738166	-0.07647947077486798	-0.007249602832207447	0.016115587177306483	-0.17113684293231587	-0.09376959671272628	0.03632726050233787	0.0025548265885236053	0.0300443585833573	0.014522425741452448	0.011489781492418612	0.007697004031307217	0.035273720465108245	0.002346202318014571	0.009291494920733423	0.024093177993066064	0.046921732381787984	0.005942211690509498	0.031082640968633606	7.312980959087028e-05	9.12765446466145e-05	-4.524850510066474e-05	0.0002222803137559516	0.00032397080211167854	0.0005694815398665918	3.343609423853263e-05	0.00010016694490817996
26	374	rouhe	cy_718130972_3247311838.wav	D:\hc--document\all text\P8_medical\thesis_dataset\use_wav_raw\718130972\3247311838.wav	0	4	[0.057202137061978554, 0.018380863733404286, 3.0197563400354297, 0.11792094801229058, 0.15304481995419275, 0.37532456739158865, 0.013511293866764935, 0.08646494156928214, -28.2990688594484, 3.4033839339197, -0.024362094079802284, 0.300538476112114, -0.46425514269775076, 0.19413600138943546, 0.026157784501745752, 0.1445072831690494, -0.03596147180733086, 0.11327343239316041, -0.12069305819256526, …	0.057202137061978554	0.018380863733404286	3.0197563400354297	0.11792094801229058	0.15304481995419275	0.37532456739158865	0.013511293866764935	0.08646494156928214	-28.2990688594484	3.4033839339197	-0.024362094079802284	0.300538476112114	-0.46425514269775076	0.19413600138943546	0.026157784501745752	0.1445072831690494	-0.03596147180733086	0.11327343239316041	-0.12069305819256526	0.09141660810123847	-0.1385813068779002	0.018770775679259298	0.009620492720185968	0.027434695577376662	0.019836556722671726	0.042629182421660784	0.01769735599020252	0.04499371287227514	0.002800641188543453	0.006825205458389946	0.019529358274645147	0.017204119842784214	0.009689712651028907	0.027110807850618885	5.432500141036051e-05	5.934472224690508e-05	-0.000755621278611359	-0.00014016327562137835	-0.00010709584747029521	-0.00034721692865633224	3.31971023069142e-05	3.756260434056756e-05
27	1756	jd	cy_723346249_3367429027.wav	D:\hc--document\all text\P8_medical\thesis_dataset\use_wav_raw\723346249\3367429027.wav	0	2	[0.1350770265837305, 0.028889086851303755, 2.949781003331161, 0.21429286996271268, 0.20723589325842426, 0.9215403971064378, 0.008348556412472131, 0.19929883138564272, -25.707964782933804, 2.2570976288318394, -0.1935175362478536, 0.12347919503405101, -0.22158433635704416, -0.23260813237338251, -0.020287556789412894, -0.18525869972224002, 0.013935975384302817, -0.25627062723818167, -0.1432275501043…	0.1350770265837305	0.028889086851303755	2.949781003331161	0.21429286996271268	0.20723589325842426	0.9215403971064378	0.008348556412472131	0.19929883138564272	-25.707964782933804	2.2570976288318394	-0.1935175362478536	0.12347919503405101	-0.22158433635704416	-0.23260813237338251	-0.020287556789412894	-0.18525869972224002	0.013935975384302817	-0.25627062723818167	-0.14322755010438282	-0.1510308213346157	-0.050280627095939126	0.021851375404633475	0.005652346505080622	0.03634200003903138	0.03511931840581779	0.026210054508419445	0.013815735797308435	0.020311022681824265	0.0022117599429118903	0.007269260003731105	0.014147242036658528	0.021151598250018788	0.008560272696642316	0.026922959789286775	-4.596730888568992e-05	2.793146369011001e-05	-0.0002320670488005769	-1.0659077922851623e-05	4.290717923852721e-05	-0.0007110432510494049	3.234891219871058e-05	-0.00010016694490817987
28	1688	yl	cy_633223959_1972272299.wav	D:\hc--document\all text\P8_medical\thesis_dataset\use_wav_raw\633223959\1972272299.wav	0	5	[0.12996662494785152, 0.01673029128942612, 2.941740847288536, 0.18934030074850539, 0.17253742997489463, 1.0977964859954485, 0.00885659648167923, 0.20784166666666667, -27.252151314279022, 1.9196753859558249, 0.10443890865937411, 0.5654616177846676, -0.5156141580891889, 0.1144220762584474, 0.1125804730961871, -0.14859940231945043, 0.1826464711645784, 0.012709110506808988, -0.27432652637899085, 0.14…	0.12996662494785152	0.01673029128942612	2.941740847288536	0.18934030074850539	0.17253742997489463	1.0977964859954485	0.00885659648167923	0.20784166666666667	-27.252151314279022	1.9196753859558249	0.10443890865937411	0.5654616177846676	-0.5156141580891889	0.1144220762584474	0.1125804730961871	-0.14859940231945043	0.1826464711645784	0.012709110506808988	-0.27432652637899085	0.14109981425124044	-0.20635142642199977	0.026704040461768438	0.006050168126557097	0.03457103984590791	0.013229258329721464	0.019280571967540457	0.007654457785888695	0.019491488913139173	0.003090276632915492	0.005930472099444402	0.017959201138392212	0.024076054876314257	0.0077666399973345965	0.021148761870472845	-8.343763037129747e-05	3.955056178835111e-05	-0.00036319159617125506	-0.00023623861408686266	-0.00019573645246192747	-0.0024889287499560704	1.7727022862084135e-05	-0.0005833333333333325
29	1220	general	dx_88789990_27287397.wav	D:\hc--document\all text\P8_medical\thesis_dataset\use_wav_raw\88789990\27287397.wav	0	0	[0.12170262912112595, 0.041319100369246055, 2.9592588961860087, 0.18265512788165392, 0.1797839829804751, 0.7715882475032028, 0.011635614392489921, 0.17614774624373958, -28.845341642596864, 2.4611349087078134, -0.6291847312188665, -0.4382242345828787, 0.04879649244682516, -0.011915777248549572, -0.25134722261182857, -0.08928982310589668, -0.29261615541194935, -0.15968844158404885, -0.1903268743998…	0.12170262912112595	0.041319100369246055	2.9592588961860087	0.18265512788165392	0.1797839829804751	0.7715882475032028	0.011635614392489921	0.17614774624373958	-28.845341642596864	2.4611349087078134	-0.6291847312188665	-0.4382242345828787	0.04879649244682516	-0.011915777248549572	-0.25134722261182857	-0.08928982310589668	-0.29261615541194935	-0.15968844158404885	-0.1903268743998815	-0.07394784231051896	-0.11594554435751113	0.020436764765055567	0.0063175415250977755	0.028841805328474673	0.02487377391723265	0.021562667828402108	0.01579445643240531	0.016912779229695484	0.006111783433617809	0.010668432764594659	0.011099313710431385	0.022734904037170958	0.008018612273240796	0.02515082417438813	0.00011282884908305678	0.00010531033688813392	-6.10645510476277e-05	0.00014388601355090993	0.00017215388223654202	0.0005768640368551315	2.6190804365647973e-05	0.00014607679465776242
30	996	yl	cy_701680154_2888580628.wav	D:\hc--document\all text\P8_medical\thesis_dataset\use_wav_raw\701680154\2888580628.wav	0	5	[0.1155325626147877, 0.01674374725828483, 2.989756890802649, 0.21664512672807132, 0.21321392153237304, 0.7323726941675682, 0.008086535601959625, 0.18674874791318863, -26.86271684446903, 2.5415459006625842, 0.7877303783786289, 0.11244674563978867, 0.3174228359403148, 0.08175327891899088, 0.02780977533820612, 0.026075438186104753, 0.13611487750624363, 0.22118663591640056, 0.1921192202708478, 0.1781…	0.1155325626147877	0.01674374725828483	2.989756890802649	0.21664512672807132	0.21321392153237304	0.7323726941675682	0.008086535601959625	0.18674874791318863	-26.86271684446903	2.5415459006625842	0.7877303783786289	0.11244674563978867	0.3174228359403148	0.08175327891899088	0.02780977533820612	0.026075438186104753	0.13611487750624363	0.22118663591640056	0.1921192202708478	0.17819853090204033	0.03169032604647118	0.01091209336436635	0.0020294142872010097	0.08672679897461857	0.010116523973462034	0.049540495443141444	0.004742315226510463	0.028345195350853128	0.0008791370392592956	0.006966731044491603	0.00907246135119244	0.02755756256126962	0.0020869868487856623	0.03439076363750781	-0.0002047634668544363	-1.536047845771333e-07	0.0002872189241942054	6.103701899115373e-05	6.192793144937628e-05	-0.0019501011483867904	2.8346761960689347e-05	-9.181969949916517e-05
31	465	wz	cy_715301509_3180300493.wav	D:\hc--document\all text\P8_medical\thesis_dataset\use_wav_raw\715301509\3180300493.wav	0	3	[0.044149510761573835, 0.023532302077069807, 2.9796029466421787, 0.10392443474385316, 0.15189401127357602, 0.20165195327168298, 0.01647458879453671, 0.06368530884808013, -28.01336617047926, 3.8986654894876325, -0.07814739340848738, 0.18324487834441358, 0.020619259073635383, 0.08302115748583977, 0.1044290999034037, 0.010503202053597739, -0.16671920962389386, 0.17445818094607587, -0.063253218106158…	0.044149510761573835	0.023532302077069807	2.9796029466421787	0.10392443474385316	0.15189401127357602	0.20165195327168298	0.01647458879453671	0.06368530884808013	-28.01336617047926	3.8986654894876325	-0.07814739340848738	0.18324487834441358	0.020619259073635383	0.08302115748583977	0.1044290999034037	0.010503202053597739	-0.16671920962389386	0.17445818094607587	-0.06325321810615843	0.15678749205376802	-0.0004860208975759559	0.014693641484004741	0.005190692913493764	0.04543711387027678	0.018481052399754692	0.0416730097097315	0.01765479955979697	0.04677781605711324	0.0024573697874518373	0.013639749540030442	0.017379629712950987	0.024117992596349485	0.00409282521828161	0.03103836965610882	9.193461777137952e-05	7.40432835913823e-06	0.0035393019809558113	-0.0002960359493972829	-0.0002466838918929177	-0.0020901580088383376	4.005163588703153e-05	-0.00020450751252086807
32	580	yl	cy_723079489_3360829974.wav	D:\hc--document\all text\P8_medical\thesis_dataset\use_wav_raw\723079489\3360829974.wav	0	5	[0.0703446085570235, 0.017332572968442022, 3.0902326886800138, 0.12005888368782817, 0.144731908406494, 0.5292168179728161, 0.012202456796670378, 0.10218280467445742, -26.421044826942303, 3.392187218449479, -0.7521404647169676, 0.27081439812794933, -0.4546587224271493, -0.20114421840261676, -0.26751346708864465, -0.1918345175837084, 0.2230057953079201, -0.05925230204712052, -0.04985626256413111, 0…	0.0703446085570235	0.017332572968442022	3.0902326886800138	0.12005888368782817	0.144731908406494	0.5292168179728161	0.012202456796670378	0.10218280467445742	-26.421044826942303	3.392187218449479	-0.7521404647169676	0.27081439812794933	-0.4546587224271493	-0.20114421840261676	-0.26751346708864465	-0.1918345175837084	0.2230057953079201	-0.05925230204712052	-0.04985626256413111	0.03123972595535233	-0.2924074249931356	0.03195806652156327	0.006690025960567415	0.018128460542409217	0.010103574973688589	0.009707585797316006	0.009910598955890105	0.015960291008318354	0.0023124439195884605	0.018278838508607495	0.03050340005678552	0.034831696221176184	0.02060767319504699	0.024625452854016926	0.00020267404372326862	1.1559073082147022e-06	0.002298994119278176	-0.00012866078071931882	-0.00015298562642747344	-0.000384731555738921	1.2565987109311407e-05	6.677796327211998e-05
33	942	fn	dx_90974554_29838328.wav	D:\hc--document\all text\P8_medical\thesis_dataset\use_wav_raw\90974554\29838328.wav	0	1	[0.10384015077277313, 0.019140890813956077, 2.9777855988153457, 0.18391528737884924, 0.1880470388497668, 0.7818373322521454, 0.009132579904484968, 0.16681135225375626, -27.861349088605735, 2.4842095825593757, -0.36301809229823556, -0.29099167245042623, -0.13342984987719048, -0.25450189162808745, 0.17228360303592705, -0.2728069241786138, 0.003888514394063675, -0.009014149814973832, -0.027994305141…	0.10384015077277313	0.019140890813956077	2.9777855988153457	0.18391528737884924	0.1880470388497668	0.7818373322521454	0.009132579904484968	0.16681135225375626	-27.861349088605735	2.4842095825593757	-0.36301809229823556	-0.29099167245042623	-0.13342984987719048	-0.25450189162808745	0.17228360303592705	-0.2728069241786138	0.003888514394063675	-0.009014149814973832	-0.02799430514138935	0.12551521132130244	-0.030242151145369166	0.012487728935570928	0.006106617441778374	0.0216425049019684	0.02479132484910418	0.024614508601096353	0.016126945971933294	0.02019841537695174	0.005174219856880923	0.015245186595802	0.014563015007175701	0.021510245251680875	0.009135281406439497	0.021000388186926004	0.000183869235542759	4.0611328440697804e-05	-0.0006425603337866535	0.00023348871477191693	0.00019439030567286995	0.0016175755867439104	1.3244300950765723e-05	0.0002504173622704507
34	1581	fn	cy_669817116_2204710056.wav	D:\hc--document\all text\P8_medical\thesis_dataset\use_wav_raw\669817116\2204710056.wav	0	1	[0.11724797900547639, 0.017393297781433722, 2.96259543567396, 0.19217505722326672, 0.18394737282577014, 0.7732994090465948, 0.009288122571650277, 0.16230801335559264, -25.931316964694698, 2.3402768176481357, -0.43536983482608804, -0.49083076506038475, -0.45272014417662043, -0.3061973911700889, 0.08719088444440706, -0.2448205162355591, -0.007390199306414944, -0.07798850587384538, -0.15525205562500…	0.11724797900547639	0.017393297781433722	2.96259543567396	0.19217505722326672	0.18394737282577014	0.7732994090465948	0.009288122571650277	0.16230801335559264	-25.931316964694698	2.3402768176481357	-0.43536983482608804	-0.49083076506038475	-0.45272014417662043	-0.3061973911700889	0.08719088444440706	-0.2448205162355591	-0.007390199306414944	-0.07798850587384538	-0.1552520556250031	0.025891440093934456	-0.10973618978608525	0.014895055094070863	0.01128586846562704	0.017518047082100283	0.019039447237609895	0.026904795805635238	0.018755769879187725	0.020280168773033246	0.006010346825726165	0.01181554568610524	0.015502707833993651	0.01513097521907382	0.011140221194390534	0.019908849233690098	6.895096332853453e-05	2.891933215498696e-05	-0.0010608611047087065	0.0004009639460606109	0.000437342181435846	0.0012417543581833045	2.5053264770274833e-05	0.00018363939899832983
35	423	general	cy_713847610_3148513886.wav	D:\hc--document\all text\P8_medical\thesis_dataset\use_wav_raw\713847610\3148513886.wav	0	0	[0.07160870955137996, 0.0030991361122942435, 2.9128395350323735, 0.12585275425495626, 0.15588751130413217, 0.5451334159360444, 0.00965005176958443, 0.11273789649415693, -32.10923171753876, 3.4565421624463464, -0.49144281826916725, 0.08941906221325847, -0.1565242751443894, 0.038027252118051816, 0.0549110687261287, 0.11129049440750648, -0.14879647134678267, 0.1307964415614995, -0.10701957655245611,…	0.07160870955137996	0.0030991361122942435	2.9128395350323735	0.12585275425495626	0.15588751130413217	0.5451334159360444	0.00965005176958443	0.11273789649415693	-32.10923171753876	3.4565421624463464	-0.49144281826916725	0.08941906221325847	-0.1565242751443894	0.038027252118051816	0.0549110687261287	0.11129049440750648	-0.14879647134678267	0.1307964415614995	-0.10701957655245611	0.09661433743098011	-0.0737345582399611	0.020153620083253627	0.006879370126899216	0.036376848584364824	0.026979556560334236	0.03843314042716759	0.01532492121534359	0.027540004533671062	0.0034941192616576035	0.009298947041133784	0.01369492975635159	0.017936992852852877	0.008942886548431969	0.02278442572206607	-4.178846262335425e-05	9.23033919949536e-06	-0.0006629244094585653	-0.00017274299244838604	-0.000262230546689448	-0.0006918032537527041	2.8596909621701318e-05	-4.173622704507504e-06
36	1254	wz	dx_71543284_20107027.wav	D:\hc--document\all text\P8_medical\thesis_dataset\use_wav_raw\71543284\20107027.wav	0	3	[0.08448791373189775, 0.0154851811457726, 2.9485837659169554, 0.17098209511819168, 0.1987410566880157, 0.5079803431762128, 0.009600905390852775, 0.11418614357262105, -28.152974925985312, 2.614507887778443, 0.5778686225998322, 0.23571498609212926, -0.21758432800147195, 0.3202901478535431, -0.013690396504234984, 0.028252575115129238, 0.062374891662406125, -0.13801539732782972, 0.003255269899222986,…	0.08448791373189775	0.0154851811457726	2.9485837659169554	0.17098209511819168	0.1987410566880157	0.5079803431762128	0.009600905390852775	0.11418614357262105	-28.152974925985312	2.614507887778443	0.5778686225998322	0.23571498609212926	-0.21758432800147195	0.3202901478535431	-0.013690396504234984	0.028252575115129238	0.062374891662406125	-0.13801539732782972	0.003255269899222986	-0.011257442829599933	0.04328764242162299	0.015933029638621796	0.0026582885319771485	0.06716937991582757	0.01746014684497087	0.019229739713471247	0.0056783759569211684	0.11198017966796593	0.001109412706006619	0.00437047015287847	0.012857862262229647	0.040094981480027665	0.0038744204493529047	0.04438994607125222	3.134134696751507e-05	6.586688812054175e-07	-0.0008208892183191135	0.00018723240781627412	0.00035433583757349586	6.075719506890153e-05	5.9687137585175884e-05	8.34724540901531e-06
37	68	yl	cy_677870844_2374132320.wav	D:\hc--document\all text\P8_medical\thesis_dataset\use_wav_raw\677870844\2374132320.wav	0	5	[0.10587942774879283, 0.012183488459576711, 2.919862899970653, 0.16453494790606052, 0.18179497929806498, 0.6641439283428212, 0.010860004887225404, 0.13969532554257094, -28.68655957162797, 3.0475059016839428, -0.16979179548245552, 0.4314392258164095, -0.1545251869041155, -0.31972037497859257, -0.011363054634011159, -0.19566897012635792, -0.04976946205430695, -0.08180273056940321, 0.089234090020771…	0.10587942774879283	0.012183488459576711	2.919862899970653	0.16453494790606052	0.18179497929806498	0.6641439283428212	0.010860004887225404	0.13969532554257094	-28.68655957162797	3.0475059016839428	-0.16979179548245552	0.4314392258164095	-0.1545251869041155	-0.31972037497859257	-0.011363054634011159	-0.19566897012635792	-0.04976946205430695	-0.08180273056940321	0.08923409002077178	-0.023692852552367086	0.11157666558056459	0.01589754680649737	0.004765342964820789	0.039448344761333604	0.031129295149167	0.03689496626065561	0.01640049981256565	0.030825152897737556	0.0029173895473863787	0.010962571460212393	0.014306055961738597	0.015061719182738407	0.0055865832592024624	0.026765341062424276	-0.0001880480818050945	8.270799626943732e-05	-0.00020861020697393763	-0.00026533753667855515	-0.00010263532599410031	-0.0031078676737959577	2.811026235053355e-05	-0.0005676126878130216
38	946	general	dx_84114735_28397789.wav	D:\hc--document\all text\P8_medical\thesis_dataset\use_wav_raw\84114735\28397789.wav	0	0	[0.13529223716624078, 0.021294131597466535, 2.914716169623779, 0.21125535094656414, 0.21564437899422734, 0.8173799833787826, 0.010148701305593305, 0.19805091819699497, -27.931732301687784, 2.6497221034940446, -0.07545926290243953, -0.12045083632217035, -0.0893678356326051, -0.21734837122731426, -0.31763815659634353, 0.06704762760243042, 0.005279058905781577, 0.006275304838381936, -0.1024557443140…	0.13529223716624078	0.021294131597466535	2.914716169623779	0.21125535094656414	0.21564437899422734	0.8173799833787826	0.010148701305593305	0.19805091819699497	-27.931732301687784	2.6497221034940446	-0.07545926290243953	-0.12045083632217035	-0.0893678356326051	-0.21734837122731426	-0.31763815659634353	0.06704762760243042	0.005279058905781577	0.006275304838381936	-0.1024557443140882	0.07562620534970213	-0.2295802705473653	0.0292499349737377	0.005518798525098966	0.02302422972810558	0.013702358885005518	0.010741469007911996	0.011027537298171807	0.01847223415688698	0.001836060503864373	0.013684207232707534	0.02471752451624286	0.03561866592505085	0.00952441831693304	0.021784404476361107	0.00010865000282072072	3.360902210478043e-05	-0.0010510415003309134	0.0002393513417238334	0.0003895617299186052	0.0001580400280257619	1.016488995512625e-05	0.00010434056761269031
39	1266	wz	cy_655490185_2090350646.wav	D:\hc--document\all text\P8_medical\thesis_dataset\use_wav_raw\655490185\2090350646.wav	0	3	[0.06543446419877937, 0.022287331711543967, 3.029136636726676, 0.14890315278304972, 0.18206746541428653, 0.47137478855994136, 0.010381307491813223, 0.09640233722871454, -25.428652749392555, 2.419320622759935, 0.06104472502122176, 0.1635274447534485, 0.2925081871432925, -0.01384831346299606, -0.06547184751598592, -0.10876770174146981, -0.04762677624512936, -0.027407345988444982, -0.111980290875326…	0.06543446419877937	0.022287331711543967	3.029136636726676	0.14890315278304972	0.18206746541428653	0.47137478855994136	0.010381307491813223	0.09640233722871454	-25.428652749392555	2.419320622759935	0.06104472502122176	0.1635274447534485	0.2925081871432925	-0.01384831346299606	-0.06547184751598592	-0.10876770174146981	-0.04762677624512936	-0.027407345988444982	-0.11198029087532671	-0.01091644856556724	-0.11819884032423368	0.02611208208995936	0.002075951888101357	0.10158030205457334	0.01337141910335859	0.015288181184306257	0.006138164597266706	0.10374652905660346	0.001451878316384059	0.004214079604015675	0.013639745340170845	0.0365486441559387	0.0037266541470142313	0.04932044646115953	0.00013790192665706958	7.985530968932802e-06	-0.0011191622616597585	0.0002318695892083957	0.00025439060817694284	0.0010239604479343495	2.1169589843504047e-05	0.00015859766277128502
40	453	general	cy_658376768_2106455681.wav	D:\hc--document\all text\P8_medical\thesis_dataset\use_wav_raw\658376768\2106455681.wav	0	0	[0.09709758232849491, 0.0062776065901613025, 3.035506555942106, 0.16066874592908814, 0.17812780662403677, 0.5626453138842681, 0.010150711863544387, 0.13607679465776293, -28.772950859846333, 3.2240847463071427, -0.40473917892185146, -0.014706465376191748, -0.0688750360272989, -0.07663711175970327, 0.1065683767780948, -0.04220683413894918, -0.1252041598588641, 0.003879519825039038, -0.1095726939160…	0.09709758232849491	0.0062776065901613025	3.035506555942106	0.16066874592908814	0.17812780662403677	0.5626453138842681	0.010150711863544387	0.13607679465776293	-28.772950859846333	3.2240847463071427	-0.40473917892185146	-0.014706465376191748	-0.0688750360272989	-0.07663711175970327	0.1065683767780948	-0.04220683413894918	-0.1252041598588641	0.003879519825039038	-0.10957269391609961	0.05406669973038216	-0.06371077266560705	0.020345929050471508	0.004731173208001037	0.03695465116491114	0.02291557593293382	0.0304285454267766	0.016789336651902336	0.03520498001403932	0.003981003134890649	0.010389545646087475	0.017871126084883077	0.022268093931326765	0.007302443623849605	0.026484855649461507	-0.0001567067348375788	4.0588906956355496e-08	-0.00036377694921822047	-0.0002080529246288324	-5.2439505088057124e-05	-0.0026778814664889755	2.5421598764294415e-05	-0.0005592654424040065
41	1066	general	cy_714134639_3154755463.wav	D:\hc--document\all text\P8_medical\thesis_dataset\use_wav_raw\714134639\3154755463.wav	0	0	[0.06840562389129985, 0.029218568774784195, 2.9519301353241763, 0.12216192657090011, 0.15294156308201554, 0.4435455780161327, 0.0112485232796246, 0.09820951585976628, -28.348765820027158, 3.6067630640424313, -0.669508716437983, 0.04654763389554901, -0.29223265455894404, -0.06961355036392432, 0.20399334513825645, 0.06060518451853376, 0.01669754245158126, 0.08880681027045235, -0.17592458165020677, …	0.06840562389129985	0.029218568774784195	2.9519301353241763	0.12216192657090011	0.15294156308201554	0.4435455780161327	0.0112485232796246	0.09820951585976628	-28.348765820027158	3.6067630640424313	-0.669508716437983	0.04654763389554901	-0.29223265455894404	-0.06961355036392432	0.20399334513825645	0.06060518451853376	0.01669754245158126	0.08880681027045235	-0.17592458165020677	0.08046828051350709	-0.026487663062244284	0.01905129541878625	0.014195123434646705	0.03699807376745927	0.020087043747246826	0.0360514204795196	0.016307640083790056	0.026757336653986007	0.004345526500591281	0.0071439608537554565	0.013384922723391488	0.013228222928075628	0.00891098207401708	0.023514786488278563	-0.00011700769534539217	7.018891602756522e-05	0.00012205589031158412	-0.00016494471671838032	-9.13821224730954e-05	-0.0019219991720939972	2.3743507368085377e-05	-0.0003881469115191985
42	1291	jd	cy_677211207_2359856242.wav	D:\hc--document\all text\P8_medical\thesis_dataset\use_wav_raw\677211207\2359856242.wav	0	2	[0.1516189895131853, 0.015356708986042316, 3.1140613255437692, 0.20584421197976674, 0.18214341153305236, 1.3952392417013473, 0.006217045456228936, 0.2547161936560935, -25.971349846845996, 1.347291611729205, -0.913955436423698, 0.04130468165028142, 0.0027319872293808567, 0.0653310058150659, -0.1539983363103268, -0.09664557174127664, -0.17852102233595674, -0.10628297931181359, -0.04977901169899841,…	0.1516189895131853	0.015356708986042316	3.1140613255437692	0.20584421197976674	0.18214341153305236	1.3952392417013473	0.006217045456228936	0.2547161936560935	-25.971349846845996	1.347291611729205	-0.913955436423698	0.04130468165028142	0.0027319872293808567	0.0653310058150659	-0.1539983363103268	-0.09664557174127664	-0.17852102233595674	-0.10628297931181359	-0.04977901169899841	-0.0047959855555787705	-0.0407647001669009	0.011552638368426297	0.00799312976972688	0.026853090603927925	0.013537192586000498	0.014440560729322384	0.013568749728721314	0.02981492173766529	0.0065038507669195715	0.009997312502529823	0.01220060202371322	0.016120520802841043	0.0077337979034768035	0.017225624990863535	4.3877885754522056e-05	3.3754115525909472e-06	0.0031543276324140558	-4.778309847216299e-05	-7.552929531832955e-05	0.0006140276341003648	8.567342238854658e-06	-5.4257095158597106e-05
43	1750	wz	cy_551719617_1546131998.wav	D:\hc--document\all text\P8_medical\thesis_dataset\use_wav_raw\551719617\1546131998.wav	0	3	[0.08806918497871923, 0.02184326253870112, 2.9218599974858583, 0.16639934959439168, 0.18000741920127675, 0.7143790858535135, 0.011541100181813648, 0.13253338898163605, -25.860384994838657, 2.3116981346491734, -0.08752734784986381, 0.09591205086973255, -0.04544876515121462, -0.0325324510139361, -0.05737855424397282, -0.1125492250352784, -0.07129179978451856, -0.21380733601838636, -0.20664016440682…	0.08806918497871923	0.02184326253870112	2.9218599974858583	0.16639934959439168	0.18000741920127675	0.7143790858535135	0.011541100181813648	0.13253338898163605	-25.860384994838657	2.3116981346491734	-0.08752734784986381	0.09591205086973255	-0.04544876515121462	-0.0325324510139361	-0.05737855424397282	-0.1125492250352784	-0.07129179978451856	-0.21380733601838636	-0.20664016440682348	-0.13460173692315822	-0.13373404663337177	0.03529127078859359	0.006197054559419562	0.05488663647751878	0.021816415219570222	0.025358607345790585	0.014003992550181074	0.035840690107904805	0.0021976869431804794	0.006170647063612887	0.012134111510059942	0.028391672651785566	0.006815193242298508	0.03363310053551806	0.00017969038928042388	2.9491211395535775e-06	-0.00189191160301276	0.0002923957872806799	0.0003253203224945488	0.0018188211940748603	5.132259636645043e-06	0.00020868113522537623
44	1083	rouhe	cy_721373395_3322783460.wav	D:\hc--document\all text\P8_medical\thesis_dataset\use_wav_raw\721373395\3322783460.wav	0	4	[0.05425813987016325, 0.027830100723977264, 2.9471318923104746, 0.11673622706049537, 0.15179099275414737, 0.44967080789579805, 0.01629468883566057, 0.08856844741235391, -27.757315892614262, 3.4798992540660656, -0.6229701327194546, 0.7031023812765962, 0.16283695366488865, -0.18585461205518397, -0.1951075235467747, -0.08197643973044201, -0.2370979612716142, -0.16874133892500826, -0.2584781345096085…	0.05425813987016325	0.027830100723977264	2.9471318923104746	0.11673622706049537	0.15179099275414737	0.44967080789579805	0.01629468883566057	0.08856844741235391	-27.757315892614262	3.4798992540660656	-0.6229701327194546	0.7031023812765962	0.16283695366488865	-0.18585461205518397	-0.1951075235467747	-0.08197643973044201	-0.2370979612716142	-0.16874133892500826	-0.2584781345096085	-0.21972488536310292	-0.29222951732893904	0.06045185959264984	0.004854445589127829	0.05264106088982271	0.022767322259737783	0.019334483036147456	0.008544940376442083	0.011184589691731047	0.0015908064006886422	0.0038134354190975583	0.017152844765146155	0.04472491924343707	0.0056680103256854545	0.034880160396755726	0.00019640577432976524	4.681296135081315e-06	0.002799698172012768	-0.0001244592862667465	-7.614937946169925e-05	-0.0008369224676232085	1.7759892028882516e-05	-7.512520868113545e-05
45	730	jd	cy_716163233_3200940119.wav	D:\hc--document\all text\P8_medical\thesis_dataset\use_wav_raw\716163233\3200940119.wav	0	2	[0.07318622401541158, 0.017207333889470627, 3.0222477519477304, 0.1605582184129798, 0.18606515084161013, 0.3825927506051499, 0.013480408072121247, 0.09186560934891486, -27.385755374055513, 2.944001414138789, 0.06394590079826694, -0.7115289307419903, -0.5719507677317553, -0.07152389567185055, -0.15150356291307152, -0.02579232293817249, -0.22124745891266343, 0.09236168962803407, -0.1286664728460794…	0.07318622401541158	0.017207333889470627	3.0222477519477304	0.1605582184129798	0.18606515084161013	0.3825927506051499	0.013480408072121247	0.09186560934891486	-27.385755374055513	2.944001414138789	0.06394590079826694	-0.7115289307419903	-0.5719507677317553	-0.07152389567185055	-0.15150356291307152	-0.02579232293817249	-0.22124745891266343	0.09236168962803407	-0.12866647284607946	-0.14925540373011728	-0.2177563651381274	0.02719980753100057	0.011227571989639565	0.02016055224876071	0.018729308991336086	0.015604372447963174	0.022963146129734525	0.015139173257832138	0.005744461072403883	0.014389223547010794	0.023220716918620918	0.02674148422289351	0.019181878671466715	0.02873465199810572	0.00013999134978823699	2.342038722479332e-06	-0.00018405006053467306	0.00037584647582435636	0.00042414099135183514	0.0007287540056917278	1.289232351993706e-05	0.00010016694490818043
46	1244	rouhe	cy_723648250_3374577356.wav	D:\hc--document\all text\P8_medical\thesis_dataset\use_wav_raw\723648250\3374577356.wav	0	4	[0.06138725159370749, 0.022598598360444734, 2.9102999800135927, 0.12242698887892176, 0.15808300581398632, 0.4167743043921432, 0.019549736346615602, 0.09260434056761269, -28.828398511924615, 3.359498997184065, -0.38943158509568865, 0.2554640924517095, 0.04260715394005702, 0.26884572586082617, -0.2541468037626555, -0.1877571016286972, -0.31953335722614007, -0.19646104015282626, -0.20004820097156828…	0.06138725159370749	0.022598598360444734	2.9102999800135927	0.12242698887892176	0.15808300581398632	0.4167743043921432	0.019549736346615602	0.09260434056761269	-28.828398511924615	3.359498997184065	-0.38943158509568865	0.2554640924517095	0.04260715394005702	0.26884572586082617	-0.2541468037626555	-0.1877571016286972	-0.31953335722614007	-0.19646104015282626	-0.20004820097156828	-0.17996283132162097	-0.17622884934703578	0.03910632979420323	0.002868868827973685	0.046298447606541296	0.030658134497891728	0.02308691904669644	0.01466005777133758	0.018369051203059487	0.0033699196663197887	0.007182863173582247	0.023368616198941768	0.036410517613957846	0.004357237612834139	0.03357582735582813	4.178846262335428e-05	3.2033865439134856e-05	0.0012430112603142194	-0.0003159656179085171	-0.00027854049112161546	-0.0017617606919943017	0.0001388014514958881	-0.00020033388981636097
47	1394	yl	cy_723246353_3364002233.wav	D:\hc--document\all text\P8_medical\thesis_dataset\use_wav_raw\723246353\3364002233.wav	0	5	[0.13635157469374282, 0.030367138137591405, 2.9778903170984368, 0.21658869290859786, 0.20300251336506175, 0.9989397456647342, 0.006876844984130237, 0.20837646076794658, -27.803523637519547, 2.274702614711056, -0.056114855952541585, 0.3704243785872128, -0.303735304873106, -0.019190796854761785, 0.14996830753054274, 0.1675225479460731, -0.056937564226947276, 0.09635714318830488, 0.03213359692215429…	0.13635157469374282	0.030367138137591405	2.9778903170984368	0.21658869290859786	0.20300251336506175	0.9989397456647342	0.006876844984130237	0.20837646076794658	-27.803523637519547	2.274702614711056	-0.056114855952541585	0.3704243785872128	-0.303735304873106	-0.019190796854761785	0.14996830753054274	0.1675225479460731	-0.056937564226947276	0.09635714318830488	0.03213359692215429	0.14619469797635923	0.00815324888551356	0.013909414240014897	0.006646043794514772	0.03504592354942302	0.01085597672538048	0.02735299670181293	0.015582555472444814	0.05110571950964405	0.0034439595145766733	0.007334831847712885	0.011082978961526635	0.021705874707048437	0.007283202272077899	0.024001623720940755	8.775577150904365e-05	0.00010443399676585248	0.0009819290811291616	7.119980553956135e-05	6.689707756649631e-06	0.0005269607507488534	2.068410415729587e-06	5.8430717863106755e-05
48	167	yl	cy_692091735_2680963192.wav	D:\hc--document\all text\P8_medical\thesis_dataset\use_wav_raw\692091735\2680963192.wav	0	5	[0.13261777555834608, 0.013238593592145232, 2.95980009680032, 0.22426221232555174, 0.21009571455695425, 0.9338108768671429, 0.00665498813521691, 0.21557178631051752, -26.421918767900817, 1.7901293723730258, 1.0695394434582772, 0.04651694406585357, -0.11722208482543528, 0.385817494373111, -0.29741513139493864, 0.19582334435150356, -0.10725577509828667, 0.17957777982405013, 0.1663360278772145, 0.27…	0.13261777555834608	0.013238593592145232	2.95980009680032	0.22426221232555174	0.21009571455695425	0.9338108768671429	0.00665498813521691	0.21557178631051752	-26.421918767900817	1.7901293723730258	1.0695394434582772	0.04651694406585357	-0.11722208482543528	0.385817494373111	-0.29741513139493864	0.19582334435150356	-0.10725577509828667	0.17957777982405013	0.1663360278772145	0.2758876161516018	-0.006097759295739106	0.010896197557742127	0.0019755710093467362	0.07784170613123932	0.008437893049270707	0.02747496175727748	0.008252467409197557	0.05085618428524689	0.0016953150476438437	0.00804268093698973	0.010146287463366058	0.03705294969383096	0.0025204014557357836	0.034630896933516994	-0.00022565769816611312	2.1552144660696975e-05	0.0032063048211828254	-0.0006836381248699426	-0.00011444112953387704	-0.0036523597401887484	1.0797081034388186e-05	-0.0014691151919866453
49	867	general	dx_82744302_23552766.wav	D:\hc--document\all text\P8_medical\thesis_dataset\use_wav_raw\82744302\23552766.wav	0	0	[0.11241514330308545, 0.01654389573018358, 2.932430469101752, 0.19748293870783568, 0.19795855890791778, 0.6599425118959147, 0.00978532445071926, 0.16474123539232052, -28.188247277889356, 2.7207094263177054, 0.21353069776631786, 0.29505859964950176, 0.21283885211982304, -0.31650576751706677, 0.3745311384745932, 0.06640969194953128, 0.026048382162784472, -0.01148933029061908, 0.029632023507389766, …	0.11241514330308545	0.01654389573018358	2.932430469101752	0.19748293870783568	0.19795855890791778	0.6599425118959147	0.00978532445071926	0.16474123539232052	-28.188247277889356	2.7207094263177054	0.21353069776631786	0.29505859964950176	0.21283885211982304	-0.31650576751706677	0.3745311384745932	0.06640969194953128	0.026048382162784472	-0.01148933029061908	0.029632023507389766	-0.04076777565514811	-0.04157031600553297	0.01714676642320639	0.0061843169284371185	0.05542918944341606	0.014152496696456303	0.030702551242861906	0.00813308010801791	0.04389168816976164	0.0017681841352398975	0.005519810189087922	0.014531549241177054	0.03397999006038771	0.004386962154574534	0.028758028406046042	6.686154019736676e-05	1.1085947686321917e-05	-0.0009963357756599459	0.0001236252277985678	0.00019554041954042515	0.00032473225346309496	1.4312447173397736e-05	9.599332220367338e-05
50	699	jd	cy_673698592_2285770730.wav	D:\hc--document\all text\P8_medical\thesis_dataset\use_wav_raw\673698592\2285770730.wav	0	2	[0.1305408889659654, 0.005146249336887493, 2.930384621677766, 0.19056807124398586, 0.18325182647542368, 0.8933276347399006, 0.007789757814743927, 0.19483305509181972, -28.913099715378962, 2.6209308042642525, -0.5566529675181608, 0.06769017583342395, -0.423384681419543, -0.2520919064027006, -0.08950599804495199, -0.38212440481079646, -0.21958776850620132, -0.24259361199740978, -0.2764575497959671,…	0.1305408889659654	0.005146249336887493	2.930384621677766	0.19056807124398586	0.18325182647542368	0.8933276347399006	0.007789757814743927	0.19483305509181972	-28.913099715378962	2.6209308042642525	-0.5566529675181608	0.06769017583342395	-0.423384681419543	-0.2520919064027006	-0.08950599804495199	-0.38212440481079646	-0.21958776850620132	-0.24259361199740978	-0.2764575497959671	-0.054469212530632326	-0.12423840320230535	0.024539694309647465	0.0056207884319030895	0.02962115058680351	0.030403478864457698	0.027458153394122605	0.020110646891372718	0.0133527955106389	0.003600053654661972	0.009688976682896358	0.010921494586777577	0.01738959132029317	0.007435212800190719	0.021343033639707115	0.0005662336685464508	4.907996280034849e-06	4.160101134827466e-05	0.0003175517494101335	-0.00015444016084568813	1.8837941150653965e-05	7.386386441149211e-06	0.00036727879799666236
51	1356	fn	cy_605896469_1826604647.wav	D:\hc--document\all text\P8_medical\thesis_dataset\use_wav_raw\605896469\1826604647.wav	0	1	[0.10706830951042726, 0.029843826373432063, 2.874189117350075, 0.16278643967341355, 0.1674981687652303, 0.7665853037267235, 0.008748129808140145, 0.16152754590984977, -25.03702589352032, 2.7227298693114115, 0.08893869525107763, -0.08198892972206966, 0.08286348128118047, -0.3601090374567054, 0.10522979706123912, -0.12576359542213944, 0.08026138397218217, 0.0537712217882182, 0.012646103218472033, 0…	0.10706830951042726	0.029843826373432063	2.874189117350075	0.16278643967341355	0.1674981687652303	0.7665853037267235	0.008748129808140145	0.16152754590984977	-25.03702589352032	2.7227298693114115	0.08893869525107763	-0.08198892972206966	0.08286348128118047	-0.3601090374567054	0.10522979706123912	-0.12576359542213944	0.08026138397218217	0.0537712217882182	0.012646103218472033	0.029992749859754652	-0.011589161715629568	0.016549321796282802	0.006167806593797983	0.034590075383704344	0.019715551879488494	0.033431978831946166	0.016452819421530318	0.03006793375470864	0.00410544864419115	0.011878444972802108	0.01657794167582396	0.021713722696159912	0.00792782102960718	0.022893365478449765	-3.5520193229851105e-05	1.6086335469966677e-05	-0.00151722472232212	-7.461110801926078e-05	-0.00010588802774182671	0.0001868512481419509	1.153431170630267e-05	2.0868113522537674e-05
52	1775	jd	cy_671859806_2246995004.wav	D:\hc--document\all text\P8_medical\thesis_dataset\use_wav_raw\671859806\2246995004.wav	0	2	[0.12183217335525834, 0.002891188742036443, 2.9704894780375692, 0.19000489759145103, 0.18793909371105547, 0.7667698651543783, 0.007463249550613017, 0.1813856427378965, -30.015155574727867, 2.6045622283548315, 0.30492634294770105, -0.00880065817728177, -0.16776098572057824, 0.06191591833544583, 0.3749694214509862, -0.11766658068628404, 0.12474745892267305, -0.009583367421070072, -0.085575054421796…	0.12183217335525834	0.002891188742036443	2.9704894780375692	0.19000489759145103	0.18793909371105547	0.7667698651543783	0.007463249550613017	0.1813856427378965	-30.015155574727867	2.6045622283548315	0.30492634294770105	-0.00880065817728177	-0.16776098572057824	0.06191591833544583	0.3749694214509862	-0.11766658068628404	0.12474745892267305	-0.009583367421070072	-0.08557505442179686	-0.01271153345616377	-0.12894639592089738	0.022807999829431602	0.0059512418136293	0.049604565707825406	0.019957381830621554	0.04018782790680549	0.009253880146421305	0.023847521193542675	0.002228688571109086	0.0063675725552290695	0.010557806975861568	0.01815882622103768	0.007385533369978271	0.024904891294566175	-0.00017760096614925593	8.361442103372422e-08	-0.00025830208654102133	-0.00018835529305669048	-7.603169265137224e-05	-0.0026838454474231617	1.4970691777042263e-05	-0.0005342237061769602
53	794	wz	dx_90511412_29409895.wav	D:\hc--document\all text\P8_medical\thesis_dataset\use_wav_raw\90511412\29409895.wav	0	3	[0.13467794676567746, 0.024622788365169346, 2.9262509123227733, 0.20521918137045042, 0.19604858915806325, 0.8763688491092789, 0.012086254791906855, 0.18731218697829713, -27.062687352707236, 1.8410715965837345, -1.0608532540745723, -0.14158517929936462, -0.14165161443663865, -0.14195717945385902, -0.22059836370172528, -0.3531754368968779, -0.09058180653862707, -0.048325035902280815, 0.134261008465…	0.13467794676567746	0.024622788365169346	2.9262509123227733	0.20521918137045042	0.19604858915806325	0.8763688491092789	0.012086254791906855	0.18731218697829713	-27.062687352707236	1.8410715965837345	-1.0608532540745723	-0.14158517929936462	-0.14165161443663865	-0.14195717945385902	-0.22059836370172528	-0.3531754368968779	-0.09058180653862707	-0.048325035902280815	0.134261008465259	0.04673899122813275	0.10537294179105006	0.011984952298899761	0.0075066858930113115	0.017366351759979082	0.012116337922255003	0.01664628713192389	0.02076166645061126	0.023085581290007182	0.007611531971633473	0.016856386081664593	0.016201200528923477	0.016473156649580184	0.011538986289349039	0.023013485836105983	0.00015461731170641148	5.879356007823955e-05	-3.585878563004646e-05	0.00024817770456106697	0.00024931236200348764	0.001287247713380171	1.696273462865799e-05	0.00016694490818029982
54	1007	fn	cy_717962325_3243417983.wav	D:\hc--document\all text\P8_medical\thesis_dataset\use_wav_raw\717962325\3243417983.wav	0	1	[0.15342842994477654, 0.008798573237199412, 2.8278889159841922, 0.22210125209553794, 0.1879838991386601, 1.1557121554658898, 0.005678200111811559, 0.2313313856427379, -27.086986525956643, 1.483025266507369, 0.3703917979791875, 0.4559803947871495, -0.18221569119474698, -0.1289690938985829, 0.1467673496342254, -0.023349043692265564, 0.23161972761206304, -0.010623271077748325, -0.028434868564864033,…	0.15342842994477654	0.008798573237199412	2.8278889159841922	0.22210125209553794	0.1879838991386601	1.1557121554658898	0.005678200111811559	0.2313313856427379	-27.086986525956643	1.483025266507369	0.3703917979791875	0.4559803947871495	-0.18221569119474698	-0.1289690938985829	0.1467673496342254	-0.023349043692265564	0.23161972761206304	-0.010623271077748325	-0.028434868564864033	-0.031864761410350786	-0.05016271182415556	0.018904200676319934	0.004922043322270872	0.04176861860421587	0.012438826007513046	0.01877963898460664	0.007933526206215593	0.02641768739715656	0.002062566254552034	0.004542996371387077	0.011472561174846326	0.033990283299498165	0.007498862125094171	0.019973991130818228	2.7162500705179926e-05	2.698216761339427e-05	0.0006954548742595346	-0.00013071350542628776	-8.750434776679054e-05	-0.00013083781309697877	4.403587711370808e-06	2.504173622704482e-05
55	1252	general	cy_688397768_2602596312.wav	D:\hc--document\all text\P8_medical\thesis_dataset\use_wav_raw\688397768\2602596312.wav	0	0	[0.12587520711406788, 0.022443272053785386, 2.9776248699882446, 0.21106703629428666, 0.20809491464119187, 0.9480734178956407, 0.008603654352443165, 0.19943656093489148, -25.59954673366372, 2.191623957364161, 0.44387000266318505, 0.5740700457175905, -0.23236803371998146, -0.06183015951250234, -0.31233870392217633, -0.15080872487958194, 0.1178167282025096, 0.08408030248851817, 0.08792516756836045, …	0.12587520711406788	0.022443272053785386	2.9776248699882446	0.21106703629428666	0.20809491464119187	0.9480734178956407	0.008603654352443165	0.19943656093489148	-25.59954673366372	2.191623957364161	0.44387000266318505	0.5740700457175905	-0.23236803371998146	-0.06183015951250234	-0.31233870392217633	-0.15080872487958194	0.1178167282025096	0.08408030248851817	0.08792516756836045	0.051398261424222984	0.004238947287307859	0.015707285945407268	0.00409426310233317	0.03594073086617833	0.014726458589567625	0.030556274036684553	0.017887140536366024	0.0386646588312516	0.0015743756097579575	0.008742826548012356	0.01698219674230062	0.01920418386296097	0.006576957777725364	0.02441907371392176	-0.00017342211988692052	7.470480515739388e-05	0.005454706055975891	-0.000633618310139499	-0.0001390746695399685	-0.005436127773334693	1.748107971092799e-05	-0.0014357262103505842
56	262	fn	dx_84735179_24207264.wav	D:\hc--document\all text\P8_medical\thesis_dataset\use_wav_raw\84735179\24207264.wav	0	1	[0.07588575870088027, 0.01437948553070235, 2.817454063123567, 0.14825010569584535, 0.1756053933076383, 0.6115162926559349, 0.009590721796926825, 0.11871452420701169, -27.54781542271975, 2.6929343870705824, -0.5713636835427608, 0.18438828514330413, -0.1610096694201881, 0.05073027792897947, 0.2983728945527643, 0.247431569122967, 0.212222988151242, 0.2220218739509787, 0.0013317195005689859, 0.131381…	0.07588575870088027	0.01437948553070235	2.817454063123567	0.14825010569584535	0.1756053933076383	0.6115162926559349	0.009590721796926825	0.11871452420701169	-27.54781542271975	2.6929343870705824	-0.5713636835427608	0.18438828514330413	-0.1610096694201881	0.05073027792897947	0.2983728945527643	0.247431569122967	0.212222988151242	0.2220218739509787	0.0013317195005689859	0.13138106844070707	0.11202250699274935	0.010900351165961452	0.004761073906807972	0.0692788475364229	0.010690825807396788	0.012891720133564377	0.006528348944868484	0.036207870324372296	0.0031080316265782943	0.0077553715128569406	0.018238495070121524	0.05534387299979442	0.007722481110630157	0.029742222504287694	5.641442454152825e-05	2.1456155878451178e-05	-0.0004069996708067407	0.0001905200851680546	0.00030731103614181773	0.0002668028384117762	9.639868394546805e-06	0.0001043405676126873
57	344	jd	cy_623145049_1917882065.wav	D:\hc--document\all text\P8_medical\thesis_dataset\use_wav_raw\623145049\1917882065.wav	0	2	[0.11049496344554233, 0.014776127993088885, 3.0254343492195135, 0.16561856185119062, 0.16985694177041324, 0.7750000080879856, 0.009775112298223055, 0.15386477462437398, -26.169019050969936, 2.390128365196186, -0.9187130516234551, -0.49027463275035044, -0.39735877961683186, -0.2446047835554388, -0.21427403380425905, -0.3381974337332121, -0.004036766190663064, -0.22830676539895803, -0.1443033318244…	0.11049496344554233	0.014776127993088885	3.0254343492195135	0.16561856185119062	0.16985694177041324	0.7750000080879856	0.009775112298223055	0.15386477462437398	-26.169019050969936	2.390128365196186	-0.9187130516234551	-0.49027463275035044	-0.39735877961683186	-0.2446047835554388	-0.21427403380425905	-0.3381974337332121	-0.004036766190663064	-0.22830676539895803	-0.1443033318244568	-0.16928074211732697	-0.07535918176452472	0.018942764728995126	0.01097706080145013	0.0222101546562006	0.023547924334936726	0.01983047409641669	0.018147077633313993	0.012729986524902735	0.005551838381189082	0.012081355892270254	0.0150141301755701	0.017607937862099562	0.013093024214211364	0.020972614322900214	-0.00015879615796874654	5.406721643103206e-05	0.0012261840792194205	-3.8111250503174303e-05	6.198462714648177e-05	-0.001820156996055733	1.891837739992579e-05	-0.00023372287145242076
58	1580	fn	dx_88578349_28079986.wav	D:\hc--document\all text\P8_medical\thesis_dataset\use_wav_raw\88578349\28079986.wav	0	1	[0.15422241073462029, 0.00960533384365265, 2.8653987281040068, 0.2333784320780388, 0.21172059920855205, 0.9180305059212956, 0.007414633324077989, 0.2568781302170284, -30.217484130021816, 2.3515826697907176, 0.45750969406500847, -0.11610325610280313, -0.06850880551086033, -0.20426659211338485, 0.20044296635695344, -0.009217577730064735, 0.0739306499698842, 0.14487621177031115, -0.13691901867595563…	0.15422241073462029	0.00960533384365265	2.8653987281040068	0.2333784320780388	0.21172059920855205	0.9180305059212956	0.007414633324077989	0.2568781302170284	-30.217484130021816	2.3515826697907176	0.45750969406500847	-0.11610325610280313	-0.06850880551086033	-0.20426659211338485	0.20044296635695344	-0.009217577730064735	0.0739306499698842	0.14487621177031115	-0.13691901867595563	0.10150383684582677	-0.07849687625362614	0.012641477761547348	0.0044227910728149526	0.03287170427611834	0.01527514907545754	0.016433571422037035	0.008459740503339482	0.022280590022766503	0.0015329743810221321	0.007251337290409838	0.016100965190880407	0.05981743481880269	0.00661142776527745	0.022463327516056352	0.0005954855923827982	2.635494560934321e-06	-0.0017105830064787567	0.0005874806504271685	0.0005209357211217015	0.002228199852648275	1.3826634648760302e-05	0.0007053422370617673
59	171	yl	cy_705306106_2972138630.wav	D:\hc--document\all text\P8_medical\thesis_dataset\use_wav_raw\705306106\2972138630.wav	0	5	[0.09685520924527947, 0.01841155101745846, 2.9994708826366683, 0.1910946189029808, 0.21158751398114026, 0.6204992770900577, 0.008958432984251766, 0.14785475792988315, -26.99724048139498, 2.456350631718734, 0.5480215794027794, 0.39360024107861147, -0.3248811053474059, -0.059470770681479115, -0.06142398424379812, -0.24011367533356345, 0.04253258465201579, 0.07032809354884793, 0.01974258140138477, 0…	0.09685520924527947	0.01841155101745846	2.9994708826366683	0.1910946189029808	0.21158751398114026	0.6204992770900577	0.008958432984251766	0.14785475792988315	-26.99724048139498	2.456350631718734	0.5480215794027794	0.39360024107861147	-0.3248811053474059	-0.059470770681479115	-0.06142398424379812	-0.24011367533356345	0.04253258465201579	0.07032809354884793	0.01974258140138477	0.13945197310589533	0.0948348132086135	0.009883596232392027	0.001794127176700481	0.06005790062082266	0.005583682498085828	0.022015307025712333	0.021990413893630868	0.08508028782482531	0.0007982572332765809	0.01722695357616975	0.017854671098261457	0.022062969515763347	0.0022603700411985604	0.04011847060745017	-2.9251923836347088e-05	7.847817263203232e-05	0.0007873967888489534	-0.0005913997347593425	-0.00015762857284796716	-0.003166693333549714	6.5510841640442105e-06	-0.0013981636060100158
60	441	general	cy_696878032_2781841578.wav	D:\hc--document\all text\P8_medical\thesis_dataset\use_wav_raw\696878032\2781841578.wav	0	0	[0.12777867158656167, 0.006627301111449677, 2.9425045549561215, 0.2085127158239571, 0.19014697017451598, 0.9976928770090677, 0.008085079221429235, 0.2028297161936561, -27.701066462185683, 1.8735577316829954, 0.21069420665511085, -0.12787077472837508, -0.4333195861250802, -0.01675889688642591, -0.025539558906167045, -0.23288896997058794, -0.15944551872567617, -0.2171946696060736, 0.001291075960805…	0.12777867158656167	0.006627301111449677	2.9425045549561215	0.2085127158239571	0.19014697017451598	0.9976928770090677	0.008085079221429235	0.2028297161936561	-27.701066462185683	1.8735577316829954	0.21069420665511085	-0.12787077472837508	-0.4333195861250802	-0.01675889688642591	-0.025539558906167045	-0.23288896997058794	-0.15944551872567617	-0.2171946696060736	0.0012910759608053938	-0.0009355495272563876	-0.20298280411223824	0.03851636436349612	0.004995796382330787	0.027414501738292633	0.014725030081671453	0.015141274778381527	0.017695798548953128	0.018891937503883974	0.0036754718115451757	0.009279681658865198	0.011873368841145168	0.02245719417463222	0.0076546140766801185	0.021366576856776325	0.0002737144301829708	3.506957905685114e-08	-9.753587079602286e-05	0.0004242724969285197	0.00035787500217057466	0.0030875552091639016	3.53417198299229e-06	0.0004590984974958269
61	493	general	cy_712078370_3113924050.wav	D:\hc--document\all text\P8_medical\thesis_dataset\use_wav_raw\712078370\3113924050.wav	0	0	[0.07908884436096039, 0.011726268702474457, 2.979025673337567, 0.125862437654534, 0.14067241847129258, 0.6041002274037572, 0.0114958270391781, 0.1122829716193656, -27.658534811740836, 3.2156302420756795, -1.4310886733996737, 0.04783493177703206, -0.2032137719660794, -0.2505248706595404, -0.19468944285403048, -0.05992338257588164, 0.021428078005157634, -0.02385851198051371, -0.24104339115040688, -…	0.07908884436096039	0.011726268702474457	2.979025673337567	0.125862437654534	0.14067241847129258	0.6041002274037572	0.0114958270391781	0.1122829716193656	-27.658534811740836	3.2156302420756795	-1.4310886733996737	0.04783493177703206	-0.2032137719660794	-0.2505248706595404	-0.19468944285403048	-0.05992338257588164	0.021428078005157634	-0.02385851198051371	-0.24104339115040688	-0.07973711795256543	-0.17317109511683057	0.023771627570252755	0.012679816715967424	0.021005579797227673	0.018786959308548262	0.011680988650748016	0.010135138116293204	0.013040559057598206	0.004329498278149629	0.01427801954318873	0.02048440862962413	0.025191193047143654	0.01304124023883715	0.01999678132850661	-4.805673201685745e-05	7.941925987551333e-05	0.001429886322110884	-9.416862869915214e-05	-0.0001533239406148718	9.502215384211274e-05	1.541394958680748e-05	1.6694490818030156e-05
62	1253	fn	cy_592952417_1760691791.wav	D:\hc--document\all text\P8_medical\thesis_dataset\use_wav_raw\592952417\1760691791.wav	0	1	[0.15707238388553305, 0.014357506296625702, 2.917321291170496, 0.19677751198709062, 0.18402387603834736, 0.7836914788876382, 0.010232117113238461, 0.21070534223706178, -27.770932911096377, 2.9539875202508754, -0.41030565705165345, -0.7018620655759663, 0.12261673684461734, -0.41807087509005947, -0.039013651455485084, -0.072982818691145, 0.12182468655898018, 0.03607396355632682, -0.0504163313254316…	0.15707238388553305	0.014357506296625702	2.917321291170496	0.19677751198709062	0.18402387603834736	0.7836914788876382	0.010232117113238461	0.21070534223706178	-27.770932911096377	2.9539875202508754	-0.41030565705165345	-0.7018620655759663	0.12261673684461734	-0.41807087509005947	-0.039013651455485084	-0.072982818691145	0.12182468655898018	0.03607396355632682	-0.05041633132543163	-0.04706764430895601	-0.07684659762222776	0.01801334704389244	0.011373847179092665	0.011963319612822675	0.007632221247285212	0.008482203261929078	0.012759286159838873	0.02237666525693824	0.004095152134842023	0.015405287753986089	0.027056447287357996	0.02154415132736925	0.011629957835810278	0.018027600087956567	-9.193461777137933e-05	3.1370889452888315e-05	0.0002255118908634643	-0.0002930624940524639	-0.00024107850583325594	-0.0019973016168606784	1.028964353083152e-05	-0.0004966611018363951
63	168	yl	cy_718191261_3249346624.wav	D:\hc--document\all text\P8_medical\thesis_dataset\use_wav_raw\718191261\3249346624.wav	0	5	[0.06839935562190634, 0.0035346459308656718, 2.939752422329701, 0.17121194989027066, 0.2070248572529279, 0.5305352379146231, 0.008493463248876494, 0.10230801335559266, -28.841341051395883, 2.116395433165377, 0.5675585246265443, 0.717976809763383, -0.17247749742212362, 0.04760657392233459, 0.25178218638776406, -0.034935571169131284, 0.05622936148092243, 0.11877190290637787, 0.09713204434429304, 0.…	0.06839935562190634	0.0035346459308656718	2.939752422329701	0.17121194989027066	0.2070248572529279	0.5305352379146231	0.008493463248876494	0.10230801335559266	-28.841341051395883	2.116395433165377	0.5675585246265443	0.717976809763383	-0.17247749742212362	0.04760657392233459	0.25178218638776406	-0.034935571169131284	0.05622936148092243	0.11877190290637787	0.09713204434429304	0.22838841632194398	0.01790488183522058	0.010643035317443953	0.0009732710029139492	0.09480096855836273	0.006894209590381442	0.029302308767938937	0.0034814983971567016	0.14002225558707032	0.0009852957290193314	0.004977587084142259	0.006810125052428312	0.03000276858807257	0.002854190933552605	0.05302236364237404	0.00010447115655838587	2.2787327357961597e-07	0.0018047975510044026	-0.00047453591642271505	-0.00010752708223983938	-0.0026401638926144013	1.670412636915878e-05	-0.0010767946577629384
64	1650	fn	cy_682380496_2471895068.wav	D:\hc--document\all text\P8_medical\thesis_dataset\use_wav_raw\682380496\2471895068.wav	0	1	[0.11623460878686002, 0.0096958770977624, 2.8929927974201073, 0.2152425250795142, 0.21143460055823546, 0.9314045124703979, 0.008502375582756877, 0.20683639398998332, -28.3486009013666, 1.9709595301546903, 0.4265028925151574, 0.2352299070101578, -0.06956348131592935, -0.17025208059639832, 0.14326401058613408, 0.030462839993588196, -0.013588621765756884, -0.0632483693066277, 0.08431642473677033, 0.…	0.11623460878686002	0.0096958770977624	2.8929927974201073	0.2152425250795142	0.21143460055823546	0.9314045124703979	0.008502375582756877	0.20683639398998332	-28.3486009013666	1.9709595301546903	0.4265028925151574	0.2352299070101578	-0.06956348131592935	-0.17025208059639832	0.14326401058613408	0.030462839993588196	-0.013588621765756884	-0.0632483693066277	0.08431642473677033	0.017556141632931885	0.07350915148331441	0.020338360581081707	0.004879368612197982	0.08662021585740658	0.018679145243458206	0.01931539120763419	0.010492441451547395	0.040293641723204335	0.0022573995982755357	0.006925845943841858	0.009739791711725693	0.02146198413753599	0.004689577288901785	0.03281249196993611	0.0001734221198869201	6.762035244953061e-05	-0.00016743890746921607	0.00032464969455301345	0.00027776540223243277	0.0019378708021943786	4.223129937799709e-06	0.00040901502504173587
65	270	jd	cy_647709481_2048262227.wav	D:\hc--document\all text\P8_medical\thesis_dataset\use_wav_raw\647709481\2048262227.wav	0	2	[0.04780809066424851, 0.013609245645770648, 2.8671414908097517, 0.12121757455790245, 0.17301306102732836, 0.20335319914415348, 0.014033055125976173, 0.06582637729549247, -28.421797517072196, 3.3752069346603895, 0.32686098470891584, -0.0015996140470752502, -0.027926056794084914, 0.324466606952929, 0.16231652284964493, -0.06737759364144172, 0.12101838276545807, 0.02953636172538507, 0.09984032098073…	0.04780809066424851	0.013609245645770648	2.8671414908097517	0.12121757455790245	0.17301306102732836	0.20335319914415348	0.014033055125976173	0.06582637729549247	-28.421797517072196	3.3752069346603895	0.32686098470891584	-0.0015996140470752502	-0.027926056794084914	0.324466606952929	0.16231652284964493	-0.06737759364144172	0.12101838276545807	0.02953636172538507	0.0998403209807371	0.051111531172866057	-0.11112105169439436	0.02678508202624917	0.0027144206138777953	0.11353566635191288	0.008277451950208495	0.018096330165931616	0.011072774257047906	0.07097807957282297	0.0016837045001786776	0.004264364761323246	0.01201852701473924	0.04520449369092317	0.00388285800518065	0.04694876384200198	9.402404090254751e-05	2.652723046399486e-05	-0.0011402821242469385	0.0001593304025775528	0.000244565070103867	0.00018851223028949372	1.6648036609592677e-05	0.00011686143572620997
66	460	general	cy_629809978_1955761241.wav	D:\hc--document\all text\P8_medical\thesis_dataset\use_wav_raw\629809978\1955761241.wav	0	0	[0.044680224236890435, 0.013353885472448177, 2.974157663404263, 0.12438541131852823, 0.17478849176458486, 0.26381775378821165, 0.01568941330458309, 0.06302587646076795, -27.04213091012053, 2.908380306060961, 0.16296107473993376, 0.017538947171078123, -0.018012260973451325, 0.5010801736116719, 0.36768234906636504, 0.2241342440868637, 0.17000083167955102, 0.16365025601114186, 0.08956771312317933, 0…	0.044680224236890435	0.013353885472448177	2.974157663404263	0.12438541131852823	0.17478849176458486	0.26381775378821165	0.01568941330458309	0.06302587646076795	-27.04213091012053	2.908380306060961	0.16296107473993376	0.017538947171078123	-0.018012260973451325	0.5010801736116719	0.36768234906636504	0.2241342440868637	0.17000083167955102	0.16365025601114186	0.08956771312317933	0.2210586888167275	-0.06227346419185317	0.006126578113081669	0.005050869943276128	0.09018373590658998	0.006703382472393186	0.022685740519426796	0.007002414982771447	0.1225468859745763	0.0031290794751941573	0.0037396870782207465	0.006831884324809303	0.04284555619168767	0.003997328479000169	0.04738279114363217	-1.67153850493418e-05	2.3952094312253296e-05	0.0005078630072104733	2.515628308777482e-08	-9.12568153840352e-06	-2.7173036141642802e-05	3.477388011694103e-05	3.756260434056764e-05
67	1509	wz	dx_90205634_28717005.wav	D:\hc--document\all text\P8_medical\thesis_dataset\use_wav_raw\90205634\28717005.wav	0	3	[0.0856308281846465, 0.014627986872028048, 3.023102081504468, 0.17198468010811807, 0.20194918027365494, 0.5764878418563009, 0.009246183905796065, 0.13474540901502505, -27.66367145111918, 2.8007155025342163, 0.2670154283774374, 0.18543578512555386, -0.0036000094281719193, 0.4192425621493619, -0.008278721475896174, 0.07766399532198841, 0.03458397230005927, 0.12614640124813503, 0.10334125225253177, …	0.0856308281846465	0.014627986872028048	3.023102081504468	0.17198468010811807	0.20194918027365494	0.5764878418563009	0.009246183905796065	0.13474540901502505	-27.66367145111918	2.8007155025342163	0.2670154283774374	0.18543578512555386	-0.0036000094281719193	0.4192425621493619	-0.008278721475896174	0.07766399532198841	0.03458397230005927	0.12614640124813503	0.10334125225253177	0.10226326738066308	-0.0038827056954002753	0.010418700399524108	0.0031485224468060765	0.10223264194831262	0.012048588959223932	0.03128086995501286	0.010101641832725626	0.037718190263864276	0.0023047150107629454	0.007784524850180971	0.013347256749416569	0.024827231449821435	0.0033830452299033653	0.03646467634684913	3.96990394921863e-05	4.134061267019061e-06	-0.0013573230068769924	0.00025788941332546307	0.00039429175360332423	0.00022489930613484764	2.143053159489799e-05	3.338898163605995e-05
68	1715	general	cy_691764066_2673900344.wav	D:\hc--document\all text\P8_medical\thesis_dataset\use_wav_raw\691764066\2673900344.wav	0	0	[0.0765710894879033, 0.006266196862804076, 2.956025297131642, 0.18130351675869014, 0.1952704727404666, 0.6518265823219673, 0.010391404863519147, 0.13504173622704504, -28.27620934422061, 1.8897484817652486, 0.7788093080684035, 0.292668714222427, 0.08583079176897215, 0.44994985580828933, 0.0733309048282589, -0.009367115643312928, 0.10983416860009265, 0.08879281059588533, -0.09775854713975535, 0.083…	0.0765710894879033	0.006266196862804076	2.956025297131642	0.18130351675869014	0.1952704727404666	0.6518265823219673	0.010391404863519147	0.13504173622704504	-28.27620934422061	1.8897484817652486	0.7788093080684035	0.292668714222427	0.08583079176897215	0.44994985580828933	0.0733309048282589	-0.009367115643312928	0.10983416860009265	0.08879281059588533	-0.09775854713975535	0.08340291434768092	-0.09973476404334362	0.022321807022659016	0.0016317135754417064	0.1303047965596166	0.012831938365453596	0.026111980605975336	0.003457793440123273	0.07353890047343234	0.0015023388223184308	0.0025924637733537453	0.008104625833462427	0.021641353460843473	0.002193945301962766	0.04959993793465539	-0.00016924327362458473	1.0083751342013508e-07	0.00016660948764148905	-0.0006589745867756738	-0.00023465775117422486	-0.0018425969550962533	6.791586476299532e-05	-0.0014899833055091818
69	645	rouhe	cy_722491289_3346568109.wav	D:\hc--document\all text\P8_medical\thesis_dataset\use_wav_raw\722491289\3346568109.wav	0	4	[0.0631089362537897, 0.021202736140773625, 2.8633923668178944, 0.1136128137153203, 0.14736992853117, 0.4378735396904936, 0.01457264242909205, 0.09504173622704509, -28.554839687463005, 3.4949892980944135, -0.06331788382642699, 0.3803945903094085, -0.06626323011842139, 0.14157678984462033, 0.008028405574685456, 0.16316361626245748, 0.017048625159135845, -0.0008058687201454194, -0.09531741062273529,…	0.0631089362537897	0.021202736140773625	2.8633923668178944	0.1136128137153203	0.14736992853117	0.4378735396904936	0.01457264242909205	0.09504173622704509	-28.554839687463005	3.4949892980944135	-0.06331788382642699	0.3803945903094085	-0.06626323011842139	0.14157678984462033	0.008028405574685456	0.16316361626245748	0.017048625159135845	-0.0008058687201454194	-0.09531741062273529	0.0880337514469318	-0.1558183733656994	0.025124515467941685	0.004963207091753138	0.06231191290277212	0.021126166459187606	0.03323283419657783	0.012478278959648134	0.027522288112461178	0.0021412051158238026	0.005937761138084754	0.013420352194300688	0.03973144126374463	0.006012103541187816	0.029292217919090986	0.00031550289280632497	3.156986463681292e-08	0.0042463392311022875	-0.00011539277016386615	-0.00018591057050334694	9.801118832703766e-05	2.432144867050231e-05	0.00030467445742904853
70	1433	jd	cy_601915601_1806353276.wav	D:\hc--document\all text\P8_medical\thesis_dataset\use_wav_raw\601915601\1806353276.wav	0	2	[0.08543233298718558, 0.04997928090848112, 3.042876323492984, 0.15882847452691592, 0.16507125349827828, 0.7145644804095737, 0.006917039426177636, 0.13279215358931554, -23.057532029505094, 2.2951727603631844, -0.4205046063201819, -0.26325326504123603, -0.4169235914295077, 0.24900292283761272, 0.012609010679696867, -0.022213441418593726, -0.2482367551771284, -0.05915428359158615, -0.205878596892155…	0.08543233298718558	0.04997928090848112	3.042876323492984	0.15882847452691592	0.16507125349827828	0.7145644804095737	0.006917039426177636	0.13279215358931554	-23.057532029505094	2.2951727603631844	-0.4205046063201819	-0.26325326504123603	-0.4169235914295077	0.24900292283761272	0.012609010679696867	-0.022213441418593726	-0.2482367551771284	-0.05915428359158615	-0.20587859689215599	0.21335537008021327	-0.12318501039305331	0.011300044987879157	0.007497914800996283	0.02215679232708813	0.03091327915004684	0.03800481317580354	0.024343969634403852	0.022066214275048197	0.006603266179009638	0.010174077735969825	0.010788051004435908	0.011543110142875054	0.006374311129937474	0.023387973380850472	-0.00011073942595188902	6.776924803212528e-05	0.0004227159946132189	-0.00010300622206548599	-6.089932434658749e-05	-0.0014177337424275034	1.665105526665324e-05	-0.00023372287145242087
71	245	jd	cy_683894657_2505432650.wav	D:\hc--document\all text\P8_medical\thesis_dataset\use_wav_raw\683894657\2505432650.wav	0	2	[0.1150269222170451, 0.010309550486695832, 3.136626660669924, 0.22758717939495923, 0.22022462642950394, 0.8729693044999597, 0.009992198306736401, 0.2073789649415693, -26.477750336843588, 1.9612676092459262, 0.09088922831263777, -0.3379182446403664, -0.09686522179373057, -0.18943916535344893, -0.23387646015724106, -0.2986987895774379, -0.24429389610620353, -0.19681424340105844, -0.1187089912379633…	0.1150269222170451	0.010309550486695832	3.136626660669924	0.22758717939495923	0.22022462642950394	0.8729693044999597	0.009992198306736401	0.2073789649415693	-26.477750336843588	1.9612676092459262	0.09088922831263777	-0.3379182446403664	-0.09686522179373057	-0.18943916535344893	-0.23387646015724106	-0.2986987895774379	-0.24429389610620353	-0.19681424340105844	-0.11870899123796338	-0.123187476166259	-0.10143643600578053	0.018365007669462727	0.006403437038007436	0.06452652285761765	0.0273274447557093	0.02095514965941923	0.02096850001017743	0.03598509677181287	0.00515923182496833	0.010033758906984252	0.007653795423002172	0.014121261339169803	0.00442393115453197	0.034376211682153525	3.5520193229851084e-05	7.351255729663507e-07	-0.00018717644471994284	0.00028728763474431543	0.0003896884459167798	0.0006880933444095864	1.4288180692748229e-05	3.338898163606078e-05
72	815	jd	cy_668663850_2181039484.wav	D:\hc--document\all text\P8_medical\thesis_dataset\use_wav_raw\668663850\2181039484.wav	0	2	[0.13108622840320017, 0.005351021531587924, 2.8433565000946555, 0.18360216807503207, 0.18371995324308224, 0.7937610242302553, 0.007761389453389107, 0.19286727879799667, -28.45110823859929, 2.892095903349444, -0.07035557840399016, -0.039706956852693806, -0.025158119135408444, -0.18228547627488742, 0.0647771810312643, -0.10533585856701287, 0.05482882169678117, -0.10375063098558293, -0.0360017503020…	0.13108622840320017	0.005351021531587924	2.8433565000946555	0.18360216807503207	0.18371995324308224	0.7937610242302553	0.007761389453389107	0.19286727879799667	-28.45110823859929	2.892095903349444	-0.07035557840399016	-0.039706956852693806	-0.025158119135408444	-0.18228547627488742	0.0647771810312643	-0.10533585856701287	0.05482882169678117	-0.10375063098558293	-0.036001750302031246	0.06580296280014994	-0.040862395636886505	0.0245614940929728	0.005969454759317029	0.03760441390493718	0.019754870625683114	0.024488792879722176	0.01766986122317489	0.02481019712631386	0.003879641770550471	0.01020900925111234	0.014731360785741669	0.02708829196498199	0.008029506234769303	0.021130138808967858	-0.00014208077291940474	8.699119165255779e-06	-0.0006847076830772215	-0.0003150834237814732	-0.00022918003609728166	-0.002799835167398356	9.875659823835536e-06	-0.0005425709515859767
73	1230	jd	cy_684712504_2523338190.wav	D:\hc--document\all text\P8_medical\thesis_dataset\use_wav_raw\684712504\2523338190.wav	0	2	[0.09849958524950847, 0.01553658526969087, 3.072655403021724, 0.1596221243096424, 0.16297691252615956, 0.7702272962912738, 0.008573380048351816, 0.14767529215358932, -26.00125803693027, 2.3449012027458735, -0.8267742459890812, -0.14032351938736273, -0.5216732916860988, -0.06287118389830887, -0.06000917824687197, -0.048971601052972644, -0.15655936890062797, -0.1114860430122884, -0.1571183623586487…	0.09849958524950847	0.01553658526969087	3.072655403021724	0.1596221243096424	0.16297691252615956	0.7702272962912738	0.008573380048351816	0.14767529215358932	-26.00125803693027	2.3449012027458735	-0.8267742459890812	-0.14032351938736273	-0.5216732916860988	-0.06287118389830887	-0.06000917824687197	-0.048971601052972644	-0.15655936890062797	-0.1114860430122884	-0.1571183623586487	-0.05749963034739728	-0.09760838578649103	0.02235393197545557	0.009569935874126842	0.02055146620155344	0.0177600080421133	0.017667650709862263	0.01749732290146521	0.01605920928851868	0.00386017623472466	0.010675150389689947	0.01522535805170653	0.021052603435216286	0.01311139867205624	0.01948529718345305	-3.7609616361019134e-05	3.915588526845747e-05	0.002187631672731628	0.00015020557161952452	-6.221430244633074e-06	0.0008557842153135993	5.243843421613181e-06	0.0003422370617696154
74	125	yl	cy_684382839_2516085086.wav	D:\hc--document\all text\P8_medical\thesis_dataset\use_wav_raw\684382839\2516085086.wav	0	5	[0.06467809302529665, 0.018530053242020998, 3.1139342741524882, 0.16385283855044067, 0.198725205625226, 0.47966216417741125, 0.01230990450110693, 0.09336811352253757, -25.679388959824095, 2.3059521285862274, -0.025386688998627886, -0.015409175646188749, 0.055654280650714795, 0.07735274186336746, -0.25071849700516063, -0.16439896689549408, -0.21868262533621732, -0.07801436312255687, 0.097032705346…	0.06467809302529665	0.018530053242020998	3.1139342741524882	0.16385283855044067	0.198725205625226	0.47966216417741125	0.01230990450110693	0.09336811352253757	-25.679388959824095	2.3059521285862274	-0.025386688998627886	-0.015409175646188749	0.055654280650714795	0.07735274186336746	-0.25071849700516063	-0.16439896689549408	-0.21868262533621732	-0.07801436312255687	0.09703270534624445	0.20092895049987333	0.23969838024950268	0.0042665681143650444	0.0020824778558004024	0.07234383175165388	0.01322626448268935	0.02471487877631625	0.031056585236709212	0.10663407396597344	0.0028772371563447366	0.012686000665818395	0.00935912700377434	0.018399070669614756	0.0036171156225507876	0.047123866528440556	0.00016088558109991397	6.186544815867145e-05	-3.8659754692930264e-05	0.0002939580104013031	0.00031663826637798813	0.002141471456617431	4.703780196607939e-06	0.00023372287145242106
75	1031	fn	cy_700969402_2872911954.wav	D:\hc--document\all text\P8_medical\thesis_dataset\use_wav_raw\700969402\2872911954.wav	0	1	[0.17114255925081645, 0.018257970811783323, 3.147239673694862, 0.2582561792725461, 0.2059912091490561, 1.3524041985445205, 0.005402637619225753, 0.28962437395659435, -24.840892435475887, 1.0924347468008526, -0.013716982027650248, -0.3529054878027709, -0.022320927713015932, 0.25532634552284245, -0.07375969617437514, -0.28909489988968473, -0.3143201232486604, -0.19054970713705274, -0.06398417754669…	0.17114255925081645	0.018257970811783323	3.147239673694862	0.2582561792725461	0.2059912091490561	1.3524041985445205	0.005402637619225753	0.28962437395659435	-24.840892435475887	1.0924347468008526	-0.013716982027650248	-0.3529054878027709	-0.022320927713015932	0.25532634552284245	-0.07375969617437514	-0.28909489988968473	-0.3143201232486604	-0.19054970713705274	-0.06398417754669924	-0.23612118464875895	-0.11310044763472406	0.023312503856062542	0.0037772296354110155	0.037671714423953666	0.02153063710117355	0.017009152162310335	0.013836549265630462	0.019324725406827996	0.009157371813645922	0.005706558240539859	0.012490598723672893	0.013454322756934312	0.005662256463985799	0.02653831294795619	-0.00010656057968955348	2.031533318624777e-05	0.005024896565581405	-8.382168276190976e-05	4.184039080281614e-05	-0.0006263981931283329	4.3931103917062955e-06	2.5041736227045006e-05
76	543	rouhe	cy_686165499_2555780486.wav	D:\hc--document\all text\P8_medical\thesis_dataset\use_wav_raw\686165499\2555780486.wav	0	4	[0.0654073016980742, 0.02757204717058945, 3.0009027091633342, 0.12171533187691205, 0.15086114759158525, 0.43555397765378145, 0.012490008697149172, 0.0909390651085142, -26.539859217072305, 3.2957266459268837, -0.6241321483966285, 0.13026898367170262, -0.24202346783581602, 0.13966481562372593, -0.06290355745583881, -0.0804980469077011, -0.05349310607059608, 0.013141513841876444, -0.2134850437399356…	0.0654073016980742	0.02757204717058945	3.0009027091633342	0.12171533187691205	0.15086114759158525	0.43555397765378145	0.012490008697149172	0.0909390651085142	-26.539859217072305	3.2957266459268837	-0.6241321483966285	0.13026898367170262	-0.24202346783581602	0.13966481562372593	-0.06290355745583881	-0.0804980469077011	-0.05349310607059608	0.013141513841876444	-0.2134850437399356	0.1023413940914738	-0.20673309032391296	0.020040302742377072	0.0063617402398807	0.024095057723465995	0.015247452334663068	0.018522133300430992	0.018193711299053377	0.028440049561236993	0.004087350671734161	0.011411406495155286	0.03334463833677907	0.02783652365093245	0.009325626379911111	0.02456748959106068	-2.0894231311677142e-06	2.4351220029987267e-07	0.0012138759142936758	2.7736767750604987e-05	3.737158633498971e-05	0.0004484797265453449	9.793756215831131e-06	4.173622704507535e-05
77	1355	yl	cy_693122479_2703305850.wav	D:\hc--document\all text\P8_medical\thesis_dataset\use_wav_raw\693122479\2703305850.wav	0	5	[0.10477621233553629, 0.021555854243041718, 2.9877297543596644, 0.17428659173357017, 0.18285256867761238, 0.7214486572855127, 0.009333058878120807, 0.1485601001669449, -25.75635721158254, 2.507051772641181, -0.02982379255602218, 0.3050518081813465, -0.31354670634179094, 0.1441906193620787, -0.09143925016982579, -0.10463023649945168, -0.06403007628722047, -0.025058782332571722, 0.14264174646667233…	0.10477621233553629	0.021555854243041718	2.9877297543596644	0.17428659173357017	0.18285256867761238	0.7214486572855127	0.009333058878120807	0.1485601001669449	-25.75635721158254	2.507051772641181	-0.02982379255602218	0.3050518081813465	-0.31354670634179094	0.1441906193620787	-0.09143925016982579	-0.10463023649945168	-0.06403007628722047	-0.025058782332571722	0.14264174646667233	0.027364825647897547	0.11331764800136197	0.014313304131750762	0.004635155501229796	0.04484961363993594	0.019713826060207974	0.02983950562096419	0.019663521950015396	0.03494364482858275	0.004201176038572233	0.011559371848540397	0.01605936857346004	0.01965695449315076	0.006079396111813932	0.02658677181124408	-0.00010029231029605026	8.01626957051755e-05	0.0013598171192931265	-3.849601991197732e-05	5.4184223182423566e-05	-0.0016125993962787031	1.2133703773547642e-05	-0.00031302170283806327
78	1226	fn	cy_159576408_217182179.wav	D:\hc--document\all text\P8_medical\thesis_dataset\use_wav_raw\159576408\217182179.wav	0	1	[0.09938550065712358, 0.0029618583533132076, 2.86301820722124, 0.15273622159559952, 0.15005772445281396, 0.7705467632167416, 0.01088251258609652, 0.14063439065108516, -31.04071910458324, 2.0776369010583267, -0.5267777437131042, -0.2041422760246007, -0.546294644586123, -0.2779252870310939, 0.022301990425137405, -0.008847611961381398, 0.08588752046074437, -0.008857435289458588, -0.15587232858216835…	0.09938550065712358	0.0029618583533132076	2.86301820722124	0.15273622159559952	0.15005772445281396	0.7705467632167416	0.01088251258609652	0.14063439065108516	-31.04071910458324	2.0776369010583267	-0.5267777437131042	-0.2041422760246007	-0.546294644586123	-0.2779252870310939	0.022301990425137405	-0.008847611961381398	0.08588752046074437	-0.008857435289458588	-0.15587232858216835	0.05843588739191885	-0.09577614578607146	0.025478806839534598	0.012212788416812578	0.024955636832834766	0.01310877741214136	0.012990705420989766	0.01050933775350893	0.012417242769469459	0.0029996647204868906	0.011928163954570086	0.015607436122797275	0.022105147548422886	0.01431415694172076	0.01853366250360439	0.00013581250352590141	6.474328871209393e-06	-0.0011235008597481908	0.00019638806598762593	0.00013697058510866346	0.001842840864478273	8.27299985135383e-06	0.00034223706176961575
79	1439	fn	cy_559752281_1584945137.wav	D:\hc--document\all text\P8_medical\thesis_dataset\use_wav_raw\559752281\1584945137.wav	0	1	[0.13036119857668496, 0.00955272611075116, 3.0803483831780865, 0.20192445421340277, 0.18648853190639123, 0.9228388153385785, 0.00903072965959969, 0.1982053422370618, -26.780785064025967, 2.031791350075582, -0.9841659276488521, -0.39227444547282475, -0.2113110444000538, -0.29310496195635594, -0.1851329932824827, -0.40283302300306345, 0.02433916456855765, -0.2325444532043872, -0.07195636048072636, …	0.13036119857668496	0.00955272611075116	3.0803483831780865	0.20192445421340277	0.18648853190639123	0.9228388153385785	0.00903072965959969	0.1982053422370618	-26.780785064025967	2.031791350075582	-0.9841659276488521	-0.39227444547282475	-0.2113110444000538	-0.29310496195635594	-0.1851329932824827	-0.40283302300306345	0.02433916456855765	-0.2325444532043872	-0.07195636048072636	-0.12305685070431838	-0.05104193325871908	0.017829527531677082	0.006985056504379491	0.016669263970956097	0.01895740929996232	0.01457353584532283	0.014350291180503134	0.014230082746664739	0.005541941020629246	0.012732365628940853	0.015248452676461613	0.0193215350325234	0.013794604096500736	0.022666459243988163	-8.357692524671274e-06	9.297500625067093e-06	-0.0015824415887109372	-0.0001426053421019559	-3.210020831441713e-05	-0.0020938841034462297	2.262654134393025e-05	-0.0004799666110183643
80	1304	general	cy_669020022_2188263930.wav	D:\hc--document\all text\P8_medical\thesis_dataset\use_wav_raw\669020022\2188263930.wav	0	0	[0.12106744448925098, 0.018097983084185577, 3.0868231345611434, 0.18953844327321948, 0.1880262498085261, 0.8283905566125831, 0.006425730641409283, 0.17936560934891485, -26.161008542329018, 2.294762028461953, -0.19215801388479897, 0.033549583052404415, -0.0808940203378176, 0.20377019782419573, 0.0759133872170651, -0.3076601446431317, -0.05163259659783031, -0.11100033647211412, 0.01694128394919741,…	0.12106744448925098	0.018097983084185577	3.0868231345611434	0.18953844327321948	0.1880262498085261	0.8283905566125831	0.006425730641409283	0.17936560934891485	-26.161008542329018	2.294762028461953	-0.19215801388479897	0.033549583052404415	-0.0808940203378176	0.20377019782419573	0.0759133872170651	-0.3076601446431317	-0.05163259659783031	-0.11100033647211412	0.01694128394919741	-0.005029739041871251	0.04939985428002401	0.028440885848557758	0.0033862232201174562	0.029801184574678143	0.010660068838366642	0.010750561121274451	0.016330472183520704	0.03404436768958883	0.009275703606695742	0.01666521363631168	0.02907443847215685	0.01875772754427441	0.004141901321401289	0.02438534119470618	9.82028871648829e-05	2.844279581828782e-05	0.0053959063913268475	-0.0001992896821523257	-0.0001894756376416724	-0.0014278443964526287	1.090948022802867e-05	-0.00012938230383973328
81	1059	fn	cy_722907902_3357407674.wav	D:\hc--document\all text\P8_medical\thesis_dataset\use_wav_raw\722907902\3357407674.wav	0	1	[0.12917231681505054, 0.01021005706132325, 2.990820619313633, 0.20135746572351762, 0.19917305586197204, 0.9697753979545363, 0.006848792716865158, 0.2023288814691152, -27.559049839402995, 2.0567974732328707, 0.29044831445103086, 0.4249691301799696, -0.19349760426372747, -0.02621581561203293, 0.002515600753100026, 0.18295105174367216, 0.08686034936378473, -0.07643350451395256, -0.019245440860987745…	0.12917231681505054	0.01021005706132325	2.990820619313633	0.20135746572351762	0.19917305586197204	0.9697753979545363	0.006848792716865158	0.2023288814691152	-27.559049839402995	2.0567974732328707	0.29044831445103086	0.4249691301799696	-0.19349760426372747	-0.02621581561203293	0.002515600753100026	0.18295105174367216	0.08686034936378473	-0.07643350451395256	-0.019245440860987745	0.08079253191721689	0.029229201387342814	0.019916216752327666	0.00795768379787452	0.040511943882200516	0.01542459426676864	0.041938421595530934	0.010639150382748161	0.019792300384520397	0.0018062099081905614	0.004032858225925276	0.011137999921993193	0.02363907292781055	0.007667098318376257	0.023290833877109896	-0.00019013750493626207	1.2015214427686362e-05	-0.00020371082095775787	-0.00014100170583655717	-5.048553511439436e-05	-0.0018701531549422667	1.4022393777884344e-05	-0.00015859766277128535
82	473	general	dx_91093726_30498087.wav	D:\hc--document\all text\P8_medical\thesis_dataset\use_wav_raw\91093726\30498087.wav	0	0	[0.0871393916853496, 0.00976782477306111, 3.0156982914541186, 0.17650226004342434, 0.20106162139947698, 0.6504322988844239, 0.008914931817513617, 0.1321035058430718, -28.541916435965344, 2.345405908758964, 0.4277746051189736, 0.22937433379510266, -0.15825176068195806, 0.2849500962743188, 0.1413472201231896, 0.07625758249331763, 0.03845226194577302, 0.0331638440946453, -0.06816335909204278, 0.0394…	0.0871393916853496	0.00976782477306111	3.0156982914541186	0.17650226004342434	0.20106162139947698	0.6504322988844239	0.008914931817513617	0.1321035058430718	-28.541916435965344	2.345405908758964	0.4277746051189736	0.22937433379510266	-0.15825176068195806	0.2849500962743188	0.1413472201231896	0.07625758249331763	0.03845226194577302	0.0331638440946453	-0.06816335909204278	0.039498256492748206	0.012206196208548601	0.0266860172580355	0.0027496660171036323	0.09357610537745552	0.008720546971353533	0.02073760436118272	0.0052490358421148926	0.0644584195595853	0.002279427946261458	0.0040631728334117575	0.01152581007772873	0.03764988350918127	0.002689256437318476	0.038584282351010205	0.00021938942877261047	2.793248164077677e-07	-0.0002978335870700262	0.00037153538649775805	0.0003718058471942565	0.0025021779311402725	3.9752563927060715e-06	0.00036727879799666095
83	783	general	cy_679190548_2402694320.wav	D:\hc--document\all text\P8_medical\thesis_dataset\use_wav_raw\679190548\2402694320.wav	0	0	[0.05622010819032972, 0.0064586445373411286, 2.9201993481536705, 0.1259810957312339, 0.16474686921337492, 0.31118274360834797, 0.011540257226697832, 0.07770868113522537, -28.875816972420004, 3.1362057967775616, 0.4029355813554851, 0.019824686580626277, 0.015804755804818594, 0.05586281201433311, -0.03684239884582738, 0.10842278280960871, -0.17700357389178165, 0.12214352237531347, 0.041640091816233…	0.05622010819032972	0.0064586445373411286	2.9201993481536705	0.1259810957312339	0.16474686921337492	0.31118274360834797	0.011540257226697832	0.07770868113522537	-28.875816972420004	3.1362057967775616	0.4029355813554851	0.019824686580626277	0.015804755804818594	0.05586281201433311	-0.03684239884582738	0.10842278280960871	-0.17700357389178165	0.12214352237531347	0.04164009181623353	0.14768964944739785	0.08643130311553567	0.011800408671756675	0.00250931929554592	0.08055481743770708	0.01939081525445293	0.040735190093320314	0.015620462163054804	0.06518477209266942	0.0018048298982349278	0.010640059556862279	0.010568228093299133	0.020310023822083936	0.003554588714025572	0.03992754220208747	6.895096332853488e-05	7.760424196203334e-06	-0.0008924320147579684	0.0001807223829865851	0.0002531651434618085	0.0002995729997802234	1.6805608209942827e-05	7.512520868113529e-05
84	1739	yl	cy_701904886_2893583928.wav	D:\hc--document\all text\P8_medical\thesis_dataset\use_wav_raw\701904886\2893583928.wav	0	5	[0.08940014751327306, 0.0181040267900097, 3.004587271187658, 0.1762806038650668, 0.1953502005672459, 0.6324561545686302, 0.00816426194143307, 0.13804674457429048, -26.872806107368795, 2.4586360314394082, 0.7141980897035879, 0.47747768779263533, -0.15846627024988044, 0.2869824563472234, 0.007936520171643556, 0.07652013316301075, 0.37052875331817003, 0.01616595467021691, 0.06780666931052273, 0.2273…	0.08940014751327306	0.0181040267900097	3.004587271187658	0.1762806038650668	0.1953502005672459	0.6324561545686302	0.00816426194143307	0.13804674457429048	-26.872806107368795	2.4586360314394082	0.7141980897035879	0.47747768779263533	-0.15846627024988044	0.2869824563472234	0.007936520171643556	0.07652013316301075	0.37052875331817003	0.01616595467021691	0.06780666931052273	0.22731249099404074	0.0456315747128179	0.011224535536474643	0.002404775849367831	0.12313156758002596	0.007740967614942748	0.033394017733699315	0.004121742659308657	0.04623011701736499	0.000597847406148153	0.007175259422717766	0.007876167464419282	0.027485875347378168	0.0029385533105540772	0.041138505563910216	-0.00012745481100123073	8.82064454981582e-06	0.0001828711226926336	-0.00010897708792397876	-8.953535999276179e-07	-0.0019607057183856943	8.028292093482261e-06	-0.0003297161936560941
85	539	wz	cy_669475492_2197604482.wav	D:\hc--document\all text\P8_medical\thesis_dataset\use_wav_raw\669475492\2197604482.wav	0	3	[0.10737963355697125, 0.05682351712822996, 2.994443453563836, 0.15378659524027852, 0.1511473938415104, 0.7685722294898406, 0.010212076125795017, 0.1471828046744574, -24.519132779999428, 2.4033845335522517, -1.5125204763729556, -0.18738524031425408, -0.4649362112848621, -0.02462540883587823, -0.031018274329126412, -0.12582643509060287, 0.007206141048705087, 0.06607002098502143, 0.00463255964762306…	0.10737963355697125	0.05682351712822996	2.994443453563836	0.15378659524027852	0.1511473938415104	0.7685722294898406	0.010212076125795017	0.1471828046744574	-24.519132779999428	2.4033845335522517	-1.5125204763729556	-0.18738524031425408	-0.4649362112848621	-0.02462540883587823	-0.031018274329126412	-0.12582643509060287	0.007206141048705087	0.06607002098502143	0.004632559647623063	0.08736549680432285	-0.04055026920630162	0.013434466560687672	0.008783598518569911	0.014600695111635373	0.013625683671529687	0.016180116654531767	0.01643102500769987	0.020251956356005463	0.008838170392074657	0.0164347190417469	0.014021716664345993	0.015476430358489737	0.012556385692481555	0.017835632302943764	-0.00022147885190377834	0.00017098106823182062	6.816647864755675e-05	-0.0003364366250740338	-0.00025122464170643797	-0.002925062312804552	2.1275087276526106e-05	-0.0005425709515859766
86	113	yl	cy_589631754_1743301268.wav	D:\hc--document\all text\P8_medical\thesis_dataset\use_wav_raw\589631754\1743301268.wav	0	5	[0.12436037534397125, 0.003903336228672382, 2.9953235330681287, 0.18995520914605732, 0.18572029846106383, 0.9641088983653143, 0.006835041975098523, 0.2046243739565943, -29.075864735245343, 2.4734139289497383, -0.03273270503106948, 0.43831493350287687, 0.05539822991862584, -0.18552895542478753, -0.017851665591231244, -0.21815147978633898, 0.02760093347776861, 0.10522674466163766, -0.02553756042544…	0.12436037534397125	0.003903336228672382	2.9953235330681287	0.18995520914605732	0.18572029846106383	0.9641088983653143	0.006835041975098523	0.2046243739565943	-29.075864735245343	2.4734139289497383	-0.03273270503106948	0.43831493350287687	0.05539822991862584	-0.18552895542478753	-0.017851665591231244	-0.21815147978633898	0.02760093347776861	0.10522674466163766	-0.025537560425444354	0.1781862401929111	-0.07360972104076195	0.009315821758825898	0.004248967641148574	0.022716705349494718	0.016765953187630706	0.04816651910023296	0.023148931540981337	0.034951009244147575	0.0024931726806193635	0.008301443748369178	0.015572559435004182	0.016981292370089537	0.00624992476552878	0.023138996664215334	0.00019431635119859686	3.501904041286024e-08	0.0003175765199769327	3.0392075253493412e-05	-6.697535968187147e-05	4.194321859759203e-05	4.325975303972132e-06	0.00011268781302170294
87	328	general	dx_91544226_30803032.wav	D:\hc--document\all text\P8_medical\thesis_dataset\use_wav_raw\91544226\30803032.wav	0	0	[0.11228559906895307, 0.013146157794741037, 3.0181017741785015, 0.2004160009271746, 0.20370843560676308, 0.7833236029658677, 0.009549685940605512, 0.19355592654424042, -26.16884110091774, 2.61163562433515, 0.19436971998825983, -0.18665870498855244, 0.048987216375375106, 0.12665634301194895, 0.22052494089630345, 0.07101409035033439, 0.10301988330964816, -0.15876674389608914, -0.05186757349326875, …	0.11228559906895307	0.013146157794741037	3.0181017741785015	0.2004160009271746	0.20370843560676308	0.7833236029658677	0.009549685940605512	0.19355592654424042	-26.16884110091774	2.61163562433515	0.19436971998825983	-0.18665870498855244	0.048987216375375106	0.12665634301194895	0.22052494089630345	0.07101409035033439	0.10301988330964816	-0.15876674389608914	-0.05186757349326875	-0.046213216790802356	-0.03937706106401016	0.02665046880773317	0.0039139846942558044	0.06833176798310729	0.02030281590155005	0.012279700372320977	0.005576676153186301	0.015744701682068245	0.0016608935295810091	0.005629249272754883	0.02310485717864897	0.033504699401348176	0.006173945900381718	0.030835888762839117	7.10403864597029e-05	3.959767459478847e-05	-0.00017325119951370997	0.0002231720363534354	0.0003491789449632758	0.00013853527819622242	4.082060585866922e-05	7.512520868113288e-05
88	1188	general	cy_672270902_2255946676.wav	D:\hc--document\all text\P8_medical\thesis_dataset\use_wav_raw\672270902\2255946676.wav	0	0	[0.13874187475579866, 0.01766791463879381, 3.0269321703019747, 0.19369915603034382, 0.18144970389747808, 0.8467901803665925, 0.012135629162647703, 0.19331385642737897, -27.772116932651013, 2.3400208749445603, -0.3277570033981032, -0.16778380376183968, -0.3688766446944906, -0.13563382733308615, -0.3959099670836575, -0.3393662277499946, -0.2699323206722633, -0.41781838672332594, -0.1806615329630186…	0.13874187475579866	0.01766791463879381	3.0269321703019747	0.19369915603034382	0.18144970389747808	0.8467901803665925	0.012135629162647703	0.19331385642737897	-27.772116932651013	2.3400208749445603	-0.3277570033981032	-0.16778380376183968	-0.3688766446944906	-0.13563382733308615	-0.3959099670836575	-0.3393662277499946	-0.2699323206722633	-0.41781838672332594	-0.18066153296301865	-0.1946951180940371	0.044190214689289326	0.01666067577530733	0.006844242499954623	0.03007178182131482	0.030382472499856015	0.04267844065944134	0.022607141198841864	0.016689256087568306	0.0031395543833986823	0.011831560653192614	0.008531723974219706	0.007518562064762227	0.006932935765887137	0.030239582980804952	-0.00022147885190377855	3.0162811294679475e-06	-0.0044401927492423625	-6.895897624935581e-05	5.439015991884847e-05	-0.001726489098958558	2.7371431700959095e-05	-0.00040066777963272123
89	774	rouhe	cy_724595875_3397252397.wav	D:\hc--document\all text\P8_medical\thesis_dataset\use_wav_raw\724595875\3397252397.wav	0	4	[0.08846826479677226, 0.007277904420286712, 2.941741721424895, 0.1465109098023603, 0.15648034404999092, 0.6871432698984175, 0.014192541584816965, 0.13711185308848078, -30.232480421092546, 2.4405727643546573, -0.11424944955767397, 0.18582618093723266, -0.2959503790550788, 0.43026928592190256, -0.30258898311658233, -0.052768656524217326, -0.2602105347952924, -0.12631105496709685, -0.119286618083841…	0.08846826479677226	0.007277904420286712	2.941741721424895	0.1465109098023603	0.15648034404999092	0.6871432698984175	0.014192541584816965	0.13711185308848078	-30.232480421092546	2.4405727643546573	-0.11424944955767397	0.18582618093723266	-0.2959503790550788	0.43026928592190256	-0.30258898311658233	-0.052768656524217326	-0.2602105347952924	-0.12631105496709685	-0.11928661808384133	0.07399314199078864	-0.23686941907679723	0.03208799693354202	0.004966640202164354	0.027552545332751918	0.015607704296347088	0.016162118092576404	0.014125892933060928	0.024917801006240786	0.005562553443253541	0.009770499003592623	0.02381930412785504	0.031520466987610116	0.005343463657902624	0.026580213121109315	9.611346403371475e-05	2.1237917572189193e-05	0.005310486179284924	-0.00022845910067181109	-0.00026030146954689274	-0.0010699035563366908	4.5566453024239924e-05	-0.0001293823038397323
90	804	fn	dx_87163153_24912922.wav	D:\hc--document\all text\P8_medical\thesis_dataset\use_wav_raw\87163153\24912922.wav	0	1	[0.14955672888272276, 0.008222093509377896, 2.9567786759724255, 0.22927995682280197, 0.20413116876276344, 1.169334837440532, 0.009462815273008506, 0.24836811352253757, -29.850298887545772, 1.7916302770661663, 0.3787898045950767, 0.12383026623673499, -0.5817297045443711, 0.16530893902383886, -0.22367121216272287, 0.08388190211189661, 0.19093108494302882, 0.185851475318877, -0.056379534153824344, 0…	0.14955672888272276	0.008222093509377896	2.9567786759724255	0.22927995682280197	0.20413116876276344	1.169334837440532	0.009462815273008506	0.24836811352253757	-29.850298887545772	1.7916302770661663	0.3787898045950767	0.12383026623673499	-0.5817297045443711	0.16530893902383886	-0.22367121216272287	0.08388190211189661	0.19093108494302882	0.185851475318877	-0.056379534153824344	0.12909671849086385	-0.17418034217630324	0.016887474621656816	0.006713121977770355	0.021398803206550226	0.008192983720591138	0.012273022794778403	0.00841736528526936	0.020513086569719344	0.0020200756647495042	0.010746661038730714	0.020668136799868248	0.03466047887954359	0.01399656663370982	0.016547312037219698	0.0001295442341323983	2.2352444038890362e-05	-0.00016052180742685086	0.000273224023502174	0.0002752308005905771	0.0016804479743935039	4.497600988883759e-06	0.00033388981636060046
91	398	general	cy_715946735_3196417168.wav	D:\hc--document\all text\P8_medical\thesis_dataset\use_wav_raw\715946735\3196417168.wav	0	0	[0.12326760704637055, 0.011241887506031058, 2.935751592716783, 0.18824919130574236, 0.18855513449863123, 0.7506066620673828, 0.006992545401827989, 0.17384390651085144, -26.816289155208533, 2.6256946804729697, 0.17501092109580113, -0.21347128131408483, -0.0739850299000394, 0.007585843950174065, 0.05272118774965853, 0.16821119032487766, -0.10928338633495496, 0.220686671222003, -0.18218791992784328,…	0.12326760704637055	0.011241887506031058	2.935751592716783	0.18824919130574236	0.18855513449863123	0.7506066620673828	0.006992545401827989	0.17384390651085144	-26.816289155208533	2.6256946804729697	0.17501092109580113	-0.21347128131408483	-0.0739850299000394	0.007585843950174065	0.05272118774965853	0.16821119032487766	-0.10928338633495496	0.220686671222003	-0.18218791992784328	0.01566029948134931	-0.026825749146477024	0.02365367544213511	0.009025162264176068	0.05822441480234909	0.02674074872339864	0.027249124630730127	0.007254654266626256	0.018255597752546558	0.0025630697987136172	0.0076671285723188464	0.013878879497180885	0.015598865707852362	0.006409639951541342	0.024822792835669138	2.089423131167749e-06	1.1557663890146379e-05	0.0011121532668803124	-0.00010730279677688646	-7.130512353318087e-05	-0.0007665625680495384	3.003033608662953e-06	-4.590984974958376e-05
92	249	wz	cy_716857047_3217113543.wav	D:\hc--document\all text\P8_medical\thesis_dataset\use_wav_raw\716857047\3217113543.wav	0	3	[0.10646237680238864, 0.009884325003185862, 2.905392066986012, 0.18517350410145275, 0.19457963119621227, 0.680338749497963, 0.01138648869827671, 0.15424457429048416, -27.897506219195648, 2.575955637384781, 0.44079956530150827, 0.16682927200792771, 0.3766940018956167, 0.10187517200685851, -0.047261199058213875, -0.05673504588402717, 0.033648658949151186, -0.058027489307679904, -0.11833227609812305…	0.10646237680238864	0.009884325003185862	2.905392066986012	0.18517350410145275	0.19457963119621227	0.680338749497963	0.01138648869827671	0.15424457429048416	-27.897506219195648	2.575955637384781	0.44079956530150827	0.16682927200792771	0.3766940018956167	0.10187517200685851	-0.047261199058213875	-0.05673504588402717	0.033648658949151186	-0.058027489307679904	-0.11833227609812305	0.01102246246549332	-0.08702207413752594	0.021899853288031627	0.0030911759934027145	0.07324848695624593	0.018377431010546286	0.02823429129681587	0.006678009134167223	0.04317127438747648	0.0018669664505862518	0.005257951682059134	0.018016553765318567	0.027864221133273966	0.0035146666752918763	0.034703901620147984	-0.000244462506346623	1.3835886072351968e-05	0.003239578578941561	-0.0008458726827480069	-0.00028208554008871665	-0.004324045902301812	1.626994817373293e-05	-0.0014774624373956595
93	667	wz	dx_92709074_32415960.wav	D:\hc--document\all text\P8_medical\thesis_dataset\use_wav_raw\92709074\32415960.wav	0	3	[0.03880476639204682, 0.026331956962245818, 3.0165021928326228, 0.12899089849116901, 0.17383874191353926, 0.27176259752511833, 0.013078745216350742, 0.06298414023372287, -27.39224356366361, 3.061902033410516, 0.029371280131326068, 0.26507256269920076, -0.030342516077959375, 0.23924543837644738, 0.48486662194100544, 0.20735630094421598, -0.24084446844068833, 0.08814169989661465, -0.030202798967293…	0.03880476639204682	0.026331956962245818	3.0165021928326228	0.12899089849116901	0.17383874191353926	0.27176259752511833	0.013078745216350742	0.06298414023372287	-27.39224356366361	3.061902033410516	0.029371280131326068	0.26507256269920076	-0.030342516077959375	0.23924543837644738	0.48486662194100544	0.20735630094421598	-0.24084446844068833	0.08814169989661465	-0.030202798967293203	0.05893618087280076	0.0025997193081449695	0.010589454795500091	0.0027980251329657417	0.14508180797852144	0.012052859987535965	0.0404338082286501	0.01127488001786332	0.023844008662363927	0.0027675808413978147	0.0032363271365554195	0.014067769529002155	0.026349774023068245	0.0033619772056365338	0.05011359724183824	3.7609616361018903e-05	8.708511369390892e-06	-0.0013438897568611087	0.00018841284896503998	0.0003252165103270882	0.0002804484463266009	2.9004570724323126e-05	4.590984974958252e-05
94	1617	general	cy_700922004_2871846426.wav	D:\hc--document\all text\P8_medical\thesis_dataset\use_wav_raw\700922004\2871846426.wav	0	0	[0.09628479673047069, 0.009710249029139329, 2.9019584373451064, 0.13996057223984346, 0.14820297122881163, 0.8118185094923811, 0.007363063617611899, 0.14836811352253754, -31.103792056916177, 2.843233641919966, -1.016396165041098, 0.4208919725053915, -0.5706661741962575, 0.11074501848750672, 0.09387293470493417, 0.13880993093243568, -0.12524828708008057, 0.09858924722423573, 0.013438413116575336, -…	0.09628479673047069	0.009710249029139329	2.9019584373451064	0.13996057223984346	0.14820297122881163	0.8118185094923811	0.007363063617611899	0.14836811352253754	-31.103792056916177	2.843233641919966	-1.016396165041098	0.4208919725053915	-0.5706661741962575	0.11074501848750672	0.09387293470493417	0.13880993093243568	-0.12524828708008057	0.09858924722423573	0.013438413116575336	-0.051532738646754915	-0.0038408184510351825	0.019140928943224226	0.008301343882359024	0.025375566517077223	0.01712434839673421	0.0204074789182579	0.013220917773634417	0.017890687988321708	0.006127008753067613	0.010877686617978555	0.017282726924861058	0.020626753007591522	0.008245659264506072	0.015294490605335352	0.00013372308039473376	-6.808958030123471e-12	0.0002516486889857874	2.3703605391412954e-05	-6.451075278056945e-05	0.0017282343033361808	4.062552719101237e-06	0.0003464106844741236
95	1536	jd	cy_714843556_3169988658.wav	D:\hc--document\all text\P8_medical\thesis_dataset\use_wav_raw\714843556\3169988658.wav	0	2	[0.08372527428902155, 0.01411656794104652, 2.9643760544868294, 0.13415792008102917, 0.14908830121544397, 0.553440306769324, 0.010567768095043067, 0.11494574290484139, -28.48154020346743, 2.996902583613537, -0.5715271973413283, -0.23634744944620373, -0.4551690070348436, 0.11533081723827024, -0.17264018438138945, 0.2558436623460364, 0.05399607126446355, 0.0536524503296145, -0.042834279504433116, 0.…	0.08372527428902155	0.01411656794104652	2.9643760544868294	0.13415792008102917	0.14908830121544397	0.553440306769324	0.010567768095043067	0.11494574290484139	-28.48154020346743	2.996902583613537	-0.5715271973413283	-0.23634744944620373	-0.4551690070348436	0.11533081723827024	-0.17264018438138945	0.2558436623460364	0.05399607126446355	0.0536524503296145	-0.042834279504433116	0.2789751993431534	-0.0577898836533008	0.013076116675304849	0.008828067702994671	0.025167002442125073	0.016974780938009085	0.03329073965182548	0.013259853128588931	0.01806076422851878	0.004033044344742722	0.01226134576125959	0.023838481333379163	0.013683353772803449	0.007947849896007643	0.021962775971561994	0.00010447115655838592	1.6884074077080102e-06	0.0012186842843328971	-2.3837902098416815e-05	-0.00013682434582602351	0.0007307014906685676	9.026180792269432e-06	0.00018363939899833048
96	1170	general	cy_720900895_3310562420.wav	D:\hc--document\all text\P8_medical\thesis_dataset\use_wav_raw\720900895\3310562420.wav	0	0	[0.09850585351890195, 0.018762107707079593, 2.9746974607450167, 0.17787112176245715, 0.19171666782699537, 0.6415594993753104, 0.0074348343173022465, 0.14421535893155257, -25.856927407220727, 2.5291939967112707, 0.5923603020945808, -0.2732555324658662, 0.21184312083204432, 0.1511797815547647, 0.22135057822395846, 0.12224700075180243, 0.15864333140072423, 0.09080919923886008, -0.18501492770634356, …	0.09850585351890195	0.018762107707079593	2.9746974607450167	0.17787112176245715	0.19171666782699537	0.6415594993753104	0.0074348343173022465	0.14421535893155257	-25.856927407220727	2.5291939967112707	0.5923603020945808	-0.2732555324658662	0.21184312083204432	0.1511797815547647	0.22135057822395846	0.12224700075180243	0.15864333140072423	0.09080919923886008	-0.18501492770634356	0.048264464109912066	-0.08898336056160748	0.01636553189184331	0.0067628802665772245	0.06501705078658696	0.01141355536415983	0.03546805388099209	0.005145882651588743	0.04537336565927861	0.0016917040836741796	0.006791187778959622	0.01481890931064703	0.019732615235115315	0.0036985724175232597	0.02962043603886959	-8.148750211554061e-05	0.00010946015377464009	0.0008928111954224612	-7.51161780239306e-05	-2.9735433905432508e-05	-0.0016209542129526212	5.441117247587664e-06	-0.00027963272120200386
97	1153	jd	dx_78671297_22342730.wav	D:\hc--document\all text\P8_medical\thesis_dataset\use_wav_raw\78671297\22342730.wav	0	2	[0.15536323576423786, 0.0284014596135866, 2.9022630051333085, 0.21940812385797037, 0.2023719490778376, 0.8500233833415813, 0.010094723217493854, 0.2171619365609349, -27.54971522039376, 2.5513575942461997, -0.21575594870128906, 0.1324458256049101, -0.40477525599554415, -0.12511225446044197, 0.09200187108725523, -0.050783711082765345, 0.055076731058909006, 0.03950371239298731, -0.12506713578058293,…	0.15536323576423786	0.0284014596135866	2.9022630051333085	0.21940812385797037	0.2023719490778376	0.8500233833415813	0.010094723217493854	0.2171619365609349	-27.54971522039376	2.5513575942461997	-0.21575594870128906	0.1324458256049101	-0.40477525599554415	-0.12511225446044197	0.09200187108725523	-0.050783711082765345	0.055076731058909006	0.03950371239298731	-0.12506713578058293	-0.012802505236608157	-0.055691191394822266	0.01977403448702021	0.009323413495094381	0.021707625351668616	0.014827000514063942	0.014719362592428595	0.01384751052816895	0.027706644427671154	0.003128298017251928	0.013190601134017165	0.024885900808366963	0.020304211734763516	0.010195251804292824	0.020658862340032867	6.686154019736662e-05	9.505213170336661e-06	-0.0008598376218096056	0.00015045631069130196	0.0002541298210820798	0.0002322797590370944	4.332095680873743e-05	8.764607679465872e-05
98	420	wz	cy_723552549_3371714244.wav	D:\hc--document\all text\P8_medical\thesis_dataset\use_wav_raw\723552549\3371714244.wav	0	3	[0.10790198933976321, 0.009221293801074296, 2.999629255182059, 0.18899544046392625, 0.1862279620297388, 0.7881769354147232, 0.009329223435776066, 0.16779215358931554, -27.291969675050485, 2.4745136718596243, -0.23177213466143165, -0.09432864976246964, -0.3677603385087028, -0.035520517280684887, -0.03988509508513484, -0.24344939844269628, -0.12892187751181003, -0.15748574393535356, -0.062299100633…	0.10790198933976321	0.009221293801074296	2.999629255182059	0.18899544046392625	0.1862279620297388	0.7881769354147232	0.009329223435776066	0.16779215358931554	-27.291969675050485	2.4745136718596243	-0.23177213466143165	-0.09432864976246964	-0.3677603385087028	-0.035520517280684887	-0.03988509508513484	-0.24344939844269628	-0.12892187751181003	-0.15748574393535356	-0.06229910063386041	-0.13636119774693176	-0.08146307392114327	0.019069987023868137	0.007954161516320757	0.03228851195892154	0.02942471364393453	0.0236007594418468	0.01904977448204313	0.021479424659194106	0.005408042328394025	0.011617615340267937	0.017431618640238306	0.014487026097356557	0.0073917907907881915	0.02569177283368329	5.432500141036077e-05	1.3578847310133492e-05	-0.00016758248367403073	0.00025327862815229305	0.0003034873777283641	0.00047493498323731946	2.0667148480034986e-05	9.181969949916377e-05
99	1530	jd	dx_78000279_22092514.wav	D:\hc--document\all text\P8_medical\thesis_dataset\use_wav_raw\78000279\22092514.wav	0	2	[0.07965298860637565, 0.024268945535482932, 2.9279848845247654, 0.14917688147686653, 0.1793894109497953, 0.5125683443156531, 0.011483649891090297, 0.11970784641068449, -28.993866593725397, 3.325920731676069, -0.18672596608628805, 0.19480256669619006, -0.02856161535310865, 0.0077754327478814665, 0.16923262173673886, 0.08388238618881556, -0.13481039336957237, -0.16118349793193315, 0.000926153859892…	0.07965298860637565	0.024268945535482932	2.9279848845247654	0.14917688147686653	0.1793894109497953	0.5125683443156531	0.011483649891090297	0.11970784641068449	-28.993866593725397	3.325920731676069	-0.18672596608628805	0.19480256669619006	-0.02856161535310865	0.0077754327478814665	0.16923262173673886	0.08388238618881556	-0.13481039336957237	-0.16118349793193315	0.0009261538598925819	0.09280162880035138	0.04841011508517106	0.010572468161991437	0.004878255609748025	0.04977122369451846	0.03185365890183065	0.062122242586470644	0.014223301715037592	0.02116696448951503	0.003405953865472188	0.005819061006563838	0.01075105769014626	0.015777261004010907	0.0037309336413738417	0.03003395530203419	8.566634837787595e-05	4.4068750985794566e-05	-0.0004296842377124498	0.00016378227809356606	0.00023862451217558054	0.0005344305203961525	8.848248544732264e-06	0.00011686143572621022
100	680	wz	cy_719110890_3269564007.wav	D:\hc--document\all text\P8_medical\thesis_dataset\use_wav_raw\719110890\3269564007.wav	0	3	[0.09050754177279195, 0.01207618303911605, 2.9464886528084366, 0.13421539672185678, 0.1411842928576779, 0.661853577936214, 0.008558169939390835, 0.12907345575959933, -26.863864159300498, 2.8819706579856454, -1.2945090068124412, -0.20070010231575, -0.6242035591767623, 0.15199272159417246, -0.05759483727771739, 0.21701650513916929, -0.19322019945990518, 0.13707740216425215, -0.0883316834753572, 0.0…	0.09050754177279195	0.01207618303911605	2.9464886528084366	0.13421539672185678	0.1411842928576779	0.661853577936214	0.008558169939390835	0.12907345575959933	-26.863864159300498	2.8819706579856454	-1.2945090068124412	-0.20070010231575	-0.6242035591767623	0.15199272159417246	-0.05759483727771739	0.21701650513916929	-0.19322019945990518	0.13707740216425215	-0.0883316834753572	0.0684880780342363	-0.13646756104529068	0.013285925240248523	0.013707023481921042	0.02133244901988263	0.017323470274967858	0.015412513835238738	0.018637351415003903	0.018556976598938162	0.007345517021362952	0.011577049178268049	0.013472293811499867	0.017344630163041243	0.012388731470417377	0.01660364345047283	1.8534608090570227e-19	7.4821574928554225e-06	0.001820605547274524	-7.510140240849492e-05	-0.0001003728806289871	0.000853892483530958	1.9601671209994697e-05	2.5041736227044887e-05
101	108	rouhe	cy_722567386_3348512855.wav	D:\hc--document\all text\P8_medical\thesis_dataset\use_wav_raw\722567386\3348512855.wav	0	4	[0.08525473202103631, 0.012277691893163504, 2.943884677554272, 0.13295937009564027, 0.14889716451835572, 0.6492772566016002, 0.013413549879543768, 0.13321368948247078, -29.695946355813863, 3.0251145093468135, -0.4742117945273446, -0.049164668736170695, -0.07814989325611192, 0.1633913372626542, -0.18624211344175473, -0.028925729253135142, -0.1230028570425576, -0.15172072958433858, -0.1784900820891…	0.08525473202103631	0.012277691893163504	2.943884677554272	0.13295937009564027	0.14889716451835572	0.6492772566016002	0.013413549879543768	0.13321368948247078	-29.695946355813863	3.0251145093468135	-0.4742117945273446	-0.049164668736170695	-0.07814989325611192	0.1633913372626542	-0.18624211344175473	-0.028925729253135142	-0.1230028570425576	-0.15172072958433858	-0.17849008208918044	0.013505333215891355	-0.366840891833234	0.0359294755593206	0.006132830142822038	0.031174327524978607	0.01768728452053484	0.015120536423539497	0.0122817410455048	0.017332666543879726	0.005064433683765696	0.007358789282507628	0.02349163231915564	0.03714653163109605	0.008404683375856231	0.0250459665507096	5.8503847672696066e-05	9.175194867269964e-06	0.00025780422746559176	-0.0002247346298352327	-0.00014149203094899657	-0.001432068132486751	2.53774391990306e-05	-0.00013772954924874822
102	1133	rouhe	cy_720943487_3312299800.wav	D:\hc--document\all text\P8_medical\thesis_dataset\use_wav_raw\720943487\3312299800.wav	0	4	[0.08387153390820329, 0.02341926871307436, 2.84254929796091, 0.1300574776199312, 0.1492916262209599, 0.5780945284843113, 0.012306542516770515, 0.12010851419031718, -27.165183184331305, 3.254383464374798, -0.3659982173844342, 0.2052671350277956, -0.32544278680801275, -0.15076873468741936, -0.31415975420935505, -0.19279706101814367, -0.034475859499052186, -0.03608580317235999, 0.03937614312078307, …	0.08387153390820329	0.02341926871307436	2.84254929796091	0.1300574776199312	0.1492916262209599	0.5780945284843113	0.012306542516770515	0.12010851419031718	-27.165183184331305	3.254383464374798	-0.3659982173844342	0.2052671350277956	-0.32544278680801275	-0.15076873468741936	-0.31415975420935505	-0.19279706101814367	-0.034475859499052186	-0.03608580317235999	0.03937614312078307	0.17204305614329388	-0.12996374452937495	0.012739475737678165	0.00451826291837528	0.013626729607153854	0.011577469651482944	0.02083427674084206	0.027184934542659356	0.03689762820203151	0.0021601355431032344	0.01874094499926238	0.030037524152575323	0.02240818681161805	0.005190610024516863	0.022477699979480556	0.00016088558109991435	1.2873870074366327e-06	-0.00023362913834390765	-0.00023047475899590515	-0.0002593024166793719	-0.0009673587303373336	1.0799156192021384e-05	-0.00022954924874791274
103	608	fn	dx_70372640_21407503.wav	D:\hc--document\all text\P8_medical\thesis_dataset\use_wav_raw\70372640\21407503.wav	0	1	[0.16041128204913904, 0.031114230903635343, 2.9699599915196875, 0.24548266251548223, 0.218723439776254, 0.8985628356224622, 0.010279534716616606, 0.2453964941569282, -27.375820353191745, 2.1321850173055545, -0.21219905571550085, -0.5902694449090675, -0.16794378825645956, -0.04888068817880688, -0.3294053910648054, 0.054266068450471876, -0.23558703319541696, -0.19635799642969007, -0.077856506704429…	0.16041128204913904	0.031114230903635343	2.9699599915196875	0.24548266251548223	0.218723439776254	0.8985628356224622	0.010279534716616606	0.2453964941569282	-27.375820353191745	2.1321850173055545	-0.21219905571550085	-0.5902694449090675	-0.16794378825645956	-0.04888068817880688	-0.3294053910648054	0.054266068450471876	-0.23558703319541696	-0.19635799642969007	-0.07785650670442912	-0.177356174613473	-0.09589201887223185	0.020890484351440964	0.00876235683793237	0.027108251952271102	0.019549988208515254	0.015859083318780384	0.013824369166276815	0.011722607111465493	0.006094812736417681	0.00996866255485619	0.015514077125929476	0.026402442829491266	0.008574172703824625	0.024404987214876224	0.00023401539069078375	0.00011954556833108209	-0.001158238688419615	0.0002844060025814766	0.0002378527499680077	0.0018729792940839866	3.6141805659755344e-06	0.00026293823038397166
104	1408	wz	cy_716668241_3214240045.wav	D:\hc--document\all text\P8_medical\thesis_dataset\use_wav_raw\716668241\3214240045.wav	0	3	[0.05624518126790375, 0.01479243726465959, 2.9137185256818725, 0.14736263951205822, 0.1965524817214131, 0.30470426883007923, 0.012630686835411378, 0.08459098497495826, -27.023000140278956, 2.98099762108613, 0.4489620920778678, 0.5077185417960335, 0.11779766602363284, 0.302210463649495, 0.2381883293144174, 0.08787416889933027, 0.15996488774360876, 0.18728809839913652, 0.07389612339470666, 0.025126…	0.05624518126790375	0.01479243726465959	2.9137185256818725	0.14736263951205822	0.1965524817214131	0.30470426883007923	0.012630686835411378	0.08459098497495826	-27.023000140278956	2.98099762108613	0.4489620920778678	0.5077185417960335	0.11779766602363284	0.302210463649495	0.2381883293144174	0.08787416889933027	0.15996488774360876	0.18728809839913652	0.07389612339470666	0.025126605664600333	0.07976246055913506	0.008907286003864052	0.0018185239572269258	0.11846858793683178	0.00660974257935076	0.03207795190300111	0.00428512720853479	0.10106202654379996	0.0012708407513612973	0.004606592371267805	0.009769810268730146	0.04036460467902546	0.0029575750312126727	0.04802122493443608	-0.000198495197460933	7.015825832005295e-06	-0.00048669925127893895	-0.00021758252518574682	-4.90492136906325e-05	-0.0023205518214092376	8.94202924993409e-06	-0.00040066777963272156
105	1630	general	dx_90873055_30265906.wav	D:\hc--document\all text\P8_medical\thesis_dataset\use_wav_raw\90873055\30265906.wav	0	0	[0.11480544336514131, 0.02861205943379883, 3.0536353693685254, 0.1885287501247564, 0.18765370847654292, 0.7758685358893587, 0.010851115553546486, 0.170567612687813, -27.7510547529095, 2.60045672972063, 0.08920844004139018, -0.3361914096083178, 0.2596969111401115, -0.062094278299892884, -0.07961222591213946, 0.06413457743600542, -0.0931499205274641, 0.03737014446508178, -0.14236929218199257, 0.007…	0.11480544336514131	0.02861205943379883	3.0536353693685254	0.1885287501247564	0.18765370847654292	0.7758685358893587	0.010851115553546486	0.170567612687813	-27.7510547529095	2.60045672972063	0.08920844004139018	-0.3361914096083178	0.2596969111401115	-0.062094278299892884	-0.07961222591213946	0.06413457743600542	-0.0931499205274641	0.03737014446508178	-0.14236929218199257	0.007416096826371608	-0.13424227589061719	0.023099163942544864	0.006254825762885516	0.017409319694629152	0.009999650160532043	0.01574736900377876	0.01369151903185757	0.030723171535340675	0.005588342362508172	0.0099379806379435	0.03345472187806071	0.029382087159687934	0.007446798589751017	0.026226634921589758	5.8503847672695903e-05	7.512473868089795e-05	-0.00011292819379649007	0.00013501183892148427	0.00019002344948215621	0.0004927752523743616	1.2544979531577519e-05	0.00013355592654424187
106	1728	yl	cy_669798354_2204288714.wav	D:\hc--document\all text\P8_medical\thesis_dataset\use_wav_raw\669798354\2204288714.wav	0	5	[0.11093374230308754, 0.02784724907137745, 3.068832955802488, 0.18508891231210034, 0.19727935175617806, 0.6714075267373982, 0.009075044443619423, 0.1541485809682805, -25.29530196514764, 2.728441031923518, 0.5313510922113661, 0.4133757044759745, -0.5340285105097401, 0.1546196391938294, 0.06955346453567071, -0.1426243882812983, 0.2481165889168333, 0.03093324496008664, 0.06176222891205827, 0.0798818…	0.11093374230308754	0.02784724907137745	3.068832955802488	0.18508891231210034	0.19727935175617806	0.6714075267373982	0.009075044443619423	0.1541485809682805	-25.29530196514764	2.728441031923518	0.5313510922113661	0.4133757044759745	-0.5340285105097401	0.1546196391938294	0.06955346453567071	-0.1426243882812983	0.2481165889168333	0.03093324496008664	0.06176222891205827	0.07988182527275316	-0.10724743938697961	0.012091220400104623	0.004822427968462152	0.02454796034813911	0.010633771066473698	0.03362273557498418	0.014014026634526104	0.04246615301470057	0.0016031528366199405	0.013270143253067175	0.02933058458285124	0.0259644172968553	0.006178462291145544	0.025428558207733133	-7.521923272203834e-05	9.761710530957578e-05	0.0013974055757087786	-9.54540115742003e-05	-7.499982473377886e-05	-0.0008157929936510145	9.449284565898811e-06	-0.0001293823038397329
107	598	jd	cy_679305501_2405215566.wav	D:\hc--document\all text\P8_medical\thesis_dataset\use_wav_raw\679305501\2405215566.wav	0	2	[0.0947114611127014, 0.01856561470117636, 3.000103358991011, 0.16329581139775046, 0.18374363536287852, 0.46539906983619217, 0.01026524915382854, 0.11712020033388981, -27.656866329010228, 3.195300400157106, 0.13211333093378752, -0.22431427349525548, 0.2667614062025581, -0.04915002373994281, -0.08046890337508632, 0.14372174209329464, -0.07985771587926616, 0.05476460609812372, -0.07425638269712098, …	0.0947114611127014	0.01856561470117636	3.000103358991011	0.16329581139775046	0.18374363536287852	0.46539906983619217	0.01026524915382854	0.11712020033388981	-27.656866329010228	3.195300400157106	0.13211333093378752	-0.22431427349525548	0.2667614062025581	-0.04915002373994281	-0.08046890337508632	0.14372174209329464	-0.07985771587926616	0.05476460609812372	-0.07425638269712098	0.03201540356616994	-0.05851579180020366	0.024554683064555778	0.00451621101051402	0.05410641945845525	0.025140059109790072	0.03593802672723245	0.01267639092666326	0.03277010462006725	0.003478006615180008	0.007139424365602562	0.013411409781487265	0.024513907230301793	0.008284188502869685	0.03029592353185418	-0.00018177981241159107	1.442757965229136e-05	-8.368336327844947e-05	-0.00033692006192494623	-0.0001822039356706452	-0.0028837177732283607	1.6075859879335603e-05	-0.0005509181969949914
108	424	rouhe	cy_716396489_3207067080.wav	D:\hc--document\all text\P8_medical\thesis_dataset\use_wav_raw\716396489\3207067080.wav	0	4	[0.11521914914511253, 0.019310326603084495, 3.0090813781682586, 0.18977299847850623, 0.18233412061717438, 0.979690136469194, 0.007057675507283139, 0.1885684474123539, -25.202154500401154, 1.708428788727319, 0.3301809879600889, 0.12975010987002814, -0.18975951549639164, 0.1508161303564456, -0.10530896220881303, 0.16839616464429996, 0.03582391089722749, 0.10481611100628592, -0.0569877689044898, 0.1…	0.11521914914511253	0.019310326603084495	3.0090813781682586	0.18977299847850623	0.18233412061717438	0.979690136469194	0.007057675507283139	0.1885684474123539	-25.202154500401154	1.708428788727319	0.3301809879600889	0.12975010987002814	-0.18975951549639164	0.1508161303564456	-0.10530896220881303	0.16839616464429996	0.03582391089722749	0.10481611100628592	-0.0569877689044898	0.11522752915542787	-0.022320940050647525	0.01062420081720615	0.0057113586321479795	0.02301315484605979	0.01291432949007184	0.031879459445864934	0.01808192966297371	0.047009741795077636	0.0025621438608218797	0.010235130303099865	0.017697387654417893	0.01553390787541136	0.007378057982516318	0.023931255012301977	-0.00014208077291940488	6.712316019463795e-05	0.003224589925780511	-0.000716140358752625	-0.0002990824267503903	-0.0033002426557966844	1.133163453483801e-05	-0.0012854757929883142
109	151	yl	cy_684799127_2525209878.wav	D:\hc--document\all text\P8_medical\thesis_dataset\use_wav_raw\684799127\2525209878.wav	0	5	[0.08935000135812503, 0.03890680005936431, 2.9780350351074882, 0.15598147853374203, 0.16928692501812362, 0.7244886982200831, 0.009331828468865851, 0.13963689482470784, -27.065262027018573, 2.5697543254358353, 0.059351136658017396, 0.42487919932954643, -0.039955712805148855, 0.21857525554753163, 0.04032606360296923, 0.02425077140138318, 0.10135446123497725, 0.08768727584868952, 0.09229834301895351…	0.08935000135812503	0.03890680005936431	2.9780350351074882	0.15598147853374203	0.16928692501812362	0.7244886982200831	0.009331828468865851	0.13963689482470784	-27.065262027018573	2.5697543254358353	0.059351136658017396	0.42487919932954643	-0.039955712805148855	0.21857525554753163	0.04032606360296923	0.02425077140138318	0.10135446123497725	0.08768727584868952	0.09229834301895351	0.10016543385815005	0.10128410845523807	0.01104717436138477	0.004492626039658788	0.04315207031784036	0.01061775552985233	0.039644291717061034	0.011868413500912344	0.048481081048257046	0.0020574734719243106	0.007569791014949398	0.016497685044951412	0.024054253777019797	0.004862706047705738	0.028635922791053574	-0.00022356827503494555	0.00012536979879217315	9.874963056975918e-05	-0.00029125011160998965	-0.00019325834186498407	-0.002242908472501753	6.1510214203364545e-06	-0.0004674457429048421
110	984	yl	cy_721983399_3335074179.wav	D:\hc--document\all text\P8_medical\thesis_dataset\use_wav_raw\721983399\3335074179.wav	0	5	[0.05319880234266121, 0.002317436768595978, 2.9556927695522566, 0.1130360013225515, 0.15039749970669616, 0.3695054051186403, 0.011507953390512847, 0.08111853088480801, -29.96156954018584, 3.6331064082081324, -0.1614303300805682, 0.2823611001120958, -0.019218646542113072, 0.30460004458475165, 0.05525553263754306, 0.2540439367348772, 0.021698449163687187, 0.1813605094421192, -0.12504119972729485, 0…	0.05319880234266121	0.002317436768595978	2.9556927695522566	0.1130360013225515	0.15039749970669616	0.3695054051186403	0.011507953390512847	0.08111853088480801	-29.96156954018584	3.6331064082081324	-0.1614303300805682	0.2823611001120958	-0.019218646542113072	0.30460004458475165	0.05525553263754306	0.2540439367348772	0.021698449163687187	0.1813605094421192	-0.12504119972729485	0.17006307577594498	0.03474584686007495	0.016300206043967584	0.004167574612116484	0.07424030716449713	0.014245222000333981	0.05102195672564477	0.007952404814144427	0.025494689445642343	0.0024064902693036595	0.006663513078495115	0.015137147841708979	0.023589825604303827	0.004573726725316972	0.03162172593047341	-6.895096332853479e-05	1.1246767511137172e-06	0.0005062811731983117	8.049294706659594e-05	0.00010916019925273044	0.00011862745580786388	8.807133892212e-06	2.504173622704505e-05
111	1642	fn	cy_717886956_3241420872.wav	D:\hc--document\all text\P8_medical\thesis_dataset\use_wav_raw\717886956\3241420872.wav	0	1	[0.2937791605115744, 0.02586503284819738, 3.0410105823635116, 0.3663312701857126, 0.28258145043566324, 1.4996875875802134, 0.0034117193827717524, 0.4503130217028381, -24.927772172602605, 2.356067148937418, -0.23877659542076232, 0.5766869725236555, 0.01197338410315017, -0.20386262491124651, 0.5394272443791911, -0.1702402936622833, 0.23242868356009078, 0.050245566783912544, 0.09502674974031883, 0.0…	0.2937791605115744	0.02586503284819738	3.0410105823635116	0.3663312701857126	0.28258145043566324	1.4996875875802134	0.0034117193827717524	0.4503130217028381	-24.927772172602605	2.356067148937418	-0.23877659542076232	0.5766869725236555	0.01197338410315017	-0.20386262491124651	0.5394272443791911	-0.1702402936622833	0.23242868356009078	0.050245566783912544	0.09502674974031883	0.08142335986846566	0.05049574311928596	0.011599023463924229	0.004141075665092306	0.0562130747641702	0.007003166703969324	0.014312940814992767	0.006508885071411189	0.02899840361916413	0.0027793999016883426	0.004997394670847071	0.011314464133773445	0.04023611723797793	0.00483063915098533	0.023320084918875203	0.00020476346685443633	2.321812154343038e-05	-7.404140812757173e-05	-0.0003711942512441316	-0.00011177201420141389	0.0006955678347423034	3.263392191913009e-06	2.921535893155345e-05
112	534	wz	cy_711712693_3106120535.wav	D:\hc--document\all text\P8_medical\thesis_dataset\use_wav_raw\711712693\3106120535.wav	0	3	[0.08843692344980475, 0.01235726641812289, 3.029823748640128, 0.17684570261088303, 0.1956610651794286, 0.5834373844314558, 0.007474962832115106, 0.14335141903171955, -27.53239736009501, 2.7218513578685797, 0.4688271176752913, 0.20964300038162917, -0.14034315875554143, 0.43360078513887645, 0.11897926271381373, 0.30112336587941296, 0.07896145749340606, 0.09501298338000073, -0.12955619731095702, 0.1…	0.08843692344980475	0.01235726641812289	3.029823748640128	0.17684570261088303	0.1956610651794286	0.5834373844314558	0.007474962832115106	0.14335141903171955	-27.53239736009501	2.7218513578685797	0.4688271176752913	0.20964300038162917	-0.14034315875554143	0.43360078513887645	0.11897926271381373	0.30112336587941296	0.07896145749340606	0.09501298338000073	-0.12955619731095702	0.15655599199445103	0.027891213924257138	0.013679181995171714	0.004308464218408741	0.10143726897326627	0.01397821365948738	0.038947627172067734	0.007529446409116062	0.020721953277582795	0.001563951316621523	0.0038370907469388376	0.0063129739139689426	0.046184046508086954	0.003059672337879584	0.0371918049226731	-0.00012536538787006257	1.2601472309545604e-06	-0.000713419698972028	-0.0001339043679437843	5.691485004950436e-06	-0.0019799773855619885	6.840909309708326e-06	-0.00026293823038397285
113	1142	rouhe	cy_724416927_3392862186.wav	D:\hc--document\all text\P8_medical\thesis_dataset\use_wav_raw\724416927\3392862186.wav	0	4	[0.05950050250626305, 0.011617686942141705, 3.0230077731998355, 0.12743231134743807, 0.16086061693783107, 0.349701676437564, 0.013629051065914832, 0.09279632721202002, -28.304641753390655, 3.367285577770128, 0.32792018112336657, -0.4072616519976042, -0.012170998877611371, 0.20933771296269502, -0.2093783773722918, 0.22470537522371622, -0.24484270837217176, -0.12225101690422521, -0.2893756619757004…	0.05950050250626305	0.011617686942141705	3.0230077731998355	0.12743231134743807	0.16086061693783107	0.349701676437564	0.013629051065914832	0.09279632721202002	-28.304641753390655	3.367285577770128	0.32792018112336657	-0.4072616519976042	-0.012170998877611371	0.20933771296269502	-0.2093783773722918	0.22470537522371622	-0.24484270837217176	-0.12225101690422521	-0.28937566197570047	-0.1343752982093902	-0.41167454513988294	0.04285604265989143	0.0063205777143206035	0.04766100501169577	0.023701795494650544	0.038058665262454286	0.006662072857354466	0.010487577632604328	0.002344579818534741	0.005707472632638926	0.024713637642983864	0.030738253559587068	0.006341449589823301	0.03664406080381681	-0.00016088558109991416	7.083260364685389e-05	0.0007335313944608882	-0.00017864894417739182	-0.00016613214152812363	-0.0014536731196115296	2.9247152080736787e-05	-0.0003005008347245411
114	1202	jd	dx_90866272_30229077.wav	D:\hc--document\all text\P8_medical\thesis_dataset\use_wav_raw\90866272\30229077.wav	0	2	[0.10504783734258807, 0.0367619042084315, 3.0431501687873785, 0.1913106540503393, 0.19165923390463457, 0.877722221877418, 0.007939614381178347, 0.17962854757929883, -25.202164717087623, 2.0952815249918433, 0.0472043714773558, 0.16751018366967776, -0.04539633996630399, 0.0945415736774986, 0.1904987912371284, 0.058694688509008316, 0.11439125641230329, 0.06490689331247555, -0.043016569087403124, -0.…	0.10504783734258807	0.0367619042084315	3.0431501687873785	0.1913106540503393	0.19165923390463457	0.877722221877418	0.007939614381178347	0.17962854757929883	-25.202164717087623	2.0952815249918433	0.0472043714773558	0.16751018366967776	-0.04539633996630399	0.0945415736774986	0.1904987912371284	0.058694688509008316	0.11439125641230329	0.06490689331247555	-0.043016569087403124	-0.00877169710812497	0.040640862625410654	0.023792715616564025	0.006181297238477445	0.047613985222167934	0.01292594586803302	0.023132811473150456	0.007277829901717511	0.05849353791490191	0.0034552924791818483	0.005926463193027779	0.011513593986808155	0.029216918048506877	0.006660912026326353	0.03002050484638422	5.641442454152843e-05	1.5182773937590343e-05	-0.0007904792761313385	0.00021117047167610862	0.0002920974286731736	0.00043553300373483513	1.2502041090158706e-05	9.181969949916517e-05
115	1452	jd	dx_92700338_32343617.wav	D:\hc--document\all text\P8_medical\thesis_dataset\use_wav_raw\92700338\32343617.wav	0	2	[0.1398722526697604, 0.00611874233334896, 2.775695192302122, 0.20152176403153033, 0.18911853135686174, 0.8479926052466488, 0.011612792205400608, 0.20426126878130216, -31.459293025785737, 2.369480711508102, -0.13972658707318591, -0.5182875244391548, -0.7964097544649053, -0.27237081386501594, -0.2743693221104743, -0.18307263039936642, -0.09545770443377387, -0.01795763935198131, -0.22164585417746308…	0.1398722526697604	0.00611874233334896	2.775695192302122	0.20152176403153033	0.18911853135686174	0.8479926052466488	0.011612792205400608	0.20426126878130216	-31.459293025785737	2.369480711508102	-0.13972658707318591	-0.5182875244391548	-0.7964097544649053	-0.27237081386501594	-0.2743693221104743	-0.18307263039936642	-0.09545770443377387	-0.01795763935198131	-0.22164585417746308	-0.006960752819836685	-0.10002493975727997	0.02161802707715997	0.009101517340047346	0.015379444856606462	0.016198258079186956	0.015929052828747053	0.013062773258667663	0.015822914041145567	0.004061492943942195	0.01023918166972482	0.01670914173299245	0.028524425994957196	0.016731790427136316	0.018136603220820276	8.56663483778766e-05	1.4635472259430531e-05	-0.0005449561898470336	0.0001805117520168118	0.0002469342443373089	0.00024857746161630534	6.271122154191455e-06	0.00010016694490817947
116	605	fn	dx_72420467_20356513.wav	D:\hc--document\all text\P8_medical\thesis_dataset\use_wav_raw\72420467\20356513.wav	0	1	[0.217755499884037, 0.005300687485023544, 2.9072052188744304, 0.3122286163707966, 0.27770921917122693, 1.1458636633179544, 0.006595962809923092, 0.36888146911519193, -30.14720986415013, 2.7108005585449706, -0.10869391478260869, -0.22190427025986953, -0.3432997995934767, -0.5480110570924615, 0.15678902020112204, -0.040190696859244146, 0.05080334327704532, 0.025013900802314557, -0.03725558786615348…	0.217755499884037	0.005300687485023544	2.9072052188744304	0.3122286163707966	0.27770921917122693	1.1458636633179544	0.006595962809923092	0.36888146911519193	-30.14720986415013	2.7108005585449706	-0.10869391478260869	-0.22190427025986953	-0.3432997995934767	-0.5480110570924615	0.15678902020112204	-0.040190696859244146	0.05080334327704532	0.025013900802314557	-0.03725558786615348	-0.029825277943556446	-0.08573828681663352	0.02241127784272863	0.009457799440670373	0.016953212840158213	0.010168798014122574	0.015097708582086691	0.01188291375580702	0.014476274108910165	0.0023423190252439253	0.011144608764146175	0.022110015933568827	0.02787190480026281	0.01409821422841162	0.016629615988491636	0.000323860585330996	6.198802964001374e-06	-0.00016848069188803107	0.000574279942612675	0.0005256129859967705	0.0028162172506920285	8.33918015142478e-06	0.0004924874791318873
117	799	fn	cy_706030040_2989771268.wav	D:\hc--document\all text\P8_medical\thesis_dataset\use_wav_raw\706030040\2989771268.wav	0	1	[0.06945451430314606, 0.005288849921805833, 2.9841120265591607, 0.12545559791245786, 0.15430245736527182, 0.5227486681441448, 0.008704683584992223, 0.10650250417362271, -30.015998928771538, 3.278682201781868, -0.43602105996333007, 0.32371818438303873, -0.24741278433750336, 0.32690057566272557, 0.03270662323767236, 0.11771370377975908, -0.06853599151598706, 0.12051890541342548, -0.1231210635944286…	0.06945451430314606	0.005288849921805833	2.9841120265591607	0.12545559791245786	0.15430245736527182	0.5227486681441448	0.008704683584992223	0.10650250417362271	-30.015998928771538	3.278682201781868	-0.43602105996333007	0.32371818438303873	-0.24741278433750336	0.32690057566272557	0.03270662323767236	0.11771370377975908	-0.06853599151598706	0.12051890541342548	-0.12312106359442865	0.057170011211650024	0.009928009329049785	0.019314868284424525	0.008016446185293093	0.042038768936649776	0.013700675793576247	0.04796917638558942	0.014710287061563491	0.0323347663589937	0.0035220749168998916	0.006210015482008981	0.01682075527693676	0.01918406346551631	0.0065003852797243175	0.02549549667150213	-9.820288716488284e-05	1.6219496542410815e-06	6.8224294321578015e-06	-0.00024295807644046205	-0.00016490782844791321	-0.0015120908370260255	1.8275288001585485e-05	-0.0002045075125208679
118	79	fn	dx_90263235_29022723.wav	D:\hc--document\all text\P8_medical\thesis_dataset\use_wav_raw\90263235\29022723.wav	0	1	[0.14349740180233642, 0.007773207659000355, 2.8769636515811223, 0.22550020405864382, 0.22107853355600193, 0.9716742218307279, 0.007103338616989352, 0.20863105175292154, -29.215238914573632, 2.404096942612445, -0.11405870577097817, 0.06543216926369196, -0.3097342030113436, -0.12968819630460315, 0.05712455584638937, 0.02669461097353085, -0.03958264414336134, 0.1197922464845906, -0.12282875685481585…	0.14349740180233642	0.007773207659000355	2.8769636515811223	0.22550020405864382	0.22107853355600193	0.9716742218307279	0.007103338616989352	0.20863105175292154	-29.215238914573632	2.404096942612445	-0.11405870577097817	0.06543216926369196	-0.3097342030113436	-0.12968819630460315	0.05712455584638937	0.02669461097353085	-0.03958264414336134	0.1197922464845906	-0.12282875685481585	0.16446791608315073	-0.07371806447180236	0.015381310829455931	0.007055949357621724	0.025878693134852745	0.013051939942140316	0.020077605095158164	0.016262748689854965	0.020520127197895113	0.0033672969159208844	0.011106944714940434	0.02067156784802646	0.03422907486549332	0.009074451210759995	0.018595601413962357	0.00013790192665706966	9.792917233362052e-06	-0.0001594134706290543	0.0003179750087630849	0.00037473498137569164	0.0011158245862568977	7.218140567634091e-06	0.00027545909849749643
119	320	jd	cy_679268378_2404924422.wav	D:\hc--document\all text\P8_medical\thesis_dataset\use_wav_raw\679268378\2404924422.wav	0	2	[0.16487220043418213, 0.012977842350324568, 3.049254402743065, 0.21985307050150088, 0.1942635627130864, 1.1314188673544372, 0.006331421207327159, 0.2643155258764608, -26.404419724454566, 2.089008472421577, -0.0819311675556102, 0.08577350542354883, 0.22855569589878028, -0.13978087474826825, 0.21685968095349537, -0.24025687987977215, -0.014350895052294156, -0.07874842744494115, -0.03315169071461978…	0.16487220043418213	0.012977842350324568	3.049254402743065	0.21985307050150088	0.1942635627130864	1.1314188673544372	0.006331421207327159	0.2643155258764608	-26.404419724454566	2.089008472421577	-0.0819311675556102	0.08577350542354883	0.22855569589878028	-0.13978087474826825	0.21685968095349537	-0.24025687987977215	-0.014350895052294156	-0.07874842744494115	-0.033151690714619785	0.044882788241794015	-0.10943116558762965	0.02269098014172287	0.0037267534780982253	0.023355234368796038	0.009141316232398144	0.011411998661363115	0.00725635445742704	0.0180393500645341	0.004704436873702344	0.008678763037083719	0.03250291629420868	0.03914896609870127	0.003992395764200618	0.022451040433583896	8.775577150904383e-05	2.7437246095884555e-07	9.343785681934535e-05	-4.644698512917505e-05	-9.022129573141237e-05	-0.00016593381813758695	4.487114818784519e-06	3.756260434056779e-05
120	1738	wz	dx_82042544_31370382.wav	D:\hc--document\all text\P8_medical\thesis_dataset\use_wav_raw\82042544\31370382.wav	0	3	[0.06905125563883067, 0.011541734370050004, 3.038938082219344, 0.1511895813888528, 0.1858510420370807, 0.42488072782110986, 0.00939715600813894, 0.1077754590984975, -28.391194396728466, 3.0575443373897153, 0.3730234102262447, 0.011862523695809288, -0.14799847923883763, 0.13845255459221256, 0.06333325638129902, 0.22928923168157625, -0.10924137287298105, 0.06590974701019614, -0.0657879893366394, -0…	0.06905125563883067	0.011541734370050004	3.038938082219344	0.1511895813888528	0.1858510420370807	0.42488072782110986	0.00939715600813894	0.1077754590984975	-28.391194396728466	3.0575443373897153	0.3730234102262447	0.011862523695809288	-0.14799847923883763	0.13845255459221256	0.06333325638129902	0.22928923168157625	-0.10924137287298105	0.06590974701019614	-0.0657879893366394	-0.05678259507255663	-0.0625423986278821	0.02496015341176101	0.00841316135774807	0.047347885238108615	0.014748029174787918	0.03368684602160733	0.008778534407181267	0.05421390518313423	0.0018034558286578464	0.008262773629389257	0.02208897857940029	0.027633015040364067	0.004381084461403865	0.029870274904560425	0.00010238173342721799	5.0427073824330225e-05	-6.157740329179572e-05	0.0003598169457677889	0.0003708546647226388	0.00124406076317095	7.275249854229722e-06	0.0003756260434056751
121	366	general	cy_715941929_3196118840.wav	D:\hc--document\all text\P8_medical\thesis_dataset\use_wav_raw\715941929\3196118840.wav	0	0	[0.07284146919876891, 0.0131148735749872, 3.010893297404393, 0.13953911210099376, 0.17415534328944704, 0.37931376327718014, 0.01000383989683958, 0.104712020033389, -27.85461725951491, 3.333748603886746, -0.06682501678502074, -0.3946562990485526, -0.11786213827166367, 0.1473154390971203, -0.04949021074984034, -0.07749368656025346, 0.15039581838165025, -0.1872102727028379, 0.0697933630021051, 0.017…	0.07284146919876891	0.0131148735749872	3.010893297404393	0.13953911210099376	0.17415534328944704	0.37931376327718014	0.01000383989683958	0.104712020033389	-27.85461725951491	3.333748603886746	-0.06682501678502074	-0.3946562990485526	-0.11786213827166367	0.1473154390971203	-0.04949021074984034	-0.07749368656025346	0.15039581838165025	-0.1872102727028379	0.0697933630021051	0.017838984509284738	-0.011088095687904325	0.0194238564600724	0.008862617125861786	0.02828360190666645	0.012529270232511677	0.0233055866517955	0.014961565751079375	0.047812278153639136	0.003301032495772545	0.018143807585031306	0.019531732036030258	0.024873551576018532	0.0033426168406661683	0.02717695540413159	-0.0002214788519037779	2.372356401672713e-05	0.0013634364048347185	-0.00025047204587102975	-0.00011734099017174334	-0.0020603376900969706	1.5189549738574703e-05	-0.00041736227045075154
122	1446	wz	cy_696385644_2771164544.wav	D:\hc--document\all text\P8_medical\thesis_dataset\use_wav_raw\696385644\2771164544.wav	0	3	[0.09793753042722436, 0.01929545424407902, 3.0307737398130867, 0.19991135709828747, 0.2126986306505875, 0.6069795284023429, 0.006944368066379326, 0.1567696160267112, -27.03151252516397, 2.7162677699454187, 0.6045049888808981, 0.012772238190082646, 0.1918317243930673, 0.4585148894470094, 0.1785724423337156, 0.12012108790007733, -0.013826480057431062, 0.14906752531365108, 0.0057988409332903335, 0.0…	0.09793753042722436	0.01929545424407902	3.0307737398130867	0.19991135709828747	0.2126986306505875	0.6069795284023429	0.006944368066379326	0.1567696160267112	-27.03151252516397	2.7162677699454187	0.6045049888808981	0.012772238190082646	0.1918317243930673	0.4585148894470094	0.1785724423337156	0.12012108790007733	-0.013826480057431062	0.14906752531365108	0.0057988409332903335	0.0767114837111294	0.010745807877190086	0.021001120971601284	0.002070213214610862	0.10911501678896457	0.008636170732476262	0.035958772099271126	0.005870496908277655	0.02668677340832751	0.002024302093599749	0.00330827048082217	0.008037554771216426	0.03314310659544248	0.0029247288277378077	0.037299482133718	0.0003656490479543502	7.822210039078651e-06	0.00010818464384426472	0.00013875539906345804	-1.952000479378961e-05	0.0013592821954961126	8.887619844172791e-06	0.0004424040066777961
123	629	jd	cy_433048113_1057225866.wav	D:\hc--document\all text\P8_medical\thesis_dataset\use_wav_raw\433048113\1057225866.wav	0	2	[0.1539486963044373, 0.00476747914102262, 3.0120171958736566, 0.23362789175531556, 0.20420789417628973, 1.0683107761804809, 0.010141872149366613, 0.26363105175292156, -29.05320848002659, 1.9688682424952904, -0.2492574404965196, -0.30325296682121516, -0.07069680471756369, -0.27800098012271424, -0.21740702995568098, -0.44254189021315893, -0.202346316202534, -0.34495690554089475, -0.2000218055790358…	0.1539486963044373	0.00476747914102262	3.0120171958736566	0.23362789175531556	0.20420789417628973	1.0683107761804809	0.010141872149366613	0.26363105175292156	-29.05320848002659	1.9688682424952904	-0.2492574404965196	-0.30325296682121516	-0.07069680471756369	-0.27800098012271424	-0.21740702995568098	-0.44254189021315893	-0.202346316202534	-0.34495690554089475	-0.20002180557903587	-0.1350926931892503	0.018603970379365516	0.013038770581988409	0.0057149054933067845	0.028924530579753843	0.033239072391893915	0.0352796498581581	0.029035107950810338	0.015663216361461438	0.00401620375849057	0.010242357872819685	0.01077458629134137	0.008618439593444192	0.006034554016586642	0.029339218711325568	-0.000137901926657069	7.066368598436534e-06	8.197164348022553e-05	-0.0002517064019468315	-0.00016175512658118374	-0.002040307282924666	7.679840626188281e-06	-0.000475792988313855
124	529	rouhe	cy_683155751_2488941140.wav	D:\hc--document\all text\P8_medical\thesis_dataset\use_wav_raw\683155751\2488941140.wav	0	4	[0.11120745673327051, 0.02774905704535961, 2.986221787533423, 0.20106220190935725, 0.19958621798926054, 0.992819015953766, 0.0077931634396172225, 0.19628964941569282, -25.391602988524173, 2.0162821464751968, -0.05579078729365579, 0.3885307686150422, 0.17825174686233342, 0.16509290481967012, 0.20673159174664288, -0.22833887039079562, 0.05295922736468772, -0.0030406260568740483, 0.10018590991752589…	0.11120745673327051	0.02774905704535961	2.986221787533423	0.20106220190935725	0.19958621798926054	0.992819015953766	0.0077931634396172225	0.19628964941569282	-25.391602988524173	2.0162821464751968	-0.05579078729365579	0.3885307686150422	0.17825174686233342	0.16509290481967012	0.20673159174664288	-0.22833887039079562	0.05295922736468772	-0.0030406260568740483	0.10018590991752589	0.08349515463847765	0.08752048766530254	0.007063331668216075	0.003920189713551641	0.02875054146767625	0.014636321201388105	0.03928784357905708	0.013162290179537505	0.048489230343299876	0.0045544047370349346	0.008543514628188403	0.019002778788226784	0.01577234026875398	0.0040958188066862996	0.024694000841704943	9.611346403371501e-05	4.9102512996819034e-05	-0.0002652555470139339	0.0002585338394421692	0.00027338586022716696	0.0010160395295224552	1.819326628207223e-05	0.00015025041736227069
125	269	wz	dx_91488433_30521091.wav	D:\hc--document\all text\P8_medical\thesis_dataset\use_wav_raw\91488433\30521091.wav	0	3	[0.08757190227350133, 0.018877655495687807, 3.073318328759632, 0.17546783431775712, 0.20906383148543722, 0.5276902167960835, 0.010223851725419864, 0.13686560934891487, -27.237771997946652, 2.86085537175197, -0.2932614981193557, 0.022290651134578066, 0.07784541758973391, 0.021223106402471173, -0.0388563223007545, -0.04058680552721721, -0.08197995000146555, -0.11957372548218193, -0.0961723506383360…	0.08757190227350133	0.018877655495687807	3.073318328759632	0.17546783431775712	0.20906383148543722	0.5276902167960835	0.010223851725419864	0.13686560934891487	-27.237771997946652	2.86085537175197	-0.2932614981193557	0.022290651134578066	0.07784541758973391	0.021223106402471173	-0.0388563223007545	-0.04058680552721721	-0.08197995000146555	-0.11957372548218193	-0.09617235063833608	-0.023977686605744567	-0.08304656523814143	0.024380758461967304	0.004242601089010072	0.056739116926011024	0.02061351241673007	0.014062422985044003	0.009539844169412406	0.048413683666591247	0.003305318429163477	0.007037585928650651	0.019509809605390345	0.041608240670684624	0.006316715142224765	0.03355737472481238	0.00027580385331413883	5.2533914264071344e-06	-0.00062985132206725	0.000528617319738505	0.0005491630929777196	0.001469266939794008	1.6070191711286735e-05	0.00020033388981636083
126	1520	fn	cy_599599765_1794223607.wav	D:\hc--document\all text\P8_medical\thesis_dataset\use_wav_raw\599599765\1794223607.wav	0	1	[0.14681122688836837, 0.010420627287932822, 3.1197961784732864, 0.2096535597708824, 0.18786230629413975, 1.2364516250890383, 0.007241867486267044, 0.2513146911519199, -25.780639991303666, 1.6202214346550226, -0.2766730607063109, 0.24318735827391558, -0.27299274531210277, -0.3254570993038318, 0.0779978504153447, -0.2004867075423001, -0.0743288421785478, -0.08015454566231547, 0.018691542263194326, …	0.14681122688836837	0.010420627287932822	3.1197961784732864	0.2096535597708824	0.18786230629413975	1.2364516250890383	0.007241867486267044	0.2513146911519199	-25.780639991303666	1.6202214346550226	-0.2766730607063109	0.24318735827391558	-0.27299274531210277	-0.3254570993038318	0.0779978504153447	-0.2004867075423001	-0.0743288421785478	-0.08015454566231547	0.018691542263194326	-0.017859859254595125	-0.09500392043580877	0.011501491243374577	0.006772231834881615	0.0477517567797301	0.01937610897419112	0.025536131594095294	0.01804330921588033	0.03430594099276628	0.004095121613925116	0.007637319807840151	0.01278152897394921	0.01602132401336312	0.004928359950593225	0.02657232091328515	0.00026117789139596477	8.329231424555177e-05	-6.33190161828955e-05	0.000514115521088032	0.00039391720965789286	0.002292912685069285	4.920523376370976e-06	0.0006844741235392325
127	947	general	cy_719883377_3287371967.wav	D:\hc--document\all text\P8_medical\thesis_dataset\use_wav_raw\719883377\3287371967.wav	0	0	[0.07048251048368055, 0.049564160819631616, 3.049291919750278, 0.15610337822343184, 0.1867174649149248, 0.5421057838816159, 0.011516307105455918, 0.11313021702838064, -24.94852810764634, 2.541726302836905, 0.4762915578110643, 0.7226722075967712, 0.020521151249605737, 0.28935390414771295, 0.2067694587840595, 0.09579197945451143, 0.27300500622707585, 0.003724669618460632, -0.017094194099675653, 0.1…	0.07048251048368055	0.049564160819631616	3.049291919750278	0.15610337822343184	0.1867174649149248	0.5421057838816159	0.011516307105455918	0.11313021702838064	-24.94852810764634	2.541726302836905	0.4762915578110643	0.7226722075967712	0.020521151249605737	0.28935390414771295	0.2067694587840595	0.09579197945451143	0.27300500622707585	0.003724669618460632	-0.017094194099675653	0.10564604735689492	0.18036956053213596	0.006421769625883465	0.0030331714070726537	0.06849328585695408	0.006880154197124144	0.043656833775764854	0.01135814565150927	0.06256705117193877	0.0011563191914187943	0.004817946913101865	0.02069539896682155	0.0403991175249381	0.0036264404995794415	0.03874264880539746	2.5073077574012337e-05	9.036274491401589e-05	0.0023009325376861954	9.958065307884241e-05	1.6516085845805324e-05	0.0008743866315569906	9.159017291832428e-06	0.00014607679465776247
128	732	general	dx_91388498_30446666.wav	D:\hc--document\all text\P8_medical\thesis_dataset\use_wav_raw\91388498\30446666.wav	0	0	[0.08177166366137974, 0.012934417177930091, 3.0361967534708896, 0.16167351795465998, 0.1943110995253744, 0.5915912726206964, 0.007720610386157479, 0.11667362270450751, -26.402492155886694, 2.7658186832621716, -0.5439453032070447, -0.06015294941189704, -0.20820296268992025, 0.17295841650530253, 0.18767410626273953, 0.011768914049994826, -0.07765143055113974, -0.10597984205633737, -0.14739105900329…	0.08177166366137974	0.012934417177930091	3.0361967534708896	0.16167351795465998	0.1943110995253744	0.5915912726206964	0.007720610386157479	0.11667362270450751	-26.402492155886694	2.7658186832621716	-0.5439453032070447	-0.06015294941189704	-0.20820296268992025	0.17295841650530253	0.18767410626273953	0.011768914049994826	-0.07765143055113974	-0.10597984205633737	-0.14739105900329794	0.06296126148315759	-0.05616081431269039	0.025912283847572076	0.010412473900016997	0.04264673759733734	0.022749107116575656	0.028188026153355132	0.01943257067264416	0.019683165932628012	0.005377747768433088	0.007415418241843695	0.011448079588743618	0.019528415406249635	0.00806909256217617	0.024258372508760825	7.730865585320535e-05	2.8831367697626665e-05	-0.0002469619913190302	0.0002520509566298393	0.00036507429794239857	0.00026277634438324663	2.7591762233767702e-05	0.00010016694490818025
129	96	jd	dx_89105147_27689456.wav	D:\hc--document\all text\P8_medical\thesis_dataset\use_wav_raw\89105147\27689456.wav	0	2	[0.14613634321700122, 0.02467135620762294, 2.8866971770552845, 0.22859256142660925, 0.21362922033482779, 0.9012644014986929, 0.011563919457189962, 0.22631886477462432, -27.0755230277161, 2.3748252640010983, -0.32878635931054345, -0.020934362804092718, -0.4381910868190749, -0.0026094435523394714, -0.11464234577017376, 0.020982013181004736, -0.024486711253387843, -0.11039503907125801, -0.0500757872…	0.14613634321700122	0.02467135620762294	2.8866971770552845	0.22859256142660925	0.21362922033482779	0.9012644014986929	0.011563919457189962	0.22631886477462432	-27.0755230277161	2.3748252640010983	-0.32878635931054345	-0.020934362804092718	-0.4381910868190749	-0.0026094435523394714	-0.11464234577017376	0.020982013181004736	-0.024486711253387843	-0.11039503907125801	-0.05007578724698246	-0.07659926942873038	-0.12043092151266295	0.02055098153803597	0.009544425621591501	0.03958542776500949	0.016453425054298886	0.01649891773684779	0.010523357410734482	0.024264902259809158	0.0029755250234680722	0.008592306863205428	0.014861287759800394	0.021771135990770036	0.011258347107287162	0.02347140395598433	0.00014417019605057158	1.2474734335336956e-06	-0.0019045476152126162	0.0003086052099541364	0.0003698388810372572	0.0017156638346306785	1.6885803599340264e-05	0.00020868113522537525
130	372	fn	dx_88330246_26937835.wav	D:\hc--document\all text\P8_medical\thesis_dataset\use_wav_raw\88330246\26937835.wav	0	1	[0.1534054462903337, 0.009851065367252835, 2.838987106811231, 0.27450108047474203, 0.2516995263259648, 0.991167218932798, 0.006765258796120942, 0.2917487479131886, -30.935739623386148, 2.572749509791319, 0.260621878337759, 0.2659161756559709, -0.09046027301321793, 0.027583441111833345, -0.042944677727100665, -0.02121136510392636, 0.20077905503332658, -0.04417387135855512, 0.055929173667836944, 0.…	0.1534054462903337	0.009851065367252835	2.838987106811231	0.27450108047474203	0.2516995263259648	0.991167218932798	0.006765258796120942	0.2917487479131886	-30.935739623386148	2.572749509791319	0.260621878337759	0.2659161756559709	-0.09046027301321793	0.027583441111833345	-0.042944677727100665	-0.02121136510392636	0.20077905503332658	-0.04417387135855512	0.055929173667836944	0.06391838256595549	0.09584093561860818	0.013289741779797318	0.0032782986070165844	0.04322419465407847	0.011641151766447587	0.022514317056116968	0.009964703554870624	0.03851204602041749	0.0014211095069185183	0.012856205529583328	0.014366009176649984	0.03815718054731868	0.006503734689015785	0.02449281310360576	0.00019013750493626245	3.74289969654012e-08	-0.00027930085016339873	0.00047050507785537717	0.0004809384776053607	0.0015020772176116395	8.704002871055114e-06	0.00019198664440734506
131	1702	jd	dx_91621656_31083222.wav	D:\hc--document\all text\P8_medical\thesis_dataset\use_wav_raw\91621656\31083222.wav	0	2	[0.08106961748930738, 0.031366999240159676, 3.068592449185038, 0.15799012473478033, 0.17482629787386036, 0.638204569262568, 0.009576106678306719, 0.12708263772954925, -26.246844836478086, 2.46199111116072, -0.3026023944212932, 0.12241204451449722, -0.3088906298530132, 0.17985401041612897, -0.07023564563506755, -0.0014200844724259435, -0.15719154249553768, 0.10719848779886108, 0.004395682366316239…	0.08106961748930738	0.031366999240159676	3.068592449185038	0.15799012473478033	0.17482629787386036	0.638204569262568	0.009576106678306719	0.12708263772954925	-26.246844836478086	2.46199111116072	-0.3026023944212932	0.12241204451449722	-0.3088906298530132	0.17985401041612897	-0.07023564563506755	-0.0014200844724259435	-0.15719154249553768	0.10719848779886108	0.004395682366316239	0.057884838246013176	0.0434119836306878	0.01243137703662064	0.006360661825805885	0.030972718966831077	0.01549059075744894	0.023709568642838838	0.02030394960280465	0.046288426651060234	0.006011467160242601	0.016382547886979366	0.016814048736366417	0.018831409148343976	0.006507150209480445	0.02730111892869923	0.00044295770380755543	2.5498899847049388e-05	-0.0018368150482209898	0.00036691532679590554	0.0003739231770920962	0.001482331553568709	1.4486341027552978e-05	0.0003297161936560935
132	1494	jd	dx_87140271_26880822.wav	D:\hc--document\all text\P8_medical\thesis_dataset\use_wav_raw\87140271\26880822.wav	0	2	[0.11190741348221171, 0.010465294891000336, 2.9679418094528986, 0.18189842142001608, 0.18710437610189007, 0.7438819288330749, 0.010638160009417088, 0.177779632721202, -29.64344175727825, 2.7948349863516, -0.2689328639359426, -0.017012945510465418, -0.0717990764898803, 0.05484215506229786, 0.09360064578670747, 0.13348550520565955, 0.07184461058361928, 0.16114936939978816, -0.07763383384282899, -0.…	0.11190741348221171	0.010465294891000336	2.9679418094528986	0.18189842142001608	0.18710437610189007	0.7438819288330749	0.010638160009417088	0.177779632721202	-29.64344175727825	2.7948349863516	-0.2689328639359426	-0.017012945510465418	-0.0717990764898803	0.05484215506229786	0.09360064578670747	0.13348550520565955	0.07184461058361928	0.16114936939978816	-0.07763383384282899	-0.0004238166805954847	0.07121391038616333	0.013057816284325095	0.007856215516170186	0.04233638964020758	0.012179821204830408	0.0355433038805815	0.010263711404255698	0.02373711037704607	0.002839899465634706	0.009141342079646097	0.012424005300275764	0.022043037609594092	0.009259421905367134	0.023405877804824095	8.775577150904421e-05	1.973785803077247e-05	-0.0004824519076644061	0.00028180018085941514	0.00035654584183511756	0.0010621302003795752	1.2051069966302646e-05	0.0001752921535893164
133	789	general	cy_715071536_3176178302.wav	D:\hc--document\all text\P8_medical\thesis_dataset\use_wav_raw\715071536\3176178302.wav	0	0	[0.07756774432147027, 0.014230031258138383, 2.9894412799532453, 0.16290039559574332, 0.1878460164668013, 0.6027462681351308, 0.009270278285630429, 0.12673205342237062, -27.381344755127067, 2.45289074203652, 0.29486329262240385, 0.39511605596506305, -0.2586265881208425, 0.3345639369388459, -0.004287040504122896, 0.21080259793023404, 0.2153016244131551, 0.000801221222559861, 0.00235159179415839, -0…	0.07756774432147027	0.014230031258138383	2.9894412799532453	0.16290039559574332	0.1878460164668013	0.6027462681351308	0.009270278285630429	0.12673205342237062	-27.381344755127067	2.45289074203652	0.29486329262240385	0.39511605596506305	-0.2586265881208425	0.3345639369388459	-0.004287040504122896	0.21080259793023404	0.2153016244131551	0.000801221222559861	0.00235159179415839	-0.0346805620661544	0.11733414386108701	0.008957106692355681	0.004340156603979948	0.04020997643441607	0.014547013461433313	0.04065937400493868	0.0068253271249647356	0.09022345268163333	0.001137277489676457	0.006295190024457773	0.016936230662351434	0.03173434686192132	0.0036118077881500442	0.03917173334701179	-6.268269393503126e-05	4.09678498483984e-07	-1.1344025474301706e-05	0.0001363985843012357	9.157564503469264e-05	-0.00014239825256532265	3.8502146014190266e-05	-6.677796327211924e-05
134	752	general	cy_704379520_2950182458.wav	D:\hc--document\all text\P8_medical\thesis_dataset\use_wav_raw\704379520\2950182458.wav	0	0	[0.05740481110570183, 0.011940649897850436, 3.065552284133603, 0.11210140140431572, 0.14388812368279458, 0.38094854639138515, 0.00871047269440169, 0.08751252086811351, -27.595798579158785, 3.7458223255561793, -0.40200313837328144, 0.3035309236692186, -0.4796155439841415, -0.1129049546672704, 0.18960970588474552, 0.08328603856883289, -0.02330948253887013, 0.012033522844850106, -0.15984064200655498…	0.05740481110570183	0.011940649897850436	3.065552284133603	0.11210140140431572	0.14388812368279458	0.38094854639138515	0.00871047269440169	0.08751252086811351	-27.595798579158785	3.7458223255561793	-0.40200313837328144	0.3035309236692186	-0.4796155439841415	-0.1129049546672704	0.18960970588474552	0.08328603856883289	-0.02330948253887013	0.012033522844850106	-0.15984064200655498	0.20094644215938337	-0.0670059112624871	0.01575289265267606	0.008027907831498754	0.04045878118541952	0.02208437903218631	0.0491138732389302	0.01428319968880342	0.027794342654475678	0.0014134047655989532	0.009806230944675228	0.015707712941739442	0.016902417530008363	0.008299593659892749	0.024837238418522367	-9.193461777137955e-05	1.58840118361112e-05	0.000435639916409928	-0.000272980553523674	-0.0002571032054192022	-0.0019326636687706056	2.48295665745375e-05	-0.00023372287145242062
135	980	rouhe	cy_559125393_1581846356.wav	D:\hc--document\all text\P8_medical\thesis_dataset\use_wav_raw\559125393\1581846356.wav	0	4	[0.10503530080380108, 0.013906157812804593, 2.9536142561571648, 0.1795640551899842, 0.18860931773337772, 0.7556499115588278, 0.012357597279862733, 0.15157762938230387, -26.753961492557263, 2.5982694803788475, -0.1214668453170368, 0.32709440122885075, -0.37603558106451584, -0.060811722710683115, -0.4086613349822158, -0.33104385004700043, 0.13640227932678559, -0.21889618106158779, -0.22008409709055…	0.10503530080380108	0.013906157812804593	2.9536142561571648	0.1795640551899842	0.18860931773337772	0.7556499115588278	0.012357597279862733	0.15157762938230387	-26.753961492557263	2.5982694803788475	-0.1214668453170368	0.32709440122885075	-0.37603558106451584	-0.060811722710683115	-0.4086613349822158	-0.33104385004700043	0.13640227932678559	-0.21889618106158779	-0.22008409709055327	-0.14593271239173672	-0.24309385829275884	0.032133474168302645	0.005195259411256916	0.03327880557576884	0.022821029664763015	0.019866975700543302	0.01438592457937115	0.01149672193638988	0.0018795456102060385	0.009473810817955331	0.02043447972644126	0.03548358230080741	0.012382611503840967	0.026589785524915175	0.0004993721283490847	8.663490657429735e-06	0.002420634686862759	7.550925861909037e-05	9.018111280587542e-05	-0.000982237928471568	1.3280144617093443e-05	9.599332220367296e-05
136	1320	jd	cy_556474455_1569020822.wav	D:\hc--document\all text\P8_medical\thesis_dataset\use_wav_raw\556474455\1569020822.wav	0	2	[0.11996840792225676, 0.027618839012097853, 3.03426324196557, 0.19003155017108658, 0.17639189163052882, 0.9607924887489462, 0.00822955474980185, 0.19795492487479133, -24.350496915698358, 1.8744220925843948, -0.2340728603439258, 0.22890810462226674, -0.1444243014720403, 0.12800768681569477, 0.10091898506945304, -0.02560893901819843, -0.05481330978453796, 0.09090511785122055, -0.003808179141537871,…	0.11996840792225676	0.027618839012097853	3.03426324196557	0.19003155017108658	0.17639189163052882	0.9607924887489462	0.00822955474980185	0.19795492487479133	-24.350496915698358	1.8744220925843948	-0.2340728603439258	0.22890810462226674	-0.1444243014720403	0.12800768681569477	0.10091898506945304	-0.02560893901819843	-0.05481330978453796	0.09090511785122055	-0.003808179141537871	0.046504301993288345	-0.054308608265361144	0.011204260932365592	0.005388369617287491	0.04269930356907005	0.009593669035370202	0.014949820611384647	0.011263735644838424	0.04301201590073918	0.005748406585736509	0.010898371238159007	0.020969633011912802	0.025035404753867365	0.007845364084146962	0.024726883693760436	0.00019849519746093278	1.1749449228829033e-05	-0.00039086194645732137	0.00044249052679737875	0.00038326023602805546	0.0027092530805039707	1.2486800635937809e-05	0.0005050083472454103
137	925	jd	cy_717537648_3234745256.wav	D:\hc--document\all text\P8_medical\thesis_dataset\use_wav_raw\717537648\3234745256.wav	0	2	[0.13231689862745794, 0.016893247301468437, 2.9955388972518446, 0.2079844940449177, 0.20563420168236926, 0.8974593529985574, 0.006636217873540444, 0.20062604340567614, -25.912385161362522, 2.303848350000958, 0.37237894536852123, -0.1689795798888716, 0.04725085851260228, 0.013550481188037963, 0.10361435430416464, 0.083574583548263, 0.09325838958250217, 0.020390520806942078, 0.027605957372677518, 0…	0.13231689862745794	0.016893247301468437	2.9955388972518446	0.2079844940449177	0.20563420168236926	0.8974593529985574	0.006636217873540444	0.20062604340567614	-25.912385161362522	2.303848350000958	0.37237894536852123	-0.1689795798888716	0.04725085851260228	0.013550481188037963	0.10361435430416464	0.083574583548263	0.09325838958250217	0.020390520806942078	0.027605957372677518	0.057684961386183065	0.029952672951153912	0.013486767994668905	0.006681912646947263	0.05127827778359465	0.018240697932606166	0.03952444054858096	0.01195229056826272	0.03978060706896499	0.0022202565915810887	0.006798591694663131	0.010220777497385296	0.01567222147919756	0.006617222792646789	0.025979822141203018	6.05932708038631e-05	8.142618683688016e-05	0.00023083101617327092	-8.338909559805195e-05	-5.971641616874967e-05	-0.0013164834041533853	1.5328974733640298e-05	-0.00036727879799666117
138	1309	jd	cy_680375227_2429116296.wav	D:\hc--document\all text\P8_medical\thesis_dataset\use_wav_raw\680375227\2429116296.wav	0	2	[0.1308772860900834, 0.007588601902580629, 3.0552565527610773, 0.19364519194797694, 0.1711918763523906, 0.9346785884346933, 0.009440906182204112, 0.19927796327212022, -28.7722774014195, 1.786899402407319, -0.177744290558329, -0.11606273476726547, -0.5127446381963854, 0.3607955981636894, -0.15842592606756464, -0.332392937307473, -0.29079698765361706, -0.14534025480202378, -0.14867569027301206, 0.1…	0.1308772860900834	0.007588601902580629	3.0552565527610773	0.19364519194797694	0.1711918763523906	0.9346785884346933	0.009440906182204112	0.19927796327212022	-28.7722774014195	1.786899402407319	-0.177744290558329	-0.11606273476726547	-0.5127446381963854	0.3607955981636894	-0.15842592606756464	-0.332392937307473	-0.29079698765361706	-0.14534025480202378	-0.14867569027301206	0.10234464923494582	-0.19885657099807147	0.01815261527114561	0.004509350653814389	0.013453416873381172	0.014470057542004373	0.01875719485605728	0.028574063232833593	0.02390902906718482	0.004057670963623068	0.013777392046758135	0.014943282604660508	0.017713802677965206	0.0050066743254426815	0.022050111452427922	6.89509633285346e-05	3.7424562364309527e-07	-0.0013928567889307693	0.00014589234988965802	0.00022984279505537178	4.7565606017825904e-05	2.1927599852921724e-05	6.677796327211974e-05
139	692	fn	dx_91422202_30625046.wav	D:\hc--document\all text\P8_medical\thesis_dataset\use_wav_raw\91422202\30625046.wav	0	1	[0.09776828715359975, 0.021915234552243694, 3.107778873805799, 0.19603048460474395, 0.2175760724912763, 0.5458347844512712, 0.009854310688714353, 0.15975375626043406, -28.33707989120901, 2.868589526935645, 0.25978301296631706, -0.30415605283233393, -0.08756011555680462, -0.10841407573103683, -0.031825789700360416, -0.19582061549563243, 0.004077682262675279, 0.0069929896621215865, 0.05829837481325…	0.09776828715359975	0.021915234552243694	3.107778873805799	0.19603048460474395	0.2175760724912763	0.5458347844512712	0.009854310688714353	0.15975375626043406	-28.33707989120901	2.868589526935645	0.25978301296631706	-0.30415605283233393	-0.08756011555680462	-0.10841407573103683	-0.031825789700360416	-0.19582061549563243	0.004077682262675279	0.0069929896621215865	0.058298374813258384	0.10235816276564934	-0.022089804889610085	0.012401075660770332	0.006497294927259583	0.02171794558803952	0.01612920334879451	0.04694673484186592	0.03324453536458273	0.05362720638535207	0.0038918427322297503	0.010720140291018188	0.012506671835317838	0.02035358424791561	0.006303070921247348	0.034226147063421614	0.00011700769534539217	5.036437026622707e-05	-6.426037202209036e-05	0.00024301647964390636	0.000277254833368269	0.0006244936356607886	2.257514874289997e-05	0.00015025041736227115
140	1653	fn	cy_664247814_2139327542.wav	D:\hc--document\all text\P8_medical\thesis_dataset\use_wav_raw\664247814\2139327542.wav	0	1	[0.1106182394102812, 0.02651377878818492, 3.093616830616942, 0.1800585041393149, 0.19523032085766523, 0.6278145526657866, 0.00949063091732312, 0.16600584307178634, -26.680004621182505, 3.188918629383629, -0.2873904155083644, -0.01337611834324112, -0.37581311112345256, -0.1749273588108743, 0.02148211573919623, -0.19042266442565267, 0.050031710359864735, -0.02028018050043782, 0.11501299414580099, 0…	0.1106182394102812	0.02651377878818492	3.093616830616942	0.1800585041393149	0.19523032085766523	0.6278145526657866	0.00949063091732312	0.16600584307178634	-26.680004621182505	3.188918629383629	-0.2873904155083644	-0.01337611834324112	-0.37581311112345256	-0.1749273588108743	0.02148211573919623	-0.19042266442565267	0.050031710359864735	-0.02028018050043782	0.11501299414580099	0.041848825834869326	0.07599008720822346	0.011447679745778082	0.004411848112506439	0.013528870149518304	0.0166248965812159	0.02967380666794982	0.025639651300552634	0.03169436304026763	0.003195698690551692	0.014038607231798365	0.025924408554381148	0.022508008864514664	0.013114177094447546	0.026593662882719582	-0.00021730000564144247	3.7455877735230757e-05	7.392495899814441e-05	-0.00029380643467788724	-0.00015264673609228813	-0.0028993371393210648	2.0053391292656462e-05	-0.000596828046744574
141	1119	rouhe	cy_721896032_3333327390.wav	D:\hc--document\all text\P8_medical\thesis_dataset\use_wav_raw\721896032\3333327390.wav	0	4	[0.06741732675025751, 0.012326813043342105, 2.979439214686252, 0.16581112476748514, 0.2108559031421897, 0.38652720001907587, 0.010055900545667674, 0.1088355592654424, -27.502313833111042, 3.0484246951462275, 0.0772340137790679, 0.21767730987074593, -0.07871911996299386, 0.1309384720340468, 0.23513606041249618, -0.13072719785468542, -0.06162254513266584, -0.22582810432068168, -0.09471983375130001,…	0.06741732675025751	0.012326813043342105	2.979439214686252	0.16581112476748514	0.2108559031421897	0.38652720001907587	0.010055900545667674	0.1088355592654424	-27.502313833111042	3.0484246951462275	0.0772340137790679	0.21767730987074593	-0.07871911996299386	0.1309384720340468	0.23513606041249618	-0.13072719785468542	-0.06162254513266584	-0.22582810432068168	-0.09471983375130001	-0.03150192879005888	-0.19831792962180175	0.03342883480406516	0.0028687165577779444	0.062350354643611154	0.0070210188975527036	0.00934602619042382	0.006044949232485227	0.06533874410337602	0.0013562314973436997	0.0021448824650429927	0.01426139553800357	0.08156933956751573	0.0028896235066233006	0.044703286201936074	-2.9251923836348206e-05	5.917599488550506e-05	0.0028556338475191913	-0.0006695028831678986	-0.00011357338151730522	-0.0048343558037335825	2.5042936455343753e-06	-0.0014398998330550918
142	1441	fn	cy_669607669_2200348758.wav	D:\hc--document\all text\P8_medical\thesis_dataset\use_wav_raw\669607669\2200348758.wav	0	1	[0.11670263956824162, 0.004518340107923543, 2.9394228865693144, 0.17564268171074413, 0.17690908456352525, 0.8654687510002214, 0.008485154931373364, 0.17338480801335557, -29.901392521373296, 2.539823609908744, -0.4364296110379357, 0.3522428584271718, -0.5645274419138605, -0.10847361911987133, -0.042422543086158754, -0.32195424695618374, 0.18156249189470167, -0.24823476638092334, 0.0236514376912376…	0.11670263956824162	0.004518340107923543	2.9394228865693144	0.17564268171074413	0.17690908456352525	0.8654687510002214	0.008485154931373364	0.17338480801335557	-29.901392521373296	2.539823609908744	-0.4364296110379357	0.3522428584271718	-0.5645274419138605	-0.10847361911987133	-0.042422543086158754	-0.32195424695618374	0.18156249189470167	-0.24823476638092334	0.02365143769123762	0.027153720162217312	0.05761070968054694	0.012345942184705843	0.006092517560746603	0.0201073384334737	0.025477784368588694	0.022943659362660438	0.025976561152592195	0.027983562638161534	0.00300260913702947	0.014138876189919188	0.016103041885607006	0.01673155879539426	0.007014743412097773	0.02209287820468016	-6.895096332853498e-05	5.783478652674883e-09	-0.00028115658779804674	-0.0002565177197847317	-0.00016623061078594579	-0.0019129026659214217	3.513299633749448e-05	-0.00045492487479131827
143	140	jd	cy_714880402_3171582916.wav	D:\hc--document\all text\P8_medical\thesis_dataset\use_wav_raw\714880402\3171582916.wav	0	2	[0.07701822603797318, 0.011514057762497299, 2.8547802932177047, 0.13173580159034373, 0.1589928549344266, 0.5231519754448118, 0.010707115427155772, 0.11184056761268782, -29.8663370864765, 3.2358455703251683, -0.3996979141732688, -0.05683514355114042, -0.14362678256769848, -0.12972003079289132, 0.035102847650148844, -0.025197246238417934, -0.19706915604523795, 0.1127667938381877, -0.217142675292675…	0.07701822603797318	0.011514057762497299	2.8547802932177047	0.13173580159034373	0.1589928549344266	0.5231519754448118	0.010707115427155772	0.11184056761268782	-29.8663370864765	3.2358455703251683	-0.3996979141732688	-0.05683514355114042	-0.14362678256769848	-0.12972003079289132	0.035102847650148844	-0.025197246238417934	-0.19706915604523795	0.1127667938381877	-0.2171426752926751	0.06872177483464227	-0.22939264715982666	0.03023796011729932	0.006944433303059731	0.030490090158598136	0.015485340771798474	0.017394116067679388	0.012652192934082759	0.024864881344306533	0.00548190967989635	0.011270378101040339	0.023271288784970087	0.030950755152743287	0.00873946975999277	0.021391964341101487	6.268269393503386e-06	1.2943178618783118e-09	0.00014688273018765492	-9.727243794215872e-05	-0.00010498991690566967	-0.0003359311067928755	7.750290052614583e-06	-5.008347245409013e-05
144	502	wz	cy_681878828_2461495808.wav	D:\hc--document\all text\P8_medical\thesis_dataset\use_wav_raw\681878828\2461495808.wav	0	3	[0.10055139876431517, 0.0032764269805674573, 2.9040413849490463, 0.17858715010047976, 0.18225380317666193, 0.6759638332828006, 0.012345568964318984, 0.15598497495826377, -29.21165638861877, 2.16586385199158, 0.47619515256455874, 0.010154827605302895, 0.14646799315319348, 0.3409788626356714, -0.08503506279841216, -0.21274478033786637, -0.03504892825873093, -0.14042517322615697, -0.0441678875306585…	0.10055139876431517	0.0032764269805674573	2.9040413849490463	0.17858715010047976	0.18225380317666193	0.6759638332828006	0.012345568964318984	0.15598497495826377	-29.21165638861877	2.16586385199158	0.47619515256455874	0.010154827605302895	0.14646799315319348	0.3409788626356714	-0.08503506279841216	-0.21274478033786637	-0.03504892825873093	-0.14042517322615697	-0.0441678875306585	-0.11863847283286329	-0.08485690261689455	0.035400695111243725	0.002680797215803328	0.06783779830550703	0.015912642306863973	0.012191630133998065	0.005274471606365243	0.0660223538958635	0.002183325368299478	0.004913794823530732	0.015981740717998984	0.038991672802649355	0.004237624201113406	0.038765772696744936	0.0002653567376582998	1.6079382659052454e-07	-9.717472800081813e-05	0.00042455130218295255	0.00035483812071255536	0.002728701378574917	8.16400051515785e-06	0.0005592654424040062
145	607	general	dx_91808805_30909809.wav	D:\hc--document\all text\P8_medical\thesis_dataset\use_wav_raw\91808805\30909809.wav	0	0	[0.09826348043568651, 0.00930723859011096, 2.7814851986379, 0.1822139729116753, 0.210032972846096, 0.6794308140276446, 0.009423450602423488, 0.1600751252086811, -29.11480047915185, 2.869139036986654, 0.2633753170358377, 0.24044239942649628, -0.05560988454302694, 0.20399942895263326, 0.044382707500601644, -0.00569713185159659, 0.23702642438658098, -0.01019638874858115, -0.11189372566061492, 0.0601…	0.09826348043568651	0.00930723859011096	2.7814851986379	0.1822139729116753	0.210032972846096	0.6794308140276446	0.009423450602423488	0.1600751252086811	-29.11480047915185	2.869139036986654	0.2633753170358377	0.24044239942649628	-0.05560988454302694	0.20399942895263326	0.044382707500601644	-0.00569713185159659	0.23702642438658098	-0.01019638874858115	-0.11189372566061492	0.06013372432125262	-0.14520256861927924	0.02344523986596982	0.004826455827657414	0.04339783872259762	0.011708994188968584	0.019983398849723274	0.008462358664902388	0.030532109690848526	0.0017671872485821203	0.005438559164856525	0.019691489920755572	0.06792613328027862	0.005585158754678493	0.027180095529804042	0.0007041355952035205	2.127366846914299e-05	-0.0024627276311538055	0.0006225840047486391	0.0006151471694463782	0.001115229387955843	1.6127194962033415e-05	7.512520868113511e-05
146	161	fn	cy_701742968_2889944754.wav	D:\hc--document\all text\P8_medical\thesis_dataset\use_wav_raw\701742968\2889944754.wav	0	1	[0.15603394058934267, 0.008441923882960016, 3.0319789043438323, 0.23493863506338278, 0.19850560118950583, 1.1360367003895904, 0.005329105444284715, 0.2565692821368948, -28.160925040850152, 1.7041414058245958, 0.4350539924175296, -0.39563367582726416, -0.03154950417755391, 0.28392762008032196, -0.00242687611921061, 0.11914226094808701, -0.015621367258741008, 0.07571114865648844, -0.101490591546888…	0.15603394058934267	0.008441923882960016	3.0319789043438323	0.23493863506338278	0.19850560118950583	1.1360367003895904	0.005329105444284715	0.2565692821368948	-28.160925040850152	1.7041414058245958	0.4350539924175296	-0.39563367582726416	-0.03154950417755391	0.28392762008032196	-0.00242687611921061	0.11914226094808701	-0.015621367258741008	0.07571114865648844	-0.10149059154688853	0.10099931948558176	0.11906156494542719	0.011540717394308703	0.005609533668020968	0.041894903492612885	0.01833370306998833	0.028140935086597797	0.009443783457966863	0.023039707320347685	0.002408359599283007	0.0072149509631694786	0.012625232444365822	0.013629536352263752	0.005061610900620479	0.020890303516589624	7.730865585320506e-05	0.0001449089431890174	0.0009342030918262197	8.606868320845654e-05	-3.634163075072861e-05	0.0012499907023210024	7.968244388592207e-06	0.0002003338898163593
147	382	jd	cy_670421305_2217106522.wav	D:\hc--document\all text\P8_medical\thesis_dataset\use_wav_raw\670421305\2217106522.wav	0	2	[0.12708707253014515, 0.005894377082722429, 2.8813990115350907, 0.17759122103212918, 0.1716234189972643, 0.9168859362266091, 0.00720556297547227, 0.1883764607679466, -28.268698667048543, 2.3710932303935235, -0.48299288496779713, -0.1780816252528027, -0.5323648101316316, -0.047773053014535015, -0.09010336230748554, 0.018731323261768223, -0.029304763793008143, -0.0009611338787134482, -0.09839836007…	0.12708707253014515	0.005894377082722429	2.8813990115350907	0.17759122103212918	0.1716234189972643	0.9168859362266091	0.00720556297547227	0.1883764607679466	-28.268698667048543	2.3710932303935235	-0.48299288496779713	-0.1780816252528027	-0.5323648101316316	-0.047773053014535015	-0.09010336230748554	0.018731323261768223	-0.029304763793008143	-0.0009611338787134482	-0.09839836007310616	0.049624082291932124	-0.11040972563597269	0.01823569138664504	0.009616841224775631	0.020867463931127157	0.01598978723710445	0.017790835967484018	0.016837987138048714	0.016686107766549014	0.004432331603142195	0.01181729776251242	0.016413351920470432	0.021201192245076852	0.015566912612018494	0.016377077011448547	-0.0001776009661492563	3.4120098250727885e-05	-4.9577283390110454e-05	-0.0002924304588451088	-0.00017464735107386746	-0.0029944740918110883	6.596300838510253e-06	-0.0005091819699499164
148	1227	wz	cy_721117079_3315817477.wav	D:\hc--document\all text\P8_medical\thesis_dataset\use_wav_raw\721117079\3315817477.wav	0	3	[0.09936669584894309, 0.009805797778108277, 2.9669426065708633, 0.1933965604953595, 0.2043793489749661, 0.733115096231753, 0.006987419888274331, 0.16973706176961603, -26.94363391737558, 2.612855010206975, 0.3604307348798646, 0.12900956960202223, -0.1139338077050796, 0.2955051512757169, -0.11423170222460405, 0.09330327368218362, -0.021484148864777827, -0.03604452461334458, -0.057185428040382985, 0…	0.09936669584894309	0.009805797778108277	2.9669426065708633	0.1933965604953595	0.2043793489749661	0.733115096231753	0.006987419888274331	0.16973706176961603	-26.94363391737558	2.612855010206975	0.3604307348798646	0.12900956960202223	-0.1139338077050796	0.2955051512757169	-0.11423170222460405	0.09330327368218362	-0.021484148864777827	-0.03604452461334458	-0.057185428040382985	0.025541457418716607	-0.052319900867226515	0.02493703768822944	0.004289374481229491	0.09424407288644913	0.01650569919289736	0.027326312481398288	0.011103942548264264	0.03687826559646599	0.0016619038723070625	0.006023598132219058	0.009509960891113202	0.02287884095395801	0.0050777506907436825	0.03304507258488835	-4.178846262335393e-05	3.402051596147471e-07	0.001027596521577224	-1.736365760885906e-05	-4.134116760580819e-05	0.0002561866905684758	3.893246182114756e-06	3.338898163605967e-05
149	622	rouhe	cy_721414308_3323437362.wav	D:\hc--document\all text\P8_medical\thesis_dataset\use_wav_raw\721414308\3323437362.wav	0	4	[0.07232329226223932, 0.028098098207223643, 3.047456350568601, 0.12942866728358776, 0.14574894105695607, 0.5152375273263629, 0.011099009141770836, 0.11005425709515858, -25.68245263334476, 2.988952907081964, -0.9981468764903647, -0.014200854510091938, -0.5457874265069502, 0.3595005593720811, -0.07114330238345395, -0.12256696613750939, -0.1396698016810803, 0.04841953315698231, -0.20322488414532747,…	0.07232329226223932	0.028098098207223643	3.047456350568601	0.12942866728358776	0.14574894105695607	0.5152375273263629	0.011099009141770836	0.11005425709515858	-25.68245263334476	2.988952907081964	-0.9981468764903647	-0.014200854510091938	-0.5457874265069502	0.3595005593720811	-0.07114330238345395	-0.12256696613750939	-0.1396698016810803	0.04841953315698231	-0.20322488414532747	-0.07852782403089444	-0.2611429263978153	0.031089464259416045	0.007720226572230272	0.02679153804841015	0.015849661356343404	0.016576416990560793	0.015694124792308268	0.019519812702794383	0.00928216624148519	0.010648454734379906	0.018539245909855277	0.023098328817887082	0.010529410660889218	0.023890922953475207	8.357692524670845e-06	6.122245543944271e-05	0.0021058494792666914	3.381613202146272e-05	-2.5537445046600602e-05	3.396107901130371e-05	1.627527149502869e-05	2.0868113522537464e-05
150	717	rouhe	cy_694484586_2731842804.wav	D:\hc--document\all text\P8_medical\thesis_dataset\use_wav_raw\694484586\2731842804.wav	0	4	[0.09257607067264799, 0.0036106735081405474, 2.8386979889279202, 0.13888014630730403, 0.15382289473793254, 0.6602992006654845, 0.008669178020080688, 0.1362687813021703, -30.595608954675903, 2.9408729755664096, -0.03297477675892951, 0.04340193722823722, -0.37199902189570033, 0.15527676914359034, -0.15275089554556362, 0.025517814471464857, -0.08538168131193838, 0.06723680341967156, -0.3526641556617…	0.09257607067264799	0.0036106735081405474	2.8386979889279202	0.13888014630730403	0.15382289473793254	0.6602992006654845	0.008669178020080688	0.1362687813021703	-30.595608954675903	2.9408729755664096	-0.03297477675892951	0.04340193722823722	-0.37199902189570033	0.15527676914359034	-0.15275089554556362	0.025517814471464857	-0.08538168131193838	0.06723680341967156	-0.35266415566179493	0.2333696664885061	-0.23269907286260322	0.031497784573270876	0.007510199748995444	0.04576533923630418	0.02241889940232955	0.024009986260156636	0.013357339517207415	0.01759270512391143	0.00298715595682449	0.010157165838257211	0.014917168969843598	0.019188083723259038	0.007879441711480516	0.023099592519508327	-2.2983654442844914e-05	4.464956720662403e-07	-0.0007954605772983053	-0.00021062258037208868	-0.00017983076148659995	-0.0010808497539295968	4.20426897923424e-06	-0.00010434056761268765
151	1068	fn	dx_88068742_26665799.wav	D:\hc--document\all text\P8_medical\thesis_dataset\use_wav_raw\88068742\26665799.wav	0	1	[0.1001084410605076, 0.018477779132922544, 3.0085758301837062, 0.18558654260608773, 0.20716336968323656, 0.4963649676146295, 0.01078149709655137, 0.15571786310517527, -29.49369307743995, 3.0171896661223547, -0.2468406743801731, -0.2586759326611617, -0.2037484149293463, 0.13860835644153013, 0.23450624032163453, 0.3775998037511432, 0.1921867094844983, 0.13146474015581314, 0.1235614024228511, 0.1548…	0.1001084410605076	0.018477779132922544	3.0085758301837062	0.18558654260608773	0.20716336968323656	0.4963649676146295	0.01078149709655137	0.15571786310517527	-29.49369307743995	3.0171896661223547	-0.2468406743801731	-0.2586759326611617	-0.2037484149293463	0.13860835644153013	0.23450624032163453	0.3775998037511432	0.1921867094844983	0.13146474015581314	0.1235614024228511	0.15485691613026029	0.08649104758136322	0.00943835310070609	0.005737445320354358	0.04134474748887054	0.009634451884311078	0.04066075164752608	0.009096134382622387	0.029162794492758097	0.002310298183478653	0.004222709503918621	0.01690428204178302	0.032574850997019615	0.009532368843924709	0.02782498015582466	5.8503847672695856e-05	5.4321044441419813e-05	-0.0004563785752305965	0.00020031605662775958	0.0003210288072343471	8.457049864962873e-05	1.1248173328633713e-05	0.00010016694490818195
152	1205	jd	dx_84065317_28148820.wav	D:\hc--document\all text\P8_medical\thesis_dataset\use_wav_raw\84065317\28148820.wav	0	2	[0.17344510354136328, 0.008829036378496306, 3.0418956636208265, 0.2819657037330585, 0.2466299672143734, 1.0690896149683442, 0.006168434445863412, 0.28908597662771285, -26.521066386034338, 2.5621331471752975, -0.3375087239457924, -0.025708088263632144, 0.25139082743273666, 0.07697273890476253, -0.031838529118216795, -0.10405664217554905, 0.11770212177348045, -0.05779142033604833, 0.137839483512398…	0.17344510354136328	0.008829036378496306	3.0418956636208265	0.2819657037330585	0.2466299672143734	1.0690896149683442	0.006168434445863412	0.28908597662771285	-26.521066386034338	2.5621331471752975	-0.3375087239457924	-0.025708088263632144	0.25139082743273666	0.07697273890476253	-0.031838529118216795	-0.10405664217554905	0.11770212177348045	-0.05779142033604833	0.13783948351239841	-0.04848954310514844	0.032796716109695014	0.01129715816478352	0.004442740000956263	0.020448799236075312	0.010212180525008266	0.015910399350353963	0.012625451536200524	0.031075503192957113	0.004771720476029716	0.011728031850019817	0.029068066875975542	0.023111847826911478	0.006263666322715497	0.01979616700601837	0.0001922269280674304	8.214407008392099e-07	-0.0004519896410307253	0.00035026603878214206	0.0004235145606458154	0.001064529625334079	1.4054850531425142e-05	0.00015859766277128543
153	162	wz	cy_714570004_3164380876.wav	D:\hc--document\all text\P8_medical\thesis_dataset\use_wav_raw\714570004\3164380876.wav	0	3	[0.07990371938211578, 0.03651636123378388, 3.0529951924485967, 0.17896503778719303, 0.2073022326119254, 0.6204692370308826, 0.00898135195197859, 0.12998747913188646, -26.857946644618348, 2.6432275545485195, 0.47972363370105403, 0.41895550756525757, 0.20369731268955898, 0.2930427507232549, 0.33394311100142754, 0.17365017470657695, 0.21170842065642825, 0.054065791003918943, 0.033241718244442726, 0.…	0.07990371938211578	0.03651636123378388	3.0529951924485967	0.17896503778719303	0.2073022326119254	0.6204692370308826	0.00898135195197859	0.12998747913188646	-26.857946644618348	2.6432275545485195	0.47972363370105403	0.41895550756525757	0.20369731268955898	0.2930427507232549	0.33394311100142754	0.17365017470657695	0.21170842065642825	0.054065791003918943	0.033241718244442726	0.12616700693501384	0.040675052683236464	0.007732863480394442	0.002090987402802143	0.07083384016245879	0.00444247020692181	0.05754519144556903	0.004750500622268659	0.05644261155402246	0.0010100842239430055	0.0028242983534278523	0.021424956178255013	0.01925381199261565	0.002757712180900596	0.03741170205891885	-0.0003301288547244996	1.612387903181018e-05	0.0007388803737891314	-0.0003202443859095506	-5.2948167127551024e-05	-0.004097323612427955	2.130939907691607e-05	-0.0008764607679465771
154	1194	fn	cy_675857724_2332009616.wav	D:\hc--document\all text\P8_medical\thesis_dataset\use_wav_raw\675857724\2332009616.wav	0	1	[0.11625550301817172, 0.013204597415250615, 3.015323494751635, 0.17261587547260576, 0.15678911612198546, 1.0312115364335248, 0.007152390968866198, 0.19180717863105173, -26.008502983924743, 1.9721897309705823, -1.2091259486314432, 0.22435705636233477, -0.4256466451969325, 0.12246164948282563, -0.14424812672961781, -0.19531187599267724, -0.017276242153952567, -0.016081715530192595, 0.09754381522949…	0.11625550301817172	0.013204597415250615	3.015323494751635	0.17261587547260576	0.15678911612198546	1.0312115364335248	0.007152390968866198	0.19180717863105173	-26.008502983924743	1.9721897309705823	-1.2091259486314432	0.22435705636233477	-0.4256466451969325	0.12246164948282563	-0.14424812672961781	-0.19531187599267724	-0.017276242153952567	-0.016081715530192595	0.09754381522949172	-0.04215051457093631	0.06393313413662668	0.011456234493414243	0.009381131709795187	0.011070113427315367	0.011170851654841154	0.019314851314176994	0.026009374040827385	0.021671121300450336	0.008250859622993458	0.013888243015655933	0.01232268386025328	0.011692697741714277	0.012691215821327675	0.01729602921948642	-0.00010238173342721747	2.699285966231104e-05	-0.0008586928860877439	-0.0003094612432002306	-0.00031412723000304773	-0.0017914660136662554	6.643809157393728e-06	-0.00043405676126878124
155	1493	rouhe	cy_709149334_3055640752.wav	D:\hc--document\all text\P8_medical\thesis_dataset\use_wav_raw\709149334\3055640752.wav	0	4	[0.072693120156456, 0.011501412344313972, 2.893501511207917, 0.11944554340491921, 0.14356197279646746, 0.5503547772552374, 0.010143144695303327, 0.10815943238731218, -28.330239197876672, 3.429795618369842, -0.3980070569570643, 0.4148978514436916, -0.20180869467276755, 0.10929826901464454, -0.3061098552239996, 0.0013610140964910055, -0.06850993683124873, -0.0018351510585012094, -0.1264727479785942…	0.072693120156456	0.011501412344313972	2.893501511207917	0.11944554340491921	0.14356197279646746	0.5503547772552374	0.010143144695303327	0.10815943238731218	-28.330239197876672	3.429795618369842	-0.3980070569570643	0.4148978514436916	-0.20180869467276755	0.10929826901464454	-0.3061098552239996	0.0013610140964910055	-0.06850993683124873	-0.0018351510585012094	-0.12647274797859423	0.05774021256803934	-0.08124167330584088	0.01811281157638725	0.005546265205463016	0.032383089796239196	0.026900078733816408	0.04348894160082602	0.025190661102817757	0.029345244481504766	0.00283601905292478	0.010057481558558734	0.01840238627092582	0.01818400809407989	0.005715846442540246	0.02531355744659779	-0.00011491827221422433	5.2818111633709456e-08	0.0005920753346958931	-9.076304870351802e-05	-5.3547274663456876e-05	-0.0013123311916705164	7.538833055491945e-06	-0.00015859766277128524
156	1081	fn	cy_716880515_3218770015.wav	D:\hc--document\all text\P8_medical\thesis_dataset\use_wav_raw\716880515\3218770015.wav	0	1	[0.14129932866834796, 0.02362799974703961, 3.110407838482705, 0.2296635427964912, 0.20878080788241324, 1.0674308264328216, 0.005489320914514505, 0.2569115191986644, -24.637968308527, 2.0907990886678416, -0.14180571878530077, -0.21738761327973147, 0.162065917788497, -0.22477446744344914, 0.036577898317409985, -0.2556425182520722, -0.09000936637038248, -0.008614057003779492, -0.017952970571593795, …	0.14129932866834796	0.02362799974703961	3.110407838482705	0.2296635427964912	0.20878080788241324	1.0674308264328216	0.005489320914514505	0.2569115191986644	-24.637968308527	2.0907990886678416	-0.14180571878530077	-0.21738761327973147	0.162065917788497	-0.22477446744344914	0.036577898317409985	-0.2556425182520722	-0.09000936637038248	-0.008614057003779492	-0.017952970571593795	0.03419113742746249	0.1277151324498085	0.010892856252987887	0.004397060378824738	0.03485275695796874	0.015442153386191468	0.026747072070149303	0.015068441002714603	0.03295982482120961	0.0038151026508934575	0.013301795625636522	0.016688634869674448	0.02449744748254622	0.007134622944921286	0.023545773314632923	-2.2983654442844823e-05	5.8135999716736496e-05	0.0005753973289818425	-1.7291965819390302e-05	-1.6970284666428005e-05	-0.0004930501610660357	3.648483493181972e-05	1.2520868113521993e-05
157	787	general	cy_248722531_445445853.wav	D:\hc--document\all text\P8_medical\thesis_dataset\use_wav_raw\248722531\445445853.wav	0	0	[0.1223399031761321, 0.0195761413406283, 2.9054708127263194, 0.18668790581156666, 0.18208434964390893, 0.8706805495350098, 0.010390592035047322, 0.18136477462437395, -26.750310443468898, 2.2734181316783646, -0.3023146318904624, -0.10636259016395681, -0.1976288431981757, -0.04975483095069013, -0.14409324694988662, -0.21355140571359305, -0.030551671028628616, -0.2180974610833746, -0.178208042851214…	0.1223399031761321	0.0195761413406283	2.9054708127263194	0.18668790581156666	0.18208434964390893	0.8706805495350098	0.010390592035047322	0.18136477462437395	-26.750310443468898	2.2734181316783646	-0.3023146318904624	-0.10636259016395681	-0.1976288431981757	-0.04975483095069013	-0.14409324694988662	-0.21355140571359305	-0.030551671028628616	-0.2180974610833746	-0.17820804285121453	-0.15892192916758335	-0.2924148683730832	0.03624951955695307	0.006686718939164832	0.026165130533254893	0.013442335979181796	0.009026365114970635	0.007072008350198854	0.009269783923430221	0.0048247745801598	0.007768654546737694	0.024467818583668418	0.04009978467208538	0.00923380529377061	0.024160736015391183	0.00021938942877261053	2.8169002140755903e-06	-0.002175452909143931	0.0003152548218387207	0.00032372846170306176	0.001175792163260236	4.953726272336514e-06	0.00016694490818030026
158	1563	rouhe	cy_668388218_2175453376.wav	D:\hc--document\all text\P8_medical\thesis_dataset\use_wav_raw\668388218\2175453376.wav	0	4	[0.0844983608475536, 0.0172440346081488, 2.94796232156712, 0.15493966510878424, 0.172508321410036, 0.7037792101363635, 0.010637717642667122, 0.14348080133555927, -27.09325730548378, 2.6031895157655995, -0.2996162919688564, 0.5169826722419573, 0.3473197353437006, 0.1573260390344796, -0.027650755652932762, 0.040232897699567415, -0.09728322010926055, -0.12836003772234347, -0.008223995511530751, 0.07…	0.0844983608475536	0.0172440346081488	2.94796232156712	0.15493966510878424	0.172508321410036	0.7037792101363635	0.010637717642667122	0.14348080133555927	-27.09325730548378	2.6031895157655995	-0.2996162919688564	0.5169826722419573	0.3473197353437006	0.1573260390344796	-0.027650755652932762	0.040232897699567415	-0.09728322010926055	-0.12836003772234347	-0.008223995511530751	0.0791837095526152	-0.12778389976405324	0.020605221747784	0.0026807092504564744	0.04507146757125152	0.006192513693121507	0.009691070515702485	0.00691846010335052	0.04856653617873379	0.0021114399769600026	0.004674458642719511	0.04864523815736175	0.04795237766901396	0.002667646970496965	0.035936825370187456	9.611346403371553e-05	4.888422805844001e-06	-0.0005679530127392502	0.0002833005049953164	0.0003889656099667595	0.00023797092386731365	7.475771189909658e-06	6.26043405676133e-05
159	383	rouhe	dx_90109091_28722860.wav	D:\hc--document\all text\P8_medical\thesis_dataset\use_wav_raw\90109091\28722860.wav	0	4	[0.10409088154851326, 0.02438428531400267, 3.0444059630638054, 0.17679420989422412, 0.18552553861933663, 0.6591345888604982, 0.01090675237680851, 0.16311769616026714, -26.230930141959263, 2.6238054841834244, 0.0664365432687062, -0.27909074185015387, -0.03614801734987106, 0.3221286669651747, -0.07194242251405827, -0.2513929517471923, -0.05122937900165593, -0.167901661895933, -0.1376738707795947, -…	0.10409088154851326	0.02438428531400267	3.0444059630638054	0.17679420989422412	0.18552553861933663	0.6591345888604982	0.01090675237680851	0.16311769616026714	-26.230930141959263	2.6238054841834244	0.0664365432687062	-0.27909074185015387	-0.03614801734987106	0.3221286669651747	-0.07194242251405827	-0.2513929517471923	-0.05122937900165593	-0.167901661895933	-0.1376738707795947	-0.09912930144953169	-0.37123515909824983	0.038618317438920614	0.0058354851963420004	0.03609590070725059	0.016059345725252045	0.0108194402985914	0.007073970911607747	0.022707833740658472	0.007200242246497922	0.008518183981750613	0.026254098824734794	0.037384729141789426	0.007293128841981054	0.027951599732378332	0.00012954423413239868	0.0001816447214572205	-6.669278587207998e-05	0.00019212464281975633	0.00019132604473921	0.0011350347602123887	1.865760104527842e-05	0.00019616026711185276
160	1151	rouhe	cy_723816946_3378423977.wav	D:\hc--document\all text\P8_medical\thesis_dataset\use_wav_raw\723816946\3378423977.wav	0	4	[0.09698893232567421, 0.017110455512882893, 2.9813634951110086, 0.13760021992754762, 0.14099275200215639, 0.8260569128018547, 0.011406253002938519, 0.1523247078464107, -27.775798339904835, 2.652216718632326, -0.756394333052606, 0.1181317286564739, -0.3825457723905462, 0.21336003073165802, -0.044699434027777644, 0.09924735730731397, -0.18010299956548664, 0.07507135028666224, -0.16245611898501225, …	0.09698893232567421	0.017110455512882893	2.9813634951110086	0.13760021992754762	0.14099275200215639	0.8260569128018547	0.011406253002938519	0.1523247078464107	-27.775798339904835	2.652216718632326	-0.756394333052606	0.1181317286564739	-0.3825457723905462	0.21336003073165802	-0.044699434027777644	0.09924735730731397	-0.18010299956548664	0.07507135028666224	-0.16245611898501225	0.12963492558693904	-0.14428632306465264	0.017481705389123754	0.009294783829576674	0.02457269518938411	0.01671199988531354	0.021857223927819136	0.017968241874308788	0.022159957917151796	0.007412030050199522	0.011440108977181491	0.014804112810769406	0.020693577615822013	0.007443821546225084	0.018349687247637764	0.0001943163511985975	3.8961729732150136e-06	0.003474737457859942	-0.00020588253089093983	-0.0002293342060383258	-0.0007433283689482652	7.985380137358776e-06	-9.181969949916464e-05
161	1140	wz	cy_682855461_2482311378.wav	D:\hc--document\all text\P8_medical\thesis_dataset\use_wav_raw\682855461\2482311378.wav	0	3	[0.06600487671358815, 0.011789107153882115, 2.929478071311213, 0.13666858435863025, 0.17849931203007788, 0.3494412909996472, 0.012359442368332517, 0.09948247078464108, -27.509201812811636, 3.6988196487961775, 0.2674319859026685, 0.1790482095457008, 0.16636548518509, 0.05891840668295214, 0.13510534127030913, -0.037597618917091846, 0.07571951076840693, -0.14805905491149188, 0.008881538795065478, -0…	0.06600487671358815	0.011789107153882115	2.929478071311213	0.13666858435863025	0.17849931203007788	0.3494412909996472	0.012359442368332517	0.09948247078464108	-27.509201812811636	3.6988196487961775	0.2674319859026685	0.1790482095457008	0.16636548518509	0.05891840668295214	0.13510534127030913	-0.037597618917091846	0.07571951076840693	-0.14805905491149188	0.008881538795065478	-0.05805795025473976	0.009229049011496902	0.02378363736568767	0.004779823127159413	0.06244694110036034	0.018979507269434825	0.03025489305437605	0.009964934509563551	0.05214567207585208	0.0013459208363323107	0.0052893215015719156	0.019132932263425058	0.041746747315952064	0.004028431907556009	0.03199296139088535	-0.00013163365726356606	1.678090890683746e-05	-0.0004366129114048059	-0.00030748463449671945	-0.0002086196766214948	-0.0017117244225229515	1.4433871664339286e-05	-0.0004131886477462434
162	1157	fn	cy_602849955_1811015183.wav	D:\hc--document\all text\P8_medical\thesis_dataset\use_wav_raw\602849955\1811015183.wav	0	1	[0.11266796350195672, 0.011731763612093436, 2.9800875157258577, 0.20727912105576185, 0.1962613997148756, 0.8927497812212307, 0.00914268381964071, 0.21247495826377294, -26.56720768408286, 1.9604142667864877, 0.2000319105969721, -0.11783068771438011, 0.3044673617799244, -0.06444687038105314, 0.2821865144587907, -0.10757595294672463, 0.10347445921478508, 0.07335646660173008, 0.06999565507974854, 0.1…	0.11266796350195672	0.011731763612093436	2.9800875157258577	0.20727912105576185	0.1962613997148756	0.8927497812212307	0.00914268381964071	0.21247495826377294	-26.56720768408286	1.9604142667864877	0.2000319105969721	-0.11783068771438011	0.3044673617799244	-0.06444687038105314	0.2821865144587907	-0.10757595294672463	0.10347445921478508	0.07335646660173008	0.06999565507974854	0.11518129049547637	0.011842759571948181	0.009576713825586142	0.0034084757748709805	0.08790138332011904	0.00919075195644157	0.018954675619987666	0.008629923959885603	0.08238295797944548	0.0026868987015244206	0.0059509976576044375	0.012647506103322015	0.02670272750474005	0.003936672556598897	0.03971472693883869	0.00013372308039473382	4.941517919739676e-07	-0.000607295291559931	0.00029909799997569953	0.00032392798435794883	0.0010275775449734557	1.948783495609414e-05	0.0001585976627712855
163	1758	wz	cy_615087885_1875029234.wav	D:\hc--document\all text\P8_medical\thesis_dataset\use_wav_raw\615087885\1875029234.wav	0	3	[0.14742760671206284, 0.013739496020078911, 2.8647349128842845, 0.2040441359726268, 0.167645051601547, 1.1810899312306633, 0.00863840805023622, 0.22987061769616027, -27.289592852199085, 1.311299631854336, 0.1073361655450381, 0.44746564421364166, 0.15746719701822853, -0.09919249399807384, 0.18874644495758255, 0.051726987232230015, 0.011807322740266264, 0.08220587758243449, 0.05934955515957724, 0.0…	0.14742760671206284	0.013739496020078911	2.8647349128842845	0.2040441359726268	0.167645051601547	1.1810899312306633	0.00863840805023622	0.22987061769616027	-27.289592852199085	1.311299631854336	0.1073361655450381	0.44746564421364166	0.15746719701822853	-0.09919249399807384	0.18874644495758255	0.051726987232230015	0.011807322740266264	0.08220587758243449	0.05934955515957724	0.09529648890999225	-0.022004525711163826	0.01250229518237768	0.003747659192386557	0.04658745313251583	0.011335443098754366	0.023221664125956283	0.007351361396478044	0.035935906624483656	0.003506534152277295	0.005900749983927458	0.010022987334783504	0.01733189863438877	0.005989637157556386	0.02094226937225905	0.00038863270239719567	1.8258394501431245e-07	-0.002151833845454482	0.00041216015305864433	0.0002265110183105006	0.0025141513000747307	1.514169507833104e-06	0.0006135225375626037
164	697	wz	cy_720360068_3299712291.wav	D:\hc--document\all text\P8_medical\thesis_dataset\use_wav_raw\720360068\3299712291.wav	0	3	[0.08817574555840878, 0.012377906824185884, 3.0338192435799622, 0.17185397823291745, 0.19943188372284806, 0.605282640792847, 0.0076843915081155605, 0.13924457429048415, -26.98701423305004, 2.7541922139235524, 0.289401705357353, 0.46929037028185244, -0.2130771916940653, 0.206206369752989, 0.12356999524224056, 0.13308671999317032, 0.007399616886028122, 0.025499521080723342, -0.037321792375757196, 0…	0.08817574555840878	0.012377906824185884	3.0338192435799622	0.17185397823291745	0.19943188372284806	0.605282640792847	0.0076843915081155605	0.13924457429048415	-26.98701423305004	2.7541922139235524	0.289401705357353	0.46929037028185244	-0.2130771916940653	0.206206369752989	0.12356999524224056	0.13308671999317032	0.007399616886028122	0.025499521080723342	-0.037321792375757196	0.1614010253638897	0.027799007033042684	0.013603441910499335	0.0026172598310058776	0.06730256397686415	0.01785490280801573	0.03154220075145178	0.012589288958064887	0.03596435964432857	0.0010429879834701224	0.006137631453727328	0.011373954510605319	0.058480802629992786	0.003839713746297408	0.03343455397649468	6.68615401973668e-05	1.758005238898915e-06	0.0007629561899725154	0.00012911549696970452	7.43700729673555e-05	0.0010247513774113415	6.532072061014758e-06	0.0001919866444073457
165	447	jd	cy_681723162_2458061526.wav	D:\hc--document\all text\P8_medical\thesis_dataset\use_wav_raw\681723162\2458061526.wav	0	2	[0.11387147122550935, 0.010035871243953276, 2.9195801564259787, 0.1771071460578282, 0.17861601342285285, 0.8232728151714003, 0.0069441680733196105, 0.1789482470784641, -26.71603946070165, 2.5927485774728636, 0.04789081033313912, -0.03879183909902901, -0.07726295909420808, -0.017523087754662665, 0.09967707456135323, -0.06823121049473604, 0.10428161316193436, -0.001359694869628058, 0.01937159627825…	0.11387147122550935	0.010035871243953276	2.9195801564259787	0.1771071460578282	0.17861601342285285	0.8232728151714003	0.0069441680733196105	0.1789482470784641	-26.71603946070165	2.5927485774728636	0.04789081033313912	-0.03879183909902901	-0.07726295909420808	-0.017523087754662665	0.09967707456135323	-0.06823121049473604	0.10428161316193436	-0.001359694869628058	0.019371596278258137	-0.02114218629746708	0.03784575309241063	0.01768641052253177	0.0067949164755847676	0.035195023935322235	0.017935753279694395	0.03218317899368317	0.012294631068376687	0.027723981030668834	0.0034055486566875286	0.008176894812244359	0.016063218313417536	0.021579877479261135	0.00980248446690258	0.02096653433823257	0.00011909711847655993	1.4422633028274305e-06	-0.00047638849089962857	-5.9090026244922995e-05	-5.714275533614872e-05	-0.0013274594112631407	7.893804804522432e-06	0.0001377295492487473
166	1369	wz	cy_700666166_2866265612.wav	D:\hc--document\all text\P8_medical\thesis_dataset\use_wav_raw\700666166\2866265612.wav	0	3	[0.07008134124249636, 0.02146108402051712, 3.029249574343385, 0.16066791305329656, 0.18882088690852797, 0.44047776161381, 0.008897167026544106, 0.10839732888146912, -26.162299003599202, 2.7068031672651345, 0.7196472204254927, 0.31846558013407034, 0.19837937623441476, 0.5358862350683589, 0.007494612459599626, 0.1882500928675195, 0.14001230839643306, 0.14309852636540032, 0.2000562580579979, 0.08101…	0.07008134124249636	0.02146108402051712	3.029249574343385	0.16066791305329656	0.18882088690852797	0.44047776161381	0.008897167026544106	0.10839732888146912	-26.162299003599202	2.7068031672651345	0.7196472204254927	0.31846558013407034	0.19837937623441476	0.5358862350683589	0.007494612459599626	0.1882500928675195	0.14001230839643306	0.14309852636540032	0.2000562580579979	0.08101744826916163	0.20996642840568003	0.013160435751813622	0.0010991462897514083	0.14156083905323524	0.007639509068448338	0.04776285867793468	0.007483121901926926	0.025153026699150635	0.00098363954913563	0.0042277619474103065	0.005209290104200397	0.017369520193650987	0.0020203881602490837	0.044036897731760276	-3.9699039492186364e-05	1.4858271642333443e-05	0.0009541050922430183	-0.0001249945679075107	-0.0001481515098557685	-0.0002480028802728537	2.99799416289935e-05	2.9215358931551745e-05
167	1705	general	dx_88717755_27395124.wav	D:\hc--document\all text\P8_medical\thesis_dataset\use_wav_raw\88717755\27395124.wav	0	0	[0.11033407786444242, 0.025569106083063717, 3.1324459694275038, 0.2106546017918266, 0.20760610911087518, 0.7471069632751406, 0.010657084509828732, 0.18588063439065108, -27.179714556224052, 2.1041201412610175, -0.04628324776779333, -0.06964379122156798, -0.030215632353962678, 0.43220266949809377, -0.016077498919012216, -0.12283962052368977, -0.054455457284003084, -0.21779451812101797, -0.131164468…	0.11033407786444242	0.025569106083063717	3.1324459694275038	0.2106546017918266	0.20760610911087518	0.7471069632751406	0.010657084509828732	0.18588063439065108	-27.179714556224052	2.1041201412610175	-0.04628324776779333	-0.06964379122156798	-0.030215632353962678	0.43220266949809377	-0.016077498919012216	-0.12283962052368977	-0.054455457284003084	-0.21779451812101797	-0.1311644685401648	-0.13215724202242363	-0.13551448418579226	0.02723017484007359	0.006063613553851583	0.04557910501442988	0.02040685198878715	0.015707934578012065	0.010632651869742316	0.03334429916335898	0.0054004332864881046	0.006124741953926482	0.011599832385277675	0.0371782551485895	0.005962423810719731	0.03380649005332954	0.00015670673483757867	4.3426091027597414e-05	-7.610148103890125e-05	0.00039437887621158394	0.00040939617962764237	0.0010604191134560555	9.65700298063327e-06	0.00014607679465776345
168	1576	jd	cy_690695634_2652282074.wav	D:\hc--document\all text\P8_medical\thesis_dataset\use_wav_raw\690695634\2652282074.wav	0	2	[0.08927478212540299, 0.018751344563898705, 3.064409534410409, 0.1768920736337547, 0.18949201036474578, 0.6059167759368635, 0.010169001935555436, 0.1342863105175292, -26.150707071202415, 2.4732715688114943, -0.2834311662812502, -0.26970180602616256, -0.43414914620284567, 0.11789845967089028, -0.08332545323954385, -0.3940764576221057, -0.02940656796471302, -0.2784368990569972, -0.00853139820455656…	0.08927478212540299	0.018751344563898705	3.064409534410409	0.1768920736337547	0.18949201036474578	0.6059167759368635	0.010169001935555436	0.1342863105175292	-26.150707071202415	2.4732715688114943	-0.2834311662812502	-0.26970180602616256	-0.43414914620284567	0.11789845967089028	-0.08332545323954385	-0.3940764576221057	-0.02940656796471302	-0.2784368990569972	-0.008531398204556565	0.03573934676281149	-0.04057969037203435	0.018376767511611176	0.006416897924868472	0.03485561525101854	0.018961281535841576	0.019129871011460946	0.03598930650517588	0.03183723911650317	0.007821202266186782	0.010253136637392768	0.023072445907766404	0.01696763597741236	0.005891153037337857	0.032880411638115364	-0.00012118654160772742	6.581904387315316e-05	0.0054963989019153735	-0.00031826614451031045	-8.149400042859199e-05	-0.0035940513121121087	3.4689963481656815e-05	-0.0006510851419031728
169	353	jd	dx_90654848_29711141.wav	D:\hc--document\all text\P8_medical\thesis_dataset\use_wav_raw\90654848\29711141.wav	0	2	[0.1531338212832819, 0.008544368422245423, 3.032371231397252, 0.237564091021095, 0.22740006207173857, 1.073372690635999, 0.008186214317650323, 0.24758347245409015, -33.143136863331236, 1.9794703696966864, -0.3411126292930282, 0.28633545397881627, -0.17951970449465765, -0.16041881043619557, 0.2905738220601705, -0.1127210660182689, 0.09615254825816355, 0.01093831881000784, -0.17904470112465765, 0.1…	0.1531338212832819	0.008544368422245423	3.032371231397252	0.237564091021095	0.22740006207173857	1.073372690635999	0.008186214317650323	0.24758347245409015	-33.143136863331236	1.9794703696966864	-0.3411126292930282	0.28633545397881627	-0.17951970449465765	-0.16041881043619557	0.2905738220601705	-0.1127210660182689	0.09615254825816355	0.01093831881000784	-0.17904470112465765	0.1303883608685138	0.049790105562493484	0.012203246915379837	0.004383949767109801	0.032749497114739734	0.010212746365568806	0.018413525785990696	0.008195641737845445	0.06046089970429315	0.002354973533107393	0.008460283217029524	0.008717764364737018	0.03573550764951789	0.006456941497385307	0.02719400294737919	0.00011491827221422485	0.00014818354606002042	-5.875128412930114e-05	0.0003107049791482206	0.00037130652830620674	0.00041670639808863164	3.4479927103807495e-05	8.347245409014829e-05
170	397	jd	cy_682137714_2466628016.wav	D:\hc--document\all text\P8_medical\thesis_dataset\use_wav_raw\682137714\2466628016.wav	0	2	[0.09864166602242787, 0.01121356194392098, 3.039626053071939, 0.16196025374785764, 0.16262783533063088, 0.877974031845176, 0.00805481149669834, 0.153050918196995, -26.73915981977525, 2.09020178480114, -0.5576039390488533, 0.06542983913703061, -0.5328918977640115, 0.04298752708956439, -0.05494723029023063, -0.12145323252886864, -0.055708678068206036, -0.12961609736657678, 0.01895256223604859, -0.0…	0.09864166602242787	0.01121356194392098	3.039626053071939	0.16196025374785764	0.16262783533063088	0.877974031845176	0.00805481149669834	0.153050918196995	-26.73915981977525	2.09020178480114	-0.5576039390488533	0.06542983913703061	-0.5328918977640115	0.04298752708956439	-0.05494723029023063	-0.12145323252886864	-0.055708678068206036	-0.12961609736657678	0.01895256223604859	-0.06471731701659036	0.019021386391081918	0.015083862745577664	0.008334861534910235	0.020546618309868994	0.020141147308995806	0.022825819411048665	0.018413539391085	0.022708697785602406	0.006675369351255365	0.014728944522390122	0.01521530637043009	0.015466793796882478	0.01050889318143638	0.021239696229931486	-7.10403864597025e-05	4.6958452393327274e-08	-5.959950742982887e-05	-0.00020056820368565323	-0.00016777150087267546	-0.001016639879964612	7.653441373233451e-06	-0.000317195325542571
171	1564	general	cy_723758551_3376927259.wav	D:\hc--document\all text\P8_medical\thesis_dataset\use_wav_raw\723758551\3376927259.wav	0	0	[0.09982010066840646, 0.013890972805796506, 2.949361992820912, 0.1889526146383424, 0.20154867940876983, 0.6491250111165656, 0.00826423724666699, 0.14646494156928214, -27.486302913091478, 2.6218930691888764, 0.20599611890408878, -0.03290322332414739, -0.030899937447122897, 0.35271054002114577, 0.14902257506164782, 0.09763503273942087, -0.01827892415633656, -0.08620751044759231, -0.0876443236259554…	0.09982010066840646	0.013890972805796506	2.949361992820912	0.1889526146383424	0.20154867940876983	0.6491250111165656	0.00826423724666699	0.14646494156928214	-27.486302913091478	2.6218930691888764	0.20599611890408878	-0.03290322332414739	-0.030899937447122897	0.35271054002114577	0.14902257506164782	0.09763503273942087	-0.01827892415633656	-0.08620751044759231	-0.08764432362595544	0.15360501359592468	0.06451637625831973	0.015328893571759039	0.003830634173139198	0.03574755779604058	0.01545479022215285	0.031811409564876346	0.013520096156149936	0.042680178289477844	0.0023200262615587	0.007033217882771974	0.020693896844296383	0.03207887506221238	0.003479895691835182	0.02648000491104367	3.552019322985113e-05	8.63642292629612e-05	0.0009814750645752036	5.576045196903676e-05	-6.559475902961155e-05	0.0008056349721550211	7.3984535395870325e-06	0.0001085141903171957
172	797	general	dx_90091090_28617174.wav	D:\hc--document\all text\P8_medical\thesis_dataset\use_wav_raw\90091090\28617174.wav	0	0	[0.11980961176428798, 0.0077966094484344444, 2.8396074151332558, 0.20043344810933905, 0.19745953689150514, 0.683840996704745, 0.00920408611993132, 0.1753839732888147, -31.399127187159696, 2.596748885715699, 0.4712310205782974, -0.11435292365115496, -0.043546408966353894, 0.22759777594859676, 0.04826953309866823, 0.044594693342817446, -0.00266887729172601, -0.059444072136157045, -0.076219855969988…	0.11980961176428798	0.0077966094484344444	2.8396074151332558	0.20043344810933905	0.19745953689150514	0.683840996704745	0.00920408611993132	0.1753839732888147	-31.399127187159696	2.596748885715699	0.4712310205782974	-0.11435292365115496	-0.043546408966353894	0.22759777594859676	0.04826953309866823	0.044594693342817446	-0.00266887729172601	-0.059444072136157045	-0.07621985596998813	-0.03502010683501378	-0.0027252066042653426	0.0172931785010953	0.008496353997681378	0.05945234514379463	0.02069893879063312	0.02183442306482665	0.009283741944867571	0.04186605264852917	0.0025404506154529725	0.0045899313342533075	0.012072375533449878	0.0360235307977002	0.004230626677116567	0.028010513082456886	0.0005871278998581289	4.367237712825283e-06	-0.0003121564179766189	0.0005957504562366071	0.00029289416284207216	0.0029356910545633567	1.1987100097789707e-05	0.0007387312186978293
173	1534	general	dx_90412064_29494937.wav	D:\hc--document\all text\P8_medical\thesis_dataset\use_wav_raw\90412064\29494937.wav	0	0	[0.07349963748508674, 0.030161457297246664, 3.105385792455919, 0.1707125599952403, 0.20966852548533285, 0.35667799750412077, 0.011219909718879359, 0.11506260434056761, -27.175844039857118, 2.8524108514988993, 0.5058643142265167, -0.14758073451178025, -0.1972922226102766, 0.051790103772368735, 0.18940383878987982, 0.1289334337696038, 0.03991016121931333, 0.03671494626404671, -0.15054881168430853, …	0.07349963748508674	0.030161457297246664	3.105385792455919	0.1707125599952403	0.20966852548533285	0.35667799750412077	0.011219909718879359	0.11506260434056761	-27.175844039857118	2.8524108514988993	0.5058643142265167	-0.14758073451178025	-0.1972922226102766	0.051790103772368735	0.18940383878987982	0.1289334337696038	0.03991016121931333	0.03671494626404671	-0.15054881168430853	-0.04457932187168833	-0.03426706400874193	0.01532227420647173	0.006328895649230571	0.11471139055272049	0.014452578197935667	0.018674993494086356	0.00905597416168572	0.08476111577416844	0.000848836509314108	0.004892843171892736	0.01322537650774848	0.021474213645676553	0.006315525161820906	0.04397233125046159	0.00011909711847655962	6.381322866731498e-05	-0.00014069105697625748	0.0002354589171194888	0.00030989612070655883	0.0006532294191347531	1.3925363171221164e-05	0.00013772954924874827
174	1569	general	cy_716720574_3215800305.wav	D:\hc--document\all text\P8_medical\thesis_dataset\use_wav_raw\716720574\3215800305.wav	0	0	[0.07028401528621962, 0.029452232321168885, 2.9197303981380167, 0.11698626971014689, 0.1410814472478807, 0.45484926461367, 0.012447181120607298, 0.09946160267111853, -26.21457648285804, 3.659833676174977, -1.0511481491330839, 0.0823612325471821, -0.15561602805808625, 0.0452050259633667, 0.17915452817883368, -0.12264363696817501, -0.15922636234146256, 0.14966821532654181, -0.2202289036038354, -0.0…	0.07028401528621962	0.029452232321168885	2.9197303981380167	0.11698626971014689	0.1410814472478807	0.45484926461367	0.012447181120607298	0.09946160267111853	-26.21457648285804	3.659833676174977	-1.0511481491330839	0.0823612325471821	-0.15561602805808625	0.0452050259633667	0.17915452817883368	-0.12264363696817501	-0.15922636234146256	0.14966821532654181	-0.2202289036038354	-0.08287340524084537	-0.023109219639081482	0.021155562075739848	0.008346821250782246	0.02948423420453047	0.02254721156836026	0.02427710957931907	0.01826031387419137	0.022845926653420206	0.005664368231988231	0.011259172467189967	0.019956989471841578	0.01806805103021503	0.008247808961418641	0.022528962639088813	1.2536538787006273e-05	-1.6763126745612154e-07	0.002692366677297254	7.131364870876516e-05	8.342719089524074e-05	0.00024107498506899345	3.167600781193059e-05	1.6694490818029916e-05
175	1362	wz	cy_444410695_1098429480.wav	D:\hc--document\all text\P8_medical\thesis_dataset\use_wav_raw\444410695\1098429480.wav	0	3	[0.07933748571356934, 0.007240902608930455, 2.9260309554819868, 0.14554999716980874, 0.16932989314359154, 0.6314673372174125, 0.008611885637883223, 0.12155258764607679, -31.039199406876065, 2.9127285119665935, -0.2105103060540766, 0.559005136752177, 0.27708855425226975, 0.17558521265536675, 0.009221045325754715, -0.003751991687963485, 0.04457922199232874, 0.1320894568498539, -0.05739031822065058,…	0.07933748571356934	0.007240902608930455	2.9260309554819868	0.14554999716980874	0.16932989314359154	0.6314673372174125	0.008611885637883223	0.12155258764607679	-31.039199406876065	2.9127285119665935	-0.2105103060540766	0.559005136752177	0.27708855425226975	0.17558521265536675	0.009221045325754715	-0.003751991687963485	0.04457922199232874	0.1320894568498539	-0.05739031822065058	0.10688033231657441	-0.06151726934102577	0.02488257682739872	0.0030093717089853993	0.05689401824404901	0.010256100902501388	0.027446720227757335	0.008043848395923012	0.04187143808070851	0.002819998501177466	0.007190732937013214	0.01493927880432203	0.04653656395265467	0.005693511677479831	0.02857500668056087	0.00020267404372326846	6.973080436058406e-07	0.001805799004184404	0.00023542642638614217	8.629443878254876e-06	0.0027269652692676347	6.1736999565541486e-06	0.0006176961602671109
176	1088	wz	cy_677628372_2368903892.wav	D:\hc--document\all text\P8_medical\thesis_dataset\use_wav_raw\677628372\2368903892.wav	0	3	[0.08957356963315997, 0.016656677207172767, 2.9860068678295226, 0.15843614831627226, 0.18596354926706346, 0.6032603089699804, 0.011046233172307409, 0.1364273789649416, -28.516491568599434, 3.1183316322076413, -0.26888837857002107, 0.3836463479275201, -0.004398313043009679, 0.13581594717922058, 0.27612964564158, -0.02887096847462158, 0.0912568777505093, 0.049791822769361165, -0.06264163902442321, …	0.08957356963315997	0.016656677207172767	2.9860068678295226	0.15843614831627226	0.18596354926706346	0.6032603089699804	0.011046233172307409	0.1364273789649416	-28.516491568599434	3.1183316322076413	-0.26888837857002107	0.3836463479275201	-0.004398313043009679	0.13581594717922058	0.27612964564158	-0.02887096847462158	0.0912568777505093	0.049791822769361165	-0.06264163902442321	0.016570193182321523	-0.09892375939956427	0.013398328770902662	0.00426465339209054	0.01843635117081768	0.005429841020348713	0.012628756883531142	0.007150199360785094	0.053840118837860516	0.003520028801046987	0.0071051465017211175	0.05290007269221801	0.03658046915956232	0.00448659226576667	0.030463145365619428	-0.00024864135260895844	9.637489486538313e-09	-0.0009205593592361162	-0.00029669674782781074	-0.00016124145078338055	-0.0018807384436398651	1.633263812118592e-05	-0.0007220367278797991
177	414	general	cy_694395526_2730056928.wav	D:\hc--document\all text\P8_medical\thesis_dataset\use_wav_raw\694395526\2730056928.wav	0	0	[0.06840144504503752, 0.010774630867762479, 2.9164346743333014, 0.11532622441149348, 0.14663254025470257, 0.418724050393259, 0.009946890024034379, 0.09390233722871452, -28.212013697515022, 3.6434371737888678, 0.02675557710287861, 0.4467542544118646, -0.6088479577911022, 0.14390074798543195, -0.0128820583940988, -0.24468611232555593, 0.1357344899719756, -0.026416943761784852, -0.1297886793742357, …	0.06840144504503752	0.010774630867762479	2.9164346743333014	0.11532622441149348	0.14663254025470257	0.418724050393259	0.009946890024034379	0.09390233722871452	-28.212013697515022	3.6434371737888678	0.02675557710287861	0.4467542544118646	-0.6088479577911022	0.14390074798543195	-0.0128820583940988	-0.24468611232555593	0.1357344899719756	-0.026416943761784852	-0.1297886793742357	0.09088789023043045	-0.0669074052501462	0.02745904049501484	0.005926697549628673	0.038874924733395225	0.020788265890822763	0.031931670053238104	0.022510435336886774	0.020503872197892934	0.002412970256327963	0.012358035730825688	0.021928817420197737	0.0262756304983884	0.0066985736281832105	0.026013401238795225	3.343077009868336e-05	7.9281460546468e-06	0.0011606744278071844	-0.0002767095737030427	-0.00015415998838220313	-0.0025219195758740577	7.634912843527442e-06	-0.0004298831385642737
178	1357	fn	cy_651708503_2069532191.wav	D:\hc--document\all text\P8_medical\thesis_dataset\use_wav_raw\651708503\2069532191.wav	0	1	[0.15382959918596076, 0.008727678126072287, 2.901877479569846, 0.21232299474953, 0.18667391371933745, 1.0348261402712413, 0.008945110152759504, 0.23418614357262105, -28.073065818838472, 2.0606194176719628, 0.24000654692717263, -0.04579822547481997, -0.3688670456558646, -0.5014431747524356, -0.03298762614723361, -0.20287396150101789, 0.07872976877981153, -0.04286264147740518, -0.21644592846018298,…	0.15382959918596076	0.008727678126072287	2.901877479569846	0.21232299474953	0.18667391371933745	1.0348261402712413	0.008945110152759504	0.23418614357262105	-28.073065818838472	2.0606194176719628	0.24000654692717263	-0.04579822547481997	-0.3688670456558646	-0.5014431747524356	-0.03298762614723361	-0.20287396150101789	0.07872976877981153	-0.04286264147740518	-0.21644592846018298	0.017059195307922943	-0.19021782995072808	0.026430579572007964	0.005459218822831272	0.01757896355700692	0.01326333541034756	0.015392147947433403	0.016725628308816284	0.01709036034977099	0.002440832998195147	0.012214825022119298	0.020335229077372594	0.026794926892096796	0.011035902195661933	0.018393046365096734	0.0001337230803947334	1.0796612515958299e-05	-0.0004043029132642342	0.0002544303964603093	0.00032354760830706025	0.0012455891048681585	1.7846280024292452e-05	0.00020033388981636105
179	1745	rouhe	cy_676533421_2345373356.wav	D:\hc--document\all text\P8_medical\thesis_dataset\use_wav_raw\676533421\2345373356.wav	0	4	[0.09344318127208258, 0.023080500078684105, 3.0419959032957014, 0.17820974419235433, 0.18288764154099102, 0.6746176637373077, 0.01298308455843195, 0.1504298831385643, -26.981536967227463, 2.2322224387753997, 0.1514830887146392, 0.42844338007307936, -0.08323102541141064, -0.11997126180919492, 0.1610986852773887, -0.15564124171591542, -0.10032962555800481, -0.1461463266466047, -0.11760310385071834,…	0.09344318127208258	0.023080500078684105	3.0419959032957014	0.17820974419235433	0.18288764154099102	0.6746176637373077	0.01298308455843195	0.1504298831385643	-26.981536967227463	2.2322224387753997	0.1514830887146392	0.42844338007307936	-0.08323102541141064	-0.11997126180919492	0.1610986852773887	-0.15564124171591542	-0.10032962555800481	-0.1461463266466047	-0.11760310385071834	-0.21069924410827207	-0.10306639885498788	0.04160492014228182	0.0019263653929111246	0.04561609411915046	0.025161171455270814	0.016169534638670473	0.011494430077331176	0.06279143647928863	0.0010548044487550532	0.0027927613989298327	0.019576818463794506	0.034493382624751455	0.0032557055633735477	0.04611542784512907	5.223557827919268e-05	1.7359188277347774e-05	-5.730612563155298e-05	0.0002524054483959083	0.0003356196100165425	0.0008320892160914289	1.3823314834501783e-05	0.00015025041736227147
180	384	yl	dx_61813637_17721953.wav	D:\hc--document\all text\P8_medical\thesis_dataset\use_wav_raw\61813637\17721953.wav	0	5	[0.09808587946953726, 0.005758490107432702, 2.9806402447185363, 0.17504263092322744, 0.1911494007212131, 0.6323977477965537, 0.008309620808916524, 0.15286310517529217, -28.565843906830143, 2.6723380734666566, 0.3260471105734981, -0.15178938296752095, -0.3440720779619738, 0.23602419565830005, -0.017508964283285383, 0.1847409442908315, 0.09501043493750788, 0.2757424066286115, -0.006906532660316167,…	0.09808587946953726	0.005758490107432702	2.9806402447185363	0.17504263092322744	0.1911494007212131	0.6323977477965537	0.008309620808916524	0.15286310517529217	-28.565843906830143	2.6723380734666566	0.3260471105734981	-0.15178938296752095	-0.3440720779619738	0.23602419565830005	-0.017508964283285383	0.1847409442908315	0.09501043493750788	0.2757424066286115	-0.006906532660316167	0.09185329989494329	0.0014205433671614569	0.016774810555919933	0.005947448934288822	0.04650572564542225	0.009722173763661367	0.028946907776204397	0.007280647549137999	0.037224086669293485	0.002017015169034866	0.008049186481936683	0.020875165101068884	0.05358486395029796	0.0098828900157072	0.027932924319016263	8.148750211554099e-05	1.7582022746328393e-05	-0.000861774427948209	0.00016652899735077775	0.00025648928271754896	0.00019514421100424867	2.0400473849291156e-05	7.929883138564318e-05
181	1189	yl	cy_679263661_2404301356.wav	D:\hc--document\all text\P8_medical\thesis_dataset\use_wav_raw\679263661\2404301356.wav	0	5	[0.1145609808587947, 0.012066514256582677, 2.974380971528199, 0.18047295494076623, 0.16906409520785345, 0.8778474818584113, 0.008158107556822678, 0.1711143572621035, -26.18534685491762, 1.9645149590051438, -0.20649105162557946, -0.21151974099755205, -0.47024201504943475, -0.17917727475300246, -0.018282394268019624, -0.27362255346967523, -0.1557338549617329, 0.15796542397452923, -0.159117526908334…	0.1145609808587947	0.012066514256582677	2.974380971528199	0.18047295494076623	0.16906409520785345	0.8778474818584113	0.008158107556822678	0.1711143572621035	-26.18534685491762	1.9645149590051438	-0.20649105162557946	-0.21151974099755205	-0.47024201504943475	-0.17917727475300246	-0.018282394268019624	-0.27362255346967523	-0.1557338549617329	0.15796542397452923	-0.15911752690833472	-0.05984629666016549	-0.17111167376094918	0.028402136188606774	0.008123809074802578	0.024001615262178377	0.019914182712488505	0.023533004351257217	0.01693144000973926	0.014733080922778726	0.006279150255049859	0.012726496418310581	0.012783803815988686	0.018073499973709675	0.011473373896286916	0.02100507125537025	0.0006142904005633084	7.275941641448669e-06	-0.0019309182143943534	0.0004669717586261102	0.0003778840169428889	0.003016887760184407	9.51307251115102e-06	0.0008848080133555923
182	1294	fn	cy_711883544_3109328269.wav	D:\hc--document\all text\P8_medical\thesis_dataset\use_wav_raw\711883544\3109328269.wav	0	1	[0.14641005764718418, 0.03880576930872571, 3.0275336276779434, 0.22588165759970585, 0.20743407729017282, 1.067435008652763, 0.006510676127992465, 0.2402587646076795, -23.915348221168713, 1.8246964674614488, 0.20595955488857995, 0.05589956365251201, -0.012582768698656996, -0.1460398990857838, 0.20260579902079637, 0.07301286761206234, 0.05383931077949442, 0.09280180595606592, -0.03477797924887854, …	0.14641005764718418	0.03880576930872571	3.0275336276779434	0.22588165759970585	0.20743407729017282	1.067435008652763	0.006510676127992465	0.2402587646076795	-23.915348221168713	1.8246964674614488	0.20595955488857995	0.05589956365251201	-0.012582768698656996	-0.1460398990857838	0.20260579902079637	0.07301286761206234	0.05383931077949442	0.09280180595606592	-0.03477797924887854	0.059382279224024316	-0.04584361268346732	0.012970430423758303	0.005129468294813265	0.030818770979235348	0.01078788290011794	0.018443515504589596	0.008788905332161732	0.0388620785850314	0.003305312618161103	0.008402406039523656	0.02058566529644365	0.03567354734837275	0.00854847827605302	0.022295384211126843	3.5520193229850894e-05	6.0939231111615375e-06	-6.184393720350172e-05	0.0001090294270344287	3.187734054736393e-05	0.0011744351551680329	1.412888072261351e-05	0.0005175292153589305
183	1460	fn	cy_670086964_2210218968.wav	D:\hc--document\all text\P8_medical\thesis_dataset\use_wav_raw\670086964\2210218968.wav	0	1	[0.15567038096451952, 0.002190826439046972, 2.950577123078688, 0.21999038122069833, 0.19185422978899172, 0.9197858932134079, 0.010984796635948237, 0.22282136894824708, -31.313969947999848, 1.9425571149627618, -0.8554532380907569, -0.3894265402779138, -0.1719535892851597, -0.3604324647732498, -0.2374499262535597, -0.3293909734081467, -0.19160095861724138, -0.13354336940132425, -0.05253395920135931…	0.15567038096451952	0.002190826439046972	2.950577123078688	0.21999038122069833	0.19185422978899172	0.9197858932134079	0.010984796635948237	0.22282136894824708	-31.313969947999848	1.9425571149627618	-0.8554532380907569	-0.3894265402779138	-0.1719535892851597	-0.3604324647732498	-0.2374499262535597	-0.3293909734081467	-0.19160095861724138	-0.13354336940132425	-0.052533959201359316	-0.09389179841577001	-0.012066589048252028	0.013326576138649354	0.006426632700881242	0.013755504607557456	0.016129991360276326	0.023143140840518567	0.025224506955261593	0.019442747508087846	0.005857053622001429	0.011632147870116983	0.011394345421074002	0.014329679522468493	0.01331646850596388	0.023587728797219865	-0.0001504384654440755	9.870052529751984e-06	0.00010127454419080133	-0.00027585656306028746	-0.00020723047399468978	-0.0019500657965390656	5.2421368290261466e-05	-0.0004799666110183653
184	354	fn	cy_657066666_2099137499.wav	D:\hc--document\all text\P8_medical\thesis_dataset\use_wav_raw\657066666\2099137499.wav	0	1	[0.15328008090246364, 0.009638318203031356, 2.981858098501439, 0.21494086960028003, 0.19258437040049442, 1.0043744948558522, 0.007315691099823385, 0.2275959933222037, -28.673585160815882, 2.4260538779471488, -0.3620632551779474, 0.03402164132918091, -0.4816766888173057, -0.1594298557061995, -0.20140692899283857, -0.023981395232941405, 0.10364726500419078, -0.053212613497777166, 0.1053956630896963…	0.15328008090246364	0.009638318203031356	2.981858098501439	0.21494086960028003	0.19258437040049442	1.0043744948558522	0.007315691099823385	0.2275959933222037	-28.673585160815882	2.4260538779471488	-0.3620632551779474	0.03402164132918091	-0.4816766888173057	-0.1594298557061995	-0.20140692899283857	-0.023981395232941405	0.10364726500419078	-0.053212613497777166	0.10539566308969635	0.006967361092759087	-5.3611277533072455e-06	0.013417970383141149	0.007367067741998329	0.01448914614269191	0.012349787576477974	0.01958345659251453	0.017246168044650147	0.02712362798522712	0.002578746566961147	0.016275942776516915	0.01820160999453286	0.019924739055054902	0.011430434959323423	0.018689573348009438	-0.0001671538504934175	3.901326175451535e-06	0.0041268698496929775	-0.00011922904481786956	-0.00015883351070872714	-0.0006035838861007467	2.3291934537781777e-05	-5.8430717863104905e-05
185	355	rouhe	cy_722805386_3354344498.wav	D:\hc--document\all text\P8_medical\thesis_dataset\use_wav_raw\722805386\3354344498.wav	0	4	[0.11933531271351291, 0.024432554381569573, 2.9385570002302632, 0.20684110884919052, 0.2123138118605729, 0.7680212160087309, 0.010020505604837547, 0.1743864774624374, -26.11822343672251, 2.5439343117533277, 0.018292131779090365, -0.11064442083330492, 0.02807305186358246, 0.10109700107742993, -0.14548555605102872, -0.1184059483467818, -0.007624058537737256, -0.09210226146630766, -0.198423083194327…	0.11933531271351291	0.024432554381569573	2.9385570002302632	0.20684110884919052	0.2123138118605729	0.7680212160087309	0.010020505604837547	0.1743864774624374	-26.11822343672251	2.5439343117533277	0.018292131779090365	-0.11064442083330492	0.02807305186358246	0.10109700107742993	-0.14548555605102872	-0.1184059483467818	-0.007624058537737256	-0.09210226146630766	-0.19842308319432775	-0.10412564495397506	-0.21729647408291433	0.03507465862407097	0.004886949614959333	0.04727084184668108	0.019844612097495107	0.018770238391524623	0.007092309376320563	0.026326466538370456	0.002545830216869885	0.0064350354393512745	0.021097763295184126	0.039678818599308226	0.005103946560079753	0.03308597502082146	0.00011282884908305679	-7.901908882183772e-08	-4.2857899041082655e-05	0.00010291480535914218	1.5513600102966871e-06	0.0013631045132684138	9.786315218287732e-06	0.0004340567612687815
186	878	jd	cy_723334167_3366469055.wav	D:\hc--document\all text\P8_medical\thesis_dataset\use_wav_raw\723334167\3366469055.wav	0	2	[0.08660867821003299, 0.029453864563387458, 3.059010427776804, 0.16643422828664095, 0.17992154028895627, 0.6248525745683569, 0.009564954654030566, 0.1271160267111853, -25.395890887305704, 2.4048658355733665, 0.3128855973824016, -0.17726414983184888, -0.18431068136694417, -0.19667839539837692, -0.0888036273991862, -0.19333018353031767, -0.18718766482182345, -0.025654387375611154, -0.02395615608104…	0.08660867821003299	0.029453864563387458	3.059010427776804	0.16643422828664095	0.17992154028895627	0.6248525745683569	0.009564954654030566	0.1271160267111853	-25.395890887305704	2.4048658355733665	0.3128855973824016	-0.17726414983184888	-0.18431068136694417	-0.19667839539837692	-0.0888036273991862	-0.19333018353031767	-0.18718766482182345	-0.025654387375611154	-0.023956156081041645	-0.006666434906035233	-0.1365244635581236	0.023439738125419843	0.005768517368243966	0.03364779523800457	0.020628718699192077	0.013763258327625549	0.018901868167537243	0.04257525958076887	0.00278964538607332	0.01842625036894604	0.020347562464303606	0.019860832197118	0.003912101240994818	0.029674182001528784	2.5073077574012964e-05	3.537820282275404e-05	0.00039443700539896614	-7.659628778919853e-05	-7.32259502276847e-05	-0.0005370985776188929	2.985896593094488e-05	-1.6694490818030993e-05
187	1544	jd	cy_678096592_2379022644.wav	D:\hc--document\all text\P8_medical\thesis_dataset\use_wav_raw\678096592\2379022644.wav	0	2	[0.12623040904636637, 0.04617311061760942, 2.975125654856307, 0.19486552387591438, 0.1924153408787023, 0.7224682626776204, 0.011022595785585992, 0.17198247078464107, -25.074740536243993, 2.5026793618571417, 0.3545892535568856, 0.03600694990190952, -0.17609375643808536, -0.06520186078057737, -0.06344864380267742, -0.049393306639684796, -0.06026833006870411, -0.050929053901086194, -0.01864041806693…	0.12623040904636637	0.04617311061760942	2.975125654856307	0.19486552387591438	0.1924153408787023	0.7224682626776204	0.011022595785585992	0.17198247078464107	-25.074740536243993	2.5026793618571417	0.3545892535568856	0.03600694990190952	-0.17609375643808536	-0.06520186078057737	-0.06344864380267742	-0.049393306639684796	-0.06026833006870411	-0.050929053901086194	-0.018640418066933215	0.0031034545050049357	-0.02521798145153057	0.023527317059181593	0.005354884575305108	0.03303700802527325	0.019517792255331123	0.025235788035669345	0.017609467790444654	0.03220161468508162	0.002626171135838692	0.008529790045512657	0.020077874517251324	0.027546956979213322	0.009805902545653916	0.028158638267601045	-1.4625961918173315e-05	4.319277222363004e-05	0.004428077707913566	-0.00018256295911374558	-5.353010723494576e-06	-0.0027249744120909315	2.7873124423744632e-05	-0.00042153589315526015
188	179	jd	dx_92936190_32373338.wav	D:\hc--document\all text\P8_medical\thesis_dataset\use_wav_raw\92936190\32373338.wav	0	2	[0.20105056195035112, 0.020191600611879867, 3.058135845612138, 0.33701799337502036, 0.28709285251491024, 1.1359686501972956, 0.007972826248724078, 0.35909015025041735, -28.250730248115502, 2.3444085672385815, 0.2966269169348462, -0.3790356823813305, -0.14697487787591806, -0.11229563503144616, -0.1447517496211966, 0.0762471702876984, 0.027275049969060154, -0.0576444693104577, -0.12989544125672747,…	0.20105056195035112	0.020191600611879867	3.058135845612138	0.33701799337502036	0.28709285251491024	1.1359686501972956	0.007972826248724078	0.35909015025041735	-28.250730248115502	2.3444085672385815	0.2966269169348462	-0.3790356823813305	-0.14697487787591806	-0.11229563503144616	-0.1447517496211966	0.0762471702876984	0.027275049969060154	-0.0576444693104577	-0.12989544125672747	-0.20014960361867246	-0.22362630051535215	0.023708043653645858	0.009021085963765418	0.027262394097290074	0.011749268380220966	0.01794309906743674	0.00825254591189276	0.014081239376499565	0.0012659067421979069	0.0055805470811087195	0.015071234262991052	0.04133093137062893	0.010267421805527168	0.024908885450167704	0.0001399913497882363	0.0001861174075777448	-0.00024275459376413535	0.0005253715512892657	0.0005394685587270366	0.0010127294242990457	1.2999948040815787e-05	0.00010851419031719653
189	1571	fn	dx_89573524_28106028.wav	D:\hc--document\all text\P8_medical\thesis_dataset\use_wav_raw\89573524\28106028.wav	0	1	[0.13210168804494768, 0.02342814348094519, 3.0710216281535865, 0.19431960514488733, 0.18131879227444797, 1.0675807529000347, 0.008027405480469235, 0.20245409015025043, -25.10610805787415, 1.9788675039726684, -0.13543248229629168, 0.21103492239188024, -0.42065334437689794, 0.3067745929116716, 0.4087241287101664, -0.19674908732656723, 0.34914695059656564, 0.03471101855435726, -0.23543415577744334, …	0.13210168804494768	0.02342814348094519	3.0710216281535865	0.19431960514488733	0.18131879227444797	1.0675807529000347	0.008027405480469235	0.20245409015025043	-25.10610805787415	1.9788675039726684	-0.13543248229629168	0.21103492239188024	-0.42065334437689794	0.3067745929116716	0.4087241287101664	-0.19674908732656723	0.34914695059656564	0.03471101855435726	-0.23543415577744334	0.32967269703329366	-0.22669755473906034	0.015971276522547383	0.007723926806791503	0.039021942599878075	0.010661298329269757	0.02527135336592484	0.008535703715565281	0.02266362646375054	0.0033751164854164337	0.0050109055374801545	0.011690677706424563	0.02761715373900769	0.00914552459695062	0.019957811610459973	0.00032177116219982756	2.034009458076243e-05	-0.0008815814983040533	0.00036883579398282505	0.00026300021911803393	0.0023823999669738134	8.258814594063138e-06	0.00035058430717863174
190	1699	wz	cy_698224378_2811666934.wav	D:\hc--document\all text\P8_medical\thesis_dataset\use_wav_raw\698224378\2811666934.wav	0	3	[0.05880890344984654, 0.004836422297757063, 2.797349435181838, 0.11418180207848383, 0.14867628096732147, 0.4130992628490923, 0.013251527778380604, 0.08664858096828047, -33.295863216147225, 3.484042674714801, -0.18314683168623547, 0.45841743383918326, 0.14743790363891507, -0.1009676216868994, 0.18565062273964505, -0.009679337573297841, -0.1466357169208033, 0.21299804615568504, -0.11868277448883248…	0.05880890344984654	0.004836422297757063	2.797349435181838	0.11418180207848383	0.14867628096732147	0.4130992628490923	0.013251527778380604	0.08664858096828047	-33.295863216147225	3.484042674714801	-0.18314683168623547	0.45841743383918326	0.14743790363891507	-0.1009676216868994	0.18565062273964505	-0.009679337573297841	-0.1466357169208033	0.21299804615568504	-0.11868277448883248	0.0788751124928446	-0.06742965990711958	0.022676552595805307	0.004913451235191168	0.06559358987135423	0.014465926897767215	0.02259647237087721	0.011067664560172438	0.026297611065782434	0.0026308714799113796	0.006928262116896629	0.021847893837063703	0.03974299868897826	0.00509004292050354	0.028223891372700524	8.98451946402118e-05	8.670097205707418e-06	0.004069042303203907	-0.00023291486801515148	-0.00017253969338402238	-0.0017139078403748344	9.623093211587448e-06	-0.0001711185308848082
191	705	rouhe	cy_660100677_2116072295.wav	D:\hc--document\all text\P8_medical\thesis_dataset\use_wav_raw\660100677\2116072295.wav	0	4	[0.07406796057676437, 0.007196470157673423, 2.870378419211562, 0.14445402611781225, 0.17850316979669167, 0.5565060935998682, 0.007876552212512263, 0.12177378964941568, -32.018271029785616, 3.2562270262047335, 0.003669050477880824, 0.5048824121222119, 0.18520800080689467, 0.06885710243724405, 0.11490172197737218, 0.05055787038955298, -0.012552851447443536, -0.005759427583868937, -0.013672406127960…	0.07406796057676437	0.007196470157673423	2.870378419211562	0.14445402611781225	0.17850316979669167	0.5565060935998682	0.007876552212512263	0.12177378964941568	-32.018271029785616	3.2562270262047335	0.003669050477880824	0.5048824121222119	0.18520800080689467	0.06885710243724405	0.11490172197737218	0.05055787038955298	-0.012552851447443536	-0.005759427583868937	-0.0136724061279605	0.10279141956124949	0.04058372151511894	0.018559821502093392	0.002937553984011291	0.0772355615995441	0.01574329175793373	0.03286311416124894	0.008503341695814032	0.03773406314029666	0.001748608969257398	0.006134350228868988	0.014673106873936468	0.0476405678554981	0.002780851199088077	0.03253257424992845	-4.59673088856895e-05	3.6317115924414805e-10	0.0007482990963774583	-5.735474695235639e-05	-0.00010112838421077017	0.0007588452422840393	7.556151071686613e-06	0.00010434056761268703
192	550	fn	dx_72660323_20398681.wav	D:\hc--document\all text\P8_medical\thesis_dataset\use_wav_raw\72660323\20398681.wav	0	1	[0.11465500489969724, 0.009917794825877955, 2.986575237849055, 0.20814516773232358, 0.21270155750790984, 0.8185330487201594, 0.008926837464969356, 0.17581803005008348, -27.569836529227967, 2.3852103315877193, 0.4180902920967335, 0.1364910418844559, 0.12835444034273577, -0.0489944545576576, 0.34338192675876483, -0.002617823186763039, 0.13479383480951374, 0.09540341683367862, 0.026954500774341573, …	0.11465500489969724	0.009917794825877955	2.986575237849055	0.20814516773232358	0.21270155750790984	0.8185330487201594	0.008926837464969356	0.17581803005008348	-27.569836529227967	2.3852103315877193	0.4180902920967335	0.1364910418844559	0.12835444034273577	-0.0489944545576576	0.34338192675876483	-0.002617823186763039	0.13479383480951374	0.09540341683367862	0.026954500774341573	0.09665154482090452	0.010498706750851003	0.014468321467682756	0.004557965279716985	0.06683387506023544	0.009256991920689078	0.03754792558240242	0.009930888847565376	0.038602926539647704	0.0026558726681311946	0.006803477435039854	0.012718437802988472	0.027000662872322473	0.006022834488962494	0.030804692004051767	8.77557715090436e-05	3.541030021553879e-05	-0.00012913727494137203	0.00021776416041947923	0.00030194895081808585	0.00048494773930625614	1.7108215124153445e-05	9.181969949916462e-05
193	798	fn	cy_681325538_2449998254.wav	D:\hc--document\all text\P8_medical\thesis_dataset\use_wav_raw\681325538\2449998254.wav	0	1	[0.04658786755564656, 0.01150569624551594, 2.917082129198351, 0.11492409314428244, 0.1632601920803679, 0.26407236280644514, 0.01191816262805018, 0.06863939899833055, -27.111634027824326, 3.694127550577953, 0.04774858065026877, 0.31155441853590377, -0.11804110710869675, 0.1291187660961487, 0.0938330755930811, 0.0006165936092507179, -0.05976647607542095, 0.1189081494554923, -0.0906114903287691, 0.1…	0.04658786755564656	0.01150569624551594	2.917082129198351	0.11492409314428244	0.1632601920803679	0.26407236280644514	0.01191816262805018	0.06863939899833055	-27.111634027824326	3.694127550577953	0.04774858065026877	0.31155441853590377	-0.11804110710869675	0.1291187660961487	0.0938330755930811	0.0006165936092507179	-0.05976647607542095	0.1189081494554923	-0.0906114903287691	0.13558115754205358	-0.04999765578169778	0.021343433238910414	0.004240995282359054	0.05895324946717574	0.016913203555725224	0.033771429622772964	0.015342555383006872	0.050675385939926196	0.0030614176298365734	0.010824138678239663	0.015117695655960458	0.03566192915610686	0.0047045504857628285	0.0297628126115996	-0.00014625961918174004	2.1324703530281556e-06	-0.0006520219503495408	-0.0003351006360773299	-0.00018882857000557937	-0.003069795038018774	1.1761492166282856e-05	-0.0005592654424040064
194	1184	fn	dx_86933504_25748939.wav	D:\hc--document\all text\P8_medical\thesis_dataset\use_wav_raw\86933504\25748939.wav	0	1	[0.13366875539332346, 0.028557994009955533, 3.087195145329759, 0.2180753641257643, 0.21424437612664504, 0.7800810060444922, 0.009472276019363254, 0.2157929883138564, -28.153015679426282, 2.7839237428450176, 0.1470221861374834, -0.10645087568392712, 0.015302685059126814, -0.061942048330019824, 0.3786413316834589, 0.02724720590330534, 0.20990358277970605, 0.07445705201836517, 0.025241893676693435, …	0.13366875539332346	0.028557994009955533	3.087195145329759	0.2180753641257643	0.21424437612664504	0.7800810060444922	0.009472276019363254	0.2157929883138564	-28.153015679426282	2.7839237428450176	0.1470221861374834	-0.10645087568392712	0.015302685059126814	-0.061942048330019824	0.3786413316834589	0.02724720590330534	0.20990358277970605	0.07445705201836517	0.025241893676693435	0.11030763210746393	-0.07884662145085716	0.011159956089611464	0.005232322775174768	0.024764493209289525	0.011150674196416068	0.04342253367212794	0.00802411773979822	0.03690706988407903	0.0020889457809172055	0.006475866059126148	0.019881116420543493	0.023162854735491165	0.008513555120805868	0.025691292181770006	0.0006978673258100169	1.3021038499036714e-06	-0.00019454985056304263	0.0007794565480572195	0.0004564953611055916	0.00529345410362207	2.517568977900614e-06	0.001398163606010016
195	1328	wz	cy_684201707_2512051766.wav	D:\hc--document\all text\P8_medical\thesis_dataset\use_wav_raw\684201707\2512051766.wav	0	3	[0.0921937062396443, 0.0214078853666413, 3.0221321523678157, 0.16799112649966594, 0.18297456672247037, 0.6428906104084406, 0.009519569229880252, 0.13775876460767947, -26.69507033851909, 2.4857067842025162, 0.42235212313822185, 0.276085802332373, 0.08173627910580097, 0.2193969733701085, 0.07754143435231467, 0.15334432156663053, 0.08720704696688095, 0.0784265737034042, -0.0436173553852753, 0.042201…	0.0921937062396443	0.0214078853666413	3.0221321523678157	0.16799112649966594	0.18297456672247037	0.6428906104084406	0.009519569229880252	0.13775876460767947	-26.69507033851909	2.4857067842025162	0.42235212313822185	0.276085802332373	0.08173627910580097	0.2193969733701085	0.07754143435231467	0.15334432156663053	0.08720704696688095	0.0784265737034042	-0.0436173553852753	0.04220131314239203	-0.046940551569186466	0.017928093251550217	0.005894132458871761	0.07263026007252418	0.012636961599634972	0.04415730828847649	0.005778448594529646	0.054708405602767816	0.0019058947955257759	0.005106236525215204	0.008514695114320233	0.01895590701672561	0.004160321443521089	0.035431867908209375	8.357692524670866e-05	4.3170117577234666e-05	-0.0010956955193291641	0.00010327556347428324	0.00018607899371087392	4.589074928637058e-05	3.9643577461663786e-05	7.512520868113492e-05
196	237	wz	cy_684871343_2526811854.wav	D:\hc--document\all text\P8_medical\thesis_dataset\use_wav_raw\684871343\2526811854.wav	0	3	[0.10174028052594959, 0.02956049849843448, 2.921850100041187, 0.14642404216804533, 0.1420316458575089, 0.8124185813195303, 0.00992387640491398, 0.15010434056761268, -25.87420223968721, 2.3224031368515208, -1.7160296828141852, -0.05627474962848762, -0.4907764451069158, -0.3942108862951968, -0.13352586814717474, -0.18753095971268582, -0.4488183080948578, 0.031080469725181754, -0.3217307336257109, 0…	0.10174028052594959	0.02956049849843448	2.921850100041187	0.14642404216804533	0.1420316458575089	0.8124185813195303	0.00992387640491398	0.15010434056761268	-25.87420223968721	2.3224031368515208	-1.7160296828141852	-0.05627474962848762	-0.4907764451069158	-0.3942108862951968	-0.13352586814717474	-0.18753095971268582	-0.4488183080948578	0.031080469725181754	-0.3217307336257109	0.12952483292102765	-0.016593904791344174	0.00899613936401392	0.007196044780993456	0.01498709186279046	0.020519760378457663	0.0202193406334717	0.019846187356329113	0.017348512908584357	0.0055269058238201045	0.015552419980220696	0.011097686429142804	0.009490427691688733	0.008610053109074452	0.016760498681677182	-0.00012954423413239855	3.4264119921787856e-08	-7.511142012943828e-05	-0.000115331240657938	-3.43646865650046e-05	-0.0009835359231791783	4.968186345390351e-06	-0.00023789649415692832
197	519	wz	cy_712510924_3121640897.wav	D:\hc--document\all text\P8_medical\thesis_dataset\use_wav_raw\712510924\3121640897.wav	0	3	[0.09085647543569696, 0.008235229195146328, 2.9997171824962137, 0.18093692870320882, 0.20315218123518758, 0.6009190720473114, 0.009342298740382025, 0.1397245409015025, -28.329745135691056, 2.5688759221862334, 0.485290578620317, -0.0459364687908036, 0.05926153469928534, 0.26856442065352737, 0.12483148501329641, 0.2477740160688041, -0.061138040536770154, 0.08059464148080865, -0.09353814293549388, 0…	0.09085647543569696	0.008235229195146328	2.9997171824962137	0.18093692870320882	0.20315218123518758	0.6009190720473114	0.009342298740382025	0.1397245409015025	-28.329745135691056	2.5688759221862334	0.485290578620317	-0.0459364687908036	0.05926153469928534	0.26856442065352737	0.12483148501329641	0.2477740160688041	-0.061138040536770154	0.08059464148080865	-0.09353814293549388	0.03731613608608011	0.004700355518382289	0.010778904903058044	0.006141787003673359	0.07313157295283076	0.013110760280537176	0.03398901869727489	0.00946838389037636	0.06832248976267437	0.0013397297880142274	0.004843783222995964	0.020762045610626178	0.018322334332766282	0.0032207326415736324	0.03797454833575814	-4.387788575452157e-05	5.376548509806631e-05	0.0007156155175640777	-0.00019317353281971664	-0.00012836138454356362	-0.0006313268914223719	1.9160570251034476e-05	1.2520868113522328e-05
198	333	yl	dx_91789934_30779491.wav	D:\hc--document\all text\P8_medical\thesis_dataset\use_wav_raw\91789934\30779491.wav	0	5	[0.20406768895175728, 0.017623902516670602, 2.934273175323004, 0.29629843494038877, 0.2619933607584575, 1.081838233509851, 0.006803243609027132, 0.32695742904841407, -28.11638473642356, 2.8058743116751192, 0.1562772632411133, -0.02434797919991823, 0.2360149273734671, -0.1255034947838234, 0.23046084457494362, -0.012890350969129322, 0.06287479270093208, -0.01996206736579438, 0.025646906869838813, 0…	0.20406768895175728	0.017623902516670602	2.934273175323004	0.29629843494038877	0.2619933607584575	1.081838233509851	0.006803243609027132	0.32695742904841407	-28.11638473642356	2.8058743116751192	0.1562772632411133	-0.02434797919991823	0.2360149273734671	-0.1255034947838234	0.23046084457494362	-0.012890350969129322	0.06287479270093208	-0.01996206736579438	0.025646906869838813	0.07439123823864648	0.05484614863181468	0.014048417564144464	0.003181201939075277	0.05626318569995601	0.018597553789825128	0.024014534332081776	0.008632107655448189	0.022723385670485	0.0021387199514619174	0.0073302248924210075	0.010011398497631436	0.028546333179875573	0.004017530905438311	0.023056408195156523	0.00015043846544407662	6.313654369202379e-05	-0.0006158967205597141	0.00038707784451817696	0.00048349834697735647	0.00043187762864692054	6.544820624831301e-06	8.764607679465849e-05
199	937	rouhe	cy_614247237_1870354565.wav	D:\hc--document\all text\P8_medical\thesis_dataset\use_wav_raw\614247237\1870354565.wav	0	4	[0.10718531720577266, 0.004933260538268698, 2.917688938752031, 0.17015258349452886, 0.17717774918703466, 0.7262355543542279, 0.007584428358516598, 0.15448247078464106, -27.691940502926567, 2.857866105238132, -0.015647413051098125, -0.07745612916280134, -0.07329893707382061, 0.10699630918375537, -0.10230052625508751, 0.1159014337266462, -0.14564717142996647, -0.08599211547512402, -0.09664446391898…	0.10718531720577266	0.004933260538268698	2.917688938752031	0.17015258349452886	0.17717774918703466	0.7262355543542279	0.007584428358516598	0.15448247078464106	-27.691940502926567	2.857866105238132	-0.015647413051098125	-0.07745612916280134	-0.07329893707382061	0.10699630918375537	-0.10230052625508751	0.1159014337266462	-0.14564717142996647	-0.08599211547512402	-0.09664446391898199	0.06253762727237461	-0.08611661385121694	0.01610433948096432	0.007455700190749968	0.04267695099691115	0.03330454939759944	0.04059088849763764	0.013405780391852053	0.02375555773337049	0.0028089673482194284	0.006646240454202615	0.013699551171373898	0.014156529668709134	0.005200275071740589	0.025967505163903674	-0.0002549096220024616	2.6969584014289264e-06	0.0015271061135673815	-0.00035984710914448793	-0.00016389130039382342	-0.003480276796902275	2.1116535651161968e-05	-0.0006427378964941563
200	1359	rouhe	cy_703630488_2932792126.wav	D:\hc--document\all text\P8_medical\thesis_dataset\use_wav_raw\703630488\2932792126.wav	0	4	[0.04414115306904917, 0.001984247828330578, 2.958329427384344, 0.1036007609920398, 0.1504996111336435, 0.24100291148067138, 0.01216180082493949, 0.06470367278797996, -29.559592395238194, 3.8756377246849083, 0.017389858161418803, 0.48224761009094674, -0.06076943275270571, 0.14218334263059848, 0.30444760154504885, -0.006589235335281019, 0.1594659886419125, 0.07842774516514091, -0.22872610904986232,…	0.04414115306904917	0.001984247828330578	2.958329427384344	0.1036007609920398	0.1504996111336435	0.24100291148067138	0.01216180082493949	0.06470367278797996	-29.559592395238194	3.8756377246849083	0.017389858161418803	0.48224761009094674	-0.06076943275270571	0.14218334263059848	0.30444760154504885	-0.006589235335281019	0.1594659886419125	0.07842774516514091	-0.22872610904986232	0.14906297411914246	-0.10610551249727827	0.03146615549411068	0.005438671521729708	0.07432601730920325	0.013906801887818385	0.03709737088920442	0.007251940861507337	0.03456609786564946	0.0016317066882217766	0.00609385185154283	0.014346688782994133	0.03457234132014356	0.004836689873643139	0.030580913221716955	3.5520193229851254e-05	1.76779275120593e-07	0.0005384113768453909	-0.00011779379295819177	-0.00021505958876948968	0.0005731124616623133	7.945299878962783e-06	0.00010851419031719524
201	511	jd	dx_62798936_17159192.wav	D:\hc--document\all text\P8_medical\thesis_dataset\use_wav_raw\62798936\17159192.wav	0	2	[0.13764910645819795, 0.01900070007000574, 2.959060824221481, 0.2161113048043571, 0.21075710385539298, 0.9327089180630863, 0.008672896476304663, 0.2147787979966611, -27.711407417028788, 2.208349197276588, -0.09704110456123026, 0.05831094646688417, -0.08083861182341721, -0.024813784668869524, -0.045318213158534855, -0.2846346674932944, 0.1286289640710619, -0.12104276025301726, -0.13690861321994965…	0.13764910645819795	0.01900070007000574	2.959060824221481	0.2161113048043571	0.21075710385539298	0.9327089180630863	0.008672896476304663	0.2147787979966611	-27.711407417028788	2.208349197276588	-0.09704110456123026	0.05831094646688417	-0.08083861182341721	-0.024813784668869524	-0.045318213158534855	-0.2846346674932944	0.1286289640710619	-0.12104276025301726	-0.13690861321994965	0.047416034865125176	-0.14298165016056869	0.024521809308657643	0.0035595617704143596	0.02437621422224221	0.012902115165015597	0.012620990413239044	0.012897241376775087	0.02368899254544893	0.0026178862967522654	0.010174154656027851	0.025321763324324516	0.0384534976594769	0.006909010670003014	0.02411606911796798	5.641442454152871e-05	6.448496334175302e-05	-0.0002286231338825561	0.0002443897274829035	0.00035838754442240857	0.0004484128995982883	7.959245001023563e-06	0.00012103505843071787
202	1643	general	cy_679641359_2412639716.wav	D:\hc--document\all text\P8_medical\thesis_dataset\use_wav_raw\679641359\2412639716.wav	0	0	[0.06759910656266911, 0.005796612208078742, 2.994095655230023, 0.12932616303630184, 0.1593931289370128, 0.44440919636144155, 0.009187763607511142, 0.0992737896494157, -29.097399045440465, 3.3822508508378677, -0.5275590574818602, 0.048116810731855225, 0.17260673683474143, -0.007579046612167057, 0.24537716018182396, 0.11655194597335491, -0.11630028863795523, -0.05342881334921142, 0.0068929065618697…	0.06759910656266911	0.005796612208078742	2.994095655230023	0.12932616303630184	0.1593931289370128	0.44440919636144155	0.009187763607511142	0.0992737896494157	-29.097399045440465	3.3822508508378677	-0.5275590574818602	0.048116810731855225	0.17260673683474143	-0.007579046612167057	0.24537716018182396	0.11655194597335491	-0.11630028863795523	-0.05342881334921142	0.006892906561869727	-0.021516041912881693	-0.058714399347051485	0.021791797001975127	0.007637434076029704	0.0503564640399465	0.020592184775052744	0.03818822672573177	0.014498592340832844	0.03250234161388898	0.005042891745314895	0.009412439078212787	0.013212062587097536	0.018812799723029378	0.004270985013690976	0.025969669788120542	-1.462596191817415e-05	4.4418150792502597e-08	0.0011727053680325808	1.3644500127266795e-05	1.5675163452138355e-05	-0.0006887479855963201	7.700554328283316e-06	-4.17362270450747e-06
203	1556	fn	cy_712140011_3114357306.wav	D:\hc--document\all text\P8_medical\thesis_dataset\use_wav_raw\712140011\3114357306.wav	0	1	[0.19621981567109137, 0.008231454381209122, 3.051105562140616, 0.27519749479814065, 0.234525573549546, 1.2657095155451386, 0.004801994000773109, 0.31992487479131887, -27.095035951906862, 1.8615218122384436, 0.3972377628087875, 0.13314502647781837, 0.126730339115343, 0.12256000768873224, 0.2645161486606611, 0.044460303128811995, 0.04006041304051645, 0.05771360669150726, -0.008786646839874733, 0.05…	0.19621981567109137	0.008231454381209122	3.051105562140616	0.27519749479814065	0.234525573549546	1.2657095155451386	0.004801994000773109	0.31992487479131887	-27.095035951906862	1.8615218122384436	0.3972377628087875	0.13314502647781837	0.126730339115343	0.12256000768873224	0.2645161486606611	0.044460303128811995	0.04006041304051645	0.05771360669150726	-0.008786646839874733	0.05973208012671394	0.035422941983834215	0.0155429975563001	0.004034092700261786	0.07194706898100905	0.012185540267427263	0.028193193442174386	0.006045822141766745	0.046021174538183544	0.002478590102482803	0.0032640823729655276	0.00870257759562014	0.020679913624605636	0.005641075625273478	0.030886809009483766	0.0003886327023971956	-2.3794254559251948e-06	3.2137531548138995e-05	0.00013752424241552085	-2.9514376943693482e-05	0.0025892887834054945	3.1943987757474297e-06	0.0008764607679465784
204	385	wz	cy_654360945_2087360213.wav	D:\hc--document\all text\P8_medical\thesis_dataset\use_wav_raw\654360945\2087360213.wav	0	3	[0.06109264293221284, 0.02658835670300874, 3.069845038815407, 0.12816077846220755, 0.16738403330939744, 0.3881188148099278, 0.00917922067040405, 0.08976627712854757, -24.418136229121103, 2.863065541496218, -0.2780504268015559, 0.11904753794433903, 0.3097310658980196, 0.14619205292079562, 0.071551204173103, 0.10507225890894033, 0.061744539545307495, 0.016774272688860215, -0.013483211494064527, -0.…	0.06109264293221284	0.02658835670300874	3.069845038815407	0.12816077846220755	0.16738403330939744	0.3881188148099278	0.00917922067040405	0.08976627712854757	-24.418136229121103	2.863065541496218	-0.2780504268015559	0.11904753794433903	0.3097310658980196	0.14619205292079562	0.071551204173103	0.10507225890894033	0.061744539545307495	0.016774272688860215	-0.013483211494064527	-0.004063666342948434	-0.04403697841577429	0.013992345254963953	0.005732312817469442	0.07998114919295059	0.013342215183022078	0.018641015992305904	0.007997665530816479	0.09758420165299572	0.003766631512634781	0.004592110039688233	0.010453431518358937	0.03979465644467399	0.00641637391202204	0.03903529185330018	0.0001044711565583855	2.9634322396662384e-05	0.004229093013416793	-0.0002282580925637719	-0.00014407269600924695	-0.0023442635202842095	2.6836810292686056e-05	-0.00022537562604340577
205	1045	general	cy_703535914_2931337308.wav	D:\hc--document\all text\P8_medical\thesis_dataset\use_wav_raw\703535914\2931337308.wav	0	0	[0.098257212166293, 0.013327105205499236, 2.9242922170053656, 0.17245529385872607, 0.18637232739160361, 0.6432153829630675, 0.006864117159911198, 0.13854340567612689, -25.693682553424686, 2.3782148700332773, 0.4495351276015292, -0.011932445378898319, -0.14722743092983392, 0.027044330921399923, 0.1877154778711265, -0.06441080083786437, -0.10666442086378992, -0.0011031735936691256, -0.1301208758646…	0.098257212166293	0.013327105205499236	2.9242922170053656	0.17245529385872607	0.18637232739160361	0.6432153829630675	0.006864117159911198	0.13854340567612689	-25.693682553424686	2.3782148700332773	0.4495351276015292	-0.011932445378898319	-0.14722743092983392	0.027044330921399923	0.1877154778711265	-0.06441080083786437	-0.10666442086378992	-0.0011031735936691256	-0.13012087586461032	0.11376816710811316	0.013259241059583303	0.023595196959046334	0.006257575326218438	0.06154458901900573	0.012607186294755567	0.01713909894721665	0.012559503315711967	0.05708549905938313	0.0021573891379508547	0.008628755570528978	0.012660524906864222	0.03792910625092743	0.006456973823849898	0.029535576315908852	-0.000133723080394734	3.611630320705865e-06	0.0008547688279164458	-0.0004994350256190329	-0.00018020473325669806	-0.003941420691416372	1.5054475528754914e-05	-0.0012437395659432389
206	777	wz	cy_714071784_3152837321.wav	D:\hc--document\all text\P8_medical\thesis_dataset\use_wav_raw\714071784\3152837321.wav	0	3	[0.07527355772344813, 0.008440740448285487, 3.0592923607701556, 0.16004191197861933, 0.1841328564894258, 0.5804255143370018, 0.0065977345615329495, 0.1172245409015025, -26.82870735615899, 2.4930212694626843, 0.060123980862677125, 0.6738168108335513, 0.04946934732185888, 0.3240649737515065, 0.017427499019003957, 0.01357885684881223, 0.08081661884591929, -0.10081013734321026, 0.10670568417264524, -…	0.07527355772344813	0.008440740448285487	3.0592923607701556	0.16004191197861933	0.1841328564894258	0.5804255143370018	0.0065977345615329495	0.1172245409015025	-26.82870735615899	2.4930212694626843	0.060123980862677125	0.6738168108335513	0.04946934732185888	0.3240649737515065	0.017427499019003957	0.01357885684881223	0.08081661884591929	-0.10081013734321026	0.10670568417264524	-0.009541421802915465	0.08387417748720433	0.013642713736418958	0.0027700523589581916	0.09035557127821169	0.012741949670463616	0.0270788596568391	0.007219786501115263	0.1007888885440871	0.001862787650960346	0.005205853910461736	0.010794109369341389	0.023595105051311994	0.0023743854867077823	0.04451980895828323	-4.596730888569e-05	4.53813743315933e-07	-5.222340492557425e-05	-1.6441046225232478e-05	9.755575368626531e-06	-0.00019510729020451255	1.2530991921676243e-05	-3.756260434056544e-05
207	1121	general	cy_680917326_2441094002.wav	D:\hc--document\all text\P8_medical\thesis_dataset\use_wav_raw\680917326\2441094002.wav	0	0	[0.11110089615358096, 0.012485116703290753, 3.1003432735128693, 0.18570629630972796, 0.18677579143699574, 0.9178088393292252, 0.005793443467206692, 0.17948664440734555, -26.230951559948476, 2.0176231843150223, -0.17204797932564636, 0.6092109008109473, 0.03915721884090121, 0.19224249920225212, 0.11315086928783785, 0.09449684577007536, -0.019088571867129544, 0.013119372111580669, -0.020036459595759…	0.11110089615358096	0.012485116703290753	3.1003432735128693	0.18570629630972796	0.18677579143699574	0.9178088393292252	0.005793443467206692	0.17948664440734555	-26.230951559948476	2.0176231843150223	-0.17204797932564636	0.6092109008109473	0.03915721884090121	0.19224249920225212	0.11315086928783785	0.09449684577007536	-0.019088571867129544	0.013119372111580669	-0.020036459595759767	0.10154942405081313	0.04983841274639214	0.010084123989809471	0.003509622218472718	0.048543826519241606	0.019915620505606416	0.049750307328147614	0.011684201949800492	0.04559406638754457	0.0028743757002479826	0.0050054145351138704	0.011436326048466948	0.017420306337221116	0.003980024454074735	0.02902639835056002	0.00011909711847655955	3.397767621873341e-05	0.0016799647122441301	-0.0002452857602539797	-0.000261422277207521	-0.00035410362708398384	5.136371888249393e-06	-2.5041736227043708e-05
208	1568	yl	cy_553189053_1553192969.wav	D:\hc--document\all text\P8_medical\thesis_dataset\use_wav_raw\553189053\1553192969.wav	0	5	[0.10383597192651083, 0.012241925523597295, 3.0420484617996344, 0.15866037743260755, 0.17698045725794878, 0.6161215535696521, 0.01091639431842314, 0.14545909849749583, -28.31482837379184, 3.0868262919911262, -0.5187379020706593, 0.004086002460932875, -0.24102749201797471, 0.07943290325051938, 0.055535432115263864, -0.24510607794250278, -0.024168401274362993, -0.03997580633865694, 0.00184826981647…	0.10383597192651083	0.012241925523597295	3.0420484617996344	0.15866037743260755	0.17698045725794878	0.6161215535696521	0.01091639431842314	0.14545909849749583	-28.31482837379184	3.0868262919911262	-0.5187379020706593	0.004086002460932875	-0.24102749201797471	0.07943290325051938	0.055535432115263864	-0.24510607794250278	-0.024168401274362993	-0.03997580633865694	0.0018482698164710995	0.028072674470093845	0.009567841189318006	0.017117363256696494	0.0055934429153560805	0.02296428330455244	0.018048025930095513	0.031028301078056337	0.02073435590803025	0.03643814427227752	0.005654282487026117	0.0136821967543477	0.015121235896493368	0.018313703608318074	0.008024510424370693	0.024340891112879685	-0.00011282884908305668	8.52671010961288e-05	0.0015436044707142185	8.755293810280145e-06	-5.9099685667277125e-05	0.0004312186169017642	2.016150496178924e-05	5.843071786310525e-05
209	1485	yl	cy_702469218_2905935704.wav	D:\hc--document\all text\P8_medical\thesis_dataset\use_wav_raw\702469218\2905935704.wav	0	5	[0.057864484194558724, 0.014529499249809903, 2.9409278511006502, 0.13727604202710125, 0.18928557855363498, 0.3683245420159849, 0.013636564233362566, 0.07551335559265443, -27.2379543106705, 2.9306839158263176, 0.5018752077287972, 0.49085972219069723, -0.038174031564135805, -0.22236002189989224, 0.3732140072284059, -0.07732241219367753, 0.1679006539596843, 0.09561827152408876, -0.0943223998316775, …	0.057864484194558724	0.014529499249809903	2.9409278511006502	0.13727604202710125	0.18928557855363498	0.3683245420159849	0.013636564233362566	0.07551335559265443	-27.2379543106705	2.9306839158263176	0.5018752077287972	0.49085972219069723	-0.038174031564135805	-0.22236002189989224	0.3732140072284059	-0.07732241219367753	0.1679006539596843	0.09561827152408876	-0.0943223998316775	0.1686618818708918	-0.10045442835005634	0.013210933912102176	0.005924964462471997	0.08954018409289782	0.014297508435174962	0.02959580944963915	0.013510853833611053	0.0862376885519828	0.0014037351130697436	0.0076418752941904465	0.011219674703948959	0.029746750806568373	0.0038969284982266145	0.04301613688199956	2.0894231311676215e-06	1.5736267092557242e-05	0.00046365515984079207	-6.145616543213278e-05	-7.788061134622257e-05	0.00043778477886849106	6.693282169547769e-06	0.00021702838063438978
210	896	yl	cy_679815270_2416495694.wav	D:\hc--document\all text\P8_medical\thesis_dataset\use_wav_raw\679815270\2416495694.wav	0	5	[0.08257400214374812, 0.025608219981641474, 2.964088617044963, 0.17072726066894262, 0.18609072570121285, 0.6798534805665515, 0.011485941801888184, 0.14096828046744575, -25.704735853479814, 2.167004137367807, 0.3661104000487151, 0.26692313123166134, 0.05131036069166525, 0.0720967790197631, 0.0322743677433209, -0.029652167044237714, 0.030265365450767218, 0.020707381479006984, 0.1208799283679147, 0.…	0.08257400214374812	0.025608219981641474	2.964088617044963	0.17072726066894262	0.18609072570121285	0.6798534805665515	0.011485941801888184	0.14096828046744575	-25.704735853479814	2.167004137367807	0.3661104000487151	0.26692313123166134	0.05131036069166525	0.0720967790197631	0.0322743677433209	-0.029652167044237714	0.030265365450767218	0.020707381479006984	0.1208799283679147	0.1453124446758948	0.07906495643868541	0.008296384488297136	0.003243214114506047	0.09474923567433267	0.014596876471618371	0.02704339016475522	0.018644883069967897	0.0793147556727696	0.0022833971828517792	0.00697012927052686	0.007711813742585421	0.02418144751285	0.004457659653661894	0.042416391134979255	6.477211706619891e-05	2.6253187451404612e-05	-0.0001607001913765978	0.0002607628129460932	0.00034406118737373426	0.0004581281807125585	8.817174600998478e-06	7.095158597662691e-05
211	968	rouhe	cy_633692116_1974902246.wav	D:\hc--document\all text\P8_medical\thesis_dataset\use_wav_raw\633692116\1974902246.wav	0	4	[0.11560778184750972, 0.008365531694613218, 2.857481107824262, 0.17570581585223757, 0.17639651979292922, 0.757918488824114, 0.007510630204121866, 0.17387729549248748, -28.040222044116014, 2.7066336738015857, 0.07784911951676786, 0.288305055888354, 0.17187830294315656, -0.009550377375503427, 0.38661846292554214, -0.1274603406053881, 0.18575095506254521, 0.06192265911705356, 0.05869160035058573, 0.…	0.11560778184750972	0.008365531694613218	2.857481107824262	0.17570581585223757	0.17639651979292922	0.757918488824114	0.007510630204121866	0.17387729549248748	-28.040222044116014	2.7066336738015857	0.07784911951676786	0.288305055888354	0.17187830294315656	-0.009550377375503427	0.38661846292554214	-0.1274603406053881	0.18575095506254521	0.06192265911705356	0.05869160035058573	0.08973983394584022	0.0174698606693232	0.01896208598309614	0.0035428891168242565	0.08717052582018985	0.007404379064789384	0.027216327544890537	0.00864273690759394	0.02299062608727926	0.0026754016051504775	0.006332042799341708	0.009081189135300049	0.028592420178387718	0.004829646843111656	0.028421388254059016	-0.0002841615458388095	9.788727551547205e-06	0.0007494820242773441	-0.0002188239023029615	-6.535247981992699e-05	-0.0030314106087502716	2.650212971337952e-06	-0.0005342237061769608
212	870	fn	cy_724191805_3387662675.wav	D:\hc--document\all text\P8_medical\thesis_dataset\use_wav_raw\724191805\3387662675.wav	0	1	[0.14270968928188615, 0.006385446561174103, 2.938661952503425, 0.21449368446249936, 0.19729958960385555, 1.0662025080827555, 0.006704426318993574, 0.22948247078464107, -28.715531502986405, 2.013642010836614, 0.40858333806541, -0.015608068724699845, -0.39885815613004594, 0.21924007635822101, 0.1369025733662495, 0.08099753576257455, 0.2227219561747822, 0.14492820441773124, -0.10695215418279565, 0.1…	0.14270968928188615	0.006385446561174103	2.938661952503425	0.21449368446249936	0.19729958960385555	1.0662025080827555	0.006704426318993574	0.22948247078464107	-28.715531502986405	2.013642010836614	0.40858333806541	-0.015608068724699845	-0.39885815613004594	0.21924007635822101	0.1369025733662495	0.08099753576257455	0.2227219561747822	0.14492820441773124	-0.10695215418279565	0.12483319308007935	0.014118208930574897	0.016886909535046176	0.005266701982603149	0.05128886545740895	0.011667736233992787	0.01612159156936568	0.007248973764997893	0.0358573906738383	0.002889138810192088	0.00794685563562627	0.013804268969482272	0.0321294609696013	0.009382729813638612	0.02303660850434198	2.5073077574012513e-05	-1.6903120513473657e-08	0.00013126920569420428	5.3688717139041325e-05	1.8472249194955868e-05	0.0004307935079506552	3.941249836873077e-06	0.00011686143572621054
213	305	general	cy_684673063_2522586172.wav	D:\hc--document\all text\P8_medical\thesis_dataset\use_wav_raw\684673063\2522586172.wav	0	0	[0.1031109420999956, 0.005564326448130344, 2.8441085675361975, 0.16137537330449758, 0.1736385259943939, 0.7559298682610998, 0.00881552834677291, 0.15651502504173623, -28.98857682303926, 2.7681191932593894, -0.018998320377754965, 0.12415953905922059, -0.3081015368681324, 0.341402323132639, 0.025483214675082452, -0.1369703872701698, 0.13375304422951786, -0.04926823944446158, -0.231137757880176, 0.2…	0.1031109420999956	0.005564326448130344	2.8441085675361975	0.16137537330449758	0.1736385259943939	0.7559298682610998	0.00881552834677291	0.15651502504173623	-28.98857682303926	2.7681191932593894	-0.018998320377754965	0.12415953905922059	-0.3081015368681324	0.341402323132639	0.025483214675082452	-0.1369703872701698	0.13375304422951786	-0.04926823944446158	-0.231137757880176	0.25478140882058936	-0.14160124485257872	0.021039062678657194	0.005522548023038454	0.04402644503846457	0.018993240421734642	0.028361418733494608	0.013606553681570967	0.03502429097956654	0.0033448348307344384	0.00799827038482689	0.014729770019351511	0.02951058300890872	0.007050201557690103	0.024404787040358384	-0.00011909711847655965	3.51664059355343e-08	-0.0007548766639821902	-0.0002108946138302132	-0.00010501454107047169	-0.0025125244083349617	2.0466260750712722e-05	-0.0006010016694490805
214	1156	yl	dx_91263415_30182852.wav	D:\hc--document\all text\P8_medical\thesis_dataset\use_wav_raw\91263415\30182852.wav	0	5	[0.09392583801538233, 0.01131349401896736, 2.9588213377144514, 0.20534352549816115, 0.23563884787421197, 0.6477312640793299, 0.009242128361895112, 0.16410267111853089, -26.999050726274728, 2.7582150249096724, 0.1740941661714829, 0.2674532652784002, -0.029979906554589784, -0.03022039108895769, 0.08586568665794873, -0.1027664830822906, 0.030717215740870198, 0.14603092919366095, -0.10562970487758529…	0.09392583801538233	0.01131349401896736	2.9588213377144514	0.20534352549816115	0.23563884787421197	0.6477312640793299	0.009242128361895112	0.16410267111853089	-26.999050726274728	2.7582150249096724	0.1740941661714829	0.2674532652784002	-0.029979906554589784	-0.03022039108895769	0.08586568665794873	-0.1027664830822906	0.030717215740870198	0.14603092919366095	-0.10562970487758529	0.2591883035913683	0.0009024498085308564	0.01629594717753695	0.0026823284742184986	0.051431457383545834	0.011557291844479971	0.022947374279644016	0.010535663129418083	0.10581864567278866	0.00148492756080782	0.007933767652207026	0.012127300971019191	0.03209602953198825	0.003856201350551121	0.03969046529310955	6.477211706619892e-05	1.8203963550980298e-05	-0.00041896149939500525	0.0002139027810352642	0.00033813907146405245	0.0005144208112569576	1.0301941364706496e-05	0.0001043405676126886
215	164	fn	dx_84077211_28199438.wav	D:\hc--document\all text\P8_medical\thesis_dataset\use_wav_raw\84077211\28199438.wav	0	1	[0.09362078223823185, 0.02338706058314444, 2.9174239131163975, 0.1870480301806284, 0.20019423048233012, 0.6832950757937047, 0.007840910303779855, 0.15159432387312188, -26.512421961425424, 2.74337268877727, 0.21886918575601638, -0.21987404723772752, -0.10749091004247065, -0.1526576869176292, -0.021801115960789832, 0.03134820284427204, 0.018585636911491885, 0.15808008456008918, -0.05224146855141413…	0.09362078223823185	0.02338706058314444	2.9174239131163975	0.1870480301806284	0.20019423048233012	0.6832950757937047	0.007840910303779855	0.15159432387312188	-26.512421961425424	2.74337268877727	0.21886918575601638	-0.21987404723772752	-0.10749091004247065	-0.1526576869176292	-0.021801115960789832	0.03134820284427204	0.018585636911491885	0.15808008456008918	-0.05224146855141413	0.06645197925555914	-0.05318180034879358	0.022280284348188246	0.008154277990484519	0.04332873102740278	0.014600258030559697	0.023662596740100683	0.013692662768539957	0.026551914357106413	0.0030134604828076397	0.011791185415032572	0.018582768642182182	0.029131949114208477	0.009486021634258145	0.023730276903483737	0.0001337230803947338	5.8154331654662717e-05	-0.0005206789781583067	0.0002301265320163924	0.0002533241955003895	0.0016242772845114631	1.0014032329883829e-05	0.00021702838063439038
216	1761	general	dx_92182539_31496260.wav	D:\hc--document\all text\P8_medical\thesis_dataset\use_wav_raw\92182539\31496260.wav	0	0	[0.08228357232851581, 0.010872264412147451, 2.937180936073374, 0.15841041083944385, 0.17938707996014136, 0.6551219878651338, 0.009715696646336576, 0.12123956594323873, -30.89088750306215, 2.6882969482554215, -0.628172938971127, 0.030606463621543557, 0.10867546286946854, 0.1114620186572442, 0.02330170869360185, 0.03141128489606234, -0.19143102449589258, 0.1095002617195101, -0.07179942069317193, -0…	0.08228357232851581	0.010872264412147451	2.937180936073374	0.15841041083944385	0.17938707996014136	0.6551219878651338	0.009715696646336576	0.12123956594323873	-30.89088750306215	2.6882969482554215	-0.628172938971127	0.030606463621543557	0.10867546286946854	0.1114620186572442	0.02330170869360185	0.03141128489606234	-0.19143102449589258	0.1095002617195101	-0.07179942069317193	-0.03639235139647465	-0.08861781961307161	0.020757736882881912	0.007351479602530097	0.03750819611458971	0.015422981310727838	0.0170167204900391	0.015167326987515169	0.025479271438397063	0.006537301341172639	0.00862202745310017	0.016738714159510257	0.03491636929727988	0.007721557763042674	0.023761251792782347	8.775577150904399e-05	4.5395131120080213e-10	-0.00011175494665238558	0.000336560319674223	0.00037334948514344834	0.001004161092162218	2.981369932668205e-05	0.0001544240400667774
217	381	wz	cy_696249556_2768928014.wav	D:\hc--document\all text\P8_medical\thesis_dataset\use_wav_raw\696249556\2768928014.wav	0	3	[0.06475331225801868, 0.003381320628853819, 2.922070849494387, 0.1612501633221282, 0.19360677911938234, 0.4905145486502277, 0.008031087630072339, 0.09549248747913187, -29.44660854845875, 2.271767082114048, 0.34222765436635805, 0.46888100798414106, 0.018786122320876106, 0.2148162395275582, -0.04637396520210112, 0.1459869535719008, 0.048904675625142155, 0.035793631200613615, 0.05052150933350337, 0.…	0.06475331225801868	0.003381320628853819	2.922070849494387	0.1612501633221282	0.19360677911938234	0.4905145486502277	0.008031087630072339	0.09549248747913187	-29.44660854845875	2.271767082114048	0.34222765436635805	0.46888100798414106	0.018786122320876106	0.2148162395275582	-0.04637396520210112	0.1459869535719008	0.048904675625142155	0.035793631200613615	0.05052150933350337	0.04431704309305915	0.05110806542484905	0.015088773735642705	0.0015715826697937562	0.11762887363768558	0.005363919362660013	0.009226552709712161	0.0034296829636675714	0.11237139632548719	0.0009113532662756838	0.003497859886358771	0.011445975857095546	0.059700655864998266	0.0020730475790430793	0.05543432937873667	-0.00015670673483757886	1.3014797557501742e-05	-0.00021236427315558129	-0.0006115535893843234	-0.0002608878162437258	-0.0013195524738223465	2.972241689532352e-06	-0.001423205342237062
218	842	jd	cy_674567771_2304261874.wav	D:\hc--document\all text\P8_medical\thesis_dataset\use_wav_raw\674567771\2304261874.wav	0	2	[0.1299767447205501, 0.017502574299521095, 3.01739439093187, 0.19366776972232042, 0.179225017782203, 0.9551764454967917, 0.006530602150835112, 0.2139941569282137, -26.66451008790687, 2.0938324449768975, 0.05485807627858204, -0.22922308590896143, -0.04298560891835157, 0.06082215635778594, 0.029981766629428315, -0.056202583560393864, -0.0895066575981769, 0.02273048791046268, -0.012735907573067494, …	0.1299767447205501	0.017502574299521095	3.01739439093187	0.19366776972232042	0.179225017782203	0.9551764454967917	0.006530602150835112	0.2139941569282137	-26.66451008790687	2.0938324449768975	0.05485807627858204	-0.22922308590896143	-0.04298560891835157	0.06082215635778594	0.029981766629428315	-0.056202583560393864	-0.0895066575981769	0.02273048791046268	-0.012735907573067494	0.021611782073542456	-0.03816208116501812	0.01803185587540334	0.006428157057502366	0.01706060530074835	0.013414964306268602	0.02311247889950045	0.020407937457649322	0.029739365797284433	0.005590237271685217	0.00937818396684788	0.022109334318788934	0.01803964158398419	0.006644268364555625	0.020162113374996224	-0.000139991349788237	7.516948232707994e-05	-0.00016339988509381635	-0.00021173755937561187	-0.00015256746180773915	-0.002298978481143885	1.6372827171413838e-05	-0.0004883138564273785
219	85	general	cy_671610273_2241801158.wav	D:\hc--document\all text\P8_medical\thesis_dataset\use_wav_raw\671610273\2241801158.wav	0	0	[0.12659396867118958, 0.0011623110601835746, 2.8571147323100066, 0.18716208470743015, 0.1671825716979875, 0.9315864028903942, 0.008227559620927074, 0.19048414023372287, -30.776458990807495, 1.9138628803481503, -0.028323431021362564, -0.0889871419930131, -0.19462919710351853, 0.19537305544937697, -0.039847652166254195, -0.20051722888318235, -0.37621111816238095, -0.16668131049942397, -0.1589853566…	0.12659396867118958	0.0011623110601835746	2.8571147323100066	0.18716208470743015	0.1671825716979875	0.9315864028903942	0.008227559620927074	0.19048414023372287	-30.776458990807495	1.9138628803481503	-0.028323431021362564	-0.0889871419930131	-0.19462919710351853	0.19537305544937697	-0.039847652166254195	-0.20051722888318235	-0.37621111816238095	-0.16668131049942397	-0.15898535667534927	0.002527739526813236	-0.09492189789328667	0.046249797982341564	0.00427262930473298	0.02540073225521284	0.015519990324994027	0.014082846940097841	0.016788581767715808	0.022644283096454262	0.004233218990394503	0.01076037090559624	0.00979889505069294	0.018947143827190725	0.004575916712846676	0.020550360107774765	5.014615514802498e-05	2.7370852762628736e-07	-0.0003952840451091574	0.00016640983315112156	0.00022958937387150072	0.00018299378196651506	2.9573356336716498e-05	6.260434056761348e-05
220	301	wz	dx_88164185_28089482.wav	D:\hc--document\all text\P8_medical\thesis_dataset\use_wav_raw\88164185\28089482.wav	0	3	[0.08033622997026751, 0.024781324014555385, 3.0485490016513475, 0.1659071009119891, 0.19123044544971604, 0.5165564022487062, 0.013885884541802928, 0.13126460767946577, -26.8089219390116, 2.715195931672953, 0.5046268067203702, -0.01105247624574648, -0.15113281989974203, 0.28482595346389766, 0.08477033342949092, -0.14854739941272743, -0.07077238187544439, -0.22920438895427128, -0.07368299463607161,…	0.08033622997026751	0.024781324014555385	3.0485490016513475	0.1659071009119891	0.19123044544971604	0.5165564022487062	0.013885884541802928	0.13126460767946577	-26.8089219390116	2.715195931672953	0.5046268067203702	-0.01105247624574648	-0.15113281989974203	0.28482595346389766	0.08477033342949092	-0.14854739941272743	-0.07077238187544439	-0.22920438895427128	-0.07368299463607161	-0.09289451384176008	0.020697921364058278	0.03968370271493977	0.002604145092241615	0.06214480070359169	0.027615727657897986	0.02176884728513895	0.00737882993868323	0.038862893482749815	0.0014502059782571972	0.00279112517462024	0.015134508615209555	0.039756082927672076	0.003540651016807203	0.04114656695122405	7.312980959087024e-05	6.937082088898536e-05	-0.0005300225843100684	0.00026241768161033895	0.0003585975229097553	0.000271263605528525	4.868125035758557e-05	9.599332220367252e-05
221	694	wz	dx_90887975_30374429.wav	D:\hc--document\all text\P8_medical\thesis_dataset\use_wav_raw\90887975\30374429.wav	0	3	[0.10306706421424108, 0.01308281410029384, 2.9981212942396898, 0.18567291816519105, 0.20080592607546255, 0.6799761850953182, 0.011020663305225706, 0.1587228714524207, -27.49535741779166, 2.826290297579815, -0.03365057117861929, 0.14744948673228914, -0.12429629303167938, 0.15303343597147454, -0.07333679148004, -0.09002468302452511, 0.12554678444446102, -0.0816865100657677, -0.06423294740969036, -0…	0.10306706421424108	0.01308281410029384	2.9981212942396898	0.18567291816519105	0.20080592607546255	0.6799761850953182	0.011020663305225706	0.1587228714524207	-27.49535741779166	2.826290297579815	-0.03365057117861929	0.14744948673228914	-0.12429629303167938	0.15303343597147454	-0.07333679148004	-0.09002468302452511	0.12554678444446102	-0.0816865100657677	-0.06423294740969036	-0.12766458437610514	-0.14654874985269412	0.025369986188077735	0.004716301926713276	0.02675946894324149	0.012900434141361059	0.013417881654091374	0.008319816097982108	0.027658729990732534	0.0018533447230455525	0.007095633290507625	0.04173734594610815	0.04484089076738541	0.007141906125830762	0.029331388866179187	0.00011491827221422447	2.8087435307942895e-06	-0.0013893414546312375	0.00015052082384205698	0.0001839241472271595	0.0008190506567775868	1.3757185148426407e-05	0.00016694490818030004
222	1689	jd	dx_42783006_10913746.wav	D:\hc--document\all text\P8_medical\thesis_dataset\use_wav_raw\42783006\10913746.wav	0	2	[0.1522980520308148, 0.022981619114623226, 3.051474831974614, 0.24155301337876903, 0.21623623096642172, 0.8608796802407969, 0.009098478382892313, 0.2537687813021703, -28.36899541613116, 2.6250660846230884, 0.2594800996596083, -0.0851927964448063, 0.037494951351957274, -0.09390597443600114, -0.015497650978718963, -0.177349568369373, 0.12123300142867903, -0.10891801935476816, -0.02360352599312622, …	0.1522980520308148	0.022981619114623226	3.051474831974614	0.24155301337876903	0.21623623096642172	0.8608796802407969	0.009098478382892313	0.2537687813021703	-28.36899541613116	2.6250660846230884	0.2594800996596083	-0.0851927964448063	0.037494951351957274	-0.09390597443600114	-0.015497650978718963	-0.177349568369373	0.12123300142867903	-0.10891801935476816	-0.02360352599312622	-0.0835935222093123	-0.06408821890964964	0.022890104598800233	0.00386196619613136	0.015431442544589861	0.007790940445587602	0.011600192212122407	0.008821812811734154	0.03346820596012346	0.0016624467325445714	0.01062416145566171	0.02986804964483958	0.03827825590050643	0.005127657925230432	0.025867703808649178	5.22355782791929e-05	4.124617047909105e-05	-9.476424193507465e-05	0.00020508361781022307	0.0003499015979875586	8.575276340503124e-05	9.781115197410842e-06	7.095158597662769e-05
223	863	yl	cy_691806605_2675031612.wav	D:\hc--document\all text\P8_medical\thesis_dataset\use_wav_raw\691806605\2675031612.wav	0	5	[0.11564748088700191, 0.024467956771497924, 2.983005193558051, 0.2026655329186529, 0.19004798749525145, 0.9670566153344621, 0.006513359821304852, 0.19613522537562605, -24.959270864107026, 1.8517189016525362, 0.20736903787169292, 0.38226482135104284, 0.024789938236802707, 0.040486385459941876, 0.05704676983234693, -0.11241862411762796, -0.14023539435722657, -0.10967962898304233, -0.017574454066117…	0.11564748088700191	0.024467956771497924	2.983005193558051	0.2026655329186529	0.19004798749525145	0.9670566153344621	0.006513359821304852	0.19613522537562605	-24.959270864107026	1.8517189016525362	0.20736903787169292	0.38226482135104284	0.024789938236802707	0.040486385459941876	0.05704676983234693	-0.11241862411762796	-0.14023539435722657	-0.10967962898304233	-0.01757445406611791	0.09417555787674282	0.07016487336561492	0.008685414219197874	0.003506495615774969	0.04682612859304865	0.027527132619257735	0.042046980411216975	0.0185887337545127	0.04427736882973444	0.0039346433754861064	0.007047622656801898	0.01276984644158625	0.011545806532636874	0.0029657167749319144	0.030703603864318748	0.00013163365726356595	9.438755885875702e-05	0.005061873451791824	-0.00018222512872406103	-3.2806217528887614e-05	-0.0028159944712346893	1.193677255423974e-05	-0.0003464106844741233
224	1421	general	dx_92462249_31819509.wav	D:\hc--document\all text\P8_medical\thesis_dataset\use_wav_raw\92462249\31819509.wav	0	0	[0.10876492109293545, 0.019032442609975626, 2.9355338397939286, 0.1883817815505244, 0.18825205831713152, 0.7180433887415861, 0.0088436017051845, 0.163330550918197, -29.761021890722535, 2.4253000141681222, -0.2160291593786539, -0.29868327696400776, -0.14378222139336563, 0.0705422677806869, 0.06724199363394419, 0.17068383778249532, -0.08258602467173032, -0.057479786993190875, -0.009500664356667871,…	0.10876492109293545	0.019032442609975626	2.9355338397939286	0.1883817815505244	0.18825205831713152	0.7180433887415861	0.0088436017051845	0.163330550918197	-29.761021890722535	2.4253000141681222	-0.2160291593786539	-0.29868327696400776	-0.14378222139336563	0.0705422677806869	0.06724199363394419	0.17068383778249532	-0.08258602467173032	-0.057479786993190875	-0.009500664356667871	0.04989561890914645	0.028680714772788194	0.01905928413631395	0.005900487028830102	0.032557077576444694	0.014171923186667537	0.01714641655213796	0.017238477913308802	0.04412611459318983	0.0028509062196424573	0.007494480571344046	0.010645816659487382	0.02457070541404912	0.011201548744138208	0.027101834137203948	5.223557827919298e-05	5.658966678208227e-06	-0.0030779868986714185	0.00028919778144928824	0.00038342460727955086	0.0006487495397399697	1.7538784202149073e-05	0.0001210350584307185
225	1737	jd	cy_724223711_3389579617.wav	D:\hc--document\all text\P8_medical\thesis_dataset\use_wav_raw\724223711\3389579617.wav	0	2	[0.10134955840042123, 0.03229404214161379, 2.846086111230445, 0.1778964670267881, 0.1920031826760619, 0.7850822537628515, 0.007469185776248149, 0.14201585976627712, -26.825071805103413, 2.5195646931206177, -0.47652149749836487, -0.0791837942910931, 0.09417542645861911, 0.06958445941030468, 0.2745202242907981, 0.12235354694440038, 0.10991072361409748, -0.12378208393869851, -0.08290181643919578, 0.…	0.10134955840042123	0.03229404214161379	2.846086111230445	0.1778964670267881	0.1920031826760619	0.7850822537628515	0.007469185776248149	0.14201585976627712	-26.825071805103413	2.5195646931206177	-0.47652149749836487	-0.0791837942910931	0.09417542645861911	0.06958445941030468	0.2745202242907981	0.12235354694440038	0.10991072361409748	-0.12378208393869851	-0.08290181643919578	0.0816470109167324	0.026767598843656173	0.01780273743479172	0.01088728762803673	0.04536216272958646	0.01234641684983437	0.02387839394788063	0.012997598775426118	0.04746364967446948	0.003975680191458716	0.005602239075858049	0.01140274610783419	0.022825857094679554	0.006950298848541812	0.024754013341644975	3.9699039492186696e-05	8.56063528191515e-05	0.0005245546656064795	-0.00011147064869514204	-0.00014755574339631988	0.0005760824650036994	1.8715941558133116e-05	4.590984974958242e-05
226	1779	general	dx_90524113_29480546.wav	D:\hc--document\all text\P8_medical\thesis_dataset\use_wav_raw\90524113\29480546.wav	0	0	[0.1481317423072664, 0.008825079380286746, 2.928604386864769, 0.25362783133582156, 0.23992200667575167, 1.0027695609362288, 0.008035246544548867, 0.2371202003338898, -27.502742067682693, 2.2343960156420932, 0.005553218343480372, 0.0017885959160348997, -0.008345390841227561, 0.1363781532267378, -0.07119916909919792, -0.09020033410220658, 0.017123045969059898, -0.14588710096581312, -0.0502176099393…	0.1481317423072664	0.008825079380286746	2.928604386864769	0.25362783133582156	0.23992200667575167	1.0027695609362288	0.008035246544548867	0.2371202003338898	-27.502742067682693	2.2343960156420932	0.005553218343480372	0.0017885959160348997	-0.008345390841227561	0.1363781532267378	-0.07119916909919792	-0.09020033410220658	0.017123045969059898	-0.14588710096581312	-0.0502176099393696	0.03690344697839518	-0.029045761294074494	0.03352000812014283	0.003752179115071171	0.031914007299852526	0.02208113521888937	0.023475022795683607	0.011524306803836223	0.03796564408757544	0.003957630290992466	0.007895539819825628	0.010647014553257242	0.024748234020666705	0.006906448474657635	0.027041820024163	7.104038645970194e-05	8.70932202823368e-06	-0.00033095100304505304	0.00029883095235092076	0.0003830597050575289	0.0007372724578546845	1.8150865508113906e-05	0.00012520868113522735
227	1562	general	cy_668900069_2185888476.wav	D:\hc--document\all text\P8_medical\thesis_dataset\use_wav_raw\668900069\2185888476.wav	0	0	[0.09119705140607728, 0.005555072439670068, 2.953489902394298, 0.15404624885139204, 0.17481792746086317, 0.627016136093007, 0.007977442719082751, 0.13820534223706177, -29.16511939367447, 2.951723099707054, 0.09292187347947704, 0.11038572669398879, 0.26483323006709203, 0.0854630790707366, 0.1245449471490264, -0.07340994063769875, 0.043911239330643184, -0.03859617808860008, 0.012535967265074595, -0…	0.09119705140607728	0.005555072439670068	2.953489902394298	0.15404624885139204	0.17481792746086317	0.627016136093007	0.007977442719082751	0.13820534223706177	-29.16511939367447	2.951723099707054	0.09292187347947704	0.11038572669398879	0.26483323006709203	0.0854630790707366	0.1245449471490264	-0.07340994063769875	0.043911239330643184	-0.03859617808860008	0.012535967265074595	-0.05361249886254469	-0.016689738535785714	0.023468377255465717	0.003690641136741247	0.06084014312126492	0.019359335717779234	0.04284322011749033	0.013923561825474233	0.03419664525742206	0.0033095101978446433	0.0060196423506762645	0.013647730191941558	0.01998654907714737	0.005097588328612018	0.027666898215438183	-5.014615514802524e-05	8.107092054413478e-09	0.0018213943334158531	2.979526549609208e-05	-4.019120275162558e-06	0.0003938159555310548	8.918356826423701e-06	5.00834724540899e-05
228	981	fn	dx_54326928_14435966.wav	D:\hc--document\all text\P8_medical\thesis_dataset\use_wav_raw\54326928\14435966.wav	0	1	[0.08039682324107138, 0.026042798698844224, 3.079182925775391, 0.16871939312504483, 0.1964997257966169, 0.4835012359971838, 0.010522809786334781, 0.13078881469115192, -27.55225551648144, 2.7488253319613154, 0.3574644845087046, 0.18592478346167934, 0.04507884148478099, 0.2034376951947219, 0.02833480040648938, 0.04581807581616048, 0.055342154474058165, 0.14433888338910267, -0.007010311206675157, 0.…	0.08039682324107138	0.026042798698844224	3.079182925775391	0.16871939312504483	0.1964997257966169	0.4835012359971838	0.010522809786334781	0.13078881469115192	-27.55225551648144	2.7488253319613154	0.3574644845087046	0.18592478346167934	0.04507884148478099	0.2034376951947219	0.02833480040648938	0.04581807581616048	0.055342154474058165	0.14433888338910267	-0.007010311206675157	0.12213784073216372	0.022505545324911277	0.006483385522348617	0.0021016384482020352	0.06766215507444441	0.006712560648736484	0.04341077711036121	0.007371488596122655	0.08274855930338176	0.0011575315796456915	0.005221837213245487	0.020283760080116404	0.028622503755119665	0.0023939341857171573	0.04240066630887771	0.000712493287728191	1.877658087356263e-05	-0.0011347378488334111	0.0009526705151375393	0.0003863264158555213	0.004040787191099102	5.7765358340999565e-06	0.0014148580968280477
229	1014	rouhe	cy_715870668_3194561052.wav	D:\hc--document\all text\P8_medical\thesis_dataset\use_wav_raw\715870668\3194561052.wav	0	4	[0.1036165824977382, 0.011181162843936296, 2.9466797672689973, 0.19435333204860286, 0.21164314858527986, 0.6708254810488503, 0.010730386596397926, 0.16452420701168616, -29.68437501233334, 2.8301948193830757, -0.015094406412176669, -0.141010641954264, 0.14068484400651407, 0.019193177408299275, -0.212733588096173, -0.2046406680789683, -0.21181708008933436, -0.2747591280405476, -0.12776873871709063,…	0.1036165824977382	0.011181162843936296	2.9466797672689973	0.19435333204860286	0.21164314858527986	0.6708254810488503	0.010730386596397926	0.16452420701168616	-29.68437501233334	2.8301948193830757	-0.015094406412176669	-0.141010641954264	0.14068484400651407	0.019193177408299275	-0.212733588096173	-0.2046406680789683	-0.21181708008933436	-0.2747591280405476	-0.12776873871709063	-0.277533798878325	-0.15498658057349743	0.04525475440255061	0.005784413740266099	0.07328375790755327	0.02645386897898658	0.020068077095020398	0.010072949323315929	0.035292627091758726	0.003358523157395819	0.005981690455149865	0.007351702499662799	0.02181424698398596	0.0043552711203340665	0.03607128643522794	4.3877885754521914e-05	3.041357049158048e-09	0.0011109236623433544	-0.00012059441105163117	-7.411058297925567e-05	-0.0010266131731269206	5.374925000826109e-06	-0.0003255425709515855
230	1262	yl	dx_87139441_26877361.wav	D:\hc--document\all text\P8_medical\thesis_dataset\use_wav_raw\87139441\26877361.wav	0	5	[0.068681427744614, 0.03268116376871072, 3.1026227225584275, 0.1730815095718884, 0.2074499340488858, 0.4722622033030658, 0.009950934331657274, 0.10761268781302172, -29.285445634029035, 2.571253931048731, 0.4699298389912719, -0.17130880580522323, -0.08046226907117882, 0.17201784556554814, 0.0491557429623293, 0.4334883221550644, 0.3394651099696455, 0.4360779023191066, 0.07147078249323952, 0.2378735…	0.068681427744614	0.03268116376871072	3.1026227225584275	0.1730815095718884	0.2074499340488858	0.4722622033030658	0.009950934331657274	0.10761268781302172	-29.285445634029035	2.571253931048731	0.4699298389912719	-0.17130880580522323	-0.08046226907117882	0.17201784556554814	0.0491557429623293	0.4334883221550644	0.3394651099696455	0.4360779023191066	0.07147078249323952	0.23787352405631748	0.030082705437015963	0.01599384814313636	0.005690946950128872	0.07080056491420675	0.00418277991149175	0.03498462895758927	0.005964724997915099	0.034250561016850124	0.0008557037660455921	0.00464751425385497	0.019211097890387302	0.04038056439815996	0.015362279376994147	0.03422476021296218	8.357692524670903e-05	0.00016158167141682632	-0.00019286198229771545	0.00019734776383120524	0.0002813825564143483	0.00014166592057430558	2.7152290013626605e-05	8.347245409014991e-05
231	600	fn	dx_90531699_29524345.wav	D:\hc--document\all text\P8_medical\thesis_dataset\use_wav_raw\90531699\29524345.wav	0	1	[0.09623882942158499, 0.011415199912802302, 3.031216186078001, 0.19032853748984163, 0.19016531513081003, 0.7291965003550502, 0.008938987461852246, 0.1643405676126878, -27.915692748727803, 2.3764127464436293, 0.5924289625589081, -0.4168470559345231, 0.2830209647493854, 0.10334749334981892, 0.12078166191115502, 0.17136011153079758, 0.05323623400942603, 0.028082187438111174, 0.050086691545976836, 0.…	0.09623882942158499	0.011415199912802302	3.031216186078001	0.19032853748984163	0.19016531513081003	0.7291965003550502	0.008938987461852246	0.1643405676126878	-27.915692748727803	2.3764127464436293	0.5924289625589081	-0.4168470559345231	0.2830209647493854	0.10334749334981892	0.12078166191115502	0.17136011153079758	0.05323623400942603	0.028082187438111174	0.050086691545976836	0.13848136528385976	0.04548710250075561	0.024198206782478807	0.006515175479295459	0.06387789826037928	0.008587414576653027	0.03056185659582815	0.00871388199049344	0.017541545000407745	0.002592641625013187	0.011521039524677137	0.01106807529519433	0.02474123504918669	0.003888516530678411	0.027983928223291814	9.611346403371487e-05	2.847388272297244e-05	-0.00010981444733720489	0.000308711608640433	0.00033003965258160916	0.0007324911224422713	6.019487782363367e-06	7.512520868113511e-05
232	982	jd	cy_724096855_3385753834.wav	D:\hc--document\all text\P8_medical\thesis_dataset\use_wav_raw\724096855\3385753834.wav	0	2	[0.12112176949066131, 0.03079041020926207, 3.037119761646046, 0.19788912725071714, 0.1939121994436909, 0.9743196132300556, 0.0060251042792102165, 0.20996243739565945, -23.875397474824727, 2.344291842845925, -0.26048402066043697, 0.14546250567441624, -0.07566811098481603, 0.025821154051747792, 0.35542759904038174, 0.10632244458743358, -0.11788304006547429, 0.020795059116093733, 0.01908605654662993…	0.12112176949066131	0.03079041020926207	3.037119761646046	0.19788912725071714	0.1939121994436909	0.9743196132300556	0.0060251042792102165	0.20996243739565945	-23.875397474824727	2.344291842845925	-0.26048402066043697	0.14546250567441624	-0.07566811098481603	0.025821154051747792	0.35542759904038174	0.10632244458743358	-0.11788304006547429	0.020795059116093733	0.019086056546629936	0.0245155882005352	-0.03274262953746001	0.01915976712996264	0.006177885221749032	0.03476545391371215	0.014676271177052103	0.026264479880267453	0.014183703093539777	0.027745008355734943	0.00559327838672534	0.006507962508398698	0.014078676666369498	0.02498563335788108	0.007704606574171905	0.019806132148999667	0.0005119086671360897	4.380897375115102e-06	0.00042918536950443416	0.0004721308940344358	0.00020474718024105813	0.0030183661019780516	5.461036579855211e-06	0.001214524207011686
233	81	fn	dx_48356152_12671926.wav	D:\hc--document\all text\P8_medical\thesis_dataset\use_wav_raw\48356152\12671926.wav	0	1	[0.11793957806189288, 0.007399706379055228, 3.0511615051024137, 0.203249075143233, 0.1916508911312953, 0.907307159285504, 0.006340673460755468, 0.19442404006677796, -27.95743515809414, 1.972226476981821, 0.2087270540427534, -0.4138733034024276, 0.01592758316152733, -0.26464465009229465, -0.172344699995117, 0.06933912300917239, -0.05889906652044757, 0.028047932988591946, 0.08538837372387992, -0.02…	0.11793957806189288	0.007399706379055228	3.0511615051024137	0.203249075143233	0.1916508911312953	0.907307159285504	0.006340673460755468	0.19442404006677796	-27.95743515809414	1.972226476981821	0.2087270540427534	-0.4138733034024276	0.01592758316152733	-0.26464465009229465	-0.172344699995117	0.06933912300917239	-0.05889906652044757	0.028047932988591946	0.08538837372387992	-0.022541607251597418	0.11607652094385872	0.007338645480520156	0.010944858165912737	0.024885974581394674	0.021667015143629148	0.031305486402077365	0.011317814697240336	0.025036399144967546	0.0037844843290665313	0.012578570131055487	0.011901798067676602	0.023172007765559107	0.00509748262627984	0.023366971805042932	0.00018177981241159123	5.831844824840503e-06	-0.00026140432306873216	0.00028157497824494	0.0002625579432009193	0.002084483528765159	7.550079756174326e-06	0.00026293823038397307
234	532	general	cy_674323954_2299000992.wav	D:\hc--document\all text\P8_medical\thesis_dataset\use_wav_raw\674323954\2299000992.wav	0	0	[0.07712687604079389, 0.013033650331299934, 3.0705859372016326, 0.15105653652783357, 0.16909082766665345, 0.5676192553339696, 0.010240100950010947, 0.11457846410684473, -27.609550338862917, 2.7121679004965573, -0.18168007074776177, 0.09449559355377486, -0.6607526159314011, 0.18167445550984668, -0.28194091402043986, 0.057770694225497105, -0.18775816000216355, 0.11094073664634092, -0.07390250707669…	0.07712687604079389	0.013033650331299934	3.0705859372016326	0.15105653652783357	0.16909082766665345	0.5676192553339696	0.010240100950010947	0.11457846410684473	-27.609550338862917	2.7121679004965573	-0.18168007074776177	0.09449559355377486	-0.6607526159314011	0.18167445550984668	-0.28194091402043986	0.057770694225497105	-0.18775816000216355	0.11094073664634092	-0.07390250707669445	0.12039965970203621	-0.05163596542321236	0.01791217626300527	0.00875482488782217	0.016750487123243844	0.009128469242401864	0.02019904306363376	0.03735405936571293	0.04293496508811815	0.003802706145589429	0.014112605777464232	0.019461097556641455	0.01846916483411383	0.007711426320392396	0.02909415877497908	-0.00014208077291940466	7.919358632983565e-05	7.630358364173508e-05	-0.00030500823468718045	-0.00019942269745272273	-0.0030303930047204013	3.028992006221442e-05	-0.0005550918196995001
235	518	fn	cy_670975327_2228616590.wav	D:\hc--document\all text\P8_medical\thesis_dataset\use_wav_raw\670975327\2228616590.wav	0	1	[0.11096508365005507, 0.029891759466923584, 2.9346698891188767, 0.17883133766110837, 0.16296536886425997, 1.1011287633539852, 0.007967116218056068, 0.1901126878130217, -24.73664861799924, 1.7330818830440688, -0.10171904805245868, 0.2727245774161288, 0.015054509438442313, 0.05116126049951185, 0.04860950032009614, -0.1208478053792245, -0.10527799211747518, 0.05223263952578548, 0.034658523241225536,…	0.11096508365005507	0.029891759466923584	2.9346698891188767	0.17883133766110837	0.16296536886425997	1.1011287633539852	0.007967116218056068	0.1901126878130217	-24.73664861799924	1.7330818830440688	-0.10171904805245868	0.2727245774161288	0.015054509438442313	0.05116126049951185	0.04860950032009614	-0.1208478053792245	-0.10527799211747518	0.05223263952578548	0.034658523241225536	0.09749140123479703	-0.0014273696078829544	0.020902174190401624	0.004841272945515589	0.04661217361551826	0.015451050447967489	0.020596373086074697	0.014286509247338361	0.023785233539783603	0.0057630708604343335	0.010810816556621437	0.010279440409099363	0.016520161394846137	0.00739986054724442	0.021213427142202788	6.477211706619923e-05	2.1156312759237354e-05	-0.0006815175247136788	0.00018628543725891347	0.0003083959376842689	0.00018597206594650955	4.267286849155655e-06	5.843071786310467e-05
236	340	jd	dx_81387033_23177790.wav	D:\hc--document\all text\P8_medical\thesis_dataset\use_wav_raw\81387033\23177790.wav	0	2	[0.14234195081080067, 0.023759610393541245, 2.9904983837290646, 0.23003671139452206, 0.23694819483774868, 0.8212633297500838, 0.009677515195970678, 0.2343447412353923, -28.301953334647834, 3.150582877367895, -0.4772983905502909, 0.02634616235803897, -0.1193407477483841, -0.14831019700790696, 0.329174668482858, 0.04418084466419508, 0.0383574368511339, -0.11716129263751843, -0.01689230125558862, 0.…	0.14234195081080067	0.023759610393541245	2.9904983837290646	0.23003671139452206	0.23694819483774868	0.8212633297500838	0.009677515195970678	0.2343447412353923	-28.301953334647834	3.150582877367895	-0.4772983905502909	0.02634616235803897	-0.1193407477483841	-0.14831019700790696	0.329174668482858	0.04418084466419508	0.0383574368511339	-0.11716129263751843	-0.01689230125558862	0.007893007138451341	0.09442029227174864	0.014478170219901543	0.006710604589378822	0.03829029298759426	0.0159491316411836	0.026281595840958204	0.011626097019953761	0.03917156558908399	0.0030482547808028913	0.007817458761305152	0.017965740245010083	0.020758648341693803	0.005736990668235009	0.023978910981054327	0.0006163798236944766	4.323050426542162e-06	-0.0002615500293735008	0.0008699977702029994	0.0005994208943827067	0.0029761792191070908	3.696541073293768e-05	0.0015025041736227047
237	994	fn	cy_717611825_3235293624.wav	D:\hc--document\all text\P8_medical\thesis_dataset\use_wav_raw\717611825\3235293624.wav	0	1	[0.14592322205762212, 0.005719044526499653, 2.954581577455038, 0.2260862240116187, 0.20625908471458865, 1.0262796524114663, 0.006739058235692691, 0.23777128547579301, -28.032234715954974, 2.1636159243689113, 0.4883257511796014, -0.22285146563752364, 0.02465591913980332, 0.08596653967519596, 0.056228103641203835, 0.1526210999284248, 0.2724866107082822, 0.09347915137785232, 0.05887860353971325, 0.0…	0.14592322205762212	0.005719044526499653	2.954581577455038	0.2260862240116187	0.20625908471458865	1.0262796524114663	0.006739058235692691	0.23777128547579301	-28.032234715954974	2.1636159243689113	0.4883257511796014	-0.22285146563752364	0.02465591913980332	0.08596653967519596	0.056228103641203835	0.1526210999284248	0.2724866107082822	0.09347915137785232	0.05887860353971325	0.09750326528005131	-2.9422706668628884e-05	0.010015457499474013	0.005984696609879526	0.03923389399432533	0.010240304626152571	0.047484987958760216	0.009183038677152304	0.03612519468894332	0.0017524968375169504	0.0054916148581380265	0.01441384681435486	0.017928654182030903	0.008852389112732784	0.02484590303968484	2.5073077574012615e-05	1.8145950704657058e-08	0.0007853771314046873	-8.983702623917541e-05	-1.650005380223894e-05	-0.0002940214680515529	4.224328982239127e-06	-1.6694490818029973e-05
238	387	rouhe	dx_90602630_29426643.wav	D:\hc--document\all text\P8_medical\thesis_dataset\use_wav_raw\90602630\29426643.wav	0	4	[0.1023086036176272, 0.012358730323222197, 3.0118781260116405, 0.1779234600980072, 0.19667539256240918, 0.6602002541553419, 0.009710344414185435, 0.15970367278797998, -27.195082287775147, 2.935331085030652, 0.12334501770303909, 0.05096224480885574, 0.021453750600387674, 0.07532885464760346, 0.14965909558239024, 0.0885334202359875, -0.03577555971909631, -0.22345533107351911, -0.2487777462514328, -…	0.1023086036176272	0.012358730323222197	3.0118781260116405	0.1779234600980072	0.19667539256240918	0.6602002541553419	0.009710344414185435	0.15970367278797998	-27.195082287775147	2.935331085030652	0.12334501770303909	0.05096224480885574	0.021453750600387674	0.07532885464760346	0.14965909558239024	0.0885334202359875	-0.03577555971909631	-0.22345533107351911	-0.2487777462514328	-0.004328798310124448	-0.06328986629061392	0.026440528180969505	0.004762653651011689	0.029560115683227986	0.016559880872100342	0.020214575197927354	0.011229479686390645	0.03648029858910387	0.0016403857024776553	0.004853923678977024	0.03539634635631897	0.04040576174913338	0.0031360971638539994	0.026707850051424703	4.8056732016857254e-05	4.1397913606491785e-06	-0.00070772652838905	0.00015482991601440025	0.0002769441337821209	0.00011112333115326928	2.5030305334740587e-05	6.67779632721184e-05
239	507	rouhe	cy_578868452_1685396744.wav	D:\hc--document\all text\P8_medical\thesis_dataset\use_wav_raw\578868452\1685396744.wav	0	4	[0.09837630928476956, 0.006598088587819733, 2.874268790437003, 0.15485113846430917, 0.16770587309738463, 0.7568174909768582, 0.007707304537660108, 0.1445659432387312, -28.921480900359043, 2.7973910943823648, -0.5423435710159754, 0.42236084018004033, -0.33608706891439266, 0.05845384091063519, -0.030314378096879077, -0.0964217162748826, 0.2500100200129576, 0.02432029314333056, -0.07479925352512606,…	0.09837630928476956	0.006598088587819733	2.874268790437003	0.15485113846430917	0.16770587309738463	0.7568174909768582	0.007707304537660108	0.1445659432387312	-28.921480900359043	2.7973910943823648	-0.5423435710159754	0.42236084018004033	-0.33608706891439266	0.05845384091063519	-0.030314378096879077	-0.0964217162748826	0.2500100200129576	0.02432029314333056	-0.07479925352512606	0.16337604377090367	-0.0508490649709888	0.01595669719343729	0.006647605984954305	0.0462082139395636	0.014052180563853846	0.03193185446458457	0.013593300225575405	0.03278360791546099	0.0031227604383043776	0.012882723625906431	0.014227909516471508	0.018269216855301	0.010282689021584019	0.023732022292228448	0.0003614702016920157	5.725808884136292e-07	0.00027390407205319674	0.00014174794969187447	-0.00011453188542899133	0.0004838013804626221	5.027299530277944e-06	0.0004716193656093476
240	499	fn	cy_682250053_2469006508.wav	D:\hc--document\all text\P8_medical\thesis_dataset\use_wav_raw\682250053\2469006508.wav	0	1	[0.1956995493114306, 0.00623298635909384, 2.895471871670221, 0.2739715427493515, 0.22260256261829983, 1.3884843196476955, 0.006856635233277492, 0.3219532554257095, -27.827008948809695, 1.2873909498120288, 0.44758155023410423, -0.06742446813351945, -0.481827616962682, 0.017880155727192093, -0.2619558147575546, -0.14589944604576907, -0.11663926151127114, -0.09267814619597428, -0.13268662419009733, …	0.1956995493114306	0.00623298635909384	2.895471871670221	0.2739715427493515	0.22260256261829983	1.3884843196476955	0.006856635233277492	0.3219532554257095	-27.827008948809695	1.2873909498120288	0.44758155023410423	-0.06742446813351945	-0.481827616962682	0.017880155727192093	-0.2619558147575546	-0.14589944604576907	-0.11663926151127114	-0.09267814619597428	-0.13268662419009733	0.04278322203343066	-0.039133537845318186	0.014705568657587298	0.006040735045544646	0.02055167932590124	0.01643137408456041	0.02026431616643337	0.019838992903462787	0.019288111851161686	0.002560927980180526	0.0099999278493361	0.010630792175776883	0.013098321191402919	0.005286877051778594	0.015160951093600872	6.059327080386351e-05	1.239584060201931e-06	-0.0001407658001708808	0.0002578216686993556	0.000334660750732775	0.0004154738071248564	2.9556604745871496e-05	6.67779632721198e-05
241	1663	yl	cy_714649681_3166482216.wav	D:\hc--document\all text\P8_medical\thesis_dataset\use_wav_raw\714649681\3166482216.wav	0	5	[0.0769847952678745, 0.003978602970739066, 2.9670099069384115, 0.1408897266775369, 0.1670349350633002, 0.3789957391047823, 0.011691826424287833, 0.11307595993322204, -32.88044350843599, 2.986774614603803, 1.2707248886477756, -0.01448056637935074, -0.2334615454652364, 0.21408769938080954, -0.12400599214853093, 0.29698171922534944, -0.05953710317467048, 0.1787035814133323, -0.2008953495742003, 0.13…	0.0769847952678745	0.003978602970739066	2.9670099069384115	0.1408897266775369	0.1670349350633002	0.3789957391047823	0.011691826424287833	0.11307595993322204	-32.88044350843599	2.986774614603803	1.2707248886477756	-0.01448056637935074	-0.2334615454652364	0.21408769938080954	-0.12400599214853093	0.29698171922534944	-0.05953710317467048	0.1787035814133323	-0.2008953495742003	0.13773679897129795	-0.14426490274094794	0.017934213798461756	0.005151572833305255	0.06221870223635886	0.007070698998288884	0.016141757351475453	0.006961398706367713	0.04352733871000092	0.0010437582188627004	0.006599985597023528	0.03977849745395503	0.024163962771656305	0.0030046088295888032	0.03629169619783018	-7.730865585320543e-05	4.903304726899943e-08	-0.0006765848978400483	-0.00018627461197518166	-0.0001405461566154231	-0.0012694028957367077	4.076887811566001e-05	-0.00017946577629382338
242	111	general	cy_677459191_2365269458.wav	D:\hc--document\all text\P8_medical\thesis_dataset\use_wav_raw\677459191\2365269458.wav	0	0	[0.14567875955127552, 0.006350999043905913, 2.897497457657202, 0.21631103791228076, 0.18953375539822015, 1.1348264849204903, 0.006031467474092394, 0.24720367278797994, -29.125652728199647, 1.9625893706671493, -0.0036568319245069507, 0.027877726032457, -0.12082434405078968, 0.0356022831420637, -0.046060085017776524, -0.15570801985676208, -0.11502879700439507, -0.18087724936858632, -0.1667321439990…	0.14567875955127552	0.006350999043905913	2.897497457657202	0.21631103791228076	0.18953375539822015	1.1348264849204903	0.006031467474092394	0.24720367278797994	-29.125652728199647	1.9625893706671493	-0.0036568319245069507	0.027877726032457	-0.12082434405078968	0.0356022831420637	-0.046060085017776524	-0.15570801985676208	-0.11502879700439507	-0.18087724936858632	-0.1667321439990949	-0.10013737229697099	-0.13928907526595702	0.04058376157030301	0.005355667377885523	0.030508118411732985	0.01985904051483924	0.017623678883788137	0.01113176836980048	0.013447794500247643	0.003856465095941471	0.006291587655175266	0.014959577980043569	0.025740763869894698	0.006185257275677699	0.022042057270554846	0.00019640577432976556	1.1748039012808948e-08	-0.0007987943491167841	0.0003575051306465841	0.0003478743443978389	0.0013236456882505072	7.43186454144865e-06	0.0002295492487479133
243	63	yl	cy_692536604_2690848516.wav	D:\hc--document\all text\P8_medical\thesis_dataset\use_wav_raw\692536604\2690848516.wav	0	5	[0.1400143334426798, 0.011991239426017137, 2.990364773687137, 0.207852104687823, 0.19527063408032277, 0.9453506558713191, 0.007912962284931423, 0.21134390651085141, -27.94363932232257, 1.961476153479402, 0.7778250870010753, 0.14926411158404, -0.37237606831936765, 0.2864225866368614, -0.12480806547894721, 0.14229430135468096, 0.09465510110086901, 0.22087539043082313, -0.03922235694322092, 0.090632…	0.1400143334426798	0.011991239426017137	2.990364773687137	0.207852104687823	0.19527063408032277	0.9453506558713191	0.007912962284931423	0.21134390651085141	-27.94363932232257	1.961476153479402	0.7778250870010753	0.14926411158404	-0.37237606831936765	0.2864225866368614	-0.12480806547894721	0.14229430135468096	0.09465510110086901	0.22087539043082313	-0.03922235694322092	0.09063230411930032	-0.016127986951239612	0.011270514276971826	0.005623756671765656	0.05010976830126088	0.01287945838344847	0.03688862424182454	0.009545998151839772	0.031458441712258985	0.0017029242836645868	0.00693434694938707	0.01402079642440308	0.023476301965513577	0.005768004707979586	0.025544363490141248	-6.059327080386351e-05	2.281135053141604e-05	0.00030820799122721897	-0.00015323967821050257	-7.523735346978085e-05	-0.0012351307040306876	3.1472829746605794e-05	-0.00015859766277128543
244	1769	fn	cy_723623232_3374737823.wav	D:\hc--document\all text\P8_medical\thesis_dataset\use_wav_raw\723623232\3374737823.wav	0	1	[0.11317360389969935, 0.029693778442180168, 2.990108852123138, 0.2152579065398496, 0.19508498563564425, 1.1165650329742818, 0.005980802419756962, 0.23522954924874787, -24.327430555595953, 1.5292209441465847, 0.4443854114232116, 0.12452991045205863, -0.014122755280323774, 0.10230835714848964, 0.16638654701735364, -0.04211564775850001, 0.0005489405121126898, -0.06365996338759519, 0.0648733455024361…	0.11317360389969935	0.029693778442180168	2.990108852123138	0.2152579065398496	0.19508498563564425	1.1165650329742818	0.005980802419756962	0.23522954924874787	-24.327430555595953	1.5292209441465847	0.4443854114232116	0.12452991045205863	-0.014122755280323774	0.10230835714848964	0.16638654701735364	-0.04211564775850001	0.0005489405121126898	-0.06365996338759519	0.06487334550243615	0.05412142544109352	-0.0036806439342573095	0.009075988200282239	0.004762983285919396	0.06458984037934498	0.020377151261457394	0.028702021890576697	0.00942475026729811	0.05109438250622597	0.004426543865849082	0.005770371957609749	0.014052919705145639	0.019286733041125485	0.004655207059735591	0.0312835743673472	0.00013581250352590114	7.214697540726739e-05	0.005021032485977162	-3.812301864690154e-05	4.002872010134103e-05	-0.001346539152817552	6.8379606786256485e-06	0.00010434056761268837
245	175	general	cy_231638915_396766914.wav	D:\hc--document\all text\P8_medical\thesis_dataset\use_wav_raw\231638915\396766914.wav	0	0	[0.1274276485005255, 0.008099405262543505, 2.8731184952346793, 0.17559496428801, 0.15889639354015597, 0.9195391345618404, 0.01214816974771816, 0.1823372287145242, -29.019758566599133, 1.7872662237728036, -1.345444359326484, -0.6957351579179939, -0.15945507732350767, -0.49678153255748037, 0.17433356927355295, -0.25652839891189466, 0.08940136108894775, -0.1359450366424148, -0.08085671570418515, 0.0…	0.1274276485005255	0.008099405262543505	2.8731184952346793	0.17559496428801	0.15889639354015597	0.9195391345618404	0.01214816974771816	0.1823372287145242	-29.019758566599133	1.7872662237728036	-1.345444359326484	-0.6957351579179939	-0.15945507732350767	-0.49678153255748037	0.17433356927355295	-0.25652839891189466	0.08940136108894775	-0.1359450366424148	-0.08085671570418515	0.07548855673827634	-0.08563676889223619	0.014734594650266726	0.012885642513771334	0.014033461477212454	0.0140202666559744	0.014271668388404874	0.012708898279814406	0.012685186439971232	0.0063592354289832035	0.010693254119333152	0.010121885824713345	0.020077030487944406	0.012446817246714403	0.015950336604064055	0.0002674461607894676	1.0921580893043546e-08	-0.0007633005779728075	0.00033291767163474056	0.00029518704547791915	0.0024023103199336615	6.530155365266157e-06	0.0006302170283806342
246	200	yl	dx_45581028_11690750.wav	D:\hc--document\all text\P8_medical\thesis_dataset\use_wav_raw\45581028\11690750.wav	0	5	[0.19717886088829736, 0.005872484792991455, 3.1037115246911497, 0.31320016311018606, 0.2702954913363083, 0.9888940369338819, 0.006797446911851595, 0.3227587646076795, -28.941813398505758, 2.476114942169507, 0.7165473426052338, 0.14095060245806218, -0.22945096507185067, -0.15264286607509428, -0.0837830548119603, -0.06307365578300284, 0.06654868265251968, 0.0037206162334726786, 0.19137499228465346,…	0.19717886088829736	0.005872484792991455	3.1037115246911497	0.31320016311018606	0.2702954913363083	0.9888940369338819	0.006797446911851595	0.3227587646076795	-28.941813398505758	2.476114942169507	0.7165473426052338	0.14095060245806218	-0.22945096507185067	-0.15264286607509428	-0.0837830548119603	-0.06307365578300284	0.06654868265251968	0.0037206162334726786	0.19137499228465346	0.09631211765485904	-0.025985938806092367	0.010504193822558036	0.0022111021689767297	0.010162810124464752	0.004770150364027892	0.021450237090418347	0.01067328245017083	0.0449840829381971	0.0011972766378062726	0.019739688077528992	0.02534506201584366	0.028095916390186847	0.004790638354970758	0.02436693138818931	0.00015670673483757927	6.518711454942826e-06	-0.0001154884371407163	0.0005194461020198971	0.0005309798582721866	0.0007668196069976363	2.949422283534427e-06	8.34724540901492e-05
247	821	yl	cy_669782030_2203917866.wav	D:\hc--document\all text\P8_medical\thesis_dataset\use_wav_raw\669782030\2203917866.wav	0	5	[0.10720412201395317, 0.015928083028109, 2.9801204971489144, 0.18261297096625842, 0.18021872654291296, 0.8213129441259635, 0.010630967351193656, 0.16993322203672787, -26.984826815585187, 2.1215137264926134, 0.29406688067397335, 0.2856281642723344, -0.0637117544561574, -0.32438422433459424, 0.32000954261513587, -0.27387410180068, 0.07802068664616647, -0.07369434533718962, 0.2212520862688838, 0.240…	0.10720412201395317	0.015928083028109	2.9801204971489144	0.18261297096625842	0.18021872654291296	0.8213129441259635	0.010630967351193656	0.16993322203672787	-26.984826815585187	2.1215137264926134	0.29406688067397335	0.2856281642723344	-0.0637117544561574	-0.32438422433459424	0.32000954261513587	-0.27387410180068	0.07802068664616647	-0.07369434533718962	0.2212520862688838	0.2404433192395737	-0.028723984705900412	0.00803043757569511	0.0024418316960376323	0.04164584003758531	0.005918744689139764	0.020411133237924674	0.020022846060357622	0.06500135689890259	0.0019389516351691583	0.012387349422584511	0.022272512774862637	0.02187445162918307	0.0033338096846873546	0.031708407823291276	0.00018804808180509459	1.0371807092969645e-07	-0.00032117257068553544	0.0003498737733768754	0.0003440992084102741	0.0022609457525483156	5.207217598471116e-06	0.000283806343906511
248	835	jd	cy_722168333_3339564897.wav	D:\hc--document\all text\P8_medical\thesis_dataset\use_wav_raw\722168333\3339564897.wav	0	2	[0.11060988171775654, 0.016828079018250917, 3.0368142132343636, 0.18621707413963676, 0.18724320507084807, 0.7920852737346527, 0.009741939939975285, 0.16020450751252088, -26.54789210630188, 2.1178265099521036, -0.341151142861878, -0.378862415233201, -0.04736330090226283, -0.03828475628979932, 0.14474035085435838, -0.12194364988251336, -0.027781172760177653, -0.15015135280073819, -0.333863581874228…	0.11060988171775654	0.016828079018250917	3.0368142132343636	0.18621707413963676	0.18724320507084807	0.7920852737346527	0.009741939939975285	0.16020450751252088	-26.54789210630188	2.1178265099521036	-0.341151142861878	-0.378862415233201	-0.04736330090226283	-0.03828475628979932	0.14474035085435838	-0.12194364988251336	-0.027781172760177653	-0.15015135280073819	-0.33386358187422854	-0.13945773462776662	-0.3105954345638067	0.0343989950608856	0.010742474826687403	0.04068978823648492	0.02036371226417439	0.013543357558916995	0.011089126735957702	0.014675360591376266	0.004013270076674893	0.007044299294041287	0.013221554975989034	0.025867467084285646	0.01031356272113911	0.027073478818125322	8.775577150904421e-05	1.5811508074666761e-06	-0.0004666613618910174	0.0001387418524891059	9.287800441791956e-05	-6.748498768705574e-05	8.828426611987418e-06	-2.5041736227044772e-05
249	1159	jd	cy_722007951_3336601462.wav	D:\hc--document\all text\P8_medical\thesis_dataset\use_wav_raw\722007951\3336601462.wav	0	2	[0.13546983813239005, 0.021588479761507937, 3.024132678689869, 0.2260865724330333, 0.21368987061300213, 1.0137035680082702, 0.0057857365739535215, 0.21454090150250416, -25.509582465041767, 1.9108166758657705, 0.6999114718532207, 0.14603197900077822, -0.018571042552395615, 0.016043143346528285, -0.047156428315536646, 0.06264866550066296, -0.01597656645599917, 0.016368399342150806, 0.05593242372641…	0.13546983813239005	0.021588479761507937	3.024132678689869	0.2260865724330333	0.21368987061300213	1.0137035680082702	0.0057857365739535215	0.21454090150250416	-25.509582465041767	1.9108166758657705	0.6999114718532207	0.14603197900077822	-0.018571042552395615	0.016043143346528285	-0.047156428315536646	0.06264866550066296	-0.01597656645599917	0.016368399342150806	0.05593242372641028	0.14271263627407615	-0.01706237585056657	0.015664948473291536	0.0036870716359751485	0.031162078335000322	0.010167799028454244	0.03497633073702743	0.008996525203942495	0.03446887151577544	0.0018169684790695674	0.012498005180903845	0.023902698521502282	0.02981818132031652	0.0037997979195918572	0.024468619895700275	4.178846262335706e-06	0.00010596046823374704	0.0006610911968726732	-9.534567971777768e-06	-9.592956463323006e-06	0.00018853269543926592	8.909611882180734e-06	0.00012103505843071663
250	235	general	cy_640797461_2013377105.wav	D:\hc--document\all text\P8_medical\thesis_dataset\use_wav_raw\640797461\2013377105.wav	0	0	[0.1278810533199889, 0.004046153556330517, 2.9460047318669753, 0.18511859756748977, 0.1789038183467223, 0.907885043012794, 0.010110845178532097, 0.19759599332220365, -31.44561978940413, 2.3201914233406518, -0.07514678778905774, -0.0780161220527834, -0.5323281217425215, -0.13226804594420502, -0.20768406938426853, -0.08039292254317272, -0.15188947419654905, -0.22431758376838884, -0.1135514588682799…	0.1278810533199889	0.004046153556330517	2.9460047318669753	0.18511859756748977	0.1789038183467223	0.907885043012794	0.010110845178532097	0.19759599332220365	-31.44561978940413	2.3201914233406518	-0.07514678778905774	-0.0780161220527834	-0.5323281217425215	-0.13226804594420502	-0.20768406938426853	-0.08039292254317272	-0.15188947419654905	-0.22431758376838884	-0.11355145886827994	-0.1126182638195682	-0.07561473722457988	0.030118179381476356	0.005793684896596839	0.022905175873528267	0.01746220700176912	0.01709415013572571	0.013360213287426946	0.011907985734518876	0.001853473255583301	0.009855979189456418	0.02087270759433128	0.02965291647570671	0.007511779181499492	0.021310390233027082	-4.805673201685762e-05	1.1308767681284964e-07	-0.0010916776647644474	-0.00010010586511132317	-0.00016795648322859226	-0.00048720141606827194	3.335396694930986e-05	-3.7562604340568756e-05
251	1038	general	dx_89505854_32243195.wav	D:\hc--document\all text\P8_medical\thesis_dataset\use_wav_raw\89505854\32243195.wav	0	0	[0.10661908353722621, 0.015232492332685942, 3.12174765950443, 0.1827466259783142, 0.18660318733670261, 0.8880966999752019, 0.00795459154325442, 0.1788439065108514, -25.11820129535803, 2.186702214740438, -0.28157599467526045, 0.36737674685833754, -0.34536563873389836, 0.3992916078066015, 0.1539108510976599, -0.03125616527442307, 0.12316317770843063, 0.0817081356693059, -0.007289836326682292, 0.011…	0.10661908353722621	0.015232492332685942	3.12174765950443	0.1827466259783142	0.18660318733670261	0.8880966999752019	0.00795459154325442	0.1788439065108514	-25.11820129535803	2.186702214740438	-0.28157599467526045	0.36737674685833754	-0.34536563873389836	0.3992916078066015	0.1539108510976599	-0.03125616527442307	0.12316317770843063	0.0817081356693059	-0.007289836326682292	0.011945483126085878	-0.20353546716582407	0.02992394640611559	0.004844627419867051	0.055205686724641025	0.011776867284386504	0.008487999307716793	0.007585052924312184	0.016778060320356954	0.005259381818037641	0.008282990799566969	0.02024646811193266	0.03238928287762931	0.00909291871827064	0.025877333534265093	0.00010865000282072114	1.156877056767963e-05	-0.00012123261060484267	0.00022843659751022445	0.00026926405387357375	0.0007245664128930052	6.477508999638718e-06	0.00011686143572620942
252	1501	wz	dx_87048170_26355219.wav	D:\hc--document\all text\P8_medical\thesis_dataset\use_wav_raw\87048170\26355219.wav	0	3	[0.09008547830029608, 0.015166430123454856, 2.8657720436506713, 0.1620142602715143, 0.18613325688811314, 0.5721477038477509, 0.010026771452342317, 0.13181135225375626, -27.905420704820248, 3.0074675793732757, 0.17903815500952627, 0.31722532082216914, 0.21613970955528278, 0.2872619053073601, 0.45550856446529414, -0.10565639331195735, -0.007417204298272782, 0.12409017027361084, -0.23806414395850312…	0.09008547830029608	0.015166430123454856	2.8657720436506713	0.1620142602715143	0.18613325688811314	0.5721477038477509	0.010026771452342317	0.13181135225375626	-27.905420704820248	3.0074675793732757	0.17903815500952627	0.31722532082216914	0.21613970955528278	0.2872619053073601	0.45550856446529414	-0.10565639331195735	-0.007417204298272782	0.12409017027361084	-0.23806414395850312	0.031139781149468363	-0.18002944041458943	0.028639120481324817	0.0023879909814231936	0.05710053921191084	0.01066941332853278	0.025014234846810285	0.005313755289521732	0.026056100267646917	0.002449809683229858	0.0029390645455348043	0.02615026926880948	0.057703667847423	0.002233108355200967	0.03136994349278693	7.104038645970282e-05	7.375322610685089e-05	-0.0006601770498091801	0.00015737972325959192	0.00022867724239447935	0.0004113105387572314	1.4188328390428994e-05	0.0001293823038397338
253	1288	fn	cy_720202026_3295439297.wav	D:\hc--document\all text\P8_medical\thesis_dataset\use_wav_raw\720202026\3295439297.wav	0	1	[0.14277237197582118, 0.01252895374251717, 2.8524823278798364, 0.2254041054118148, 0.20730656668019018, 1.0108795712176368, 0.006908421721660525, 0.2251585976627713, -27.814964822501658, 1.9984424054599912, 0.39153623108379343, 0.26560900128769016, -0.33534389657939506, 0.1463864736536592, 0.14759894431762777, 0.02920839706939459, 0.22703975340423935, -0.040770386403288374, 0.15416776277351465, 0…	0.14277237197582118	0.01252895374251717	2.8524823278798364	0.2254041054118148	0.20730656668019018	1.0108795712176368	0.006908421721660525	0.2251585976627713	-27.814964822501658	1.9984424054599912	0.39153623108379343	0.26560900128769016	-0.33534389657939506	0.1463864736536592	0.14759894431762777	0.02920839706939459	0.22703975340423935	-0.040770386403288374	0.15416776277351465	0.016996834015607944	0.1276918013772747	0.01692887808174266	0.004585306704183085	0.07487974031388109	0.007334053185235835	0.014565725559027758	0.00744735322434228	0.04409889660041486	0.002042594782214101	0.006455540979916006	0.011032554746378893	0.03391122324191179	0.005301958450932571	0.02856661511878916	7.93980789843727e-05	5.328912185306707e-06	0.0008478616027015041	-0.0005143308864285219	-0.00016419614437072045	-0.0018264816444188987	1.0660273066024581e-05	-0.001172787979966611
254	935	general	dx_90857370_29846242.wav	D:\hc--document\all text\P8_medical\thesis_dataset\use_wav_raw\90857370\29846242.wav	0	0	[0.15210582510274737, 0.007257697351504228, 2.995569018120765, 0.2442187687012742, 0.24035174401105497, 1.025591536936487, 0.007983989796521844, 0.2645993322203673, -30.001178922897175, 2.2387443407917993, 0.3641510582065619, 0.22950102864043476, -0.07739726384521624, 0.1253004350588787, 0.09430844658457715, -0.0034326825168948362, -0.006660349821029603, -0.021451735347200608, -0.0940997368554474…	0.15210582510274737	0.007257697351504228	2.995569018120765	0.2442187687012742	0.24035174401105497	1.025591536936487	0.007983989796521844	0.2645993322203673	-30.001178922897175	2.2387443407917993	0.3641510582065619	0.22950102864043476	-0.07739726384521624	0.1253004350588787	0.09430844658457715	-0.0034326825168948362	-0.006660349821029603	-0.021451735347200608	-0.09409973685544741	-0.042386373730033525	0.0400102647587917	0.02257002204838634	0.004616789829383123	0.04706764902502457	0.015579503404462007	0.025998836704475933	0.009770243286210609	0.026225982848335768	0.0018985210973021924	0.007198387916195395	0.01592339380727137	0.031126284115998357	0.004611580647258972	0.02191090038348057	0.00017342211988691992	8.626464572033292e-06	-0.0003889149791738226	0.00036020381434362717	0.0004453881799903829	0.0012086100453546854	5.126528092560181e-06	0.00026293823038397475
255	109	jd	dx_84002155_30493501.wav	D:\hc--document\all text\P8_medical\thesis_dataset\use_wav_raw\84002155\30493501.wav	0	2	[0.07202450475448234, 0.01340126581620946, 2.9169262986002895, 0.14757995817349184, 0.17671544390779315, 0.4979893898494249, 0.01251545213162323, 0.10271285475792988, -30.122768681240036, 2.6016078357751597, 0.3587604967087499, 0.3720048635403915, 0.07798981875472114, 0.15228225857216798, 0.1358439079055514, 0.10429231182907193, 0.12555903829845835, -0.017123103787951448, -0.088002473137943, 0.10…	0.07202450475448234	0.01340126581620946	2.9169262986002895	0.14757995817349184	0.17671544390779315	0.4979893898494249	0.01251545213162323	0.10271285475792988	-30.122768681240036	2.6016078357751597	0.3587604967087499	0.3720048635403915	0.07798981875472114	0.15228225857216798	0.1358439079055514	0.10429231182907193	0.12555903829845835	-0.017123103787951448	-0.088002473137943	0.10332299397403359	0.028769535304092278	0.015415293150310769	0.0022656691672576805	0.08652138421247144	0.00867161898468397	0.02904901041449509	0.008111249213837001	0.04088087967602502	0.0010682045868062502	0.004902533131022727	0.016162371054051508	0.03802049721392945	0.003414347006529377	0.03789804200363954	0.0001525278885752428	9.077033782655812e-06	-0.003317289306526447	0.00028066649747506906	0.00039587400964801	0.00041651593682111407	2.47006005514397e-05	6.677796327211934e-05
256	154	general	cy_178002072_263063240.wav	D:\hc--document\all text\P8_medical\thesis_dataset\use_wav_raw\178002072\263063240.wav	0	0	[0.09963414200973253, 0.007639743696834625, 2.9093524937710615, 0.15333155453952602, 0.15427995913341983, 0.7128217681794741, 0.009992711090952833, 0.1470033388981636, -29.095888875804146, 2.4756350012340462, -0.11822677783837819, 0.1281549190653854, 0.08073252224541928, 0.19199349922291925, 0.16023773115099996, -0.27629910741725205, -0.14717805110859042, -0.024282865859632703, -0.020288740584445…	0.09963414200973253	0.007639743696834625	2.9093524937710615	0.15333155453952602	0.15427995913341983	0.7128217681794741	0.009992711090952833	0.1470033388981636	-29.095888875804146	2.4756350012340462	-0.11822677783837819	0.1281549190653854	0.08073252224541928	0.19199349922291925	0.16023773115099996	-0.27629910741725205	-0.14717805110859042	-0.024282865859632703	-0.02028874058444514	0.14355594025917498	-0.0358381217269744	0.0099886845661318	0.0025842229612797175	0.015750805298205276	0.02402563472066515	0.04535035408396127	0.019159931668219343	0.03546768689462085	0.0048411185172534486	0.010258184923054097	0.015251203861372565	0.014216236540279191	0.004036788150605534	0.02293507964250569	0.00014834904231290758	4.5741459806252196e-07	-0.0038689538447866877	0.0002459897548037968	0.0002900411709975198	0.0009410736806140296	1.5384536166837793e-05	0.0001585976627712849
257	1592	fn	cy_709863616_3069958162.wav	D:\hc--document\all text\P8_medical\thesis_dataset\use_wav_raw\709863616\3069958162.wav	0	1	[0.08766592631440384, 0.031738699732527395, 2.9410634731238794, 0.15800281621433807, 0.18886116692071056, 0.4796328356812425, 0.01011027219119724, 0.12858931552587644, -27.137237296686422, 3.372863818835135, 0.04538877791926419, -0.07843204401690296, -0.09281486698948066, -0.1100517041589866, 0.442762160497469, 0.04615092505305558, 0.19825863987029238, 0.08227551736254851, 0.019960699330625015, -…	0.08766592631440384	0.031738699732527395	2.9410634731238794	0.15800281621433807	0.18886116692071056	0.4796328356812425	0.01011027219119724	0.12858931552587644	-27.137237296686422	3.372863818835135	0.04538877791926419	-0.07843204401690296	-0.09281486698948066	-0.1100517041589866	0.442762160497469	0.04615092505305558	0.19825863987029238	0.08227551736254851	0.019960699330625015	-0.019048325709510854	0.0665914524991709	0.01954479208882606	0.010228125443709544	0.06882994110149561	0.016409517999726564	0.026852032606666434	0.007870988747863262	0.025702443152270465	0.0021868442583520996	0.005766192232649222	0.012671214487652172	0.036890321710854185	0.007289451483215599	0.029397847778886814	-0.0001984951974609329	8.080591505747521e-05	-0.00018940482160076502	-0.00031772634438037074	-0.00016436216487411345	-0.003022394487648965	6.811856043315819e-05	-0.0005843071786310508
258	1492	fn	cy_719729442_3284966700.wav	D:\hc--document\all text\P8_medical\thesis_dataset\use_wav_raw\719729442\3284966700.wav	0	1	[0.09047411100269327, 0.006476771151497704, 2.987296684179275, 0.18427135665260766, 0.19695251815268736, 0.6916966236359731, 0.009127692780558598, 0.13646494156928213, -27.71485999574101, 2.3756300988836054, 0.08171278042625425, 0.16366087896042533, -0.09728243823093798, -0.1954451164209644, -0.08793904704504955, -0.08236524600928245, -0.05738811145299543, -0.10186891165827135, 0.0165666743470775…	0.09047411100269327	0.006476771151497704	2.987296684179275	0.18427135665260766	0.19695251815268736	0.6916966236359731	0.009127692780558598	0.13646494156928213	-27.71485999574101	2.3756300988836054	0.08171278042625425	0.16366087896042533	-0.09728243823093798	-0.1954451164209644	-0.08793904704504955	-0.08236524600928245	-0.05738811145299543	-0.10186891165827135	0.01656667434707753	0.17720592430641544	0.06117408901902544	0.010445423372638192	0.003406317880552815	0.04512504567843367	0.010630288584966783	0.011906504090129489	0.01768563718671797	0.0825428845610387	0.001927848663636866	0.023527514291013216	0.017334812097474728	0.02738788348198905	0.003263124300678015	0.03561555768103155	7.10403864597025e-05	1.6348684453721497e-05	7.107800953077023e-05	-0.0003938511565502874	-0.00020511226444110744	-1.8123083047565684e-05	5.783584085474961e-06	0.00044657762938230406
259	1034	rouhe	dx_89688608_29283668.wav	D:\hc--document\all text\P8_medical\thesis_dataset\use_wav_raw\89688608\29283668.wav	0	4	[0.08841811864162423, 0.01766382792881641, 3.008025083310169, 0.16205169241302902, 0.1820758234802101, 0.6729598675117688, 0.011114888792279922, 0.13015442404006677, -26.3620532328586, 2.636442099058849, -0.03682512229388377, 0.27420800256141464, -0.14223903495651521, 0.16693329419676595, 0.02547154840371299, 0.051189553636620096, -0.12939719598951066, 0.06559576168845385, -0.2280436244177271, 0.…	0.08841811864162423	0.01766382792881641	3.008025083310169	0.16205169241302902	0.1820758234802101	0.6729598675117688	0.011114888792279922	0.13015442404006677	-26.3620532328586	2.636442099058849	-0.03682512229388377	0.27420800256141464	-0.14223903495651521	0.16693329419676595	0.02547154840371299	0.051189553636620096	-0.12939719598951066	0.06559576168845385	-0.2280436244177271	0.025429712758481222	-0.014670881295500902	0.017347681784511564	0.00480322694862435	0.050967629716592876	0.022453849105165694	0.03379910465718235	0.014683783730785223	0.03788870183649806	0.0028003843884007807	0.0070074846438632635	0.019635999282416588	0.023628322198108138	0.004546811901728697	0.02923255388462791	0.0001295442341323987	6.004337799369419e-06	-0.0007999169959188018	0.00021167959002157342	0.0002816212845822167	0.000555981388051148	7.6066972926197514e-06	0.00010851419031719538
260	1028	fn	dx_84251808_26963257.wav	D:\hc--document\all text\P8_medical\thesis_dataset\use_wav_raw\84251808\26963257.wav	0	1	[0.23877300716045305, 0.010554875088473838, 3.0564447587305072, 0.30861124824045444, 0.22758874473077026, 1.6425511392868395, 0.006336791404505831, 0.3820993322203673, -28.710483667605434, 0.7589923483943358, -0.32564364357550085, -0.5661233155509559, -0.1987765339917162, -0.06416584824041809, 0.018565438152766085, -0.13654138435603025, -0.19749401520759577, -0.06827066056150738, -0.0816521093189…	0.23877300716045305	0.010554875088473838	3.0564447587305072	0.30861124824045444	0.22758874473077026	1.6425511392868395	0.006336791404505831	0.3820993322203673	-28.710483667605434	0.7589923483943358	-0.32564364357550085	-0.5661233155509559	-0.1987765339917162	-0.06416584824041809	0.018565438152766085	-0.13654138435603025	-0.19749401520759577	-0.06827066056150738	-0.08165210931891931	-0.06848636495948654	-0.029561039329453285	0.011908650289202662	0.008412601810750594	0.011048619157269011	0.008792938575183257	0.014269585056653239	0.015777509684434348	0.015124404338626518	0.005767755233880092	0.009684937596626055	0.009961397294853146	0.01637620458100166	0.00614161694994014	0.015115535087388682	0.000369827894216686	2.306373540601712e-06	-0.0005593639468738611	0.0004931906387416771	0.0003935173143555846	0.003255331971491116	6.231261269555278e-06	0.0007387312186978312
261	1448	wz	dx_90476239_29205955.wav	D:\hc--document\all text\P8_medical\thesis_dataset\use_wav_raw\90476239\29205955.wav	0	3	[0.10221040073046234, 0.03176530946583575, 3.0051513071812983, 0.17134252990661233, 0.17296990950407126, 0.810782569209257, 0.008410753357695137, 0.16397328881469114, -26.84907119669447, 2.3426409627847633, -0.8243667116655217, 0.0722416165775175, -0.1756525556162622, 0.0905947880759994, 0.3054551012941332, 0.047820327480926336, -0.17847132528204587, 0.030632388808634482, -0.15550383654868163, -0…	0.10221040073046234	0.03176530946583575	3.0051513071812983	0.17134252990661233	0.17296990950407126	0.810782569209257	0.008410753357695137	0.16397328881469114	-26.84907119669447	2.3426409627847633	-0.8243667116655217	0.0722416165775175	-0.1756525556162622	0.0905947880759994	0.3054551012941332	0.047820327480926336	-0.17847132528204587	0.030632388808634482	-0.15550383654868163	-0.005016269518534376	-0.140270464021912	0.020342973874005764	0.008022781736565308	0.0273473493753073	0.01216582689494896	0.018219745714253326	0.011156857921641089	0.024765532847719807	0.00508117741624968	0.005820432865465136	0.012489264276323945	0.027153450688718786	0.006491434626487213	0.02047089743732959	5.641442454152854e-05	4.811428544193293e-05	-0.00027307391581196563	0.00026520891719830614	0.00036070362047453805	0.0003288543063802547	1.3947807420529264e-05	9.599332220367204e-05
262	581	fn	cy_638183504_1999456325.wav	D:\hc--document\all text\P8_medical\thesis_dataset\use_wav_raw\638183504\1999456325.wav	0	1	[0.11734618189264127, 0.005832105477015021, 2.9494973870209438, 0.17802663007468095, 0.17656068391385135, 0.8902686970473084, 0.00727829026403011, 0.18205342237061772, -27.033163443611148, 2.0823964882676558, 0.18719757286742178, 0.03871336761878584, 0.13070932706786265, -0.06854993586685341, 0.15647716540899007, 0.220597637264005, 0.17152592442986775, 0.106369744794127, 0.018380938101702746, 0.1…	0.11734618189264127	0.005832105477015021	2.9494973870209438	0.17802663007468095	0.17656068391385135	0.8902686970473084	0.00727829026403011	0.18205342237061772	-27.033163443611148	2.0823964882676558	0.18719757286742178	0.03871336761878584	0.13070932706786265	-0.06854993586685341	0.15647716540899007	0.220597637264005	0.17152592442986775	0.106369744794127	0.018380938101702746	0.13040798432032927	-0.012191575921044905	0.012667239392566166	0.00537704214586791	0.06549502515565533	0.012879828531298166	0.01617839371310695	0.00553476320812394	0.03638506523764024	0.0021589436262437174	0.0069404253260530215	0.0114550475521452	0.05168291207748261	0.00876630695135683	0.028547246709114266	0.00015879615796874635	5.813454883665875e-07	-0.0007785232609954983	0.0002635692359367114	0.00028859564987088643	0.001572533425267868	5.1524909157831146e-06	0.00025459098497495865
263	857	rouhe	dx_89256673_31477842.wav	D:\hc--document\all text\P8_medical\thesis_dataset\use_wav_raw\89256673\31477842.wav	0	4	[0.10057020357249566, 0.011071972162805402, 3.0424481949046696, 0.1701570896210476, 0.1874042162189255, 0.7241521643805684, 0.00858963257704431, 0.14955342237061772, -26.909958884984835, 2.701059967473255, -0.23208029941678165, 0.26137106679635486, -0.08209829465282881, 0.19157282242295803, -0.10016806322022999, -0.021416977121768245, -0.02886672978939053, 0.142447802792573, 0.12192666147667079, …	0.10057020357249566	0.011071972162805402	3.0424481949046696	0.1701570896210476	0.1874042162189255	0.7241521643805684	0.00858963257704431	0.14955342237061772	-26.909958884984835	2.701059967473255	-0.23208029941678165	0.26137106679635486	-0.08209829465282881	0.19157282242295803	-0.10016806322022999	-0.021416977121768245	-0.02886672978939053	0.142447802792573	0.12192666147667079	0.12616234428308457	0.04330916905115474	0.009654383781117867	0.005919298146380774	0.0393351933550486	0.019803274540043103	0.04007518889014298	0.015336764260162413	0.03505593040613727	0.004185477856998008	0.01236583123176608	0.013133594653001585	0.014794189681288962	0.005796629676098473	0.024673337112833517	8.148750211554074e-05	6.062963784216172e-06	-0.0005520416454959452	0.0002225360205859716	0.00034542439710211334	0.0002588712802747374	8.45536498264737e-06	7.095158597662782e-05
264	357	yl	cy_720922051_3312582145.wav	D:\hc--document\all text\P8_medical\thesis_dataset\use_wav_raw\720922051\3312582145.wav	0	5	[0.08250714060355077, 0.015489383372044772, 3.0221317807347785, 0.13878736303244504, 0.14519432387355552, 0.7301870931937811, 0.015698428976952342, 0.13370617696160267, -27.49762468471666, 2.4191908724565825, -1.0009016784881912, 0.44640672233571366, -0.6386827053359064, 0.10938382123383215, -0.4725393121194317, -0.2670891711988032, -0.21996397374842266, -0.10501675407644033, -0.00546880437699491…	0.08250714060355077	0.015489383372044772	3.0221317807347785	0.13878736303244504	0.14519432387355552	0.7301870931937811	0.015698428976952342	0.13370617696160267	-27.49762468471666	2.4191908724565825	-1.0009016784881912	0.44640672233571366	-0.6386827053359064	0.10938382123383215	-0.4725393121194317	-0.2670891711988032	-0.21996397374842266	-0.10501675407644033	-0.005468804376994912	0.01160350105607463	-0.10773840388638585	0.014741702535102803	0.0057381031438624806	0.024133083783643237	0.02755876901830496	0.02489783586285831	0.019198929871924578	0.024906322544330256	0.0050453687263817115	0.01682253157927244	0.014580076321102992	0.016654885812015217	0.007936342781677702	0.028283751296281773	0.0001525278885752432	3.4285801591607633e-05	0.0008109579426684899	-1.339493796446493e-05	-9.403767495108468e-05	0.0016050145246951273	1.334057343713727e-05	0.0002253756260434057
265	872	wz	cy_557725682_1575050687.wav	D:\hc--document\all text\P8_medical\thesis_dataset\use_wav_raw\557725682\1575050687.wav	0	3	[0.12539463979389928, 0.008063869329008868, 3.0395175040359854, 0.19071374646295358, 0.17551201497887095, 1.0671293304106568, 0.008965447769990942, 0.19696160267111854, -27.35492193339657, 1.7279938063763138, -0.5288983034324444, 0.14169495086521894, -0.21766408144417415, -0.15806849844762724, -0.12273363674745985, -0.15649908104842447, -0.08988370591695495, -0.24849297102260492, -0.1600845735119…	0.12539463979389928	0.008063869329008868	3.0395175040359854	0.19071374646295358	0.17551201497887095	1.0671293304106568	0.008965447769990942	0.19696160267111854	-27.35492193339657	1.7279938063763138	-0.5288983034324444	0.14169495086521894	-0.21766408144417415	-0.15806849844762724	-0.12273363674745985	-0.15649908104842447	-0.08988370591695495	-0.24849297102260492	-0.16008457351190722	-0.19537317121386702	-0.1900831388787119	0.02164270795553377	0.01048368697148813	0.03155996310694314	0.019372539355893902	0.02541388448102403	0.013746147339102564	0.01429801116772314	0.0035976285823783585	0.008266733420241536	0.008116651536694884	0.01824345094000573	0.011760583864304966	0.024536126994536174	0.00028207212270764154	2.741715804326304e-06	0.0009008351410307051	0.00013238072401999874	-6.826898793998952e-05	0.002339031340528437	2.6078396132885144e-05	0.0003797996661101836
266	854	fn	cy_714315642_3158426031.wav	D:\hc--document\all text\P8_medical\thesis_dataset\use_wav_raw\714315642\3158426031.wav	0	1	[0.11312345774455132, 0.02417069278045264, 3.0881608490529953, 0.20463140808764224, 0.20622555287425734, 0.8268751915327333, 0.008071840961333105, 0.176644407345576, -25.499194221329663, 2.4114219138203064, 0.13698999344681917, 0.04105319904217557, -0.39439589813903253, -0.395371022999622, -0.08684182983389892, -0.2554607194248272, 0.020668541028920993, -0.08250929098743803, 0.059165848998649455,…	0.11312345774455132	0.02417069278045264	3.0881608490529953	0.20463140808764224	0.20622555287425734	0.8268751915327333	0.008071840961333105	0.176644407345576	-25.499194221329663	2.4114219138203064	0.13698999344681917	0.04105319904217557	-0.39439589813903253	-0.395371022999622	-0.08684182983389892	-0.2554607194248272	0.020668541028920993	-0.08250929098743803	0.059165848998649455	-0.11034453881061315	-0.14808659878557323	0.018678145821622	0.005642477613023435	0.02539105564825785	0.017928540356769187	0.022308883816114095	0.017325607174825286	0.030988584487915236	0.0016719610415946197	0.010607112336954218	0.02488771147109227	0.03366421707242089	0.009185874047155455	0.02732968003998954	4.1788462623353864e-05	3.2994382271516785e-05	0.00042017042299920325	0.00014802947526447284	0.000136309109817778	-0.0013232445806242211	1.0286496980400475e-05	-0.0002796327212020033
267	843	fn	cy_679965519_2419859336.wav	D:\hc--document\all text\P8_medical\thesis_dataset\use_wav_raw\679965519\2419859336.wav	0	1	[0.12636413212676115, 0.024374541555875463, 3.017425465403059, 0.19508217942836303, 0.1837437376433093, 1.0470881598662756, 0.008429992211763679, 0.20845158597662775, -25.412092105041232, 1.9359131694955303, -0.5353352521393496, -7.084911836942712e-06, -0.23560923265502812, -0.2071851883347339, -0.18643219474719622, -0.3348512722898197, -0.041880968972285146, -0.332873395090498, -0.02632040956833…	0.12636413212676115	0.024374541555875463	3.017425465403059	0.19508217942836303	0.1837437376433093	1.0470881598662756	0.008429992211763679	0.20845158597662775	-25.412092105041232	1.9359131694955303	-0.5353352521393496	-7.084911836942712e-06	-0.23560923265502812	-0.2071851883347339	-0.18643219474719622	-0.3348512722898197	-0.041880968972285146	-0.332873395090498	-0.026320409568333498	-0.0967992361804617	0.014803116743981633	0.012339620611324039	0.008284595575321857	0.023561025904464458	0.02564266914139912	0.024422268524130725	0.019605525705281224	0.02404380117475464	0.0045258041038773785	0.012665463475797981	0.0156512203909723	0.014785960075107437	0.008719886207461525	0.02320681202192519	-0.00018804808180509431	3.7359067905384995e-05	0.0039299263563060466	-6.472973747388174e-05	2.146883934473064e-05	-0.001965021800922896	1.0064020350936333e-05	-0.000325542570951586
268	1147	wz	cy_167014927_236437646.wav	D:\hc--document\all text\P8_medical\thesis_dataset\use_wav_raw\167014927\236437646.wav	0	3	[0.10719367489829731, 0.0032765522046825177, 2.8980763216002274, 0.15865506983765387, 0.1543009352312585, 0.8029914943781952, 0.00964674320968139, 0.16295492487479135, -33.476139906683045, 2.020565725060446, 0.28499007212999866, 0.19420376441193862, 0.005604558257467059, 0.14521138326741823, -0.05239435622963667, 0.12209452053308549, -0.027681438111568993, -0.23274187414054817, -0.076935443362162…	0.10719367489829731	0.0032765522046825177	2.8980763216002274	0.15865506983765387	0.1543009352312585	0.8029914943781952	0.00964674320968139	0.16295492487479135	-33.476139906683045	2.020565725060446	0.28499007212999866	0.19420376441193862	0.005604558257467059	0.14521138326741823	-0.05239435622963667	0.12209452053308549	-0.027681438111568993	-0.23274187414054817	-0.07693544336216272	-0.07906003837161207	0.009758401628124691	0.028874225999262877	0.0036678139858301894	0.019033100347199475	0.010337170794572791	0.017364331968590187	0.008892307965203483	0.030595115297684616	0.0013861068745449332	0.004467870595965824	0.03851133750527241	0.03414902904848513	0.0037552192938365924	0.02417451047238588	0.00022565769816611312	1.1682278220846682e-09	-0.00017891372895198696	0.0003438214164965318	0.00031454497023336445	0.002596137128357409	4.394840916133997e-06	0.0004716193656093488
269	325	fn	cy_678157101_2380279658.wav	D:\hc--document\all text\P8_medical\thesis_dataset\use_wav_raw\678157101\2380279658.wav	0	1	[0.14108620750896883, 0.031708002089283316, 2.957398660575019, 0.1913949613661846, 0.18734789605830016, 0.8477321571090347, 0.008498335422834976, 0.20947829716193656, -26.274575443668752, 2.586905239279103, -0.2263555341896897, -0.15071343590265326, -0.27554948847776045, -0.024886604961768935, 0.001481747703260571, -0.05291581846679682, 0.09925754765347879, 0.00017405002479484654, 0.0443405306112…	0.14108620750896883	0.031708002089283316	2.957398660575019	0.1913949613661846	0.18734789605830016	0.8477321571090347	0.008498335422834976	0.20947829716193656	-26.274575443668752	2.586905239279103	-0.2263555341896897	-0.15071343590265326	-0.27554948847776045	-0.024886604961768935	0.001481747703260571	-0.05291581846679682	0.09925754765347879	0.00017405002479484654	0.044340530611284235	0.025322052105682193	0.00264120078167658	0.013110438675526798	0.009405001115762573	0.026308636981188047	0.01986869037797544	0.027805747040959044	0.018185882121621404	0.027493727735511984	0.00493921275124468	0.010603346728938666	0.013461916225574333	0.017762627173571584	0.009133654192197273	0.020587109129033936	-0.00013163365726356652	1.24124112720582e-05	0.0018262689217371556	-0.00012135517835181801	1.2762705937350689e-05	-0.002560098004707558	2.158889851129981e-05	-0.00038397328881469077
270	1773	yl	dx_89859674_28625320.wav	D:\hc--document\all text\P8_medical\thesis_dataset\use_wav_raw\89859674\28625320.wav	0	5	[0.1008334708870228, 0.017511125157035276, 2.9442747181823945, 0.17450982374390636, 0.18575992318929524, 0.7340525221971095, 0.008285100427654367, 0.14231218697829717, -29.59189719509323, 2.2639718708606953, 0.25853011252263497, 0.1534766641992273, -0.1035661957888458, -0.059872694363355676, -0.21234328620162848, 0.16358113563242038, -0.13682237474221798, 0.2258901371129239, -0.062240226672638024…	0.1008334708870228	0.017511125157035276	2.9442747181823945	0.17450982374390636	0.18575992318929524	0.7340525221971095	0.008285100427654367	0.14231218697829717	-29.59189719509323	2.2639718708606953	0.25853011252263497	0.1534766641992273	-0.1035661957888458	-0.059872694363355676	-0.21234328620162848	0.16358113563242038	-0.13682237474221798	0.2258901371129239	-0.062240226672638024	0.1029848251531094	-0.05171537032618243	0.015407934236014139	0.0073167153556244185	0.03963973592213838	0.01167054667425295	0.016604447082348962	0.013901340938072977	0.030354729195981617	0.003048200571674005	0.013111203266551094	0.01371980382470378	0.039128871971229745	0.009157696552805076	0.023085549103862152	0.00022147885190377804	9.764678623193377e-08	-0.00015686495900912162	0.0003404457314336694	0.0003260198691987286	0.0022989371327732486	1.0776069327281559e-05	0.00031302170283806354
271	496	yl	cy_628762791_1947990233.wav	D:\hc--document\all text\P8_medical\thesis_dataset\use_wav_raw\628762791\1947990233.wav	0	5	[0.0828999521522103, 0.017074502776120826, 2.957106981979772, 0.14731569153092966, 0.16693010641535216, 0.5967993347789137, 0.009226806467362842, 0.1282262103505843, -27.60887717202239, 3.1085214973527195, -0.06026596630008881, 0.35564115294820936, -0.12930588485413125, 0.058588135601506976, 0.2157454426863109, -0.13896143432906322, 0.08411202510660129, 0.027275673877768192, -0.012635536091693371…	0.0828999521522103	0.017074502776120826	2.957106981979772	0.14731569153092966	0.16693010641535216	0.5967993347789137	0.009226806467362842	0.1282262103505843	-27.60887717202239	3.1085214973527195	-0.06026596630008881	0.35564115294820936	-0.12930588485413125	0.058588135601506976	0.2157454426863109	-0.13896143432906322	0.08411202510660129	0.027275673877768192	-0.012635536091693371	0.24752459546915015	0.11392917619956414	0.014189877151130676	0.003851074588736951	0.04152419603302274	0.016865942690772604	0.06690689032052459	0.014972725252343265	0.02913811120112853	0.0021215730558201504	0.008204820726545608	0.009409741346803061	0.012064037122439072	0.004313491679869481	0.030620771796561686	-0.0001922269280674298	4.46472663207515e-05	0.00027209737584375077	-0.0002592536581204809	-0.00017010935570988821	-0.0026134769795698276	1.4313580729872575e-05	-0.00043823038397328894
272	828	wz	cy_687532443_2583756114.wav	D:\hc--document\all text\P8_medical\thesis_dataset\use_wav_raw\687532443\2583756114.wav	0	3	[0.05035300803801079, 0.014969371603683725, 3.0225412473433746, 0.10959979406470488, 0.15146728769654322, 0.34494711035599945, 0.013025199467005427, 0.08166110183639398, -28.754098512956322, 3.7356707430883325, -0.06292609989982442, 0.6786830416285942, -0.24960399498498667, 0.011409016711819701, 0.06504701672634002, -0.015014770671380902, 0.04903053616762269, 0.09837001605115415, -0.1020572204086…	0.05035300803801079	0.014969371603683725	3.0225412473433746	0.10959979406470488	0.15146728769654322	0.34494711035599945	0.013025199467005427	0.08166110183639398	-28.754098512956322	3.7356707430883325	-0.06292609989982442	0.6786830416285942	-0.24960399498498667	0.011409016711819701	0.06504701672634002	-0.015014770671380902	0.04903053616762269	0.09837001605115415	-0.10205722040867696	0.1388240652186624	0.03960256266438524	0.016512711738853512	0.003853858096251981	0.05060727000950587	0.01794532895149321	0.04502116551591307	0.012784528947713649	0.03890141194952592	0.0016319433943360444	0.009331889366973123	0.02376734212658815	0.023688026665093287	0.004913807068504401	0.030840916551595196	0.00014208077291940455	9.053687423495247e-08	-0.00029687195503700487	8.618860087677083e-05	5.299134800110021e-06	0.0003978895060764044	5.13351554207937e-06	0.00026293823038397323
273	604	wz	dx_87010433_26178295.wav	D:\hc--document\all text\P8_medical\thesis_dataset\use_wav_raw\87010433\26178295.wav	0	3	[0.06448377667409805, 0.025180673513854678, 2.9454096156577303, 0.12064557433295113, 0.15241737415385656, 0.4782819607569235, 0.01175876167221984, 0.09871035058430717, -26.33603373237051, 3.231670991780735, -0.7962701001740656, 0.3313425572572668, -0.18226350316157416, 0.17155317533137548, 0.17433865781547278, 0.1433099553351076, 0.058117254407213666, -0.04940977905670449, 0.023482948107125253, 0…	0.06448377667409805	0.025180673513854678	2.9454096156577303	0.12064557433295113	0.15241737415385656	0.4782819607569235	0.01175876167221984	0.09871035058430717	-26.33603373237051	3.231670991780735	-0.7962701001740656	0.3313425572572668	-0.18226350316157416	0.17155317533137548	0.17433865781547278	0.1433099553351076	0.058117254407213666	-0.04940977905670449	0.023482948107125253	0.01999553714088521	-0.0027602106231452684	0.01397912193684141	0.007394865786598253	0.05901765703942834	0.01682277220669793	0.025870686047403484	0.012851036141391435	0.05660508748972379	0.0032779434039018375	0.006405345281937725	0.013051116176975729	0.030689037393707028	0.006672091444692144	0.0302184993810979	0.00012745481100123068	6.762016458663218e-05	-0.00039501965385752003	0.00019393458908685202	0.0002547937016054158	0.0009867894849365528	1.813119525661625e-05	0.00017946577629382302
274	380	rouhe	cy_717330981_3228284513.wav	D:\hc--document\all text\P8_medical\thesis_dataset\use_wav_raw\717330981\3228284513.wav	0	4	[0.0641118593567502, 0.020512387901501117, 2.9760952812051102, 0.11312182192631312, 0.14374274968966175, 0.420329307538919, 0.012922420401278176, 0.0918322203672788, -27.64396109586519, 3.6840101823234783, -0.5532806538609953, 0.0973563966609791, -0.1507216331415872, -0.11432961202470482, 0.001181263588982544, 0.22714762237603794, -0.19314162676981522, 0.05894646799387276, -0.14413202294751024, 0…	0.0641118593567502	0.020512387901501117	2.9760952812051102	0.11312182192631312	0.14374274968966175	0.420329307538919	0.012922420401278176	0.0918322203672788	-27.64396109586519	3.6840101823234783	-0.5532806538609953	0.0973563966609791	-0.1507216331415872	-0.11432961202470482	0.001181263588982544	0.22714762237603794	-0.19314162676981522	0.05894646799387276	-0.14413202294751024	0.04726671288701029	-0.08571110240052561	0.022225095079289384	0.008438363100226326	0.04198935106295562	0.03718250608314057	0.04080029261559048	0.01295128513687467	0.015850786921195948	0.003485990286676843	0.007258590417126043	0.012940094055844668	0.018938570852240648	0.008317603729955202	0.027050577251856223	0.0001608855810999142	8.905252037065369e-07	0.004766078155161048	-0.00011391648631299649	-7.699392254988535e-05	-0.0005717343118831103	7.637604653642312e-06	-0.00010434056761268792
275	1370	wz	cy_722937484_3357845896.wav	D:\hc--document\all text\P8_medical\thesis_dataset\use_wav_raw\722937484\3357845896.wav	0	3	[0.06666304499990597, 0.023695529512344018, 2.910640356103349, 0.14164823245173186, 0.18218925217808243, 0.3244235726906998, 0.009889986114109406, 0.09477879799666108, -26.655903389359093, 3.564393754607279, -0.04950576141518046, -0.15175074129762695, 0.2248989528557321, 0.16904917446342138, 0.5165590577535178, 0.0026946400949190235, -0.07905542706423219, -0.22312534588434405, 0.02849248888428487…	0.06666304499990597	0.023695529512344018	2.910640356103349	0.14164823245173186	0.18218925217808243	0.3244235726906998	0.009889986114109406	0.09477879799666108	-26.655903389359093	3.564393754607279	-0.04950576141518046	-0.15175074129762695	0.2248989528557321	0.16904917446342138	0.5165590577535178	0.0026946400949190235	-0.07905542706423219	-0.22312534588434405	0.028492488884284878	-0.02181527096798088	-0.0875053676035871	0.035866086246057804	0.004865805558812176	0.08764107870494524	0.026890042994462775	0.02943752550689641	0.009595274888219534	0.040042088996408313	0.0025576972646827673	0.004422765585540307	0.009431328149965945	0.022894510294135636	0.0036512407861012276	0.036865459978017004	-1.8804808180508913e-05	3.6571125706019805e-05	0.0005312408637300065	-0.00010054898633618924	-9.929630326835663e-05	-0.0004283108011428314	1.4728469513637169e-05	-1.2520868113522503e-05
276	1651	rouhe	cy_711399245_3100341250.wav	D:\hc--document\all text\P8_medical\thesis_dataset\use_wav_raw\711399245\3100341250.wav	0	4	[0.07720209527351594, 0.012464817005517796, 3.053176391333158, 0.12209868083596354, 0.137936956898667, 0.6391015976318114, 0.012012720733003154, 0.1137729549248748, -26.928089969454618, 3.1657645940253927, -1.1587499166098612, 0.6288059212879709, -0.3801360822706491, -0.0903555731067753, -0.05717476826562143, -0.09684091699417224, -0.15265033451381751, -0.1492558956536858, -0.315129299788469, -0.…	0.07720209527351594	0.012464817005517796	3.053176391333158	0.12209868083596354	0.137936956898667	0.6391015976318114	0.012012720733003154	0.1137729549248748	-26.928089969454618	3.1657645940253927	-1.1587499166098612	0.6288059212879709	-0.3801360822706491	-0.0903555731067753	-0.05717476826562143	-0.09684091699417224	-0.15265033451381751	-0.1492558956536858	-0.315129299788469	-0.08701076825540077	-0.18677535242063995	0.03621368996134776	0.008013351805691337	0.03509388968716992	0.026435588457490562	0.020476382436782164	0.013287544733453826	0.014970853307135412	0.0031061738892778105	0.008240907929799974	0.015513867103065534	0.025453120986822637	0.010045323638479986	0.026035234329955092	6.2682693935032e-06	5.061637734199312e-07	0.00037233197325907153	-3.8858543661556616e-05	-8.591241147787391e-05	0.00040750407954032647	6.487629550247574e-06	-0.00015859766277128586
277	427	rouhe	cy_714480587_3162254616.wav	D:\hc--document\all text\P8_medical\thesis_dataset\use_wav_raw\714480587\3162254616.wav	0	4	[0.10672982296317811, 0.0081517057362365, 2.9898990340707656, 0.20689979354030893, 0.20295949756993595, 0.9159087071109514, 0.008361230950810206, 0.19826794657762942, -26.677195607815584, 1.9057420024952796, 0.5264497377315855, 0.2660770750414659, -0.5530546456441129, 0.12665068305725882, 0.2824812576089369, 0.15208758582701093, -0.14597155338380433, 0.006022937406891553, 0.0818859260436964, 0.05…	0.10672982296317811	0.0081517057362365	2.9898990340707656	0.20689979354030893	0.20295949756993595	0.9159087071109514	0.008361230950810206	0.19826794657762942	-26.677195607815584	1.9057420024952796	0.5264497377315855	0.2660770750414659	-0.5530546456441129	0.12665068305725882	0.2824812576089369	0.15208758582701093	-0.14597155338380433	0.006022937406891553	0.0818859260436964	0.05307772579399264	0.1348137125273077	0.00879655290513763	0.0045707834872393506	0.09605233673628552	0.015360502420901525	0.021203548478303243	0.010335859703000378	0.07462297226317885	0.0022711649932461737	0.006540361203284728	0.007549187598896337	0.016205021953607537	0.00415260092914005	0.039097949568330764	-0.00011909711847656003	1.2274684375051182e-06	0.00031354745743512744	-0.0004002903618120466	-0.00013938520686883967	-0.0024715934402343835	2.0251812992484372e-05	-0.000989148580968279
278	809	fn	cy_676829726_2352892022.wav	D:\hc--document\all text\P8_medical\thesis_dataset\use_wav_raw\676829726\2352892022.wav	0	1	[0.11436875393072729, 0.008571539028399706, 3.015371067571606, 0.18864955634678965, 0.18611117963140358, 0.8501466874972157, 0.00979888979151431, 0.1740025041736227, -26.79019838799227, 2.2202218248007175, 0.4614662346236791, -0.20764339879337199, -0.49930344505778546, 0.14789159335742647, 0.06885816663976743, -0.17743149368742164, 0.01654189550864967, -0.024377152604240095, 0.07814769367224872, …	0.11436875393072729	0.008571539028399706	3.015371067571606	0.18864955634678965	0.18611117963140358	0.8501466874972157	0.00979888979151431	0.1740025041736227	-26.79019838799227	2.2202218248007175	0.4614662346236791	-0.20764339879337199	-0.49930344505778546	0.14789159335742647	0.06885816663976743	-0.17743149368742164	0.01654189550864967	-0.024377152604240095	0.07814769367224872	0.1236300530515525	-0.008184068118492054	0.01706004277404822	0.00514805265652644	0.0409861818093934	0.009135114995347285	0.016943280718951143	0.014688216267612169	0.043544428508693514	0.0033759486857311083	0.011035255608245614	0.01945737357602557	0.025401429256599304	0.008605155489240459	0.026782538586993438	0.00030714520028165464	3.184534909793299e-07	-0.0001951894937546239	0.0004276703890161269	0.0003437064273261556	0.00276118160680479	5.872967245083112e-06	0.00042988313856427463
279	625	fn	cy_679263680_2404295116.wav	D:\hc--document\all text\P8_medical\thesis_dataset\use_wav_raw\679263680\2404295116.wav	0	1	[0.08045114824248174, 0.007804834220204936, 2.845886709254064, 0.14196666142969142, 0.16361855076419796, 0.6217219675238496, 0.008690310919029763, 0.12540901502504173, -29.67768135786518, 2.883151845382955, -0.04916753858763845, 0.2927999084129907, -0.20479389874979223, 0.06557266261938038, 0.13706935660403313, 0.11002524872480401, 0.23150405469938926, 0.12371836692554401, 0.06910003648041793, 0.…	0.08045114824248174	0.007804834220204936	2.845886709254064	0.14196666142969142	0.16361855076419796	0.6217219675238496	0.008690310919029763	0.12540901502504173	-29.67768135786518	2.883151845382955	-0.04916753858763845	0.2927999084129907	-0.20479389874979223	0.06557266261938038	0.13706935660403313	0.11002524872480401	0.23150405469938926	0.12371836692554401	0.06910003648041793	0.13178846466523952	-0.04972756384970095	0.0161604597490488	0.005638541726147602	0.07724717806775837	0.010453671886458831	0.029625591502626492	0.012532517057743496	0.02878133441994023	0.0023615257125607987	0.006506473839079086	0.013281173738763995	0.029545094367239687	0.006388437124784762	0.029394241088219236	-0.0001608855810999139	4.1352250821890825e-08	0.002766910818855703	-4.8449941268932795e-05	-8.902897993172076e-05	4.631001420418779e-05	1.919281381041363e-05	-5.4257095158597526e-05
280	1508	rouhe	cy_668274596_2173061324.wav	D:\hc--document\all text\P8_medical\thesis_dataset\use_wav_raw\668274596\2173061324.wav	0	4	[0.09822169197306316, 0.007929422254170293, 2.947828115483652, 0.159258839407862, 0.1678229075725385, 0.6965304475782709, 0.010291146118349598, 0.14252504173622704, -29.615792902277786, 2.5878548909761045, -0.06105042173737479, 0.10015102130515768, -0.26147285644920015, 0.20349104841786456, -0.1427424225235197, -0.055513692101134646, -0.017538387288844638, -0.08291291358386872, -0.025723970788627…	0.09822169197306316	0.007929422254170293	2.947828115483652	0.159258839407862	0.1678229075725385	0.6965304475782709	0.010291146118349598	0.14252504173622704	-29.615792902277786	2.5878548909761045	-0.06105042173737479	0.10015102130515768	-0.26147285644920015	0.20349104841786456	-0.1427424225235197	-0.055513692101134646	-0.017538387288844638	-0.08291291358386872	-0.02572397078862741	-0.050050609976354146	-0.0831722178704132	0.02141746468371913	0.007715494236766496	0.035606261463022676	0.017423583158327077	0.024051315236178185	0.013469544878770041	0.022760174849883765	0.002845299498459061	0.008219221032010286	0.024394217655762558	0.026398492872621415	0.006595968341852192	0.02455025656615356	0.00022356827503494547	6.026606604997992e-07	5.782545267460355e-05	-2.5739637841522643e-05	-0.00011331006044429329	0.0006926038795511624	1.2197482415577114e-05	0.0002754590984974957
[truncated: 1,315 more rows]
[truncated: 26 more columns]
