# Supplementary material for: Tone classification of online medical services based on 1DCNN-BiLSTM
Source: PeerJ Comput Sci. 2024 Sep 23;10:e2325. doi: 10.7717/peerj-cs.2325 (PMC11623085; doi:10.7717/peerj-cs.2325)
Supplement: Supplemental Information 5 — To execute the audio code, use this in conjunction with the combined dataset at figshare: Huang, Cheng (2024). Raw Data .zip. figshare. Dataset. https://doi.org/10.6084/m9.figshare.25013849.v2. [file peerj-cs-10-2325-s005.zip › Code/result/data_lstm_new.csv]

	Unnamed: 0	wav_id	new_label	name	file_path_wav	is_validation	label_score	label_predict_list	label_predict_str	auc_right	label_predict_score
0	0	135	yl	cy_693072784_2703029380.wav	D:\\hc--document\\all text\\P8_medical\\thesis_dataset\\use_wav_raw\\693072784\\2703029380.wav	0	5	[0.9979432821273804, 0.9126496315002441, 0.6024438738822937, 0.6325234174728394, 0.2845264971256256, 1.5658999681472778]	yl	1	5
1	1	855	yl	cy_711596104_3104356334.wav	D:\\hc--document\\all text\\P8_medical\\thesis_dataset\\use_wav_raw\\711596104\\3104356334.wav	0	5	[0.20089562237262726, 1.9385665655136108, 1.7089885473251343, 0.10810773819684982, 0.2253057062625885, 0.5462654829025269]	fn	0	1
2	2	997	general	cy_681139528_2445938472.wav	D:\\hc--document\\all text\\P8_medical\\thesis_dataset\\use_wav_raw\\681139528\\2445938472.wav	0	0	[1.185054898262024, 0.0502813383936882, 0.4876950681209564, 0.25830474495887756, 0.7002900242805481, 0.7656452059745789]	general	1	0
3	3	1676	yl	cy_688002399_2594039738.wav	D:\\hc--document\\all text\\P8_medical\\thesis_dataset\\use_wav_raw\\688002399\\2594039738.wav	0	5	[0.9195964336395264, 0.3552391231060028, 0.3278161883354187, 1.0016283988952637, 0.33344852924346924, 1.2811800241470337]	yl	1	5
4	4	1176	yl	cy_723236735_3365571087.wav	D:\\hc--document\\all text\\P8_medical\\thesis_dataset\\use_wav_raw\\723236735\\3365571087.wav	0	5	[0.23064978420734406, 2.006047010421753, 1.7177844047546387, 0.08045613020658493, 0.2716354429721832, 0.3691626787185669]	fn	0	1
5	5	1286	wz	cy_628170444_1946421452.wav	D:\\hc--document\\all text\\P8_medical\\thesis_dataset\\use_wav_raw\\628170444\\1946421452.wav	0	3	[0.9494379162788391, 0.05311248451471329, 0.23433992266654968, 1.3803445100784302, 1.118178367614746, 0.2339847981929779]	wz	1	3
6	6	1179	rouhe	cy_654183249_2083202798.wav	D:\\hc--document\\all text\\P8_medical\\thesis_dataset\\use_wav_raw\\654183249\\2083202798.wav	0	4	[1.254141092300415, 0.0, 0.2255636304616928, 0.8291568756103516, 0.9402638077735901, 0.513703465461731]	general	0	0
7	7	1330	rouhe	cy_720434905_3300773574.wav	D:\\hc--document\\all text\\P8_medical\\thesis_dataset\\use_wav_raw\\720434905\\3300773574.wav	0	4	[1.0169281959533691, 0.5217482447624207, 0.43434473872184753, 0.6248825192451477, 0.373725950717926, 1.3904414176940918]	yl	0	5
8	8	258	general	cy_670191155_2212282070.wav	D:\\hc--document\\all text\\P8_medical\\thesis_dataset\\use_wav_raw\\670191155\\2212282070.wav	0	0	[0.617944061756134, 1.2639566659927368, 1.3438714742660522, 0.17274382710456848, 0.34163644909858704, 0.35472193360328674]	jd	0	2
9	9	663	yl	cy_269729803_506756576.wav	D:\\hc--document\\all text\\P8_medical\\thesis_dataset\\use_wav_raw\\269729803\\506756576.wav	0	5	[0.6750831604003906, 1.3777832984924316, 1.3918533325195312, 0.13937495648860931, 0.4398464560508728, 0.3175790309906006]	jd	0	2
10	10	1753	wz	cy_676334809_2341234440.wav	D:\\hc--document\\all text\\P8_medical\\thesis_dataset\\use_wav_raw\\676334809\\2341234440.wav	0	3	[0.9648387432098389, 0.007172274868935347, 0.18187226355075836, 1.4339051246643066, 0.8853341341018677, 0.47180452942848206]	wz	1	3
11	11	226	yl	cy_712337646_3118077561.wav	D:\\hc--document\\all text\\P8_medical\\thesis_dataset\\use_wav_raw\\712337646\\3118077561.wav	0	5	[0.2576117217540741, 2.0256009101867676, 1.682334065437317, 0.13208824396133423, 0.1584549844264984, 0.634965181350708]	fn	0	1
12	12	1389	yl	cy_675234450_2320484320.wav	D:\\hc--document\\all text\\P8_medical\\thesis_dataset\\use_wav_raw\\675234450\\2320484320.wav	0	5	[1.1847593784332275, 0.17503589391708374, 0.26214292645454407, 0.7513179183006287, 0.3724344074726105, 1.1458243131637573]	general	0	0
13	13	1423	general	cy_431457118_1051529742.wav	D:\\hc--document\\all text\\P8_medical\\thesis_dataset\\use_wav_raw\\431457118\\1051529742.wav	0	0	[0.9883266687393188, 0.3581888973712921, 0.7445474863052368, 0.21831905841827393, 0.4502814710140228, 0.6620460152626038]	general	1	0
14	14	810	fn	cy_700350060_2859166134.wav	D:\\hc--document\\all text\\P8_medical\\thesis_dataset\\use_wav_raw\\700350060\\2859166134.wav	0	1	[0.1568957418203354, 1.9614931344985962, 1.6898350715637207, 0.10035461187362671, 0.17819641530513763, 0.4776347279548645]	fn	1	1
15	15	120	jd	cy_686261374_2556720168.wav	D:\\hc--document\\all text\\P8_medical\\thesis_dataset\\use_wav_raw\\686261374\\2556720168.wav	0	2	[0.885080873966217, 0.04912407696247101, 0.2357914000749588, 1.4888275861740112, 1.0363411903381348, 0.38610851764678955]	wz	0	3
16	16	576	jd	cy_723602504_3373152128.wav	D:\\hc--document\\all text\\P8_medical\\thesis_dataset\\use_wav_raw\\723602504\\3373152128.wav	0	2	[0.46560487151145935, 1.4603039026260376, 1.6027523279190063, 0.12058975547552109, 0.44727808237075806, 0.11743760108947754]	jd	1	2
17	17	1307	general	cy_714518370_3162736552.wav	D:\\hc--document\\all text\\P8_medical\\thesis_dataset\\use_wav_raw\\714518370\\3162736552.wav	0	0	[0.7546342611312866, 0.5467115044593811, 1.0418821573257446, 0.15148195624351501, 0.9706324934959412, 0.0]	jd	0	2
18	18	1437	rouhe	cy_698334962_2814159004.wav	D:\\hc--document\\all text\\P8_medical\\thesis_dataset\\use_wav_raw\\698334962\\2814159004.wav	0	4	[1.1654338836669922, 0.1007356196641922, 0.4373982846736908, 0.3637407124042511, 1.0396208763122559, 0.685157835483551]	general	0	0
19	19	1386	wz	cy_569720626_1636013330.wav	D:\\hc--document\\all text\\P8_medical\\thesis_dataset\\use_wav_raw\\569720626\\1636013330.wav	0	3	[0.9797536730766296, 0.04026251286268234, 0.24094636738300323, 1.4298617839813232, 1.2467448711395264, 0.3184921443462372]	wz	1	3
20	20	1549	yl	dx_87874592_25968384.wav	D:\\hc--document\\all text\\P8_medical\\thesis_dataset\\use_wav_raw\\87874592\\25968384.wav	0	5	[1.0235068798065186, 0.4346476197242737, 0.5183832049369812, 0.28649866580963135, 0.3188187777996063, 1.1904873847961426]	yl	1	5
21	21	684	rouhe	cy_714321839_3158694010.wav	D:\\hc--document\\all text\\P8_medical\\thesis_dataset\\use_wav_raw\\714321839\\3158694010.wav	0	4	[1.0860003232955933, 0.0, 0.43737807869911194, 0.6438199281692505, 1.370178461074829, 0.21465983986854553]	rouhe	1	4
22	22	1114	yl	cy_720843353_3309441095.wav	D:\\hc--document\\all text\\P8_medical\\thesis_dataset\\use_wav_raw\\720843353\\3309441095.wav	0	5	[1.0268847942352295, 0.18721169233322144, 0.5628160834312439, 0.2700050473213196, 1.1746100187301636, 0.4203318655490875]	rouhe	0	4
23	23	839	rouhe	cy_717104407_3223595506.wav	D:\\hc--document\\all text\\P8_medical\\thesis_dataset\\use_wav_raw\\717104407\\3223595506.wav	0	4	[1.1846394538879395, 0.13234904408454895, 0.3495471775531769, 0.39202141761779785, 1.4050740003585815, 0.39787936210632324]	rouhe	1	4
24	24	688	wz	cy_724077306_3385956078.wav	D:\\hc--document\\all text\\P8_medical\\thesis_dataset\\use_wav_raw\\724077306\\3385956078.wav	0	3	[1.059873104095459, 0.1266753077507019, 0.21293017268180847, 1.3568174839019775, 1.1790484189987183, 0.2080279290676117]	wz	1	3
25	25	1722	general	dx_90084018_28578012.wav	D:\\hc--document\\all text\\P8_medical\\thesis_dataset\\use_wav_raw\\90084018\\28578012.wav	0	0	[1.0769680738449097, 0.02559400536119938, 0.3239451050758362, 0.7229282855987549, 1.3917715549468994, 0.1490861177444458]	rouhe	0	4
26	26	374	rouhe	cy_718130972_3247311838.wav	D:\\hc--document\\all text\\P8_medical\\thesis_dataset\\use_wav_raw\\718130972\\3247311838.wav	0	4	[1.191257357597351, 0.14922884106636047, 0.23166930675506592, 0.8652693629264832, 1.054943561553955, 0.6807878613471985]	general	0	0
27	27	1756	jd	cy_723346249_3367429027.wav	D:\\hc--document\\all text\\P8_medical\\thesis_dataset\\use_wav_raw\\723346249\\3367429027.wav	0	2	[0.41231033205986023, 1.2937548160552979, 1.5205963850021362, 0.1633598655462265, 0.2410571128129959, 0.326173335313797]	jd	1	2
28	28	1688	yl	cy_633223959_1972272299.wav	D:\\hc--document\\all text\\P8_medical\\thesis_dataset\\use_wav_raw\\633223959\\1972272299.wav	0	5	[0.9560193419456482, 0.5828269124031067, 0.5886363983154297, 0.3492261469364166, 0.381553053855896, 1.1685054302215576]	yl	1	5
29	29	1220	general	dx_88789990_27287397.wav	D:\\hc--document\\all text\\P8_medical\\thesis_dataset\\use_wav_raw\\88789990\\27287397.wav	0	0	[0.7902470231056213, 0.45452380180358887, 0.9616716504096985, 0.19219087064266205, 1.1328742504119873, 0.0]	rouhe	0	4
30	30	996	yl	cy_701680154_2888580628.wav	D:\\hc--document\\all text\\P8_medical\\thesis_dataset\\use_wav_raw\\701680154\\2888580628.wav	0	5	[1.18376886844635, 0.6549420952796936, 0.34890955686569214, 0.7197495698928833, 0.4020981192588806, 1.539825201034546]	yl	1	5
31	31	465	wz	cy_715301509_3180300493.wav	D:\\hc--document\\all text\\P8_medical\\thesis_dataset\\use_wav_raw\\715301509\\3180300493.wav	0	3	[1.051148533821106, 0.15343929827213287, 0.2621152698993683, 1.1796408891677856, 1.340981364250183, 0.3904188871383667]	rouhe	0	4
32	32	580	yl	cy_723079489_3360829974.wav	D:\\hc--document\\all text\\P8_medical\\thesis_dataset\\use_wav_raw\\723079489\\3360829974.wav	0	5	[1.1284416913986206, 0.053237125277519226, 0.5044046640396118, 0.1438370794057846, 1.3541415929794312, 0.5113945603370667]	rouhe	0	4
33	33	942	fn	dx_90974554_29838328.wav	D:\\hc--document\\all text\\P8_medical\\thesis_dataset\\use_wav_raw\\90974554\\29838328.wav	0	1	[0.20671382546424866, 2.029304265975952, 1.7272199392318726, 0.11866255849599838, 0.2597596049308777, 0.44042807817459106]	fn	1	1
34	34	1581	fn	cy_669817116_2204710056.wav	D:\\hc--document\\all text\\P8_medical\\thesis_dataset\\use_wav_raw\\669817116\\2204710056.wav	0	1	[0.2557676434516907, 2.042128562927246, 1.641067385673523, 0.09363886713981628, 0.22501720488071442, 0.41931405663490295]	fn	1	1
35	35	423	general	cy_713847610_3148513886.wav	D:\\hc--document\\all text\\P8_medical\\thesis_dataset\\use_wav_raw\\713847610\\3148513886.wav	0	0	[1.1875046491622925, 0.6010223031044006, 0.5191428065299988, 0.5044942498207092, 0.7975291609764099, 1.2209893465042114]	yl	0	5
36	36	1254	wz	dx_71543284_20107027.wav	D:\\hc--document\\all text\\P8_medical\\thesis_dataset\\use_wav_raw\\71543284\\20107027.wav	0	3	[1.1083542108535767, 0.0, 0.1517665684223175, 1.2984657287597656, 0.7971457242965698, 0.5820281505584717]	wz	1	3
37	37	68	yl	cy_677870844_2374132320.wav	D:\\hc--document\\all text\\P8_medical\\thesis_dataset\\use_wav_raw\\677870844\\2374132320.wav	0	5	[1.1443705558776855, 0.5820192098617554, 0.5629197955131531, 0.43574613332748413, 0.5581004023551941, 1.3099302053451538]	yl	1	5
38	38	946	general	dx_84114735_28397789.wav	D:\\hc--document\\all text\\P8_medical\\thesis_dataset\\use_wav_raw\\84114735\\28397789.wav	0	0	[1.1770782470703125, 0.1368114948272705, 0.4507327675819397, 0.16477620601654053, 1.0305991172790527, 0.5356656908988953]	general	1	0
39	39	1266	wz	cy_655490185_2090350646.wav	D:\\hc--document\\all text\\P8_medical\\thesis_dataset\\use_wav_raw\\655490185\\2090350646.wav	0	3	[0.9034100770950317, 0.025463465601205826, 0.25610801577568054, 1.3662970066070557, 1.1437962055206299, 0.299187034368515]	wz	1	3
40	40	453	general	cy_658376768_2106455681.wav	D:\\hc--document\\all text\\P8_medical\\thesis_dataset\\use_wav_raw\\658376768\\2106455681.wav	0	0	[1.2584525346755981, 0.036588020622730255, 0.3403695523738861, 0.4038955569267273, 0.9396364092826843, 0.6436688899993896]	general	1	0
41	41	1066	general	cy_714134639_3154755463.wav	D:\\hc--document\\all text\\P8_medical\\thesis_dataset\\use_wav_raw\\714134639\\3154755463.wav	0	0	[0.8372812271118164, 0.643683671951294, 1.0047589540481567, 0.2835118770599365, 0.6529678106307983, 0.22664038836956024]	jd	0	2
42	42	1291	jd	cy_677211207_2359856242.wav	D:\\hc--document\\all text\\P8_medical\\thesis_dataset\\use_wav_raw\\677211207\\2359856242.wav	0	2	[0.22911515831947327, 1.9444233179092407, 1.749512791633606, 0.11577731370925903, 0.24501563608646393, 0.4518756568431854]	fn	0	1
43	43	1750	wz	cy_551719617_1546131998.wav	D:\\hc--document\\all text\\P8_medical\\thesis_dataset\\use_wav_raw\\551719617\\1546131998.wav	0	3	[1.0389752388000488, 0.0, 0.3999681770801544, 0.6383926868438721, 1.396399974822998, 0.06835917383432388]	rouhe	0	4
44	44	1083	rouhe	cy_721373395_3322783460.wav	D:\\hc--document\\all text\\P8_medical\\thesis_dataset\\use_wav_raw\\721373395\\3322783460.wav	0	4	[1.0520957708358765, 0.058857135474681854, 0.3238210380077362, 1.0100476741790771, 1.494735836982727, 0.2696172893047333]	rouhe	1	4
45	45	730	jd	cy_716163233_3200940119.wav	D:\\hc--document\\all text\\P8_medical\\thesis_dataset\\use_wav_raw\\716163233\\3200940119.wav	0	2	[0.6012792587280273, 1.196291208267212, 1.3633785247802734, 0.1343904733657837, 0.24213340878486633, 0.20917163789272308]	jd	1	2
46	46	1244	rouhe	cy_723648250_3374577356.wav	D:\\hc--document\\all text\\P8_medical\\thesis_dataset\\use_wav_raw\\723648250\\3374577356.wav	0	4	[0.9389739632606506, 0.03305518627166748, 0.38930749893188477, 1.080239176750183, 1.6358903646469116, 0.1605423241853714]	rouhe	1	4
47	47	1394	yl	cy_723246353_3364002233.wav	D:\\hc--document\\all text\\P8_medical\\thesis_dataset\\use_wav_raw\\723246353\\3364002233.wav	0	5	[0.3625847101211548, 1.585182547569275, 1.4850242137908936, 0.17463725805282593, 0.17542316019535065, 0.5938655138015747]	fn	0	1
48	48	167	yl	cy_692091735_2680963192.wav	D:\\hc--document\\all text\\P8_medical\\thesis_dataset\\use_wav_raw\\692091735\\2680963192.wav	0	5	[1.113049864768982, 0.4615964889526367, 0.20466209948062897, 0.9251482486724854, 0.23321102559566498, 1.5337730646133423]	yl	1	5
49	49	867	general	dx_82744302_23552766.wav	D:\\hc--document\\all text\\P8_medical\\thesis_dataset\\use_wav_raw\\82744302\\23552766.wav	0	0	[0.7088429927825928, 0.9243414402008057, 1.1014775037765503, 0.333528608083725, 0.2512893080711365, 0.6580861806869507]	jd	0	2
50	50	699	jd	cy_673698592_2285770730.wav	D:\\hc--document\\all text\\P8_medical\\thesis_dataset\\use_wav_raw\\673698592\\2285770730.wav	0	2	[1.0202772617340088, 0.3822650611400604, 0.833361029624939, 0.18683525919914246, 0.9488124847412109, 0.09177257120609283]	general	0	0
51	51	1356	fn	cy_605896469_1826604647.wav	D:\\hc--document\\all text\\P8_medical\\thesis_dataset\\use_wav_raw\\605896469\\1826604647.wav	0	1	[0.2058076560497284, 1.997850775718689, 1.7269341945648193, 0.0601932667195797, 0.23385672271251678, 0.46555840969085693]	fn	1	1
52	52	1775	jd	cy_671859806_2246995004.wav	D:\\hc--document\\all text\\P8_medical\\thesis_dataset\\use_wav_raw\\671859806\\2246995004.wav	0	2	[0.5739343166351318, 1.4181095361709595, 1.5378245115280151, 0.13577239215373993, 0.3288160264492035, 0.18281157314777374]	jd	1	2
53	53	794	wz	dx_90511412_29409895.wav	D:\\hc--document\\all text\\P8_medical\\thesis_dataset\\use_wav_raw\\90511412\\29409895.wav	0	3	[0.21249735355377197, 1.9651100635528564, 1.703521966934204, 0.11096054315567017, 0.3155860900878906, 0.413724422454834]	fn	0	1
54	54	1007	fn	cy_717962325_3243417983.wav	D:\\hc--document\\all text\\P8_medical\\thesis_dataset\\use_wav_raw\\717962325\\3243417983.wav	0	1	[0.23458677530288696, 1.9947857856750488, 1.6465991735458374, 0.1716545820236206, 0.21066798269748688, 0.5530104637145996]	fn	1	1
55	55	1252	general	cy_688397768_2602596312.wav	D:\\hc--document\\all text\\P8_medical\\thesis_dataset\\use_wav_raw\\688397768\\2602596312.wav	0	0	[0.8944303393363953, 0.7889035940170288, 0.6481290459632874, 0.4269784390926361, 0.40232938528060913, 1.4327638149261475]	yl	0	5
56	56	262	fn	dx_84735179_24207264.wav	D:\\hc--document\\all text\\P8_medical\\thesis_dataset\\use_wav_raw\\84735179\\24207264.wav	0	1	[0.2761082947254181, 1.9884706735610962, 1.6198616027832031, 0.14000611007213593, 0.20799875259399414, 0.5853017568588257]	fn	1	1
57	57	344	jd	cy_623145049_1917882065.wav	D:\\hc--document\\all text\\P8_medical\\thesis_dataset\\use_wav_raw\\623145049\\1917882065.wav	0	2	[0.30127477645874023, 1.8583652973175049, 1.7229361534118652, 0.046805787831544876, 0.3107396364212036, 0.3034287691116333]	fn	0	1
58	58	1580	fn	dx_88578349_28079986.wav	D:\\hc--document\\all text\\P8_medical\\thesis_dataset\\use_wav_raw\\88578349\\28079986.wav	0	1	[0.41569581627845764, 1.7035365104675293, 1.6023997068405151, 0.10665858536958694, 0.28190651535987854, 0.33240944147109985]	fn	1	1
59	59	171	yl	cy_705306106_2972138630.wav	D:\\hc--document\\all text\\P8_medical\\thesis_dataset\\use_wav_raw\\705306106\\2972138630.wav	0	5	[0.9262878894805908, 0.7018423676490784, 0.637157142162323, 0.295003205537796, 0.27337124943733215, 1.2961615324020386]	yl	1	5
60	60	441	general	cy_696878032_2781841578.wav	D:\\hc--document\\all text\\P8_medical\\thesis_dataset\\use_wav_raw\\696878032\\2781841578.wav	0	0	[0.3441655933856964, 1.5773130655288696, 1.633918285369873, 0.06204885244369507, 0.38920915126800537, 0.18747040629386902]	jd	0	2
61	61	493	general	cy_712078370_3113924050.wav	D:\\hc--document\\all text\\P8_medical\\thesis_dataset\\use_wav_raw\\712078370\\3113924050.wav	0	0	[1.120436429977417, 0.08237052708864212, 0.4948957860469818, 0.17880211770534515, 1.4929609298706055, 0.21443775296211243]	rouhe	0	4
62	62	1253	fn	cy_592952417_1760691791.wav	D:\\hc--document\\all text\\P8_medical\\thesis_dataset\\use_wav_raw\\592952417\\1760691791.wav	0	1	[0.41648542881011963, 1.669162631034851, 1.649579405784607, 0.1058914065361023, 0.4190208613872528, 0.13834086060523987]	fn	1	1
63	63	168	yl	cy_718191261_3249346624.wav	D:\\hc--document\\all text\\P8_medical\\thesis_dataset\\use_wav_raw\\718191261\\3249346624.wav	0	5	[1.152185320854187, 0.5381119847297668, 0.2577778398990631, 0.8177599906921387, 0.34305116534233093, 1.5164549350738525]	yl	1	5
64	64	1650	fn	cy_682380496_2471895068.wav	D:\\hc--document\\all text\\P8_medical\\thesis_dataset\\use_wav_raw\\682380496\\2471895068.wav	0	1	[0.5536632537841797, 1.5344449281692505, 1.3078417778015137, 0.2613764703273773, 0.32266172766685486, 0.6088098883628845]	fn	1	1
65	65	270	jd	cy_647709481_2048262227.wav	D:\\hc--document\\all text\\P8_medical\\thesis_dataset\\use_wav_raw\\647709481\\2048262227.wav	0	2	[0.8988431692123413, 0.13764385879039764, 0.24836301803588867, 1.4416639804840088, 1.110688328742981, 0.3435206413269043]	wz	0	3
66	66	460	general	cy_629809978_1955761241.wav	D:\\hc--document\\all text\\P8_medical\\thesis_dataset\\use_wav_raw\\629809978\\1955761241.wav	0	0	[0.9989572763442993, 0.14025135338306427, 0.23769205808639526, 1.3904621601104736, 0.4797433316707611, 0.8722175359725952]	wz	0	3
67	67	1509	wz	dx_90205634_28717005.wav	D:\\hc--document\\all text\\P8_medical\\thesis_dataset\\use_wav_raw\\90205634\\28717005.wav	0	3	[1.0160099267959595, 0.09557504206895828, 0.2413310706615448, 1.412734866142273, 0.685753583908081, 0.7396387457847595]	wz	1	3
68	68	1715	general	cy_691764066_2673900344.wav	D:\\hc--document\\all text\\P8_medical\\thesis_dataset\\use_wav_raw\\691764066\\2673900344.wav	0	0	[1.1445485353469849, 0.0, 0.09499573707580566, 1.270541787147522, 0.5761069655418396, 0.7187010049819946]	wz	0	3
69	69	645	rouhe	cy_722491289_3346568109.wav	D:\\hc--document\\all text\\P8_medical\\thesis_dataset\\use_wav_raw\\722491289\\3346568109.wav	0	4	[0.9652788043022156, 0.023231783881783485, 0.2781161367893219, 1.4055001735687256, 1.2864166498184204, 0.23218944668769836]	wz	0	3
70	70	1433	jd	cy_601915601_1806353276.wav	D:\\hc--document\\all text\\P8_medical\\thesis_dataset\\use_wav_raw\\601915601\\1806353276.wav	0	2	[0.3982575535774231, 1.369039535522461, 1.3972994089126587, 0.173203706741333, 0.08328074216842651, 0.3944699466228485]	jd	1	2
71	71	245	jd	cy_683894657_2505432650.wav	D:\\hc--document\\all text\\P8_medical\\thesis_dataset\\use_wav_raw\\683894657\\2505432650.wav	0	2	[0.5731672048568726, 1.167778730392456, 1.3724356889724731, 0.1735014021396637, 0.42147311568260193, 0.17561426758766174]	jd	1	2
72	72	815	jd	cy_668663850_2181039484.wav	D:\\hc--document\\all text\\P8_medical\\thesis_dataset\\use_wav_raw\\668663850\\2181039484.wav	0	2	[0.4115681052207947, 1.6887940168380737, 1.7080525159835815, 0.07775625586509705, 0.3485610783100128, 0.31533846259117126]	jd	1	2
73	73	1230	jd	cy_684712504_2523338190.wav	D:\\hc--document\\all text\\P8_medical\\thesis_dataset\\use_wav_raw\\684712504\\2523338190.wav	0	2	[0.5014264583587646, 1.4337443113327026, 1.4676477909088135, 0.10906717926263809, 0.2684476375579834, 0.1976494938135147]	jd	1	2
74	74	125	yl	cy_684382839_2516085086.wav	D:\\hc--document\\all text\\P8_medical\\thesis_dataset\\use_wav_raw\\684382839\\2516085086.wav	0	5	[0.7037255167961121, 0.8401620984077454, 1.1117225885391235, 0.24434953927993774, 0.2386695295572281, 0.5590356588363647]	jd	0	2
75	75	1031	fn	cy_700969402_2872911954.wav	D:\\hc--document\\all text\\P8_medical\\thesis_dataset\\use_wav_raw\\700969402\\2872911954.wav	0	1	[0.3630111813545227, 1.502383828163147, 1.71537446975708, 0.11954411119222641, 0.2326471209526062, 0.23455551266670227]	jd	0	2
76	76	543	rouhe	cy_686165499_2555780486.wav	D:\\hc--document\\all text\\P8_medical\\thesis_dataset\\use_wav_raw\\686165499\\2555780486.wav	0	4	[1.2556250095367432, 0.0, 0.3583254814147949, 0.3085562586784363, 1.5213772058486938, 0.3093671202659607]	rouhe	1	4
77	77	1355	yl	cy_693122479_2703305850.wav	D:\\hc--document\\all text\\P8_medical\\thesis_dataset\\use_wav_raw\\693122479\\2703305850.wav	0	5	[1.0933111906051636, 0.363483190536499, 0.5364950299263, 0.3441326320171356, 0.44753557443618774, 1.0548949241638184]	general	0	0
78	78	1226	fn	cy_159576408_217182179.wav	D:\\hc--document\\all text\\P8_medical\\thesis_dataset\\use_wav_raw\\159576408\\217182179.wav	0	1	[0.25200122594833374, 1.91036856174469, 1.6934319734573364, 0.1330677717924118, 0.3937941789627075, 0.38987088203430176]	fn	1	1
79	79	1439	fn	cy_559752281_1584945137.wav	D:\\hc--document\\all text\\P8_medical\\thesis_dataset\\use_wav_raw\\559752281\\1584945137.wav	0	1	[0.16437122225761414, 1.9571564197540283, 1.7714320421218872, 0.044978782534599304, 0.2599312365055084, 0.34874048829078674]	fn	1	1
80	80	1304	general	cy_669020022_2188263930.wav	D:\\hc--document\\all text\\P8_medical\\thesis_dataset\\use_wav_raw\\669020022\\2188263930.wav	0	0	[0.23233605921268463, 1.7502143383026123, 1.7023334503173828, 0.10538278520107269, 0.3047870397567749, 0.3842286765575409]	fn	0	1
81	81	1059	fn	cy_722907902_3357407674.wav	D:\\hc--document\\all text\\P8_medical\\thesis_dataset\\use_wav_raw\\722907902\\3357407674.wav	0	1	[1.1782835721969604, 0.22822505235671997, 0.32933181524276733, 0.7582796812057495, 0.3173429071903229, 1.2393862009048462]	yl	0	5
82	82	473	general	dx_91093726_30498087.wav	D:\\hc--document\\all text\\P8_medical\\thesis_dataset\\use_wav_raw\\91093726\\30498087.wav	0	0	[1.1077476739883423, 0.0050428505055606365, 0.19505974650382996, 1.1723384857177734, 0.400175541639328, 0.9556275010108948]	wz	0	3
83	83	783	general	cy_679190548_2402694320.wav	D:\\hc--document\\all text\\P8_medical\\thesis_dataset\\use_wav_raw\\679190548\\2402694320.wav	0	0	[1.2558304071426392, 0.07548587024211884, 0.13625293970108032, 1.2201563119888306, 0.41305869817733765, 0.886383593082428]	general	1	0
84	84	1739	yl	cy_701904886_2893583928.wav	D:\\hc--document\\all text\\P8_medical\\thesis_dataset\\use_wav_raw\\701904886\\2893583928.wav	0	5	[1.0767313241958618, 0.20845767855644226, 0.0402490608394146, 1.192065715789795, 0.13976435363292694, 1.17946195602417]	wz	0	3
85	85	539	wz	cy_669475492_2197604482.wav	D:\\hc--document\\all text\\P8_medical\\thesis_dataset\\use_wav_raw\\669475492\\2197604482.wav	0	3	[0.17512395977973938, 2.1253974437713623, 1.7364803552627563, 0.05495838448405266, 0.12885549664497375, 0.472481906414032]	fn	0	1
86	86	113	yl	cy_589631754_1743301268.wav	D:\\hc--document\\all text\\P8_medical\\thesis_dataset\\use_wav_raw\\589631754\\1743301268.wav	0	5	[0.8888923525810242, 0.8097675442695618, 0.9248399138450623, 0.2743856906890869, 0.5373754501342773, 1.107668161392212]	yl	1	5
87	87	328	general	dx_91544226_30803032.wav	D:\\hc--document\\all text\\P8_medical\\thesis_dataset\\use_wav_raw\\91544226\\30803032.wav	0	0	[0.7013731002807617, 0.8219252824783325, 1.1605658531188965, 0.2653183937072754, 0.18602769076824188, 0.31367096304893494]	jd	0	2
88	88	1188	general	cy_672270902_2255946676.wav	D:\\hc--document\\all text\\P8_medical\\thesis_dataset\\use_wav_raw\\672270902\\2255946676.wav	0	0	[1.1900290250778198, 0.0897284746170044, 0.4776083827018738, 0.18566866219043732, 1.17686927318573, 0.09960541874170303]	general	1	0
89	89	774	rouhe	cy_724595875_3397252397.wav	D:\\hc--document\\all text\\P8_medical\\thesis_dataset\\use_wav_raw\\724595875\\3397252397.wav	0	4	[1.0755364894866943, 0.0, 0.32105115056037903, 0.9676048159599304, 1.437996506690979, 0.29913076758384705]	rouhe	1	4
90	90	804	fn	dx_87163153_24912922.wav	D:\\hc--document\\all text\\P8_medical\\thesis_dataset\\use_wav_raw\\87163153\\24912922.wav	0	1	[0.665527880191803, 1.318350076675415, 1.0673267841339111, 0.20832198858261108, 0.4403816759586334, 1.2133455276489258]	fn	1	1
91	91	398	general	cy_715946735_3196417168.wav	D:\\hc--document\\all text\\P8_medical\\thesis_dataset\\use_wav_raw\\715946735\\3196417168.wav	0	0	[0.8778396248817444, 0.7031547427177429, 0.9166102409362793, 0.2973247766494751, 0.3412854075431824, 0.6633273959159851]	jd	0	2
92	92	249	wz	cy_716857047_3217113543.wav	D:\\hc--document\\all text\\P8_medical\\thesis_dataset\\use_wav_raw\\716857047\\3217113543.wav	0	3	[0.8832686543464661, 0.051705315709114075, 0.2531870901584625, 1.489953637123108, 1.2906159162521362, 0.2375052571296692]	wz	1	3
93	93	667	wz	dx_92709074_32415960.wav	D:\\hc--document\\all text\\P8_medical\\thesis_dataset\\use_wav_raw\\92709074\\32415960.wav	0	3	[1.069554090499878, 0.14575982093811035, 0.26841509342193604, 1.1587181091308594, 0.9162003397941589, 0.6784151792526245]	wz	1	3
94	94	1617	general	cy_700922004_2871846426.wav	D:\\hc--document\\all text\\P8_medical\\thesis_dataset\\use_wav_raw\\700922004\\2871846426.wav	0	0	[1.2085120677947998, 0.07746917754411697, 0.458000510931015, 0.3735320270061493, 0.6285849809646606, 0.8272608518600464]	general	1	0
95	95	1536	jd	cy_714843556_3169988658.wav	D:\\hc--document\\all text\\P8_medical\\thesis_dataset\\use_wav_raw\\714843556\\3169988658.wav	0	2	[0.8894397616386414, 0.6433658003807068, 0.8637133836746216, 0.2482735514640808, 0.430801123380661, 0.5408449769020081]	general	0	0
96	96	1170	general	cy_720900895_3310562420.wav	D:\\hc--document\\all text\\P8_medical\\thesis_dataset\\use_wav_raw\\720900895\\3310562420.wav	0	0	[0.9524157047271729, 0.16526928544044495, 0.3387329876422882, 1.3345547914505005, 0.7276886105537415, 0.5889614820480347]	wz	0	3
97	97	1153	jd	dx_78671297_22342730.wav	D:\\hc--document\\all text\\P8_medical\\thesis_dataset\\use_wav_raw\\78671297\\22342730.wav	0	2	[0.2674543857574463, 1.9938634634017944, 1.6719478368759155, 0.09168829023838043, 0.2355639934539795, 0.48966121673583984]	fn	0	1
98	98	420	wz	cy_723552549_3371714244.wav	D:\\hc--document\\all text\\P8_medical\\thesis_dataset\\use_wav_raw\\723552549\\3371714244.wav	0	3	[0.5542359352111816, 1.0093626976013184, 1.3718032836914062, 0.2730523347854614, 0.26006895303726196, 0.16697350144386292]	jd	0	2
99	99	1530	jd	dx_78000279_22092514.wav	D:\\hc--document\\all text\\P8_medical\\thesis_dataset\\use_wav_raw\\78000279\\22092514.wav	0	2	[1.0464675426483154, 0.19471067190170288, 0.38609325885772705, 0.9298903942108154, 1.4353665113449097, 0.3529283106327057]	rouhe	0	4
100	100	680	wz	cy_719110890_3269564007.wav	D:\\hc--document\\all text\\P8_medical\\thesis_dataset\\use_wav_raw\\719110890\\3269564007.wav	0	3	[0.8070971965789795, 0.7440934181213379, 1.0292876958847046, 0.2081684172153473, 0.4477897584438324, 0.4435308873653412]	jd	0	2
101	101	108	rouhe	cy_722567386_3348512855.wav	D:\\hc--document\\all text\\P8_medical\\thesis_dataset\\use_wav_raw\\722567386\\3348512855.wav	0	4	[1.1953279972076416, 0.019219398498535156, 0.30951985716819763, 0.6785210371017456, 1.4699602127075195, 0.21081887185573578]	rouhe	1	4
102	102	1133	rouhe	cy_720943487_3312299800.wav	D:\\hc--document\\all text\\P8_medical\\thesis_dataset\\use_wav_raw\\720943487\\3312299800.wav	0	4	[1.2302900552749634, 0.020602772012352943, 0.39043840765953064, 0.32605424523353577, 1.3838832378387451, 0.43208029866218567]	rouhe	1	4
103	103	608	fn	dx_70372640_21407503.wav	D:\\hc--document\\all text\\P8_medical\\thesis_dataset\\use_wav_raw\\70372640\\21407503.wav	0	1	[0.36967623233795166, 1.4802818298339844, 1.6654722690582275, 0.058962784707546234, 0.3608114719390869, 0.12570975720882416]	jd	0	2
104	104	1408	wz	cy_716668241_3214240045.wav	D:\\hc--document\\all text\\P8_medical\\thesis_dataset\\use_wav_raw\\716668241\\3214240045.wav	0	3	[1.035838007926941, 0.015742581337690353, 0.1538631170988083, 1.4858925342559814, 0.5589783191680908, 0.7877135276794434]	wz	1	3
105	105	1630	general	dx_90873055_30265906.wav	D:\\hc--document\\all text\\P8_medical\\thesis_dataset\\use_wav_raw\\90873055\\30265906.wav	0	0	[0.9789494872093201, 0.32220685482025146, 0.6496342420578003, 0.2403072714805603, 0.7851860523223877, 0.4939005970954895]	general	1	0
106	106	1728	yl	cy_669798354_2204288714.wav	D:\\hc--document\\all text\\P8_medical\\thesis_dataset\\use_wav_raw\\669798354\\2204288714.wav	0	5	[0.9936272501945496, 0.5584990978240967, 0.4519055485725403, 0.43202871084213257, 0.22272717952728271, 1.358708143234253]	yl	1	5
107	107	598	jd	cy_679305501_2405215566.wav	D:\\hc--document\\all text\\P8_medical\\thesis_dataset\\use_wav_raw\\679305501\\2405215566.wav	0	2	[0.992374837398529, 0.09934239089488983, 0.27978163957595825, 1.4045767784118652, 1.2288028001785278, 0.40844860672950745]	wz	0	3
108	108	424	rouhe	cy_716396489_3207067080.wav	D:\\hc--document\\all text\\P8_medical\\thesis_dataset\\use_wav_raw\\716396489\\3207067080.wav	0	4	[0.9989367127418518, 0.5112326145172119, 0.6396167278289795, 0.2929181158542633, 0.2719029188156128, 1.105788230895996]	yl	0	5
109	109	151	yl	cy_684799127_2525209878.wav	D:\\hc--document\\all text\\P8_medical\\thesis_dataset\\use_wav_raw\\684799127\\2525209878.wav	0	5	[0.9924079775810242, 0.680381715297699, 0.6145147681236267, 0.5780584812164307, 0.3594878911972046, 1.4555108547210693]	yl	1	5
110	110	984	yl	cy_721983399_3335074179.wav	D:\\hc--document\\all text\\P8_medical\\thesis_dataset\\use_wav_raw\\721983399\\3335074179.wav	0	5	[0.9437375664710999, 0.15047940611839294, 0.2883571982383728, 1.4860533475875854, 1.1599582433700562, 0.486949622631073]	wz	0	3
111	111	1642	fn	cy_717886956_3241420872.wav	D:\\hc--document\\all text\\P8_medical\\thesis_dataset\\use_wav_raw\\717886956\\3241420872.wav	0	1	[0.21503227949142456, 2.0553314685821533, 1.711307406425476, 0.1239401325583458, 0.10690760612487793, 0.5993510484695435]	fn	1	1
112	112	534	wz	cy_711712693_3106120535.wav	D:\\hc--document\\all text\\P8_medical\\thesis_dataset\\use_wav_raw\\711712693\\3106120535.wav	0	3	[0.9695138335227966, 0.07431057840585709, 0.2875129282474518, 1.4609538316726685, 0.8502143025398254, 0.6432908773422241]	wz	1	3
113	113	1142	rouhe	cy_724416927_3392862186.wav	D:\\hc--document\\all text\\P8_medical\\thesis_dataset\\use_wav_raw\\724416927\\3392862186.wav	0	4	[0.9634920954704285, 0.09798355400562286, 0.21658678352832794, 1.397805094718933, 1.380604863166809, 0.12261071056127548]	wz	0	3
114	114	1202	jd	dx_90866272_30229077.wav	D:\\hc--document\\all text\\P8_medical\\thesis_dataset\\use_wav_raw\\90866272\\30229077.wav	0	2	[0.2811104655265808, 1.7351325750350952, 1.5855743885040283, 0.1459595412015915, 0.11368061602115631, 0.6119634509086609]	fn	0	1
115	115	1452	jd	dx_92700338_32343617.wav	D:\\hc--document\\all text\\P8_medical\\thesis_dataset\\use_wav_raw\\92700338\\32343617.wav	0	2	[0.30160167813301086, 1.7860398292541504, 1.684894323348999, 0.04087178781628609, 0.29088690876960754, 0.26023852825164795]	fn	0	1
116	116	605	fn	dx_72420467_20356513.wav	D:\\hc--document\\all text\\P8_medical\\thesis_dataset\\use_wav_raw\\72420467\\20356513.wav	0	1	[0.3221013844013214, 1.7565205097198486, 1.7705051898956299, 0.05617927759885788, 0.31516364216804504, 0.2081424593925476]	jd	0	2
117	117	799	fn	cy_706030040_2989771268.wav	D:\\hc--document\\all text\\P8_medical\\thesis_dataset\\use_wav_raw\\706030040\\2989771268.wav	0	1	[1.211578369140625, 0.0, 0.1986447423696518, 1.2039076089859009, 0.6308335065841675, 0.8481363654136658]	general	0	0
118	118	79	fn	dx_90263235_29022723.wav	D:\\hc--document\\all text\\P8_medical\\thesis_dataset\\use_wav_raw\\90263235\\29022723.wav	0	1	[0.2474689930677414, 2.043050527572632, 1.692860722541809, 0.1159609705209732, 0.2327515184879303, 0.5185420513153076]	fn	1	1
119	119	320	jd	cy_679268378_2404924422.wav	D:\\hc--document\\all text\\P8_medical\\thesis_dataset\\use_wav_raw\\679268378\\2404924422.wav	0	2	[0.2842381000518799, 1.747388482093811, 1.7692395448684692, 0.050595641136169434, 0.23562568426132202, 0.2910327911376953]	jd	1	2
120	120	1738	wz	dx_82042544_31370382.wav	D:\\hc--document\\all text\\P8_medical\\thesis_dataset\\use_wav_raw\\82042544\\31370382.wav	0	3	[1.0060776472091675, 0.12108772248029709, 0.22502188384532928, 1.3230774402618408, 0.9946328401565552, 0.37208762764930725]	wz	1	3
121	121	366	general	cy_715941929_3196118840.wav	D:\\hc--document\\all text\\P8_medical\\thesis_dataset\\use_wav_raw\\715941929\\3196118840.wav	0	0	[0.8453265428543091, 0.7336576581001282, 1.0023308992385864, 0.27713000774383545, 0.4436763525009155, 0.34280768036842346]	jd	0	2
122	122	1446	wz	cy_696385644_2771164544.wav	D:\\hc--document\\all text\\P8_medical\\thesis_dataset\\use_wav_raw\\696385644\\2771164544.wav	0	3	[1.0037916898727417, 0.02002870664000511, 0.23813636600971222, 1.4920393228530884, 0.6086276173591614, 0.4648648202419281]	wz	1	3
123	123	629	jd	cy_433048113_1057225866.wav	D:\\hc--document\\all text\\P8_medical\\thesis_dataset\\use_wav_raw\\433048113\\1057225866.wav	0	2	[0.41445034742355347, 1.4096623659133911, 1.7361184358596802, 0.028055837377905846, 0.3861044645309448, 0.007237154059112072]	jd	1	2
124	124	529	rouhe	cy_683155751_2488941140.wav	D:\\hc--document\\all text\\P8_medical\\thesis_dataset\\use_wav_raw\\683155751\\2488941140.wav	0	4	[0.2475948929786682, 1.8099191188812256, 1.6645973920822144, 0.18492953479290009, 0.21045570075511932, 0.7296550869941711]	fn	0	1
125	125	269	wz	dx_91488433_30521091.wav	D:\\hc--document\\all text\\P8_medical\\thesis_dataset\\use_wav_raw\\91488433\\30521091.wav	0	3	[1.114220142364502, 0.040602654218673706, 0.42925214767456055, 0.38329821825027466, 1.3924838304519653, 0.3807342052459717]	rouhe	0	4
126	126	1520	fn	cy_599599765_1794223607.wav	D:\\hc--document\\all text\\P8_medical\\thesis_dataset\\use_wav_raw\\599599765\\1794223607.wav	0	1	[0.20567862689495087, 2.0204217433929443, 1.7193620204925537, 0.0981612503528595, 0.1842871755361557, 0.5359841585159302]	fn	1	1
127	127	947	general	cy_719883377_3287371967.wav	D:\\hc--document\\all text\\P8_medical\\thesis_dataset\\use_wav_raw\\719883377\\3287371967.wav	0	0	[0.8821953535079956, 0.17169442772865295, 0.2683335840702057, 1.3610742092132568, 0.44640421867370605, 0.9900134205818176]	wz	0	3
128	128	732	general	dx_91388498_30446666.wav	D:\\hc--document\\all text\\P8_medical\\thesis_dataset\\use_wav_raw\\91388498\\30446666.wav	0	0	[0.9447228312492371, 0.4858609437942505, 0.7763788104057312, 0.33879679441452026, 0.3980141580104828, 0.5734257698059082]	general	1	0
129	129	96	jd	dx_89105147_27689456.wav	D:\\hc--document\\all text\\P8_medical\\thesis_dataset\\use_wav_raw\\89105147\\27689456.wav	0	2	[0.7582709193229675, 0.7495554685592651, 1.0918000936508179, 0.2115183174610138, 0.32754799723625183, 0.4705175757408142]	jd	1	2
130	130	372	fn	dx_88330246_26937835.wav	D:\\hc--document\\all text\\P8_medical\\thesis_dataset\\use_wav_raw\\88330246\\26937835.wav	0	1	[1.028314471244812, 0.6391918659210205, 0.7524423599243164, 0.38298192620277405, 0.617762565612793, 1.2026532888412476]	yl	0	5
131	131	1702	jd	dx_91621656_31083222.wav	D:\\hc--document\\all text\\P8_medical\\thesis_dataset\\use_wav_raw\\91621656\\31083222.wav	0	2	[0.9886136651039124, 0.43181687593460083, 0.6851909756660461, 0.29472386837005615, 0.24161185324192047, 1.0275973081588745]	yl	0	5
132	132	1494	jd	dx_87140271_26880822.wav	D:\\hc--document\\all text\\P8_medical\\thesis_dataset\\use_wav_raw\\87140271\\26880822.wav	0	2	[0.6339507699012756, 1.0498769283294678, 1.3028512001037598, 0.2663101255893707, 0.24896389245986938, 0.40222272276878357]	jd	1	2
133	133	789	general	cy_715071536_3176178302.wav	D:\\hc--document\\all text\\P8_medical\\thesis_dataset\\use_wav_raw\\715071536\\3176178302.wav	0	0	[1.1068437099456787, 0.0, 0.12091851979494095, 1.22100830078125, 0.3962932229042053, 0.9768802523612976]	wz	0	3
134	134	752	general	cy_704379520_2950182458.wav	D:\\hc--document\\all text\\P8_medical\\thesis_dataset\\use_wav_raw\\704379520\\2950182458.wav	0	0	[1.2517586946487427, 0.18240568041801453, 0.31407850980758667, 0.37407970428466797, 0.9102078080177307, 0.6770746111869812]	general	1	0
135	135	980	rouhe	cy_559125393_1581846356.wav	D:\\hc--document\\all text\\P8_medical\\thesis_dataset\\use_wav_raw\\559125393\\1581846356.wav	0	4	[1.2116552591323853, 0.04350018501281738, 0.3697178363800049, 0.26461806893348694, 1.3334763050079346, 0.4359874427318573]	rouhe	1	4
136	136	1320	jd	cy_556474455_1569020822.wav	D:\\hc--document\\all text\\P8_medical\\thesis_dataset\\use_wav_raw\\556474455\\1569020822.wav	0	2	[0.26283925771713257, 1.873767375946045, 1.608909010887146, 0.1698436439037323, 0.1916528344154358, 0.6799716949462891]	fn	0	1
137	137	925	jd	cy_717537648_3234745256.wav	D:\\hc--document\\all text\\P8_medical\\thesis_dataset\\use_wav_raw\\717537648\\3234745256.wav	0	2	[0.3072834312915802, 1.8151965141296387, 1.6990914344787598, 0.09461009502410889, 0.17182095348834991, 0.42145681381225586]	fn	0	1
138	138	1309	jd	cy_680375227_2429116296.wav	D:\\hc--document\\all text\\P8_medical\\thesis_dataset\\use_wav_raw\\680375227\\2429116296.wav	0	2	[0.7378091216087341, 0.6319759488105774, 1.0797621011734009, 0.21038109064102173, 0.4507627487182617, 0.06420458853244781]	jd	1	2
139	139	692	fn	dx_91422202_30625046.wav	D:\\hc--document\\all text\\P8_medical\\thesis_dataset\\use_wav_raw\\91422202\\30625046.wav	0	1	[0.2576039433479309, 1.8818714618682861, 1.755151629447937, 0.06366855651140213, 0.2578307092189789, 0.31970375776290894]	fn	1	1
140	140	1653	fn	cy_664247814_2139327542.wav	D:\\hc--document\\all text\\P8_medical\\thesis_dataset\\use_wav_raw\\664247814\\2139327542.wav	0	1	[0.2515292167663574, 1.9567999839782715, 1.7313716411590576, 0.103238545358181, 0.2604601979255676, 0.4711611568927765]	fn	1	1
141	141	1119	rouhe	cy_721896032_3333327390.wav	D:\\hc--document\\all text\\P8_medical\\thesis_dataset\\use_wav_raw\\721896032\\3333327390.wav	0	4	[0.9266756772994995, 0.07484500110149384, 0.21110360324382782, 1.37962806224823, 1.3991838693618774, 0.2297571450471878]	rouhe	1	4
142	142	1441	fn	cy_669607669_2200348758.wav	D:\\hc--document\\all text\\P8_medical\\thesis_dataset\\use_wav_raw\\669607669\\2200348758.wav	0	1	[0.2965880036354065, 1.72744619846344, 1.7571020126342773, 0.06504981964826584, 0.349469929933548, 0.382453978061676]	jd	0	2
143	143	140	jd	cy_714880402_3171582916.wav	D:\\hc--document\\all text\\P8_medical\\thesis_dataset\\use_wav_raw\\714880402\\3171582916.wav	0	2	[1.3894275426864624, 0.11670505255460739, 0.29467102885246277, 0.5722386240959167, 1.1070972681045532, 0.8119419813156128]	general	0	0
144	144	502	wz	cy_681878828_2461495808.wav	D:\\hc--document\\all text\\P8_medical\\thesis_dataset\\use_wav_raw\\681878828\\2461495808.wav	0	3	[1.0710951089859009, 0.0, 0.1815139651298523, 1.26419997215271, 1.1697444915771484, 0.3266351819038391]	wz	1	3
145	145	607	general	dx_91808805_30909809.wav	D:\\hc--document\\all text\\P8_medical\\thesis_dataset\\use_wav_raw\\91808805\\30909809.wav	0	0	[0.9997726678848267, 0.023641251027584076, 0.3023351728916168, 1.2982935905456543, 1.0141770839691162, 0.41501083970069885]	wz	0	3
146	146	161	fn	cy_701742968_2889944754.wav	D:\\hc--document\\all text\\P8_medical\\thesis_dataset\\use_wav_raw\\701742968\\2889944754.wav	0	1	[0.41121870279312134, 1.722251534461975, 1.5878605842590332, 0.15465883910655975, 0.35283738374710083, 0.2594154179096222]	fn	1	1
147	147	382	jd	cy_670421305_2217106522.wav	D:\\hc--document\\all text\\P8_medical\\thesis_dataset\\use_wav_raw\\670421305\\2217106522.wav	0	2	[0.24846267700195312, 2.009977340698242, 1.6657100915908813, 0.07130790501832962, 0.25272369384765625, 0.49254244565963745]	fn	0	1
148	148	1227	wz	cy_721117079_3315817477.wav	D:\\hc--document\\all text\\P8_medical\\thesis_dataset\\use_wav_raw\\721117079\\3315817477.wav	0	3	[0.9745693206787109, 0.0, 0.2843475043773651, 1.3607068061828613, 1.0572633743286133, 0.3595238924026489]	wz	1	3
149	149	622	rouhe	cy_721414308_3323437362.wav	D:\\hc--document\\all text\\P8_medical\\thesis_dataset\\use_wav_raw\\721414308\\3323437362.wav	0	4	[1.1590688228607178, 0.1547715663909912, 0.48899024724960327, 0.1667734980583191, 1.46815824508667, 0.20719894766807556]	rouhe	1	4
150	150	717	rouhe	cy_694484586_2731842804.wav	D:\\hc--document\\all text\\P8_medical\\thesis_dataset\\use_wav_raw\\694484586\\2731842804.wav	0	4	[1.1359055042266846, 0.0, 0.29897499084472656, 1.0795881748199463, 1.2076488733291626, 0.42792829871177673]	rouhe	1	4
151	151	1068	fn	dx_88068742_26665799.wav	D:\\hc--document\\all text\\P8_medical\\thesis_dataset\\use_wav_raw\\88068742\\26665799.wav	0	1	[0.33308303356170654, 1.850371241569519, 1.6362817287445068, 0.13693119585514069, 0.22934837639331818, 0.4446520209312439]	fn	1	1
152	152	1205	jd	dx_84065317_28148820.wav	D:\\hc--document\\all text\\P8_medical\\thesis_dataset\\use_wav_raw\\84065317\\28148820.wav	0	2	[0.35898154973983765, 1.6150199174880981, 1.7041569948196411, 0.08732247352600098, 0.3279179036617279, 0.5328608155250549]	jd	1	2
153	153	162	wz	cy_714570004_3164380876.wav	D:\\hc--document\\all text\\P8_medical\\thesis_dataset\\use_wav_raw\\714570004\\3164380876.wav	0	3	[1.0314301252365112, 0.044473424553871155, 0.17360138893127441, 1.4115090370178223, 0.3699548840522766, 0.9323804974555969]	wz	1	3
154	154	1194	fn	cy_675857724_2332009616.wav	D:\\hc--document\\all text\\P8_medical\\thesis_dataset\\use_wav_raw\\675857724\\2332009616.wav	0	1	[0.2078154981136322, 2.021683692932129, 1.7168848514556885, 0.11730572581291199, 0.2115747183561325, 0.45741164684295654]	fn	1	1
155	155	1493	rouhe	cy_709149334_3055640752.wav	D:\\hc--document\\all text\\P8_medical\\thesis_dataset\\use_wav_raw\\709149334\\3055640752.wav	0	4	[0.9727567434310913, 0.06750873476266861, 0.3397677540779114, 1.185311198234558, 1.4683034420013428, 0.3542674481868744]	rouhe	1	4
156	156	1081	fn	cy_716880515_3218770015.wav	D:\\hc--document\\all text\\P8_medical\\thesis_dataset\\use_wav_raw\\716880515\\3218770015.wav	0	1	[0.19749721884727478, 2.027547597885132, 1.7253849506378174, 0.09699804335832596, 0.1588941514492035, 0.5154963731765747]	fn	1	1
157	157	787	general	cy_248722531_445445853.wav	D:\\hc--document\\all text\\P8_medical\\thesis_dataset\\use_wav_raw\\248722531\\445445853.wav	0	0	[1.0283435583114624, 0.25860825181007385, 0.7012275457382202, 0.1815953254699707, 1.1840813159942627, 0.06556852906942368]	rouhe	0	4
158	158	1563	rouhe	cy_668388218_2175453376.wav	D:\\hc--document\\all text\\P8_medical\\thesis_dataset\\use_wav_raw\\668388218\\2175453376.wav	0	4	[0.8656266927719116, 0.010943344794213772, 0.3370364308357239, 1.355756402015686, 1.3135409355163574, 0.39264926314353943]	wz	0	3
159	159	383	rouhe	dx_90109091_28722860.wav	D:\\hc--document\\all text\\P8_medical\\thesis_dataset\\use_wav_raw\\90109091\\28722860.wav	0	4	[1.0268770456314087, 0.10458465665578842, 0.44249847531318665, 0.6897355914115906, 1.4998328685760498, 0.0369839146733284]	rouhe	1	4
160	160	1151	rouhe	cy_723816946_3378423977.wav	D:\\hc--document\\all text\\P8_medical\\thesis_dataset\\use_wav_raw\\723816946\\3378423977.wav	0	4	[1.1368768215179443, 0.03186812251806259, 0.5204796195030212, 0.23916855454444885, 1.128199815750122, 0.5110106468200684]	general	0	0
161	161	1140	wz	cy_682855461_2482311378.wav	D:\\hc--document\\all text\\P8_medical\\thesis_dataset\\use_wav_raw\\682855461\\2482311378.wav	0	3	[0.8356557488441467, 0.12261702120304108, 0.36179009079933167, 1.4401963949203491, 1.440536618232727, 0.27562543749809265]	rouhe	0	4
162	162	1157	fn	cy_602849955_1811015183.wav	D:\\hc--document\\all text\\P8_medical\\thesis_dataset\\use_wav_raw\\602849955\\1811015183.wav	0	1	[0.24209575355052948, 1.9307059049606323, 1.676572561264038, 0.08574146777391434, 0.2516452372074127, 0.4045669138431549]	fn	1	1
163	163	1758	wz	cy_615087885_1875029234.wav	D:\\hc--document\\all text\\P8_medical\\thesis_dataset\\use_wav_raw\\615087885\\1875029234.wav	0	3	[0.5667755007743835, 1.4007946252822876, 1.1325464248657227, 0.2331928163766861, 0.3374839723110199, 0.8846909403800964]	fn	0	1
164	164	697	wz	cy_720360068_3299712291.wav	D:\\hc--document\\all text\\P8_medical\\thesis_dataset\\use_wav_raw\\720360068\\3299712291.wav	0	3	[1.0068868398666382, 0.07662791758775711, 0.26674190163612366, 1.2505391836166382, 0.7489767670631409, 0.8055606484413147]	wz	1	3
165	165	447	jd	cy_681723162_2458061526.wav	D:\\hc--document\\all text\\P8_medical\\thesis_dataset\\use_wav_raw\\681723162\\2458061526.wav	0	2	[0.3060031831264496, 1.840719223022461, 1.7083367109298706, 0.05732045695185661, 0.16766127943992615, 0.4111820161342621]	fn	0	1
166	166	1369	wz	cy_700666166_2866265612.wav	D:\\hc--document\\all text\\P8_medical\\thesis_dataset\\use_wav_raw\\700666166\\2866265612.wav	0	3	[0.9348574280738831, 0.028546137735247612, 0.2738841474056244, 1.481576681137085, 0.6798234581947327, 0.6188505291938782]	wz	1	3
167	167	1705	general	dx_88717755_27395124.wav	D:\\hc--document\\all text\\P8_medical\\thesis_dataset\\use_wav_raw\\88717755\\27395124.wav	0	0	[1.0453141927719116, 0.01980896107852459, 0.37448811531066895, 0.7636759877204895, 1.2362141609191895, 0.06402112543582916]	rouhe	0	4
168	168	1576	jd	cy_690695634_2652282074.wav	D:\\hc--document\\all text\\P8_medical\\thesis_dataset\\use_wav_raw\\690695634\\2652282074.wav	0	2	[0.3427351117134094, 1.5017114877700806, 1.5797072649002075, 0.11704903095960617, 0.25902655720710754, 0.23059554398059845]	jd	1	2
169	169	353	jd	dx_90654848_29711141.wav	D:\\hc--document\\all text\\P8_medical\\thesis_dataset\\use_wav_raw\\90654848\\29711141.wav	0	2	[0.4427274167537689, 1.7846876382827759, 1.5862061977386475, 0.15751564502716064, 0.36133062839508057, 0.2957732677459717]	fn	0	1
170	170	397	jd	cy_682137714_2466628016.wav	D:\\hc--document\\all text\\P8_medical\\thesis_dataset\\use_wav_raw\\682137714\\2466628016.wav	0	2	[0.31020835041999817, 1.7894667387008667, 1.6138499975204468, 0.10234961658716202, 0.3610455095767975, 0.4065186679363251]	fn	0	1
171	171	1564	general	cy_723758551_3376927259.wav	D:\\hc--document\\all text\\P8_medical\\thesis_dataset\\use_wav_raw\\723758551\\3376927259.wav	0	0	[1.1276692152023315, 0.14221258461475372, 0.29841506481170654, 1.0193428993225098, 0.5959656834602356, 0.7238771915435791]	general	1	0
172	172	797	general	dx_90091090_28617174.wav	D:\\hc--document\\all text\\P8_medical\\thesis_dataset\\use_wav_raw\\90091090\\28617174.wav	0	0	[1.3052117824554443, 0.38694050908088684, 0.24714873731136322, 0.9819810390472412, 0.4767538607120514, 1.2426923513412476]	general	1	0
173	173	1534	general	dx_90412064_29494937.wav	D:\\hc--document\\all text\\P8_medical\\thesis_dataset\\use_wav_raw\\90412064\\29494937.wav	0	0	[1.009838581085205, 0.4732365310192108, 0.6336831450462341, 0.3463531732559204, 0.3027101159095764, 0.7923581004142761]	general	1	0
174	174	1569	general	cy_716720574_3215800305.wav	D:\\hc--document\\all text\\P8_medical\\thesis_dataset\\use_wav_raw\\716720574\\3215800305.wav	0	0	[1.250078558921814, 0.07728791236877441, 0.3793751001358032, 0.3327893614768982, 1.4747318029403687, 0.269722580909729]	rouhe	0	4
175	175	1362	wz	cy_444410695_1098429480.wav	D:\\hc--document\\all text\\P8_medical\\thesis_dataset\\use_wav_raw\\444410695\\1098429480.wav	0	3	[1.1552075147628784, 0.10558339208364487, 0.31342968344688416, 1.107028841972351, 0.6558077335357666, 0.8944453001022339]	general	0	0
176	176	1088	wz	cy_677628372_2368903892.wav	D:\\hc--document\\all text\\P8_medical\\thesis_dataset\\use_wav_raw\\677628372\\2368903892.wav	0	3	[0.9465429782867432, 0.003462478518486023, 0.4346623420715332, 1.1994341611862183, 1.1746845245361328, 0.4211241900920868]	wz	1	3
177	177	414	general	cy_694395526_2730056928.wav	D:\\hc--document\\all text\\P8_medical\\thesis_dataset\\use_wav_raw\\694395526\\2730056928.wav	0	0	[1.154350996017456, 0.16501684486865997, 0.28165724873542786, 1.010604977607727, 1.4068952798843384, 0.5539290308952332]	rouhe	0	4
178	178	1357	fn	cy_651708503_2069532191.wav	D:\\hc--document\\all text\\P8_medical\\thesis_dataset\\use_wav_raw\\651708503\\2069532191.wav	0	1	[0.22033454477787018, 1.9939461946487427, 1.6905807256698608, 0.08174777776002884, 0.25351035594940186, 0.4048856794834137]	fn	1	1
179	179	1745	rouhe	cy_676533421_2345373356.wav	D:\\hc--document\\all text\\P8_medical\\thesis_dataset\\use_wav_raw\\676533421\\2345373356.wav	0	4	[1.1116998195648193, 0.0, 0.29812103509902954, 0.754258394241333, 1.3470745086669922, 0.5118822455406189]	rouhe	1	4
180	180	384	yl	dx_61813637_17721953.wav	D:\\hc--document\\all text\\P8_medical\\thesis_dataset\\use_wav_raw\\61813637\\17721953.wav	0	5	[1.1966265439987183, 0.4487157166004181, 0.40555211901664734, 0.5110318660736084, 0.32658830285072327, 1.3570109605789185]	yl	1	5
181	181	1189	yl	cy_679263661_2404301356.wav	D:\\hc--document\\all text\\P8_medical\\thesis_dataset\\use_wav_raw\\679263661\\2404301356.wav	0	5	[0.1893801987171173, 1.935217261314392, 1.7299425601959229, 0.08853895962238312, 0.18849267065525055, 0.42633581161499023]	fn	0	1
182	182	1294	fn	cy_711883544_3109328269.wav	D:\\hc--document\\all text\\P8_medical\\thesis_dataset\\use_wav_raw\\711883544\\3109328269.wav	0	1	[0.19266925752162933, 2.0621471405029297, 1.7124519348144531, 0.11664964258670807, 0.1186400055885315, 0.6153280138969421]	fn	1	1
183	183	1460	fn	cy_670086964_2210218968.wav	D:\\hc--document\\all text\\P8_medical\\thesis_dataset\\use_wav_raw\\670086964\\2210218968.wav	0	1	[0.519446849822998, 1.6052780151367188, 1.5968962907791138, 0.06492631137371063, 0.5159395337104797, 0.11989506334066391]	fn	1	1
184	184	354	fn	cy_657066666_2099137499.wav	D:\\hc--document\\all text\\P8_medical\\thesis_dataset\\use_wav_raw\\657066666\\2099137499.wav	0	1	[0.31185033917427063, 1.9092565774917603, 1.6734471321105957, 0.06373364478349686, 0.28665491938591003, 0.45895472168922424]	fn	1	1
185	185	355	rouhe	cy_722805386_3354344498.wav	D:\\hc--document\\all text\\P8_medical\\thesis_dataset\\use_wav_raw\\722805386\\3354344498.wav	0	4	[1.1243642568588257, 0.0, 0.3585659861564636, 0.715471625328064, 1.2451337575912476, 0.11690027266740799]	rouhe	1	4
186	186	878	jd	cy_723334167_3366469055.wav	D:\\hc--document\\all text\\P8_medical\\thesis_dataset\\use_wav_raw\\723334167\\3366469055.wav	0	2	[0.5480762124061584, 1.0785259008407593, 1.3492885828018188, 0.16224683821201324, 0.08549827337265015, 0.3147992193698883]	jd	1	2
187	187	1544	jd	cy_678096592_2379022644.wav	D:\\hc--document\\all text\\P8_medical\\thesis_dataset\\use_wav_raw\\678096592\\2379022644.wav	0	2	[1.1014916896820068, 0.2871289551258087, 0.4571845233440399, 0.3195704519748688, 0.5675291419029236, 0.9880753755569458]	general	0	0
188	188	179	jd	dx_92936190_32373338.wav	D:\\hc--document\\all text\\P8_medical\\thesis_dataset\\use_wav_raw\\92936190\\32373338.wav	0	2	[0.516075849533081, 1.6197397708892822, 1.5376217365264893, 0.12920135259628296, 0.3515172004699707, 0.3528672754764557]	fn	0	1
189	189	1571	fn	dx_89573524_28106028.wav	D:\\hc--document\\all text\\P8_medical\\thesis_dataset\\use_wav_raw\\89573524\\28106028.wav	0	1	[0.20160982012748718, 1.9590096473693848, 1.7020690441131592, 0.1679926961660385, 0.21805112063884735, 0.5209987759590149]	fn	1	1
190	190	1699	wz	cy_698224378_2811666934.wav	D:\\hc--document\\all text\\P8_medical\\thesis_dataset\\use_wav_raw\\698224378\\2811666934.wav	0	3	[1.3290512561798096, 0.14092126488685608, 0.2176753431558609, 0.8196222186088562, 0.7646636366844177, 0.9321474432945251]	general	0	0
191	191	705	rouhe	cy_660100677_2116072295.wav	D:\\hc--document\\all text\\P8_medical\\thesis_dataset\\use_wav_raw\\660100677\\2116072295.wav	0	4	[1.278997540473938, 0.008555738255381584, 0.1747133731842041, 1.0154086351394653, 0.5929857492446899, 0.8586060404777527]	general	0	0
192	192	550	fn	dx_72660323_20398681.wav	D:\\hc--document\\all text\\P8_medical\\thesis_dataset\\use_wav_raw\\72660323\\20398681.wav	0	1	[0.47207948565483093, 1.64047110080719, 1.4583317041397095, 0.24285970628261566, 0.3487321734428406, 0.5944495797157288]	fn	1	1
193	193	798	fn	cy_681325538_2449998254.wav	D:\\hc--document\\all text\\P8_medical\\thesis_dataset\\use_wav_raw\\681325538\\2449998254.wav	0	1	[1.0963497161865234, 0.17502759397029877, 0.20338235795497894, 1.234339952468872, 1.3316644430160522, 0.4801868200302124]	rouhe	0	4
194	194	1184	fn	dx_86933504_25748939.wav	D:\\hc--document\\all text\\P8_medical\\thesis_dataset\\use_wav_raw\\86933504\\25748939.wav	0	1	[0.24547912180423737, 1.8758105039596558, 1.7482067346572876, 0.08836058527231216, 0.2307790368795395, 0.3696240484714508]	fn	1	1
195	195	1328	wz	cy_684201707_2512051766.wav	D:\\hc--document\\all text\\P8_medical\\thesis_dataset\\use_wav_raw\\684201707\\2512051766.wav	0	3	[1.0279977321624756, 0.0, 0.1913549154996872, 1.3915250301361084, 0.6923680305480957, 0.6917323470115662]	wz	1	3
196	196	237	wz	cy_684871343_2526811854.wav	D:\\hc--document\\all text\\P8_medical\\thesis_dataset\\use_wav_raw\\684871343\\2526811854.wav	0	3	[0.29757413268089294, 1.8211175203323364, 1.6080199480056763, 0.0744636133313179, 0.36546310782432556, 0.21515178680419922]	fn	0	1
197	197	519	wz	cy_712510924_3121640897.wav	D:\\hc--document\\all text\\P8_medical\\thesis_dataset\\use_wav_raw\\712510924\\3121640897.wav	0	3	[1.093153715133667, 0.0063950372859835625, 0.1599937528371811, 1.3260332345962524, 0.6001204252243042, 0.7993223071098328]	wz	1	3
198	198	333	yl	dx_91789934_30779491.wav	D:\\hc--document\\all text\\P8_medical\\thesis_dataset\\use_wav_raw\\91789934\\30779491.wav	0	5	[0.2932402789592743, 1.8030296564102173, 1.7652288675308228, 0.06626611948013306, 0.19360210001468658, 0.43929189443588257]	fn	0	1
199	199	937	rouhe	cy_614247237_1870354565.wav	D:\\hc--document\\all text\\P8_medical\\thesis_dataset\\use_wav_raw\\614247237\\1870354565.wav	0	4	[1.0451223850250244, 0.13301417231559753, 0.28449109196662903, 1.2082198858261108, 1.2834300994873047, 0.3227374851703644]	rouhe	1	4
200	200	1359	rouhe	cy_703630488_2932792126.wav	D:\\hc--document\\all text\\P8_medical\\thesis_dataset\\use_wav_raw\\703630488\\2932792126.wav	0	4	[0.9249322414398193, 0.11613795906305313, 0.30012214183807373, 1.4877787828445435, 1.2683131694793701, 0.31840652227401733]	wz	0	3
201	201	511	jd	dx_62798936_17159192.wav	D:\\hc--document\\all text\\P8_medical\\thesis_dataset\\use_wav_raw\\62798936\\17159192.wav	0	2	[0.26741451025009155, 1.7781641483306885, 1.723684310913086, 0.11545664072036743, 0.304714173078537, 0.4317378103733063]	fn	0	1
202	202	1643	general	cy_679641359_2412639716.wav	D:\\hc--document\\all text\\P8_medical\\thesis_dataset\\use_wav_raw\\679641359\\2412639716.wav	0	0	[1.2529876232147217, 0.09678693115711212, 0.3414711058139801, 0.7789918184280396, 1.2911791801452637, 0.5338025093078613]	rouhe	0	4
203	203	1556	fn	cy_712140011_3114357306.wav	D:\\hc--document\\all text\\P8_medical\\thesis_dataset\\use_wav_raw\\712140011\\3114357306.wav	0	1	[0.5209572911262512, 1.375260591506958, 1.4839820861816406, 0.13602475821971893, 0.3025844693183899, 0.5995297431945801]	jd	0	2
204	204	385	wz	cy_654360945_2087360213.wav	D:\\hc--document\\all text\\P8_medical\\thesis_dataset\\use_wav_raw\\654360945\\2087360213.wav	0	3	[0.9750643372535706, 0.091366708278656, 0.30443042516708374, 1.149660587310791, 1.2544059753417969, 0.2965143024921417]	rouhe	0	4
205	205	1045	general	cy_703535914_2931337308.wav	D:\\hc--document\\all text\\P8_medical\\thesis_dataset\\use_wav_raw\\703535914\\2931337308.wav	0	0	[0.7845119833946228, 0.6116856932640076, 0.907738983631134, 0.2821270823478699, 0.2837081551551819, 0.6480860710144043]	jd	0	2
206	206	777	wz	cy_714071784_3152837321.wav	D:\\hc--document\\all text\\P8_medical\\thesis_dataset\\use_wav_raw\\714071784\\3152837321.wav	0	3	[0.9342679381370544, 0.010204989463090897, 0.2290029227733612, 1.4453171491622925, 0.9112390875816345, 0.5716246962547302]	wz	1	3
207	207	1121	general	cy_680917326_2441094002.wav	D:\\hc--document\\all text\\P8_medical\\thesis_dataset\\use_wav_raw\\680917326\\2441094002.wav	0	0	[1.1297296285629272, 0.19186343252658844, 0.39591121673583984, 0.6796461343765259, 0.43854960799217224, 1.1015738248825073]	general	1	0
208	208	1568	yl	cy_553189053_1553192969.wav	D:\\hc--document\\all text\\P8_medical\\thesis_dataset\\use_wav_raw\\553189053\\1553192969.wav	0	5	[0.9599013328552246, 0.4514465630054474, 0.7449977993965149, 0.30067166686058044, 0.6553218364715576, 0.5956522822380066]	general	0	0
209	209	1485	yl	cy_702469218_2905935704.wav	D:\\hc--document\\all text\\P8_medical\\thesis_dataset\\use_wav_raw\\702469218\\2905935704.wav	0	5	[1.1025334596633911, 0.27829933166503906, 0.18271546065807343, 1.056624412536621, 0.4872863292694092, 1.2264432907104492]	yl	1	5
210	210	896	yl	cy_679815270_2416495694.wav	D:\\hc--document\\all text\\P8_medical\\thesis_dataset\\use_wav_raw\\679815270\\2416495694.wav	0	5	[0.9805821776390076, 0.4466797709465027, 0.5080240368843079, 0.4880593717098236, 0.20671717822551727, 1.3548253774642944]	yl	1	5
211	211	968	rouhe	cy_633692116_1974902246.wav	D:\\hc--document\\all text\\P8_medical\\thesis_dataset\\use_wav_raw\\633692116\\1974902246.wav	0	4	[0.4176784157752991, 1.6752301454544067, 1.5714606046676636, 0.21786071360111237, 0.39904484152793884, 0.41241854429244995]	fn	0	1
212	212	870	fn	cy_724191805_3387662675.wav	D:\\hc--document\\all text\\P8_medical\\thesis_dataset\\use_wav_raw\\724191805\\3387662675.wav	0	1	[0.5063086152076721, 1.4830760955810547, 1.3939006328582764, 0.1777072697877884, 0.3980957567691803, 0.45422860980033875]	fn	1	1
213	213	305	general	cy_684673063_2522586172.wav	D:\\hc--document\\all text\\P8_medical\\thesis_dataset\\use_wav_raw\\684673063\\2522586172.wav	0	0	[1.2033469676971436, 0.007190117612481117, 0.28270357847213745, 1.0163861513137817, 0.686066746711731, 0.7472248077392578]	general	1	0
214	214	1156	yl	dx_91263415_30182852.wav	D:\\hc--document\\all text\\P8_medical\\thesis_dataset\\use_wav_raw\\91263415\\30182852.wav	0	5	[1.168593168258667, 0.19614730775356293, 0.4097216725349426, 0.43518123030662537, 0.22464759647846222, 1.1088758707046509]	general	0	0
215	215	164	fn	dx_84077211_28199438.wav	D:\\hc--document\\all text\\P8_medical\\thesis_dataset\\use_wav_raw\\84077211\\28199438.wav	0	1	[0.22788245975971222, 1.9728766679763794, 1.6851030588150024, 0.1059422418475151, 0.14863461256027222, 0.4006388187408447]	fn	1	1
216	216	1761	general	dx_92182539_31496260.wav	D:\\hc--document\\all text\\P8_medical\\thesis_dataset\\use_wav_raw\\92182539\\31496260.wav	0	0	[1.3599255084991455, 0.0, 0.2855170667171478, 0.20900949835777283, 1.1208839416503906, 0.2758138179779053]	general	1	0
217	217	381	wz	cy_696249556_2768928014.wav	D:\\hc--document\\all text\\P8_medical\\thesis_dataset\\use_wav_raw\\696249556\\2768928014.wav	0	3	[1.1851537227630615, 0.028310155496001244, 0.10939332842826843, 1.2414696216583252, 0.27048373222351074, 1.0559595823287964]	wz	1	3
218	218	842	jd	cy_674567771_2304261874.wav	D:\\hc--document\\all text\\P8_medical\\thesis_dataset\\use_wav_raw\\674567771\\2304261874.wav	0	2	[0.22751466929912567, 1.9589190483093262, 1.6928352117538452, 0.09980560839176178, 0.21828317642211914, 0.4080100655555725]	fn	0	1
219	219	85	general	cy_671610273_2241801158.wav	D:\\hc--document\\all text\\P8_medical\\thesis_dataset\\use_wav_raw\\671610273\\2241801158.wav	0	0	[1.2521915435791016, 0.033706072717905045, 0.41478240489959717, 0.3412529528141022, 0.7040799260139465, 0.7138463258743286]	general	1	0
220	220	301	wz	dx_88164185_28089482.wav	D:\\hc--document\\all text\\P8_medical\\thesis_dataset\\use_wav_raw\\88164185\\28089482.wav	0	3	[0.9693294763565063, 0.020569009706377983, 0.275598406791687, 1.1007015705108643, 1.2747653722763062, 0.1681535691022873]	rouhe	0	4
221	221	694	wz	dx_90887975_30374429.wav	D:\\hc--document\\all text\\P8_medical\\thesis_dataset\\use_wav_raw\\90887975\\30374429.wav	0	3	[0.9309863448143005, 0.0782187283039093, 0.43663397431373596, 1.1268112659454346, 1.4312785863876343, 0.21331854164600372]	rouhe	0	4
222	222	1689	jd	dx_42783006_10913746.wav	D:\\hc--document\\all text\\P8_medical\\thesis_dataset\\use_wav_raw\\42783006\\10913746.wav	0	2	[0.312509149312973, 1.5746015310287476, 1.7274622917175293, 0.04129659757018089, 0.1955479383468628, 0.2911202013492584]	jd	1	2
223	223	863	yl	cy_691806605_2675031612.wav	D:\\hc--document\\all text\\P8_medical\\thesis_dataset\\use_wav_raw\\691806605\\2675031612.wav	0	5	[1.122077465057373, 0.23063144087791443, 0.3565284311771393, 0.48287031054496765, 0.4203115701675415, 1.0369385480880737]	general	0	0
224	224	1421	general	dx_92462249_31819509.wav	D:\\hc--document\\all text\\P8_medical\\thesis_dataset\\use_wav_raw\\92462249\\31819509.wav	0	0	[0.24205224215984344, 1.8966585397720337, 1.757879376411438, 0.11914575845003128, 0.1661609709262848, 0.5318213105201721]	fn	0	1
225	225	1737	jd	cy_724223711_3389579617.wav	D:\\hc--document\\all text\\P8_medical\\thesis_dataset\\use_wav_raw\\724223711\\3389579617.wav	0	2	[0.2887115478515625, 1.7698884010314941, 1.7799378633499146, 0.13633309304714203, 0.25130075216293335, 0.39150694012641907]	jd	1	2
226	226	1779	general	dx_90524113_29480546.wav	D:\\hc--document\\all text\\P8_medical\\thesis_dataset\\use_wav_raw\\90524113\\29480546.wav	0	0	[0.6267013549804688, 0.8689396977424622, 1.2465146780014038, 0.21947549283504486, 0.2971351742744446, 0.48913323879241943]	jd	0	2
227	227	1562	general	cy_668900069_2185888476.wav	D:\\hc--document\\all text\\P8_medical\\thesis_dataset\\use_wav_raw\\668900069\\2185888476.wav	0	0	[1.0041894912719727, 0.06199856847524643, 0.3441126346588135, 1.3040480613708496, 1.0942622423171997, 0.4362140893936157]	wz	0	3
228	228	981	fn	dx_54326928_14435966.wav	D:\\hc--document\\all text\\P8_medical\\thesis_dataset\\use_wav_raw\\54326928\\14435966.wav	0	1	[1.0388710498809814, 0.02453288622200489, 0.19989866018295288, 1.344895601272583, 0.5250754952430725, 0.812369167804718]	wz	0	3
229	229	1014	rouhe	cy_715870668_3194561052.wav	D:\\hc--document\\all text\\P8_medical\\thesis_dataset\\use_wav_raw\\715870668\\3194561052.wav	0	4	[1.1546236276626587, 0.008882202208042145, 0.39933037757873535, 0.9380891919136047, 1.3980144262313843, 0.11600293964147568]	rouhe	1	4
230	230	1262	yl	dx_87139441_26877361.wav	D:\\hc--document\\all text\\P8_medical\\thesis_dataset\\use_wav_raw\\87139441\\26877361.wav	0	5	[0.9655052423477173, 0.9935649633407593, 0.6397140622138977, 0.45345786213874817, 0.2526493966579437, 1.5430419445037842]	yl	1	5
231	231	600	fn	dx_90531699_29524345.wav	D:\\hc--document\\all text\\P8_medical\\thesis_dataset\\use_wav_raw\\90531699\\29524345.wav	0	1	[0.42353060841560364, 1.5835012197494507, 1.632238507270813, 0.06326023489236832, 0.0852576345205307, 0.4452500641345978]	jd	0	2
232	232	982	jd	cy_724096855_3385753834.wav	D:\\hc--document\\all text\\P8_medical\\thesis_dataset\\use_wav_raw\\724096855\\3385753834.wav	0	2	[0.2524225413799286, 1.778039813041687, 1.6590229272842407, 0.15568910539150238, 0.17613905668258667, 0.5799271464347839]	fn	0	1
233	233	81	fn	dx_48356152_12671926.wav	D:\\hc--document\\all text\\P8_medical\\thesis_dataset\\use_wav_raw\\48356152\\12671926.wav	0	1	[0.21975456178188324, 1.9209399223327637, 1.7763359546661377, 0.05149665102362633, 0.2148447334766388, 0.36539217829704285]	fn	1	1
234	234	532	general	cy_674323954_2299000992.wav	D:\\hc--document\\all text\\P8_medical\\thesis_dataset\\use_wav_raw\\674323954\\2299000992.wav	0	0	[1.1510740518569946, 0.3750978410243988, 0.4791582524776459, 0.2360268533229828, 0.5267413258552551, 0.9568861126899719]	general	1	0
235	235	518	fn	cy_670975327_2228616590.wav	D:\\hc--document\\all text\\P8_medical\\thesis_dataset\\use_wav_raw\\670975327\\2228616590.wav	0	1	[0.3045240342617035, 1.7103455066680908, 1.4817498922348022, 0.18347668647766113, 0.24119453132152557, 0.8961129784584045]	fn	1	1
236	236	340	jd	dx_81387033_23177790.wav	D:\\hc--document\\all text\\P8_medical\\thesis_dataset\\use_wav_raw\\81387033\\23177790.wav	0	2	[0.38184070587158203, 1.7201255559921265, 1.716968059539795, 0.07206457108259201, 0.2634022831916809, 0.38313713669776917]	fn	0	1
237	237	994	fn	cy_717611825_3235293624.wav	D:\\hc--document\\all text\\P8_medical\\thesis_dataset\\use_wav_raw\\717611825\\3235293624.wav	0	1	[0.41276106238365173, 1.5334612131118774, 1.6536332368850708, 0.05441431328654289, 0.31562909483909607, 0.28455835580825806]	jd	0	2
238	238	387	rouhe	dx_90602630_29426643.wav	D:\\hc--document\\all text\\P8_medical\\thesis_dataset\\use_wav_raw\\90602630\\29426643.wav	0	4	[0.8849564790725708, 0.0688772201538086, 0.35783714056015015, 1.280839204788208, 1.361923336982727, 0.32956865429878235]	rouhe	1	4
239	239	507	rouhe	cy_578868452_1685396744.wav	D:\\hc--document\\all text\\P8_medical\\thesis_dataset\\use_wav_raw\\578868452\\1685396744.wav	0	4	[1.1317808628082275, 0.1765562891960144, 0.537133514881134, 0.3277536630630493, 0.4766366183757782, 0.9060816168785095]	general	0	0
240	240	499	fn	cy_682250053_2469006508.wav	D:\\hc--document\\all text\\P8_medical\\thesis_dataset\\use_wav_raw\\682250053\\2469006508.wav	0	1	[0.2079789638519287, 1.8414585590362549, 1.6768053770065308, 0.04013597592711449, 0.2794189751148224, 0.4830857217311859]	fn	1	1
241	241	1663	yl	cy_714649681_3166482216.wav	D:\\hc--document\\all text\\P8_medical\\thesis_dataset\\use_wav_raw\\714649681\\3166482216.wav	0	5	[1.160034418106079, 0.0, 0.15797249972820282, 1.2719087600708008, 0.5911867022514343, 0.8183176517486572]	wz	0	3
242	242	111	general	cy_677459191_2365269458.wav	D:\\hc--document\\all text\\P8_medical\\thesis_dataset\\use_wav_raw\\677459191\\2365269458.wav	0	0	[1.1231266260147095, 0.15501055121421814, 0.532681405544281, 0.31424519419670105, 0.572457492351532, 0.7568861842155457]	general	1	0
243	243	63	yl	cy_692536604_2690848516.wav	D:\\hc--document\\all text\\P8_medical\\thesis_dataset\\use_wav_raw\\692536604\\2690848516.wav	0	5	[1.053882360458374, 0.7361629009246826, 0.4126759171485901, 0.6733197569847107, 0.27459442615509033, 1.6144133806228638]	yl	1	5
244	244	1769	fn	cy_723623232_3374737823.wav	D:\\hc--document\\all text\\P8_medical\\thesis_dataset\\use_wav_raw\\723623232\\3374737823.wav	0	1	[0.19792495667934418, 1.9141439199447632, 1.643323302268982, 0.1423841416835785, 0.07470335066318512, 0.5883607864379883]	fn	1	1
245	245	175	general	cy_231638915_396766914.wav	D:\\hc--document\\all text\\P8_medical\\thesis_dataset\\use_wav_raw\\231638915\\396766914.wav	0	0	[0.29746362566947937, 1.9241981506347656, 1.677136778831482, 0.016741761937737465, 0.24694348871707916, 0.3261866271495819]	fn	0	1
246	246	200	yl	dx_45581028_11690750.wav	D:\\hc--document\\all text\\P8_medical\\thesis_dataset\\use_wav_raw\\45581028\\11690750.wav	0	5	[0.41736748814582825, 1.6158214807510376, 1.5822805166244507, 0.11766848713159561, 0.2859504222869873, 0.5117378234863281]	fn	0	1
247	247	821	yl	cy_669782030_2203917866.wav	D:\\hc--document\\all text\\P8_medical\\thesis_dataset\\use_wav_raw\\669782030\\2203917866.wav	0	5	[0.20695728063583374, 1.9410734176635742, 1.708858847618103, 0.06691175699234009, 0.23394127190113068, 0.4785274863243103]	fn	0	1
248	248	835	jd	cy_722168333_3339564897.wav	D:\\hc--document\\all text\\P8_medical\\thesis_dataset\\use_wav_raw\\722168333\\3339564897.wav	0	2	[0.6441604495048523, 0.8085044026374817, 1.241616129875183, 0.22533169388771057, 0.3678153455257416, 0.06388173252344131]	jd	1	2
249	249	1159	jd	cy_722007951_3336601462.wav	D:\\hc--document\\all text\\P8_medical\\thesis_dataset\\use_wav_raw\\722007951\\3336601462.wav	0	2	[1.0797029733657837, 0.3818194568157196, 0.4799535572528839, 0.4744819402694702, 0.16855457425117493, 1.2264056205749512]	yl	0	5
250	250	235	general	cy_640797461_2013377105.wav	D:\\hc--document\\all text\\P8_medical\\thesis_dataset\\use_wav_raw\\640797461\\2013377105.wav	0	0	[0.6285223960876465, 1.235870361328125, 1.4196900129318237, 0.19643543660640717, 0.33596375584602356, 0.26880425214767456]	jd	0	2
251	251	1038	general	dx_89505854_32243195.wav	D:\\hc--document\\all text\\P8_medical\\thesis_dataset\\use_wav_raw\\89505854\\32243195.wav	0	0	[1.1291420459747314, 0.2123568058013916, 0.4236523509025574, 0.36825844645500183, 0.4217877984046936, 1.002564549446106]	general	1	0
252	252	1501	wz	dx_87048170_26355219.wav	D:\\hc--document\\all text\\P8_medical\\thesis_dataset\\use_wav_raw\\87048170\\26355219.wav	0	3	[0.8826546669006348, 0.09911917895078659, 0.27096930146217346, 1.4766494035720825, 1.3312016725540161, 0.24280056357383728]	wz	1	3
253	253	1288	fn	cy_720202026_3295439297.wav	D:\\hc--document\\all text\\P8_medical\\thesis_dataset\\use_wav_raw\\720202026\\3295439297.wav	0	1	[0.3009050786495209, 1.8621999025344849, 1.6297951936721802, 0.15267989039421082, 0.2062171846628189, 0.6404027938842773]	fn	1	1
254	254	935	general	dx_90857370_29846242.wav	D:\\hc--document\\all text\\P8_medical\\thesis_dataset\\use_wav_raw\\90857370\\29846242.wav	0	0	[1.174180030822754, 0.2585974931716919, 0.442759245634079, 0.5567547082901001, 0.4310731589794159, 1.1392749547958374]	general	1	0
255	255	109	jd	dx_84002155_30493501.wav	D:\\hc--document\\all text\\P8_medical\\thesis_dataset\\use_wav_raw\\84002155\\30493501.wav	0	2	[0.9981867074966431, 0.07953023910522461, 0.21078252792358398, 1.3886786699295044, 0.6106213331222534, 0.6809806823730469]	wz	0	3
256	256	154	general	cy_178002072_263063240.wav	D:\\hc--document\\all text\\P8_medical\\thesis_dataset\\use_wav_raw\\178002072\\263063240.wav	0	0	[1.1171201467514038, 0.15911825001239777, 0.498116135597229, 0.3410055935382843, 0.6003736257553101, 0.7121031284332275]	general	1	0
257	257	1592	fn	cy_709863616_3069958162.wav	D:\\hc--document\\all text\\P8_medical\\thesis_dataset\\use_wav_raw\\709863616\\3069958162.wav	0	1	[0.5742611885070801, 1.5712597370147705, 1.402127981185913, 0.2094515711069107, 0.32889631390571594, 0.37006062269210815]	fn	1	1
258	258	1492	fn	cy_719729442_3284966700.wav	D:\\hc--document\\all text\\P8_medical\\thesis_dataset\\use_wav_raw\\719729442\\3284966700.wav	0	1	[0.3438200056552887, 1.787984013557434, 1.6764554977416992, 0.08666669577360153, 0.2447706013917923, 0.4906040132045746]	fn	1	1
259	259	1034	rouhe	dx_89688608_29283668.wav	D:\\hc--document\\all text\\P8_medical\\thesis_dataset\\use_wav_raw\\89688608\\29283668.wav	0	4	[1.3278772830963135, 0.014499855227768421, 0.24860015511512756, 0.47352007031440735, 1.1988548040390015, 0.4328482151031494]	general	0	0
260	260	1028	fn	dx_84251808_26963257.wav	D:\\hc--document\\all text\\P8_medical\\thesis_dataset\\use_wav_raw\\84251808\\26963257.wav	0	1	[0.18432457745075226, 1.8983079195022583, 1.7346343994140625, 0.09240302443504333, 0.2771527171134949, 0.3041054606437683]	fn	1	1
261	261	1448	wz	dx_90476239_29205955.wav	D:\\hc--document\\all text\\P8_medical\\thesis_dataset\\use_wav_raw\\90476239\\29205955.wav	0	3	[0.6082294583320618, 1.032437801361084, 1.358332633972168, 0.23391257226467133, 0.1679343581199646, 0.356620192527771]	jd	0	2
262	262	581	fn	cy_638183504_1999456325.wav	D:\\hc--document\\all text\\P8_medical\\thesis_dataset\\use_wav_raw\\638183504\\1999456325.wav	0	1	[0.3676866888999939, 1.7104436159133911, 1.5830061435699463, 0.14510861039161682, 0.3144386112689972, 0.5409850478172302]	fn	1	1
263	263	857	rouhe	dx_89256673_31477842.wav	D:\\hc--document\\all text\\P8_medical\\thesis_dataset\\use_wav_raw\\89256673\\31477842.wav	0	4	[1.1050161123275757, 0.28598931431770325, 0.46927329897880554, 0.3177020847797394, 0.415134072303772, 1.0249584913253784]	general	0	0
264	264	357	yl	cy_720922051_3312582145.wav	D:\\hc--document\\all text\\P8_medical\\thesis_dataset\\use_wav_raw\\720922051\\3312582145.wav	0	5	[1.1601988077163696, 0.08390313386917114, 0.47068357467651367, 0.1525517851114273, 1.4781699180603027, 0.40081870555877686]	rouhe	0	4
265	265	872	wz	cy_557725682_1575050687.wav	D:\\hc--document\\all text\\P8_medical\\thesis_dataset\\use_wav_raw\\557725682\\1575050687.wav	0	3	[0.6284440159797668, 0.942640483379364, 1.2929942607879639, 0.2418174147605896, 0.43991684913635254, 0.1333916336297989]	jd	0	2
266	266	854	fn	cy_714315642_3158426031.wav	D:\\hc--document\\all text\\P8_medical\\thesis_dataset\\use_wav_raw\\714315642\\3158426031.wav	0	1	[0.2301870435476303, 1.99994695186615, 1.6747978925704956, 0.06738120317459106, 0.15815496444702148, 0.44745007157325745]	fn	1	1
267	267	843	fn	cy_679965519_2419859336.wav	D:\\hc--document\\all text\\P8_medical\\thesis_dataset\\use_wav_raw\\679965519\\2419859336.wav	0	1	[0.2672954499721527, 1.8942055702209473, 1.7039809226989746, 0.10384546965360641, 0.26065170764923096, 0.3651205003261566]	fn	1	1
268	268	1147	wz	cy_167014927_236437646.wav	D:\\hc--document\\all text\\P8_medical\\thesis_dataset\\use_wav_raw\\167014927\\236437646.wav	0	3	[1.230060338973999, 0.10170379281044006, 0.25377240777015686, 1.040860891342163, 0.5993303060531616, 0.8969935774803162]	general	0	0
269	269	325	fn	cy_678157101_2380279658.wav	D:\\hc--document\\all text\\P8_medical\\thesis_dataset\\use_wav_raw\\678157101\\2380279658.wav	0	1	[0.2926090955734253, 1.9523873329162598, 1.685276985168457, 0.08871197700500488, 0.21932457387447357, 0.43118152022361755]	fn	1	1
270	270	1773	yl	dx_89859674_28625320.wav	D:\\hc--document\\all text\\P8_medical\\thesis_dataset\\use_wav_raw\\89859674\\28625320.wav	0	5	[1.1953847408294678, 0.20468829572200775, 0.43452972173690796, 0.5265570878982544, 0.5152747631072998, 1.1531686782836914]	general	0	0
271	271	496	yl	cy_628762791_1947990233.wav	D:\\hc--document\\all text\\P8_medical\\thesis_dataset\\use_wav_raw\\628762791\\1947990233.wav	0	5	[1.1612814664840698, 0.2867770493030548, 0.3922662138938904, 0.576309859752655, 0.32618123292922974, 1.2090375423431396]	yl	1	5
272	272	828	wz	cy_687532443_2583756114.wav	D:\\hc--document\\all text\\P8_medical\\thesis_dataset\\use_wav_raw\\687532443\\2583756114.wav	0	3	[1.37775719165802, 0.0025989259593188763, 0.1603415459394455, 0.8281766772270203, 0.9598114490509033, 0.7732069492340088]	general	0	0
273	273	604	wz	dx_87010433_26178295.wav	D:\\hc--document\\all text\\P8_medical\\thesis_dataset\\use_wav_raw\\87010433\\26178295.wav	0	3	[1.0697945356369019, 0.1509067714214325, 0.4631809890270233, 0.39235222339630127, 1.2156468629837036, 0.49898388981819153]	rouhe	0	4
274	274	380	rouhe	cy_717330981_3228284513.wav	D:\\hc--document\\all text\\P8_medical\\thesis_dataset\\use_wav_raw\\717330981\\3228284513.wav	0	4	[1.2366176843643188, 0.06876477599143982, 0.29521644115448, 0.5387270450592041, 1.5275074243545532, 0.3743990659713745]	rouhe	1	4
275	275	1370	wz	cy_722937484_3357845896.wav	D:\\hc--document\\all text\\P8_medical\\thesis_dataset\\use_wav_raw\\722937484\\3357845896.wav	0	3	[0.9152501225471497, 0.05743435025215149, 0.24757081270217896, 1.3996737003326416, 1.3655155897140503, 0.24259017407894135]	wz	1	3
276	276	1651	rouhe	cy_711399245_3100341250.wav	D:\\hc--document\\all text\\P8_medical\\thesis_dataset\\use_wav_raw\\711399245\\3100341250.wav	0	4	[1.1715056896209717, 0.0, 0.44139590859413147, 0.24821673333644867, 1.498124122619629, 0.30054306983947754]	rouhe	1	4
277	277	427	rouhe	cy_714480587_3162254616.wav	D:\\hc--document\\all text\\P8_medical\\thesis_dataset\\use_wav_raw\\714480587\\3162254616.wav	0	4	[0.7032603025436401, 1.009230375289917, 1.0145089626312256, 0.26809781789779663, 0.3318403661251068, 0.8431746959686279]	jd	0	2
278	278	809	fn	cy_676829726_2352892022.wav	D:\\hc--document\\all text\\P8_medical\\thesis_dataset\\use_wav_raw\\676829726\\2352892022.wav	0	1	[0.2322818785905838, 1.8281906843185425, 1.6819229125976562, 0.1250874102115631, 0.2857804596424103, 0.49255889654159546]	fn	1	1
279	279	625	fn	cy_679263680_2404295116.wav	D:\\hc--document\\all text\\P8_medical\\thesis_dataset\\use_wav_raw\\679263680\\2404295116.wav	0	1	[1.1341766119003296, 0.48972952365875244, 0.37210166454315186, 0.6704089045524597, 0.564326822757721, 1.466254472732544]	yl	0	5
280	280	1508	rouhe	cy_668274596_2173061324.wav	D:\\hc--document\\all text\\P8_medical\\thesis_dataset\\use_wav_raw\\668274596\\2173061324.wav	0	4	[1.2397196292877197, 0.06379204243421555, 0.3388943076133728, 0.9150148034095764, 0.7200517654418945, 0.8321540355682373]	general	0	0
281	281	1488	fn	cy_671010187_2229322294.wav	D:\\hc--document\\all text\\P8_medical\\thesis_dataset\\use_wav_raw\\671010187\\2229322294.wav	0	1	[0.20722134411334991, 1.8624918460845947, 1.7229290008544922, 0.11000659316778183, 0.30374208092689514, 0.3739100694656372]	fn	1	1
282	282	308	jd	cy_720134895_3293790264.wav	D:\\hc--document\\all text\\P8_medical\\thesis_dataset\\use_wav_raw\\720134895\\3293790264.wav	0	2	[0.44816091656684875, 1.3736951351165771, 1.4323574304580688, 0.2066088765859604, 0.3113718032836914, 0.1726902723312378]	jd	1	2
283	283	1247	jd	cy_724418280_3392933683.wav	D:\\hc--document\\all text\\P8_medical\\thesis_dataset\\use_wav_raw\\724418280\\3392933683.wav	0	2	[0.47080716490745544, 1.0667672157287598, 1.2876359224319458, 0.19661615788936615, 0.16570913791656494, 0.5928770303726196]	jd	1	2
284	284	691	jd	cy_674296546_2298440810.wav	D:\\hc--document\\all text\\P8_medical\\thesis_dataset\\use_wav_raw\\674296546\\2298440810.wav	0	2	[0.4858604669570923, 1.5792092084884644, 1.6113824844360352, 0.11652789264917374, 0.40087562799453735, 0.24433259665966034]	jd	1	2
285	285	148	yl	dx_92496854_31971537.wav	D:\\hc--document\\all text\\P8_medical\\thesis_dataset\\use_wav_raw\\92496854\\31971537.wav	0	5	[0.5860245823860168, 1.1516368389129639, 1.320016622543335, 0.2674000561237335, 0.20499208569526672, 0.4205678403377533]	jd	0	2
286	286	838	rouhe	cy_682776396_2480656528.wav	D:\\hc--document\\all text\\P8_medical\\thesis_dataset\\use_wav_raw\\682776396\\2480656528.wav	0	4	[1.0617133378982544, 0.15305669605731964, 0.6258236169815063, 0.11583544313907623, 1.1007025241851807, 0.29840603470802307]	rouhe	1	4
287	287	1144	rouhe	cy_724337314_3391415371.wav	D:\\hc--document\\all text\\P8_medical\\thesis_dataset\\use_wav_raw\\724337314\\3391415371.wav	0	4	[0.9431073665618896, 0.07884527742862701, 0.20368357002735138, 1.4941380023956299, 1.246395468711853, 0.2881808876991272]	wz	0	3
288	288	958	general	cy_684210998_2512301356.wav	D:\\hc--document\\all text\\P8_medical\\thesis_dataset\\use_wav_raw\\684210998\\2512301356.wav	0	0	[0.9989981651306152, 0.0010441069025546312, 0.2786860764026642, 1.355932354927063, 0.5939716100692749, 0.7811732292175293]	wz	0	3
289	289	1164	jd	cy_719319967_3274458337.wav	D:\\hc--document\\all text\\P8_medical\\thesis_dataset\\use_wav_raw\\719319967\\3274458337.wav	0	2	[0.2371838539838791, 2.035196542739868, 1.7029780149459839, 0.08347760885953903, 0.2601989805698395, 0.37741535902023315]	fn	0	1
290	290	1353	fn	dx_89119199_27767943.wav	D:\\hc--document\\all text\\P8_medical\\thesis_dataset\\use_wav_raw\\89119199\\27767943.wav	0	1	[0.22153668105602264, 2.0100669860839844, 1.6696267127990723, 0.12019182741641998, 0.19004078209400177, 0.5514389872550964]	fn	1	1
291	291	1032	fn	cy_675784808_2329833612.wav	D:\\hc--document\\all text\\P8_medical\\thesis_dataset\\use_wav_raw\\675784808\\2329833612.wav	0	1	[0.2368880659341812, 2.040210485458374, 1.6703801155090332, 0.11994224041700363, 0.22062280774116516, 0.46327534317970276]	fn	1	1
292	292	768	wz	cy_684346641_2515340536.wav	D:\\hc--document\\all text\\P8_medical\\thesis_dataset\\use_wav_raw\\684346641\\2515340536.wav	0	3	[0.9923754930496216, 0.019440531730651855, 0.22358469665050507, 1.31723952293396, 0.9371276497840881, 0.5385308861732483]	wz	1	3
293	293	1740	fn	cy_557354795_1573266251.wav	D:\\hc--document\\all text\\P8_medical\\thesis_dataset\\use_wav_raw\\557354795\\1573266251.wav	0	1	[0.18620891869068146, 1.9828433990478516, 1.7293548583984375, 0.08569823950529099, 0.2037653774023056, 0.5600501894950867]	fn	1	1
294	294	595	general	cy_717083340_3223857401.wav	D:\\hc--document\\all text\\P8_medical\\thesis_dataset\\use_wav_raw\\717083340\\3223857401.wav	0	0	[0.23812589049339294, 1.9578349590301514, 1.7264721393585205, 0.08888287097215652, 0.11636045575141907, 0.5284507870674133]	fn	0	1
295	295	1669	rouhe	cy_718792605_3262834370.wav	D:\\hc--document\\all text\\P8_medical\\thesis_dataset\\use_wav_raw\\718792605\\3262834370.wav	0	4	[1.273105263710022, 0.022637709975242615, 0.303033709526062, 0.3193143606185913, 1.4905643463134766, 0.2295399308204651]	rouhe	1	4
296	296	1518	fn	cy_683374276_2495081380.wav	D:\\hc--document\\all text\\P8_medical\\thesis_dataset\\use_wav_raw\\683374276\\2495081380.wav	0	1	[0.437483012676239, 1.681236743927002, 1.6121408939361572, 0.16967463493347168, 0.4242767095565796, 0.36123496294021606]	fn	1	1
297	297	788	rouhe	cy_716901975_3220117556.wav	D:\\hc--document\\all text\\P8_medical\\thesis_dataset\\use_wav_raw\\716901975\\3220117556.wav	0	4	[1.11038076877594, 0.0, 0.2421262115240097, 1.0109111070632935, 1.2350261211395264, 0.3348703384399414]	rouhe	1	4
298	298	525	rouhe	cy_718109112_3247782714.wav	D:\\hc--document\\all text\\P8_medical\\thesis_dataset\\use_wav_raw\\718109112\\3247782714.wav	0	4	[1.2586287260055542, 0.035641781985759735, 0.37271779775619507, 0.3233760893344879, 1.4785081148147583, 0.3693546950817108]	rouhe	1	4
299	299	1566	rouhe	cy_678973671_2397938898.wav	D:\\hc--document\\all text\\P8_medical\\thesis_dataset\\use_wav_raw\\678973671\\2397938898.wav	0	4	[0.3457815945148468, 1.7741687297821045, 1.6467499732971191, 0.10605160146951675, 0.2739521861076355, 0.3677625358104706]	fn	0	1
300	300	260	rouhe	cy_569701410_1635925481.wav	D:\\hc--document\\all text\\P8_medical\\thesis_dataset\\use_wav_raw\\569701410\\1635925481.wav	0	4	[1.020007848739624, 0.0043924362398684025, 0.20512983202934265, 1.2249826192855835, 1.0641462802886963, 0.3987308144569397]	wz	0	3
301	301	1455	rouhe	cy_705589852_2980479842.wav	D:\\hc--document\\all text\\P8_medical\\thesis_dataset\\use_wav_raw\\705589852\\2980479842.wav	0	4	[1.325284719467163, 0.07858683913946152, 0.2692453861236572, 0.3934619724750519, 1.3143365383148193, 0.48084601759910583]	general	0	0
302	302	1554	general	dx_90981972_29887152.wav	D:\\hc--document\\all text\\P8_medical\\thesis_dataset\\use_wav_raw\\90981972\\29887152.wav	0	0	[1.109804391860962, 0.20636163651943207, 0.42563697695732117, 0.3071051836013794, 0.5940007567405701, 0.839968204498291]	general	1	0
303	303	1714	yl	dx_90703386_29687526.wav	D:\\hc--document\\all text\\P8_medical\\thesis_dataset\\use_wav_raw\\90703386\\29687526.wav	0	5	[0.7404066920280457, 0.8292202353477478, 1.0549838542938232, 0.2464430034160614, 0.1575358808040619, 0.7424277067184448]	jd	0	2
304	304	662	jd	cy_9823952_8902461.wav	D:\\hc--document\\all text\\P8_medical\\thesis_dataset\\use_wav_raw\\9823952\\8902461.wav	0	2	[0.3077864646911621, 1.7655115127563477, 1.7353521585464478, 0.11935359984636307, 0.3710710406303406, 0.28959348797798157]	fn	0	1
305	305	1082	wz	cy_720824072_3309509147.wav	D:\\hc--document\\all text\\P8_medical\\thesis_dataset\\use_wav_raw\\720824072\\3309509147.wav	0	3	[0.8029187321662903, 0.06290943175554276, 0.26135489344596863, 1.4651978015899658, 1.2452651262283325, 0.3182342052459717]	wz	1	3
306	306	939	general	cy_724394410_3393030175.wav	D:\\hc--document\\all text\\P8_medical\\thesis_dataset\\use_wav_raw\\724394410\\3393030175.wav	0	0	[1.2069765329360962, 0.015463979914784431, 0.3758494555950165, 0.2725333273410797, 1.4845635890960693, 0.3233105540275574]	rouhe	0	4
307	307	1444	wz	cy_724781603_3401549997.wav	D:\\hc--document\\all text\\P8_medical\\thesis_dataset\\use_wav_raw\\724781603\\3401549997.wav	0	3	[0.9959204792976379, 0.08189466595649719, 0.20216937363147736, 1.3821229934692383, 0.6692774295806885, 0.79314124584198]	wz	1	3
308	308	627	rouhe	cy_714107978_3153998281.wav	D:\\hc--document\\all text\\P8_medical\\thesis_dataset\\use_wav_raw\\714107978\\3153998281.wav	0	4	[0.9563344120979309, 0.1070331484079361, 0.3582339584827423, 1.157383680343628, 1.486954689025879, 0.31434985995292664]	rouhe	1	4
309	309	1163	rouhe	cy_703444340_2928317668.wav	D:\\hc--document\\all text\\P8_medical\\thesis_dataset\\use_wav_raw\\703444340\\2928317668.wav	0	4	[1.2947148084640503, 0.0, 0.4229351878166199, 0.19691792130470276, 1.345628261566162, 0.2122185081243515]	rouhe	1	4
310	310	1513	yl	cy_689474307_2626046936.wav	D:\\hc--document\\all text\\P8_medical\\thesis_dataset\\use_wav_raw\\689474307\\2626046936.wav	0	5	[0.9947068095207214, 0.4419744312763214, 0.5940386652946472, 0.29159313440322876, 0.1455051451921463, 1.1879591941833496]	yl	1	5
311	311	800	wz	cy_696816418_2781361922.wav	D:\\hc--document\\all text\\P8_medical\\thesis_dataset\\use_wav_raw\\696816418\\2781361922.wav	0	3	[0.9407269954681396, 0.1371334195137024, 0.19324636459350586, 1.4350306987762451, 1.1245088577270508, 0.2601374387741089]	wz	1	3
312	312	508	yl	dx_90868904_30243397.wav	D:\\hc--document\\all text\\P8_medical\\thesis_dataset\\use_wav_raw\\90868904\\30243397.wav	0	5	[0.7389154434204102, 0.9580385684967041, 1.029605746269226, 0.2298041582107544, 0.2777096629142761, 0.8124001622200012]	jd	0	2
313	313	510	yl	cy_723261882_3365421612.wav	D:\\hc--document\\all text\\P8_medical\\thesis_dataset\\use_wav_raw\\723261882\\3365421612.wav	0	5	[1.0142186880111694, 0.13638825714588165, 0.20766723155975342, 1.3759832382202148, 0.3772463798522949, 0.8897765278816223]	wz	0	3
314	314	214	fn	cy_688617282_2607351898.wav	D:\\hc--document\\all text\\P8_medical\\thesis_dataset\\use_wav_raw\\688617282\\2607351898.wav	0	1	[0.27082544565200806, 1.7441855669021606, 1.7012858390808105, 0.05928270146250725, 0.3188267946243286, 0.368116170167923]	fn	1	1
315	315	1089	general	dx_86293751_24754292.wav	D:\\hc--document\\all text\\P8_medical\\thesis_dataset\\use_wav_raw\\86293751\\24754292.wav	0	0	[1.2037912607192993, 0.0, 0.331557959318161, 0.5241371989250183, 1.4579379558563232, 0.30723661184310913]	rouhe	0	4
316	316	1358	yl	cy_714646789_3166249499.wav	D:\\hc--document\\all text\\P8_medical\\thesis_dataset\\use_wav_raw\\714646789\\3166249499.wav	0	5	[0.4044322669506073, 1.782812476158142, 1.4195605516433716, 0.22326117753982544, 0.1982390433549881, 0.8546696901321411]	fn	0	1
317	317	950	general	dx_88165063_28098061.wav	D:\\hc--document\\all text\\P8_medical\\thesis_dataset\\use_wav_raw\\88165063\\28098061.wav	0	0	[1.0095672607421875, 0.019356822595000267, 0.3924780488014221, 0.6587499976158142, 1.4121687412261963, 0.12211192399263382]	rouhe	0	4
318	318	1598	jd	cy_696855598_2781371748.wav	D:\\hc--document\\all text\\P8_medical\\thesis_dataset\\use_wav_raw\\696855598\\2781371748.wav	0	2	[0.6453750729560852, 0.7668343186378479, 1.2635555267333984, 0.13307954370975494, 0.569972813129425, 0.09140153974294662]	jd	1	2
319	319	116	wz	cy_684042881_2508663428.wav	D:\\hc--document\\all text\\P8_medical\\thesis_dataset\\use_wav_raw\\684042881\\2508663428.wav	0	3	[0.9629194736480713, 0.1345599740743637, 0.2298436164855957, 1.3391141891479492, 0.4719775915145874, 1.0041223764419556]	wz	1	3
320	320	202	jd	cy_165279590_231853607.wav	D:\\hc--document\\all text\\P8_medical\\thesis_dataset\\use_wav_raw\\165279590\\231853607.wav	0	2	[0.2428007274866104, 1.980813980102539, 1.6737327575683594, 0.15385276079177856, 0.2325003743171692, 0.46188676357269287]	fn	0	1
321	321	887	yl	dx_87238779_25051491.wav	D:\\hc--document\\all text\\P8_medical\\thesis_dataset\\use_wav_raw\\87238779\\25051491.wav	0	5	[1.0056763887405396, 0.9321086406707764, 0.5613555312156677, 0.6574833393096924, 0.2388867437839508, 1.7453088760375977]	yl	1	5
322	322	659	jd	dx_78721679_22426977.wav	D:\\hc--document\\all text\\P8_medical\\thesis_dataset\\use_wav_raw\\78721679\\22426977.wav	0	2	[0.903060793876648, 0.5397312641143799, 0.8073797821998596, 0.21344423294067383, 0.5589811205863953, 0.635671079158783]	general	0	0
323	323	772	wz	dx_51539147_13513937.wav	D:\\hc--document\\all text\\P8_medical\\thesis_dataset\\use_wav_raw\\51539147\\13513937.wav	0	3	[0.8582528829574585, 0.1114928349852562, 0.30784279108047485, 1.4121248722076416, 1.2256569862365723, 0.3722134828567505]	wz	1	3
324	324	475	yl	dx_57593707_15586735.wav	D:\\hc--document\\all text\\P8_medical\\thesis_dataset\\use_wav_raw\\57593707\\15586735.wav	0	5	[0.9528483152389526, 0.6765804886817932, 0.6731575131416321, 0.4511618912220001, 0.42933619022369385, 1.5160919427871704]	yl	1	5
325	325	1143	jd	cy_717345053_3229363611.wav	D:\\hc--document\\all text\\P8_medical\\thesis_dataset\\use_wav_raw\\717345053\\3229363611.wav	0	2	[0.16967222094535828, 2.0194449424743652, 1.7045471668243408, 0.10571828484535217, 0.13218462467193604, 0.48178771138191223]	fn	0	1
326	326	1619	general	cy_711443760_3101068936.wav	D:\\hc--document\\all text\\P8_medical\\thesis_dataset\\use_wav_raw\\711443760\\3101068936.wav	0	0	[1.2507373094558716, 0.0, 0.3609652519226074, 0.3134736716747284, 1.5237727165222168, 0.33287620544433594]	rouhe	0	4
327	327	408	general	cy_720725047_3306719914.wav	D:\\hc--document\\all text\\P8_medical\\thesis_dataset\\use_wav_raw\\720725047\\3306719914.wav	0	0	[1.3492932319641113, 0.22181932628154755, 0.23733507096767426, 0.708989143371582, 0.8860867619514465, 0.8537347912788391]	general	1	0
328	328	266	wz	cy_720748709_3308734289.wav	D:\\hc--document\\all text\\P8_medical\\thesis_dataset\\use_wav_raw\\720748709\\3308734289.wav	0	3	[0.8820474147796631, 0.047091513872146606, 0.26396432518959045, 1.535028338432312, 1.1348352432250977, 0.34330183267593384]	wz	1	3
329	329	227	general	dx_89120853_27780727.wav	D:\\hc--document\\all text\\P8_medical\\thesis_dataset\\use_wav_raw\\89120853\\27780727.wav	0	0	[1.0954681634902954, 0.0, 0.18095539510250092, 1.249654769897461, 0.8092218041419983, 0.5875499248504639]	wz	0	3
330	330	324	rouhe	cy_715608565_3189007481.wav	D:\\hc--document\\all text\\P8_medical\\thesis_dataset\\use_wav_raw\\715608565\\3189007481.wav	0	4	[0.9817492365837097, 0.08166053891181946, 0.2343037873506546, 1.4268676042556763, 0.7839793562889099, 0.6016963720321655]	wz	0	3
331	331	1097	rouhe	cy_724050512_3383989705.wav	D:\\hc--document\\all text\\P8_medical\\thesis_dataset\\use_wav_raw\\724050512\\3383989705.wav	0	4	[1.284138798713684, 0.03891477733850479, 0.19325999915599823, 0.8710969686508179, 1.3024674654006958, 0.5619001388549805]	rouhe	1	4
332	332	830	general	cy_724596878_3393649036.wav	D:\\hc--document\\all text\\P8_medical\\thesis_dataset\\use_wav_raw\\724596878\\3393649036.wav	0	0	[1.2548623085021973, 0.0, 0.39561089873313904, 0.2249937206506729, 0.9857066869735718, 0.4590825140476227]	general	1	0
333	333	1735	wz	cy_715069070_3176003058.wav	D:\\hc--document\\all text\\P8_medical\\thesis_dataset\\use_wav_raw\\715069070\\3176003058.wav	0	3	[0.9373604655265808, 0.0312880277633667, 0.361101895570755, 1.270311951637268, 1.256300687789917, 0.28183403611183167]	wz	1	3
334	334	1489	wz	dx_75388257_21267395.wav	D:\\hc--document\\all text\\P8_medical\\thesis_dataset\\use_wav_raw\\75388257\\21267395.wav	0	3	[0.9271935224533081, 0.0, 0.2349938452243805, 1.3477391004562378, 0.6386067867279053, 0.8437446355819702]	wz	1	3
335	335	426	yl	dx_90846377_29784492.wav	D:\\hc--document\\all text\\P8_medical\\thesis_dataset\\use_wav_raw\\90846377\\29784492.wav	0	5	[1.1528351306915283, 0.28837475180625916, 0.44967734813690186, 0.3607138395309448, 0.24365514516830444, 1.2042425870895386]	yl	1	5
336	336	429	wz	cy_705249812_2970855652.wav	D:\\hc--document\\all text\\P8_medical\\thesis_dataset\\use_wav_raw\\705249812\\2970855652.wav	0	3	[0.8819659352302551, 0.09883705526590347, 0.28933632373809814, 1.5491238832473755, 0.9223600625991821, 0.5321742296218872]	wz	1	3
337	337	1084	general	cy_710544297_3083726029.wav	D:\\hc--document\\all text\\P8_medical\\thesis_dataset\\use_wav_raw\\710544297\\3083726029.wav	0	0	[1.1413233280181885, 0.14429548382759094, 0.4095025658607483, 0.36953794956207275, 0.805644690990448, 0.7370244264602661]	general	1	0
338	338	1319	rouhe	cy_676607237_2346910710.wav	D:\\hc--document\\all text\\P8_medical\\thesis_dataset\\use_wav_raw\\676607237\\2346910710.wav	0	4	[1.1835734844207764, 0.0, 0.43119576573371887, 0.21793660521507263, 1.3500609397888184, 0.19221608340740204]	rouhe	1	4
339	339	472	yl	cy_685165516_2532353842.wav	D:\\hc--document\\all text\\P8_medical\\thesis_dataset\\use_wav_raw\\685165516\\2532353842.wav	0	5	[0.9314227104187012, 0.4573924243450165, 0.7295517325401306, 0.2948571443557739, 0.3286420404911041, 0.8616365194320679]	general	0	0
340	340	1199	yl	cy_563370633_1602906065.wav	D:\\hc--document\\all text\\P8_medical\\thesis_dataset\\use_wav_raw\\563370633\\1602906065.wav	0	5	[1.1301771402359009, 0.3589717745780945, 0.23933766782283783, 0.8461025953292847, 0.21255220472812653, 1.4663690328598022]	yl	1	5
341	341	1048	wz	cy_594080135_1766260394.wav	D:\\hc--document\\all text\\P8_medical\\thesis_dataset\\use_wav_raw\\594080135\\1766260394.wav	0	3	[0.982306957244873, 0.0708538070321083, 0.29464516043663025, 1.37069571018219, 0.8088006973266602, 0.7284532785415649]	wz	1	3
342	342	147	rouhe	cy_566097108_1617058052.wav	D:\\hc--document\\all text\\P8_medical\\thesis_dataset\\use_wav_raw\\566097108\\1617058052.wav	0	4	[1.066319465637207, 0.7535209655761719, 0.40369269251823425, 0.7454214692115784, 0.3586747348308563, 1.598188877105713]	yl	0	5
343	343	987	general	cy_701802966_2891253310.wav	D:\\hc--document\\all text\\P8_medical\\thesis_dataset\\use_wav_raw\\701802966\\2891253310.wav	0	0	[1.066240906715393, 0.11566954851150513, 0.23832491040229797, 1.2103780508041382, 0.6097984313964844, 0.7999602556228638]	wz	0	3
344	344	875	rouhe	cy_557457733_1573759847.wav	D:\\hc--document\\all text\\P8_medical\\thesis_dataset\\use_wav_raw\\557457733\\1573759847.wav	0	4	[1.1828727722167969, 0.0, 0.45199036598205566, 0.2527693808078766, 1.3934671878814697, 0.307346373796463]	rouhe	1	4
345	345	222	yl	cy_632962808_1970830577.wav	D:\\hc--document\\all text\\P8_medical\\thesis_dataset\\use_wav_raw\\632962808\\1970830577.wav	0	5	[1.1609890460968018, 0.40110504627227783, 0.30628764629364014, 0.7299779057502747, 0.43008023500442505, 1.462188720703125]	yl	1	5
346	346	1379	general	dx_57498113_15513710.wav	D:\\hc--document\\all text\\P8_medical\\thesis_dataset\\use_wav_raw\\57498113\\15513710.wav	0	0	[1.2939180135726929, 0.0, 0.3186850845813751, 0.26784753799438477, 1.125954270362854, 0.3395492136478424]	general	1	0
347	347	1373	jd	dx_54797222_14547171.wav	D:\\hc--document\\all text\\P8_medical\\thesis_dataset\\use_wav_raw\\54797222\\14547171.wav	0	2	[0.3887578845024109, 1.7640705108642578, 1.63620126247406, 0.12927833199501038, 0.30095574259757996, 0.3714122474193573]	fn	0	1
348	348	1150	jd	cy_582347865_1703991221.wav	D:\\hc--document\\all text\\P8_medical\\thesis_dataset\\use_wav_raw\\582347865\\1703991221.wav	0	2	[0.46314817667007446, 1.1724085807800293, 1.51358163356781, 0.12810289859771729, 0.40377315878868103, 0.028616031631827354]	jd	1	2
349	349	909	rouhe	cy_717761239_3238139748.wav	D:\\hc--document\\all text\\P8_medical\\thesis_dataset\\use_wav_raw\\717761239\\3238139748.wav	0	4	[1.282284140586853, 0.0, 0.32122594118118286, 0.15949119627475739, 1.402532935142517, 0.24433472752571106]	rouhe	1	4
350	350	1311	yl	cy_717112104_3223842846.wav	D:\\hc--document\\all text\\P8_medical\\thesis_dataset\\use_wav_raw\\717112104\\3223842846.wav	0	5	[1.0480964183807373, 0.6298001408576965, 0.3237564265727997, 0.912074625492096, 0.4716391861438751, 1.5736873149871826]	yl	1	5
351	351	1210	wz	cy_690111432_2639575104.wav	D:\\hc--document\\all text\\P8_medical\\thesis_dataset\\use_wav_raw\\690111432\\2639575104.wav	0	3	[0.9804849624633789, 0.17516036331653595, 0.326714426279068, 1.3727962970733643, 1.408004879951477, 0.3678106665611267]	rouhe	0	4
352	352	1664	general	dx_89418155_27913531.wav	D:\\hc--document\\all text\\P8_medical\\thesis_dataset\\use_wav_raw\\89418155\\27913531.wav	0	0	[1.1093641519546509, 0.06034865975379944, 0.1589682549238205, 1.229145884513855, 0.39724433422088623, 1.0648390054702759]	wz	0	3
353	353	1364	wz	dx_86952035_25855325.wav	D:\\hc--document\\all text\\P8_medical\\thesis_dataset\\use_wav_raw\\86952035\\25855325.wav	0	3	[0.9721626043319702, 0.0, 0.27010565996170044, 1.3285577297210693, 0.8047270774841309, 0.3641665577888489]	wz	1	3
354	354	1187	fn	cy_674288176_2298256550.wav	D:\\hc--document\\all text\\P8_medical\\thesis_dataset\\use_wav_raw\\674288176\\2298256550.wav	0	1	[0.2538522779941559, 1.7712613344192505, 1.7260998487472534, 0.08940981328487396, 0.18751226365566254, 0.5144750475883484]	fn	1	1
355	355	1522	rouhe	cy_628685323_1947532604.wav	D:\\hc--document\\all text\\P8_medical\\thesis_dataset\\use_wav_raw\\628685323\\1947532604.wav	0	4	[1.158363938331604, 0.04107829928398132, 0.33580461144447327, 0.33278942108154297, 1.1126718521118164, 0.45225071907043457]	general	0	0
356	356	521	jd	dx_91936028_30918011.wav	D:\\hc--document\\all text\\P8_medical\\thesis_dataset\\use_wav_raw\\91936028\\30918011.wav	0	2	[0.9042670726776123, 0.43954116106033325, 0.7059060335159302, 0.25909051299095154, 0.37168458104133606, 1.1015766859054565]	yl	0	5
357	357	180	rouhe	cy_723946961_3380778760.wav	D:\\hc--document\\all text\\P8_medical\\thesis_dataset\\use_wav_raw\\723946961\\3380778760.wav	0	4	[0.8928318619728088, 0.06313920021057129, 0.32087892293930054, 1.3469529151916504, 1.4613577127456665, 0.27189528942108154]	rouhe	1	4
358	358	892	general	cy_671188132_2233088288.wav	D:\\hc--document\\all text\\P8_medical\\thesis_dataset\\use_wav_raw\\671188132\\2233088288.wav	0	0	[1.0077420473098755, 0.43529313802719116, 0.5624617338180542, 0.3686792254447937, 0.24315962195396423, 1.2481284141540527]	yl	0	5
359	359	640	general	cy_704438342_2951425164.wav	D:\\hc--document\\all text\\P8_medical\\thesis_dataset\\use_wav_raw\\704438342\\2951425164.wav	0	0	[1.2375915050506592, 0.19945678114891052, 0.31826597452163696, 0.4481247067451477, 1.4719786643981934, 0.425794780254364]	rouhe	0	4
360	360	143	jd	cy_672623566_2262992614.wav	D:\\hc--document\\all text\\P8_medical\\thesis_dataset\\use_wav_raw\\672623566\\2262992614.wav	0	2	[0.523257851600647, 1.4697993993759155, 1.604569911956787, 0.062485065311193466, 0.3034960925579071, 0.18975675106048584]	jd	1	2
361	361	1261	jd	cy_431828810_1052612511.wav	D:\\hc--document\\all text\\P8_medical\\thesis_dataset\\use_wav_raw\\431828810\\1052612511.wav	0	2	[1.0442612171173096, 0.16748902201652527, 0.5747350454330444, 0.23329533636569977, 0.506707489490509, 0.6908464431762695]	general	0	0
362	362	1647	jd	cy_723934593_3381264689.wav	D:\\hc--document\\all text\\P8_medical\\thesis_dataset\\use_wav_raw\\723934593\\3381264689.wav	0	2	[0.2668456435203552, 1.6681288480758667, 1.8036941289901733, 0.02158576063811779, 0.24019485712051392, 0.250379741191864]	jd	1	2
363	363	254	general	cy_681879347_2462085388.wav	D:\\hc--document\\all text\\P8_medical\\thesis_dataset\\use_wav_raw\\681879347\\2462085388.wav	0	0	[1.3503987789154053, 0.3058943450450897, 0.3122505247592926, 0.7567238807678223, 0.8778110146522522, 1.0270311832427979]	general	1	0
364	364	1123	jd	cy_223230944_373348695.wav	D:\\hc--document\\all text\\P8_medical\\thesis_dataset\\use_wav_raw\\223230944\\373348695.wav	0	2	[0.360017329454422, 1.4603747129440308, 1.7080628871917725, 0.07505115121603012, 0.4052504897117615, 0.09108996391296387]	jd	1	2
365	365	1589	fn	dx_17800682_8068582.wav	D:\\hc--document\\all text\\P8_medical\\thesis_dataset\\use_wav_raw\\17800682\\8068582.wav	0	1	[0.2935800850391388, 1.7974241971969604, 1.6612788438796997, 0.18137285113334656, 0.26892441511154175, 0.42613354325294495]	fn	1	1
366	366	411	general	cy_721134858_3316808966.wav	D:\\hc--document\\all text\\P8_medical\\thesis_dataset\\use_wav_raw\\721134858\\3316808966.wav	0	0	[1.1242940425872803, 0.2220441997051239, 0.3316926062107086, 0.8417518734931946, 0.3116509020328522, 1.114678144454956]	general	1	0
367	367	1209	jd	cy_697201828_2791309556.wav	D:\\hc--document\\all text\\P8_medical\\thesis_dataset\\use_wav_raw\\697201828\\2791309556.wav	0	2	[0.18841181695461273, 1.9069430828094482, 1.7496274709701538, 0.0926632359623909, 0.2626950740814209, 0.46663933992385864]	fn	0	1
368	368	782	jd	cy_424151914_1023163422.wav	D:\\hc--document\\all text\\P8_medical\\thesis_dataset\\use_wav_raw\\424151914\\1023163422.wav	0	2	[0.24791951477527618, 1.7608184814453125, 1.7644087076187134, 0.10597095638513565, 0.24694466590881348, 0.3484765887260437]	jd	1	2
369	369	193	fn	dx_90027146_28878183.wav	D:\\hc--document\\all text\\P8_medical\\thesis_dataset\\use_wav_raw\\90027146\\28878183.wav	0	1	[0.29622676968574524, 1.9435840845108032, 1.6301350593566895, 0.1580067276954651, 0.23391316831111908, 0.5613508820533752]	fn	1	1
370	370	1302	rouhe	cy_571529426_1645563047.wav	D:\\hc--document\\all text\\P8_medical\\thesis_dataset\\use_wav_raw\\571529426\\1645563047.wav	0	4	[0.9541111588478088, 0.0, 0.3259502351284027, 1.1180814504623413, 1.2765560150146484, 0.3719773292541504]	rouhe	1	4
371	371	1531	jd	cy_188549662_289243016.wav	D:\\hc--document\\all text\\P8_medical\\thesis_dataset\\use_wav_raw\\188549662\\289243016.wav	0	2	[0.47721952199935913, 0.9697009921073914, 1.3985114097595215, 0.15413464605808258, 0.30447500944137573, 0.1052999272942543]	jd	1	2
372	372	141	general	dx_45197161_11584285.wav	D:\\hc--document\\all text\\P8_medical\\thesis_dataset\\use_wav_raw\\45197161\\11584285.wav	0	0	[1.2143975496292114, 0.28961676359176636, 0.3578207194805145, 0.5676433444023132, 0.42496243119239807, 1.1951497793197632]	general	1	0
373	373	1380	rouhe	cy_719135963_3270070951.wav	D:\\hc--document\\all text\\P8_medical\\thesis_dataset\\use_wav_raw\\719135963\\3270070951.wav	0	4	[1.1552847623825073, 0.5659894347190857, 0.3730509281158447, 0.800986647605896, 0.5495567917823792, 1.3326576948165894]	yl	0	5
374	374	936	yl	cy_714205001_3155655652.wav	D:\\hc--document\\all text\\P8_medical\\thesis_dataset\\use_wav_raw\\714205001\\3155655652.wav	0	5	[1.1552867889404297, 0.28944700956344604, 0.3962719142436981, 0.5581940412521362, 0.36136025190353394, 1.1460319757461548]	general	0	0
375	375	577	fn	cy_720469683_3301763806.wav	D:\\hc--document\\all text\\P8_medical\\thesis_dataset\\use_wav_raw\\720469683\\3301763806.wav	0	1	[0.3035770356655121, 1.9079395532608032, 1.6636968851089478, 0.12001993507146835, 0.1510530561208725, 0.4859069585800171]	fn	1	1
376	376	1198	rouhe	cy_724591884_3396653205.wav	D:\\hc--document\\all text\\P8_medical\\thesis_dataset\\use_wav_raw\\724591884\\3396653205.wav	0	4	[0.9001155495643616, 0.04551451653242111, 0.26633307337760925, 1.2741609811782837, 1.1829276084899902, 0.3561204969882965]	wz	0	3
377	377	1332	fn	cy_663262541_2133246854.wav	D:\\hc--document\\all text\\P8_medical\\thesis_dataset\\use_wav_raw\\663262541\\2133246854.wav	0	1	[0.4239765703678131, 1.6864351034164429, 1.4611496925354004, 0.17530111968517303, 0.3186156749725342, 0.491526335477829]	fn	1	1
378	378	1296	general	cy_720622083_3304966763.wav	D:\\hc--document\\all text\\P8_medical\\thesis_dataset\\use_wav_raw\\720622083\\3304966763.wav	0	0	[1.1091359853744507, 0.1408846080303192, 0.49352362751960754, 0.2976941168308258, 0.6154904365539551, 0.909103274345398]	general	1	0
379	379	1016	general	cy_667408124_2155473284.wav	D:\\hc--document\\all text\\P8_medical\\thesis_dataset\\use_wav_raw\\667408124\\2155473284.wav	0	0	[1.2041109800338745, 0.4019525349140167, 0.1809893250465393, 0.8268016576766968, 0.4024944305419922, 1.4117367267608643]	yl	0	5
380	380	432	wz	cy_672234727_2254880404.wav	D:\\hc--document\\all text\\P8_medical\\thesis_dataset\\use_wav_raw\\672234727\\2254880404.wav	0	3	[1.0781002044677734, 0.007320055738091469, 0.18977247178554535, 1.2924327850341797, 0.5692883729934692, 0.9010512232780457]	wz	1	3
381	381	1435	yl	cy_689308895_2622446078.wav	D:\\hc--document\\all text\\P8_medical\\thesis_dataset\\use_wav_raw\\689308895\\2622446078.wav	0	5	[1.142513632774353, 0.6940094232559204, 0.2826555669307709, 0.8051203489303589, 0.4203800857067108, 1.5668126344680786]	yl	1	5
382	382	1682	fn	cy_698880986_2827251412.wav	D:\\hc--document\\all text\\P8_medical\\thesis_dataset\\use_wav_raw\\698880986\\2827251412.wav	0	1	[0.47951459884643555, 1.4160475730895996, 1.5067088603973389, 0.1339777708053589, 0.3447621166706085, 0.17265740036964417]	jd	0	2
383	383	515	jd	cy_438966580_1078522692.wav	D:\\hc--document\\all text\\P8_medical\\thesis_dataset\\use_wav_raw\\438966580\\1078522692.wav	0	2	[0.5339305996894836, 1.371651291847229, 1.5441168546676636, 0.026706987991929054, 0.3962133824825287, 0.0]	jd	1	2
384	384	1229	general	cy_714789523_3169675879.wav	D:\\hc--document\\all text\\P8_medical\\thesis_dataset\\use_wav_raw\\714789523\\3169675879.wav	0	0	[1.1460498571395874, 0.0748899057507515, 0.14363324642181396, 1.0971187353134155, 0.4904225170612335, 1.1355104446411133]	general	1	0
385	385	474	wz	dx_61510427_16794525.wav	D:\\hc--document\\all text\\P8_medical\\thesis_dataset\\use_wav_raw\\61510427\\16794525.wav	0	3	[1.0634490251541138, 0.121125228703022, 0.3917357325553894, 1.1575756072998047, 1.1204906702041626, 0.30170705914497375]	wz	1	3
386	386	1764	general	cy_677768140_2371884476.wav	D:\\hc--document\\all text\\P8_medical\\thesis_dataset\\use_wav_raw\\677768140\\2371884476.wav	0	0	[1.0943033695220947, 0.09495359659194946, 0.29295384883880615, 0.9875116348266602, 1.4319250583648682, 0.18557260930538177]	rouhe	0	4
387	387	1515	yl	cy_671725915_2245972432.wav	D:\\hc--document\\all text\\P8_medical\\thesis_dataset\\use_wav_raw\\671725915\\2245972432.wav	0	5	[0.19292481243610382, 2.0665550231933594, 1.7378606796264648, 0.094138003885746, 0.21587249636650085, 0.5421992540359497]	fn	0	1
388	388	931	fn	cy_669308120_2194114230.wav	D:\\hc--document\\all text\\P8_medical\\thesis_dataset\\use_wav_raw\\669308120\\2194114230.wav	0	1	[0.14795783162117004, 2.0180606842041016, 1.7541955709457397, 0.09042006731033325, 0.17627353966236115, 0.5189688205718994]	fn	1	1
389	389	1017	yl	cy_723049489_3360860389.wav	D:\\hc--document\\all text\\P8_medical\\thesis_dataset\\use_wav_raw\\723049489\\3360860389.wav	0	5	[0.5585447549819946, 1.4599615335464478, 1.3331140279769897, 0.2572214603424072, 0.37178972363471985, 0.6759666800498962]	fn	0	1
390	390	1542	fn	cy_714946614_3172636112.wav	D:\\hc--document\\all text\\P8_medical\\thesis_dataset\\use_wav_raw\\714946614\\3172636112.wav	0	1	[0.2075500786304474, 2.0402731895446777, 1.753036618232727, 0.1408517062664032, 0.16014008224010468, 0.464785635471344]	fn	1	1
391	391	1782	jd	cy_700948680_2872423776.wav	D:\\hc--document\\all text\\P8_medical\\thesis_dataset\\use_wav_raw\\700948680\\2872423776.wav	0	2	[0.2703718841075897, 1.6728174686431885, 1.8286010026931763, 0.012107000686228275, 0.3346582353115082, 0.21184298396110535]	jd	1	2
392	392	808	wz	cy_671953360_2248928812.wav	D:\\hc--document\\all text\\P8_medical\\thesis_dataset\\use_wav_raw\\671953360\\2248928812.wav	0	3	[0.956823468208313, 0.09545902162790298, 0.22532381117343903, 1.4042197465896606, 1.1255863904953003, 0.2825295031070709]	wz	1	3
393	393	814	yl	cy_694053230_2722897016.wav	D:\\hc--document\\all text\\P8_medical\\thesis_dataset\\use_wav_raw\\694053230\\2722897016.wav	0	5	[1.0587059259414673, 0.10117319971323013, 0.2331838756799698, 1.3261513710021973, 1.233152985572815, 0.25222790241241455]	wz	0	3
394	394	1027	rouhe	dx_87462407_25476762.wav	D:\\hc--document\\all text\\P8_medical\\thesis_dataset\\use_wav_raw\\87462407\\25476762.wav	0	4	[1.1062250137329102, 0.08503217250108719, 0.43551135063171387, 0.3402418792247772, 0.532554030418396, 0.9442877769470215]	general	0	0
395	395	1349	general	dx_87471159_25524554.wav	D:\\hc--document\\all text\\P8_medical\\thesis_dataset\\use_wav_raw\\87471159\\25524554.wav	0	0	[1.1104363203048706, 0.46892085671424866, 0.2881251871585846, 0.9935393929481506, 0.27953052520751953, 1.3844802379608154]	yl	0	5
396	396	72	general	cy_629693663_1953141368.wav	D:\\hc--document\\all text\\P8_medical\\thesis_dataset\\use_wav_raw\\629693663\\1953141368.wav	0	0	[0.927120566368103, 0.10599378496408463, 0.3266695737838745, 1.4423692226409912, 0.8431441783905029, 0.6269790530204773]	wz	0	3
397	397	1694	fn	dx_68499243_19155825.wav	D:\\hc--document\\all text\\P8_medical\\thesis_dataset\\use_wav_raw\\68499243\\19155825.wav	0	1	[0.35989078879356384, 1.7547610998153687, 1.665603518486023, 0.08464498817920685, 0.28905409574508667, 0.4300510287284851]	fn	1	1
398	398	1086	fn	cy_718182843_3248800987.wav	D:\\hc--document\\all text\\P8_medical\\thesis_dataset\\use_wav_raw\\718182843\\3248800987.wav	0	1	[0.14213313162326813, 2.081076145172119, 1.7050507068634033, 0.11155036836862564, 0.18365894258022308, 0.5217629671096802]	fn	1	1
399	399	133	wz	dx_81749576_27261244.wav	D:\\hc--document\\all text\\P8_medical\\thesis_dataset\\use_wav_raw\\81749576\\27261244.wav	0	3	[0.910578727722168, 0.15086078643798828, 0.21968244016170502, 1.3887609243392944, 1.3093105554580688, 0.20544171333312988]	wz	1	3
400	400	533	fn	cy_683364600_2493445576.wav	D:\\hc--document\\all text\\P8_medical\\thesis_dataset\\use_wav_raw\\683364600\\2493445576.wav	0	1	[0.33380264043807983, 1.8313241004943848, 1.571557641029358, 0.1819317489862442, 0.22595497965812683, 0.6752357482910156]	fn	1	1
401	401	497	wz	dx_88615322_26799927.wav	D:\\hc--document\\all text\\P8_medical\\thesis_dataset\\use_wav_raw\\88615322\\26799927.wav	0	3	[0.9224427342414856, 0.09394223988056183, 0.23871156573295593, 1.4826915264129639, 1.2206449508666992, 0.31004032492637634]	wz	1	3
402	402	541	fn	cy_685383278_2536886892.wav	D:\\hc--document\\all text\\P8_medical\\thesis_dataset\\use_wav_raw\\685383278\\2536886892.wav	0	1	[0.15729033946990967, 1.9716260433197021, 1.788776159286499, 0.026184363290667534, 0.1664934903383255, 0.4120946228504181]	fn	1	1
403	403	972	jd	cy_723425298_3369053346.wav	D:\\hc--document\\all text\\P8_medical\\thesis_dataset\\use_wav_raw\\723425298\\3369053346.wav	0	2	[0.27609783411026, 1.8107737302780151, 1.7163752317428589, 0.04740454629063606, 0.22700484097003937, 0.37687575817108154]	fn	0	1
404	404	389	wz	dx_70214167_19771450.wav	D:\\hc--document\\all text\\P8_medical\\thesis_dataset\\use_wav_raw\\70214167\\19771450.wav	0	3	[1.1929309368133545, 0.0, 0.41674086451530457, 0.33028700947761536, 1.3631072044372559, 0.2971315383911133]	rouhe	0	4
405	405	1098	jd	cy_561428229_1593007709.wav	D:\\hc--document\\all text\\P8_medical\\thesis_dataset\\use_wav_raw\\561428229\\1593007709.wav	0	2	[0.5188515782356262, 0.9308699369430542, 1.3191959857940674, 0.1611475795507431, 0.37373143434524536, 0.12334408611059189]	jd	1	2
406	406	658	yl	cy_438149730_1075636098.wav	D:\\hc--document\\all text\\P8_medical\\thesis_dataset\\use_wav_raw\\438149730\\1075636098.wav	0	5	[1.2486423254013062, 0.0, 0.32536861300468445, 0.321906715631485, 1.1738008260726929, 0.4433339536190033]	general	0	0
407	407	623	wz	cy_692825905_2697051120.wav	D:\\hc--document\\all text\\P8_medical\\thesis_dataset\\use_wav_raw\\692825905\\2697051120.wav	0	3	[1.0006011724472046, 0.04033549875020981, 0.2585495114326477, 1.4550782442092896, 0.8741965889930725, 0.6542866826057434]	wz	1	3
408	408	1469	wz	cy_691547923_2669417430.wav	D:\\hc--document\\all text\\P8_medical\\thesis_dataset\\use_wav_raw\\691547923\\2669417430.wav	0	3	[1.0318504571914673, 0.1537153124809265, 0.2853899896144867, 1.4232693910598755, 1.0356026887893677, 0.45649030804634094]	wz	1	3
409	409	1182	fn	cy_698742814_2823286980.wav	D:\\hc--document\\all text\\P8_medical\\thesis_dataset\\use_wav_raw\\698742814\\2823286980.wav	0	1	[0.216949924826622, 2.034090757369995, 1.7040213346481323, 0.09317469596862793, 0.1736157089471817, 0.5248528718948364]	fn	1	1
410	410	1178	rouhe	cy_715799261_3193810741.wav	D:\\hc--document\\all text\\P8_medical\\thesis_dataset\\use_wav_raw\\715799261\\3193810741.wav	0	4	[1.1172157526016235, 0.020980970934033394, 0.3460994362831116, 0.9654694199562073, 1.491193413734436, 0.1859673410654068]	rouhe	1	4
411	411	231	fn	cy_555259120_1563158624.wav	D:\\hc--document\\all text\\P8_medical\\thesis_dataset\\use_wav_raw\\555259120\\1563158624.wav	0	1	[0.2798081934452057, 1.9398391246795654, 1.7393728494644165, 0.07280497252941132, 0.2964339256286621, 0.2263200730085373]	fn	1	1
412	412	107	general	cy_714873128_3171101252.wav	D:\\hc--document\\all text\\P8_medical\\thesis_dataset\\use_wav_raw\\714873128\\3171101252.wav	0	0	[1.178383469581604, 0.4619576334953308, 0.5397081971168518, 0.4275851547718048, 0.4745355248451233, 1.319434404373169]	yl	0	5
413	413	1726	general	cy_700580316_2864317380.wav	D:\\hc--document\\all text\\P8_medical\\thesis_dataset\\use_wav_raw\\700580316\\2864317380.wav	0	0	[1.1448191404342651, 0.13549235463142395, 0.4095475673675537, 0.375405877828598, 1.4380173683166504, 0.3096636235713959]	rouhe	0	4
414	414	158	wz	dx_89180770_31081424.wav	D:\\hc--document\\all text\\P8_medical\\thesis_dataset\\use_wav_raw\\89180770\\31081424.wav	0	3	[0.8360737562179565, 0.06265773624181747, 0.31988924741744995, 1.462141513824463, 1.0907213687896729, 0.38877788186073303]	wz	1	3
415	415	1128	fn	cy_722201800_3340754140.wav	D:\\hc--document\\all text\\P8_medical\\thesis_dataset\\use_wav_raw\\722201800\\3340754140.wav	0	1	[0.10019367188215256, 1.9691786766052246, 1.7542959451675415, 0.08016294240951538, 0.12053942680358887, 0.45682966709136963]	fn	1	1
416	416	557	wz	cy_677074100_2356906376.wav	D:\\hc--document\\all text\\P8_medical\\thesis_dataset\\use_wav_raw\\677074100\\2356906376.wav	0	3	[0.9167678356170654, 0.01410415954887867, 0.2602684199810028, 1.2485225200653076, 0.6407621502876282, 0.8718075156211853]	wz	1	3
417	417	750	fn	dx_64474308_21782530.wav	D:\\hc--document\\all text\\P8_medical\\thesis_dataset\\use_wav_raw\\64474308\\21782530.wav	0	1	[0.1747627854347229, 2.0100934505462646, 1.6919277906417847, 0.09447050839662552, 0.09381076693534851, 0.5285035967826843]	fn	1	1
418	418	122	jd	dx_85812693_24633123.wav	D:\\hc--document\\all text\\P8_medical\\thesis_dataset\\use_wav_raw\\85812693\\24633123.wav	0	2	[0.33275407552719116, 1.8294341564178467, 1.6518020629882812, 0.14366671442985535, 0.26709693670272827, 0.38478848338127136]	fn	0	1
419	419	406	fn	dx_92144041_31318588.wav	D:\\hc--document\\all text\\P8_medical\\thesis_dataset\\use_wav_raw\\92144041\\31318588.wav	0	1	[0.32042524218559265, 1.7824628353118896, 1.690988302230835, 0.08831539005041122, 0.2405843287706375, 0.36588388681411743]	fn	1	1
420	420	1720	yl	cy_559757883_1584862448.wav	D:\\hc--document\\all text\\P8_medical\\thesis_dataset\\use_wav_raw\\559757883\\1584862448.wav	0	5	[0.7099537253379822, 1.1918576955795288, 1.2081300020217896, 0.18313974142074585, 0.41332927346229553, 0.5725151896476746]	jd	0	2
421	421	615	wz	dx_91021200_30112857.wav	D:\\hc--document\\all text\\P8_medical\\thesis_dataset\\use_wav_raw\\91021200\\30112857.wav	0	3	[0.9797807335853577, 0.013586345128715038, 0.23262113332748413, 1.2073427438735962, 0.764731228351593, 0.7881702184677124]	wz	1	3
422	422	402	jd	cy_678734314_2392696600.wav	D:\\hc--document\\all text\\P8_medical\\thesis_dataset\\use_wav_raw\\678734314\\2392696600.wav	0	2	[0.26934680342674255, 1.898220181465149, 1.7148202657699585, 0.09644514322280884, 0.28597310185432434, 0.3509080410003662]	fn	0	1
423	423	191	yl	dx_92459732_31781964.wav	D:\\hc--document\\all text\\P8_medical\\thesis_dataset\\use_wav_raw\\92459732\\31781964.wav	0	5	[1.258549451828003, 0.06639391928911209, 0.26102495193481445, 0.5016594529151917, 0.9255265593528748, 0.6576344966888428]	general	0	0
424	424	1110	fn	cy_678394344_2385292186.wav	D:\\hc--document\\all text\\P8_medical\\thesis_dataset\\use_wav_raw\\678394344\\2385292186.wav	0	1	[1.1435641050338745, 0.0, 0.23064783215522766, 1.2073291540145874, 0.8061246871948242, 0.5794366598129272]	wz	0	3
425	425	1654	yl	cy_720013101_3290399674.wav	D:\\hc--document\\all text\\P8_medical\\thesis_dataset\\use_wav_raw\\720013101\\3290399674.wav	0	5	[1.3137050867080688, 0.0883655995130539, 0.20117317140102386, 0.8418511152267456, 0.9377754926681519, 0.748431384563446]	general	0	0
426	426	1050	jd	cy_670623367_2221339414.wav	D:\\hc--document\\all text\\P8_medical\\thesis_dataset\\use_wav_raw\\670623367\\2221339414.wav	0	2	[1.0417505502700806, 0.1947074979543686, 0.530271053314209, 0.3453617990016937, 0.6165395379066467, 0.9343311786651611]	general	0	0
427	427	1290	wz	dx_88270974_26621419.wav	D:\\hc--document\\all text\\P8_medical\\thesis_dataset\\use_wav_raw\\88270974\\26621419.wav	0	3	[0.8014765977859497, 0.11785200238227844, 0.319450318813324, 1.4926080703735352, 1.075209140777588, 0.44196051359176636]	wz	1	3
428	428	858	yl	cy_702647882_2910167582.wav	D:\\hc--document\\all text\\P8_medical\\thesis_dataset\\use_wav_raw\\702647882\\2910167582.wav	0	5	[1.1127582788467407, 0.45182180404663086, 0.3922206163406372, 0.689071774482727, 0.311026930809021, 1.5001389980316162]	yl	1	5
429	429	312	jd	cy_672222620_2254657778.wav	D:\\hc--document\\all text\\P8_medical\\thesis_dataset\\use_wav_raw\\672222620\\2254657778.wav	0	2	[0.36067041754722595, 1.5374095439910889, 1.6257981061935425, 0.11229479312896729, 0.1903085857629776, 0.3586951494216919]	jd	1	2
430	430	195	jd	cy_723054910_3361190968.wav	D:\\hc--document\\all text\\P8_medical\\thesis_dataset\\use_wav_raw\\723054910\\3361190968.wav	0	2	[1.0110279321670532, 0.25293880701065063, 0.5118134617805481, 0.46811923384666443, 0.4007096290588379, 1.0667762756347656]	yl	0	5
431	431	142	general	cy_625269188_1929031364.wav	D:\\hc--document\\all text\\P8_medical\\thesis_dataset\\use_wav_raw\\625269188\\1929031364.wav	0	0	[1.2381227016448975, 0.06276107579469681, 0.35752812027931213, 0.22501449286937714, 1.3480241298675537, 0.3408058285713196]	rouhe	0	4
432	432	488	rouhe	cy_719846647_3286941480.wav	D:\\hc--document\\all text\\P8_medical\\thesis_dataset\\use_wav_raw\\719846647\\3286941480.wav	0	4	[1.2357486486434937, 0.025110960006713867, 0.391119122505188, 0.3245316743850708, 1.3679524660110474, 0.5128515362739563]	rouhe	1	4
433	433	923	general	cy_673926093_2290554084.wav	D:\\hc--document\\all text\\P8_medical\\thesis_dataset\\use_wav_raw\\673926093\\2290554084.wav	0	0	[1.0955122709274292, 0.17750714719295502, 0.537462055683136, 0.26041263341903687, 1.2792528867721558, 0.13518670201301575]	rouhe	0	4
434	434	862	rouhe	cy_719797188_3285731005.wav	D:\\hc--document\\all text\\P8_medical\\thesis_dataset\\use_wav_raw\\719797188\\3285731005.wav	0	4	[1.1945041418075562, 0.05352436751127243, 0.37514588236808777, 0.24378694593906403, 1.361604928970337, 0.45557674765586853]	rouhe	1	4
435	435	368	rouhe	cy_718032193_3244530276.wav	D:\\hc--document\\all text\\P8_medical\\thesis_dataset\\use_wav_raw\\718032193\\3244530276.wav	0	4	[1.2411338090896606, 0.20429681241512299, 0.23780347406864166, 1.136945366859436, 1.2446054220199585, 0.5806782245635986]	rouhe	1	4
436	436	1649	general	dx_91819631_30944991.wav	D:\\hc--document\\all text\\P8_medical\\thesis_dataset\\use_wav_raw\\91819631\\30944991.wav	0	0	[1.078609585762024, 0.023918068036437035, 0.5267741084098816, 0.30629321932792664, 1.2482434511184692, 0.15805110335350037]	rouhe	0	4
437	437	1161	yl	dx_84229532_26857288.wav	D:\\hc--document\\all text\\P8_medical\\thesis_dataset\\use_wav_raw\\84229532\\26857288.wav	0	5	[1.04232919216156, 0.7914228439331055, 0.5980382561683655, 0.6654489040374756, 0.5239970684051514, 1.6959280967712402]	yl	1	5
438	438	869	fn	cy_724798577_3402674157.wav	D:\\hc--document\\all text\\P8_medical\\thesis_dataset\\use_wav_raw\\724798577\\3402674157.wav	0	1	[0.2965801954269409, 1.9105967283248901, 1.7281032800674438, 0.11002172529697418, 0.2146175652742386, 0.36352330446243286]	fn	1	1
439	439	469	jd	cy_677755447_2371607080.wav	D:\\hc--document\\all text\\P8_medical\\thesis_dataset\\use_wav_raw\\677755447\\2371607080.wav	0	2	[0.7736954689025879, 1.1198540925979614, 1.157427430152893, 0.23154671490192413, 0.4410269856452942, 0.7925145626068115]	jd	1	2
440	440	1496	yl	cy_672419030_2258703140.wav	D:\\hc--document\\all text\\P8_medical\\thesis_dataset\\use_wav_raw\\672419030\\2258703140.wav	0	5	[0.40373495221138, 1.3539477586746216, 1.572715163230896, 0.14112813770771027, 0.27841922640800476, 0.197102352976799]	jd	0	2
441	441	949	general	dx_87623149_25775178.wav	D:\\hc--document\\all text\\P8_medical\\thesis_dataset\\use_wav_raw\\87623149\\25775178.wav	0	0	[1.32645583152771, 0.012513809837400913, 0.3034292161464691, 0.35775691270828247, 1.0555198192596436, 0.48861631751060486]	general	1	0
442	442	1578	wz	dx_88603610_28221818.wav	D:\\hc--document\\all text\\P8_medical\\thesis_dataset\\use_wav_raw\\88603610\\28221818.wav	0	3	[0.9030047655105591, 0.03887207806110382, 0.22460784018039703, 1.4858506917953491, 1.1050752401351929, 0.3353366553783417]	wz	1	3
443	443	263	rouhe	cy_575669614_1668292991.wav	D:\\hc--document\\all text\\P8_medical\\thesis_dataset\\use_wav_raw\\575669614\\1668292991.wav	0	4	[0.876487672328949, 0.013835569843649864, 0.17400459945201874, 1.5210548639297485, 1.1182198524475098, 0.3181423544883728]	wz	0	3
444	444	1228	fn	cy_258777311_474529520.wav	D:\\hc--document\\all text\\P8_medical\\thesis_dataset\\use_wav_raw\\258777311\\474529520.wav	0	1	[0.355879008769989, 1.73627769947052, 1.7346657514572144, 0.07984718680381775, 0.26462405920028687, 0.3804529011249542]	fn	1	1
445	445	559	wz	cy_721157725_3317692000.wav	D:\\hc--document\\all text\\P8_medical\\thesis_dataset\\use_wav_raw\\721157725\\3317692000.wav	0	3	[1.2863959074020386, 0.034166011959314346, 0.33321213722229004, 0.24982014298439026, 1.292831540107727, 0.3317492604255676]	rouhe	0	4
446	446	561	yl	cy_717250992_3226871860.wav	D:\\hc--document\\all text\\P8_medical\\thesis_dataset\\use_wav_raw\\717250992\\3226871860.wav	0	5	[1.0241655111312866, 0.9546759128570557, 0.5072728395462036, 0.7232047915458679, 0.5489153265953064, 1.656009554862976]	yl	1	5
447	447	1049	yl	cy_702174644_2899447888.wav	D:\\hc--document\\all text\\P8_medical\\thesis_dataset\\use_wav_raw\\702174644\\2899447888.wav	0	5	[0.9645411372184753, 0.10714107006788254, 0.23208603262901306, 1.4580955505371094, 1.327467441558838, 0.2997434139251709]	wz	0	3
448	448	621	general	cy_641067300_2014546712.wav	D:\\hc--document\\all text\\P8_medical\\thesis_dataset\\use_wav_raw\\641067300\\2014546712.wav	0	0	[1.3281776905059814, 0.23467087745666504, 0.1524813026189804, 0.8565759658813477, 0.39774978160858154, 1.253106951713562]	general	1	0
449	449	1419	wz	cy_612597256_1861403837.wav	D:\\hc--document\\all text\\P8_medical\\thesis_dataset\\use_wav_raw\\612597256\\1861403837.wav	0	3	[1.0869641304016113, 0.030932584777474403, 0.22434785962104797, 1.1302118301391602, 0.5024885535240173, 0.9744869470596313]	wz	1	3
450	450	1339	wz	cy_694978166_2743786094.wav	D:\\hc--document\\all text\\P8_medical\\thesis_dataset\\use_wav_raw\\694978166\\2743786094.wav	0	3	[0.8676554560661316, 0.047517918050289154, 0.31586068868637085, 1.4458017349243164, 1.2714295387268066, 0.3214225769042969]	wz	1	3
451	451	689	rouhe	cy_715046853_3175740763.wav	D:\\hc--document\\all text\\P8_medical\\thesis_dataset\\use_wav_raw\\715046853\\3175740763.wav	0	4	[1.1873323917388916, 0.06308131664991379, 0.4188481867313385, 0.2507200837135315, 1.3987981081008911, 0.32657623291015625]	rouhe	1	4
452	452	1510	general	dx_88326354_26912253.wav	D:\\hc--document\\all text\\P8_medical\\thesis_dataset\\use_wav_raw\\88326354\\26912253.wav	0	0	[0.9346796274185181, 0.0649404525756836, 0.32397904992103577, 1.4544366598129272, 1.0985513925552368, 0.42399752140045166]	wz	0	3
453	453	446	yl	dx_87931873_26305601.wav	D:\\hc--document\\all text\\P8_medical\\thesis_dataset\\use_wav_raw\\87931873\\26305601.wav	0	5	[0.8907142281532288, 0.641563355922699, 0.7709324955940247, 0.19609375298023224, 0.2661392092704773, 1.1166152954101562]	yl	1	5
454	454	926	jd	cy_161283898_221401121.wav	D:\\hc--document\\all text\\P8_medical\\thesis_dataset\\use_wav_raw\\161283898\\221401121.wav	0	2	[0.21889537572860718, 1.9056003093719482, 1.7331163883209229, 0.09315380454063416, 0.2067384421825409, 0.4311802089214325]	fn	0	1
455	455	1498	general	cy_722442973_3346176316.wav	D:\\hc--document\\all text\\P8_medical\\thesis_dataset\\use_wav_raw\\722442973\\3346176316.wav	0	0	[1.258467197418213, 0.16229534149169922, 0.261150985956192, 0.8261038661003113, 0.3797379434108734, 1.1379081010818481]	general	1	0
456	456	643	general	cy_721833574_3331989252.wav	D:\\hc--document\\all text\\P8_medical\\thesis_dataset\\use_wav_raw\\721833574\\3331989252.wav	0	0	[1.2022855281829834, 0.19471482932567596, 0.50448077917099, 0.1637353003025055, 1.3606737852096558, 0.05175956338644028]	rouhe	0	4
457	457	1467	yl	dx_90009004_28770353.wav	D:\\hc--document\\all text\\P8_medical\\thesis_dataset\\use_wav_raw\\90009004\\28770353.wav	0	5	[0.22323638200759888, 1.8545180559158325, 1.6907726526260376, 0.05168827623128891, 0.16004562377929688, 0.4810011386871338]	fn	0	1
458	458	747	rouhe	cy_702299656_2902213078.wav	D:\\hc--document\\all text\\P8_medical\\thesis_dataset\\use_wav_raw\\702299656\\2902213078.wav	0	4	[1.1587506532669067, 0.08378866314888, 0.43175625801086426, 0.23066926002502441, 1.5827099084854126, 0.21528950333595276]	rouhe	1	4
459	459	118	fn	dx_54603175_14637621.wav	D:\\hc--document\\all text\\P8_medical\\thesis_dataset\\use_wav_raw\\54603175\\14637621.wav	0	1	[0.46993494033813477, 1.7125602960586548, 1.6297613382339478, 0.09986557811498642, 0.3861806392669678, 0.2945021688938141]	fn	1	1
460	460	583	wz	dx_91692066_31612669.wav	D:\\hc--document\\all text\\P8_medical\\thesis_dataset\\use_wav_raw\\91692066\\31612669.wav	0	3	[0.9092056751251221, 0.09675334393978119, 0.20427988469600677, 1.4710263013839722, 0.9663794636726379, 0.44736745953559875]	wz	1	3
461	461	1135	fn	cy_693940721_2720581210.wav	D:\\hc--document\\all text\\P8_medical\\thesis_dataset\\use_wav_raw\\693940721\\2720581210.wav	0	1	[0.26301997900009155, 1.782641053199768, 1.6461213827133179, 0.1108274906873703, 0.35286250710487366, 0.5789949893951416]	fn	1	1
462	462	336	fn	cy_697319524_2791594376.wav	D:\\hc--document\\all text\\P8_medical\\thesis_dataset\\use_wav_raw\\697319524\\2791594376.wav	0	1	[1.0651500225067139, 0.23160886764526367, 0.3117942810058594, 1.1738770008087158, 1.2327711582183838, 0.45767027139663696]	rouhe	0	4
463	463	976	fn	cy_681618970_2455880088.wav	D:\\hc--document\\all text\\P8_medical\\thesis_dataset\\use_wav_raw\\681618970\\2455880088.wav	0	1	[0.29526424407958984, 1.9036446809768677, 1.6394563913345337, 0.09628795832395554, 0.35477977991104126, 0.26689988374710083]	fn	1	1
464	464	437	fn	dx_57308252_15412238.wav	D:\\hc--document\\all text\\P8_medical\\thesis_dataset\\use_wav_raw\\57308252\\15412238.wav	0	1	[0.6569555401802063, 1.3855373859405518, 1.208133339881897, 0.18427948653697968, 0.31378239393234253, 0.9776480793952942]	fn	1	1
465	465	1670	jd	cy_427758802_1036894287.wav	D:\\hc--document\\all text\\P8_medical\\thesis_dataset\\use_wav_raw\\427758802\\1036894287.wav	0	2	[0.29413455724716187, 1.5508105754852295, 1.6755681037902832, 0.09700033068656921, 0.18689456582069397, 0.3553205728530884]	jd	1	2
466	466	1432	general	dx_80885085_23009830.wav	D:\\hc--document\\all text\\P8_medical\\thesis_dataset\\use_wav_raw\\80885085\\23009830.wav	0	0	[0.26605215668678284, 1.9309158325195312, 1.6496062278747559, 0.13607732951641083, 0.22898218035697937, 0.45759785175323486]	fn	0	1
467	467	832	rouhe	cy_697281080_2790711922.wav	D:\\hc--document\\all text\\P8_medical\\thesis_dataset\\use_wav_raw\\697281080\\2790711922.wav	0	4	[1.1026326417922974, 0.04528796672821045, 0.16983340680599213, 1.2400431632995605, 0.7717741131782532, 0.7547603249549866]	wz	0	3
468	468	1272	wz	dx_92591256_32221505.wav	D:\\hc--document\\all text\\P8_medical\\thesis_dataset\\use_wav_raw\\92591256\\32221505.wav	0	3	[0.886579155921936, 0.05855804681777954, 0.2780444324016571, 1.402030110359192, 1.0724073648452759, 0.4498421549797058]	wz	1	3
469	469	1243	rouhe	dx_51975234_13732317.wav	D:\\hc--document\\all text\\P8_medical\\thesis_dataset\\use_wav_raw\\51975234\\13732317.wav	0	4	[1.1133193969726562, 0.05125441402196884, 0.4525150954723358, 0.5088861584663391, 1.0764670372009277, 0.4771149754524231]	general	0	0
470	470	879	rouhe	cy_703871008_2938156948.wav	D:\\hc--document\\all text\\P8_medical\\thesis_dataset\\use_wav_raw\\703871008\\2938156948.wav	0	4	[0.8475427031517029, 0.4675710201263428, 0.8445175886154175, 0.13847321271896362, 1.0597326755523682, 0.30853569507598877]	rouhe	1	4
471	471	94	fn	cy_711062235_3093800096.wav	D:\\hc--document\\all text\\P8_medical\\thesis_dataset\\use_wav_raw\\711062235\\3093800096.wav	0	1	[0.16197708249092102, 2.025984525680542, 1.7269933223724365, 0.12111935764551163, 0.16558802127838135, 0.5176656246185303]	fn	1	1
472	472	1058	rouhe	cy_557466818_1573826138.wav	D:\\hc--document\\all text\\P8_medical\\thesis_dataset\\use_wav_raw\\557466818\\1573826138.wav	0	4	[1.1691030263900757, 0.0, 0.4574699103832245, 0.21556217968463898, 1.4535889625549316, 0.2228509485721588]	rouhe	1	4
473	473	1431	fn	cy_711918824_3110173254.wav	D:\\hc--document\\all text\\P8_medical\\thesis_dataset\\use_wav_raw\\711918824\\3110173254.wav	0	1	[0.27203235030174255, 1.8401825428009033, 1.638074278831482, 0.10789036750793457, 0.12730567157268524, 0.5658748149871826]	fn	1	1
474	474	1340	general	dx_60103611_16361689.wav	D:\\hc--document\\all text\\P8_medical\\thesis_dataset\\use_wav_raw\\60103611\\16361689.wav	0	0	[1.0648021697998047, 0.3662836253643036, 0.6055725812911987, 0.302421897649765, 0.2910413444042206, 1.1196733713150024]	yl	0	5
475	475	1169	general	cy_673558854_2282797124.wav	D:\\hc--document\\all text\\P8_medical\\thesis_dataset\\use_wav_raw\\673558854\\2282797124.wav	0	0	[0.8892343640327454, 0.3208044767379761, 0.8653126358985901, 0.12982594966888428, 0.8732396960258484, 0.2310890257358551]	general	1	0
476	476	673	wz	dx_87091031_26594751.wav	D:\\hc--document\\all text\\P8_medical\\thesis_dataset\\use_wav_raw\\87091031\\26594751.wav	0	3	[0.9777162075042725, 0.06018006056547165, 0.163409024477005, 1.5124746561050415, 1.0499908924102783, 0.22170326113700867]	wz	1	3
477	477	186	wz	cy_681379855_2451183722.wav	D:\\hc--document\\all text\\P8_medical\\thesis_dataset\\use_wav_raw\\681379855\\2451183722.wav	0	3	[1.1869632005691528, 0.09429474920034409, 0.23368260264396667, 1.031995177268982, 1.2265400886535645, 0.527277946472168]	rouhe	0	4
478	478	578	rouhe	cy_668525699_2178194982.wav	D:\\hc--document\\all text\\P8_medical\\thesis_dataset\\use_wav_raw\\668525699\\2178194982.wav	0	4	[0.9717648029327393, 0.006397369783371687, 0.1950022429227829, 1.523705005645752, 0.6713258028030396, 0.6676359176635742]	wz	0	3
479	479	790	general	cy_620980612_1906662947.wav	D:\\hc--document\\all text\\P8_medical\\thesis_dataset\\use_wav_raw\\620980612\\1906662947.wav	0	0	[0.5820551514625549, 0.7161130905151367, 1.2477011680603027, 0.20876938104629517, 0.528143584728241, 0.0]	jd	0	2
480	480	1704	yl	cy_722561282_3348321895.wav	D:\\hc--document\\all text\\P8_medical\\thesis_dataset\\use_wav_raw\\722561282\\3348321895.wav	0	5	[0.3592550754547119, 1.7845878601074219, 1.6698790788650513, 0.12027890980243683, 0.28669169545173645, 0.5210452675819397]	fn	0	1
481	481	1502	general	cy_713370592_3138075982.wav	D:\\hc--document\\all text\\P8_medical\\thesis_dataset\\use_wav_raw\\713370592\\3138075982.wav	0	0	[1.1164827346801758, 0.09272589534521103, 0.24069197475910187, 1.2419660091400146, 0.5627936124801636, 0.798732340335846]	wz	0	3
482	482	1778	general	cy_723718426_3376984230.wav	D:\\hc--document\\all text\\P8_medical\\thesis_dataset\\use_wav_raw\\723718426\\3376984230.wav	0	0	[1.3321030139923096, 0.13636478781700134, 0.15414486825466156, 0.9364350438117981, 0.6997947096824646, 0.9433792233467102]	general	1	0
483	483	1117	wz	cy_716140312_3201552872.wav	D:\\hc--document\\all text\\P8_medical\\thesis_dataset\\use_wav_raw\\716140312\\3201552872.wav	0	3	[0.9618508815765381, 0.06161864101886749, 0.43362370133399963, 1.0835756063461304, 1.5624349117279053, 0.18504025042057037]	rouhe	0	4
484	484	710	rouhe	cy_694951414_2742900676.wav	D:\\hc--document\\all text\\P8_medical\\thesis_dataset\\use_wav_raw\\694951414\\2742900676.wav	0	4	[1.0733453035354614, 0.0, 0.39035582542419434, 0.9959703683853149, 1.3192815780639648, 0.3182066082954407]	rouhe	1	4
485	485	1538	general	cy_658952207_2109717215.wav	D:\\hc--document\\all text\\P8_medical\\thesis_dataset\\use_wav_raw\\658952207\\2109717215.wav	0	0	[1.1466811895370483, 0.5447804927825928, 0.4361404776573181, 0.5849923491477966, 0.2505899667739868, 1.3833707571029663]	yl	0	5
486	486	433	rouhe	cy_664445294_2140204709.wav	D:\\hc--document\\all text\\P8_medical\\thesis_dataset\\use_wav_raw\\664445294\\2140204709.wav	0	4	[1.0611082315444946, 0.048991985619068146, 0.21923799812793732, 1.258872151374817, 0.692071259021759, 0.9523078799247742]	wz	0	3
487	487	687	general	cy_712843823_3127041353.wav	D:\\hc--document\\all text\\P8_medical\\thesis_dataset\\use_wav_raw\\712843823\\3127041353.wav	0	0	[1.1684200763702393, 0.021412139758467674, 0.4361811876296997, 0.46196362376213074, 0.5577499866485596, 0.8286833167076111]	general	1	0
488	488	781	fn	dx_90602000_29423833.wav	D:\\hc--document\\all text\\P8_medical\\thesis_dataset\\use_wav_raw\\90602000\\29423833.wav	0	1	[0.4141828417778015, 1.796021819114685, 1.5307772159576416, 0.14430178701877594, 0.22510597109794617, 0.6114596724510193]	fn	1	1
489	489	150	fn	cy_683375197_2493677844.wav	D:\\hc--document\\all text\\P8_medical\\thesis_dataset\\use_wav_raw\\683375197\\2493677844.wav	0	1	[0.20021376013755798, 2.002782106399536, 1.6686652898788452, 0.09275013953447342, 0.20791569352149963, 0.45508211851119995]	fn	1	1
490	490	1104	general	cy_712334712_3117925773.wav	D:\\hc--document\\all text\\P8_medical\\thesis_dataset\\use_wav_raw\\712334712\\3117925773.wav	0	0	[1.151322364807129, 0.2037675678730011, 0.4001939594745636, 0.4147883653640747, 1.332194447517395, 0.40474408864974976]	rouhe	0	4
491	491	653	fn	dx_90596331_29397074.wav	D:\\hc--document\\all text\\P8_medical\\thesis_dataset\\use_wav_raw\\90596331\\29397074.wav	0	1	[0.15995337069034576, 2.071437120437622, 1.702187180519104, 0.10502803325653076, 0.07754315435886383, 0.5460484623908997]	fn	1	1
492	492	1587	general	cy_723993629_3382229646.wav	D:\\hc--document\\all text\\P8_medical\\thesis_dataset\\use_wav_raw\\723993629\\3382229646.wav	0	0	[0.9537733793258667, 0.3541024923324585, 0.7301502227783203, 0.2625921964645386, 0.5420253872871399, 0.5632432699203491]	general	1	0
493	493	339	general	cy_708675896_3047243266.wav	D:\\hc--document\\all text\\P8_medical\\thesis_dataset\\use_wav_raw\\708675896\\3047243266.wav	0	0	[0.17210595309734344, 2.0208098888397217, 1.7297251224517822, 0.10138855874538422, 0.3034544885158539, 0.45596328377723694]	fn	0	1
494	494	1056	rouhe	cy_720687336_3307063592.wav	D:\\hc--document\\all text\\P8_medical\\thesis_dataset\\use_wav_raw\\720687336\\3307063592.wav	0	4	[1.1700268983840942, 0.09400732815265656, 0.3774469196796417, 0.33908382058143616, 1.435576319694519, 0.35886824131011963]	rouhe	1	4
495	495	837	fn	cy_594386602_1767800210.wav	D:\\hc--document\\all text\\P8_medical\\thesis_dataset\\use_wav_raw\\594386602\\1767800210.wav	0	1	[0.2845292389392853, 1.9386531114578247, 1.6159616708755493, 0.15105023980140686, 0.37581947445869446, 0.417581170797348]	fn	1	1
496	496	1387	fn	dx_92322944_31694243.wav	D:\\hc--document\\all text\\P8_medical\\thesis_dataset\\use_wav_raw\\92322944\\31694243.wav	0	1	[0.25140270590782166, 1.8510003089904785, 1.6700688600540161, 0.13834337890148163, 0.1562013030052185, 0.6794401407241821]	fn	1	1
497	497	1545	rouhe	cy_723691707_3375245014.wav	D:\\hc--document\\all text\\P8_medical\\thesis_dataset\\use_wav_raw\\723691707\\3375245014.wav	0	4	[1.272460699081421, 0.0, 0.3530624210834503, 0.2574889361858368, 1.4358460903167725, 0.279349684715271]	rouhe	1	4
498	498	216	rouhe	cy_708611974_3044512760.wav	D:\\hc--document\\all text\\P8_medical\\thesis_dataset\\use_wav_raw\\708611974\\3044512760.wav	0	4	[1.1171866655349731, 0.08757750689983368, 0.4014444947242737, 1.0489293336868286, 1.5262150764465332, 0.10398158431053162]	rouhe	1	4
499	499	434	fn	cy_644032736_2029460588.wav	D:\\hc--document\\all text\\P8_medical\\thesis_dataset\\use_wav_raw\\644032736\\2029460588.wav	0	1	[0.5216941833496094, 1.4336473941802979, 1.5281919240951538, 0.06737468391656876, 0.4124215245246887, 0.05546388030052185]	jd	0	2
500	500	1314	general	cy_686980309_2571607788.wav	D:\\hc--document\\all text\\P8_medical\\thesis_dataset\\use_wav_raw\\686980309\\2571607788.wav	0	0	[1.1950743198394775, 0.3503829836845398, 0.5495999455451965, 0.41151708364486694, 0.5949298143386841, 1.1239614486694336]	general	1	0
501	501	476	wz	dx_84438061_24123545.wav	D:\\hc--document\\all text\\P8_medical\\thesis_dataset\\use_wav_raw\\84438061\\24123545.wav	0	3	[1.1220428943634033, 0.10325655341148376, 0.3513176441192627, 0.6626521944999695, 1.3442128896713257, 0.33764466643333435]	rouhe	0	4
502	502	816	rouhe	cy_720349178_3299380190.wav	D:\\hc--document\\all text\\P8_medical\\thesis_dataset\\use_wav_raw\\720349178\\3299380190.wav	0	4	[1.1446447372436523, 0.02664807252585888, 0.3961063027381897, 0.38519272208213806, 1.5909770727157593, 0.15114684402942657]	rouhe	1	4
503	503	138	fn	dx_89804477_28332090.wav	D:\\hc--document\\all text\\P8_medical\\thesis_dataset\\use_wav_raw\\89804477\\28332090.wav	0	1	[0.2615053951740265, 1.7722688913345337, 1.7091599702835083, 0.06243453547358513, 0.2753077447414398, 0.3297941982746124]	fn	1	1
504	504	918	general	cy_717808607_3239988649.wav	D:\\hc--document\\all text\\P8_medical\\thesis_dataset\\use_wav_raw\\717808607\\3239988649.wav	0	0	[0.9072524309158325, 0.46880996227264404, 0.8435699343681335, 0.1726602464914322, 1.1278409957885742, 0.07890773564577103]	rouhe	0	4
505	505	1672	general	dx_85700608_24597553.wav	D:\\hc--document\\all text\\P8_medical\\thesis_dataset\\use_wav_raw\\85700608\\24597553.wav	0	0	[1.1052968502044678, 0.2136249989271164, 0.2330036610364914, 0.9648215174674988, 0.27554601430892944, 1.2260832786560059]	yl	0	5
506	506	1124	yl	dx_89468403_32026851.wav	D:\\hc--document\\all text\\P8_medical\\thesis_dataset\\use_wav_raw\\89468403\\32026851.wav	0	5	[1.014905571937561, 0.41739195585250854, 0.4123217761516571, 0.557120144367218, 0.26045310497283936, 1.362117052078247]	yl	1	5
507	507	1401	yl	cy_718169095_3250011396.wav	D:\\hc--document\\all text\\P8_medical\\thesis_dataset\\use_wav_raw\\718169095\\3250011396.wav	0	5	[0.2161276787519455, 2.117478132247925, 1.6616160869598389, 0.06147012487053871, 0.22021201252937317, 0.4577367603778839]	fn	0	1
508	508	1635	jd	dx_77288236_21887610.wav	D:\\hc--document\\all text\\P8_medical\\thesis_dataset\\use_wav_raw\\77288236\\21887610.wav	0	2	[0.8809444904327393, 0.07390984147787094, 0.24440637230873108, 1.3864121437072754, 1.2088651657104492, 0.3327259123325348]	wz	0	3
509	509	93	fn	cy_437144255_1072512441.wav	D:\\hc--document\\all text\\P8_medical\\thesis_dataset\\use_wav_raw\\437144255\\1072512441.wav	0	1	[0.38723376393318176, 1.842922568321228, 1.5419973134994507, 0.0846584215760231, 0.27943849563598633, 0.5431925654411316]	fn	1	1
510	510	922	rouhe	cy_670469502_2218229146.wav	D:\\hc--document\\all text\\P8_medical\\thesis_dataset\\use_wav_raw\\670469502\\2218229146.wav	0	4	[0.3369619846343994, 1.5689371824264526, 1.6695283651351929, 0.10379777103662491, 0.380095511674881, 0.1984885036945343]	jd	0	2
511	511	1614	general	cy_673645164_2284678056.wav	D:\\hc--document\\all text\\P8_medical\\thesis_dataset\\use_wav_raw\\673645164\\2284678056.wav	0	0	[1.0701526403427124, 0.1029612123966217, 0.24563340842723846, 1.0933462381362915, 0.4963432550430298, 1.0476245880126953]	wz	0	3
512	512	701	wz	cy_724704215_3400362768.wav	D:\\hc--document\\all text\\P8_medical\\thesis_dataset\\use_wav_raw\\724704215\\3400362768.wav	0	3	[1.1231904029846191, 0.38101130723953247, 0.3897950053215027, 0.45240241289138794, 0.38349083065986633, 1.1707006692886353]	yl	0	5
513	513	1037	wz	dx_91272395_30221517.wav	D:\\hc--document\\all text\\P8_medical\\thesis_dataset\\use_wav_raw\\91272395\\30221517.wav	0	3	[0.8566796183586121, 0.07393001019954681, 0.2770511209964752, 1.5016958713531494, 1.2163587808609009, 0.3029826581478119]	wz	1	3
514	514	403	rouhe	cy_691147819_2661123322.wav	D:\\hc--document\\all text\\P8_medical\\thesis_dataset\\use_wav_raw\\691147819\\2661123322.wav	0	4	[1.3450098037719727, 0.15344646573066711, 0.2564547657966614, 0.8352625966072083, 1.424338459968567, 0.5012401938438416]	rouhe	1	4
515	515	1741	yl	cy_692412837_2689000072.wav	D:\\hc--document\\all text\\P8_medical\\thesis_dataset\\use_wav_raw\\692412837\\2689000072.wav	0	5	[1.1779351234436035, 0.1525675356388092, 0.4399283826351166, 0.2565169036388397, 1.4870740175247192, 0.2761974334716797]	rouhe	0	4
516	516	66	general	dx_87009613_26185393.wav	D:\\hc--document\\all text\\P8_medical\\thesis_dataset\\use_wav_raw\\87009613\\26185393.wav	0	0	[0.9689005613327026, 0.403087317943573, 0.7666245698928833, 0.223099023103714, 0.45281895995140076, 0.5522361397743225]	general	1	0
517	517	1257	yl	cy_698817170_2824904334.wav	D:\\hc--document\\all text\\P8_medical\\thesis_dataset\\use_wav_raw\\698817170\\2824904334.wav	0	5	[0.5413302779197693, 1.4496736526489258, 1.2815624475479126, 0.26157790422439575, 0.3228583335876465, 0.9985231757164001]	fn	0	1
518	518	549	wz	dx_84096642_28304707.wav	D:\\hc--document\\all text\\P8_medical\\thesis_dataset\\use_wav_raw\\84096642\\28304707.wav	0	3	[1.0996239185333252, 0.08178751170635223, 0.44912993907928467, 0.554049551486969, 0.6936414837837219, 0.8632912039756775]	general	0	0
519	519	707	yl	cy_688115999_2596486872.wav	D:\\hc--document\\all text\\P8_medical\\thesis_dataset\\use_wav_raw\\688115999\\2596486872.wav	0	5	[1.1026134490966797, 0.30111533403396606, 0.20563958585262299, 0.7897263169288635, 0.18025681376457214, 1.4479548931121826]	yl	1	5
520	520	1558	wz	cy_721130997_3316597479.wav	D:\\hc--document\\all text\\P8_medical\\thesis_dataset\\use_wav_raw\\721130997\\3316597479.wav	0	3	[0.962622344493866, 0.10772879421710968, 0.24774402379989624, 1.4488893747329712, 0.6354658603668213, 0.6509555578231812]	wz	1	3
521	521	313	general	dx_74841249_21160893.wav	D:\\hc--document\\all text\\P8_medical\\thesis_dataset\\use_wav_raw\\74841249\\21160893.wav	0	0	[1.2542082071304321, 0.06120484322309494, 0.22116538882255554, 0.7636504173278809, 0.4883948564529419, 0.9879972338676453]	general	1	0
522	522	820	wz	cy_714569759_3164363862.wav	D:\\hc--document\\all text\\P8_medical\\thesis_dataset\\use_wav_raw\\714569759\\3164363862.wav	0	3	[1.0144212245941162, 0.0, 0.1980552077293396, 1.4226957559585571, 0.6470944881439209, 0.6618139147758484]	wz	1	3
523	523	485	general	dx_67363411_18898986.wav	D:\\hc--document\\all text\\P8_medical\\thesis_dataset\\use_wav_raw\\67363411\\18898986.wav	0	0	[1.0335335731506348, 0.4545506536960602, 0.45891958475112915, 0.658370316028595, 0.4943431317806244, 1.302707552909851]	yl	0	5
524	524	1335	rouhe	cy_684293417_2514144166.wav	D:\\hc--document\\all text\\P8_medical\\thesis_dataset\\use_wav_raw\\684293417\\2514144166.wav	0	4	[1.0295737981796265, 0.0, 0.3468925654888153, 1.1397168636322021, 1.2792785167694092, 0.4238462746143341]	rouhe	1	4
525	525	602	jd	cy_714351931_3159616114.wav	D:\\hc--document\\all text\\P8_medical\\thesis_dataset\\use_wav_raw\\714351931\\3159616114.wav	0	2	[0.5512993335723877, 1.1034595966339111, 1.459829330444336, 0.11149177700281143, 0.4063470959663391, 0.04824456572532654]	jd	1	2
526	526	456	general	cy_649090805_2055733121.wav	D:\\hc--document\\all text\\P8_medical\\thesis_dataset\\use_wav_raw\\649090805\\2055733121.wav	0	0	[1.0275300741195679, 0.14819452166557312, 0.6570520401000977, 0.10700654238462448, 1.1610283851623535, 0.049708642065525055]	rouhe	0	4
527	527	399	fn	dx_57284218_15377196.wav	D:\\hc--document\\all text\\P8_medical\\thesis_dataset\\use_wav_raw\\57284218\\15377196.wav	0	1	[0.402372270822525, 1.7351397275924683, 1.6141375303268433, 0.13203871250152588, 0.25540968775749207, 0.3591911792755127]	fn	1	1
528	528	1555	fn	dx_65539775_18088892.wav	D:\\hc--document\\all text\\P8_medical\\thesis_dataset\\use_wav_raw\\65539775\\18088892.wav	0	1	[0.2252926379442215, 1.949162244796753, 1.7218180894851685, 0.1650613397359848, 0.2545584440231323, 0.5178266763687134]	fn	1	1
529	529	638	wz	dx_88034437_26466204.wav	D:\\hc--document\\all text\\P8_medical\\thesis_dataset\\use_wav_raw\\88034437\\26466204.wav	0	3	[1.0463024377822876, 0.06298678368330002, 0.32312560081481934, 1.2406511306762695, 1.2620735168457031, 0.34815964102745056]	rouhe	0	4
530	530	1115	rouhe	cy_694218380_2726436170.wav	D:\\hc--document\\all text\\P8_medical\\thesis_dataset\\use_wav_raw\\694218380\\2726436170.wav	0	4	[0.9532648921012878, 0.06723430007696152, 0.17715825140476227, 1.4780254364013672, 1.2283474206924438, 0.3663036525249481]	wz	0	3
531	531	1398	fn	dx_91051151_30260942.wav	D:\\hc--document\\all text\\P8_medical\\thesis_dataset\\use_wav_raw\\91051151\\30260942.wav	0	1	[0.28428128361701965, 1.7952909469604492, 1.76719331741333, 0.03517752140760422, 0.14946569502353668, 0.44615039229393005]	fn	1	1
532	532	302	rouhe	cy_719264689_3273408895.wav	D:\\hc--document\\all text\\P8_medical\\thesis_dataset\\use_wav_raw\\719264689\\3273408895.wav	0	4	[0.9778176546096802, 0.0, 0.2522885501384735, 1.2219988107681274, 0.800918698310852, 0.635035514831543]	wz	0	3
533	533	1071	rouhe	cy_719270691_3273869539.wav	D:\\hc--document\\all text\\P8_medical\\thesis_dataset\\use_wav_raw\\719270691\\3273869539.wav	0	4	[0.9918445944786072, 0.10579380393028259, 0.13293078541755676, 1.4870059490203857, 1.2852308750152588, 0.2618107199668884]	wz	0	3
534	534	1367	general	cy_652903645_2077988546.wav	D:\\hc--document\\all text\\P8_medical\\thesis_dataset\\use_wav_raw\\652903645\\2077988546.wav	0	0	[1.0446498394012451, 0.2791951596736908, 0.5299875736236572, 0.38497889041900635, 0.36522677540779114, 0.9026051759719849]	general	1	0
535	535	1360	yl	dx_88171332_28137015.wav	D:\\hc--document\\all text\\P8_medical\\thesis_dataset\\use_wav_raw\\88171332\\28137015.wav	0	5	[1.0013959407806396, 0.03241998329758644, 0.29574576020240784, 1.109163761138916, 1.2906999588012695, 0.25782841444015503]	rouhe	0	4
536	536	1055	general	cy_654900062_2087056355.wav	D:\\hc--document\\all text\\P8_medical\\thesis_dataset\\use_wav_raw\\654900062\\2087056355.wav	0	0	[0.9787604212760925, 0.2722395360469818, 0.6948153972625732, 0.2034657746553421, 1.2020490169525146, 0.14412079751491547]	rouhe	0	4
537	537	1274	yl	cy_719224909_3272036049.wav	D:\\hc--document\\all text\\P8_medical\\thesis_dataset\\use_wav_raw\\719224909\\3272036049.wav	0	5	[1.1471846103668213, 0.5371837019920349, 0.40705931186676025, 0.5920458436012268, 0.33001211285591125, 1.554117202758789]	yl	1	5
538	538	648	general	cy_707785098_3028049798.wav	D:\\hc--document\\all text\\P8_medical\\thesis_dataset\\use_wav_raw\\707785098\\3028049798.wav	0	0	[1.2673181295394897, 0.06133115291595459, 0.3014565706253052, 0.3533307611942291, 1.4844273328781128, 0.3330444097518921]	rouhe	0	4
539	539	413	jd	dx_84826716_24277023.wav	D:\\hc--document\\all text\\P8_medical\\thesis_dataset\\use_wav_raw\\84826716\\24277023.wav	0	2	[0.32559874653816223, 1.7770720720291138, 1.7230263948440552, 0.10495276749134064, 0.33611172437667847, 0.24778532981872559]	fn	0	1
540	540	1212	general	cy_723619456_3375042432.wav	D:\\hc--document\\all text\\P8_medical\\thesis_dataset\\use_wav_raw\\723619456\\3375042432.wav	0	0	[1.1437122821807861, 0.1662246584892273, 0.5076642036437988, 0.23809029161930084, 0.3829987943172455, 0.9902071952819824]	general	1	0
541	541	1575	rouhe	dx_91085255_30452049.wav	D:\\hc--document\\all text\\P8_medical\\thesis_dataset\\use_wav_raw\\91085255\\30452049.wav	0	4	[1.1630918979644775, 0.019169040024280548, 0.42228713631629944, 0.27527421712875366, 1.290579080581665, 0.3833121061325073]	rouhe	1	4
542	542	1366	jd	dx_84199007_26686546.wav	D:\\hc--document\\all text\\P8_medical\\thesis_dataset\\use_wav_raw\\84199007\\26686546.wav	0	2	[0.956331729888916, 0.121414914727211, 0.2548994719982147, 1.453263521194458, 0.8448842763900757, 0.5923041105270386]	wz	0	3
543	543	1381	yl	dx_91375969_30393836.wav	D:\\hc--document\\all text\\P8_medical\\thesis_dataset\\use_wav_raw\\91375969\\30393836.wav	0	5	[0.9654306769371033, 0.8360061645507812, 0.640670120716095, 0.5530374050140381, 0.47595155239105225, 1.5138276815414429]	yl	1	5
544	544	1686	yl	dx_90652993_29696865.wav	D:\\hc--document\\all text\\P8_medical\\thesis_dataset\\use_wav_raw\\90652993\\29696865.wav	0	5	[0.9904037117958069, 0.7008402943611145, 0.500033438205719, 0.5904064774513245, 0.09520205855369568, 1.6408048868179321]	yl	1	5
545	545	975	yl	cy_702264986_2901666914.wav	D:\\hc--document\\all text\\P8_medical\\thesis_dataset\\use_wav_raw\\702264986\\2901666914.wav	0	5	[1.082337498664856, 0.7116644382476807, 0.417538046836853, 0.6748384237289429, 0.1624121069908142, 1.6442853212356567]	yl	1	5
546	546	964	fn	cy_717475752_3232280516.wav	D:\\hc--document\\all text\\P8_medical\\thesis_dataset\\use_wav_raw\\717475752\\3232280516.wav	0	1	[0.1430901288986206, 1.9961589574813843, 1.7725499868392944, 0.09148672223091125, 0.2820703685283661, 0.4582829773426056]	fn	1	1
547	547	1061	general	dx_50052183_13088139.wav	D:\\hc--document\\all text\\P8_medical\\thesis_dataset\\use_wav_raw\\50052183\\13088139.wav	0	0	[0.8964071869850159, 0.4056212306022644, 0.8462443351745605, 0.22265201807022095, 0.6655676364898682, 0.4741160571575165]	general	1	0
548	548	1158	yl	cy_709115402_3057087240.wav	D:\\hc--document\\all text\\P8_medical\\thesis_dataset\\use_wav_raw\\709115402\\3057087240.wav	0	5	[1.0821839570999146, 0.7152427434921265, 0.5389163494110107, 0.5103793144226074, 0.5760893225669861, 1.4320063591003418]	yl	1	5
549	549	1405	yl	dx_91281651_30253082.wav	D:\\hc--document\\all text\\P8_medical\\thesis_dataset\\use_wav_raw\\91281651\\30253082.wav	0	5	[0.9777520895004272, 0.9109169244766235, 0.7438861727714539, 0.4247359335422516, 0.319812148809433, 1.539841651916504]	yl	1	5
550	550	256	yl	cy_680462270_2430956710.wav	D:\\hc--document\\all text\\P8_medical\\thesis_dataset\\use_wav_raw\\680462270\\2430956710.wav	0	5	[1.1888654232025146, 0.28614529967308044, 0.4548949897289276, 0.3924562931060791, 0.570871889591217, 1.1319470405578613]	general	0	0
551	551	257	fn	cy_691232556_2662827672.wav	D:\\hc--document\\all text\\P8_medical\\thesis_dataset\\use_wav_raw\\691232556\\2662827672.wav	0	1	[0.9862739443778992, 0.05367343872785568, 0.26436400413513184, 1.2588545083999634, 1.3813186883926392, 0.22947931289672852]	rouhe	0	4
552	552	341	yl	cy_719288462_3273220750.wav	D:\\hc--document\\all text\\P8_medical\\thesis_dataset\\use_wav_raw\\719288462\\3273220750.wav	0	5	[1.1850407123565674, 0.5137988924980164, 0.30832988023757935, 0.7088869214057922, 0.36791568994522095, 1.4240398406982422]	yl	1	5
553	553	1594	wz	cy_674139190_2296073742.wav	D:\\hc--document\\all text\\P8_medical\\thesis_dataset\\use_wav_raw\\674139190\\2296073742.wav	0	3	[0.8770925998687744, 0.07370451837778091, 0.19119441509246826, 1.4820822477340698, 1.015312910079956, 0.38238784670829773]	wz	1	3
554	554	585	wz	cy_701084692_2875464378.wav	D:\\hc--document\\all text\\P8_medical\\thesis_dataset\\use_wav_raw\\701084692\\2875464378.wav	0	3	[1.1940664052963257, 0.0, 0.28048354387283325, 0.896883487701416, 1.0077028274536133, 0.49419230222702026]	general	0	0
555	555	101	general	cy_591081511_1750922651.wav	D:\\hc--document\\all text\\P8_medical\\thesis_dataset\\use_wav_raw\\591081511\\1750922651.wav	0	0	[1.2121835947036743, 0.4041898846626282, 0.5199328660964966, 0.46554267406463623, 0.6017888188362122, 1.1041637659072876]	general	1	0
556	556	1000	jd	dx_89994595_28686824.wav	D:\\hc--document\\all text\\P8_medical\\thesis_dataset\\use_wav_raw\\89994595\\28686824.wav	0	2	[0.23299050331115723, 1.848574161529541, 1.6404650211334229, 0.08005965501070023, 0.17019794881343842, 0.45626863837242126]	fn	0	1
557	557	159	wz	dx_91574478_30975886.wav	D:\\hc--document\\all text\\P8_medical\\thesis_dataset\\use_wav_raw\\91574478\\30975886.wav	0	3	[0.9844601154327393, 0.05171484500169754, 0.3832475543022156, 1.2203457355499268, 1.4031044244766235, 0.19163461029529572]	rouhe	0	4
558	558	1093	rouhe	cy_722872132_3356796339.wav	D:\\hc--document\\all text\\P8_medical\\thesis_dataset\\use_wav_raw\\722872132\\3356796339.wav	0	4	[0.8476287722587585, 0.7848954796791077, 0.9108110070228577, 0.27357351779937744, 0.3762623071670532, 0.8259093761444092]	jd	0	2
559	559	1453	rouhe	cy_724618580_3398832006.wav	D:\\hc--document\\all text\\P8_medical\\thesis_dataset\\use_wav_raw\\724618580\\3398832006.wav	0	4	[0.3455851078033447, 1.784501314163208, 1.5801092386245728, 0.12251174449920654, 0.2635802924633026, 0.4297928810119629]	fn	0	1
560	560	590	general	cy_440807732_1084971126.wav	D:\\hc--document\\all text\\P8_medical\\thesis_dataset\\use_wav_raw\\440807732\\1084971126.wav	0	0	[0.9450774192810059, 0.07931914925575256, 0.3004933297634125, 1.409346580505371, 0.7286165952682495, 0.736890971660614]	wz	0	3
561	561	362	yl	dx_77346450_21866947.wav	D:\\hc--document\\all text\\P8_medical\\thesis_dataset\\use_wav_raw\\77346450\\21866947.wav	0	5	[0.9059898853302002, 0.664713978767395, 0.7211719751358032, 0.3172301948070526, 0.4823380708694458, 1.0588867664337158]	yl	1	5
562	562	520	wz	cy_719371623_3274705603.wav	D:\\hc--document\\all text\\P8_medical\\thesis_dataset\\use_wav_raw\\719371623\\3274705603.wav	0	3	[1.1061830520629883, 0.0, 0.15506576001644135, 1.2604587078094482, 0.5647141933441162, 0.8095815181732178]	wz	1	3
563	563	136	yl	cy_667657143_2163455644.wav	D:\\hc--document\\all text\\P8_medical\\thesis_dataset\\use_wav_raw\\667657143\\2163455644.wav	0	5	[0.46283480525016785, 1.79421865940094, 1.4853540658950806, 0.16686493158340454, 0.2544480264186859, 0.42757129669189453]	fn	0	1
564	564	850	general	cy_704569798_2954507896.wav	D:\\hc--document\\all text\\P8_medical\\thesis_dataset\\use_wav_raw\\704569798\\2954507896.wav	0	0	[1.0223608016967773, 0.2744949162006378, 0.5454661846160889, 0.35379961133003235, 0.35936617851257324, 1.034225344657898]	yl	0	5
565	565	630	yl	dx_92383345_32027433.wav	D:\\hc--document\\all text\\P8_medical\\thesis_dataset\\use_wav_raw\\92383345\\32027433.wav	0	5	[1.246126651763916, 0.4921290874481201, 0.4318089485168457, 0.5818163752555847, 0.5938990712165833, 1.3460372686386108]	yl	1	5
566	566	859	rouhe	cy_665071172_2143215503.wav	D:\\hc--document\\all text\\P8_medical\\thesis_dataset\\use_wav_raw\\665071172\\2143215503.wav	0	4	[0.992412805557251, 0.7499354481697083, 0.8383988738059998, 0.3159659802913666, 0.7989903092384338, 1.0895758867263794]	yl	0	5
567	567	1173	rouhe	cy_719445597_3277649892.wav	D:\\hc--document\\all text\\P8_medical\\thesis_dataset\\use_wav_raw\\719445597\\3277649892.wav	0	4	[1.161938190460205, 0.11328858882188797, 0.3941463530063629, 0.2217380404472351, 1.3050655126571655, 0.3412400782108307]	rouhe	1	4
568	568	1223	jd	dx_57983592_15621523.wav	D:\\hc--document\\all text\\P8_medical\\thesis_dataset\\use_wav_raw\\57983592\\15621523.wav	0	2	[0.9128469228744507, 0.6167445182800293, 0.7993004322052002, 0.27228495478630066, 0.37939655780792236, 0.9220185875892639]	yl	0	5
569	569	526	fn	cy_716237932_3204159308.wav	D:\\hc--document\\all text\\P8_medical\\thesis_dataset\\use_wav_raw\\716237932\\3204159308.wav	0	1	[1.1126995086669922, 0.33360448479652405, 0.48020315170288086, 0.33539971709251404, 0.5613280534744263, 0.9048016667366028]	general	0	0
570	570	513	general	cy_722921780_3356817364.wav	D:\\hc--document\\all text\\P8_medical\\thesis_dataset\\use_wav_raw\\722921780\\3356817364.wav	0	0	[0.9292017221450806, 0.46344348788261414, 0.7015721797943115, 0.33082258701324463, 0.3270404040813446, 0.9708912372589111]	yl	0	5
571	571	1271	yl	cy_667609247_2159620364.wav	D:\\hc--document\\all text\\P8_medical\\thesis_dataset\\use_wav_raw\\667609247\\2159620364.wav	0	5	[0.9829078316688538, 0.7091246247291565, 0.7687526941299438, 0.3998863995075226, 0.5180469751358032, 1.1751577854156494]	yl	1	5
572	572	1080	rouhe	cy_709923870_3071556145.wav	D:\\hc--document\\all text\\P8_medical\\thesis_dataset\\use_wav_raw\\709923870\\3071556145.wav	0	4	[0.9831283688545227, 0.10603444278240204, 0.29642635583877563, 1.1612619161605835, 1.4189832210540771, 0.289106160402298]	rouhe	1	4
573	573	962	wz	cy_671079700_2231027278.wav	D:\\hc--document\\all text\\P8_medical\\thesis_dataset\\use_wav_raw\\671079700\\2231027278.wav	0	3	[0.19301795959472656, 1.9854719638824463, 1.6907556056976318, 0.10084737837314606, 0.23352068662643433, 0.48314136266708374]	fn	0	1
574	574	1451	fn	cy_724434254_3393976859.wav	D:\\hc--document\\all text\\P8_medical\\thesis_dataset\\use_wav_raw\\724434254\\3393976859.wav	0	1	[0.22801581025123596, 2.0282206535339355, 1.710426688194275, 0.07520010322332382, 0.17325711250305176, 0.4772217273712158]	fn	1	1
575	575	1748	general	cy_699622312_2843066098.wav	D:\\hc--document\\all text\\P8_medical\\thesis_dataset\\use_wav_raw\\699622312\\2843066098.wav	0	0	[0.5262894630432129, 1.023725152015686, 1.4205104112625122, 0.19567503035068512, 0.3482505977153778, 0.1256672590970993]	jd	0	2
576	576	1036	rouhe	cy_674802457_2309299894.wav	D:\\hc--document\\all text\\P8_medical\\thesis_dataset\\use_wav_raw\\674802457\\2309299894.wav	0	4	[1.1321606636047363, 0.002845893381163478, 0.3177846670150757, 1.1489558219909668, 1.2783336639404297, 0.3715035617351532]	rouhe	1	4
577	577	268	rouhe	cy_259034107_475332071.wav	D:\\hc--document\\all text\\P8_medical\\thesis_dataset\\use_wav_raw\\259034107\\475332071.wav	0	4	[0.1809256672859192, 1.8938007354736328, 1.765991449356079, 0.10879797488451004, 0.35514482855796814, 0.4183606803417206]	fn	0	1
578	578	436	jd	dx_89444539_31914772.wav	D:\\hc--document\\all text\\P8_medical\\thesis_dataset\\use_wav_raw\\89444539\\31914772.wav	0	2	[0.3602626919746399, 1.7013343572616577, 1.7918564081192017, 0.11758629232645035, 0.4542715549468994, 0.26122209429740906]	jd	1	2
579	579	1443	fn	cy_717951063_3243327346.wav	D:\\hc--document\\all text\\P8_medical\\thesis_dataset\\use_wav_raw\\717951063\\3243327346.wav	0	1	[0.2755807638168335, 1.7636096477508545, 1.6768065690994263, 0.07309204339981079, 0.17955291271209717, 0.5511480569839478]	fn	1	1
580	580	977	general	dx_91267340_30179287.wav	D:\\hc--document\\all text\\P8_medical\\thesis_dataset\\use_wav_raw\\91267340\\30179287.wav	0	0	[1.1096925735473633, 0.19020317494869232, 0.486581027507782, 0.33119145035743713, 0.8795925378799438, 0.6689726710319519]	general	1	0
581	581	957	general	cy_694686489_2736047948.wav	D:\\hc--document\\all text\\P8_medical\\thesis_dataset\\use_wav_raw\\694686489\\2736047948.wav	0	0	[1.1072005033493042, 0.14315015077590942, 0.385936439037323, 0.4392916262149811, 1.0589066743850708, 0.5639444589614868]	general	1	0
582	582	1259	general	cy_716683601_3213571316.wav	D:\\hc--document\\all text\\P8_medical\\thesis_dataset\\use_wav_raw\\716683601\\3213571316.wav	0	0	[1.220488429069519, 0.10579507052898407, 0.3954196572303772, 0.31357264518737793, 1.0061753988265991, 0.6228461265563965]	general	1	0
583	583	1130	general	cy_717107800_3223540094.wav	D:\\hc--document\\all text\\P8_medical\\thesis_dataset\\use_wav_raw\\717107800\\3223540094.wav	0	0	[1.0599108934402466, 0.27457505464553833, 0.5577699542045593, 0.2817312777042389, 0.37601736187934875, 0.9646889567375183]	general	1	0
584	584	860	wz	cy_673971877_2291588306.wav	D:\\hc--document\\all text\\P8_medical\\thesis_dataset\\use_wav_raw\\673971877\\2291588306.wav	0	3	[1.1553544998168945, 0.17206233739852905, 0.192983016371727, 1.2834593057632446, 0.4146932065486908, 1.07606041431427]	wz	1	3
585	585	1637	rouhe	cy_693180154_2704895748.wav	D:\\hc--document\\all text\\P8_medical\\thesis_dataset\\use_wav_raw\\693180154\\2704895748.wav	0	4	[1.1523798704147339, 0.0, 0.426359623670578, 0.2514116168022156, 1.5422548055648804, 0.3589458167552948]	rouhe	1	4
586	586	656	rouhe	cy_690134465_2642603700.wav	D:\\hc--document\\all text\\P8_medical\\thesis_dataset\\use_wav_raw\\690134465\\2642603700.wav	0	4	[1.2096760272979736, 0.032750654965639114, 0.40205687284469604, 0.10730094462633133, 1.2143796682357788, 0.21817359328269958]	rouhe	1	4
587	587	455	yl	cy_692251835_2684712458.wav	D:\\hc--document\\all text\\P8_medical\\thesis_dataset\\use_wav_raw\\692251835\\2684712458.wav	0	5	[1.248133659362793, 0.21315990388393402, 0.2312915027141571, 0.803846001625061, 0.44478699564933777, 1.2578517198562622]	yl	1	5
588	588	1600	general	cy_724808198_3402004282.wav	D:\\hc--document\\all text\\P8_medical\\thesis_dataset\\use_wav_raw\\724808198\\3402004282.wav	0	0	[1.1084702014923096, 0.08971136063337326, 0.5043283700942993, 0.2725816071033478, 0.6017113924026489, 0.6152229905128479]	general	1	0
589	589	574	fn	dx_64265787_17710967.wav	D:\\hc--document\\all text\\P8_medical\\thesis_dataset\\use_wav_raw\\64265787\\17710967.wav	0	1	[0.24841660261154175, 2.0025012493133545, 1.703467607498169, 0.1353599578142166, 0.15042845904827118, 0.5641763806343079]	fn	1	1
590	590	248	jd	cy_429536356_1043886528.wav	D:\\hc--document\\all text\\P8_medical\\thesis_dataset\\use_wav_raw\\429536356\\1043886528.wav	0	2	[1.0730754137039185, 0.32892298698425293, 0.5039590001106262, 0.340939462184906, 0.2848937511444092, 0.978827178478241]	general	0	0
591	591	345	general	cy_692615702_2692578074.wav	D:\\hc--document\\all text\\P8_medical\\thesis_dataset\\use_wav_raw\\692615702\\2692578074.wav	0	0	[1.1623759269714355, 0.0475982204079628, 0.3675552308559418, 0.42300495505332947, 0.8009748458862305, 0.63251793384552]	general	1	0
592	592	1412	wz	cy_682995157_2485508226.wav	D:\\hc--document\\all text\\P8_medical\\thesis_dataset\\use_wav_raw\\682995157\\2485508226.wav	0	3	[1.0229265689849854, 0.04123000055551529, 0.13774903118610382, 1.3758111000061035, 0.4397818446159363, 0.8736357688903809]	wz	1	3
593	593	378	general	cy_714078166_3153300474.wav	D:\\hc--document\\all text\\P8_medical\\thesis_dataset\\use_wav_raw\\714078166\\3153300474.wav	0	0	[1.1395915746688843, 0.029678435996174812, 0.1740143597126007, 1.1308926343917847, 0.29181966185569763, 1.1356780529022217]	general	1	0
594	594	954	wz	cy_663093559_2132397641.wav	D:\\hc--document\\all text\\P8_medical\\thesis_dataset\\use_wav_raw\\663093559\\2132397641.wav	0	3	[0.9175966382026672, 0.0679750144481659, 0.19649654626846313, 1.5773224830627441, 0.9633148908615112, 0.36540913581848145]	wz	1	3
595	595	480	jd	cy_669944496_2208936506.wav	D:\\hc--document\\all text\\P8_medical\\thesis_dataset\\use_wav_raw\\669944496\\2208936506.wav	0	2	[0.39806804060935974, 1.6785444021224976, 1.672913908958435, 0.16176119446754456, 0.4481721818447113, 0.3029325306415558]	fn	0	1
596	596	317	yl	cy_723169703_3363035252.wav	D:\\hc--document\\all text\\P8_medical\\thesis_dataset\\use_wav_raw\\723169703\\3363035252.wav	0	5	[1.2165452241897583, 0.10803234577178955, 0.35407495498657227, 0.533113420009613, 0.6437597870826721, 0.8276078701019287]	general	0	0
597	597	331	wz	cy_672292892_2256065042.wav	D:\\hc--document\\all text\\P8_medical\\thesis_dataset\\use_wav_raw\\672292892\\2256065042.wav	0	3	[0.9602964520454407, 0.171660378575325, 0.12423056364059448, 1.28230619430542, 0.24247156083583832, 1.126758098602295]	wz	1	3
598	598	91	general	cy_723822757_3379655855.wav	D:\\hc--document\\all text\\P8_medical\\thesis_dataset\\use_wav_raw\\723822757\\3379655855.wav	0	0	[1.3099555969238281, 0.15730205178260803, 0.275330513715744, 0.6614575982093811, 1.2797167301177979, 0.5497680306434631]	general	1	0
599	599	145	jd	cy_562776_2442795.wav	D:\\hc--document\\all text\\P8_medical\\thesis_dataset\\use_wav_raw\\562776\\2442795.wav	0	2	[0.24820126593112946, 1.9501073360443115, 1.685600996017456, 0.14514422416687012, 0.3228031396865845, 0.35001322627067566]	fn	0	1
600	600	224	rouhe	cy_716689762_3213957667.wav	D:\\hc--document\\all text\\P8_medical\\thesis_dataset\\use_wav_raw\\716689762\\3213957667.wav	0	4	[1.0216277837753296, 0.040575556457042694, 0.2753203809261322, 1.3175195455551147, 1.3772873878479004, 0.1966649889945984]	rouhe	1	4
601	601	1343	yl	cy_671365901_2236749254.wav	D:\\hc--document\\all text\\P8_medical\\thesis_dataset\\use_wav_raw\\671365901\\2236749254.wav	0	5	[1.2265864610671997, 0.3489486873149872, 0.21949130296707153, 0.8164232969284058, 0.48569706082344055, 1.3682427406311035]	yl	1	5
602	602	1279	general	cy_621218560_1908069626.wav	D:\\hc--document\\all text\\P8_medical\\thesis_dataset\\use_wav_raw\\621218560\\1908069626.wav	0	0	[1.1856448650360107, 0.21366168558597565, 0.37598589062690735, 0.5346785187721252, 0.5204823017120361, 1.0003913640975952]	general	1	0
603	603	1276	yl	cy_563677296_1604504135.wav	D:\\hc--document\\all text\\P8_medical\\thesis_dataset\\use_wav_raw\\563677296\\1604504135.wav	0	5	[0.5975620150566101, 1.3359321355819702, 1.1910743713378906, 0.32481154799461365, 0.5061171054840088, 1.1034802198410034]	fn	0	1
604	604	483	jd	cy_690127912_2640439348.wav	D:\\hc--document\\all text\\P8_medical\\thesis_dataset\\use_wav_raw\\690127912\\2640439348.wav	0	2	[0.8616611361503601, 0.703451931476593, 1.0157161951065063, 0.26022621989250183, 0.32438942790031433, 0.3397623300552368]	jd	1	2
605	605	911	yl	cy_433282063_1058130228.wav	D:\\hc--document\\all text\\P8_medical\\thesis_dataset\\use_wav_raw\\433282063\\1058130228.wav	0	5	[1.0632861852645874, 0.21070419251918793, 0.4669550359249115, 0.5267263650894165, 0.44507431983947754, 1.0496344566345215]	general	0	0
606	606	1078	rouhe	cy_721164470_3318118177.wav	D:\\hc--document\\all text\\P8_medical\\thesis_dataset\\use_wav_raw\\721164470\\3318118177.wav	0	4	[1.195793867111206, 0.10958602279424667, 0.31748998165130615, 0.7402452826499939, 1.5361137390136719, 0.23583398759365082]	rouhe	1	4
607	607	448	jd	dx_90086786_28592547.wav	D:\\hc--document\\all text\\P8_medical\\thesis_dataset\\use_wav_raw\\90086786\\28592547.wav	0	2	[0.18219132721424103, 1.9553303718566895, 1.764562726020813, 0.09481310099363327, 0.22436878085136414, 0.41987594962120056]	fn	0	1
608	608	1638	general	cy_627488104_1942019636.wav	D:\\hc--document\\all text\\P8_medical\\thesis_dataset\\use_wav_raw\\627488104\\1942019636.wav	0	0	[1.2158480882644653, 0.5873600840568542, 0.3420993387699127, 0.7626670598983765, 0.6886823773384094, 1.4415113925933838]	yl	0	5
609	609	1215	yl	cy_714844647_3170088312.wav	D:\\hc--document\\all text\\P8_medical\\thesis_dataset\\use_wav_raw\\714844647\\3170088312.wav	0	5	[1.1576359272003174, 0.15786543488502502, 0.17581707239151, 1.0642738342285156, 0.3173626959323883, 1.1783010959625244]	yl	1	5
610	610	616	jd	cy_197916863_310515803.wav	D:\\hc--document\\all text\\P8_medical\\thesis_dataset\\use_wav_raw\\197916863\\310515803.wav	0	2	[0.36881184577941895, 1.7280018329620361, 1.7542154788970947, 0.019794272258877754, 0.21700480580329895, 0.27217182517051697]	jd	1	2
611	611	127	wz	dx_91627467_31267197.wav	D:\\hc--document\\all text\\P8_medical\\thesis_dataset\\use_wav_raw\\91627467\\31267197.wav	0	3	[0.9460306763648987, 0.12094132602214813, 0.3239920437335968, 1.1905311346054077, 1.3327758312225342, 0.29726049304008484]	rouhe	0	4
612	612	1599	yl	dx_90739844_29827553.wav	D:\\hc--document\\all text\\P8_medical\\thesis_dataset\\use_wav_raw\\90739844\\29827553.wav	0	5	[1.1172118186950684, 0.49683982133865356, 0.2254369556903839, 0.9410082101821899, 0.3403421938419342, 1.5369818210601807]	yl	1	5
613	613	1219	jd	dx_89260745_27501409.wav	D:\\hc--document\\all text\\P8_medical\\thesis_dataset\\use_wav_raw\\89260745\\27501409.wav	0	2	[0.5626580119132996, 1.4935532808303833, 1.5528643131256104, 0.1396767795085907, 0.38803616166114807, 0.23455333709716797]	jd	1	2
614	614	1424	jd	cy_189451011_290527349.wav	D:\\hc--document\\all text\\P8_medical\\thesis_dataset\\use_wav_raw\\189451011\\290527349.wav	0	2	[0.32460758090019226, 1.7401058673858643, 1.7668344974517822, 0.056088779121637344, 0.28676554560661316, 0.271327406167984]	jd	1	2
615	615	1391	general	cy_719967397_3290604263.wav	D:\\hc--document\\all text\\P8_medical\\thesis_dataset\\use_wav_raw\\719967397\\3290604263.wav	0	0	[1.2245512008666992, 0.2152479887008667, 0.36707374453544617, 0.7149229645729065, 0.7893339395523071, 1.035721778869629]	general	1	0
616	616	1527	general	cy_662908684_2131277333.wav	D:\\hc--document\\all text\\P8_medical\\thesis_dataset\\use_wav_raw\\662908684\\2131277333.wav	0	0	[1.2327085733413696, 0.1249358132481575, 0.17317435145378113, 1.1289108991622925, 0.5696802139282227, 0.9781169295310974]	general	1	0
617	617	568	yl	dx_59872678_16349297.wav	D:\\hc--document\\all text\\P8_medical\\thesis_dataset\\use_wav_raw\\59872678\\16349297.wav	0	5	[0.6455897688865662, 0.9924090504646301, 1.104153037071228, 0.2197376936674118, 0.350317120552063, 0.8831669688224792]	jd	0	2
618	618	1454	general	dx_54311761_14416944.wav	D:\\hc--document\\all text\\P8_medical\\thesis_dataset\\use_wav_raw\\54311761\\14416944.wav	0	0	[1.2211707830429077, 0.07499893754720688, 0.47061586380004883, 0.19628675282001495, 1.3552874326705933, 0.2278246134519577]	rouhe	0	4
619	619	481	yl	cy_724225048_3389668695.wav	D:\\hc--document\\all text\\P8_medical\\thesis_dataset\\use_wav_raw\\724225048\\3389668695.wav	0	5	[1.0272761583328247, 0.488851934671402, 0.2532461881637573, 0.8402820229530334, 0.39854884147644043, 1.3281370401382446]	yl	1	5
620	620	1639	general	cy_718650655_3259317056.wav	D:\\hc--document\\all text\\P8_medical\\thesis_dataset\\use_wav_raw\\718650655\\3259317056.wav	0	0	[0.9126210808753967, 0.4401331841945648, 0.8530898690223694, 0.2499573975801468, 0.5870980620384216, 0.4397156536579132]	general	1	0
621	621	1231	fn	dx_86861171_25217422.wav	D:\\hc--document\\all text\\P8_medical\\thesis_dataset\\use_wav_raw\\86861171\\25217422.wav	0	1	[1.060315489768982, 0.7984698414802551, 0.6894806027412415, 0.46920332312583923, 0.5875028371810913, 1.3005588054656982]	yl	0	5
622	622	1183	general	cy_705102180_2967228936.wav	D:\\hc--document\\all text\\P8_medical\\thesis_dataset\\use_wav_raw\\705102180\\2967228936.wav	0	0	[1.058942437171936, 0.06238121539354324, 0.3062512278556824, 0.6836996078491211, 0.7947719097137451, 0.7195331454277039]	general	1	0
623	623	462	general	cy_715943872_3196231491.wav	D:\\hc--document\\all text\\P8_medical\\thesis_dataset\\use_wav_raw\\715943872\\3196231491.wav	0	0	[1.1970258951187134, 0.11785081028938293, 0.3369216024875641, 0.5448701977729797, 0.4105815589427948, 1.1108055114746094]	general	1	0
624	624	1695	general	cy_621546779_1909683488.wav	D:\\hc--document\\all text\\P8_medical\\thesis_dataset\\use_wav_raw\\621546779\\1909683488.wav	0	0	[1.2402222156524658, 0.2951100468635559, 0.35100001096725464, 0.7010868191719055, 0.7561934590339661, 1.1780141592025757]	general	1	0
625	625	421	yl	dx_90109458_28724153.wav	D:\\hc--document\\all text\\P8_medical\\thesis_dataset\\use_wav_raw\\90109458\\28724153.wav	0	5	[1.1684443950653076, 0.0763716921210289, 0.47695600986480713, 0.1858750879764557, 1.3227401971817017, 0.3911987245082855]	rouhe	0	4
626	626	194	jd	cy_399308558_929320472.wav	D:\\hc--document\\all text\\P8_medical\\thesis_dataset\\use_wav_raw\\399308558\\929320472.wav	0	2	[0.23077934980392456, 1.9161827564239502, 1.7380598783493042, 0.1366402953863144, 0.21891829371452332, 0.3624669313430786]	fn	0	1
627	627	1064	wz	cy_695210444_2747086900.wav	D:\\hc--document\\all text\\P8_medical\\thesis_dataset\\use_wav_raw\\695210444\\2747086900.wav	0	3	[1.0699149370193481, 0.0, 0.1961384117603302, 1.326058030128479, 0.661325991153717, 0.5682992935180664]	wz	1	3
628	628	69	fn	cy_428613100_1040201868.wav	D:\\hc--document\\all text\\P8_medical\\thesis_dataset\\use_wav_raw\\428613100\\1040201868.wav	0	1	[0.2527909278869629, 1.9474802017211914, 1.679355502128601, 0.13767880201339722, 0.22314496338367462, 0.4430340826511383]	fn	1	1
629	629	1344	yl	cy_722361574_3344458533.wav	D:\\hc--document\\all text\\P8_medical\\thesis_dataset\\use_wav_raw\\722361574\\3344458533.wav	0	5	[1.1776636838912964, 0.3354417383670807, 0.44876572489738464, 0.37903228402137756, 0.590933084487915, 1.1287062168121338]	general	0	0
630	630	1112	yl	dx_74954333_21240449.wav	D:\\hc--document\\all text\\P8_medical\\thesis_dataset\\use_wav_raw\\74954333\\21240449.wav	0	5	[0.8656710982322693, 0.5960454940795898, 0.7951450347900391, 0.2608882784843445, 0.26847440004348755, 1.0189056396484375]	yl	1	5
631	631	70	wz	cy_709958842_3070965060.wav	D:\\hc--document\\all text\\P8_medical\\thesis_dataset\\use_wav_raw\\709958842\\3070965060.wav	0	3	[0.8794021606445312, 0.047666579484939575, 0.22846561670303345, 1.5224782228469849, 1.0602774620056152, 0.3361516296863556]	wz	1	3
632	632	917	rouhe	cy_704113410_2943831866.wav	D:\\hc--document\\all text\\P8_medical\\thesis_dataset\\use_wav_raw\\704113410\\2943831866.wav	0	4	[1.142243504524231, 0.09283134341239929, 0.321133553981781, 1.0630167722702026, 1.4787042140960693, 0.2263953983783722]	rouhe	1	4
633	633	1461	general	cy_673212534_2275390680.wav	D:\\hc--document\\all text\\P8_medical\\thesis_dataset\\use_wav_raw\\673212534\\2275390680.wav	0	0	[1.1087563037872314, 0.10468161106109619, 0.2729893624782562, 1.0776861906051636, 0.5008847713470459, 0.8836653828620911]	general	1	0
634	634	1177	fn	dx_92286625_31501207.wav	D:\\hc--document\\all text\\P8_medical\\thesis_dataset\\use_wav_raw\\92286625\\31501207.wav	0	1	[0.23427149653434753, 2.018702507019043, 1.7483702898025513, 0.0416257418692112, 0.1489046961069107, 0.4364277124404907]	fn	1	1
635	635	948	wz	cy_678650907_2390841478.wav	D:\\hc--document\\all text\\P8_medical\\thesis_dataset\\use_wav_raw\\678650907\\2390841478.wav	0	3	[1.1452364921569824, 0.0, 0.4092090427875519, 0.48495978116989136, 1.3465582132339478, 0.10687228292226791]	rouhe	0	4
636	636	417	wz	cy_644471693_2031523562.wav	D:\\hc--document\\all text\\P8_medical\\thesis_dataset\\use_wav_raw\\644471693\\2031523562.wav	0	3	[0.9219176769256592, 0.1348825991153717, 0.21790318191051483, 1.4940930604934692, 1.0540872812271118, 0.4335397779941559]	wz	1	3
637	637	963	jd	cy_664564979_2143063814.wav	D:\\hc--document\\all text\\P8_medical\\thesis_dataset\\use_wav_raw\\664564979\\2143063814.wav	0	2	[0.5370429754257202, 1.267926812171936, 1.4162986278533936, 0.1439393162727356, 0.1438647359609604, 0.33571577072143555]	jd	1	2
638	638	758	jd	cy_724088122_3384716251.wav	D:\\hc--document\\all text\\P8_medical\\thesis_dataset\\use_wav_raw\\724088122\\3384716251.wav	0	2	[0.33247047662734985, 1.7999331951141357, 1.6320871114730835, 0.1097572073340416, 0.2778981328010559, 0.47564393281936646]	fn	0	1
639	639	501	wz	cy_621316990_1908912212.wav	D:\\hc--document\\all text\\P8_medical\\thesis_dataset\\use_wav_raw\\621316990\\1908912212.wav	0	3	[0.39531052112579346, 1.5903178453445435, 1.6370989084243774, 0.06344243884086609, 0.48903557658195496, 0.15783680975437164]	jd	0	2
640	640	1612	rouhe	cy_714720272_3167170328.wav	D:\\hc--document\\all text\\P8_medical\\thesis_dataset\\use_wav_raw\\714720272\\3167170328.wav	0	4	[1.341029405593872, 0.0, 0.30412784218788147, 0.6966564059257507, 1.1917943954467773, 0.6485307216644287]	general	0	0
641	641	834	general	cy_271763713_512715242.wav	D:\\hc--document\\all text\\P8_medical\\thesis_dataset\\use_wav_raw\\271763713\\512715242.wav	0	0	[1.19374418258667, 0.1484670341014862, 0.414777010679245, 0.4593876004219055, 0.8628525137901306, 0.743385910987854]	general	1	0
642	642	1442	wz	cy_675920965_2332613712.wav	D:\\hc--document\\all text\\P8_medical\\thesis_dataset\\use_wav_raw\\675920965\\2332613712.wav	0	3	[1.2311562299728394, 0.010403004474937916, 0.3311125934123993, 0.2897489666938782, 1.4728753566741943, 0.24674028158187866]	rouhe	0	4
643	643	185	fn	cy_700530476_2863249284.wav	D:\\hc--document\\all text\\P8_medical\\thesis_dataset\\use_wav_raw\\700530476\\2863249284.wav	0	1	[0.41911548376083374, 1.6146588325500488, 1.624305009841919, 0.09671097248792648, 0.3159390091896057, 0.2685319781303406]	jd	0	2
644	644	466	general	dx_91036990_30179184.wav	D:\\hc--document\\all text\\P8_medical\\thesis_dataset\\use_wav_raw\\91036990\\30179184.wav	0	0	[1.0887506008148193, 0.12786023318767548, 0.17295756936073303, 1.2802711725234985, 0.2148580253124237, 1.0217536687850952]	wz	0	3
645	645	1395	jd	cy_715060952_3175605993.wav	D:\\hc--document\\all text\\P8_medical\\thesis_dataset\\use_wav_raw\\715060952\\3175605993.wav	0	2	[0.2924416959285736, 1.8399631977081299, 1.7301907539367676, 0.10141590237617493, 0.3435652256011963, 0.3053845465183258]	fn	0	1
646	646	1529	yl	cy_710535160_3083523879.wav	D:\\hc--document\\all text\\P8_medical\\thesis_dataset\\use_wav_raw\\710535160\\3083523879.wav	0	5	[1.0457465648651123, 0.37509626150131226, 0.4980790615081787, 0.3688150942325592, 0.27382200956344604, 1.1679860353469849]	yl	1	5
647	647	1203	yl	cy_656406686_2095429283.wav	D:\\hc--document\\all text\\P8_medical\\thesis_dataset\\use_wav_raw\\656406686\\2095429283.wav	0	5	[1.155233383178711, 0.0, 0.3794717490673065, 0.4816611111164093, 1.3922299146652222, 0.3306530714035034]	rouhe	0	4
648	648	636	yl	cy_711645647_3104889906.wav	D:\\hc--document\\all text\\P8_medical\\thesis_dataset\\use_wav_raw\\711645647\\3104889906.wav	0	5	[0.9788592457771301, 0.032734960317611694, 0.2276362180709839, 1.526870846748352, 0.3829594552516937, 0.7162871360778809]	wz	0	3
649	649	199	yl	dx_86761933_25220907.wav	D:\\hc--document\\all text\\P8_medical\\thesis_dataset\\use_wav_raw\\86761933\\25220907.wav	0	5	[0.9818999767303467, 0.0, 0.34963637590408325, 1.18031907081604, 0.9973590970039368, 0.5777629017829895]	wz	0	3
650	650	386	jd	cy_567338328_1623774191.wav	D:\\hc--document\\all text\\P8_medical\\thesis_dataset\\use_wav_raw\\567338328\\1623774191.wav	0	2	[0.3926045894622803, 1.6410480737686157, 1.7128936052322388, 0.12231931835412979, 0.39006298780441284, 0.3442061245441437]	jd	1	2
651	651	570	fn	cy_714649533_3166551916.wav	D:\\hc--document\\all text\\P8_medical\\thesis_dataset\\use_wav_raw\\714649533\\3166551916.wav	0	1	[0.3950846493244171, 1.722173810005188, 1.6307806968688965, 0.04408746212720871, 0.29835546016693115, 0.3139173686504364]	fn	1	1
652	652	233	general	cy_724240275_3388865419.wav	D:\\hc--document\\all text\\P8_medical\\thesis_dataset\\use_wav_raw\\724240275\\3388865419.wav	0	0	[1.0241020917892456, 0.1262197047472, 0.21510225534439087, 1.464890956878662, 0.5671725869178772, 0.7663083076477051]	wz	0	3
653	653	323	fn	cy_655467113_2090146184.wav	D:\\hc--document\\all text\\P8_medical\\thesis_dataset\\use_wav_raw\\655467113\\2090146184.wav	0	1	[1.1385326385498047, 0.5136864185333252, 0.7504825592041016, 0.29482999444007874, 0.5361832976341248, 1.1184314489364624]	general	0	0
654	654	1396	rouhe	cy_579715165_1689842243.wav	D:\\hc--document\\all text\\P8_medical\\thesis_dataset\\use_wav_raw\\579715165\\1689842243.wav	0	4	[0.9108220934867859, 0.0, 0.23339389264583588, 1.3562661409378052, 1.2133029699325562, 0.3743228018283844]	wz	0	3
655	655	259	fn	cy_423951770_1023742890.wav	D:\\hc--document\\all text\\P8_medical\\thesis_dataset\\use_wav_raw\\423951770\\1023742890.wav	0	1	[0.6024959087371826, 1.2841870784759521, 1.4343563318252563, 0.12415208667516708, 0.3272958993911743, 0.2191459685564041]	jd	0	2
656	656	390	jd	cy_721448088_3323946194.wav	D:\\hc--document\\all text\\P8_medical\\thesis_dataset\\use_wav_raw\\721448088\\3323946194.wav	0	2	[0.3106689453125, 1.7271132469177246, 1.6400432586669922, 0.07531654834747314, 0.2522740066051483, 0.3087204694747925]	fn	0	1
657	657	883	general	cy_723382209_3368086483.wav	D:\\hc--document\\all text\\P8_medical\\thesis_dataset\\use_wav_raw\\723382209\\3368086483.wav	0	0	[1.1680703163146973, 0.0, 0.0965510904788971, 1.2004210948944092, 0.40143483877182007, 0.8737524151802063]	wz	0	3
658	658	1693	jd	dx_87600092_25641987.wav	D:\\hc--document\\all text\\P8_medical\\thesis_dataset\\use_wav_raw\\87600092\\25641987.wav	0	2	[0.35811012983322144, 1.6961067914962769, 1.69888174533844, 0.08463052660226822, 0.22348466515541077, 0.30742979049682617]	jd	1	2
659	659	1573	wz	cy_684180867_2511586578.wav	D:\\hc--document\\all text\\P8_medical\\thesis_dataset\\use_wav_raw\\684180867\\2511586578.wav	0	3	[0.9326287508010864, 0.05512373894453049, 0.22166875004768372, 1.484025001525879, 0.949359118938446, 0.2725684642791748]	wz	1	3
660	660	586	jd	cy_589413773_1742019488.wav	D:\\hc--document\\all text\\P8_medical\\thesis_dataset\\use_wav_raw\\589413773\\1742019488.wav	0	2	[0.46247944235801697, 1.3166465759277344, 1.3937467336654663, 0.19333723187446594, 0.27120235562324524, 0.45400145649909973]	jd	1	2
661	661	1438	wz	cy_714667158_3166207264.wav	D:\\hc--document\\all text\\P8_medical\\thesis_dataset\\use_wav_raw\\714667158\\3166207264.wav	0	3	[1.0304348468780518, 0.060750141739845276, 0.2809338867664337, 1.3505561351776123, 0.5458682775497437, 0.7045800685882568]	wz	1	3
662	662	1018	general	dx_87555856_28234058.wav	D:\\hc--document\\all text\\P8_medical\\thesis_dataset\\use_wav_raw\\87555856\\28234058.wav	0	0	[1.061963677406311, 0.06304403394460678, 0.2122315913438797, 1.2924449443817139, 0.5075418949127197, 0.7859875559806824]	wz	0	3
663	663	1393	general	dx_91705863_31699217.wav	D:\\hc--document\\all text\\P8_medical\\thesis_dataset\\use_wav_raw\\91705863\\31699217.wav	0	0	[0.994700014591217, 0.0, 0.22384005784988403, 1.3144893646240234, 1.1652888059616089, 0.3141440451145172]	wz	0	3
664	664	395	yl	cy_711625058_3104552636.wav	D:\\hc--document\\all text\\P8_medical\\thesis_dataset\\use_wav_raw\\711625058\\3104552636.wav	0	5	[1.0967739820480347, 0.46899592876434326, 0.2962825894355774, 0.8554720878601074, 0.20313629508018494, 1.5091975927352905]	yl	1	5
665	665	1429	rouhe	cy_697778448_2801704872.wav	D:\\hc--document\\all text\\P8_medical\\thesis_dataset\\use_wav_raw\\697778448\\2801704872.wav	0	4	[1.2052947282791138, 0.1199459508061409, 0.27146872878074646, 0.761094868183136, 0.7456924319267273, 1.0584007501602173]	general	0	0
666	666	1547	yl	cy_695704068_2759578856.wav	D:\\hc--document\\all text\\P8_medical\\thesis_dataset\\use_wav_raw\\695704068\\2759578856.wav	0	5	[1.2594962120056152, 0.011694304645061493, 0.27594193816185, 0.32165762782096863, 1.2241491079330444, 0.40510430932044983]	general	0	0
667	667	78	general	cy_582065766_1702560089.wav	D:\\hc--document\\all text\\P8_medical\\thesis_dataset\\use_wav_raw\\582065766\\1702560089.wav	0	0	[1.2976725101470947, 0.0, 0.36825326085090637, 0.4678712785243988, 1.143844485282898, 0.7275109887123108]	general	1	0
668	668	1626	jd	cy_660005255_2115355256.wav	D:\\hc--document\\all text\\P8_medical\\thesis_dataset\\use_wav_raw\\660005255\\2115355256.wav	0	2	[0.5348674058914185, 0.9121302962303162, 1.3505263328552246, 0.16791857779026031, 0.32583504915237427, 0.19967007637023926]	jd	1	2
669	669	538	rouhe	cy_717917045_3243562091.wav	D:\\hc--document\\all text\\P8_medical\\thesis_dataset\\use_wav_raw\\717917045\\3243562091.wav	0	4	[1.2117502689361572, 0.1313198357820511, 0.300606369972229, 0.5093777179718018, 1.469819188117981, 0.35674339532852173]	rouhe	1	4
670	670	1743	jd	cy_693609636_2713908844.wav	D:\\hc--document\\all text\\P8_medical\\thesis_dataset\\use_wav_raw\\693609636\\2713908844.wav	0	2	[1.1502052545547485, 0.45072710514068604, 0.5139973163604736, 0.4293780028820038, 0.7373915314674377, 1.1480718851089478]	general	0	0
671	671	1521	jd	cy_677968913_2376395864.wav	D:\\hc--document\\all text\\P8_medical\\thesis_dataset\\use_wav_raw\\677968913\\2376395864.wav	0	2	[0.32784610986709595, 1.643489956855774, 1.8194308280944824, 0.0, 0.28407222032546997, 0.20178166031837463]	jd	1	2
672	672	1709	yl	cy_562344346_1597676705.wav	D:\\hc--document\\all text\\P8_medical\\thesis_dataset\\use_wav_raw\\562344346\\1597676705.wav	0	5	[0.15094563364982605, 1.94959557056427, 1.698240041732788, 0.08323989808559418, 0.09544160962104797, 0.5991030335426331]	fn	0	1
673	673	1436	general	cy_705862294_2985680652.wav	D:\\hc--document\\all text\\P8_medical\\thesis_dataset\\use_wav_raw\\705862294\\2985680652.wav	0	0	[1.0605148077011108, 0.052437350153923035, 0.3719851076602936, 1.1735538244247437, 1.0914530754089355, 0.3761425316333771]	wz	0	3
674	674	1263	fn	cy_652223605_2074206023.wav	D:\\hc--document\\all text\\P8_medical\\thesis_dataset\\use_wav_raw\\652223605\\2074206023.wav	0	1	[0.2510833442211151, 2.0098607540130615, 1.7358814477920532, 0.040928781032562256, 0.24757464230060577, 0.33981916308403015]	fn	1	1
675	675	304	yl	cy_723298858_3366510109.wav	D:\\hc--document\\all text\\P8_medical\\thesis_dataset\\use_wav_raw\\723298858\\3366510109.wav	0	5	[1.0449278354644775, 0.30753573775291443, 0.550623893737793, 0.3870100975036621, 0.17969952523708344, 1.1206141710281372]	yl	1	5
676	676	334	jd	cy_231585058_396709452.wav	D:\\hc--document\\all text\\P8_medical\\thesis_dataset\\use_wav_raw\\231585058\\396709452.wav	0	2	[0.2212773859500885, 1.8839125633239746, 1.7338783740997314, 0.08998151123523712, 0.3231492042541504, 0.400514155626297]	fn	0	1
677	677	1646	general	cy_682003205_2464092216.wav	D:\\hc--document\\all text\\P8_medical\\thesis_dataset\\use_wav_raw\\682003205\\2464092216.wav	0	0	[0.4716782569885254, 1.268232822418213, 1.3689037561416626, 0.1840684711933136, 0.0639597475528717, 0.5053980946540833]	jd	0	2
678	678	457	wz	dx_84214071_26765725.wav	D:\\hc--document\\all text\\P8_medical\\thesis_dataset\\use_wav_raw\\84214071\\26765725.wav	0	3	[0.9267044067382812, 0.05962640792131424, 0.3206862509250641, 1.3607124090194702, 1.0318903923034668, 0.3070566654205322]	wz	1	3
679	679	1221	general	dx_92613196_32335764.wav	D:\\hc--document\\all text\\P8_medical\\thesis_dataset\\use_wav_raw\\92613196\\32335764.wav	0	0	[1.1591733694076538, 0.0, 0.17884553968906403, 1.1395822763442993, 0.5078356266021729, 0.9622768759727478]	general	1	0
680	680	967	yl	dx_89199037_31177018.wav	D:\\hc--document\\all text\\P8_medical\\thesis_dataset\\use_wav_raw\\89199037\\31177018.wav	0	5	[1.0663129091262817, 0.28699761629104614, 0.4084283113479614, 0.5432541966438293, 0.36646172404289246, 1.1815577745437622]	yl	1	5
681	681	443	wz	cy_678564170_2388940302.wav	D:\\hc--document\\all text\\P8_medical\\thesis_dataset\\use_wav_raw\\678564170\\2388940302.wav	0	3	[1.0482511520385742, 0.06609227508306503, 0.15731807053089142, 1.4237244129180908, 0.9150164127349854, 0.40762946009635925]	wz	1	3
682	682	849	yl	cy_688114539_2596469756.wav	D:\\hc--document\\all text\\P8_medical\\thesis_dataset\\use_wav_raw\\688114539\\2596469756.wav	0	5	[0.471563458442688, 1.5094329118728638, 1.3135745525360107, 0.14956507086753845, 0.18876034021377563, 1.0757108926773071]	fn	0	1
683	683	554	yl	cy_702947476_2916936646.wav	D:\\hc--document\\all text\\P8_medical\\thesis_dataset\\use_wav_raw\\702947476\\2916936646.wav	0	5	[1.2504264116287231, 0.29077205061912537, 0.19021448493003845, 0.9126749634742737, 0.5816550254821777, 1.257989525794983]	yl	1	5
684	684	243	jd	dx_90774307_30000057.wav	D:\\hc--document\\all text\\P8_medical\\thesis_dataset\\use_wav_raw\\90774307\\30000057.wav	0	2	[1.1370267868041992, 0.04060577601194382, 0.3500775098800659, 0.6803725361824036, 0.830960750579834, 0.8435255885124207]	general	0	0
685	685	649	rouhe	cy_718259544_3251651802.wav	D:\\hc--document\\all text\\P8_medical\\thesis_dataset\\use_wav_raw\\718259544\\3251651802.wav	0	4	[1.2317354679107666, 0.09862370043992996, 0.4171115458011627, 0.17636612057685852, 0.8970707058906555, 0.6486057043075562]	general	0	0
686	686	377	rouhe	dx_89989787_28668420.wav	D:\\hc--document\\all text\\P8_medical\\thesis_dataset\\use_wav_raw\\89989787\\28668420.wav	0	4	[1.1052918434143066, 0.13355158269405365, 0.19824907183647156, 1.147011399269104, 1.2191431522369385, 0.5307750105857849]	rouhe	1	4
687	687	556	wz	cy_723266932_3365837269.wav	D:\\hc--document\\all text\\P8_medical\\thesis_dataset\\use_wav_raw\\723266932\\3365837269.wav	0	3	[0.8604024648666382, 0.08416334539651871, 0.3058561384677887, 1.4657560586929321, 1.2155555486679077, 0.42459410429000854]	wz	1	3
688	688	1249	yl	cy_715545375_3186495341.wav	D:\\hc--document\\all text\\P8_medical\\thesis_dataset\\use_wav_raw\\715545375\\3186495341.wav	0	5	[1.1618232727050781, 0.7167819142341614, 0.6288167834281921, 0.42801380157470703, 0.6651217937469482, 1.3660144805908203]	yl	1	5
689	689	891	general	cy_676482004_2344278792.wav	D:\\hc--document\\all text\\P8_medical\\thesis_dataset\\use_wav_raw\\676482004\\2344278792.wav	0	0	[1.0627697706222534, 0.0, 0.11536859720945358, 1.1877143383026123, 0.9301120638847351, 0.5086761713027954]	wz	0	3
690	690	1548	wz	dx_74949627_21211022.wav	D:\\hc--document\\all text\\P8_medical\\thesis_dataset\\use_wav_raw\\74949627\\21211022.wav	0	3	[0.9724549055099487, 0.06609831750392914, 0.19891475141048431, 1.5030092000961304, 0.7336972951889038, 0.5741438269615173]	wz	1	3
691	691	971	fn	dx_58317320_15894055.wav	D:\\hc--document\\all text\\P8_medical\\thesis_dataset\\use_wav_raw\\58317320\\15894055.wav	0	1	[0.2521340548992157, 1.9991202354431152, 1.6931155920028687, 0.10491138696670532, 0.2200811803340912, 0.37656170129776]	fn	1	1
692	692	927	jd	cy_715702139_3191382270.wav	D:\\hc--document\\all text\\P8_medical\\thesis_dataset\\use_wav_raw\\715702139\\3191382270.wav	0	2	[0.2858254015445709, 1.6114076375961304, 1.6147899627685547, 0.09669151902198792, 0.16846294701099396, 0.49636220932006836]	jd	1	2
693	693	1374	jd	dx_91964595_31083800.wav	D:\\hc--document\\all text\\P8_medical\\thesis_dataset\\use_wav_raw\\91964595\\31083800.wav	0	2	[0.1973075568675995, 1.9646024703979492, 1.7414344549179077, 0.1067221388220787, 0.14749391376972198, 0.4947760999202728]	fn	0	1
694	694	1416	jd	cy_657361689_2100719747.wav	D:\\hc--document\\all text\\P8_medical\\thesis_dataset\\use_wav_raw\\657361689\\2100719747.wav	0	2	[0.36854758858680725, 1.6493109464645386, 1.716900110244751, 0.008069098927080631, 0.28602686524391174, 0.21812723577022552]	jd	1	2
695	695	940	fn	dx_79161014_22506352.wav	D:\\hc--document\\all text\\P8_medical\\thesis_dataset\\use_wav_raw\\79161014\\22506352.wav	0	1	[0.1940891146659851, 1.935001015663147, 1.7237958908081055, 0.0608539804816246, 0.12452676892280579, 0.5134459733963013]	fn	1	1
696	696	560	yl	cy_707068960_3013256090.wav	D:\\hc--document\\all text\\P8_medical\\thesis_dataset\\use_wav_raw\\707068960\\3013256090.wav	0	5	[1.2734193801879883, 0.2885391116142273, 0.27517613768577576, 0.56328946352005, 0.6335379481315613, 1.030679702758789]	general	0	0
697	697	1021	rouhe	dx_87903987_26139637.wav	D:\\hc--document\\all text\\P8_medical\\thesis_dataset\\use_wav_raw\\87903987\\26139637.wav	0	4	[0.6479858756065369, 1.3103106021881104, 1.1667487621307373, 0.22297242283821106, 0.41272661089897156, 0.8391071557998657]	fn	0	1
698	698	410	rouhe	dx_87312652_25000755.wav	D:\\hc--document\\all text\\P8_medical\\thesis_dataset\\use_wav_raw\\87312652\\25000755.wav	0	4	[0.9173547029495239, 1.0021281242370605, 0.68401700258255, 0.5975532531738281, 0.5530909895896912, 1.510259747505188]	yl	0	5
699	699	973	jd	dx_67346886_18870589.wav	D:\\hc--document\\all text\\P8_medical\\thesis_dataset\\use_wav_raw\\67346886\\18870589.wav	0	2	[0.4617008566856384, 1.4184463024139404, 1.536981225013733, 0.09339606016874313, 0.17916938662528992, 0.34016937017440796]	jd	1	2
700	700	1301	wz	dx_72388687_20302633.wav	D:\\hc--document\\all text\\P8_medical\\thesis_dataset\\use_wav_raw\\72388687\\20302633.wav	0	3	[0.9701188802719116, 0.12836579978466034, 0.25726377964019775, 1.4548871517181396, 0.7349922060966492, 0.5866560339927673]	wz	1	3
701	701	1565	wz	cy_714741982_3168478330.wav	D:\\hc--document\\all text\\P8_medical\\thesis_dataset\\use_wav_raw\\714741982\\3168478330.wav	0	3	[1.0445556640625, 0.18012291193008423, 0.29801318049430847, 1.1919666528701782, 1.4254873991012573, 0.24584148824214935]	rouhe	0	4
702	702	1495	fn	cy_724165279_3387807303.wav	D:\\hc--document\\all text\\P8_medical\\thesis_dataset\\use_wav_raw\\724165279\\3387807303.wav	0	1	[0.17842327058315277, 1.9045406579971313, 1.7637641429901123, 0.07522851228713989, 0.20833326876163483, 0.40889009833335876]	fn	1	1
703	703	119	fn	dx_91347924_30591815.wav	D:\\hc--document\\all text\\P8_medical\\thesis_dataset\\use_wav_raw\\91347924\\30591815.wav	0	1	[0.4490301311016083, 1.4924345016479492, 1.5402673482894897, 0.13650503754615784, 0.3439488112926483, 0.7171609997749329]	jd	0	2
704	704	73	rouhe	cy_684270245_2513587192.wav	D:\\hc--document\\all text\\P8_medical\\thesis_dataset\\use_wav_raw\\684270245\\2513587192.wav	0	4	[1.1813586950302124, 0.0, 0.4347400665283203, 0.3145846426486969, 0.8262348771095276, 0.5625350475311279]	general	0	0
705	705	1776	wz	dx_83982364_30382526.wav	D:\\hc--document\\all text\\P8_medical\\thesis_dataset\\use_wav_raw\\83982364\\30382526.wav	0	3	[0.9138872623443604, 0.016272323206067085, 0.23839950561523438, 1.432964563369751, 1.0061842203140259, 0.39527595043182373]	wz	1	3
706	706	1337	general	dx_87419851_25609773.wav	D:\\hc--document\\all text\\P8_medical\\thesis_dataset\\use_wav_raw\\87419851\\25609773.wav	0	0	[1.0695618391036987, 0.4788305461406708, 0.27526533603668213, 0.9157893061637878, 0.35549280047416687, 1.4162272214889526]	yl	0	5
707	707	1107	general	dx_87134896_26870791.wav	D:\\hc--document\\all text\\P8_medical\\thesis_dataset\\use_wav_raw\\87134896\\26870791.wav	0	0	[0.9695978164672852, 0.3875969648361206, 0.6828066110610962, 0.2025059312582016, 0.8144882917404175, 0.3285854458808899]	general	1	0
708	708	589	wz	dx_91024530_30116251.wav	D:\\hc--document\\all text\\P8_medical\\thesis_dataset\\use_wav_raw\\91024530\\30116251.wav	0	3	[1.0735232830047607, 0.04602570831775665, 0.19128960371017456, 1.2805649042129517, 0.46179088950157166, 0.9120470881462097]	wz	1	3
709	709	1044	yl	cy_724079138_3386011936.wav	D:\\hc--document\\all text\\P8_medical\\thesis_dataset\\use_wav_raw\\724079138\\3386011936.wav	0	5	[0.9774695634841919, 0.30865541100502014, 0.5525937676429749, 0.4375320374965668, 0.23180179297924042, 1.2269738912582397]	yl	1	5
710	710	92	fn	cy_719786390_3286366131.wav	D:\\hc--document\\all text\\P8_medical\\thesis_dataset\\use_wav_raw\\719786390\\3286366131.wav	0	1	[0.25201866030693054, 1.8409497737884521, 1.8009934425354004, 0.051779307425022125, 0.2843109369277954, 0.36157816648483276]	fn	1	1
711	711	1238	rouhe	cy_689321460_2623751050.wav	D:\\hc--document\\all text\\P8_medical\\thesis_dataset\\use_wav_raw\\689321460\\2623751050.wav	0	4	[1.280875325202942, 0.0, 0.25456926226615906, 0.6010411977767944, 1.3858731985092163, 0.293955534696579]	rouhe	1	4
712	712	719	general	cy_721860681_3332428589.wav	D:\\hc--document\\all text\\P8_medical\\thesis_dataset\\use_wav_raw\\721860681\\3332428589.wav	0	0	[1.1138346195220947, 0.22110216319561005, 0.5164016485214233, 0.22841963171958923, 1.0404585599899292, 0.4824179410934448]	general	1	0
713	713	400	general	cy_701237354_2878895578.wav	D:\\hc--document\\all text\\P8_medical\\thesis_dataset\\use_wav_raw\\701237354\\2878895578.wav	0	0	[0.9899895191192627, 0.29114723205566406, 0.6984034776687622, 0.28855711221694946, 0.5930620431900024, 0.5716556310653687]	general	1	0
714	714	1543	yl	cy_677769287_2371915110.wav	D:\\hc--document\\all text\\P8_medical\\thesis_dataset\\use_wav_raw\\677769287\\2371915110.wav	0	5	[1.1370346546173096, 0.22559309005737305, 0.1666198968887329, 1.0111875534057617, 0.2390449345111847, 1.2291518449783325]	yl	1	5
715	715	1024	general	cy_641000825_2014152242.wav	D:\\hc--document\\all text\\P8_medical\\thesis_dataset\\use_wav_raw\\641000825\\2014152242.wav	0	0	[1.2386757135391235, 0.03540141135454178, 0.35705772042274475, 0.30023205280303955, 0.9651952385902405, 0.48623570799827576]	general	1	0
716	716	530	fn	cy_568845750_1631530601.wav	D:\\hc--document\\all text\\P8_medical\\thesis_dataset\\use_wav_raw\\568845750\\1631530601.wav	0	1	[0.26703569293022156, 1.8123468160629272, 1.7741464376449585, 0.059774577617645264, 0.20881493389606476, 0.3739898204803467]	fn	1	1
717	717	1731	fn	cy_707650264_3025251790.wav	D:\\hc--document\\all text\\P8_medical\\thesis_dataset\\use_wav_raw\\707650264\\3025251790.wav	0	1	[0.19131888449192047, 1.9773645401000977, 1.6753281354904175, 0.0882633700966835, 0.2618499994277954, 0.411712110042572]	fn	1	1
718	718	1621	rouhe	dx_91430570_30669027.wav	D:\\hc--document\\all text\\P8_medical\\thesis_dataset\\use_wav_raw\\91430570\\30669027.wav	0	4	[1.1179043054580688, 0.07951299101114273, 0.3577207028865814, 0.5319883823394775, 1.4072024822235107, 0.2918591797351837]	rouhe	1	4
719	719	650	fn	cy_705603574_2982096330.wav	D:\\hc--document\\all text\\P8_medical\\thesis_dataset\\use_wav_raw\\705603574\\2982096330.wav	0	1	[0.20852206647396088, 1.8652299642562866, 1.6876859664916992, 0.1375049501657486, 0.23703253269195557, 0.579922080039978]	fn	1	1
720	720	376	general	dx_89190953_31132902.wav	D:\\hc--document\\all text\\P8_medical\\thesis_dataset\\use_wav_raw\\89190953\\31132902.wav	0	0	[1.006225824356079, 0.27167677879333496, 0.5644242167472839, 0.4169239103794098, 0.40941619873046875, 1.0122672319412231]	yl	0	5
721	721	661	fn	dx_90828224_30269199.wav	D:\\hc--document\\all text\\P8_medical\\thesis_dataset\\use_wav_raw\\90828224\\30269199.wav	0	1	[0.30463239550590515, 1.9330312013626099, 1.6246578693389893, 0.11033265292644501, 0.32545486092567444, 0.3568747639656067]	fn	1	1
722	722	1632	wz	cy_633995051_1976528384.wav	D:\\hc--document\\all text\\P8_medical\\thesis_dataset\\use_wav_raw\\633995051\\1976528384.wav	0	3	[1.0018376111984253, 0.07182100415229797, 0.1201459988951683, 1.275795340538025, 0.40980780124664307, 1.0260006189346313]	wz	1	3
723	723	1323	wz	cy_716153125_3202243100.wav	D:\\hc--document\\all text\\P8_medical\\thesis_dataset\\use_wav_raw\\716153125\\3202243100.wav	0	3	[1.1153061389923096, 0.0, 0.14662571251392365, 1.200819969177246, 0.526168167591095, 0.8809491991996765]	wz	1	3
724	724	1113	wz	cy_689362224_2623552072.wav	D:\\hc--document\\all text\\P8_medical\\thesis_dataset\\use_wav_raw\\689362224\\2623552072.wav	0	3	[1.2736084461212158, 0.3695244789123535, 0.24757450819015503, 1.0104612112045288, 0.5869441628456116, 1.191100835800171]	general	0	0
725	725	132	yl	cy_716115266_3199750870.wav	D:\\hc--document\\all text\\P8_medical\\thesis_dataset\\use_wav_raw\\716115266\\3199750870.wav	0	5	[0.3497001528739929, 1.7952115535736084, 1.5941102504730225, 0.04086289182305336, 0.1261114925146103, 0.5826536417007446]	fn	0	1
726	726	379	yl	cy_684303444_2514349442.wav	D:\\hc--document\\all text\\P8_medical\\thesis_dataset\\use_wav_raw\\684303444\\2514349442.wav	0	5	[1.2114737033843994, 0.2787149250507355, 0.4057971239089966, 0.44408565759658813, 0.3603267967700958, 1.164297342300415]	general	0	0
727	727	1675	jd	dx_48814499_12675211.wav	D:\\hc--document\\all text\\P8_medical\\thesis_dataset\\use_wav_raw\\48814499\\12675211.wav	0	2	[0.4337964653968811, 1.537777066230774, 1.6485697031021118, 0.07031910121440887, 0.23181256651878357, 0.27839329838752747]	jd	1	2
728	728	62	wz	dx_88320167_26879791.wav	D:\\hc--document\\all text\\P8_medical\\thesis_dataset\\use_wav_raw\\88320167\\26879791.wav	0	3	[1.1410777568817139, 0.6240045428276062, 0.32489821314811707, 0.7763737440109253, 0.6415256857872009, 1.3680775165557861]	yl	0	5
729	729	1636	yl	cy_683992446_2507495676.wav	D:\\hc--document\\all text\\P8_medical\\thesis_dataset\\use_wav_raw\\683992446\\2507495676.wav	0	5	[1.0905640125274658, 0.7363314032554626, 0.539420485496521, 0.5601412057876587, 0.6698874831199646, 1.1983692646026611]	yl	1	5
730	730	1403	general	cy_724692909_3399806948.wav	D:\\hc--document\\all text\\P8_medical\\thesis_dataset\\use_wav_raw\\724692909\\3399806948.wav	0	0	[1.0044468641281128, 0.0, 0.47424766421318054, 0.7910305857658386, 1.5162767171859741, 0.004079682286828756]	rouhe	0	4
731	731	829	jd	cy_667288842_2152988732.wav	D:\\hc--document\\all text\\P8_medical\\thesis_dataset\\use_wav_raw\\667288842\\2152988732.wav	0	2	[0.6039157509803772, 0.9926542639732361, 1.3494163751602173, 0.15259210765361786, 0.21300755441188812, 0.10700477659702301]	jd	1	2
732	732	1102	general	cy_687465211_2582295030.wav	D:\\hc--document\\all text\\P8_medical\\thesis_dataset\\use_wav_raw\\687465211\\2582295030.wav	0	0	[0.605181872844696, 0.9078245162963867, 1.3115495443344116, 0.19927474856376648, 0.2635243535041809, 0.21774151921272278]	jd	0	2
733	733	494	jd	cy_700139194_2854443904.wav	D:\\hc--document\\all text\\P8_medical\\thesis_dataset\\use_wav_raw\\700139194\\2854443904.wav	0	2	[0.9490494132041931, 0.3326200842857361, 0.7598254680633545, 0.19490322470664978, 0.5919961929321289, 0.6040586829185486]	general	0	0
734	734	851	wz	dx_42118955_10716866.wav	D:\\hc--document\\all text\\P8_medical\\thesis_dataset\\use_wav_raw\\42118955\\10716866.wav	0	3	[1.1454036235809326, 0.0, 0.10827714949846268, 1.144479751586914, 0.12704823911190033, 1.0556809902191162]	general	0	0
735	735	1338	wz	dx_87836340_25728130.wav	D:\\hc--document\\all text\\P8_medical\\thesis_dataset\\use_wav_raw\\87836340\\25728130.wav	0	3	[0.9890710711479187, 0.08899213373661041, 0.2965537905693054, 1.2567964792251587, 1.3828943967819214, 0.21971763670444489]	rouhe	0	4
736	736	1146	yl	cy_674280405_2298119370.wav	D:\\hc--document\\all text\\P8_medical\\thesis_dataset\\use_wav_raw\\674280405\\2298119370.wav	0	5	[0.8846936821937561, 0.09015320241451263, 0.27083301544189453, 1.4385759830474854, 1.253365159034729, 0.2771817445755005]	wz	0	3
737	737	579	yl	dx_91367212_30339325.wav	D:\\hc--document\\all text\\P8_medical\\thesis_dataset\\use_wav_raw\\91367212\\30339325.wav	0	5	[1.0325630903244019, 0.4195091724395752, 0.5682124495506287, 0.3312337100505829, 0.29922690987586975, 1.1561381816864014]	yl	1	5
738	738	655	fn	cy_671034848_2229944498.wav	D:\\hc--document\\all text\\P8_medical\\thesis_dataset\\use_wav_raw\\671034848\\2229944498.wav	0	1	[0.24556976556777954, 1.999199390411377, 1.7396339178085327, 0.08336415886878967, 0.20811524987220764, 0.3380964994430542]	fn	1	1
739	739	899	yl	cy_715370027_3182567410.wav	D:\\hc--document\\all text\\P8_medical\\thesis_dataset\\use_wav_raw\\715370027\\3182567410.wav	0	5	[1.1521897315979004, 0.4883785843849182, 0.29401376843452454, 0.7650921940803528, 0.28310292959213257, 1.383460521697998]	yl	1	5
740	740	1270	wz	dx_86998223_26111268.wav	D:\\hc--document\\all text\\P8_medical\\thesis_dataset\\use_wav_raw\\86998223\\26111268.wav	0	3	[0.9756471514701843, 0.0, 0.1216530129313469, 1.3925198316574097, 0.8068418502807617, 0.6044116020202637]	wz	1	3
741	741	666	wz	cy_721842168_3332617080.wav	D:\\hc--document\\all text\\P8_medical\\thesis_dataset\\use_wav_raw\\721842168\\3332617080.wav	0	3	[1.101701021194458, 0.0, 0.19021810591220856, 1.2396984100341797, 0.4659110903739929, 0.86690753698349]	wz	1	3
742	742	177	jd	cy_722944997_3357711592.wav	D:\\hc--document\\all text\\P8_medical\\thesis_dataset\\use_wav_raw\\722944997\\3357711592.wav	0	2	[1.1440365314483643, 0.1273214966058731, 0.3354616165161133, 0.6631451845169067, 1.1601396799087524, 0.5395105481147766]	rouhe	0	4
743	743	1206	rouhe	cy_699236774_2834268330.wav	D:\\hc--document\\all text\\P8_medical\\thesis_dataset\\use_wav_raw\\699236774\\2834268330.wav	0	4	[1.0036406517028809, 0.17451024055480957, 0.7295423150062561, 0.23879411816596985, 1.399241328239441, 0.0]	rouhe	1	4
744	744	833	general	cy_673915455_2290355160.wav	D:\\hc--document\\all text\\P8_medical\\thesis_dataset\\use_wav_raw\\673915455\\2290355160.wav	0	0	[1.2997348308563232, 0.38353562355041504, 0.21802778542041779, 0.791801929473877, 0.5930263996124268, 1.1958262920379639]	general	1	0
745	745	65	wz	dx_90724895_29815152.wav	D:\\hc--document\\all text\\P8_medical\\thesis_dataset\\use_wav_raw\\90724895\\29815152.wav	0	3	[1.0443917512893677, 0.07379132509231567, 0.2205417901277542, 1.4494093656539917, 0.8298570513725281, 0.5755323171615601]	wz	1	3
746	746	1668	wz	cy_682918139_2483708824.wav	D:\\hc--document\\all text\\P8_medical\\thesis_dataset\\use_wav_raw\\682918139\\2483708824.wav	0	3	[1.0653642416000366, 0.022971149533987045, 0.15272003412246704, 1.386044979095459, 0.5538715124130249, 0.8930739164352417]	wz	1	3
747	747	563	wz	cy_717665488_3235999776.wav	D:\\hc--document\\all text\\P8_medical\\thesis_dataset\\use_wav_raw\\717665488\\3235999776.wav	0	3	[1.067192792892456, 0.05669121444225311, 0.24059584736824036, 1.3801517486572266, 0.9996639490127563, 0.31189969182014465]	wz	1	3
748	748	1385	general	dx_62391403_17009196.wav	D:\\hc--document\\all text\\P8_medical\\thesis_dataset\\use_wav_raw\\62391403\\17009196.wav	0	0	[0.9559075236320496, 0.2366282194852829, 0.6395743489265442, 0.6417203545570374, 0.5989415049552917, 0.41833609342575073]	general	1	0
749	749	1241	yl	dx_87873919_25960497.wav	D:\\hc--document\\all text\\P8_medical\\thesis_dataset\\use_wav_raw\\87873919\\25960497.wav	0	5	[0.9550853967666626, 0.5693967938423157, 0.5994570255279541, 0.5666417479515076, 0.36441007256507874, 1.410325288772583]	yl	1	5
750	750	1267	jd	cy_722267177_3341902772.wav	D:\\hc--document\\all text\\P8_medical\\thesis_dataset\\use_wav_raw\\722267177\\3341902772.wav	0	2	[0.465558797121048, 1.5128449201583862, 1.5575228929519653, 0.16666871309280396, 0.4114735424518585, 0.424807608127594]	jd	1	2
751	751	537	wz	cy_715607374_3188804205.wav	D:\\hc--document\\all text\\P8_medical\\thesis_dataset\\use_wav_raw\\715607374\\3188804205.wav	0	3	[0.9181894063949585, 0.009142396971583366, 0.17343668639659882, 1.5139665603637695, 0.755185604095459, 0.5702565908432007]	wz	1	3
752	752	196	general	cy_711711212_3106070957.wav	D:\\hc--document\\all text\\P8_medical\\thesis_dataset\\use_wav_raw\\711711212\\3106070957.wav	0	0	[1.106015682220459, 0.05763380974531174, 0.22057954967021942, 1.2667814493179321, 0.9354716539382935, 0.4936896860599518]	wz	0	3
753	753	71	rouhe	cy_706918404_3010049754.wav	D:\\hc--document\\all text\\P8_medical\\thesis_dataset\\use_wav_raw\\706918404\\3010049754.wav	0	4	[1.1862109899520874, 0.09522034227848053, 0.3084556758403778, 0.8157360553741455, 1.4519588947296143, 0.39233526587486267]	rouhe	1	4
754	754	1287	rouhe	cy_717909777_3242197649.wav	D:\\hc--document\\all text\\P8_medical\\thesis_dataset\\use_wav_raw\\717909777\\3242197649.wav	0	4	[0.483367919921875, 0.9182001948356628, 1.2821711301803589, 0.16248629987239838, 0.28320029377937317, 0.4331103265285492]	jd	0	2
755	755	428	wz	dx_91263390_30158097.wav	D:\\hc--document\\all text\\P8_medical\\thesis_dataset\\use_wav_raw\\91263390\\30158097.wav	0	3	[0.9775672554969788, 0.15661029517650604, 0.20286621153354645, 1.3371764421463013, 0.4539436399936676, 0.9969941973686218]	wz	1	3
756	756	722	general	cy_723498594_3371413742.wav	D:\\hc--document\\all text\\P8_medical\\thesis_dataset\\use_wav_raw\\723498594\\3371413742.wav	0	0	[1.0814013481140137, 0.16566912829875946, 0.43843013048171997, 0.45697304606437683, 1.3206192255020142, 0.32834622263908386]	rouhe	0	4
757	757	678	fn	cy_723841256_3378482487.wav	D:\\hc--document\\all text\\P8_medical\\thesis_dataset\\use_wav_raw\\723841256\\3378482487.wav	0	1	[0.2581573724746704, 1.832993745803833, 1.712378978729248, 0.09772603213787079, 0.22063373029232025, 0.3040693700313568]	fn	1	1
758	758	1181	jd	cy_583449441_1709751440.wav	D:\\hc--document\\all text\\P8_medical\\thesis_dataset\\use_wav_raw\\583449441\\1709751440.wav	0	2	[0.44624200463294983, 1.514662504196167, 1.7109402418136597, 0.030552340671420097, 0.5028822422027588, 0.0]	jd	1	2
759	759	1005	rouhe	dx_87852825_25829352.wav	D:\\hc--document\\all text\\P8_medical\\thesis_dataset\\use_wav_raw\\87852825\\25829352.wav	0	4	[0.9858872890472412, 0.0, 0.16573061048984528, 1.2887381315231323, 1.1532472372055054, 0.3943226933479309]	wz	0	3
760	760	1717	fn	dx_84276645_27101293.wav	D:\\hc--document\\all text\\P8_medical\\thesis_dataset\\use_wav_raw\\84276645\\27101293.wav	0	1	[0.6988016366958618, 1.3396995067596436, 1.288145899772644, 0.20893198251724243, 0.4408629536628723, 0.6669106483459473]	fn	1	1
761	761	114	yl	cy_675559647_2324930738.wav	D:\\hc--document\\all text\\P8_medical\\thesis_dataset\\use_wav_raw\\675559647\\2324930738.wav	0	5	[1.0195541381835938, 0.31105247139930725, 0.5328876972198486, 0.35791316628456116, 0.3696826100349426, 1.1335041522979736]	yl	1	5
762	762	1131	rouhe	cy_722254453_3340963250.wav	D:\\hc--document\\all text\\P8_medical\\thesis_dataset\\use_wav_raw\\722254453\\3340963250.wav	0	4	[1.19330894947052, 0.04136703908443451, 0.39698728919029236, 0.30413326621055603, 1.3934040069580078, 0.28801780939102173]	rouhe	1	4
763	763	330	rouhe	cy_723560374_3372273168.wav	D:\\hc--document\\all text\\P8_medical\\thesis_dataset\\use_wav_raw\\723560374\\3372273168.wav	0	4	[0.9367927312850952, 0.004914550110697746, 0.4104349613189697, 1.1043262481689453, 1.324014663696289, 0.2628861963748932]	rouhe	1	4
764	764	144	rouhe	cy_723115722_3362287975.wav	D:\\hc--document\\all text\\P8_medical\\thesis_dataset\\use_wav_raw\\723115722\\3362287975.wav	0	4	[1.1090823411941528, 0.08254512399435043, 0.4728173017501831, 0.1966848373413086, 1.2193084955215454, 0.34583866596221924]	rouhe	1	4
765	765	793	jd	cy_722201519_3341123372.wav	D:\\hc--document\\all text\\P8_medical\\thesis_dataset\\use_wav_raw\\722201519\\3341123372.wav	0	2	[0.5054447650909424, 0.9755362868309021, 1.3454596996307373, 0.1562342643737793, 0.30028265714645386, 0.216125950217247]	jd	1	2
766	766	1172	wz	cy_718754967_3261918292.wav	D:\\hc--document\\all text\\P8_medical\\thesis_dataset\\use_wav_raw\\718754967\\3261918292.wav	0	3	[1.0858087539672852, 0.15975956618785858, 0.5541117787361145, 0.21174436807632446, 0.7189614176750183, 0.7643416523933411]	general	0	0
767	767	124	general	dx_90483471_29253202.wav	D:\\hc--document\\all text\\P8_medical\\thesis_dataset\\use_wav_raw\\90483471\\29253202.wav	0	0	[1.2165180444717407, 0.14629895985126495, 0.36430197954177856, 0.39455774426460266, 0.7411874532699585, 0.715177059173584]	general	1	0
768	768	1553	yl	cy_720673672_3306195148.wav	D:\\hc--document\\all text\\P8_medical\\thesis_dataset\\use_wav_raw\\720673672\\3306195148.wav	0	5	[1.1724843978881836, 0.5445093512535095, 0.2843311131000519, 0.8239043951034546, 0.44273841381073, 1.4575213193893433]	yl	1	5
769	769	1622	yl	cy_714815193_3169271593.wav	D:\\hc--document\\all text\\P8_medical\\thesis_dataset\\use_wav_raw\\714815193\\3169271593.wav	0	5	[1.151039719581604, 0.3974224627017975, 0.1937727928161621, 0.8121853470802307, 0.38553860783576965, 1.518635869026184]	yl	1	5
770	770	255	jd	dx_90275835_29099590.wav	D:\\hc--document\\all text\\P8_medical\\thesis_dataset\\use_wav_raw\\90275835\\29099590.wav	0	2	[0.27614161372184753, 1.896754503250122, 1.6454999446868896, 0.14238318800926208, 0.1593945175409317, 0.4713616669178009]	fn	0	1
771	771	919	yl	dx_84478827_24173074.wav	D:\\hc--document\\all text\\P8_medical\\thesis_dataset\\use_wav_raw\\84478827\\24173074.wav	0	5	[1.0230709314346313, 0.36253198981285095, 0.5980658531188965, 0.3257107734680176, 0.18780982494354248, 1.1942415237426758]	yl	1	5
772	772	1062	wz	cy_637672090_1996385861.wav	D:\\hc--document\\all text\\P8_medical\\thesis_dataset\\use_wav_raw\\637672090\\1996385861.wav	0	3	[1.0361589193344116, 0.0, 0.22858482599258423, 1.2190849781036377, 0.5688445568084717, 0.8839929103851318]	wz	1	3
773	773	219	rouhe	dx_59819424_16272094.wav	D:\\hc--document\\all text\\P8_medical\\thesis_dataset\\use_wav_raw\\59819424\\16272094.wav	0	4	[0.6756289005279541, 1.2609012126922607, 1.1474968194961548, 0.23987819254398346, 0.40541788935661316, 0.8282176852226257]	fn	0	1
774	774	1382	general	cy_683812881_2503441554.wav	D:\\hc--document\\all text\\P8_medical\\thesis_dataset\\use_wav_raw\\683812881\\2503441554.wav	0	0	[1.0692124366760254, 0.21289277076721191, 0.3874346613883972, 0.8294270038604736, 1.4603015184402466, 0.4662211537361145]	rouhe	0	4
775	775	1207	wz	cy_703462708_2928775638.wav	D:\\hc--document\\all text\\P8_medical\\thesis_dataset\\use_wav_raw\\703462708\\2928775638.wav	0	3	[1.1209334135055542, 0.3081924617290497, 0.46038883924484253, 0.489120215177536, 0.3570999205112457, 1.06648588180542]	general	0	0
776	776	470	yl	cy_717862235_3240866992.wav	D:\\hc--document\\all text\\P8_medical\\thesis_dataset\\use_wav_raw\\717862235\\3240866992.wav	0	5	[1.0572853088378906, 0.32052335143089294, 0.49251675605773926, 0.4002819061279297, 0.38976889848709106, 1.1050591468811035]	yl	1	5
777	777	197	general	cy_648298316_2051391257.wav	D:\\hc--document\\all text\\P8_medical\\thesis_dataset\\use_wav_raw\\648298316\\2051391257.wav	0	0	[0.6726668477058411, 0.7567660808563232, 1.1809853315353394, 0.12697212398052216, 0.614136815071106, 0.00304807024076581]	jd	0	2
778	778	871	yl	cy_714791228_3169869132.wav	D:\\hc--document\\all text\\P8_medical\\thesis_dataset\\use_wav_raw\\714791228\\3169869132.wav	0	5	[1.0214624404907227, 0.6890592575073242, 0.32427170872688293, 0.9551829099655151, 0.35485807061195374, 1.489877462387085]	yl	1	5
779	779	240	general	cy_680192311_2426421754.wav	D:\\hc--document\\all text\\P8_medical\\thesis_dataset\\use_wav_raw\\680192311\\2426421754.wav	0	0	[0.9337708353996277, 0.0015936645213514566, 0.19903312623500824, 1.4760652780532837, 0.9118133783340454, 0.4891990125179291]	wz	0	3
780	780	1186	general	cy_603868655_1816087382.wav	D:\\hc--document\\all text\\P8_medical\\thesis_dataset\\use_wav_raw\\603868655\\1816087382.wav	0	0	[1.1564902067184448, 0.16334059834480286, 0.33687832951545715, 0.8816538453102112, 0.7535251379013062, 1.0091913938522339]	general	1	0
781	781	612	jd	cy_614536815_1872080705.wav	D:\\hc--document\\all text\\P8_medical\\thesis_dataset\\use_wav_raw\\614536815\\1872080705.wav	0	2	[0.7154421806335449, 1.101383924484253, 1.2947328090667725, 0.11067095398902893, 0.487273246049881, 0.31020665168762207]	jd	1	2
782	782	1074	jd	dx_61776775_17654381.wav	D:\\hc--document\\all text\\P8_medical\\thesis_dataset\\use_wav_raw\\61776775\\17654381.wav	0	2	[0.6747545599937439, 0.635154128074646, 1.1613143682479858, 0.144497349858284, 0.4817882776260376, 0.37644943594932556]	jd	1	2
783	783	943	fn	cy_723127533_3362117869.wav	D:\\hc--document\\all text\\P8_medical\\thesis_dataset\\use_wav_raw\\723127533\\3362117869.wav	0	1	[0.21752546727657318, 1.9312028884887695, 1.6912676095962524, 0.09839240461587906, 0.2808244526386261, 0.45234543085098267]	fn	1	1
784	784	552	general	dx_87682949_26135515.wav	D:\\hc--document\\all text\\P8_medical\\thesis_dataset\\use_wav_raw\\87682949\\26135515.wav	0	0	[1.0868175029754639, 0.004445444326847792, 0.1717589944601059, 1.3472609519958496, 0.3884497880935669, 0.7834525108337402]	wz	0	3
785	785	877	yl	cy_714366851_3159472230.wav	D:\\hc--document\\all text\\P8_medical\\thesis_dataset\\use_wav_raw\\714366851\\3159472230.wav	0	5	[1.0034947395324707, 0.297836035490036, 0.563336968421936, 0.31542009115219116, 0.3982100784778595, 1.0712783336639404]	yl	1	5
786	786	1418	jd	cy_29247542_21589631.wav	D:\\hc--document\\all text\\P8_medical\\thesis_dataset\\use_wav_raw\\29247542\\21589631.wav	0	2	[0.5272386074066162, 1.5334479808807373, 1.558437705039978, 0.13177475333213806, 0.48514604568481445, 0.13678592443466187]	jd	1	2
787	787	1352	general	cy_718103548_3247366640.wav	D:\\hc--document\\all text\\P8_medical\\thesis_dataset\\use_wav_raw\\718103548\\3247366640.wav	0	0	[1.1220914125442505, 0.19478939473628998, 0.42004355788230896, 0.6260966658592224, 1.5497021675109863, 0.36249324679374695]	rouhe	0	4
788	788	693	general	cy_692435805_2688675118.wav	D:\\hc--document\\all text\\P8_medical\\thesis_dataset\\use_wav_raw\\692435805\\2688675118.wav	0	0	[1.2878572940826416, 0.0, 0.41517940163612366, 0.4399629533290863, 0.568880558013916, 0.856138288974762]	general	1	0
789	789	1240	general	cy_266093627_496182638.wav	D:\\hc--document\\all text\\P8_medical\\thesis_dataset\\use_wav_raw\\266093627\\496182638.wav	0	0	[1.0684969425201416, 0.26352304220199585, 0.6660808324813843, 0.22229254245758057, 0.9155812859535217, 0.04959603399038315]	general	1	0
790	790	1152	rouhe	cy_696875622_2781825314.wav	D:\\hc--document\\all text\\P8_medical\\thesis_dataset\\use_wav_raw\\696875622\\2781825314.wav	0	4	[1.1963688135147095, 0.0, 0.34886398911476135, 0.3554961085319519, 1.5116117000579834, 0.36328044533729553]	rouhe	1	4
791	791	512	rouhe	cy_677993009_2376737652.wav	D:\\hc--document\\all text\\P8_medical\\thesis_dataset\\use_wav_raw\\677993009\\2376737652.wav	0	4	[1.203967571258545, 0.10274754464626312, 0.3128291964530945, 0.3558085560798645, 0.9654073715209961, 0.67800372838974]	general	0	0
792	792	1633	yl	cy_715813049_3192894059.wav	D:\\hc--document\\all text\\P8_medical\\thesis_dataset\\use_wav_raw\\715813049\\3192894059.wav	0	5	[1.0923467874526978, 0.0, 0.1617024689912796, 1.2611135244369507, 0.45500603318214417, 0.9225040078163147]	wz	0	3
793	793	941	jd	cy_611479_2678200.wav	D:\\hc--document\\all text\\P8_medical\\thesis_dataset\\use_wav_raw\\611479\\2678200.wav	0	2	[0.34836676716804504, 1.7593445777893066, 1.5875401496887207, 0.114225372672081, 0.381020188331604, 0.36521610617637634]	fn	0	1
794	794	874	wz	dx_91839099_31055780.wav	D:\\hc--document\\all text\\P8_medical\\thesis_dataset\\use_wav_raw\\91839099\\31055780.wav	0	3	[0.866402268409729, 0.08765192329883575, 0.21204020082950592, 1.5072588920593262, 1.2658076286315918, 0.26451411843299866]	wz	1	3
795	795	228	wz	dx_91801399_30866986.wav	D:\\hc--document\\all text\\P8_medical\\thesis_dataset\\use_wav_raw\\91801399\\30866986.wav	0	3	[0.9667137861251831, 0.11800695955753326, 0.20588411390781403, 1.419013261795044, 0.4679241478443146, 0.8702558875083923]	wz	1	3
796	796	1512	fn	dx_91019697_30088581.wav	D:\\hc--document\\all text\\P8_medical\\thesis_dataset\\use_wav_raw\\91019697\\30088581.wav	0	1	[0.36571356654167175, 1.7407002449035645, 1.5487396717071533, 0.17118708789348602, 0.26664435863494873, 0.6061378717422485]	fn	1	1
797	797	110	fn	dx_89511120_32273113.wav	D:\\hc--document\\all text\\P8_medical\\thesis_dataset\\use_wav_raw\\89511120\\32273113.wav	0	1	[0.17045989632606506, 2.0116515159606934, 1.7191346883773804, 0.09505574405193329, 0.23001976311206818, 0.40508800745010376]	fn	1	1
798	798	1383	fn	dx_91289641_30295463.wav	D:\\hc--document\\all text\\P8_medical\\thesis_dataset\\use_wav_raw\\91289641\\30295463.wav	0	1	[0.35103344917297363, 1.9163531064987183, 1.5814118385314941, 0.10447263717651367, 0.33249765634536743, 0.35345879197120667]	fn	1	1
799	799	1305	yl	dx_84008845_30528977.wav	D:\\hc--document\\all text\\P8_medical\\thesis_dataset\\use_wav_raw\\84008845\\30528977.wav	0	5	[0.2551679015159607, 2.070930242538452, 1.6072465181350708, 0.1757855862379074, 0.19501237571239471, 0.5782279372215271]	fn	0	1
800	800	812	jd	cy_714177180_3157549689.wav	D:\\hc--document\\all text\\P8_medical\\thesis_dataset\\use_wav_raw\\714177180\\3157549689.wav	0	2	[0.45793598890304565, 1.424781084060669, 1.5830646753311157, 0.10807723551988602, 0.36196428537368774, 0.2361365258693695]	jd	1	2
801	801	86	general	cy_722171314_3339450175.wav	D:\\hc--document\\all text\\P8_medical\\thesis_dataset\\use_wav_raw\\722171314\\3339450175.wav	0	0	[0.5035413503646851, 1.0901997089385986, 1.3930896520614624, 0.23110835254192352, 0.2676646411418915, 0.18366405367851257]	jd	0	2
802	802	1174	wz	dx_90224427_28832700.wav	D:\\hc--document\\all text\\P8_medical\\thesis_dataset\\use_wav_raw\\90224427\\28832700.wav	0	3	[0.9019324779510498, 0.11747639626264572, 0.28317272663116455, 1.485255241394043, 0.6151442527770996, 0.6823800206184387]	wz	1	3
803	803	335	jd	cy_447767080_1110675843.wav	D:\\hc--document\\all text\\P8_medical\\thesis_dataset\\use_wav_raw\\447767080\\1110675843.wav	0	2	[0.6032667756080627, 1.2814010381698608, 1.4554470777511597, 0.06782424449920654, 0.438007652759552, 0.05133473873138428]	jd	1	2
804	804	1001	rouhe	cy_719308017_3274440565.wav	D:\\hc--document\\all text\\P8_medical\\thesis_dataset\\use_wav_raw\\719308017\\3274440565.wav	0	4	[0.8436035513877869, 0.05723489075899124, 0.2529372572898865, 1.4948108196258545, 1.140472173690796, 0.33769553899765015]	wz	0	3
805	805	452	general	cy_684199566_2512391174.wav	D:\\hc--document\\all text\\P8_medical\\thesis_dataset\\use_wav_raw\\684199566\\2512391174.wav	0	0	[1.1777119636535645, 0.30755814909935, 0.4224170446395874, 0.5820779204368591, 0.6163655519485474, 0.9503369331359863]	general	1	0
806	806	232	jd	cy_672196252_2254019272.wav	D:\\hc--document\\all text\\P8_medical\\thesis_dataset\\use_wav_raw\\672196252\\2254019272.wav	0	2	[0.41153034567832947, 1.5431777238845825, 1.6480520963668823, 0.08002949506044388, 0.3804929554462433, 0.21901372075080872]	jd	1	2
807	807	596	rouhe	cy_721243714_3319480013.wav	D:\\hc--document\\all text\\P8_medical\\thesis_dataset\\use_wav_raw\\721243714\\3319480013.wav	0	4	[1.2904027700424194, 0.01726594753563404, 0.3150573670864105, 0.8037116527557373, 1.5247968435287476, 0.3047008812427521]	rouhe	1	4
808	808	1043	wz	cy_721508975_3325106632.wav	D:\\hc--document\\all text\\P8_medical\\thesis_dataset\\use_wav_raw\\721508975\\3325106632.wav	0	3	[1.1667559146881104, 0.16003140807151794, 0.3078385591506958, 0.9676648378372192, 1.4516273736953735, 0.42890024185180664]	rouhe	0	4
809	809	1473	rouhe	dx_88293943_26742668.wav	D:\\hc--document\\all text\\P8_medical\\thesis_dataset\\use_wav_raw\\88293943\\26742668.wav	0	4	[0.32362061738967896, 1.7575548887252808, 1.6554025411605835, 0.11897271871566772, 0.2552599012851715, 0.3244245648384094]	fn	0	1
810	810	1318	fn	cy_719231806_3272456704.wav	D:\\hc--document\\all text\\P8_medical\\thesis_dataset\\use_wav_raw\\719231806\\3272456704.wav	0	1	[0.32998496294021606, 1.698007583618164, 1.7374755144119263, 0.061991725116968155, 0.30121204257011414, 0.30561667680740356]	jd	0	2
811	811	360	rouhe	dx_76730433_21687464.wav	D:\\hc--document\\all text\\P8_medical\\thesis_dataset\\use_wav_raw\\76730433\\21687464.wav	0	4	[1.061139702796936, 0.043975830078125, 0.3243101239204407, 0.7164753675460815, 1.3948736190795898, 0.12790615856647491]	rouhe	1	4
812	812	1250	fn	cy_677465451_2365378680.wav	D:\\hc--document\\all text\\P8_medical\\thesis_dataset\\use_wav_raw\\677465451\\2365378680.wav	0	1	[0.3821031153202057, 1.6957824230194092, 1.7635732889175415, 0.10320614278316498, 0.38086268305778503, 0.26821720600128174]	jd	0	2
813	813	571	yl	cy_721440574_3323335158.wav	D:\\hc--document\\all text\\P8_medical\\thesis_dataset\\use_wav_raw\\721440574\\3323335158.wav	0	5	[1.078902006149292, 0.22066369652748108, 0.5318737626075745, 0.21671603620052338, 1.2128715515136719, 0.38480663299560547]	rouhe	0	4
814	814	1008	fn	dx_53643371_14212563.wav	D:\\hc--document\\all text\\P8_medical\\thesis_dataset\\use_wav_raw\\53643371\\14212563.wav	0	1	[0.3764651119709015, 1.6930006742477417, 1.5943313837051392, 0.12969255447387695, 0.3378380835056305, 0.5074955821037292]	fn	1	1
815	815	569	yl	cy_718079310_3247704804.wav	D:\\hc--document\\all text\\P8_medical\\thesis_dataset\\use_wav_raw\\718079310\\3247704804.wav	0	5	[1.2075942754745483, 0.5338150262832642, 0.29667913913726807, 0.7915812134742737, 0.5506168007850647, 1.5087248086929321]	yl	1	5
816	816	1224	fn	dx_89741544_29553544.wav	D:\\hc--document\\all text\\P8_medical\\thesis_dataset\\use_wav_raw\\89741544\\29553544.wav	0	1	[0.4379000961780548, 1.575993537902832, 1.4896272420883179, 0.09469091147184372, 0.3753684461116791, 0.1423419713973999]	fn	1	1
817	817	1336	general	cy_712855896_3127501670.wav	D:\\hc--document\\all text\\P8_medical\\thesis_dataset\\use_wav_raw\\712855896\\3127501670.wav	0	0	[1.2348746061325073, 0.1970241665840149, 0.3416057825088501, 0.5129320621490479, 0.8629411458969116, 0.6588220596313477]	general	1	0
818	818	960	wz	cy_721071284_3315802785.wav	D:\\hc--document\\all text\\P8_medical\\thesis_dataset\\use_wav_raw\\721071284\\3315802785.wav	0	3	[1.1974172592163086, 0.22890445590019226, 0.3900326192378998, 0.7296386361122131, 0.9375186562538147, 1.0015366077423096]	general	0	0
819	819	1191	jd	cy_714026739_3153122785.wav	D:\\hc--document\\all text\\P8_medical\\thesis_dataset\\use_wav_raw\\714026739\\3153122785.wav	0	2	[0.38210082054138184, 1.3351749181747437, 1.5736287832260132, 0.145451158285141, 0.30702701210975647, 0.24692383408546448]	jd	1	2
820	820	157	fn	cy_557880841_1575800519.wav	D:\\hc--document\\all text\\P8_medical\\thesis_dataset\\use_wav_raw\\557880841\\1575800519.wav	0	1	[0.23961128294467926, 1.9889250993728638, 1.7439582347869873, 0.05465066060423851, 0.29278600215911865, 0.3273071050643921]	fn	1	1
821	821	932	rouhe	cy_607924780_1836877256.wav	D:\\hc--document\\all text\\P8_medical\\thesis_dataset\\use_wav_raw\\607924780\\1836877256.wav	0	4	[0.24523921310901642, 1.9834836721420288, 1.6543632745742798, 0.10250961780548096, 0.25873348116874695, 0.38338255882263184]	fn	0	1
822	822	1278	fn	cy_580880318_1696094528.wav	D:\\hc--document\\all text\\P8_medical\\thesis_dataset\\use_wav_raw\\580880318\\1696094528.wav	0	1	[1.103742003440857, 0.2341638058423996, 0.4672771990299225, 0.32327333092689514, 1.1671186685562134, 0.37739622592926025]	rouhe	0	4
823	823	696	rouhe	cy_691424808_2666859396.wav	D:\\hc--document\\all text\\P8_medical\\thesis_dataset\\use_wav_raw\\691424808\\2666859396.wav	0	4	[1.198172926902771, 0.25403231382369995, 0.32497578859329224, 0.9753496050834656, 1.5493695735931396, 0.47521597146987915]	rouhe	1	4
824	824	1322	wz	cy_682375840_2471892320.wav	D:\\hc--document\\all text\\P8_medical\\thesis_dataset\\use_wav_raw\\682375840\\2471892320.wav	0	3	[1.1420420408248901, 0.0, 0.2219102680683136, 1.0700935125350952, 1.07357919216156, 0.4502662718296051]	general	0	0
825	825	149	wz	dx_90836942_29738492.wav	D:\\hc--document\\all text\\P8_medical\\thesis_dataset\\use_wav_raw\\90836942\\29738492.wav	0	3	[1.1749662160873413, 0.1654314249753952, 0.4718720018863678, 0.2226599156856537, 1.1277730464935303, 0.5532290935516357]	general	0	0
826	826	945	general	cy_717817547_3240407669.wav	D:\\hc--document\\all text\\P8_medical\\thesis_dataset\\use_wav_raw\\717817547\\3240407669.wav	0	0	[1.030823826789856, 0.19201180338859558, 0.493130087852478, 0.37978002429008484, 0.8852055072784424, 0.7509174942970276]	general	1	0
827	827	913	general	cy_683047189_2486796174.wav	D:\\hc--document\\all text\\P8_medical\\thesis_dataset\\use_wav_raw\\683047189\\2486796174.wav	0	0	[1.2246060371398926, 0.23579072952270508, 0.17084665596485138, 0.934694766998291, 0.4365757703781128, 1.3109683990478516]	yl	0	5
828	828	544	general	dx_90630549_29571594.wav	D:\\hc--document\\all text\\P8_medical\\thesis_dataset\\use_wav_raw\\90630549\\29571594.wav	0	0	[0.5127273201942444, 0.9602811336517334, 1.3815886974334717, 0.11131301522254944, 0.2630821466445923, 0.24722352623939514]	jd	0	2
829	829	651	rouhe	dx_84004625_30504892.wav	D:\\hc--document\\all text\\P8_medical\\thesis_dataset\\use_wav_raw\\84004625\\30504892.wav	0	4	[1.1379789113998413, 0.024982916191220284, 0.3910154402256012, 0.6180840134620667, 1.4908510446548462, 0.1620716005563736]	rouhe	1	4
830	830	394	wz	cy_724439549_3394366773.wav	D:\\hc--document\\all text\\P8_medical\\thesis_dataset\\use_wav_raw\\724439549\\3394366773.wav	0	3	[0.7846110463142395, 0.6517069935798645, 0.9458383321762085, 0.23475050926208496, 0.47804489731788635, 0.4702003300189972]	jd	0	2
831	831	1087	fn	cy_656561388_2096338232.wav	D:\\hc--document\\all text\\P8_medical\\thesis_dataset\\use_wav_raw\\656561388\\2096338232.wav	0	1	[1.0193653106689453, 0.7454230785369873, 0.6503508687019348, 0.5107182860374451, 0.49783703684806824, 1.4581156969070435]	yl	0	5
832	832	1075	rouhe	cy_685674193_2543179248.wav	D:\\hc--document\\all text\\P8_medical\\thesis_dataset\\use_wav_raw\\685674193\\2543179248.wav	0	4	[1.0368849039077759, 0.17615096271038055, 0.32659900188446045, 0.7818244099617004, 1.3179398775100708, 0.43185991048812866]	rouhe	1	4
833	833	817	wz	cy_677267248_2361035436.wav	D:\\hc--document\\all text\\P8_medical\\thesis_dataset\\use_wav_raw\\677267248\\2361035436.wav	0	3	[1.0493927001953125, 0.0, 0.13538610935211182, 1.3181158304214478, 0.43125709891319275, 0.9362854361534119]	wz	1	3
834	834	246	jd	cy_722986327_3358525501.wav	D:\\hc--document\\all text\\P8_medical\\thesis_dataset\\use_wav_raw\\722986327\\3358525501.wav	0	2	[1.1890590190887451, 0.08138467371463776, 0.4708767831325531, 0.14442403614521027, 1.5215305089950562, 0.3296666443347931]	rouhe	0	4
835	835	545	rouhe	cy_677500446_2366113840.wav	D:\\hc--document\\all text\\P8_medical\\thesis_dataset\\use_wav_raw\\677500446\\2366113840.wav	0	4	[0.8724474310874939, 0.08236122131347656, 0.28532928228378296, 1.2413774728775024, 1.4637266397476196, 0.29738083481788635]	rouhe	1	4
836	836	657	general	dx_70450772_24065717.wav	D:\\hc--document\\all text\\P8_medical\\thesis_dataset\\use_wav_raw\\70450772\\24065717.wav	0	0	[1.2022857666015625, 0.24262745678424835, 0.2890993356704712, 0.5715440511703491, 0.3122502565383911, 1.1785528659820557]	general	1	0
837	837	1744	wz	cy_671121391_2231689804.wav	D:\\hc--document\\all text\\P8_medical\\thesis_dataset\\use_wav_raw\\671121391\\2231689804.wav	0	3	[1.0577073097229004, 0.01043730229139328, 0.10849902778863907, 1.3588041067123413, 0.44562140107154846, 0.9695367217063904]	wz	1	3
838	838	1310	yl	cy_718978094_3267341172.wav	D:\\hc--document\\all text\\P8_medical\\thesis_dataset\\use_wav_raw\\718978094\\3267341172.wav	0	5	[1.1214135885238647, 0.31341150403022766, 0.45320916175842285, 0.5411340594291687, 0.6007949113845825, 1.0998698472976685]	general	0	0
839	839	1420	fn	dx_91846386_31092971.wav	D:\\hc--document\\all text\\P8_medical\\thesis_dataset\\use_wav_raw\\91846386\\31092971.wav	0	1	[0.3658764064311981, 1.7684441804885864, 1.6625300645828247, 0.11230959743261337, 0.2526005208492279, 0.38699275255203247]	fn	1	1
840	840	1105	rouhe	cy_710882132_3090427765.wav	D:\\hc--document\\all text\\P8_medical\\thesis_dataset\\use_wav_raw\\710882132\\3090427765.wav	0	4	[1.3198691606521606, 0.0, 0.3438738286495209, 0.3408157527446747, 1.4346650838851929, 0.29038357734680176]	rouhe	1	4
841	841	542	fn	cy_6419300_7239379.wav	D:\\hc--document\\all text\\P8_medical\\thesis_dataset\\use_wav_raw\\6419300\\7239379.wav	0	1	[0.35845521092414856, 1.7934987545013428, 1.720388650894165, 0.056428924202919006, 0.3061455190181732, 0.2739262580871582]	fn	1	1
842	842	1582	rouhe	cy_677676371_2370003760.wav	D:\\hc--document\\all text\\P8_medical\\thesis_dataset\\use_wav_raw\\677676371\\2370003760.wav	0	4	[1.2501822710037231, 0.0, 0.3931591510772705, 0.24140402674674988, 1.29819917678833, 0.32708534598350525]	rouhe	1	4
843	843	676	rouhe	cy_722966414_3359264837.wav	D:\\hc--document\\all text\\P8_medical\\thesis_dataset\\use_wav_raw\\722966414\\3359264837.wav	0	4	[1.1701384782791138, 0.0, 0.2904283106327057, 1.0853196382522583, 1.239628791809082, 0.3163309097290039]	rouhe	1	4
844	844	766	rouhe	cy_691493593_2668626516.wav	D:\\hc--document\\all text\\P8_medical\\thesis_dataset\\use_wav_raw\\691493593\\2668626516.wav	0	4	[0.9493791460990906, 0.08209539204835892, 0.30759677290916443, 1.3075892925262451, 1.4725974798202515, 0.2723860740661621]	rouhe	1	4
845	845	1591	yl	dx_86880584_25356053.wav	D:\\hc--document\\all text\\P8_medical\\thesis_dataset\\use_wav_raw\\86880584\\25356053.wav	0	5	[1.0833085775375366, 0.6362497210502625, 0.4649044871330261, 0.6687982082366943, 0.5056941509246826, 1.4338892698287964]	yl	1	5
846	846	611	wz	cy_724084414_3384319366.wav	D:\\hc--document\\all text\\P8_medical\\thesis_dataset\\use_wav_raw\\724084414\\3384319366.wav	0	3	[1.1454298496246338, 0.0, 0.05356451869010925, 1.3198261260986328, 0.5272591710090637, 0.8020893931388855]	wz	1	3
847	847	463	general	cy_63016432_39909871.wav	D:\\hc--document\\all text\\P8_medical\\thesis_dataset\\use_wav_raw\\63016432\\39909871.wav	0	0	[0.6346564888954163, 1.1929806470870972, 1.4402861595153809, 0.035451337695121765, 0.4033140242099762, 0.0]	jd	0	2
848	848	885	wz	cy_684461893_2517853128.wav	D:\\hc--document\\all text\\P8_medical\\thesis_dataset\\use_wav_raw\\684461893\\2517853128.wav	0	3	[1.0308212041854858, 0.045014023780822754, 0.3655474781990051, 1.2424145936965942, 1.2889435291290283, 0.21684305369853973]	rouhe	0	4
849	849	409	rouhe	cy_722366023_3344899243.wav	D:\\hc--document\\all text\\P8_medical\\thesis_dataset\\use_wav_raw\\722366023\\3344899243.wav	0	4	[1.115389347076416, 0.0598779022693634, 0.1497587412595749, 1.2117382287979126, 0.3782191276550293, 0.9790999889373779]	wz	0	3
850	850	890	rouhe	cy_723965704_3382240000.wav	D:\\hc--document\\all text\\P8_medical\\thesis_dataset\\use_wav_raw\\723965704\\3382240000.wav	0	4	[0.9273898005485535, 0.13453537225723267, 0.316194623708725, 1.315568447113037, 1.390332818031311, 0.427239328622818]	rouhe	1	4
851	851	1770	yl	cy_671148109_2232267354.wav	D:\\hc--document\\all text\\P8_medical\\thesis_dataset\\use_wav_raw\\671148109\\2232267354.wav	0	5	[0.8787832856178284, 0.8887085318565369, 0.6933884024620056, 0.5716941952705383, 0.32039690017700195, 1.6216357946395874]	yl	1	5
852	852	588	jd	cy_715599538_3188268928.wav	D:\\hc--document\\all text\\P8_medical\\thesis_dataset\\use_wav_raw\\715599538\\3188268928.wav	0	2	[0.28445640206336975, 1.7816256284713745, 1.7299503087997437, 0.10721544921398163, 0.3428979218006134, 0.3240797519683838]	fn	0	1
853	853	1350	yl	cy_692710217_2694562980.wav	D:\\hc--document\\all text\\P8_medical\\thesis_dataset\\use_wav_raw\\692710217\\2694562980.wav	0	5	[1.2664979696273804, 0.26404136419296265, 0.32599785923957825, 0.6216521859169006, 0.5861333012580872, 1.0830037593841553]	general	0	0
854	854	1400	fn	cy_717683465_3236998199.wav	D:\\hc--document\\all text\\P8_medical\\thesis_dataset\\use_wav_raw\\717683465\\3236998199.wav	0	1	[0.885728120803833, 0.5327115058898926, 0.3704974949359894, 1.0811436176300049, 0.337211549282074, 1.4194810390472412]	yl	0	5
855	855	412	general	cy_721560301_3325468271.wav	D:\\hc--document\\all text\\P8_medical\\thesis_dataset\\use_wav_raw\\721560301\\3325468271.wav	0	0	[1.2521696090698242, 0.538213849067688, 0.37278762459754944, 0.6661311388015747, 0.7691169381141663, 1.3163201808929443]	yl	0	5
856	856	522	wz	dx_78069768_22210948.wav	D:\\hc--document\\all text\\P8_medical\\thesis_dataset\\use_wav_raw\\78069768\\22210948.wav	0	3	[1.119478464126587, 0.0, 0.12367783486843109, 1.235945224761963, 0.4391832947731018, 0.8621926307678223]	wz	1	3
857	857	1388	rouhe	dx_85798246_24619918.wav	D:\\hc--document\\all text\\P8_medical\\thesis_dataset\\use_wav_raw\\85798246\\24619918.wav	0	4	[1.1642675399780273, 0.06441618502140045, 0.3291046619415283, 0.5915802121162415, 1.3155499696731567, 0.14490041136741638]	rouhe	1	4
858	858	985	fn	cy_697586250_2797394066.wav	D:\\hc--document\\all text\\P8_medical\\thesis_dataset\\use_wav_raw\\697586250\\2797394066.wav	0	1	[0.2222631573677063, 1.92848539352417, 1.718813180923462, 0.08867022395133972, 0.15954309701919556, 0.5276711583137512]	fn	1	1
859	859	647	general	cy_691938094_2677614692.wav	D:\\hc--document\\all text\\P8_medical\\thesis_dataset\\use_wav_raw\\691938094\\2677614692.wav	0	0	[1.1386390924453735, 0.26880139112472534, 0.5104764699935913, 0.34092357754707336, 0.73170006275177, 0.7078728675842285]	general	1	0
860	860	1019	jd	cy_705889074_2986368030.wav	D:\\hc--document\\all text\\P8_medical\\thesis_dataset\\use_wav_raw\\705889074\\2986368030.wav	0	2	[0.2112807333469391, 1.8961740732192993, 1.7188680171966553, 0.08387980610132217, 0.2256155014038086, 0.4618928134441376]	fn	0	1
861	861	1289	yl	cy_655998896_2095334825.wav	D:\\hc--document\\all text\\P8_medical\\thesis_dataset\\use_wav_raw\\655998896\\2095334825.wav	0	5	[1.2799344062805176, 0.11333590745925903, 0.2486894130706787, 0.7393370866775513, 0.5090550780296326, 1.1863335371017456]	general	0	0
862	862	1597	general	cy_672875983_2268321228.wav	D:\\hc--document\\all text\\P8_medical\\thesis_dataset\\use_wav_raw\\672875983\\2268321228.wav	0	0	[1.2484461069107056, 0.15406304597854614, 0.20714767277240753, 0.8894748091697693, 0.5990447998046875, 1.14967942237854]	general	1	0
863	863	988	general	dx_92494019_31958030.wav	D:\\hc--document\\all text\\P8_medical\\thesis_dataset\\use_wav_raw\\92494019\\31958030.wav	0	0	[1.0732672214508057, 0.34913766384124756, 0.5282238125801086, 0.27387934923171997, 0.5623360276222229, 0.9237674474716187]	general	1	0
864	864	1341	general	dx_91310563_30399581.wav	D:\\hc--document\\all text\\P8_medical\\thesis_dataset\\use_wav_raw\\91310563\\30399581.wav	0	0	[1.164853572845459, 0.21764947474002838, 0.2653026878833771, 0.9561735391616821, 0.6026962995529175, 1.0505282878875732]	general	1	0
865	865	1193	jd	cy_719530962_3279323028.wav	D:\\hc--document\\all text\\P8_medical\\thesis_dataset\\use_wav_raw\\719530962\\3279323028.wav	0	2	[0.642671525478363, 0.739730715751648, 1.222072958946228, 0.23483045399188995, 0.3990298807621002, 0.1562652885913849]	jd	1	2
866	866	1425	fn	cy_713759775_3148956116.wav	D:\\hc--document\\all text\\P8_medical\\thesis_dataset\\use_wav_raw\\713759775\\3148956116.wav	0	1	[0.28162941336631775, 1.873600959777832, 1.6464638710021973, 0.06310819834470749, 0.11497955024242401, 0.5722129940986633]	fn	1	1
867	867	1200	fn	cy_637289760_1994368862.wav	D:\\hc--document\\all text\\P8_medical\\thesis_dataset\\use_wav_raw\\637289760\\1994368862.wav	0	1	[0.2826331853866577, 1.8005828857421875, 1.5931681394577026, 0.10992232710123062, 0.31623420119285583, 0.3621116578578949]	fn	1	1
868	868	1155	rouhe	cy_691354151_2665381672.wav	D:\\hc--document\\all text\\P8_medical\\thesis_dataset\\use_wav_raw\\691354151\\2665381672.wav	0	4	[1.304342269897461, 0.0, 0.3872138559818268, 0.16539473831653595, 1.3097765445709229, 0.30122852325439453]	rouhe	1	4
869	869	818	yl	cy_688050527_2595115260.wav	D:\\hc--document\\all text\\P8_medical\\thesis_dataset\\use_wav_raw\\688050527\\2595115260.wav	0	5	[0.9328834414482117, 0.8495419025421143, 0.6615570187568665, 0.5383405685424805, 0.4129190146923065, 1.561785101890564]	yl	1	5
870	870	1707	jd	cy_601338600_1803206129.wav	D:\\hc--document\\all text\\P8_medical\\thesis_dataset\\use_wav_raw\\601338600\\1803206129.wav	0	2	[1.0976498126983643, 0.14856018126010895, 0.5167467594146729, 0.26812440156936646, 0.7910773158073425, 0.6185041666030884]	general	0	0
871	871	840	general	cy_694664407_2735587016.wav	D:\\hc--document\\all text\\P8_medical\\thesis_dataset\\use_wav_raw\\694664407\\2735587016.wav	0	0	[0.6948957443237305, 0.7469285726547241, 1.140446424484253, 0.177832692861557, 0.41852736473083496, 0.34388217329978943]	jd	0	2
872	872	1732	jd	cy_669332893_2195129488.wav	D:\\hc--document\\all text\\P8_medical\\thesis_dataset\\use_wav_raw\\669332893\\2195129488.wav	0	2	[0.23122769594192505, 2.0817041397094727, 1.6684705018997192, 0.11944390088319778, 0.24734985828399658, 0.39474615454673767]	fn	0	1
873	873	912	jd	cy_645930940_2038735982.wav	D:\\hc--document\\all text\\P8_medical\\thesis_dataset\\use_wav_raw\\645930940\\2038735982.wav	0	2	[0.7360152006149292, 0.9991413354873657, 1.147891640663147, 0.25369954109191895, 0.47023141384124756, 0.5723685026168823]	jd	1	2
874	874	1696	general	cy_691217368_2662624804.wav	D:\\hc--document\\all text\\P8_medical\\thesis_dataset\\use_wav_raw\\691217368\\2662624804.wav	0	0	[0.9585613012313843, 0.005734128877520561, 0.16910132765769958, 1.24808931350708, 1.1094894409179688, 0.42411622405052185]	wz	0	3
875	875	902	rouhe	cy_696960882_2783739582.wav	D:\\hc--document\\all text\\P8_medical\\thesis_dataset\\use_wav_raw\\696960882\\2783739582.wav	0	4	[1.2474058866500854, 0.07713401317596436, 0.2953994572162628, 0.4155075252056122, 1.488329529762268, 0.31114113330841064]	rouhe	1	4
876	876	181	general	cy_679158590_2401981330.wav	D:\\hc--document\\all text\\P8_medical\\thesis_dataset\\use_wav_raw\\679158590\\2401981330.wav	0	0	[0.9476503133773804, 0.0028335265815258026, 0.2637499272823334, 1.4144216775894165, 0.985665500164032, 0.3010168671607971]	wz	0	3
877	877	1415	yl	cy_675903576_2332351442.wav	D:\\hc--document\\all text\\P8_medical\\thesis_dataset\\use_wav_raw\\675903576\\2332351442.wav	0	5	[0.33698320388793945, 1.7336171865463257, 1.6165932416915894, 0.12114971876144409, 0.34201285243034363, 0.5212990641593933]	fn	0	1
878	878	856	yl	dx_90755745_29906661.wav	D:\\hc--document\\all text\\P8_medical\\thesis_dataset\\use_wav_raw\\90755745\\29906661.wav	0	5	[1.094660758972168, 0.223077192902565, 0.5178330540657043, 0.3243372142314911, 0.3852953016757965, 0.901074230670929]	general	0	0
879	879	1022	yl	cy_608543091_1839694880.wav	D:\\hc--document\\all text\\P8_medical\\thesis_dataset\\use_wav_raw\\608543091\\1839694880.wav	0	5	[1.248582363128662, 0.2588430643081665, 0.28304770588874817, 0.7474028468132019, 0.6205487251281738, 1.2630544900894165]	yl	1	5
880	880	1091	general	cy_560038955_1586180450.wav	D:\\hc--document\\all text\\P8_medical\\thesis_dataset\\use_wav_raw\\560038955\\1586180450.wav	0	0	[1.0337812900543213, 0.26497822999954224, 0.6582842469215393, 0.18159818649291992, 1.1731854677200317, 0.051980987191200256]	rouhe	0	4
881	881	1293	general	cy_715246471_3179758832.wav	D:\\hc--document\\all text\\P8_medical\\thesis_dataset\\use_wav_raw\\715246471\\3179758832.wav	0	0	[0.9636402130126953, 0.0, 0.29894930124282837, 1.295365333557129, 1.0178383588790894, 0.38110285997390747]	wz	0	3
882	882	77	general	cy_716281091_3203051424.wav	D:\\hc--document\\all text\\P8_medical\\thesis_dataset\\use_wav_raw\\716281091\\3203051424.wav	0	0	[1.2051407098770142, 0.19030027091503143, 0.43064603209495544, 0.13076052069664001, 1.2707844972610474, 0.5145622491836548]	rouhe	0	4
883	883	1766	general	cy_723706440_3376096979.wav	D:\\hc--document\\all text\\P8_medical\\thesis_dataset\\use_wav_raw\\723706440\\3376096979.wav	0	0	[1.2284632921218872, 0.0975399762392044, 0.37982839345932007, 0.5543187856674194, 0.23599165678024292, 0.9779564738273621]	general	1	0
884	884	979	jd	cy_659577790_2113120898.wav	D:\\hc--document\\all text\\P8_medical\\thesis_dataset\\use_wav_raw\\659577790\\2113120898.wav	0	2	[0.28150153160095215, 1.7594674825668335, 1.6849254369735718, 0.053964998573064804, 0.30661508440971375, 0.23532596230506897]	fn	0	1
885	885	1103	general	dx_15765676_7824283.wav	D:\\hc--document\\all text\\P8_medical\\thesis_dataset\\use_wav_raw\\15765676\\7824283.wav	0	0	[1.3131357431411743, 0.3183320462703705, 0.1957962065935135, 0.811547040939331, 0.4359850585460663, 1.331368327140808]	yl	0	5
886	886	1613	wz	cy_684523883_2519550308.wav	D:\\hc--document\\all text\\P8_medical\\thesis_dataset\\use_wav_raw\\684523883\\2519550308.wav	0	3	[1.0855053663253784, 0.0, 0.17902880907058716, 1.3427337408065796, 0.4695112705230713, 0.8855279684066772]	wz	1	3
887	887	1023	yl	cy_716014074_3196959693.wav	D:\\hc--document\\all text\\P8_medical\\thesis_dataset\\use_wav_raw\\716014074\\3196959693.wav	0	5	[1.0319145917892456, 0.0828528106212616, 0.3119652569293976, 1.2489718198776245, 0.8639279007911682, 0.623127818107605]	wz	0	3
888	888	1557	rouhe	cy_692803593_2696604680.wav	D:\\hc--document\\all text\\P8_medical\\thesis_dataset\\use_wav_raw\\692803593\\2696604680.wav	0	4	[1.1423152685165405, 0.10999108105897903, 0.2782783806324005, 0.9893652200698853, 1.2822185754776, 0.22101102769374847]	rouhe	1	4
889	889	1185	jd	dx_84966633_24288026.wav	D:\\hc--document\\all text\\P8_medical\\thesis_dataset\\use_wav_raw\\84966633\\24288026.wav	0	2	[0.2826269865036011, 1.8871482610702515, 1.6398565769195557, 0.11762610822916031, 0.12522970139980316, 0.5395463705062866]	fn	0	1
890	890	356	rouhe	cy_718439415_3255414676.wav	D:\\hc--document\\all text\\P8_medical\\thesis_dataset\\use_wav_raw\\718439415\\3255414676.wav	0	4	[1.1758753061294556, 0.1657043844461441, 0.5007555484771729, 0.3937102258205414, 0.6248067021369934, 1.0541136264801025]	general	0	0
891	891	1154	general	dx_89739139_29540090.wav	D:\\hc--document\\all text\\P8_medical\\thesis_dataset\\use_wav_raw\\89739139\\29540090.wav	0	0	[1.0818175077438354, 0.043718352913856506, 0.29611608386039734, 1.2080804109573364, 0.7219775319099426, 0.5899501442909241]	wz	0	3
892	892	99	general	cy_681790729_2459553700.wav	D:\\hc--document\\all text\\P8_medical\\thesis_dataset\\use_wav_raw\\681790729\\2459553700.wav	0	0	[0.7941073775291443, 1.0784928798675537, 1.0798566341400146, 0.26726585626602173, 0.4599165618419647, 0.7928555607795715]	jd	0	2
893	893	166	fn	cy_684635713_2521729094.wav	D:\\hc--document\\all text\\P8_medical\\thesis_dataset\\use_wav_raw\\684635713\\2521729094.wav	0	1	[0.2633261978626251, 1.7773760557174683, 1.7159873247146606, 0.11314503103494644, 0.29129543900489807, 0.3415027856826782]	fn	1	1
894	894	864	yl	cy_718184445_3248880750.wav	D:\\hc--document\\all text\\P8_medical\\thesis_dataset\\use_wav_raw\\718184445\\3248880750.wav	0	5	[1.0796812772750854, 0.7503896355628967, 0.49064621329307556, 0.6038079261779785, 0.19903893768787384, 1.595707893371582]	yl	1	5
895	895	87	wz	cy_635434981_1984377083.wav	D:\\hc--document\\all text\\P8_medical\\thesis_dataset\\use_wav_raw\\635434981\\1984377083.wav	0	3	[1.153486728668213, 0.07233370840549469, 0.26834362745285034, 1.182760238647461, 0.3710209131240845, 0.8991531133651733]	wz	1	3
896	896	881	general	dx_57180072_15345093.wav	D:\\hc--document\\all text\\P8_medical\\thesis_dataset\\use_wav_raw\\57180072\\15345093.wav	0	0	[1.136023759841919, 0.2254905253648758, 0.4543740153312683, 0.3805449604988098, 0.4883515238761902, 0.9947993755340576]	general	1	0
897	897	129	jd	cy_675563525_2325098192.wav	D:\\hc--document\\all text\\P8_medical\\thesis_dataset\\use_wav_raw\\675563525\\2325098192.wav	0	2	[0.415022075176239, 1.663069486618042, 1.7075984477996826, 0.06963229179382324, 0.3316396474838257, 0.2967003881931305]	jd	1	2
898	898	1640	yl	cy_700907350_2871530972.wav	D:\\hc--document\\all text\\P8_medical\\thesis_dataset\\use_wav_raw\\700907350\\2871530972.wav	0	5	[0.986719012260437, 0.7973558902740479, 0.4529736638069153, 0.7449133396148682, 0.35831543803215027, 1.6518609523773193]	yl	1	5
899	899	527	general	cy_446396010_1106531280.wav	D:\\hc--document\\all text\\P8_medical\\thesis_dataset\\use_wav_raw\\446396010\\1106531280.wav	0	0	[1.3031959533691406, 0.0, 0.36564603447914124, 0.7181556820869446, 1.0196616649627686, 0.6130725741386414]	general	1	0
900	900	1236	wz	cy_685177183_2532739778.wav	D:\\hc--document\\all text\\P8_medical\\thesis_dataset\\use_wav_raw\\685177183\\2532739778.wav	0	3	[1.3499470949172974, 0.0, 0.3053331971168518, 0.3946837782859802, 1.3818838596343994, 0.40077364444732666]	rouhe	0	4
901	901	1579	yl	cy_672845442_2267590134.wav	D:\\hc--document\\all text\\P8_medical\\thesis_dataset\\use_wav_raw\\672845442\\2267590134.wav	0	5	[0.9465031623840332, 0.5188273787498474, 0.6081989407539368, 0.21101586520671844, 0.37462133169174194, 1.1794023513793945]	yl	1	5
902	902	163	yl	cy_669511298_2198321012.wav	D:\\hc--document\\all text\\P8_medical\\thesis_dataset\\use_wav_raw\\669511298\\2198321012.wav	0	5	[1.2616348266601562, 0.0, 0.4112852215766907, 0.19236409664154053, 1.0249093770980835, 0.35561269521713257]	general	0	0
903	903	652	fn	dx_92016601_30987565.wav	D:\\hc--document\\all text\\P8_medical\\thesis_dataset\\use_wav_raw\\92016601\\30987565.wav	0	1	[0.4669037461280823, 1.5624250173568726, 1.5031331777572632, 0.10192800313234329, 0.3357493579387665, 0.5127430558204651]	fn	1	1
904	904	1303	yl	cy_699288486_2835332244.wav	D:\\hc--document\\all text\\P8_medical\\thesis_dataset\\use_wav_raw\\699288486\\2835332244.wav	0	5	[0.2506243884563446, 1.9095386266708374, 1.6874436140060425, 0.1352270543575287, 0.23609860241413116, 0.42464300990104675]	fn	0	1
905	905	1674	jd	dx_90393856_29397056.wav	D:\\hc--document\\all text\\P8_medical\\thesis_dataset\\use_wav_raw\\90393856\\29397056.wav	0	2	[0.2558246850967407, 2.0100462436676025, 1.6576913595199585, 0.14028698205947876, 0.19765405356884003, 0.48585641384124756]	fn	0	1
906	906	1040	jd	cy_193270153_299686685.wav	D:\\hc--document\\all text\\P8_medical\\thesis_dataset\\use_wav_raw\\193270153\\299686685.wav	0	2	[0.29080450534820557, 1.9453144073486328, 1.6350979804992676, 0.036093324422836304, 0.21560728549957275, 0.3387695848941803]	fn	0	1
907	907	1690	jd	cy_598515287_1788523328.wav	D:\\hc--document\\all text\\P8_medical\\thesis_dataset\\use_wav_raw\\598515287\\1788523328.wav	0	2	[0.2167987823486328, 1.9001073837280273, 1.6592353582382202, 0.11630495637655258, 0.12864764034748077, 0.4691455662250519]	fn	0	1
908	908	1285	yl	cy_553478597_1554599531.wav	D:\\hc--document\\all text\\P8_medical\\thesis_dataset\\use_wav_raw\\553478597\\1554599531.wav	0	5	[1.1154074668884277, 0.01988436095416546, 0.17141318321228027, 1.1705970764160156, 0.28179824352264404, 1.0151642560958862]	wz	0	3
909	909	1680	general	cy_717951723_3243164631.wav	D:\\hc--document\\all text\\P8_medical\\thesis_dataset\\use_wav_raw\\717951723\\3243164631.wav	0	0	[1.2794874906539917, 0.2026432901620865, 0.2865951955318451, 0.4790690243244171, 0.6809399724006653, 0.9100715517997742]	general	1	0
910	910	134	fn	cy_669536339_2199026672.wav	D:\\hc--document\\all text\\P8_medical\\thesis_dataset\\use_wav_raw\\669536339\\2199026672.wav	0	1	[0.3171674907207489, 1.9354592561721802, 1.7221957445144653, 0.08223312348127365, 0.3083511292934418, 0.336171418428421]	fn	1	1
911	911	613	yl	cy_652913663_2076281012.wav	D:\\hc--document\\all text\\P8_medical\\thesis_dataset\\use_wav_raw\\652913663\\2076281012.wav	0	5	[0.1957763433456421, 1.9417047500610352, 1.7058159112930298, 0.15235356986522675, 0.2445434182882309, 0.5272641777992249]	fn	0	1
912	912	1628	wz	dx_90844803_29775458.wav	D:\\hc--document\\all text\\P8_medical\\thesis_dataset\\use_wav_raw\\90844803\\29775458.wav	0	3	[0.9725654721260071, 0.0024576224386692047, 0.36780571937561035, 1.147185206413269, 0.9935410022735596, 0.44270339608192444]	wz	1	3
913	913	315	yl	cy_715669668_3189300757.wav	D:\\hc--document\\all text\\P8_medical\\thesis_dataset\\use_wav_raw\\715669668\\3189300757.wav	0	5	[0.9738704562187195, 0.7758399248123169, 0.4809911847114563, 0.711400032043457, 0.10834068059921265, 1.7064318656921387]	yl	1	5
914	914	1585	rouhe	cy_695817824_2760573392.wav	D:\\hc--document\\all text\\P8_medical\\thesis_dataset\\use_wav_raw\\695817824\\2760573392.wav	0	4	[0.9542104601860046, 0.09121223539113998, 0.2309131920337677, 1.4792999029159546, 0.8206155300140381, 0.5339511632919312]	wz	0	3
915	915	1282	jd	cy_606470572_1829494937.wav	D:\\hc--document\\all text\\P8_medical\\thesis_dataset\\use_wav_raw\\606470572\\1829494937.wav	0	2	[0.8679642081260681, 0.7747848033905029, 0.9377798438072205, 0.2335500866174698, 0.3248504400253296, 0.5181765556335449]	jd	1	2
916	916	347	jd	dx_90449302_29047841.wav	D:\\hc--document\\all text\\P8_medical\\thesis_dataset\\use_wav_raw\\90449302\\29047841.wav	0	2	[1.1375312805175781, 0.012844058685004711, 0.4600490927696228, 0.23702353239059448, 1.3443044424057007, 0.3790721297264099]	rouhe	0	4
917	917	1190	wz	cy_672638493_2264897182.wav	D:\\hc--document\\all text\\P8_medical\\thesis_dataset\\use_wav_raw\\672638493\\2264897182.wav	0	3	[0.16601470112800598, 2.0115251541137695, 1.7330068349838257, 0.14574015140533447, 0.20169103145599365, 0.503025472164154]	fn	0	1
918	918	1487	yl	cy_442168471_1090242051.wav	D:\\hc--document\\all text\\P8_medical\\thesis_dataset\\use_wav_raw\\442168471\\1090242051.wav	0	5	[0.21335598826408386, 1.9966362714767456, 1.7172271013259888, 0.05731496214866638, 0.25806576013565063, 0.4198238253593445]	fn	0	1
919	919	547	general	cy_720317454_3297852454.wav	D:\\hc--document\\all text\\P8_medical\\thesis_dataset\\use_wav_raw\\720317454\\3297852454.wav	0	0	[1.0383501052856445, 0.055670224130153656, 0.17686432600021362, 1.3779772520065308, 0.3606961965560913, 0.890728235244751]	wz	0	3
920	920	170	fn	cy_560840625_1591714658.wav	D:\\hc--document\\all text\\P8_medical\\thesis_dataset\\use_wav_raw\\560840625\\1591714658.wav	0	1	[1.0649890899658203, 0.8167551159858704, 0.7483357787132263, 0.4240957498550415, 0.6694930195808411, 1.1417039632797241]	yl	0	5
921	921	617	general	cy_710025297_3073873369.wav	D:\\hc--document\\all text\\P8_medical\\thesis_dataset\\use_wav_raw\\710025297\\3073873369.wav	0	0	[1.1990723609924316, 0.012514453381299973, 0.3950076699256897, 0.2725144624710083, 1.255089521408081, 0.3127683401107788]	rouhe	0	4
922	922	1041	fn	cy_572521159_1651013378.wav	D:\\hc--document\\all text\\P8_medical\\thesis_dataset\\use_wav_raw\\572521159\\1651013378.wav	0	1	[0.16361603140830994, 2.114682912826538, 1.754582166671753, 0.06734286993741989, 0.1684691309928894, 0.5254513621330261]	fn	1	1
923	923	100	rouhe	cy_706005380_2989255160.wav	D:\\hc--document\\all text\\P8_medical\\thesis_dataset\\use_wav_raw\\706005380\\2989255160.wav	0	4	[1.1531987190246582, 0.20850180089473724, 0.347478985786438, 0.6036299467086792, 1.495417594909668, 0.22037512063980103]	rouhe	1	4
924	924	606	yl	cy_714494712_3163516691.wav	D:\\hc--document\\all text\\P8_medical\\thesis_dataset\\use_wav_raw\\714494712\\3163516691.wav	0	5	[1.0986964702606201, 0.1874675154685974, 0.5131356120109558, 0.5272679924964905, 0.348895788192749, 0.9580151438713074]	general	0	0
925	925	388	jd	cy_700900462_2871337540.wav	D:\\hc--document\\all text\\P8_medical\\thesis_dataset\\use_wav_raw\\700900462\\2871337540.wav	0	2	[0.23144759237766266, 1.9525375366210938, 1.6992590427398682, 0.10245270282030106, 0.24222475290298462, 0.509401798248291]	fn	0	1
926	926	998	wz	dx_91384384_30426799.wav	D:\\hc--document\\all text\\P8_medical\\thesis_dataset\\use_wav_raw\\91384384\\30426799.wav	0	3	[0.8439270257949829, 0.09928394854068756, 0.2821575105190277, 1.4067829847335815, 1.2912824153900146, 0.31711116433143616]	wz	1	3
927	927	440	general	cy_669066760_2189248246.wav	D:\\hc--document\\all text\\P8_medical\\thesis_dataset\\use_wav_raw\\669066760\\2189248246.wav	0	0	[0.5393744707107544, 1.6757932901382446, 1.499228596687317, 0.17946086823940277, 0.3158268928527832, 0.37481871247291565]	fn	0	1
928	928	1561	wz	cy_556656288_1570488704.wav	D:\\hc--document\\all text\\P8_medical\\thesis_dataset\\use_wav_raw\\556656288\\1570488704.wav	0	3	[1.00015389919281, 0.10666913539171219, 0.2365923821926117, 1.464881181716919, 0.6684598922729492, 0.6892054080963135]	wz	1	3
929	929	1774	jd	dx_91311513_30402659.wav	D:\\hc--document\\all text\\P8_medical\\thesis_dataset\\use_wav_raw\\91311513\\30402659.wav	0	2	[0.24223989248275757, 1.9966362714767456, 1.739737868309021, 0.1286601424217224, 0.22551612555980682, 0.4596715271472931]	fn	0	1
930	930	1099	wz	dx_90411229_29490321.wav	D:\\hc--document\\all text\\P8_medical\\thesis_dataset\\use_wav_raw\\90411229\\29490321.wav	0	3	[0.9256181120872498, 0.039234936237335205, 0.3017069399356842, 1.4032609462738037, 0.8718968033790588, 0.7045753002166748]	wz	1	3
931	931	253	fn	cy_663203910_2133948161.wav	D:\\hc--document\\all text\\P8_medical\\thesis_dataset\\use_wav_raw\\663203910\\2133948161.wav	0	1	[0.6297152638435364, 0.7150891423225403, 1.2445838451385498, 0.11593468487262726, 0.6071584224700928, 0.0]	jd	0	2
932	932	966	general	cy_648543158_2053885370.wav	D:\\hc--document\\all text\\P8_medical\\thesis_dataset\\use_wav_raw\\648543158\\2053885370.wav	0	0	[1.2334680557250977, 0.23885904252529144, 0.15770195424556732, 1.017066240310669, 0.33929696679115295, 1.271310567855835]	yl	0	5
933	933	1092	fn	cy_682715832_2479194700.wav	D:\\hc--document\\all text\\P8_medical\\thesis_dataset\\use_wav_raw\\682715832\\2479194700.wav	0	1	[1.3148113489151, 0.1555403172969818, 0.3233315348625183, 0.7249014377593994, 0.6664172410964966, 1.113959789276123]	general	0	0
934	934	1711	yl	cy_716159041_3202659493.wav	D:\\hc--document\\all text\\P8_medical\\thesis_dataset\\use_wav_raw\\716159041\\3202659493.wav	0	5	[0.26215240359306335, 1.8902214765548706, 1.6339913606643677, 0.09789347648620605, 0.47605571150779724, 0.3483560383319855]	fn	0	1
935	935	889	jd	cy_724494048_3395839221.wav	D:\\hc--document\\all text\\P8_medical\\thesis_dataset\\use_wav_raw\\724494048\\3395839221.wav	0	2	[0.7994498610496521, 0.401716411113739, 0.8978036046028137, 0.20591063797473907, 0.8339425325393677, 0.18205472826957703]	jd	1	2
936	936	682	yl	cy_717942063_3242590408.wav	D:\\hc--document\\all text\\P8_medical\\thesis_dataset\\use_wav_raw\\717942063\\3242590408.wav	0	5	[1.0999982357025146, 0.3794308006763458, 0.4678385853767395, 0.47199705243110657, 0.31852319836616516, 1.3638781309127808]	yl	1	5
937	937	1363	wz	dx_88114004_27821088.wav	D:\\hc--document\\all text\\P8_medical\\thesis_dataset\\use_wav_raw\\88114004\\27821088.wav	0	3	[1.256759762763977, 0.1519414782524109, 0.2993452250957489, 0.7840112447738647, 1.348089575767517, 0.46546506881713867]	rouhe	0	4
938	938	916	general	dx_90822978_30245816.wav	D:\\hc--document\\all text\\P8_medical\\thesis_dataset\\use_wav_raw\\90822978\\30245816.wav	0	0	[1.0420864820480347, 0.06913624703884125, 0.34693825244903564, 0.8248235583305359, 1.2568191289901733, 0.1443360298871994]	rouhe	0	4
939	939	121	general	cy_668374083_2175125700.wav	D:\\hc--document\\all text\\P8_medical\\thesis_dataset\\use_wav_raw\\668374083\\2175125700.wav	0	0	[1.2939469814300537, 0.21200183033943176, 0.19377289712429047, 0.8587090969085693, 0.48052769899368286, 1.1651383638381958]	general	1	0
940	940	1618	jd	cy_589476250_1742760860.wav	D:\\hc--document\\all text\\P8_medical\\thesis_dataset\\use_wav_raw\\589476250\\1742760860.wav	0	2	[1.1500762701034546, 0.24824368953704834, 0.40396127104759216, 0.35845205187797546, 0.5076325535774231, 0.9378029108047485]	general	0	0
941	941	703	wz	dx_92396670_32108277.wav	D:\\hc--document\\all text\\P8_medical\\thesis_dataset\\use_wav_raw\\92396670\\32108277.wav	0	3	[1.0268943309783936, 0.01812286302447319, 0.13891668617725372, 1.3252414464950562, 0.5608789920806885, 0.8208345770835876]	wz	1	3
942	942	961	jd	cy_697051566_2785721440.wav	D:\\hc--document\\all text\\P8_medical\\thesis_dataset\\use_wav_raw\\697051566\\2785721440.wav	0	2	[1.141790509223938, 0.08853379637002945, 0.42277106642723083, 0.3912200927734375, 1.548680067062378, 0.24409593641757965]	rouhe	0	4
943	943	819	jd	cy_672911549_2269006946.wav	D:\\hc--document\\all text\\P8_medical\\thesis_dataset\\use_wav_raw\\672911549\\2269006946.wav	0	2	[0.4545484185218811, 1.4287322759628296, 1.5349432229995728, 0.12354452908039093, 0.3289778530597687, 0.16257129609584808]	jd	1	2
944	944	1251	jd	cy_641193283_2015177948.wav	D:\\hc--document\\all text\\P8_medical\\thesis_dataset\\use_wav_raw\\641193283\\2015177948.wav	0	2	[0.38104599714279175, 1.5517545938491821, 1.5491901636123657, 0.14752846956253052, 0.23544427752494812, 0.5157573223114014]	fn	0	1
945	945	468	wz	cy_714375975_3160162858.wav	D:\\hc--document\\all text\\P8_medical\\thesis_dataset\\use_wav_raw\\714375975\\3160162858.wav	0	3	[0.953965425491333, 0.14676997065544128, 0.26958975195884705, 1.2909739017486572, 1.3043413162231445, 0.2941730320453644]	rouhe	0	4
946	946	187	yl	cy_688208989_2598624774.wav	D:\\hc--document\\all text\\P8_medical\\thesis_dataset\\use_wav_raw\\688208989\\2598624774.wav	0	5	[1.1235452890396118, 0.5077041387557983, 0.5680423974990845, 0.4926632046699524, 0.7008464932441711, 1.2691303491592407]	yl	1	5
947	947	1611	jd	cy_629694415_1953185162.wav	D:\\hc--document\\all text\\P8_medical\\thesis_dataset\\use_wav_raw\\629694415\\1953185162.wav	0	2	[0.28966978192329407, 1.8992767333984375, 1.6882058382034302, 0.05998741462826729, 0.21299023926258087, 0.39013269543647766]	fn	0	1
948	948	364	jd	cy_668100899_2169556442.wav	D:\\hc--document\\all text\\P8_medical\\thesis_dataset\\use_wav_raw\\668100899\\2169556442.wav	0	2	[0.5546836256980896, 1.0133178234100342, 1.4042426347732544, 0.2130119651556015, 0.3253144323825836, 0.08410871773958206]	jd	1	2
949	949	1546	jd	dx_89683997_29261545.wav	D:\\hc--document\\all text\\P8_medical\\thesis_dataset\\use_wav_raw\\89683997\\29261545.wav	0	2	[0.20376236736774445, 1.9354509115219116, 1.7599358558654785, 0.15592500567436218, 0.21274209022521973, 0.5439642071723938]	fn	0	1
950	950	639	rouhe	cy_720244508_3295959659.wav	D:\\hc--document\\all text\\P8_medical\\thesis_dataset\\use_wav_raw\\720244508\\3295959659.wav	0	4	[0.9611497521400452, 0.13395754992961884, 0.25574222207069397, 1.3924540281295776, 1.3880021572113037, 0.34283560514450073]	wz	0	3
951	951	391	general	cy_445213905_1101363489.wav	D:\\hc--document\\all text\\P8_medical\\thesis_dataset\\use_wav_raw\\445213905\\1101363489.wav	0	0	[0.66923987865448, 0.9465270638465881, 1.2447001934051514, 0.2205265909433365, 0.20943786203861237, 0.4721395671367645]	jd	0	2
952	952	261	wz	cy_719961209_3290513939.wav	D:\\hc--document\\all text\\P8_medical\\thesis_dataset\\use_wav_raw\\719961209\\3290513939.wav	0	3	[0.8797736167907715, 0.04678831994533539, 0.18642400205135345, 1.4921326637268066, 1.1689244508743286, 0.29663708806037903]	wz	1	3
953	953	803	jd	cy_448785936_1114488005.wav	D:\\hc--document\\all text\\P8_medical\\thesis_dataset\\use_wav_raw\\448785936\\1114488005.wav	0	2	[0.38937613368034363, 1.5248152017593384, 1.5176912546157837, 0.09323839843273163, 0.23373538255691528, 0.3488042950630188]	fn	0	1
954	954	599	rouhe	cy_680948931_2441884118.wav	D:\\hc--document\\all text\\P8_medical\\thesis_dataset\\use_wav_raw\\680948931\\2441884118.wav	0	4	[1.1053036451339722, 0.2563077509403229, 0.618730366230011, 0.3215852379798889, 0.6166067123413086, 0.9201847314834595]	general	0	0
955	955	88	fn	cy_724462807_3394431946.wav	D:\\hc--document\\all text\\P8_medical\\thesis_dataset\\use_wav_raw\\724462807\\3394431946.wav	0	1	[0.26725152134895325, 1.9058094024658203, 1.6985864639282227, 0.09353990852832794, 0.23799161612987518, 0.3819017708301544]	fn	1	1
956	956	1519	rouhe	cy_716771613_3215474659.wav	D:\\hc--document\\all text\\P8_medical\\thesis_dataset\\use_wav_raw\\716771613\\3215474659.wav	0	4	[1.1548393964767456, 0.2262527495622635, 0.27122971415519714, 0.9621252417564392, 0.542278528213501, 1.1414415836334229]	general	0	0
957	957	974	jd	dx_90435665_29619099.wav	D:\\hc--document\\all text\\P8_medical\\thesis_dataset\\use_wav_raw\\90435665\\29619099.wav	0	2	[0.2826429605484009, 1.9484119415283203, 1.6676764488220215, 0.1081058531999588, 0.2573774456977844, 0.3913417160511017]	fn	0	1
958	958	1239	general	cy_674019182_2292544488.wav	D:\\hc--document\\all text\\P8_medical\\thesis_dataset\\use_wav_raw\\674019182\\2292544488.wav	0	0	[0.8737969398498535, 0.5069277882575989, 0.8881338238716125, 0.20590972900390625, 0.37641313672065735, 0.656032145023346]	jd	0	2
959	959	117	jd	cy_246322882_438750675.wav	D:\\hc--document\\all text\\P8_medical\\thesis_dataset\\use_wav_raw\\246322882\\438750675.wav	0	2	[0.3235313594341278, 1.6872034072875977, 1.7991318702697754, 0.06944940984249115, 0.33865484595298767, 0.3280797600746155]	jd	1	2
960	960	1100	general	cy_658526958_2107618442.wav	D:\\hc--document\\all text\\P8_medical\\thesis_dataset\\use_wav_raw\\658526958\\2107618442.wav	0	0	[1.0770337581634521, 0.045912258327007294, 0.2409542202949524, 1.0815471410751343, 0.43962007761001587, 0.9034621715545654]	wz	0	3
961	961	1232	general	cy_558658551_1580499506.wav	D:\\hc--document\\all text\\P8_medical\\thesis_dataset\\use_wav_raw\\558658551\\1580499506.wav	0	0	[1.1569838523864746, 0.22683939337730408, 0.46544745564460754, 0.38935986161231995, 0.3947037160396576, 1.007768154144287]	general	1	0
962	962	467	rouhe	cy_712262776_3116183897.wav	D:\\hc--document\\all text\\P8_medical\\thesis_dataset\\use_wav_raw\\712262776\\3116183897.wav	0	4	[1.2036224603652954, 0.10728170722723007, 0.46207037568092346, 0.18750537931919098, 1.3411113023757935, 0.18988195061683655]	rouhe	1	4
963	963	1409	rouhe	cy_720637918_3305010066.wav	D:\\hc--document\\all text\\P8_medical\\thesis_dataset\\use_wav_raw\\720637918\\3305010066.wav	0	4	[1.2778593301773071, 0.0026841636281460524, 0.33808863162994385, 0.46746885776519775, 1.2583580017089844, 0.46579039096832275]	general	0	0
964	964	105	jd	dx_87480948_25572209.wav	D:\\hc--document\\all text\\P8_medical\\thesis_dataset\\use_wav_raw\\87480948\\25572209.wav	0	2	[0.9858144521713257, 0.28550857305526733, 0.6760093569755554, 0.3300260007381439, 0.4409068524837494, 0.7935064435005188]	general	0	0
965	965	1417	general	cy_673436912_2280166830.wav	D:\\hc--document\\all text\\P8_medical\\thesis_dataset\\use_wav_raw\\673436912\\2280166830.wav	0	0	[1.1277726888656616, 0.18236739933490753, 0.46154794096946716, 0.4343985617160797, 0.7799909710884094, 0.8325282335281372]	general	1	0
966	966	1354	wz	dx_91318189_30438183.wav	D:\\hc--document\\all text\\P8_medical\\thesis_dataset\\use_wav_raw\\91318189\\30438183.wav	0	3	[0.9285456538200378, 0.11279825866222382, 0.22943809628486633, 1.4605987071990967, 1.0987850427627563, 0.3985069692134857]	wz	1	3
967	967	1046	rouhe	cy_672426165_2259864262.wav	D:\\hc--document\\all text\\P8_medical\\thesis_dataset\\use_wav_raw\\672426165\\2259864262.wav	0	4	[1.0635102987289429, 0.13106156885623932, 0.6044252514839172, 0.14563976228237152, 1.1878432035446167, 0.366495281457901]	rouhe	1	4
968	968	1132	general	cy_559127139_1581859070.wav	D:\\hc--document\\all text\\P8_medical\\thesis_dataset\\use_wav_raw\\559127139\\1581859070.wav	0	0	[1.1524906158447266, 0.048079714179039, 0.47955796122550964, 0.19544480741024017, 1.4854371547698975, 0.30196744203567505]	rouhe	0	4
969	969	128	fn	dx_82197151_23380685.wav	D:\\hc--document\\all text\\P8_medical\\thesis_dataset\\use_wav_raw\\82197151\\23380685.wav	0	1	[0.305082768201828, 1.8794984817504883, 1.670502781867981, 0.11919067054986954, 0.15199169516563416, 0.4338276982307434]	fn	1	1
970	970	422	rouhe	cy_719042934_3267630655.wav	D:\\hc--document\\all text\\P8_medical\\thesis_dataset\\use_wav_raw\\719042934\\3267630655.wav	0	4	[0.981569766998291, 0.0, 0.23309226334095, 1.115665316581726, 1.1480982303619385, 0.46407732367515564]	rouhe	1	4
971	971	351	general	cy_696977954_2784237288.wav	D:\\hc--document\\all text\\P8_medical\\thesis_dataset\\use_wav_raw\\696977954\\2784237288.wav	0	0	[1.2158366441726685, 0.46314817667007446, 0.20178109407424927, 0.9151716828346252, 0.29448026418685913, 1.394026517868042]	yl	0	5
972	972	106	rouhe	cy_686369940_2558452698.wav	D:\\hc--document\\all text\\P8_medical\\thesis_dataset\\use_wav_raw\\686369940\\2558452698.wav	0	4	[0.46551990509033203, 1.3306725025177002, 1.592443585395813, 0.10270675271749496, 0.28498294949531555, 0.11901643127202988]	jd	0	2
973	973	1085	wz	dx_91780118_30726420.wav	D:\\hc--document\\all text\\P8_medical\\thesis_dataset\\use_wav_raw\\91780118\\30726420.wav	0	3	[1.1483300924301147, 0.3890036344528198, 0.46694397926330566, 0.35361483693122864, 0.38205623626708984, 1.1112672090530396]	general	0	0
974	974	392	wz	cy_686586466_2563026262.wav	D:\\hc--document\\all text\\P8_medical\\thesis_dataset\\use_wav_raw\\686586466\\2563026262.wav	0	3	[1.201343059539795, 0.030706295743584633, 0.2849859893321991, 1.094925045967102, 1.2413890361785889, 0.3858151435852051]	rouhe	0	4
975	975	1655	rouhe	cy_685967970_2549542560.wav	D:\\hc--document\\all text\\P8_medical\\thesis_dataset\\use_wav_raw\\685967970\\2549542560.wav	0	4	[1.1624170541763306, 0.058395035564899445, 0.41857337951660156, 0.312035471200943, 1.4540289640426636, 0.3290354907512665]	rouhe	1	4
976	976	365	yl	dx_91235022_30006593.wav	D:\\hc--document\\all text\\P8_medical\\thesis_dataset\\use_wav_raw\\91235022\\30006593.wav	0	5	[0.3372071087360382, 1.903738021850586, 1.680436134338379, 0.10355208814144135, 0.2846270501613617, 0.37089088559150696]	fn	0	1
977	977	321	yl	cy_702090530_2897551478.wav	D:\\hc--document\\all text\\P8_medical\\thesis_dataset\\use_wav_raw\\702090530\\2897551478.wav	0	5	[0.5636348724365234, 0.8936022520065308, 1.2286957502365112, 0.16215482354164124, 0.23862089216709137, 0.5156071782112122]	jd	0	2
978	978	1051	jd	cy_559307656_1582845569.wav	D:\\hc--document\\all text\\P8_medical\\thesis_dataset\\use_wav_raw\\559307656\\1582845569.wav	0	2	[1.0286861658096313, 0.4259379506111145, 0.6736547350883484, 0.5137062668800354, 0.754464864730835, 0.3410457372665405]	general	0	0
979	979	1175	rouhe	dx_91546059_30812324.wav	D:\\hc--document\\all text\\P8_medical\\thesis_dataset\\use_wav_raw\\91546059\\30812324.wav	0	4	[0.4002615213394165, 1.4541268348693848, 1.5955256223678589, 0.14913137257099152, 0.3071852922439575, 0.1624143421649933]	jd	0	2
980	980	1300	wz	cy_558893147_1580733125.wav	D:\\hc--document\\all text\\P8_medical\\thesis_dataset\\use_wav_raw\\558893147\\1580733125.wav	0	3	[0.9636601805686951, 0.24223989248275757, 0.15187251567840576, 1.2233611345291138, 0.17691999673843384, 1.2492420673370361]	yl	0	5
981	981	1292	general	cy_686455663_2560274202.wav	D:\\hc--document\\all text\\P8_medical\\thesis_dataset\\use_wav_raw\\686455663\\2560274202.wav	0	0	[0.76270991563797, 0.5273488759994507, 0.9946560859680176, 0.14971795678138733, 1.1274821758270264, 0.0]	rouhe	0	4
982	982	487	rouhe	cy_723885214_3380546834.wav	D:\\hc--document\\all text\\P8_medical\\thesis_dataset\\use_wav_raw\\723885214\\3380546834.wav	0	4	[0.9540696144104004, 0.07208061218261719, 0.193037748336792, 1.2684440612792969, 1.2695870399475098, 0.23488087952136993]	rouhe	1	4
983	983	531	yl	cy_704045054_2942187100.wav	D:\\hc--document\\all text\\P8_medical\\thesis_dataset\\use_wav_raw\\704045054\\2942187100.wav	0	5	[1.2813396453857422, 0.015284353867173195, 0.2795045077800751, 0.532908022403717, 1.3533484935760498, 0.5436347126960754]	rouhe	0	4
984	984	999	general	cy_653060809_2077101920.wav	D:\\hc--document\\all text\\P8_medical\\thesis_dataset\\use_wav_raw\\653060809\\2077101920.wav	0	0	[0.2273213267326355, 1.938348650932312, 1.7198253870010376, 0.09620676934719086, 0.2658098042011261, 0.31480568647384644]	fn	0	1
985	985	491	general	cy_262437870_485345939.wav	D:\\hc--document\\all text\\P8_medical\\thesis_dataset\\use_wav_raw\\262437870\\485345939.wav	0	0	[0.49412256479263306, 1.0832135677337646, 1.4063024520874023, 0.17418113350868225, 0.2734622657299042, 0.15889400243759155]	jd	0	2
986	986	1706	fn	dx_44803920_11468063.wav	D:\\hc--document\\all text\\P8_medical\\thesis_dataset\\use_wav_raw\\44803920\\11468063.wav	0	1	[0.3016282320022583, 1.8504856824874878, 1.6824723482131958, 0.15202456712722778, 0.304275244474411, 0.36976900696754456]	fn	1	1
987	987	60	rouhe	cy_713538670_3141961824.wav	D:\\hc--document\\all text\\P8_medical\\thesis_dataset\\use_wav_raw\\713538670\\3141961824.wav	0	4	[1.2438063621520996, 0.07369378209114075, 0.33385512232780457, 0.3934866189956665, 1.460649847984314, 0.35648781061172485]	rouhe	1	4
988	988	965	jd	cy_713977967_3150918268.wav	D:\\hc--document\\all text\\P8_medical\\thesis_dataset\\use_wav_raw\\713977967\\3150918268.wav	0	2	[0.9888410568237305, 0.008052488788962364, 0.26771003007888794, 1.1938977241516113, 1.3780665397644043, 0.28189074993133545]	rouhe	0	4
989	989	1145	jd	dx_87113535_26726089.wav	D:\\hc--document\\all text\\P8_medical\\thesis_dataset\\use_wav_raw\\87113535\\26726089.wav	0	2	[0.6439305543899536, 1.3566539287567139, 1.3007842302322388, 0.2297370433807373, 0.3356549143791199, 0.7257219552993774]	fn	0	1
990	990	1002	fn	cy_718175718_3248273898.wav	D:\\hc--document\\all text\\P8_medical\\thesis_dataset\\use_wav_raw\\718175718\\3248273898.wav	0	1	[0.20991317927837372, 1.904409408569336, 1.7315524816513062, 0.06252770870923996, 0.2535840570926666, 0.43325144052505493]	fn	1	1
991	991	1624	yl	cy_681792506_2459629800.wav	D:\\hc--document\\all text\\P8_medical\\thesis_dataset\\use_wav_raw\\681792506\\2459629800.wav	0	5	[1.010427474975586, 0.5096793174743652, 0.7044790983200073, 0.3733738958835602, 0.472690224647522, 1.0427049398422241]	yl	1	5
992	992	1283	general	cy_716569712_3211675995.wav	D:\\hc--document\\all text\\P8_medical\\thesis_dataset\\use_wav_raw\\716569712\\3211675995.wav	0	0	[1.05034601688385, 0.0, 0.23811466991901398, 1.1380233764648438, 1.0085773468017578, 0.4642605185508728]	wz	0	3
993	993	126	wz	cy_699053466_2830136712.wav	D:\\hc--document\\all text\\P8_medical\\thesis_dataset\\use_wav_raw\\699053466\\2830136712.wav	0	3	[0.9681985974311829, 0.14344391226768494, 0.22307470440864563, 1.4391638040542603, 1.0053051710128784, 0.37885698676109314]	wz	1	3
994	994	1445	jd	dx_81776932_27424619.wav	D:\\hc--document\\all text\\P8_medical\\thesis_dataset\\use_wav_raw\\81776932\\27424619.wav	0	2	[0.5526037216186523, 1.5018365383148193, 1.5749268531799316, 0.06198515743017197, 0.37724244594573975, 0.11530839651823044]	jd	1	2
995	995	82	fn	cy_676786803_2350747504.wav	D:\\hc--document\\all text\\P8_medical\\thesis_dataset\\use_wav_raw\\676786803\\2350747504.wav	0	1	[0.22463369369506836, 2.0745415687561035, 1.6992496252059937, 0.0357491597533226, 0.15530699491500854, 0.43435120582580566]	fn	1	1
996	996	1057	fn	cy_714475163_3162226874.wav	D:\\hc--document\\all text\\P8_medical\\thesis_dataset\\use_wav_raw\\714475163\\3162226874.wav	0	1	[0.26037144660949707, 1.8788336515426636, 1.6526291370391846, 0.07629666477441788, 0.14090579748153687, 0.5462813973426819]	fn	1	1
997	997	1523	rouhe	cy_722634939_3349321458.wav	D:\\hc--document\\all text\\P8_medical\\thesis_dataset\\use_wav_raw\\722634939\\3349321458.wav	0	4	[0.9060434699058533, 0.03990408033132553, 0.11323761194944382, 1.5543192625045776, 1.1952614784240723, 0.27932778000831604]	wz	0	3
998	998	1376	jd	cy_426560017_1032271755.wav	D:\\hc--document\\all text\\P8_medical\\thesis_dataset\\use_wav_raw\\426560017\\1032271755.wav	0	2	[0.28971511125564575, 1.9959206581115723, 1.6278712749481201, 0.1415683776140213, 0.18263466656208038, 0.510592520236969]	fn	0	1
999	999	97	yl	cy_636111885_1988130272.wav	D:\\hc--document\\all text\\P8_medical\\thesis_dataset\\use_wav_raw\\636111885\\1988130272.wav	0	5	[1.0519590377807617, 0.5309074521064758, 0.38637489080429077, 0.6473615169525146, 0.3825704753398895, 1.559301733970642]	yl	1	5
1000	1000	358	wz	dx_46530228_11963915.wav	D:\\hc--document\\all text\\P8_medical\\thesis_dataset\\use_wav_raw\\46530228\\11963915.wav	0	3	[1.0391719341278076, 0.1053437814116478, 0.15271241962909698, 1.4211914539337158, 0.8810535073280334, 0.5970385074615479]	wz	1	3
1001	1001	1772	fn	cy_447117042_1108322958.wav	D:\\hc--document\\all text\\P8_medical\\thesis_dataset\\use_wav_raw\\447117042\\1108322958.wav	0	1	[0.20971673727035522, 1.950533151626587, 1.717849612236023, 0.06449592858552933, 0.27330684661865234, 0.4242626428604126]	fn	1	1
1002	1002	173	rouhe	cy_723062044_3359682563.wav	D:\\hc--document\\all text\\P8_medical\\thesis_dataset\\use_wav_raw\\723062044\\3359682563.wav	0	4	[1.2569619417190552, 0.13719594478607178, 0.30340880155563354, 0.32215771079063416, 1.0457173585891724, 0.5684676170349121]	general	0	0
1003	1003	346	general	cy_614596323_1872433820.wav	D:\\hc--document\\all text\\P8_medical\\thesis_dataset\\use_wav_raw\\614596323\\1872433820.wav	0	0	[1.2431530952453613, 0.17774362862110138, 0.3506891131401062, 0.5863747596740723, 0.6042937636375427, 0.9279201626777649]	general	1	0
1004	1004	500	fn	dx_89936441_28358328.wav	D:\\hc--document\\all text\\P8_medical\\thesis_dataset\\use_wav_raw\\89936441\\28358328.wav	0	1	[0.17040236294269562, 2.107774496078491, 1.703992247581482, 0.12228354066610336, 0.17008347809314728, 0.4844217598438263]	fn	1	1
1005	1005	952	jd	dx_92172971_31444968.wav	D:\\hc--document\\all text\\P8_medical\\thesis_dataset\\use_wav_raw\\92172971\\31444968.wav	0	2	[1.1978912353515625, 0.0718156099319458, 0.4018498659133911, 0.3375158905982971, 0.6600455045700073, 0.8016501069068909]	general	0	0
1006	1006	229	general	dx_61161064_16705545.wav	D:\\hc--document\\all text\\P8_medical\\thesis_dataset\\use_wav_raw\\61161064\\16705545.wav	0	0	[0.7255917191505432, 0.7581801414489746, 1.180750846862793, 0.23520144820213318, 0.1911092847585678, 0.3446575105190277]	jd	0	2
1007	1007	1148	yl	cy_576879987_1674974126.wav	D:\\hc--document\\all text\\P8_medical\\thesis_dataset\\use_wav_raw\\576879987\\1674974126.wav	0	5	[0.9053381085395813, 0.9500890374183655, 0.7314844131469727, 0.4904257655143738, 0.3966600298881531, 1.4316984415054321]	yl	1	5
1008	1008	826	fn	dx_87940846_26364265.wav	D:\\hc--document\\all text\\P8_medical\\thesis_dataset\\use_wav_raw\\87940846\\26364265.wav	0	1	[0.8998483419418335, 0.07589033991098404, 0.26385459303855896, 1.4184423685073853, 1.228020191192627, 0.226220965385437]	wz	0	3
1009	1009	482	fn	dx_65131738_18074045.wav	D:\\hc--document\\all text\\P8_medical\\thesis_dataset\\use_wav_raw\\65131738\\18074045.wav	0	1	[0.28687068819999695, 1.915496587753296, 1.6216762065887451, 0.1570626199245453, 0.23926764726638794, 0.5462456345558167]	fn	1	1
1010	1010	1414	wz	cy_652283658_2072815865.wav	D:\\hc--document\\all text\\P8_medical\\thesis_dataset\\use_wav_raw\\652283658\\2072815865.wav	0	3	[1.084106683731079, 0.0, 0.22971025109291077, 1.2494046688079834, 0.5925149321556091, 0.7735418081283569]	wz	1	3
1011	1011	98	wz	cy_672485230_2260129632.wav	D:\\hc--document\\all text\\P8_medical\\thesis_dataset\\use_wav_raw\\672485230\\2260129632.wav	0	3	[1.0969783067703247, 0.0, 0.17706874012947083, 1.3258535861968994, 0.4727669954299927, 0.8004242777824402]	wz	1	3
1012	1012	176	general	cy_721261711_3319157425.wav	D:\\hc--document\\all text\\P8_medical\\thesis_dataset\\use_wav_raw\\721261711\\3319157425.wav	0	0	[1.1904875040054321, 0.20713436603546143, 0.3645695745944977, 0.7414703965187073, 0.7197662591934204, 1.0592329502105713]	general	1	0
1013	1013	1666	general	cy_675692106_2327765294.wav	D:\\hc--document\\all text\\P8_medical\\thesis_dataset\\use_wav_raw\\675692106\\2327765294.wav	0	0	[1.259071707725525, 0.0, 0.2791188359260559, 0.6165427565574646, 1.1922578811645508, 0.5502271056175232]	general	1	0
1014	1014	61	rouhe	cy_551006557_1542695177.wav	D:\\hc--document\\all text\\P8_medical\\thesis_dataset\\use_wav_raw\\551006557\\1542695177.wav	0	4	[1.2334779500961304, 0.016715820878744125, 0.3844998776912689, 0.3502306044101715, 1.4314208030700684, 0.23246675729751587]	rouhe	1	4
1015	1015	1652	rouhe	dx_92932467_32351523.wav	D:\\hc--document\\all text\\P8_medical\\thesis_dataset\\use_wav_raw\\92932467\\32351523.wav	0	4	[0.3487160801887512, 1.7858093976974487, 1.5277094841003418, 0.12439902126789093, 0.2862846255302429, 0.690872073173523]	fn	0	1
1016	1016	352	fn	cy_687216436_2576900380.wav	D:\\hc--document\\all text\\P8_medical\\thesis_dataset\\use_wav_raw\\687216436\\2576900380.wav	0	1	[0.27471113204956055, 1.900534987449646, 1.6282620429992676, 0.1362064778804779, 0.23948566615581512, 0.4317556619644165]	fn	1	1
1017	1017	1648	fn	cy_588642862_1738618973.wav	D:\\hc--document\\all text\\P8_medical\\thesis_dataset\\use_wav_raw\\588642862\\1738618973.wav	0	1	[0.23687104880809784, 1.8330098390579224, 1.7840510606765747, 0.06347450613975525, 0.29066577553749084, 0.301137775182724]	fn	1	1
1018	1018	845	general	cy_716227219_3203273393.wav	D:\\hc--document\\all text\\P8_medical\\thesis_dataset\\use_wav_raw\\716227219\\3203273393.wav	0	0	[0.9433770179748535, 0.40288791060447693, 0.7579047083854675, 0.22147147357463837, 0.87498939037323, 0.14463648200035095]	general	1	0
1019	1019	1698	general	dx_90996606_29958209.wav	D:\\hc--document\\all text\\P8_medical\\thesis_dataset\\use_wav_raw\\90996606\\29958209.wav	0	0	[0.8390175104141235, 0.7417747974395752, 0.9285838603973389, 0.22085563838481903, 0.13969258964061737, 0.7229341864585876]	jd	0	2
1020	1020	1361	fn	cy_713737049_3145639537.wav	D:\\hc--document\\all text\\P8_medical\\thesis_dataset\\use_wav_raw\\713737049\\3145639537.wav	0	1	[1.0995855331420898, 0.14460685849189758, 0.24917198717594147, 1.0827112197875977, 1.304193377494812, 0.3561077415943146]	rouhe	0	4
1021	1021	1644	wz	dx_88321047_26888877.wav	D:\\hc--document\\all text\\P8_medical\\thesis_dataset\\use_wav_raw\\88321047\\26888877.wav	0	3	[1.0214142799377441, 0.01258375309407711, 0.35990408062934875, 1.1439123153686523, 1.2935246229171753, 0.32139503955841064]	rouhe	0	4
1022	1022	152	wz	cy_706669858_3004448794.wav	D:\\hc--document\\all text\\P8_medical\\thesis_dataset\\use_wav_raw\\706669858\\3004448794.wav	0	3	[0.8874090313911438, 0.1313963681459427, 0.26975175738334656, 1.4289125204086304, 1.2503938674926758, 0.3945021331310272]	wz	1	3
1023	1023	450	jd	cy_681794173_2459635838.wav	D:\\hc--document\\all text\\P8_medical\\thesis_dataset\\use_wav_raw\\681794173\\2459635838.wav	0	2	[0.9926442503929138, 0.5980484485626221, 0.8405054211616516, 0.2639153003692627, 0.4929283857345581, 1.176213264465332]	yl	0	5
1024	1024	174	fn	cy_720903165_3310751723.wav	D:\\hc--document\\all text\\P8_medical\\thesis_dataset\\use_wav_raw\\720903165\\3310751723.wav	0	1	[0.43644750118255615, 1.3936198949813843, 1.4427605867385864, 0.14622953534126282, 0.3114890456199646, 0.772007942199707]	jd	0	2
1025	1025	371	rouhe	dx_89965794_28526281.wav	D:\\hc--document\\all text\\P8_medical\\thesis_dataset\\use_wav_raw\\89965794\\28526281.wav	0	4	[0.9273549318313599, 0.0, 0.3088347315788269, 1.2887805700302124, 1.3480461835861206, 0.44073593616485596]	rouhe	1	4
1026	1026	536	rouhe	cy_558518697_1578885533.wav	D:\\hc--document\\all text\\P8_medical\\thesis_dataset\\use_wav_raw\\558518697\\1578885533.wav	0	4	[1.1477468013763428, 0.0, 0.3106834292411804, 0.8884808421134949, 1.2494895458221436, 0.2891000509262085]	rouhe	1	4
1027	1027	677	jd	cy_719454311_3278267602.wav	D:\\hc--document\\all text\\P8_medical\\thesis_dataset\\use_wav_raw\\719454311\\3278267602.wav	0	2	[0.15362390875816345, 1.9799845218658447, 1.752680778503418, 0.1016131117939949, 0.2100263088941574, 0.48349347710609436]	fn	0	1
1028	1028	1550	jd	cy_82166257_51575191.wav	D:\\hc--document\\all text\\P8_medical\\thesis_dataset\\use_wav_raw\\82166257\\51575191.wav	0	2	[0.7587997317314148, 0.83102947473526, 1.1710506677627563, 0.1786842942237854, 0.4211963713169098, 0.36897537112236023]	jd	1	2
1029	1029	178	rouhe	cy_715333125_3182174694.wav	D:\\hc--document\\all text\\P8_medical\\thesis_dataset\\use_wav_raw\\715333125\\3182174694.wav	0	4	[1.0456749200820923, 0.0, 0.2189902663230896, 1.1187529563903809, 1.2328331470489502, 0.4020358920097351]	rouhe	1	4
1030	1030	192	fn	cy_716446136_3208392498.wav	D:\\hc--document\\all text\\P8_medical\\thesis_dataset\\use_wav_raw\\716446136\\3208392498.wav	0	1	[1.0616302490234375, 0.7534543871879578, 0.4754812717437744, 0.6881195306777954, 0.3957602083683014, 1.503593921661377]	yl	0	5
1031	1031	1392	wz	cy_711400976_3100266234.wav	D:\\hc--document\\all text\\P8_medical\\thesis_dataset\\use_wav_raw\\711400976\\3100266234.wav	0	3	[0.8348066210746765, 0.037806034088134766, 0.28178495168685913, 1.4852887392044067, 1.129868745803833, 0.3856665790081024]	wz	1	3
1032	1032	1678	fn	cy_723129778_3362322766.wav	D:\\hc--document\\all text\\P8_medical\\thesis_dataset\\use_wav_raw\\723129778\\3362322766.wav	0	1	[0.9267682433128357, 0.14179834723472595, 0.25125354528427124, 1.4099946022033691, 1.396543264389038, 0.308000385761261]	wz	0	3
1033	1033	350	jd	dx_91851747_31121940.wav	D:\\hc--document\\all text\\P8_medical\\thesis_dataset\\use_wav_raw\\91851747\\31121940.wav	0	2	[0.26519474387168884, 1.8985956907272339, 1.666797399520874, 0.16168411076068878, 0.16850830614566803, 0.619780957698822]	fn	0	1
1034	1034	1197	wz	dx_92669333_32166487.wav	D:\\hc--document\\all text\\P8_medical\\thesis_dataset\\use_wav_raw\\92669333\\32166487.wav	0	3	[1.0713019371032715, 0.012729543261229992, 0.3929527699947357, 0.880139172077179, 1.3231918811798096, 0.3548176884651184]	rouhe	0	4
1035	1035	970	wz	cy_715565664_3186393852.wav	D:\\hc--document\\all text\\P8_medical\\thesis_dataset\\use_wav_raw\\715565664\\3186393852.wav	0	3	[1.1050515174865723, 0.1820712834596634, 0.3936172425746918, 0.8688991069793701, 1.4855355024337769, 0.2840227484703064]	rouhe	0	4
1036	1036	646	rouhe	cy_678809858_2394389778.wav	D:\\hc--document\\all text\\P8_medical\\thesis_dataset\\use_wav_raw\\678809858\\2394389778.wav	0	4	[1.0134831666946411, 0.0, 0.20941221714019775, 1.2690184116363525, 1.1151766777038574, 0.40904513001441956]	wz	0	3
1037	1037	1511	general	cy_721791920_3332092437.wav	D:\\hc--document\\all text\\P8_medical\\thesis_dataset\\use_wav_raw\\721791920\\3332092437.wav	0	0	[1.1113437414169312, 0.12095832079648972, 0.21336068212985992, 1.2302062511444092, 0.4230799078941345, 0.9606342315673828]	wz	0	3
1038	1038	1759	yl	cy_646286925_2040826322.wav	D:\\hc--document\\all text\\P8_medical\\thesis_dataset\\use_wav_raw\\646286925\\2040826322.wav	0	5	[0.42212721705436707, 1.2392730712890625, 1.5313998460769653, 0.14790447056293488, 0.45167696475982666, 0.09037350863218307]	jd	0	2
1039	1039	1313	wz	cy_610405073_1849452851.wav	D:\\hc--document\\all text\\P8_medical\\thesis_dataset\\use_wav_raw\\610405073\\1849452851.wav	0	3	[1.0732479095458984, 0.22196531295776367, 0.24853119254112244, 1.3433278799057007, 0.6442538499832153, 0.7889772653579712]	wz	1	3
1040	1040	1265	fn	cy_655084960_2088064124.wav	D:\\hc--document\\all text\\P8_medical\\thesis_dataset\\use_wav_raw\\655084960\\2088064124.wav	0	1	[0.21842510998249054, 1.81923246383667, 1.7719279527664185, 0.079651840031147, 0.3222760260105133, 0.2883950471878052]	fn	1	1
1041	1041	811	fn	dx_64908531_17857822.wav	D:\\hc--document\\all text\\P8_medical\\thesis_dataset\\use_wav_raw\\64908531\\17857822.wav	0	1	[0.30212852358818054, 1.4933242797851562, 1.6283749341964722, 0.08024101704359055, 0.28546005487442017, 0.4118720591068268]	jd	0	2
1042	1042	1281	jd	dx_87877509_25983734.wav	D:\\hc--document\\all text\\P8_medical\\thesis_dataset\\use_wav_raw\\87877509\\25983734.wav	0	2	[0.9482579231262207, 0.13526539504528046, 0.3703038990497589, 1.300001621246338, 0.7297708988189697, 0.7078019380569458]	wz	0	3
1043	1043	1718	rouhe	cy_722554194_3347577803.wav	D:\\hc--document\\all text\\P8_medical\\thesis_dataset\\use_wav_raw\\722554194\\3347577803.wav	0	4	[1.0410501956939697, 0.14493554830551147, 0.14880026876926422, 1.452939510345459, 1.2490030527114868, 0.2506893575191498]	wz	0	3
1044	1044	620	rouhe	dx_91674781_31508248.wav	D:\\hc--document\\all text\\P8_medical\\thesis_dataset\\use_wav_raw\\91674781\\31508248.wav	0	4	[1.0353175401687622, 0.1804463267326355, 0.2751418948173523, 1.2617101669311523, 1.366382360458374, 0.23036324977874756]	rouhe	1	4
1045	1045	1047	wz	cy_720484531_3300850319.wav	D:\\hc--document\\all text\\P8_medical\\thesis_dataset\\use_wav_raw\\720484531\\3300850319.wav	0	3	[1.2339377403259277, 0.2268696427345276, 0.2908496856689453, 0.9552769660949707, 1.4232629537582397, 0.5531582832336426]	rouhe	0	4
1046	1046	1233	rouhe	cy_704012690_2941427630.wav	D:\\hc--document\\all text\\P8_medical\\thesis_dataset\\use_wav_raw\\704012690\\2941427630.wav	0	4	[1.0532435178756714, 0.069218210875988, 0.3341187536716461, 1.185327410697937, 1.317797064781189, 0.31261977553367615]	rouhe	1	4
1047	1047	1312	fn	cy_554879621_1564849520.wav	D:\\hc--document\\all text\\P8_medical\\thesis_dataset\\use_wav_raw\\554879621\\1564849520.wav	0	1	[0.31794974207878113, 1.7001087665557861, 1.686326265335083, 0.09534105658531189, 0.2779086232185364, 0.3433247208595276]	fn	1	1
1048	1048	1054	jd	cy_724434010_3394026077.wav	D:\\hc--document\\all text\\P8_medical\\thesis_dataset\\use_wav_raw\\724434010\\3394026077.wav	0	2	[1.0287507772445679, 0.0, 0.11105045676231384, 1.4358538389205933, 0.8355358839035034, 0.4787960648536682]	wz	0	3
1049	1049	1246	jd	dx_91268747_30185833.wav	D:\\hc--document\\all text\\P8_medical\\thesis_dataset\\use_wav_raw\\91268747\\30185833.wav	0	2	[1.0168287754058838, 0.4335229694843292, 0.6036413311958313, 0.3895123302936554, 0.23154601454734802, 1.0657885074615479]	yl	0	5
1050	1050	822	wz	dx_87292931_25389248.wav	D:\\hc--document\\all text\\P8_medical\\thesis_dataset\\use_wav_raw\\87292931\\25389248.wav	0	3	[0.9997406601905823, 0.0, 0.3038831055164337, 1.2853502035140991, 1.0759670734405518, 0.33177921175956726]	wz	1	3
1051	1051	74	general	cy_719314770_3274045798.wav	D:\\hc--document\\all text\\P8_medical\\thesis_dataset\\use_wav_raw\\719314770\\3274045798.wav	0	0	[1.165184736251831, 0.07292520999908447, 0.40476417541503906, 0.4359501600265503, 1.0634946823120117, 0.5830376744270325]	general	1	0
1052	1052	591	jd	dx_87971977_26113515.wav	D:\\hc--document\\all text\\P8_medical\\thesis_dataset\\use_wav_raw\\87971977\\26113515.wav	0	2	[0.19047638773918152, 1.8655376434326172, 1.7571582794189453, 0.08207792788743973, 0.2782784700393677, 0.3967156708240509]	fn	0	1
1053	1053	1463	rouhe	cy_718967864_3266657222.wav	D:\\hc--document\\all text\\P8_medical\\thesis_dataset\\use_wav_raw\\718967864\\3266657222.wav	0	4	[1.0126866102218628, 0.15205225348472595, 0.3539387285709381, 1.0233970880508423, 1.5617400407791138, 0.21515484154224396]	rouhe	1	4
1054	1054	1514	yl	dx_91276345_30235967.wav	D:\\hc--document\\all text\\P8_medical\\thesis_dataset\\use_wav_raw\\91276345\\30235967.wav	0	5	[0.9527953863143921, 0.4976675808429718, 0.6847797632217407, 0.3355379104614258, 0.34690508246421814, 1.0904908180236816]	yl	1	5
1055	1055	713	rouhe	cy_721780894_3330981514.wav	D:\\hc--document\\all text\\P8_medical\\thesis_dataset\\use_wav_raw\\721780894\\3330981514.wav	0	4	[1.1149307489395142, 0.052327848970890045, 0.44047120213508606, 0.3867698013782501, 1.4254803657531738, 0.12850354611873627]	rouhe	1	4
1056	1056	1020	yl	cy_668869400_2185271120.wav	D:\\hc--document\\all text\\P8_medical\\thesis_dataset\\use_wav_raw\\668869400\\2185271120.wav	0	5	[1.0798864364624023, 0.19858965277671814, 0.566991925239563, 0.33525389432907104, 0.5161933302879333, 0.8943234086036682]	general	0	0
1057	1057	375	wz	cy_698844310_2825607786.wav	D:\\hc--document\\all text\\P8_medical\\thesis_dataset\\use_wav_raw\\698844310\\2825607786.wav	0	3	[0.9215167760848999, 0.08280356973409653, 0.2779811918735504, 1.5239527225494385, 0.9896465539932251, 0.42862367630004883]	wz	1	3
1058	1058	836	yl	cy_675830947_2330643910.wav	D:\\hc--document\\all text\\P8_medical\\thesis_dataset\\use_wav_raw\\675830947\\2330643910.wav	0	5	[1.2805308103561401, 0.0, 0.3400801718235016, 0.7099822163581848, 0.3989710807800293, 1.165215253829956]	general	0	0
1059	1059	1371	general	dx_74866813_21070112.wav	D:\\hc--document\\all text\\P8_medical\\thesis_dataset\\use_wav_raw\\74866813\\21070112.wav	0	0	[1.1919331550598145, 0.14287281036376953, 0.42461279034614563, 0.18695101141929626, 1.368175745010376, 0.2995480000972748]	rouhe	0	4
1060	1060	504	fn	dx_90709482_29692381.wav	D:\\hc--document\\all text\\P8_medical\\thesis_dataset\\use_wav_raw\\90709482\\29692381.wav	0	1	[0.1784038096666336, 2.042722225189209, 1.7042304277420044, 0.16454766690731049, 0.26649928092956543, 0.4388803243637085]	fn	1	1
1061	1061	369	general	cy_715335191_3182373152.wav	D:\\hc--document\\all text\\P8_medical\\thesis_dataset\\use_wav_raw\\715335191\\3182373152.wav	0	0	[1.4781962633132935, 0.0, 0.20726871490478516, 0.4454551637172699, 1.336522102355957, 0.4289657175540924]	general	1	0
1062	1062	725	general	cy_453811396_1130327135.wav	D:\\hc--document\\all text\\P8_medical\\thesis_dataset\\use_wav_raw\\453811396\\1130327135.wav	0	0	[1.1111851930618286, 0.1354665607213974, 0.5456010699272156, 0.25612854957580566, 0.6624706387519836, 0.6505416035652161]	general	1	0
1063	1063	311	rouhe	cy_723788135_3377804587.wav	D:\\hc--document\\all text\\P8_medical\\thesis_dataset\\use_wav_raw\\723788135\\3377804587.wav	0	4	[1.0008478164672852, 0.06981680542230606, 0.19868937134742737, 1.3004881143569946, 1.2840205430984497, 0.4124475419521332]	wz	0	3
1064	1064	1410	yl	cy_677828590_2373194028.wav	D:\\hc--document\\all text\\P8_medical\\thesis_dataset\\use_wav_raw\\677828590\\2373194028.wav	0	5	[0.7600888013839722, 0.7229385375976562, 0.945214569568634, 0.25138020515441895, 0.29267096519470215, 1.0061055421829224]	yl	1	5
1065	1065	454	fn	cy_601586658_1804438019.wav	D:\\hc--document\\all text\\P8_medical\\thesis_dataset\\use_wav_raw\\601586658\\1804438019.wav	0	1	[0.280317485332489, 1.839582920074463, 1.6330293416976929, 0.14017722010612488, 0.14845474064350128, 0.6216181516647339]	fn	1	1
1066	1066	995	general	cy_683991202_2507823830.wav	D:\\hc--document\\all text\\P8_medical\\thesis_dataset\\use_wav_raw\\683991202\\2507823830.wav	0	0	[1.218786597251892, 0.053612545132637024, 0.2123214602470398, 0.9811738133430481, 0.6266925930976868, 1.042468547821045]	general	1	0
1067	1067	215	general	cy_724326778_3391013878.wav	D:\\hc--document\\all text\\P8_medical\\thesis_dataset\\use_wav_raw\\724326778\\3391013878.wav	0	0	[1.118761658668518, 0.06167677044868469, 0.26171597838401794, 1.059443712234497, 0.557371973991394, 0.7648722529411316]	general	1	0
1068	1068	1171	general	cy_722533191_3347978216.wav	D:\\hc--document\\all text\\P8_medical\\thesis_dataset\\use_wav_raw\\722533191\\3347978216.wav	0	0	[1.162010908126831, 0.23215508460998535, 0.4019758999347687, 0.4504694938659668, 0.39509591460227966, 1.1351616382598877]	general	1	0
1069	1069	1342	jd	dx_91654991_31398425.wav	D:\\hc--document\\all text\\P8_medical\\thesis_dataset\\use_wav_raw\\91654991\\31398425.wav	0	2	[0.4403148293495178, 1.5410126447677612, 1.6246281862258911, 0.07263506948947906, 0.3473302125930786, 0.3040083050727844]	jd	1	2
1070	1070	486	fn	cy_675226815_2318344154.wav	D:\\hc--document\\all text\\P8_medical\\thesis_dataset\\use_wav_raw\\675226815\\2318344154.wav	0	1	[0.4736051857471466, 1.547446370124817, 1.6832091808319092, 0.026479588821530342, 0.33582520484924316, 0.07422249764204025]	jd	0	2
1071	1071	992	wz	dx_91272171_30203279.wav	D:\\hc--document\\all text\\P8_medical\\thesis_dataset\\use_wav_raw\\91272171\\30203279.wav	0	3	[1.033077597618103, 0.024262720718979836, 0.2537502646446228, 1.1329551935195923, 0.5729803442955017, 0.9646916389465332]	wz	1	3
1072	1072	449	jd	dx_92809223_32241253.wav	D:\\hc--document\\all text\\P8_medical\\thesis_dataset\\use_wav_raw\\92809223\\32241253.wav	0	2	[0.3616846799850464, 1.8398170471191406, 1.5893718004226685, 0.1406850665807724, 0.348942369222641, 0.3699301481246948]	fn	0	1
1073	1073	1109	rouhe	cy_628654800_1947367796.wav	D:\\hc--document\\all text\\P8_medical\\thesis_dataset\\use_wav_raw\\628654800\\1947367796.wav	0	4	[1.3092217445373535, 0.023585623130202293, 0.3342725336551666, 0.2806565761566162, 1.389365792274475, 0.26350319385528564]	rouhe	1	4
1074	1074	894	jd	cy_720273354_3296341933.wav	D:\\hc--document\\all text\\P8_medical\\thesis_dataset\\use_wav_raw\\720273354\\3296341933.wav	0	2	[0.23350323736667633, 1.9664493799209595, 1.7385051250457764, 0.12279806286096573, 0.3135749101638794, 0.35511428117752075]	fn	0	1
1075	1075	241	rouhe	cy_721326923_3321012486.wav	D:\\hc--document\\all text\\P8_medical\\thesis_dataset\\use_wav_raw\\721326923\\3321012486.wav	0	4	[0.8739508390426636, 0.4512381851673126, 0.8674949407577515, 0.23824727535247803, 1.1821500062942505, 0.0]	rouhe	1	4
1076	1076	439	wz	dx_88709072_27345242.wav	D:\\hc--document\\all text\\P8_medical\\thesis_dataset\\use_wav_raw\\88709072\\27345242.wav	0	3	[0.9648505449295044, 0.11769469082355499, 0.2667522728443146, 1.501007080078125, 1.0102192163467407, 0.42631062865257263]	wz	1	3
1077	1077	880	fn	cy_719825472_3285541864.wav	D:\\hc--document\\all text\\P8_medical\\thesis_dataset\\use_wav_raw\\719825472\\3285541864.wav	0	1	[0.16109609603881836, 2.0278096199035645, 1.75518798828125, 0.06041691452264786, 0.21591100096702576, 0.44544628262519836]	fn	1	1
1078	1078	1316	wz	dx_88060590_26619380.wav	D:\\hc--document\\all text\\P8_medical\\thesis_dataset\\use_wav_raw\\88060590\\26619380.wav	0	3	[0.8643065690994263, 0.06854419410228729, 0.27251118421554565, 1.4618910551071167, 1.2206058502197266, 0.3011051118373871]	wz	1	3
1079	1079	112	rouhe	cy_720248202_3296035622.wav	D:\\hc--document\\all text\\P8_medical\\thesis_dataset\\use_wav_raw\\720248202\\3296035622.wav	0	4	[1.2681769132614136, 0.12439140677452087, 0.35162726044654846, 0.24168747663497925, 1.308289647102356, 0.3254958689212799]	rouhe	1	4
1080	1080	80	wz	cy_724073231_3385593885.wav	D:\\hc--document\\all text\\P8_medical\\thesis_dataset\\use_wav_raw\\724073231\\3385593885.wav	0	3	[1.1087287664413452, 0.2878109812736511, 0.46313682198524475, 0.416666179895401, 0.48149698972702026, 1.0989309549331665]	general	0	0
1081	1081	318	wz	cy_672155269_2253169020.wav	D:\\hc--document\\all text\\P8_medical\\thesis_dataset\\use_wav_raw\\672155269\\2253169020.wav	0	3	[1.0136854648590088, 0.011825496330857277, 0.37081873416900635, 1.2673115730285645, 1.215997576713562, 0.33739173412323]	wz	1	3
1082	1082	1273	general	dx_88577425_28073495.wav	D:\\hc--document\\all text\\P8_medical\\thesis_dataset\\use_wav_raw\\88577425\\28073495.wav	0	0	[0.6978645920753479, 0.9113540649414062, 1.2379239797592163, 0.23738577961921692, 0.29340311884880066, 0.46504613757133484]	jd	0	2
1083	1083	1771	yl	cy_569748690_1636200815.wav	D:\\hc--document\\all text\\P8_medical\\thesis_dataset\\use_wav_raw\\569748690\\1636200815.wav	0	5	[0.7782697081565857, 1.036679983139038, 1.0860780477523804, 0.21775110065937042, 0.3754345774650574, 1.0266395807266235]	jd	0	2
1084	1084	1713	fn	cy_711699233_3105915068.wav	D:\\hc--document\\all text\\P8_medical\\thesis_dataset\\use_wav_raw\\711699233\\3105915068.wav	0	1	[1.1285384893417358, 0.3939477801322937, 0.26705121994018555, 0.8136658072471619, 0.3312380313873291, 1.4142323732376099]	yl	0	5
1085	1085	155	fn	dx_89471393_32047086.wav	D:\\hc--document\\all text\\P8_medical\\thesis_dataset\\use_wav_raw\\89471393\\32047086.wav	0	1	[0.1842404454946518, 2.080897808074951, 1.7470775842666626, 0.04838920384645462, 0.20569667220115662, 0.4716399312019348]	fn	1	1
1086	1086	337	fn	cy_645052453_2034281954.wav	D:\\hc--document\\all text\\P8_medical\\thesis_dataset\\use_wav_raw\\645052453\\2034281954.wav	0	1	[0.22778865694999695, 2.015134572982788, 1.724794864654541, 0.055363982915878296, 0.21286341547966003, 0.43838924169540405]	fn	1	1
1087	1087	1449	wz	cy_679138606_2401555442.wav	D:\\hc--document\\all text\\P8_medical\\thesis_dataset\\use_wav_raw\\679138606\\2401555442.wav	0	3	[0.9071781635284424, 0.12297576665878296, 0.37831172347068787, 1.2759968042373657, 1.3828412294387817, 0.32692375779151917]	rouhe	0	4
1088	1088	247	rouhe	dx_46541792_11856292.wav	D:\\hc--document\\all text\\P8_medical\\thesis_dataset\\use_wav_raw\\46541792\\11856292.wav	0	4	[0.30417001247406006, 1.8329728841781616, 1.7401729822158813, 0.12862075865268707, 0.31327277421951294, 0.4546053111553192]	fn	0	1
1089	1089	906	jd	dx_91654248_31392632.wav	D:\\hc--document\\all text\\P8_medical\\thesis_dataset\\use_wav_raw\\91654248\\31392632.wav	0	2	[0.4553610384464264, 1.610984444618225, 1.589410662651062, 0.14148153364658356, 0.3669818043708801, 0.2769008278846741]	fn	0	1
1090	1090	1754	rouhe	cy_688514181_2605179066.wav	D:\\hc--document\\all text\\P8_medical\\thesis_dataset\\use_wav_raw\\688514181\\2605179066.wav	0	4	[1.031652808189392, 0.0993267074227333, 0.1399587243795395, 1.4226179122924805, 1.1526612043380737, 0.1452246457338333]	wz	0	3
1091	1091	252	rouhe	cy_718567292_3257186425.wav	D:\\hc--document\\all text\\P8_medical\\thesis_dataset\\use_wav_raw\\718567292\\3257186425.wav	0	4	[0.9005702137947083, 0.02505951002240181, 0.19189943373203278, 1.4962525367736816, 1.1430563926696777, 0.2770293354988098]	wz	0	3
1092	1092	564	wz	dx_91048746_30295162.wav	D:\\hc--document\\all text\\P8_medical\\thesis_dataset\\use_wav_raw\\91048746\\30295162.wav	0	3	[1.1574546098709106, 0.11332409083843231, 0.28729474544525146, 0.7344620823860168, 1.3995004892349243, 0.30508649349212646]	rouhe	0	4
1093	1093	1065	fn	cy_706612942_3003408094.wav	D:\\hc--document\\all text\\P8_medical\\thesis_dataset\\use_wav_raw\\706612942\\3003408094.wav	0	1	[0.12066789716482162, 1.9935064315795898, 1.763224482536316, 0.07691997289657593, 0.06833088397979736, 0.5029866099357605]	fn	1	1
1094	1094	131	general	dx_61374609_16770485.wav	D:\\hc--document\\all text\\P8_medical\\thesis_dataset\\use_wav_raw\\61374609\\16770485.wav	0	0	[1.0452452898025513, 0.23119774460792542, 0.6547186970710754, 0.17733445763587952, 1.2533304691314697, 0.09896015375852585]	rouhe	0	4
1095	1095	1298	general	dx_90145601_28936579.wav	D:\\hc--document\\all text\\P8_medical\\thesis_dataset\\use_wav_raw\\90145601\\28936579.wav	0	0	[1.1084728240966797, 0.03872169554233551, 0.11583604663610458, 1.2338993549346924, 0.33352014422416687, 1.0040444135665894]	wz	0	3
1096	1096	458	fn	cy_717205224_3226023282.wav	D:\\hc--document\\all text\\P8_medical\\thesis_dataset\\use_wav_raw\\717205224\\3226023282.wav	0	1	[0.25382259488105774, 1.8986221551895142, 1.750007152557373, 0.08690870553255081, 0.22463276982307434, 0.34354767203330994]	fn	1	1
1097	1097	75	fn	cy_652594568_2074363196.wav	D:\\hc--document\\all text\\P8_medical\\thesis_dataset\\use_wav_raw\\652594568\\2074363196.wav	0	1	[0.41569411754608154, 1.7073768377304077, 1.6870712041854858, 0.083046555519104, 0.35760432481765747, 0.25562646985054016]	fn	1	1
1098	1098	959	yl	cy_673000170_2270917874.wav	D:\\hc--document\\all text\\P8_medical\\thesis_dataset\\use_wav_raw\\673000170\\2270917874.wav	0	5	[1.0945261716842651, 0.0, 0.4014918804168701, 0.7733854055404663, 1.3403300046920776, 0.366595983505249]	rouhe	0	4
1099	1099	1237	jd	dx_90012679_28793231.wav	D:\\hc--document\\all text\\P8_medical\\thesis_dataset\\use_wav_raw\\90012679\\28793231.wav	0	2	[0.20594759285449982, 1.943177342414856, 1.6858190298080444, 0.15196090936660767, 0.21335124969482422, 0.44338226318359375]	fn	0	1
1100	1100	225	rouhe	cy_722628163_3350274107.wav	D:\\hc--document\\all text\\P8_medical\\thesis_dataset\\use_wav_raw\\722628163\\3350274107.wav	0	4	[1.127240538597107, 0.0, 0.184039905667305, 1.0578575134277344, 1.0559051036834717, 0.2728978395462036]	general	0	0
1101	1101	1094	yl	cy_696885126_2781996828.wav	D:\\hc--document\\all text\\P8_medical\\thesis_dataset\\use_wav_raw\\696885126\\2781996828.wav	0	5	[0.8579952716827393, 0.6631720066070557, 0.7570380568504333, 0.34395888447761536, 0.17975397408008575, 1.0019350051879883]	yl	1	5
1102	1102	827	jd	cy_671600298_2241678048.wav	D:\\hc--document\\all text\\P8_medical\\thesis_dataset\\use_wav_raw\\671600298\\2241678048.wav	0	2	[0.35704219341278076, 1.6122723817825317, 1.7887617349624634, 0.022088173776865005, 0.31590768694877625, 0.19488945603370667]	jd	1	2
1103	1103	1583	fn	dx_61744507_17615803.wav	D:\\hc--document\\all text\\P8_medical\\thesis_dataset\\use_wav_raw\\61744507\\17615803.wav	0	1	[0.42758676409721375, 1.4734914302825928, 1.4527796506881714, 0.09796500951051712, 0.32789406180381775, 0.7215322852134705]	fn	1	1
1104	1104	484	rouhe	cy_718131530_3247834841.wav	D:\\hc--document\\all text\\P8_medical\\thesis_dataset\\use_wav_raw\\718131530\\3247834841.wav	0	4	[1.1597996950149536, 0.0, 0.20510098338127136, 1.1952537298202515, 0.9650089740753174, 0.4767799973487854]	wz	0	3
1105	1105	1216	general	cy_719323138_3274686882.wav	D:\\hc--document\\all text\\P8_medical\\thesis_dataset\\use_wav_raw\\719323138\\3274686882.wav	0	0	[0.9439136385917664, 0.0, 0.2483663707971573, 1.325178861618042, 1.0228683948516846, 0.32669246196746826]	wz	0	3
1106	1106	1139	jd	cy_685418464_2537651848.wav	D:\\hc--document\\all text\\P8_medical\\thesis_dataset\\use_wav_raw\\685418464\\2537651848.wav	0	2	[0.4811495542526245, 1.507926344871521, 1.5065981149673462, 0.14477522671222687, 0.2510312497615814, 0.30577290058135986]	fn	0	1
1107	1107	1427	general	cy_662243602_2128010234.wav	D:\\hc--document\\all text\\P8_medical\\thesis_dataset\\use_wav_raw\\662243602\\2128010234.wav	0	0	[0.5650452375411987, 1.3483688831329346, 1.398037314414978, 0.18474739789962769, 0.4355427622795105, 0.679119348526001]	jd	0	2
1108	1108	1658	yl	cy_724231569_3388238043.wav	D:\\hc--document\\all text\\P8_medical\\thesis_dataset\\use_wav_raw\\724231569\\3388238043.wav	0	5	[0.994695246219635, 0.0, 0.30750909447669983, 1.2587876319885254, 1.1823053359985352, 0.21244902908802032]	wz	0	3
1109	1109	505	wz	cy_682836494_2481883596.wav	D:\\hc--document\\all text\\P8_medical\\thesis_dataset\\use_wav_raw\\682836494\\2481883596.wav	0	3	[0.8993692398071289, 0.054582491517066956, 0.2063143104314804, 1.401691198348999, 1.2931239604949951, 0.275987446308136]	wz	1	3
1110	1110	1141	yl	cy_572949365_1653327419.wav	D:\\hc--document\\all text\\P8_medical\\thesis_dataset\\use_wav_raw\\572949365\\1653327419.wav	0	5	[0.9175184369087219, 0.4479154050350189, 0.5145867466926575, 0.4778006374835968, 0.4335058927536011, 1.3139106035232544]	yl	1	5
1111	1111	824	general	cy_567507962_1624411358.wav	D:\\hc--document\\all text\\P8_medical\\thesis_dataset\\use_wav_raw\\567507962\\1624411358.wav	0	0	[1.119698166847229, 0.0, 0.34974610805511475, 0.4402174949645996, 1.388334035873413, 0.3313263952732086]	rouhe	0	4
1112	1112	951	rouhe	cy_715669586_3189368359.wav	D:\\hc--document\\all text\\P8_medical\\thesis_dataset\\use_wav_raw\\715669586\\3189368359.wav	0	4	[1.0679941177368164, 0.0024893733207136393, 0.4078992009162903, 0.638996958732605, 1.382196068763733, 0.11318420618772507]	rouhe	1	4
1113	1113	1125	wz	dx_87065558_26448784.wav	D:\\hc--document\\all text\\P8_medical\\thesis_dataset\\use_wav_raw\\87065558\\26448784.wav	0	3	[0.8590402007102966, 0.13270214200019836, 0.318082720041275, 1.4123215675354004, 1.3212149143218994, 0.2108645737171173]	wz	1	3
1114	1114	986	jd	cy_226199558_382195440.wav	D:\\hc--document\\all text\\P8_medical\\thesis_dataset\\use_wav_raw\\226199558\\382195440.wav	0	2	[1.2839875221252441, 0.0, 0.3809700608253479, 0.10508017241954803, 1.3993327617645264, 0.17938955128192902]	rouhe	0	4
1115	1115	1195	wz	dx_90752887_29898391.wav	D:\\hc--document\\all text\\P8_medical\\thesis_dataset\\use_wav_raw\\90752887\\29898391.wav	0	3	[0.9856009483337402, 0.044124096632003784, 0.4027130603790283, 0.9987070560455322, 1.4579379558563232, 0.17479589581489563]	rouhe	0	4
1116	1116	1497	rouhe	cy_715552908_3187119082.wav	D:\\hc--document\\all text\\P8_medical\\thesis_dataset\\use_wav_raw\\715552908\\3187119082.wav	0	4	[1.2469770908355713, 0.13188967108726501, 0.28159308433532715, 0.5324433445930481, 1.1871962547302246, 0.4960351586341858]	general	0	0
1117	1117	1101	jd	dx_90298786_29216660.wav	D:\\hc--document\\all text\\P8_medical\\thesis_dataset\\use_wav_raw\\90298786\\29216660.wav	0	2	[0.3599530756473541, 1.6063069105148315, 1.712848424911499, 0.06613998115062714, 0.2506618797779083, 0.45239534974098206]	jd	1	2
1118	1118	1222	yl	cy_684385391_2516144486.wav	D:\\hc--document\\all text\\P8_medical\\thesis_dataset\\use_wav_raw\\684385391\\2516144486.wav	0	5	[1.2704339027404785, 0.6204234957695007, 0.37862929701805115, 0.6651580929756165, 0.5490090250968933, 1.4895076751708984]	yl	1	5
1119	1119	1268	general	cy_686523101_2561673432.wav	D:\\hc--document\\all text\\P8_medical\\thesis_dataset\\use_wav_raw\\686523101\\2561673432.wav	0	0	[1.367751955986023, 0.1714920699596405, 0.1797225922346115, 0.834263026714325, 0.6155145168304443, 1.0699976682662964]	general	1	0
1120	1120	848	jd	cy_680719041_2436564060.wav	D:\\hc--document\\all text\\P8_medical\\thesis_dataset\\use_wav_raw\\680719041\\2436564060.wav	0	2	[0.3758864402770996, 1.6996488571166992, 1.6488934755325317, 0.097627192735672, 0.22230100631713867, 0.3695628046989441]	fn	0	1
1121	1121	1440	rouhe	cy_686354401_2558096522.wav	D:\\hc--document\\all text\\P8_medical\\thesis_dataset\\use_wav_raw\\686354401\\2558096522.wav	0	4	[1.2316360473632812, 0.07264219969511032, 0.320509135723114, 0.3999347984790802, 1.0422252416610718, 0.6225922703742981]	general	0	0
1122	1122	431	yl	cy_685258352_2534321200.wav	D:\\hc--document\\all text\\P8_medical\\thesis_dataset\\use_wav_raw\\685258352\\2534321200.wav	0	5	[1.0615891218185425, 0.49987486004829407, 0.3605217933654785, 0.8560656309127808, 0.5225709676742554, 1.4302992820739746]	yl	1	5
1123	1123	1015	yl	cy_715139638_3177767669.wav	D:\\hc--document\\all text\\P8_medical\\thesis_dataset\\use_wav_raw\\715139638\\3177767669.wav	0	5	[0.7584866881370544, 1.1474659442901611, 0.9754860997200012, 0.37036871910095215, 0.26030951738357544, 1.3622063398361206]	yl	1	5
1124	1124	989	general	dx_84267791_27048766.wav	D:\\hc--document\\all text\\P8_medical\\thesis_dataset\\use_wav_raw\\84267791\\27048766.wav	0	0	[1.1272610425949097, 0.13038283586502075, 0.4483914375305176, 0.2447970062494278, 0.6134821176528931, 0.7104321718215942]	general	1	0
1125	1125	67	fn	cy_615852734_1879293638.wav	D:\\hc--document\\all text\\P8_medical\\thesis_dataset\\use_wav_raw\\615852734\\1879293638.wav	0	1	[0.1558566391468048, 2.0809061527252197, 1.6803126335144043, 0.08442173898220062, 0.1840333491563797, 0.49697819352149963]	fn	1	1
1126	1126	631	rouhe	dx_88724832_27434617.wav	D:\\hc--document\\all text\\P8_medical\\thesis_dataset\\use_wav_raw\\88724832\\27434617.wav	0	4	[0.9812499284744263, 0.0, 0.23224757611751556, 1.1795507669448853, 1.266313076019287, 0.22970232367515564]	rouhe	1	4
1127	1127	265	general	cy_720706085_3306675623.wav	D:\\hc--document\\all text\\P8_medical\\thesis_dataset\\use_wav_raw\\720706085\\3306675623.wav	0	0	[1.1287511587142944, 0.23427152633666992, 0.41625726222991943, 0.25471243262290955, 0.9395142793655396, 0.5679565072059631]	general	1	0
1128	1128	363	rouhe	cy_710460184_3081999821.wav	D:\\hc--document\\all text\\P8_medical\\thesis_dataset\\use_wav_raw\\710460184\\3081999821.wav	0	4	[1.2036192417144775, 0.015529030002653599, 0.41055741906166077, 0.20986153185367584, 1.497673511505127, 0.29527756571769714]	rouhe	1	4
1129	1129	1325	jd	cy_250750809_451221407.wav	D:\\hc--document\\all text\\P8_medical\\thesis_dataset\\use_wav_raw\\250750809\\451221407.wav	0	2	[0.6257529854774475, 1.1419687271118164, 1.4406325817108154, 0.0768984854221344, 0.5807373523712158, 0.0]	jd	1	2
1130	1130	1751	yl	cy_692862492_2697813298.wav	D:\\hc--document\\all text\\P8_medical\\thesis_dataset\\use_wav_raw\\692862492\\2697813298.wav	0	5	[0.26556190848350525, 1.8236359357833862, 1.7504853010177612, 0.07003168761730194, 0.18096596002578735, 0.4784262180328369]	fn	0	1
1131	1131	182	rouhe	cy_680947179_2441773664.wav	D:\\hc--document\\all text\\P8_medical\\thesis_dataset\\use_wav_raw\\680947179\\2441773664.wav	0	4	[1.222647786140442, 0.11162801831960678, 0.41368985176086426, 0.18246199190616608, 1.2654789686203003, 0.22999361157417297]	rouhe	1	4
1132	1132	442	yl	dx_91505479_30592206.wav	D:\\hc--document\\all text\\P8_medical\\thesis_dataset\\use_wav_raw\\91505479\\30592206.wav	0	5	[1.029916763305664, 0.414832204580307, 0.6278961300849915, 0.36326417326927185, 0.28351470828056335, 1.0307974815368652]	yl	1	5
1133	1133	1235	fn	cy_682616739_2477180754.wav	D:\\hc--document\\all text\\P8_medical\\thesis_dataset\\use_wav_raw\\682616739\\2477180754.wav	0	1	[0.29421335458755493, 1.5945274829864502, 1.7790802717208862, 0.03790757432579994, 0.2640906572341919, 0.2493513524532318]	jd	0	2
1134	1134	1687	wz	dx_90510008_29399386.wav	D:\\hc--document\\all text\\P8_medical\\thesis_dataset\\use_wav_raw\\90510008\\29399386.wav	0	3	[1.079777717590332, 0.09805275499820709, 0.3446577489376068, 1.0811275243759155, 0.7990936040878296, 0.4534219205379486]	wz	1	3
1135	1135	1390	wz	cy_724833787_3402647051.wav	D:\\hc--document\\all text\\P8_medical\\thesis_dataset\\use_wav_raw\\724833787\\3402647051.wav	0	3	[1.1487247943878174, 0.1784074902534485, 0.17461885511875153, 1.163506031036377, 0.6549373865127563, 0.7654722332954407]	wz	1	3
1136	1136	230	general	cy_687661643_2586484136.wav	D:\\hc--document\\all text\\P8_medical\\thesis_dataset\\use_wav_raw\\687661643\\2586484136.wav	0	0	[1.1100265979766846, 0.16969406604766846, 0.4414677619934082, 0.3385186791419983, 0.6378025412559509, 0.855185866355896]	general	1	0
1137	1137	1248	jd	dx_62852692_17212995.wav	D:\\hc--document\\all text\\P8_medical\\thesis_dataset\\use_wav_raw\\62852692\\17212995.wav	0	2	[0.27548056840896606, 1.6963846683502197, 1.8526653051376343, 0.02532522939145565, 0.30679458379745483, 0.2967034876346588]	jd	1	2
1138	1138	184	rouhe	cy_722508959_3348022023.wav	D:\\hc--document\\all text\\P8_medical\\thesis_dataset\\use_wav_raw\\722508959\\3348022023.wav	0	4	[0.9946234226226807, 0.061807796359062195, 0.2502909302711487, 1.3798590898513794, 1.2455946207046509, 0.19441993534564972]	wz	0	3
1139	1139	644	rouhe	dx_90996490_29956364.wav	D:\\hc--document\\all text\\P8_medical\\thesis_dataset\\use_wav_raw\\90996490\\29956364.wav	0	4	[0.8443179726600647, 0.0, 0.3318917453289032, 1.2638309001922607, 1.209848165512085, 0.3472786545753479]	wz	0	3
1140	1140	64	rouhe	cy_569154850_1633050683.wav	D:\\hc--document\\all text\\P8_medical\\thesis_dataset\\use_wav_raw\\569154850\\1633050683.wav	0	4	[0.9691151976585388, 0.424740195274353, 0.8090686202049255, 0.08388100564479828, 1.1309810876846313, 0.0]	rouhe	1	4
1141	1141	1077	yl	cy_718280120_3251468400.wav	D:\\hc--document\\all text\\P8_medical\\thesis_dataset\\use_wav_raw\\718280120\\3251468400.wav	0	5	[1.2276372909545898, 0.18844673037528992, 0.33248138427734375, 0.4895363748073578, 1.034549593925476, 0.803290605545044]	general	0	0
1142	1142	1120	yl	cy_269301204_505479215.wav	D:\\hc--document\\all text\\P8_medical\\thesis_dataset\\use_wav_raw\\269301204\\505479215.wav	0	5	[0.9978336095809937, 0.303860604763031, 0.6518193483352661, 0.2735429108142853, 0.3796067237854004, 0.9489623308181763]	general	0	0
1143	1143	1537	jd	cy_671096299_2231223224.wav	D:\\hc--document\\all text\\P8_medical\\thesis_dataset\\use_wav_raw\\671096299\\2231223224.wav	0	2	[0.20745083689689636, 1.9149574041366577, 1.7246993780136108, 0.1287769228219986, 0.23612946271896362, 0.4784415364265442]	fn	0	1
1144	1144	743	wz	cy_697975400_2807430946.wav	D:\\hc--document\\all text\\P8_medical\\thesis_dataset\\use_wav_raw\\697975400\\2807430946.wav	0	3	[0.6686760783195496, 0.8388195633888245, 1.1669659614562988, 0.15031850337982178, 0.666877806186676, 0.07114450633525848]	jd	0	2
1145	1145	425	general	cy_674587178_2304692190.wav	D:\\hc--document\\all text\\P8_medical\\thesis_dataset\\use_wav_raw\\674587178\\2304692190.wav	0	0	[1.0558909177780151, 0.0, 0.3627713918685913, 1.2229746580123901, 1.1548868417739868, 0.26896393299102783]	wz	0	3
1146	1146	1118	wz	dx_71189773_19923543.wav	D:\\hc--document\\all text\\P8_medical\\thesis_dataset\\use_wav_raw\\71189773\\19923543.wav	0	3	[1.1901551485061646, 0.08266530185937881, 0.352520227432251, 0.46003180742263794, 1.4242119789123535, 0.26127976179122925]	rouhe	0	4
1147	1147	1777	jd	dx_41487008_10578896.wav	D:\\hc--document\\all text\\P8_medical\\thesis_dataset\\use_wav_raw\\41487008\\10578896.wav	0	2	[0.9069135785102844, 0.1371326595544815, 0.3270822763442993, 1.2648588418960571, 1.3937597274780273, 0.336038202047348]	rouhe	0	4
1148	1148	1345	rouhe	cy_721229418_3318961225.wav	D:\\hc--document\\all text\\P8_medical\\thesis_dataset\\use_wav_raw\\721229418\\3318961225.wav	0	4	[0.9248419404029846, 0.10572229325771332, 0.22267642617225647, 1.4046541452407837, 1.4162265062332153, 0.29498952627182007]	rouhe	1	4
1149	1149	1070	rouhe	cy_691832558_2675352978.wav	D:\\hc--document\\all text\\P8_medical\\thesis_dataset\\use_wav_raw\\691832558\\2675352978.wav	0	4	[1.297982096672058, 0.0, 0.30543941259384155, 0.23026446998119354, 1.419002890586853, 0.2687841057777405]	rouhe	1	4
1150	1150	610	rouhe	dx_90201711_28696595.wav	D:\\hc--document\\all text\\P8_medical\\thesis_dataset\\use_wav_raw\\90201711\\28696595.wav	0	4	[1.1421819925308228, 0.02868904359638691, 0.37745165824890137, 0.42330631613731384, 1.2378833293914795, 0.5375910997390747]	rouhe	1	4
1151	1151	461	rouhe	cy_686262419_2556085716.wav	D:\\hc--document\\all text\\P8_medical\\thesis_dataset\\use_wav_raw\\686262419\\2556085716.wav	0	4	[1.0883973836898804, 0.0, 0.17687390744686127, 1.0844093561172485, 1.174328327178955, 0.303391695022583]	rouhe	1	4
1152	1152	444	jd	cy_666616073_2150016284.wav	D:\\hc--document\\all text\\P8_medical\\thesis_dataset\\use_wav_raw\\666616073\\2150016284.wav	0	2	[0.7154773473739624, 1.1290174722671509, 1.2469863891601562, 0.19828280806541443, 0.5044862031936646, 0.5177624821662903]	jd	1	2
1153	1153	1006	fn	cy_647336634_2046162086.wav	D:\\hc--document\\all text\\P8_medical\\thesis_dataset\\use_wav_raw\\647336634\\2046162086.wav	0	1	[1.2379858493804932, 0.1875264197587967, 0.07461345195770264, 1.155396580696106, 0.4215162694454193, 1.1144150495529175]	general	0	0
1154	1154	1315	wz	cy_613229777_1864815878.wav	D:\\hc--document\\all text\\P8_medical\\thesis_dataset\\use_wav_raw\\613229777\\1864815878.wav	0	3	[0.963829517364502, 0.09833349287509918, 0.23992791771888733, 1.4670277833938599, 1.183792233467102, 0.36613309383392334]	wz	1	3
1155	1155	990	general	cy_721754683_3330997459.wav	D:\\hc--document\\all text\\P8_medical\\thesis_dataset\\use_wav_raw\\721754683\\3330997459.wav	0	0	[0.5892950296401978, 0.8014217615127563, 1.2750452756881714, 0.16069360077381134, 0.3967972695827484, 0.326473593711853]	jd	0	2
1156	1156	1108	general	dx_85603174_24487678.wav	D:\\hc--document\\all text\\P8_medical\\thesis_dataset\\use_wav_raw\\85603174\\24487678.wav	0	0	[1.1968510150909424, 0.0, 0.3317149579524994, 0.7621548771858215, 1.2513141632080078, 0.43606317043304443]	rouhe	0	4
1157	1157	805	yl	cy_707067828_3013307644.wav	D:\\hc--document\\all text\\P8_medical\\thesis_dataset\\use_wav_raw\\707067828\\3013307644.wav	0	5	[0.8725875616073608, 0.049090489745140076, 0.23096291720867157, 1.4782330989837646, 1.2124247550964355, 0.3057635426521301]	wz	0	3
1158	1158	1039	fn	cy_669509937_2198271170.wav	D:\\hc--document\\all text\\P8_medical\\thesis_dataset\\use_wav_raw\\669509937\\2198271170.wav	0	1	[0.20724792778491974, 2.0761027336120605, 1.704807996749878, 0.14042389392852783, 0.18493042886257172, 0.555412232875824]	fn	1	1
1159	1159	1507	jd	cy_181548662_271162490.wav	D:\\hc--document\\all text\\P8_medical\\thesis_dataset\\use_wav_raw\\181548662\\271162490.wav	0	2	[0.666495680809021, 0.8026760220527649, 1.1575289964675903, 0.1933901607990265, 0.5627023577690125, 0.26589295268058777]	jd	1	2
1160	1160	430	general	dx_90207777_28730026.wav	D:\\hc--document\\all text\\P8_medical\\thesis_dataset\\use_wav_raw\\90207777\\28730026.wav	0	0	[1.0392946004867554, 0.29326045513153076, 0.5707667469978333, 0.31585535407066345, 0.45070353150367737, 1.0103050470352173]	general	1	0
1161	1161	221	wz	cy_620902729_1906355153.wav	D:\\hc--document\\all text\\P8_medical\\thesis_dataset\\use_wav_raw\\620902729\\1906355153.wav	0	3	[1.045623779296875, 0.345692902803421, 0.6968362927436829, 0.25965991616249084, 1.3328008651733398, 0.0]	rouhe	0	4
1162	1162	930	yl	dx_84208066_26746145.wav	D:\\hc--document\\all text\\P8_medical\\thesis_dataset\\use_wav_raw\\84208066\\26746145.wav	0	5	[1.0148463249206543, 0.0437532514333725, 0.18814204633235931, 1.3758175373077393, 0.20634251832962036, 0.9868194460868835]	wz	0	3
1163	1163	594	fn	cy_572039448_1648281872.wav	D:\\hc--document\\all text\\P8_medical\\thesis_dataset\\use_wav_raw\\572039448\\1648281872.wav	0	1	[0.2633296847343445, 1.699893593788147, 1.7294433116912842, 0.10234464704990387, 0.36415988206863403, 0.3627168536186218]	jd	0	2
1164	1164	914	rouhe	cy_689378996_2623933842.wav	D:\\hc--document\\all text\\P8_medical\\thesis_dataset\\use_wav_raw\\689378996\\2623933842.wav	0	4	[1.22641122341156, 0.04577524960041046, 0.3755737543106079, 0.2463110387325287, 1.4671673774719238, 0.310232549905777]	rouhe	1	4
1165	1165	509	fn	cy_718616560_3258866283.wav	D:\\hc--document\\all text\\P8_medical\\thesis_dataset\\use_wav_raw\\718616560\\3258866283.wav	0	1	[0.19363775849342346, 1.9475890398025513, 1.7196683883666992, 0.14242975413799286, 0.2160910964012146, 0.5195329785346985]	fn	1	1
1166	1166	683	general	dx_89138763_27559655.wav	D:\\hc--document\\all text\\P8_medical\\thesis_dataset\\use_wav_raw\\89138763\\27559655.wav	0	0	[1.174239993095398, 0.0, 0.2980063259601593, 0.9860891699790955, 0.714765191078186, 0.721926212310791]	general	1	0
1167	1167	404	general	cy_724063084_3384931700.wav	D:\\hc--document\\all text\\P8_medical\\thesis_dataset\\use_wav_raw\\724063084\\3384931700.wav	0	0	[1.3074314594268799, 0.21795018017292023, 0.2858565151691437, 0.6969075798988342, 0.6497647166252136, 1.1015206575393677]	general	1	0
1168	1168	102	fn	cy_723303797_3365998133.wav	D:\\hc--document\\all text\\P8_medical\\thesis_dataset\\use_wav_raw\\723303797\\3365998133.wav	0	1	[0.43256232142448425, 1.684794306755066, 1.5437226295471191, 0.10858329385519028, 0.3682709336280823, 0.3391655385494232]	fn	1	1
1169	1169	1397	jd	cy_669946934_2207299346.wav	D:\\hc--document\\all text\\P8_medical\\thesis_dataset\\use_wav_raw\\669946934\\2207299346.wav	0	2	[0.43755894899368286, 1.637139916419983, 1.6620371341705322, 0.0872417688369751, 0.380027711391449, 0.18749496340751648]	jd	1	2
1170	1170	801	wz	cy_708966924_3051885838.wav	D:\\hc--document\\all text\\P8_medical\\thesis_dataset\\use_wav_raw\\708966924\\3051885838.wav	0	3	[0.8867789506912231, 0.06403716653585434, 0.23663575947284698, 1.458563208580017, 1.2585748434066772, 0.23790737986564636]	wz	1	3
1171	1171	1532	wz	dx_91010479_30035181.wav	D:\\hc--document\\all text\\P8_medical\\thesis_dataset\\use_wav_raw\\91010479\\30035181.wav	0	3	[1.0074875354766846, 0.0061937179416418076, 0.20495852828025818, 1.34013032913208, 0.8898705840110779, 0.5145446062088013]	wz	1	3
1172	1172	1134	jd	cy_672819337_2267102466.wav	D:\\hc--document\\all text\\P8_medical\\thesis_dataset\\use_wav_raw\\672819337\\2267102466.wav	0	2	[0.5029869079589844, 1.1313514709472656, 1.5136196613311768, 0.09947384148836136, 0.5239813923835754, 0.05112598091363907]	jd	1	2
1173	1173	1755	rouhe	cy_629204206_1954972646.wav	D:\\hc--document\\all text\\P8_medical\\thesis_dataset\\use_wav_raw\\629204206\\1954972646.wav	0	4	[0.576055645942688, 1.2622640132904053, 1.4753541946411133, 0.1342950165271759, 0.5068052411079407, 0.17985565960407257]	jd	0	2
1174	1174	584	wz	dx_92831856_32377365.wav	D:\\hc--document\\all text\\P8_medical\\thesis_dataset\\use_wav_raw\\92831856\\32377365.wav	0	3	[0.9395292401313782, 0.10313373059034348, 0.2204577624797821, 1.5209945440292358, 0.9657178521156311, 0.526408851146698]	wz	1	3
1175	1175	1742	yl	cy_686221397_2555346984.wav	D:\\hc--document\\all text\\P8_medical\\thesis_dataset\\use_wav_raw\\686221397\\2555346984.wav	0	5	[1.2631499767303467, 0.04098404198884964, 0.22718022763729095, 0.7736436128616333, 1.093186616897583, 0.8213043808937073]	general	0	0
1176	1176	933	jd	dx_90974198_29835539.wav	D:\\hc--document\\all text\\P8_medical\\thesis_dataset\\use_wav_raw\\90974198\\29835539.wav	0	2	[0.3676252067089081, 1.6745655536651611, 1.7207978963851929, 0.12016750127077103, 0.32871368527412415, 0.32519227266311646]	jd	1	2
1177	1177	1526	fn	cy_586532898_1726435889.wav	D:\\hc--document\\all text\\P8_medical\\thesis_dataset\\use_wav_raw\\586532898\\1726435889.wav	0	1	[0.4198748767375946, 1.7108287811279297, 1.452666997909546, 0.2110992670059204, 0.37034302949905396, 0.45191365480422974]	fn	1	1
1178	1178	1659	rouhe	cy_710183190_3076284524.wav	D:\\hc--document\\all text\\P8_medical\\thesis_dataset\\use_wav_raw\\710183190\\3076284524.wav	0	4	[1.0401196479797363, 0.00860027875751257, 0.4427935481071472, 0.6080185770988464, 1.5604360103607178, 0.25065600872039795]	rouhe	1	4
1179	1179	1763	rouhe	cy_715835056_3192766977.wav	D:\\hc--document\\all text\\P8_medical\\thesis_dataset\\use_wav_raw\\715835056\\3192766977.wav	0	4	[1.383312702178955, 0.0, 0.30166512727737427, 0.2447454035282135, 1.3964190483093262, 0.2880094051361084]	rouhe	1	4
1180	1180	861	yl	cy_718745476_3261258141.wav	D:\\hc--document\\all text\\P8_medical\\thesis_dataset\\use_wav_raw\\718745476\\3261258141.wav	0	5	[0.7022403478622437, 0.8920034766197205, 0.9083781242370605, 0.28657346963882446, 0.2840072810649872, 0.9566205739974976]	yl	1	5
1181	1181	1504	general	cy_615216822_1875785987.wav	D:\\hc--document\\all text\\P8_medical\\thesis_dataset\\use_wav_raw\\615216822\\1875785987.wav	0	0	[0.3591889441013336, 1.7786098718643188, 1.647242546081543, 0.09637900441884995, 0.14437615871429443, 0.39177581667900085]	fn	0	1
1182	1182	1616	jd	dx_90733956_29804464.wav	D:\\hc--document\\all text\\P8_medical\\thesis_dataset\\use_wav_raw\\90733956\\29804464.wav	0	2	[0.31276437640190125, 1.590686559677124, 1.730768084526062, 0.04656676948070526, 0.3591971695423126, 0.24987417459487915]	jd	1	2
1183	1183	1426	fn	dx_84331443_24085492.wav	D:\\hc--document\\all text\\P8_medical\\thesis_dataset\\use_wav_raw\\84331443\\24085492.wav	0	1	[0.3556164801120758, 1.911647915840149, 1.5032507181167603, 0.1701977699995041, 0.17737585306167603, 0.6766957640647888]	fn	1	1
1184	1184	1106	fn	dx_75418281_21307366.wav	D:\\hc--document\\all text\\P8_medical\\thesis_dataset\\use_wav_raw\\75418281\\21307366.wav	0	1	[0.26349377632141113, 1.7445533275604248, 1.8075003623962402, 0.037304677069187164, 0.24348056316375732, 0.33502715826034546]	jd	0	2
1185	1185	236	wz	cy_564607727_1609425728.wav	D:\\hc--document\\all text\\P8_medical\\thesis_dataset\\use_wav_raw\\564607727\\1609425728.wav	0	3	[0.9117720723152161, 0.0, 0.19426743686199188, 1.4339252710342407, 1.0304735898971558, 0.37959229946136475]	wz	1	3
1186	1186	1567	wz	cy_716533050_3210292872.wav	D:\\hc--document\\all text\\P8_medical\\thesis_dataset\\use_wav_raw\\716533050\\3210292872.wav	0	3	[0.97445148229599, 0.09850029647350311, 0.2934243679046631, 1.2729055881500244, 1.13381826877594, 0.3466210663318634]	wz	1	3
1187	1187	471	fn	cy_721243972_3319465837.wav	D:\\hc--document\\all text\\P8_medical\\thesis_dataset\\use_wav_raw\\721243972\\3319465837.wav	0	1	[0.4670063853263855, 1.7215250730514526, 1.621569275856018, 0.057229794561862946, 0.23580287396907806, 0.3671843409538269]	fn	1	1
1188	1188	1165	jd	cy_683645685_2500263912.wav	D:\\hc--document\\all text\\P8_medical\\thesis_dataset\\use_wav_raw\\683645685\\2500263912.wav	0	2	[0.22925502061843872, 1.7902888059616089, 1.6631149053573608, 0.10594309866428375, 0.3658720552921295, 0.24210715293884277]	fn	0	1
1189	1189	1765	jd	cy_672687843_2264276250.wav	D:\\hc--document\\all text\\P8_medical\\thesis_dataset\\use_wav_raw\\672687843\\2264276250.wav	0	2	[0.24220316112041473, 1.8164222240447998, 1.7144302129745483, 0.0800623819231987, 0.30535954236984253, 0.31718528270721436]	fn	0	1
1190	1190	888	general	cy_723846719_3378958131.wav	D:\\hc--document\\all text\\P8_medical\\thesis_dataset\\use_wav_raw\\723846719\\3378958131.wav	0	0	[1.2256511449813843, 0.15549051761627197, 0.16664718091487885, 1.0467400550842285, 0.5067152380943298, 1.0277961492538452]	general	1	0
1191	1191	373	yl	cy_723893268_3381157496.wav	D:\\hc--document\\all text\\P8_medical\\thesis_dataset\\use_wav_raw\\723893268\\3381157496.wav	0	5	[1.100469708442688, 0.13904781639575958, 0.47600677609443665, 0.35566988587379456, 0.4998152256011963, 0.8532060384750366]	general	0	0
1192	1192	635	jd	cy_682783490_2480778922.wav	D:\\hc--document\\all text\\P8_medical\\thesis_dataset\\use_wav_raw\\682783490\\2480778922.wav	0	2	[0.5595588088035583, 1.062142252922058, 1.3923275470733643, 0.17574426531791687, 0.4338383674621582, 0.0638444647192955]	jd	1	2
1193	1193	929	general	dx_61582697_22654257.wav	D:\\hc--document\\all text\\P8_medical\\thesis_dataset\\use_wav_raw\\61582697\\22654257.wav	0	0	[1.139636516571045, 0.0, 0.098340705037117, 1.2594984769821167, 0.09440019726753235, 1.0531569719314575]	wz	0	3
1194	1194	938	yl	cy_672008212_2251086562.wav	D:\\hc--document\\all text\\P8_medical\\thesis_dataset\\use_wav_raw\\672008212\\2251086562.wav	0	5	[1.1688491106033325, 0.18126775324344635, 0.4953973889350891, 0.4038316309452057, 0.6271440982818604, 0.8765658140182495]	general	0	0
1195	1195	876	fn	cy_719267187_3273609161.wav	D:\\hc--document\\all text\\P8_medical\\thesis_dataset\\use_wav_raw\\719267187\\3273609161.wav	0	1	[0.3935587704181671, 1.7931888103485107, 1.6019139289855957, 0.15790659189224243, 0.3555378317832947, 0.46492549777030945]	fn	1	1
1196	1196	1683	jd	cy_673006328_2271080766.wav	D:\\hc--document\\all text\\P8_medical\\thesis_dataset\\use_wav_raw\\673006328\\2271080766.wav	0	2	[0.3463281989097595, 1.661337971687317, 1.7760329246520996, 0.01688111387193203, 0.29597580432891846, 0.22126704454421997]	jd	1	2
1197	1197	1574	yl	cy_722876574_3357128298.wav	D:\\hc--document\\all text\\P8_medical\\thesis_dataset\\use_wav_raw\\722876574\\3357128298.wav	0	5	[0.7631438970565796, 1.082759976387024, 1.104765772819519, 0.3070887327194214, 0.49021124839782715, 0.8514724969863892]	jd	0	2
1198	1198	1708	general	cy_551034256_1542798407.wav	D:\\hc--document\\all text\\P8_medical\\thesis_dataset\\use_wav_raw\\551034256\\1542798407.wav	0	0	[0.7295352220535278, 0.6375464200973511, 1.136501431465149, 0.1756942719221115, 0.545478343963623, 0.06787680089473724]	jd	0	2
1199	1199	1767	yl	cy_677970373_2376240012.wav	D:\\hc--document\\all text\\P8_medical\\thesis_dataset\\use_wav_raw\\677970373\\2376240012.wav	0	5	[1.3828531503677368, 0.16810397803783417, 0.24059341847896576, 0.6583863496780396, 0.4518211781978607, 1.167312741279602]	general	0	0
1200	1200	1297	wz	dx_87475575_25542698.wav	D:\\hc--document\\all text\\P8_medical\\thesis_dataset\\use_wav_raw\\87475575\\25542698.wav	0	3	[0.8947881460189819, 0.02903171069920063, 0.2042066752910614, 1.547154188156128, 1.2017415761947632, 0.26926442980766296]	wz	1	3
1201	1201	188	fn	cy_644888425_2033547593.wav	D:\\hc--document\\all text\\P8_medical\\thesis_dataset\\use_wav_raw\\644888425\\2033547593.wav	0	1	[0.3836808204650879, 1.6715943813323975, 1.5038163661956787, 0.1552894115447998, 0.2664189040660858, 0.6770629286766052]	fn	1	1
1202	1202	1160	wz	cy_626746765_1936955525.wav	D:\\hc--document\\all text\\P8_medical\\thesis_dataset\\use_wav_raw\\626746765\\1936955525.wav	0	3	[0.9716826677322388, 0.06088930368423462, 0.3363025486469269, 1.0953483581542969, 1.3823994398117065, 0.23822037875652313]	rouhe	0	4
1203	1203	1595	jd	cy_712114213_3112972170.wav	D:\\hc--document\\all text\\P8_medical\\thesis_dataset\\use_wav_raw\\712114213\\3112972170.wav	0	2	[0.5551842451095581, 0.9150505661964417, 1.341369867324829, 0.14441010355949402, 0.38465604186058044, 0.032359443604946136]	jd	1	2
1204	1204	641	fn	cy_670155607_2211597044.wav	D:\\hc--document\\all text\\P8_medical\\thesis_dataset\\use_wav_raw\\670155607\\2211597044.wav	0	1	[0.2475942075252533, 1.964101791381836, 1.7069286108016968, 0.07986808568239212, 0.2911992371082306, 0.28571951389312744]	fn	1	1
1205	1205	445	jd	cy_714854210_3170513667.wav	D:\\hc--document\\all text\\P8_medical\\thesis_dataset\\use_wav_raw\\714854210\\3170513667.wav	0	2	[1.2016496658325195, 0.06843742728233337, 0.4326338469982147, 0.2627849876880646, 1.4534164667129517, 0.33764880895614624]	rouhe	0	4
1206	1206	300	jd	cy_637523499_1995721238.wav	D:\\hc--document\\all text\\P8_medical\\thesis_dataset\\use_wav_raw\\637523499\\1995721238.wav	0	2	[0.3150918185710907, 1.6856485605239868, 1.674120306968689, 0.16151085495948792, 0.21721698343753815, 0.2789073884487152]	fn	0	1
1207	1207	451	wz	cy_677136812_2358228506.wav	D:\\hc--document\\all text\\P8_medical\\thesis_dataset\\use_wav_raw\\677136812\\2358228506.wav	0	3	[0.9695258140563965, 0.028563231229782104, 0.2273489087820053, 1.3569667339324951, 0.8752616047859192, 0.47055670619010925]	wz	1	3
1208	1208	1540	jd	dx_82455343_23439286.wav	D:\\hc--document\\all text\\P8_medical\\thesis_dataset\\use_wav_raw\\82455343\\23439286.wav	0	2	[0.542932391166687, 1.2600843906402588, 1.2807825803756714, 0.21661625802516937, 0.2701936960220337, 0.7028374671936035]	jd	1	2
1209	1209	1681	yl	cy_689280804_2621747618.wav	D:\\hc--document\\all text\\P8_medical\\thesis_dataset\\use_wav_raw\\689280804\\2621747618.wav	0	5	[1.1319127082824707, 0.2802625596523285, 0.5087382793426514, 0.27364158630371094, 0.7251489162445068, 0.848792552947998]	general	0	0
1210	1210	633	rouhe	cy_710974024_3092341626.wav	D:\\hc--document\\all text\\P8_medical\\thesis_dataset\\use_wav_raw\\710974024\\3092341626.wav	0	4	[1.1227296590805054, 0.12635602056980133, 0.41424280405044556, 0.488973468542099, 1.5972105264663696, 0.2759694457054138]	rouhe	1	4
1211	1211	601	rouhe	cy_678300425_2383335418.wav	D:\\hc--document\\all text\\P8_medical\\thesis_dataset\\use_wav_raw\\678300425\\2383335418.wav	0	4	[1.0871330499649048, 0.2612287998199463, 0.49259719252586365, 0.2915551960468292, 0.8809788227081299, 0.9047127962112427]	general	0	0
1212	1212	1757	yl	cy_718701765_3260385996.wav	D:\\hc--document\\all text\\P8_medical\\thesis_dataset\\use_wav_raw\\718701765\\3260385996.wav	0	5	[1.1743686199188232, 0.144123837351799, 0.1551370620727539, 0.9541759490966797, 0.3445000946521759, 1.2065778970718384]	yl	1	5
1213	1213	1079	general	cy_596468032_1778099351.wav	D:\\hc--document\\all text\\P8_medical\\thesis_dataset\\use_wav_raw\\596468032\\1778099351.wav	0	0	[1.1435707807540894, 0.23591993749141693, 0.36945053935050964, 0.4802728295326233, 0.3979184925556183, 1.0101451873779297]	general	1	0
1214	1214	329	yl	dx_65502134_18177662.wav	D:\\hc--document\\all text\\P8_medical\\thesis_dataset\\use_wav_raw\\65502134\\18177662.wav	0	5	[1.1179068088531494, 0.01042940840125084, 0.22677640616893768, 1.058175802230835, 0.8558525443077087, 0.9081066846847534]	general	0	0
1215	1215	953	yl	cy_708791972_3048326630.wav	D:\\hc--document\\all text\\P8_medical\\thesis_dataset\\use_wav_raw\\708791972\\3048326630.wav	0	5	[0.8757086396217346, 0.44205254316329956, 0.7922050952911377, 0.3008601665496826, 0.4070785939693451, 0.7656728625297546]	general	0	0
1216	1216	1721	wz	cy_716801305_3217187128.wav	D:\\hc--document\\all text\\P8_medical\\thesis_dataset\\use_wav_raw\\716801305\\3217187128.wav	0	3	[0.9948895573616028, 0.040305860340595245, 0.3016270399093628, 1.348604679107666, 0.885593056678772, 0.4973132908344269]	wz	1	3
1217	1217	1299	jd	cy_677408342_2364148696.wav	D:\\hc--document\\all text\\P8_medical\\thesis_dataset\\use_wav_raw\\677408342\\2364148696.wav	0	2	[1.0627824068069458, 0.0, 0.3185981810092926, 1.0579427480697632, 1.1618618965148926, 0.36531490087509155]	rouhe	0	4
1218	1218	626	jd	cy_717322282_3229520391.wav	D:\\hc--document\\all text\\P8_medical\\thesis_dataset\\use_wav_raw\\717322282\\3229520391.wav	0	2	[0.5967977046966553, 1.0484411716461182, 1.3739460706710815, 0.20534871518611908, 0.21003961563110352, 0.2955206036567688]	jd	1	2
1219	1219	1768	general	dx_90859767_29859178.wav	D:\\hc--document\\all text\\P8_medical\\thesis_dataset\\use_wav_raw\\90859767\\29859178.wav	0	0	[1.058637261390686, 0.17340677976608276, 0.571099042892456, 0.27927646040916443, 0.9524404406547546, 0.5438394546508789]	general	1	0
1220	1220	619	rouhe	cy_693594566_2713338546.wav	D:\\hc--document\\all text\\P8_medical\\thesis_dataset\\use_wav_raw\\693594566\\2713338546.wav	0	4	[1.1974653005599976, 0.11170903593301773, 0.27983981370925903, 0.9694517254829407, 1.494570016860962, 0.46420860290527344]	rouhe	1	4
1221	1221	172	general	cy_704681116_2957000308.wav	D:\\hc--document\\all text\\P8_medical\\thesis_dataset\\use_wav_raw\\704681116\\2957000308.wav	0	0	[0.6839703321456909, 0.8780016303062439, 1.1426982879638672, 0.21671435236930847, 0.31521958112716675, 0.34639817476272583]	jd	0	2
1222	1222	1712	fn	cy_679947563_2419428242.wav	D:\\hc--document\\all text\\P8_medical\\thesis_dataset\\use_wav_raw\\679947563\\2419428242.wav	0	1	[0.3917396664619446, 1.6181334257125854, 1.453044056892395, 0.20227715373039246, 0.27530550956726074, 0.7254140377044678]	fn	1	1
1223	1223	314	general	dx_90129421_28839036.wav	D:\\hc--document\\all text\\P8_medical\\thesis_dataset\\use_wav_raw\\90129421\\28839036.wav	0	0	[0.2551192045211792, 1.860684871673584, 1.635337233543396, 0.1581324338912964, 0.20431926846504211, 0.45823824405670166]	fn	0	1
1224	1224	587	yl	cy_581106709_1697328830.wav	D:\\hc--document\\all text\\P8_medical\\thesis_dataset\\use_wav_raw\\581106709\\1697328830.wav	0	5	[1.0924668312072754, 0.4328272044658661, 0.3521421551704407, 0.7111620306968689, 0.22746384143829346, 1.5342005491256714]	yl	1	5
1225	1225	1749	yl	dx_80593887_22910369.wav	D:\\hc--document\\all text\\P8_medical\\thesis_dataset\\use_wav_raw\\80593887\\22910369.wav	0	5	[1.0758293867111206, 0.39300671219825745, 0.5447624921798706, 0.39888331294059753, 0.17475168406963348, 1.1577211618423462]	yl	1	5
1226	1226	1096	jd	dx_83989161_30422067.wav	D:\\hc--document\\all text\\P8_medical\\thesis_dataset\\use_wav_raw\\83989161\\30422067.wav	0	2	[0.37127113342285156, 1.6573160886764526, 1.689483404159546, 0.06391917169094086, 0.36408349871635437, 0.26684945821762085]	jd	1	2
1227	1227	322	general	cy_683452542_2495380286.wav	D:\\hc--document\\all text\\P8_medical\\thesis_dataset\\use_wav_raw\\683452542\\2495380286.wav	0	0	[1.153861165046692, 0.18468908965587616, 0.5284661054611206, 0.26332491636276245, 0.48218750953674316, 0.7927544713020325]	general	1	0
1228	1228	1204	fn	dx_91083105_30438998.wav	D:\\hc--document\\all text\\P8_medical\\thesis_dataset\\use_wav_raw\\91083105\\30438998.wav	0	1	[0.33317404985427856, 1.7275183200836182, 1.6719989776611328, 0.05025876313447952, 0.20697757601737976, 0.3245887756347656]	fn	1	1
1229	1229	1331	general	dx_75938800_21497126.wav	D:\\hc--document\\all text\\P8_medical\\thesis_dataset\\use_wav_raw\\75938800\\21497126.wav	0	0	[0.6672617793083191, 1.1787291765213013, 1.1501175165176392, 0.2694165110588074, 0.46185603737831116, 0.9757192134857178]	fn	0	1
1230	1230	1725	yl	dx_91143566_30161620.wav	D:\\hc--document\\all text\\P8_medical\\thesis_dataset\\use_wav_raw\\91143566\\30161620.wav	0	5	[1.130304217338562, 0.8072434663772583, 0.3658614158630371, 0.7595332860946655, 0.479289710521698, 1.6124595403671265]	yl	1	5
1231	1231	1662	wz	cy_669942339_2207223958.wav	D:\\hc--document\\all text\\P8_medical\\thesis_dataset\\use_wav_raw\\669942339\\2207223958.wav	0	3	[0.8895605206489563, 0.0381636768579483, 0.2697814404964447, 1.4108505249023438, 1.1150102615356445, 0.4568949043750763]	wz	1	3
1232	1232	492	wz	cy_715063483_3176330758.wav	D:\\hc--document\\all text\\P8_medical\\thesis_dataset\\use_wav_raw\\715063483\\3176330758.wav	0	3	[1.1896952390670776, 0.11402135342359543, 0.09828632324934006, 1.1981310844421387, 0.42780831456184387, 1.0470534563064575]	wz	1	3
1233	1233	634	wz	cy_698872986_2826146384.wav	D:\\hc--document\\all text\\P8_medical\\thesis_dataset\\use_wav_raw\\698872986\\2826146384.wav	0	3	[1.0413458347320557, 0.15513718128204346, 0.273537814617157, 1.348625898361206, 1.3168904781341553, 0.2966707646846771]	wz	1	3
1234	1234	419	yl	cy_704511332_2953177354.wav	D:\\hc--document\\all text\\P8_medical\\thesis_dataset\\use_wav_raw\\704511332\\2953177354.wav	0	5	[0.82579106092453, 0.7015503644943237, 0.7459748387336731, 0.3149256706237793, 0.3166144788265228, 1.1923434734344482]	yl	1	5
1235	1235	956	rouhe	cy_721195049_3319236364.wav	D:\\hc--document\\all text\\P8_medical\\thesis_dataset\\use_wav_raw\\721195049\\3319236364.wav	0	4	[1.2069437503814697, 0.0012572866398841143, 0.4033603072166443, 0.3173169791698456, 1.4006513357162476, 0.2897539734840393]	rouhe	1	4
1236	1236	1010	rouhe	dx_91853309_31131634.wav	D:\\hc--document\\all text\\P8_medical\\thesis_dataset\\use_wav_raw\\91853309\\31131634.wav	0	4	[0.9669691324234009, 0.049080394208431244, 0.4446275532245636, 0.5841456651687622, 1.3782626390457153, 0.3274269998073578]	rouhe	1	4
1237	1237	1724	wz	dx_90434981_29615347.wav	D:\\hc--document\\all text\\P8_medical\\thesis_dataset\\use_wav_raw\\90434981\\29615347.wav	0	3	[0.8717626333236694, 0.011739468201994896, 0.18526874482631683, 1.5260746479034424, 1.1567659378051758, 0.29232531785964966]	wz	1	3
1238	1238	1422	wz	cy_667542677_2158210770.wav	D:\\hc--document\\all text\\P8_medical\\thesis_dataset\\use_wav_raw\\667542677\\2158210770.wav	0	3	[1.2332757711410522, 0.04631264507770538, 0.3168412148952484, 0.4703435003757477, 1.294380784034729, 0.39935028553009033]	rouhe	0	4
1239	1239	153	jd	dx_90859944_29858738.wav	D:\\hc--document\\all text\\P8_medical\\thesis_dataset\\use_wav_raw\\90859944\\29858738.wav	0	2	[0.1840319186449051, 1.8976054191589355, 1.7093923091888428, 0.07648929953575134, 0.2318183183670044, 0.462143212556839]	fn	0	1
1240	1240	310	fn	dx_85397261_24466212.wav	D:\\hc--document\\all text\\P8_medical\\thesis_dataset\\use_wav_raw\\85397261\\24466212.wav	0	1	[0.8018262386322021, 0.8436181545257568, 0.9440553784370422, 0.2794651687145233, 0.29379159212112427, 0.9565863609313965]	yl	0	5
1241	1241	955	rouhe	cy_650232148_2061582893.wav	D:\\hc--document\\all text\\P8_medical\\thesis_dataset\\use_wav_raw\\650232148\\2061582893.wav	0	4	[1.183778166770935, 0.07237572968006134, 0.4430834650993347, 0.1822064369916916, 1.0071864128112793, 0.5478610396385193]	general	0	0
1242	1242	435	rouhe	cy_671718212_2243989624.wav	D:\\hc--document\\all text\\P8_medical\\thesis_dataset\\use_wav_raw\\671718212\\2243989624.wav	0	4	[0.9277197122573853, 0.09769558161497116, 0.2503085732460022, 1.296372890472412, 1.2730534076690674, 0.24570295214653015]	wz	0	3
1243	1243	983	rouhe	cy_695405630_2751240674.wav	D:\\hc--document\\all text\\P8_medical\\thesis_dataset\\use_wav_raw\\695405630\\2751240674.wav	0	4	[1.153627872467041, 0.12124203145503998, 0.48516926169395447, 0.13513606786727905, 1.3447538614273071, 0.2927738130092621]	rouhe	1	4
1244	1244	309	yl	cy_571857681_1647865967.wav	D:\\hc--document\\all text\\P8_medical\\thesis_dataset\\use_wav_raw\\571857681\\1647865967.wav	0	5	[1.0575544834136963, 0.25268468260765076, 0.5574360489845276, 0.3633754551410675, 0.2324424684047699, 1.1415339708328247]	yl	1	5
1245	1245	764	jd	cy_621893319_1911419867.wav	D:\\hc--document\\all text\\P8_medical\\thesis_dataset\\use_wav_raw\\621893319\\1911419867.wav	0	2	[0.3072313070297241, 1.8069998025894165, 1.7043442726135254, 0.08962415903806686, 0.4195544421672821, 0.2189139872789383]	fn	0	1
1246	1246	1284	fn	cy_633447214_1974237542.wav	D:\\hc--document\\all text\\P8_medical\\thesis_dataset\\use_wav_raw\\633447214\\1974237542.wav	0	1	[0.3090437650680542, 1.8184856176376343, 1.669804573059082, 0.15859514474868774, 0.481797993183136, 0.3256082534790039]	fn	1	1
1247	1247	1365	wz	cy_699242112_2834421362.wav	D:\\hc--document\\all text\\P8_medical\\thesis_dataset\\use_wav_raw\\699242112\\2834421362.wav	0	3	[1.0185812711715698, 0.01075039990246296, 0.13488666713237762, 1.4222601652145386, 0.4535858929157257, 0.8618544340133667]	wz	1	3
1248	1248	1334	yl	cy_677486924_2365810962.wav	D:\\hc--document\\all text\\P8_medical\\thesis_dataset\\use_wav_raw\\677486924\\2365810962.wav	0	5	[1.048276424407959, 0.45588937401771545, 0.4297599196434021, 0.4038337469100952, 0.17394782602787018, 1.2933882474899292]	yl	1	5
1249	1249	1260	general	dx_84253870_26973819.wav	D:\\hc--document\\all text\\P8_medical\\thesis_dataset\\use_wav_raw\\84253870\\26973819.wav	0	0	[1.0843567848205566, 0.28146883845329285, 0.38206079602241516, 0.6043150424957275, 0.3639174699783325, 1.183440923690796]	yl	0	5
1250	1250	95	general	cy_722736166_3352048667.wav	D:\\hc--document\\all text\\P8_medical\\thesis_dataset\\use_wav_raw\\722736166\\3352048667.wav	0	0	[1.0244073867797852, 0.11315996944904327, 0.30428051948547363, 1.2482869625091553, 0.7661452889442444, 0.6989636421203613]	wz	0	3
1251	1251	165	yl	cy_712861709_3127785416.wav	D:\\hc--document\\all text\\P8_medical\\thesis_dataset\\use_wav_raw\\712861709\\3127785416.wav	0	5	[1.0519962310791016, 0.22958649694919586, 0.5846041440963745, 0.25117990374565125, 0.6662604808807373, 0.7885994911193848]	general	0	0
1252	1252	477	rouhe	cy_641942975_2019216026.wav	D:\\hc--document\\all text\\P8_medical\\thesis_dataset\\use_wav_raw\\641942975\\2019216026.wav	0	4	[1.1653451919555664, 0.0, 0.37087005376815796, 0.9975243210792542, 1.2662789821624756, 0.21492815017700195]	rouhe	1	4
1253	1253	1013	jd	cy_684814193_2525541348.wav	D:\\hc--document\\all text\\P8_medical\\thesis_dataset\\use_wav_raw\\684814193\\2525541348.wav	0	2	[0.604136049747467, 1.269926905632019, 1.376975417137146, 0.14336098730564117, 0.5110191702842712, 0.3414052724838257]	jd	1	2
1254	1254	921	wz	cy_652947031_2076370655.wav	D:\\hc--document\\all text\\P8_medical\\thesis_dataset\\use_wav_raw\\652947031\\2076370655.wav	0	3	[1.2113037109375, 0.26965126395225525, 0.28772085905075073, 0.7168352007865906, 0.44636744260787964, 1.1798018217086792]	general	0	0
1255	1255	924	yl	cy_613989918_1869067439.wav	D:\\hc--document\\all text\\P8_medical\\thesis_dataset\\use_wav_raw\\613989918\\1869067439.wav	0	5	[1.091905951499939, 0.4279025197029114, 0.5399728417396545, 0.38364431262016296, 0.4937571883201599, 1.0560246706008911]	general	0	0
1256	1256	490	wz	cy_701576894_2886296734.wav	D:\\hc--document\\all text\\P8_medical\\thesis_dataset\\use_wav_raw\\701576894\\2886296734.wav	0	3	[0.9855470061302185, 0.05606850981712341, 0.2365580052137375, 1.2205308675765991, 0.5863609313964844, 1.022261619567871]	wz	1	3
1257	1257	1029	jd	cy_722498843_3347259257.wav	D:\\hc--document\\all text\\P8_medical\\thesis_dataset\\use_wav_raw\\722498843\\3347259257.wav	0	2	[0.9054208397865295, 0.08835483342409134, 0.28670385479927063, 1.4983490705490112, 0.8857106566429138, 0.36833885312080383]	wz	0	3
1258	1258	1517	yl	cy_711136555_3095281207.wav	D:\\hc--document\\all text\\P8_medical\\thesis_dataset\\use_wav_raw\\711136555\\3095281207.wav	0	5	[0.7111021280288696, 1.0901978015899658, 0.8434269428253174, 0.42620235681533813, 0.334831178188324, 1.391674518585205]	yl	1	5
1259	1259	1781	rouhe	cy_720083787_3292940257.wav	D:\\hc--document\\all text\\P8_medical\\thesis_dataset\\use_wav_raw\\720083787\\3292940257.wav	0	4	[1.1473479270935059, 0.2269124686717987, 0.31922656297683716, 0.6343798637390137, 1.4922375679016113, 0.46072936058044434]	rouhe	1	4
1260	1260	672	jd	cy_605962806_1826948153.wav	D:\\hc--document\\all text\\P8_medical\\thesis_dataset\\use_wav_raw\\605962806\\1826948153.wav	0	2	[0.48461833596229553, 1.6240729093551636, 1.4935133457183838, 0.23904404044151306, 0.3247375786304474, 0.6426792144775391]	fn	0	1
1261	1261	361	yl	cy_709201170_3056683936.wav	D:\\hc--document\\all text\\P8_medical\\thesis_dataset\\use_wav_raw\\709201170\\3056683936.wav	0	5	[1.1134780645370483, 0.6075345277786255, 0.3299463987350464, 0.7483868598937988, 0.4107050895690918, 1.5835862159729004]	yl	1	5
1262	1262	573	rouhe	cy_711427006_3100769570.wav	D:\\hc--document\\all text\\P8_medical\\thesis_dataset\\use_wav_raw\\711427006\\3100769570.wav	0	4	[1.2561615705490112, 0.1297481209039688, 0.42389988899230957, 0.4557928144931793, 1.0594499111175537, 0.6306149959564209]	general	0	0
1263	1263	1377	rouhe	cy_717442225_3232296003.wav	D:\\hc--document\\all text\\P8_medical\\thesis_dataset\\use_wav_raw\\717442225\\3232296003.wav	0	4	[1.1571792364120483, 0.07953032851219177, 0.30435076355934143, 1.0318942070007324, 1.384414792060852, 0.46788549423217773]	rouhe	1	4
1264	1264	985	fn	cy_697586250_2797394066.wav	D:\\hc--document\\all text\\P8_medical\\thesis_dataset\\use_wav_raw\\697586250\\2797394066.wav	0	1	[0.2222631573677063, 1.92848539352417, 1.718813180923462, 0.08867022395133972, 0.15954309701919556, 0.5276711583137512]	fn	1	1
1265	1265	551	yl	dx_89776229_29748117.wav	D:\\hc--document\\all text\\P8_medical\\thesis_dataset\\use_wav_raw\\89776229\\29748117.wav	0	5	[1.1441622972488403, 0.37073570489883423, 0.40145188570022583, 0.5460948348045349, 0.42927977442741394, 1.3130015134811401]	yl	1	5
1266	1266	1629	jd	cy_680348569_2428394318.wav	D:\\hc--document\\all text\\P8_medical\\thesis_dataset\\use_wav_raw\\680348569\\2428394318.wav	0	2	[0.8582503199577332, 0.08870574831962585, 0.30612027645111084, 1.3790502548217773, 1.3199117183685303, 0.2808059751987457]	wz	0	3
1267	1267	1347	rouhe	cy_717424125_3230769772.wav	D:\\hc--document\\all text\\P8_medical\\thesis_dataset\\use_wav_raw\\717424125\\3230769772.wav	0	4	[0.968148946762085, 0.07412071526050568, 0.2486957311630249, 1.464685320854187, 1.24321711063385, 0.30586856603622437]	wz	0	3
1268	1268	1269	jd	cy_680498847_2431769956.wav	D:\\hc--document\\all text\\P8_medical\\thesis_dataset\\use_wav_raw\\680498847\\2431769956.wav	0	2	[0.4144892990589142, 1.5470199584960938, 1.6405714750289917, 0.11782256513834, 0.4248865842819214, 0.1669202595949173]	jd	1	2
1269	1269	327	fn	dx_89983548_28624408.wav	D:\\hc--document\\all text\\P8_medical\\thesis_dataset\\use_wav_raw\\89983548\\28624408.wav	0	1	[0.1794845014810562, 2.05104923248291, 1.7240384817123413, 0.04078930988907814, 0.2138250768184662, 0.4290612041950226]	fn	1	1
1270	1270	813	general	cy_703958914_2941481092.wav	D:\\hc--document\\all text\\P8_medical\\thesis_dataset\\use_wav_raw\\703958914\\2941481092.wav	0	0	[1.2750964164733887, 0.16998936235904694, 0.27046796679496765, 0.6809443831443787, 1.3946589231491089, 0.3620530664920807]	rouhe	0	4
1271	1271	130	jd	dx_32322379_9599236.wav	D:\\hc--document\\all text\\P8_medical\\thesis_dataset\\use_wav_raw\\32322379\\9599236.wav	0	2	[0.33968544006347656, 1.7381118535995483, 1.6775022745132446, 0.0819869339466095, 0.3012884259223938, 0.34099143743515015]	fn	0	1
1272	1272	743	wz	cy_697975400_2807430946.wav	D:\\hc--document\\all text\\P8_medical\\thesis_dataset\\use_wav_raw\\697975400\\2807430946.wav	0	3	[0.6686760783195496, 0.8388195633888245, 1.1669659614562988, 0.15031850337982178, 0.666877806186676, 0.07114450633525848]	jd	0	2
1273	1273	1346	rouhe	cy_679294074_2404969368.wav	D:\\hc--document\\all text\\P8_medical\\thesis_dataset\\use_wav_raw\\679294074\\2404969368.wav	0	4	[1.0797650814056396, 0.0824510008096695, 0.5242435336112976, 0.222303569316864, 1.3527374267578125, 0.3730410635471344]	rouhe	1	4
1274	1274	1719	wz	dx_87076311_26505907.wav	D:\\hc--document\\all text\\P8_medical\\thesis_dataset\\use_wav_raw\\87076311\\26505907.wav	0	3	[1.1848161220550537, 0.0851934477686882, 0.19554157555103302, 1.1262809038162231, 0.6709330081939697, 0.8679846525192261]	general	0	0
1275	1275	1671	fn	cy_159393055_216764174.wav	D:\\hc--document\\all text\\P8_medical\\thesis_dataset\\use_wav_raw\\159393055\\216764174.wav	0	1	[0.6183816194534302, 1.5426690578460693, 1.443489670753479, 0.12881790101528168, 0.4035477638244629, 0.18396446108818054]	fn	1	1
1276	1276	1736	wz	dx_92807395_32234271.wav	D:\\hc--document\\all text\\P8_medical\\thesis_dataset\\use_wav_raw\\92807395\\32234271.wav	1	3	[1.2103973627090454, 0.09553375840187073, 0.32522040605545044, 0.6111099123954773, 1.2994885444641113, 0.3503171503543854]	rouhe	0	4
1277	1277	479	rouhe	cy_717159506_3224846722.wav	D:\\hc--document\\all text\\P8_medical\\thesis_dataset\\use_wav_raw\\717159506\\3224846722.wav	1	4	[1.2350445985794067, 0.021126847714185715, 0.41684848070144653, 0.22704988718032837, 1.4018768072128296, 0.2911958694458008]	rouhe	1	4
1278	1278	1657	rouhe	cy_716723857_3215984805.wav	D:\\hc--document\\all text\\P8_medical\\thesis_dataset\\use_wav_raw\\716723857\\3215984805.wav	1	4	[0.9199714064598083, 0.049630746245384216, 0.27549034357070923, 1.179228663444519, 1.4307420253753662, 0.32343971729278564]	rouhe	1	4
1279	1279	1308	general	cy_717897481_3242510064.wav	D:\\hc--document\\all text\\P8_medical\\thesis_dataset\\use_wav_raw\\717897481\\3242510064.wav	1	0	[1.0425605773925781, 0.27485737204551697, 0.5445377230644226, 0.3275935649871826, 0.40342995524406433, 0.9824274182319641]	general	1	0
1280	1280	438	jd	cy_219336173_362285231.wav	D:\\hc--document\\all text\\P8_medical\\thesis_dataset\\use_wav_raw\\219336173\\362285231.wav	1	2	[0.5877351760864258, 1.3198533058166504, 1.473368763923645, 0.10984638333320618, 0.5067142844200134, 0.09840123355388641]	jd	1	2
1281	1281	1180	general	cy_683610675_2498906886.wav	D:\\hc--document\\all text\\P8_medical\\thesis_dataset\\use_wav_raw\\683610675\\2498906886.wav	1	0	[1.2600492238998413, 0.2936597764492035, 0.24642756581306458, 0.8610079884529114, 0.450875848531723, 1.263114094734192]	yl	0	5
1282	1282	103	jd	cy_694860638_2739807140.wav	D:\\hc--document\\all text\\P8_medical\\thesis_dataset\\use_wav_raw\\694860638\\2739807140.wav	1	2	[0.9736881256103516, 0.06664736568927765, 0.4111104905605316, 1.1741997003555298, 1.5039119720458984, 0.2791939079761505]	rouhe	0	4
1283	1283	632	fn	dx_91664292_31448578.wav	D:\\hc--document\\all text\\P8_medical\\thesis_dataset\\use_wav_raw\\91664292\\31448578.wav	1	1	[0.3041136562824249, 1.716049313545227, 1.617704153060913, 0.11919514089822769, 0.3277645707130432, 0.42804932594299316]	fn	1	1
1284	1284	716	wz	cy_676483139_2344285508.wav	D:\\hc--document\\all text\\P8_medical\\thesis_dataset\\use_wav_raw\\676483139\\2344285508.wav	1	3	[1.1911921501159668, 0.2892739474773407, 0.2229183465242386, 0.8293609023094177, 0.4524598717689514, 1.2437485456466675]	yl	0	5
1285	1285	1127	wz	cy_700637902_2865610430.wav	D:\\hc--document\\all text\\P8_medical\\thesis_dataset\\use_wav_raw\\700637902\\2865610430.wav	1	3	[0.8584638237953186, 0.053888335824012756, 0.2479146271944046, 1.4777393341064453, 1.31227445602417, 0.29147669672966003]	wz	1	3
1286	1286	1620	wz	cy_694934664_2741387772.wav	D:\\hc--document\\all text\\P8_medical\\thesis_dataset\\use_wav_raw\\694934664\\2741387772.wav	1	3	[1.060963749885559, 0.0, 0.1805296242237091, 1.3224873542785645, 0.6183478236198425, 0.8742586374282837]	wz	1	3
1287	1287	239	general	cy_675168465_2317117152.wav	D:\\hc--document\\all text\\P8_medical\\thesis_dataset\\use_wav_raw\\675168465\\2317117152.wav	1	0	[0.8941662311553955, 0.8115119338035583, 0.9284505844116211, 0.34521225094795227, 0.5538262128829956, 1.0505836009979248]	yl	0	5
1288	1288	506	general	dx_92015742_30982248.wav	D:\\hc--document\\all text\\P8_medical\\thesis_dataset\\use_wav_raw\\92015742\\30982248.wav	1	0	[0.7463054656982422, 0.5576983690261841, 1.0590174198150635, 0.19158264994621277, 0.8650142550468445, 0.1684037148952484]	jd	0	2
1289	1289	993	fn	dx_87471331_25517545.wav	D:\\hc--document\\all text\\P8_medical\\thesis_dataset\\use_wav_raw\\87471331\\25517545.wav	1	1	[0.21060237288475037, 1.9714423418045044, 1.727984070777893, 0.11411281675100327, 0.26721107959747314, 0.47608816623687744]	fn	1	1
1290	1290	1685	wz	cy_724193909_3387786077.wav	D:\\hc--document\\all text\\P8_medical\\thesis_dataset\\use_wav_raw\\724193909\\3387786077.wav	1	3	[1.002462387084961, 0.11364474147558212, 0.28802263736724854, 1.3481647968292236, 1.3263671398162842, 0.30793291330337524]	wz	1	3
1291	1291	1586	rouhe	cy_724659991_3399195822.wav	D:\\hc--document\\all text\\P8_medical\\thesis_dataset\\use_wav_raw\\724659991\\3399195822.wav	1	4	[1.3337332010269165, 0.013490734621882439, 0.305807501077652, 0.5754923820495605, 0.7631651759147644, 0.8897489309310913]	general	0	0
1292	1292	991	general	cy_714913372_3172061890.wav	D:\\hc--document\\all text\\P8_medical\\thesis_dataset\\use_wav_raw\\714913372\\3172061890.wav	1	0	[1.0684058666229248, 0.2424686849117279, 0.3675915002822876, 0.8206478953361511, 0.4247424900531769, 1.1236566305160522]	yl	0	5
1293	1293	1030	fn	cy_667698226_2161364434.wav	D:\\hc--document\\all text\\P8_medical\\thesis_dataset\\use_wav_raw\\667698226\\2161364434.wav	1	1	[0.5228798389434814, 1.6300090551376343, 1.5171133279800415, 0.23981444537639618, 0.3743370771408081, 0.3651692569255829]	fn	1	1
1294	1294	1673	wz	dx_46076054_11789250.wav	D:\\hc--document\\all text\\P8_medical\\thesis_dataset\\use_wav_raw\\46076054\\11789250.wav	1	3	[1.1744308471679688, 0.28516873717308044, 0.21678069233894348, 1.1949429512023926, 0.5609955191612244, 1.1510907411575317]	wz	1	3
1295	1295	802	general	cy_716290101_3204045972.wav	D:\\hc--document\\all text\\P8_medical\\thesis_dataset\\use_wav_raw\\716290101\\3204045972.wav	1	0	[0.797607421875, 0.6335902214050293, 1.0389336347579956, 0.2904164791107178, 0.7839380502700806, 0.0]	jd	0	2
1296	1296	523	rouhe	cy_718008103_3244890436.wav	D:\\hc--document\\all text\\P8_medical\\thesis_dataset\\use_wav_raw\\718008103\\3244890436.wav	1	4	[1.2063206434249878, 0.0, 0.452902615070343, 0.23120088875293732, 1.4676470756530762, 0.31563815474510193]	rouhe	1	4
1297	1297	866	general	dx_82522218_23533257.wav	D:\\hc--document\\all text\\P8_medical\\thesis_dataset\\use_wav_raw\\82522218\\23533257.wav	1	0	[1.2138314247131348, 0.17768259346485138, 0.3823671042919159, 0.689204752445221, 0.7179949283599854, 1.0554945468902588]	general	1	0
1298	1298	1129	fn	cy_672497485_2260334802.wav	D:\\hc--document\\all text\\P8_medical\\thesis_dataset\\use_wav_raw\\672497485\\2260334802.wav	1	1	[0.3155292570590973, 1.7404601573944092, 1.7230323553085327, 0.05051594600081444, 0.30153509974479675, 0.23068399727344513]	fn	1	1
1299	1299	517	general	cy_704657870_2956462868.wav	D:\\hc--document\\all text\\P8_medical\\thesis_dataset\\use_wav_raw\\704657870\\2956462868.wav	1	0	[0.19229687750339508, 2.0174996852874756, 1.7570430040359497, 0.10501657426357269, 0.16405551135540009, 0.5053586959838867]	fn	0	1
1300	1300	593	fn	cy_688092088_2596001892.wav	D:\\hc--document\\all text\\P8_medical\\thesis_dataset\\use_wav_raw\\688092088\\2596001892.wav	1	1	[0.3341144919395447, 1.844046950340271, 1.6323447227478027, 0.08172257989645004, 0.14986352622509003, 0.4558503329753876]	fn	1	1
1301	1301	524	general	dx_90245307_28926002.wav	D:\\hc--document\\all text\\P8_medical\\thesis_dataset\\use_wav_raw\\90245307\\28926002.wav	1	0	[0.5001624822616577, 1.0318617820739746, 1.4304077625274658, 0.06578357517719269, 0.32214048504829407, 0.20689602196216583]	jd	0	2
1302	1302	1552	rouhe	cy_719078580_3268830789.wav	D:\\hc--document\\all text\\P8_medical\\thesis_dataset\\use_wav_raw\\719078580\\3268830789.wav	1	4	[1.0447418689727783, 0.0600970983505249, 0.2762629985809326, 1.2017349004745483, 1.0028445720672607, 0.6778798699378967]	wz	0	3
1303	1303	218	general	cy_242099882_426431706.wav	D:\\hc--document\\all text\\P8_medical\\thesis_dataset\\use_wav_raw\\242099882\\426431706.wav	1	0	[1.2393372058868408, 0.5368806719779968, 0.4177025258541107, 0.746785044670105, 0.7042756080627441, 1.2875698804855347]	yl	0	5
1304	1304	1784	rouhe	cy_722804012_3354118802.wav	D:\\hc--document\\all text\\P8_medical\\thesis_dataset\\use_wav_raw\\722804012\\3354118802.wav	1	4	[0.8674820065498352, 0.07293454557657242, 0.2963614761829376, 1.4711660146713257, 1.320601463317871, 0.356153666973114]	wz	0	3
1305	1305	1634	yl	cy_713856297_3148027145.wav	D:\\hc--document\\all text\\P8_medical\\thesis_dataset\\use_wav_raw\\713856297\\3148027145.wav	1	5	[0.7973549365997314, 0.9929395914077759, 0.8397029638290405, 0.5223599672317505, 0.3956553339958191, 1.5357502698898315]	yl	1	5
1306	1306	1149	yl	cy_606489599_1829629052.wav	D:\\hc--document\\all text\\P8_medical\\thesis_dataset\\use_wav_raw\\606489599\\1829629052.wav	1	5	[0.9348039031028748, 0.06839241832494736, 0.19101575016975403, 1.5347411632537842, 0.7789484262466431, 0.5113255977630615]	wz	0	3
1307	1307	1116	general	dx_90158619_29012968.wav	D:\\hc--document\\all text\\P8_medical\\thesis_dataset\\use_wav_raw\\90158619\\29012968.wav	1	0	[1.1786795854568481, 0.0, 0.2495531588792801, 0.8463916182518005, 0.4546787440776825, 0.9754342436790466]	general	1	0
1308	1308	1625	rouhe	cy_715012022_3174602225.wav	D:\\hc--document\\all text\\P8_medical\\thesis_dataset\\use_wav_raw\\715012022\\3174602225.wav	1	4	[1.155390977859497, 0.0, 0.3768683075904846, 0.29806602001190186, 1.493035078048706, 0.36435914039611816]	rouhe	1	4
1309	1309	203	rouhe	cy_588237586_1735783922.wav	D:\\hc--document\\all text\\P8_medical\\thesis_dataset\\use_wav_raw\\588237586\\1735783922.wav	1	4	[1.1177693605422974, 0.29983121156692505, 0.4701148271560669, 0.40407317876815796, 0.3903154730796814, 0.9766031503677368]	general	0	0
1310	1310	908	yl	dx_60538547_16513771.wav	D:\\hc--document\\all text\\P8_medical\\thesis_dataset\\use_wav_raw\\60538547\\16513771.wav	1	5	[0.18171009421348572, 2.022061347961426, 1.7059307098388672, 0.1277690976858139, 0.1951954960823059, 0.513435959815979]	fn	0	1
1311	1311	597	wz	cy_720957312_3313242747.wav	D:\\hc--document\\all text\\P8_medical\\thesis_dataset\\use_wav_raw\\720957312\\3313242747.wav	1	3	[1.107961654663086, 0.10230377316474915, 0.2984805703163147, 1.1970124244689941, 1.0667937994003296, 0.6985411643981934]	wz	1	3
1312	1312	660	yl	dx_82039250_31352922.wav	D:\\hc--document\\all text\\P8_medical\\thesis_dataset\\use_wav_raw\\82039250\\31352922.wav	1	5	[1.0865628719329834, 0.2126450538635254, 0.12571576237678528, 0.978941798210144, 0.27782130241394043, 1.2732568979263306]	yl	1	5
1313	1313	1138	rouhe	cy_713943113_3150077253.wav	D:\\hc--document\\all text\\P8_medical\\thesis_dataset\\use_wav_raw\\713943113\\3150077253.wav	1	4	[1.1737536191940308, 0.0, 0.23441101610660553, 1.0698740482330322, 0.707783043384552, 0.7287750244140625]	general	0	0
1314	1314	674	jd	cy_599786848_1795185098.wav	D:\\hc--document\\all text\\P8_medical\\thesis_dataset\\use_wav_raw\\599786848\\1795185098.wav	1	2	[0.6762203574180603, 0.7445352077484131, 1.2858057022094727, 0.10661082714796066, 0.3905763328075409, 0.0]	jd	1	2
1315	1315	1399	jd	cy_667977705_2167128588.wav	D:\\hc--document\\all text\\P8_medical\\thesis_dataset\\use_wav_raw\\667977705\\2167128588.wav	1	2	[0.466413676738739, 1.209182858467102, 1.51515531539917, 0.09477121382951736, 0.24988670647144318, 0.12412816286087036]	jd	1	2
1316	1316	528	jd	cy_704968172_2964806524.wav	D:\\hc--document\\all text\\P8_medical\\thesis_dataset\\use_wav_raw\\704968172\\2964806524.wav	1	2	[0.189994215965271, 2.0050370693206787, 1.7275351285934448, 0.12422694265842438, 0.14952364563941956, 0.4773630201816559]	fn	0	1
1317	1317	1317	wz	cy_557552912_1574301896.wav	D:\\hc--document\\all text\\P8_medical\\thesis_dataset\\use_wav_raw\\557552912\\1574301896.wav	1	3	[1.0161590576171875, 0.0, 0.3164801299571991, 1.2225199937820435, 0.8853475451469421, 0.47375327348709106]	wz	1	3
1318	1318	242	general	cy_647997321_2049727487.wav	D:\\hc--document\\all text\\P8_medical\\thesis_dataset\\use_wav_raw\\647997321\\2049727487.wav	1	0	[0.9074524641036987, 0.3547426462173462, 0.7656846046447754, 0.2981422543525696, 1.2064919471740723, 0.0]	rouhe	0	4
1319	1319	1457	general	cy_434060454_1060987899.wav	D:\\hc--document\\all text\\P8_medical\\thesis_dataset\\use_wav_raw\\434060454\\1060987899.wav	1	0	[1.1325016021728516, 0.2079358696937561, 0.4497376084327698, 0.2018258422613144, 1.2054848670959473, 0.3663632571697235]	rouhe	0	4
1320	1320	1588	jd	cy_670033146_2209152762.wav	D:\\hc--document\\all text\\P8_medical\\thesis_dataset\\use_wav_raw\\670033146\\2209152762.wav	1	2	[1.0100926160812378, 0.3545529246330261, 0.6659458875656128, 0.27741101384162903, 0.5872195363044739, 0.6690568923950195]	general	0	0
1321	1321	183	wz	cy_720035514_3291136485.wav	D:\\hc--document\\all text\\P8_medical\\thesis_dataset\\use_wav_raw\\720035514\\3291136485.wav	1	3	[0.9524654150009155, 0.14290910959243774, 0.33240729570388794, 1.2732322216033936, 1.3088569641113281, 0.3406505286693573]	rouhe	0	4
1322	1322	198	jd	cy_719388503_3275955903.wav	D:\\hc--document\\all text\\P8_medical\\thesis_dataset\\use_wav_raw\\719388503\\3275955903.wav	1	2	[1.2464468479156494, 0.15294070541858673, 0.19267205893993378, 0.9245454668998718, 0.40308067202568054, 1.203398585319519]	general	0	0
1323	1323	1026	jd	cy_716480374_3209503496.wav	D:\\hc--document\\all text\\P8_medical\\thesis_dataset\\use_wav_raw\\716480374\\3209503496.wav	1	2	[0.32200372219085693, 1.6243197917938232, 1.7741456031799316, 0.07462483644485474, 0.3619821071624756, 0.20050427317619324]	jd	1	2
1324	1324	1214	yl	cy_715595705_3188016152.wav	D:\\hc--document\\all text\\P8_medical\\thesis_dataset\\use_wav_raw\\715595705\\3188016152.wav	1	5	[0.5456821918487549, 1.664453148841858, 1.5653982162475586, 0.11357325315475464, 0.3774073123931885, 0.2819870710372925]	fn	0	1
1325	1325	873	jd	cy_594417937_1767967295.wav	D:\\hc--document\\all text\\P8_medical\\thesis_dataset\\use_wav_raw\\594417937\\1767967295.wav	1	2	[0.6167604923248291, 0.9675620198249817, 1.2626111507415771, 0.1708514392375946, 0.26999250054359436, 0.2716050148010254]	jd	1	2
1326	1326	776	yl	cy_648518074_2052456785.wav	D:\\hc--document\\all text\\P8_medical\\thesis_dataset\\use_wav_raw\\648518074\\2052456785.wav	1	5	[1.1044297218322754, 0.5382429361343384, 0.29463282227516174, 0.7907048463821411, 0.3903953433036804, 1.4370774030685425]	yl	1	5
1327	1327	1464	wz	cy_69003904_43562396.wav	D:\\hc--document\\all text\\P8_medical\\thesis_dataset\\use_wav_raw\\69003904\\43562396.wav	1	3	[0.9750915765762329, 0.12586389482021332, 0.27508050203323364, 1.4083737134933472, 1.2900338172912598, 0.2804766893386841]	wz	1	3
1328	1328	920	jd	dx_90256404_28998971.wav	D:\\hc--document\\all text\\P8_medical\\thesis_dataset\\use_wav_raw\\90256404\\28998971.wav	1	2	[1.0369142293930054, 0.7126582860946655, 0.6525941491127014, 0.512928307056427, 0.34694892168045044, 1.4736162424087524]	yl	0	5
1329	1329	1434	general	cy_722510242_3348204196.wav	D:\\hc--document\\all text\\P8_medical\\thesis_dataset\\use_wav_raw\\722510242\\3348204196.wav	1	0	[1.232591986656189, 0.2570610046386719, 0.3967845141887665, 0.40860283374786377, 0.4778648018836975, 1.0490319728851318]	general	1	0
1330	1330	250	yl	cy_722292984_3342767144.wav	D:\\hc--document\\all text\\P8_medical\\thesis_dataset\\use_wav_raw\\722292984\\3342767144.wav	1	5	[1.0570834875106812, 0.2330581247806549, 0.48526644706726074, 0.44976526498794556, 0.33439022302627563, 1.147847056388855]	yl	1	5
1331	1331	761	jd	dx_81769691_27378930.wav	D:\\hc--document\\all text\\P8_medical\\thesis_dataset\\use_wav_raw\\81769691\\27378930.wav	1	2	[0.28506889939308167, 1.7814867496490479, 1.6574854850769043, 0.09740571677684784, 0.3634924590587616, 0.3111346960067749]	fn	0	1
1332	1332	1503	fn	dx_91905079_30760076.wav	D:\\hc--document\\all text\\P8_medical\\thesis_dataset\\use_wav_raw\\91905079\\30760076.wav	1	1	[1.0417375564575195, 0.39762622117996216, 0.605790376663208, 0.3065347373485565, 0.3786686658859253, 1.032155156135559]	general	0	0
1333	1333	846	yl	cy_718697223_3260113846.wav	D:\\hc--document\\all text\\P8_medical\\thesis_dataset\\use_wav_raw\\718697223\\3260113846.wav	1	5	[0.9825582504272461, 0.7731676697731018, 0.5053592324256897, 0.6609551906585693, 0.4728793501853943, 1.6349709033966064]	yl	1	5
1334	1334	1577	general	cy_564858557_1610621216.wav	D:\\hc--document\\all text\\P8_medical\\thesis_dataset\\use_wav_raw\\564858557\\1610621216.wav	1	0	[1.0944182872772217, 0.0, 0.36690548062324524, 0.7257541418075562, 1.3344638347625732, 0.21640750765800476]	rouhe	0	4
1335	1335	338	jd	cy_722713089_3351992259.wav	D:\\hc--document\\all text\\P8_medical\\thesis_dataset\\use_wav_raw\\722713089\\3351992259.wav	1	2	[0.21526797115802765, 1.9881473779678345, 1.6944304704666138, 0.1512240618467331, 0.16814690828323364, 0.48888981342315674]	fn	0	1
1336	1336	1402	general	cy_678179799_2380828016.wav	D:\\hc--document\\all text\\P8_medical\\thesis_dataset\\use_wav_raw\\678179799\\2380828016.wav	1	0	[1.1520137786865234, 0.7058379054069519, 0.6011170148849487, 0.5174203515052795, 0.7021110653877258, 1.2968436479568481]	yl	0	5
1337	1337	555	jd	cy_682307032_2470238912.wav	D:\\hc--document\\all text\\P8_medical\\thesis_dataset\\use_wav_raw\\682307032\\2470238912.wav	1	2	[0.2332225739955902, 1.9912843704223633, 1.7001996040344238, 0.1485445201396942, 0.26458877325057983, 0.48267924785614014]	fn	0	1
1338	1338	831	jd	cy_709601718_3064704754.wav	D:\\hc--document\\all text\\P8_medical\\thesis_dataset\\use_wav_raw\\709601718\\3064704754.wav	1	2	[0.40248432755470276, 1.5290745496749878, 1.6653023958206177, 0.04570434242486954, 0.29982855916023254, 0.19196031987667084]	jd	1	2
1339	1339	562	jd	dx_84403808_24246236.wav	D:\\hc--document\\all text\\P8_medical\\thesis_dataset\\use_wav_raw\\84403808\\24246236.wav	1	2	[1.0605456829071045, 0.0, 0.12146636843681335, 1.3974779844284058, 0.8612456321716309, 0.5255463123321533]	wz	0	3
1340	1340	1375	wz	dx_91818253_30936582.wav	D:\\hc--document\\all text\\P8_medical\\thesis_dataset\\use_wav_raw\\91818253\\30936582.wav	1	3	[0.9635686874389648, 0.08822131901979446, 0.22463388741016388, 1.4358384609222412, 0.9339335560798645, 0.4940640926361084]	wz	1	3
1341	1341	1329	rouhe	cy_716447830_3208543986.wav	D:\\hc--document\\all text\\P8_medical\\thesis_dataset\\use_wav_raw\\716447830\\3208543986.wav	1	4	[1.1989272832870483, 0.060523271560668945, 0.3502470850944519, 0.3184800446033478, 1.2256108522415161, 0.3474428653717041]	rouhe	1	4
1342	1342	213	wz	dx_77009183_21808496.wav	D:\\hc--document\\all text\\P8_medical\\thesis_dataset\\use_wav_raw\\77009183\\21808496.wav	1	3	[0.8883228898048401, 0.10445061326026917, 0.3046129643917084, 1.483339548110962, 0.7324575185775757, 0.4969137907028198]	wz	1	3
1343	1343	303	rouhe	cy_717020988_3222592990.wav	D:\\hc--document\\all text\\P8_medical\\thesis_dataset\\use_wav_raw\\717020988\\3222592990.wav	1	4	[1.3205267190933228, 0.0053797513246536255, 0.3128357231616974, 0.2614389657974243, 1.348557949066162, 0.27827346324920654]	rouhe	1	4
1344	1344	1368	yl	cy_722151379_3339705953.wav	D:\\hc--document\\all text\\P8_medical\\thesis_dataset\\use_wav_raw\\722151379\\3339705953.wav	1	5	[1.101747989654541, 0.4540233910083771, 0.5449602007865906, 0.3648452162742615, 0.264227956533432, 1.2116755247116089]	yl	1	5
1345	1345	1560	fn	dx_64648160_17836079.wav	D:\\hc--document\\all text\\P8_medical\\thesis_dataset\\use_wav_raw\\64648160\\17836079.wav	1	1	[0.21953728795051575, 2.072293996810913, 1.7272229194641113, 0.06408481299877167, 0.17328454554080963, 0.46367594599723816]	fn	1	1
1346	1346	405	yl	cy_696206040_2768926612.wav	D:\\hc--document\\all text\\P8_medical\\thesis_dataset\\use_wav_raw\\696206040\\2768926612.wav	1	5	[1.0637328624725342, 0.17399267852306366, 0.5112107396125793, 0.09919341653585434, 1.1797674894332886, 0.6825973987579346]	rouhe	0	4
1347	1347	825	rouhe	cy_446890764_1107486570.wav	D:\\hc--document\\all text\\P8_medical\\thesis_dataset\\use_wav_raw\\446890764\\1107486570.wav	1	4	[0.9236282110214233, 0.0, 0.23130007088184357, 1.3171253204345703, 1.2424447536468506, 0.27734217047691345]	wz	0	3
1348	1348	1645	jd	cy_692063856_2680644492.wav	D:\\hc--document\\all text\\P8_medical\\thesis_dataset\\use_wav_raw\\692063856\\2680644492.wav	1	2	[0.32498738169670105, 1.6678699254989624, 1.7544171810150146, 0.07036992162466049, 0.2846205234527588, 0.3200612962245941]	jd	1	2
1349	1349	893	wz	dx_91774524_30694142.wav	D:\\hc--document\\all text\\P8_medical\\thesis_dataset\\use_wav_raw\\91774524\\30694142.wav	1	3	[0.9043314456939697, 0.08508075773715973, 0.19090873003005981, 1.4785197973251343, 1.1498152017593384, 0.39468830823898315]	wz	1	3
1350	1350	1660	jd	dx_50334501_13055687.wav	D:\\hc--document\\all text\\P8_medical\\thesis_dataset\\use_wav_raw\\50334501\\13055687.wav	1	2	[1.052628993988037, 0.09281700104475021, 0.5554664134979248, 0.29065412282943726, 0.5884814262390137, 0.835975706577301]	general	0	0
1351	1351	1697	rouhe	cy_707036072_3012567004.wav	D:\\hc--document\\all text\\P8_medical\\thesis_dataset\\use_wav_raw\\707036072\\3012567004.wav	1	4	[1.279488444328308, 0.034303341060876846, 0.2995847165584564, 0.5720279216766357, 1.4387239217758179, 0.4088069796562195]	rouhe	1	4
1352	1352	139	rouhe	cy_714743441_3168669978.wav	D:\\hc--document\\all text\\P8_medical\\thesis_dataset\\use_wav_raw\\714743441\\3168669978.wav	1	4	[1.0728185176849365, 0.061344608664512634, 0.14104312658309937, 1.3876830339431763, 0.9701730608940125, 0.4222916066646576]	wz	0	3
1353	1353	1641	fn	cy_163639347_227326064.wav	D:\\hc--document\\all text\\P8_medical\\thesis_dataset\\use_wav_raw\\163639347\\227326064.wav	1	1	[0.24734964966773987, 1.910335898399353, 1.7118653059005737, 0.0674416795372963, 0.20436015725135803, 0.3720248341560364]	fn	1	1
1354	1354	1627	jd	cy_569308789_1633912502.wav	D:\\hc--document\\all text\\P8_medical\\thesis_dataset\\use_wav_raw\\569308789\\1633912502.wav	1	2	[0.294526606798172, 1.5467925071716309, 1.6684198379516602, 0.0826689675450325, 0.2818582355976105, 0.31399500370025635]	jd	1	2
1355	1355	841	general	cy_647500014_2047069913.wav	D:\\hc--document\\all text\\P8_medical\\thesis_dataset\\use_wav_raw\\647500014\\2047069913.wav	1	0	[0.8740375638008118, 0.14104633033275604, 0.38002437353134155, 1.2224152088165283, 1.2133845090866089, 0.4729616045951843]	wz	0	3
1356	1356	234	yl	cy_720723607_3306625791.wav	D:\\hc--document\\all text\\P8_medical\\thesis_dataset\\use_wav_raw\\720723607\\3306625791.wav	1	5	[1.0686299800872803, 0.2741098701953888, 0.5425188541412354, 0.3618888556957245, 0.4105670750141144, 1.0320041179656982]	general	0	0
1357	1357	326	jd	cy_672973508_2270324968.wav	D:\\hc--document\\all text\\P8_medical\\thesis_dataset\\use_wav_raw\\672973508\\2270324968.wav	1	2	[0.9862813949584961, 0.5371440052986145, 0.6023459434509277, 0.28854045271873474, 0.2755822539329529, 1.0695608854293823]	yl	0	5
1358	1358	1729	general	dx_79419293_25942546.wav	D:\\hc--document\\all text\\P8_medical\\thesis_dataset\\use_wav_raw\\79419293\\25942546.wav	1	0	[1.1330437660217285, 0.20693916082382202, 0.5464553833007812, 0.10825241357088089, 1.2200305461883545, 0.35847824811935425]	rouhe	0	4
1359	1359	1734	fn	cy_30992_141821.wav	D:\\hc--document\\all text\\P8_medical\\thesis_dataset\\use_wav_raw\\30992\\141821.wav	1	1	[0.23691296577453613, 2.0489447116851807, 1.7046728134155273, 0.045444853603839874, 0.22046208381652832, 0.3824016749858856]	fn	1	1
1360	1360	884	rouhe	cy_720105377_3292621716.wav	D:\\hc--document\\all text\\P8_medical\\thesis_dataset\\use_wav_raw\\720105377\\3292621716.wav	1	4	[0.9523746967315674, 0.11877726763486862, 0.2598334550857544, 1.4230328798294067, 1.297739863395691, 0.3029629588127136]	wz	0	3
1361	1361	160	general	dx_89723551_29465132.wav	D:\\hc--document\\all text\\P8_medical\\thesis_dataset\\use_wav_raw\\89723551\\29465132.wav	1	0	[0.9695611596107483, 0.3816107511520386, 0.7823269367218018, 0.12533444166183472, 1.2791688442230225, 0.0]	rouhe	0	4
1362	1362	348	wz	dx_43006010_10921197.wav	D:\\hc--document\\all text\\P8_medical\\thesis_dataset\\use_wav_raw\\43006010\\10921197.wav	1	3	[0.8631139397621155, 0.06773591786623001, 0.33791640400886536, 1.4555177688598633, 1.0887213945388794, 0.5041791796684265]	wz	1	3
1363	1363	535	wz	dx_55767971_14948711.wav	D:\\hc--document\\all text\\P8_medical\\thesis_dataset\\use_wav_raw\\55767971\\14948711.wav	1	3	[0.8732884526252747, 0.035194166004657745, 0.25986841320991516, 1.5339171886444092, 1.1598198413848877, 0.33595404028892517]	wz	1	3
1364	1364	1025	rouhe	cy_720260206_3296971719.wav	D:\\hc--document\\all text\\P8_medical\\thesis_dataset\\use_wav_raw\\720260206\\3296971719.wav	1	4	[0.9420222043991089, 0.0555092915892601, 0.30238741636276245, 1.2758973836898804, 1.3968093395233154, 0.23618437349796295]	rouhe	1	4
1365	1365	1218	yl	cy_670119899_2210908648.wav	D:\\hc--document\\all text\\P8_medical\\thesis_dataset\\use_wav_raw\\670119899\\2210908648.wav	1	5	[1.2130804061889648, 0.28941458463668823, 0.38367629051208496, 0.5578383207321167, 0.5313377976417542, 1.0757184028625488]	general	0	0
1366	1366	882	general	cy_633633822_1974624710.wav	D:\\hc--document\\all text\\P8_medical\\thesis_dataset\\use_wav_raw\\633633822\\1974624710.wav	1	0	[1.2373703718185425, 0.24871082603931427, 0.38807472586631775, 0.44716310501098633, 0.5860379934310913, 1.0121270418167114]	general	1	0
1367	1367	478	wz	cy_717900576_3241438103.wav	D:\\hc--document\\all text\\P8_medical\\thesis_dataset\\use_wav_raw\\717900576\\3241438103.wav	1	3	[0.859573245048523, 0.22336144745349884, 0.7824546694755554, 0.16018666326999664, 0.9016321897506714, 0.32898688316345215]	rouhe	0	4
1368	1368	146	wz	cy_718963486_3266447463.wav	D:\\hc--document\\all text\\P8_medical\\thesis_dataset\\use_wav_raw\\718963486\\3266447463.wav	1	3	[1.0144153833389282, 0.12767253816127777, 0.34240785241127014, 1.2197848558425903, 1.398770809173584, 0.19928084313869476]	rouhe	0	4
1369	1369	1783	yl	cy_705923054_2987238172.wav	D:\\hc--document\\all text\\P8_medical\\thesis_dataset\\use_wav_raw\\705923054\\2987238172.wav	1	5	[0.960843026638031, 0.22653114795684814, 0.18572640419006348, 1.2168605327606201, 0.16204604506492615, 1.1470531225204468]	wz	0	3
1370	1370	847	rouhe	cy_712001245_3111736680.wav	D:\\hc--document\\all text\\P8_medical\\thesis_dataset\\use_wav_raw\\712001245\\3111736680.wav	1	4	[1.245369553565979, 0.01780952885746956, 0.33188721537590027, 0.2577139735221863, 1.4026739597320557, 0.25498250126838684]	rouhe	1	4
1371	1371	1447	general	cy_677565194_2367502452.wav	D:\\hc--document\\all text\\P8_medical\\thesis_dataset\\use_wav_raw\\677565194\\2367502452.wav	1	0	[0.9912580251693726, 0.10083477199077606, 0.21921364963054657, 1.4027906656265259, 1.1239054203033447, 0.4051138758659363]	wz	0	3
1372	1372	1623	general	cy_682483609_2474176866.wav	D:\\hc--document\\all text\\P8_medical\\thesis_dataset\\use_wav_raw\\682483609\\2474176866.wav	1	0	[0.7717176675796509, 0.624632716178894, 0.9553118348121643, 0.2471710592508316, 0.37057146430015564, 0.6132349967956543]	jd	0	2
1373	1373	572	general	cy_711236274_3097102988.wav	D:\\hc--document\\all text\\P8_medical\\thesis_dataset\\use_wav_raw\\711236274\\3097102988.wav	1	0	[1.1195659637451172, 0.26314064860343933, 0.2821280062198639, 0.723253607749939, 0.4207582473754883, 1.1750189065933228]	yl	0	5
1374	1374	1459	rouhe	cy_722964597_3359103854.wav	D:\\hc--document\\all text\\P8_medical\\thesis_dataset\\use_wav_raw\\722964597\\3359103854.wav	1	4	[1.2472243309020996, 0.0, 0.3403280973434448, 0.6105241775512695, 1.1693408489227295, 0.20890602469444275]	general	0	0
1375	1375	104	jd	cy_719003509_3267823529.wav	D:\\hc--document\\all text\\P8_medical\\thesis_dataset\\use_wav_raw\\719003509\\3267823529.wav	1	2	[0.9989802837371826, 0.1571585088968277, 0.32381144165992737, 1.2060163021087646, 1.4596812725067139, 0.2799496352672577]	rouhe	0	4
1376	1376	934	fn	cy_705050160_2965956240.wav	D:\\hc--document\\all text\\P8_medical\\thesis_dataset\\use_wav_raw\\705050160\\2965956240.wav	1	1	[0.46877914667129517, 1.5238391160964966, 1.6636625528335571, 0.04703930765390396, 0.2906104028224945, 0.10284852236509323]	jd	0	2
1377	1377	1168	general	dx_49535778_13041666.wav	D:\\hc--document\\all text\\P8_medical\\thesis_dataset\\use_wav_raw\\49535778\\13041666.wav	1	0	[0.9941116571426392, 0.1407414823770523, 0.2995828688144684, 1.293152093887329, 1.4145784378051758, 0.32580438256263733]	rouhe	0	4
1378	1378	1280	general	cy_712712336_3124847576.wav	D:\\hc--document\\all text\\P8_medical\\thesis_dataset\\use_wav_raw\\712712336\\3124847576.wav	1	0	[1.104547381401062, 0.1794833391904831, 0.4886775612831116, 0.33075785636901855, 0.7100718021392822, 0.7133162617683411]	general	1	0
1379	1379	89	wz	dx_89414710_27835794.wav	D:\\hc--document\\all text\\P8_medical\\thesis_dataset\\use_wav_raw\\89414710\\27835794.wav	1	3	[1.0130701065063477, 0.11275555193424225, 0.24015194177627563, 1.4295953512191772, 0.7002391815185547, 0.7032202482223511]	wz	1	3
1380	1380	1406	wz	cy_681720467_2458009632.wav	D:\\hc--document\\all text\\P8_medical\\thesis_dataset\\use_wav_raw\\681720467\\2458009632.wav	1	3	[1.326385498046875, 0.06789305061101913, 0.30752620100975037, 0.19279098510742188, 1.3274005651474, 0.24078111350536346]	rouhe	0	4
1381	1381	978	fn	dx_91156065_30359631.wav	D:\\hc--document\\all text\\P8_medical\\thesis_dataset\\use_wav_raw\\91156065\\30359631.wav	1	1	[0.41419219970703125, 1.62173330783844, 1.4968940019607544, 0.20735731720924377, 0.3205619156360626, 0.7357771992683411]	fn	1	1
1382	1382	1333	fn	cy_562866280_1600313357.wav	D:\\hc--document\\all text\\P8_medical\\thesis_dataset\\use_wav_raw\\562866280\\1600313357.wav	1	1	[0.19845908880233765, 2.0000810623168945, 1.6827995777130127, 0.10233519226312637, 0.18429645895957947, 0.5517951250076294]	fn	1	1
1383	1383	685	wz	dx_90518131_29445356.wav	D:\\hc--document\\all text\\P8_medical\\thesis_dataset\\use_wav_raw\\90518131\\29445356.wav	1	3	[1.119145393371582, 0.0, 0.10353010147809982, 1.2270203828811646, 0.5383896827697754, 0.7029250860214233]	wz	1	3
1384	1384	1760	fn	dx_89804739_28371424.wav	D:\\hc--document\\all text\\P8_medical\\thesis_dataset\\use_wav_raw\\89804739\\28371424.wav	1	1	[0.23092204332351685, 1.8801721334457397, 1.693981409072876, 0.12177558243274689, 0.23536396026611328, 0.4384787976741791]	fn	1	1
1385	1385	1136	rouhe	cy_723024046_3359772075.wav	D:\\hc--document\\all text\\P8_medical\\thesis_dataset\\use_wav_raw\\723024046\\3359772075.wav	1	4	[1.2211723327636719, 0.03522810339927673, 0.39104700088500977, 0.33708515763282776, 1.4369935989379883, 0.40489059686660767]	rouhe	1	4
1386	1386	1225	wz	dx_67735691_18913697.wav	D:\\hc--document\\all text\\P8_medical\\thesis_dataset\\use_wav_raw\\67735691\\18913697.wav	1	3	[1.1566951274871826, 0.0, 0.15785253047943115, 1.162483811378479, 0.7924842834472656, 0.6336269974708557]	wz	1	3
1387	1387	169	rouhe	cy_716651360_3213143126.wav	D:\\hc--document\\all text\\P8_medical\\thesis_dataset\\use_wav_raw\\716651360\\3213143126.wav	1	4	[1.1044297218322754, 0.061331406235694885, 0.47350379824638367, 0.3674994111061096, 1.3399287462234497, 0.3843923509120941]	rouhe	1	4
1388	1388	1324	fn	cy_693879506_2719295064.wav	D:\\hc--document\\all text\\P8_medical\\thesis_dataset\\use_wav_raw\\693879506\\2719295064.wav	1	1	[0.28572002053260803, 1.8612533807754517, 1.601063847541809, 0.13838329911231995, 0.23798954486846924, 0.5654301643371582]	fn	1	1
1389	1389	1533	yl	dx_87863628_25900903.wav	D:\\hc--document\\all text\\P8_medical\\thesis_dataset\\use_wav_raw\\87863628\\25900903.wav	1	5	[0.5845670700073242, 1.487458348274231, 1.1981728076934814, 0.2408551126718521, 0.37617307901382446, 1.0200384855270386]	fn	0	1
1390	1390	319	yl	dx_91500410_30566420.wav	D:\\hc--document\\all text\\P8_medical\\thesis_dataset\\use_wav_raw\\91500410\\30566420.wav	1	5	[1.0506621599197388, 0.5672810673713684, 0.2757517397403717, 0.7341639399528503, 0.32559919357299805, 1.5514206886291504]	yl	1	5
1391	1391	1217	yl	cy_715253772_3180389878.wav	D:\\hc--document\\all text\\P8_medical\\thesis_dataset\\use_wav_raw\\715253772\\3180389878.wav	1	5	[1.0548464059829712, 0.3458765149116516, 0.664364218711853, 0.1630939245223999, 0.9420512318611145, 0.2332449108362198]	general	0	0
1392	1392	1490	general	dx_90869923_30249707.wav	D:\\hc--document\\all text\\P8_medical\\thesis_dataset\\use_wav_raw\\90869923\\30249707.wav	1	0	[1.1007270812988281, 0.13620418310165405, 0.24460604786872864, 1.0875064134597778, 0.32004669308662415, 0.9061404466629028]	general	1	0
1393	1393	915	rouhe	cy_669106704_2190035730.wav	D:\\hc--document\\all text\\P8_medical\\thesis_dataset\\use_wav_raw\\669106704\\2190035730.wav	1	4	[0.5917887687683105, 1.1563009023666382, 1.394740104675293, 0.16855432093143463, 0.23578539490699768, 0.2016492635011673]	jd	0	2
1394	1394	115	rouhe	cy_644598551_2032139762.wav	D:\\hc--document\\all text\\P8_medical\\thesis_dataset\\use_wav_raw\\644598551\\2032139762.wav	1	4	[1.0681644678115845, 0.03112218715250492, 0.18373507261276245, 1.297910213470459, 0.5397390723228455, 0.965961754322052]	wz	0	3
1395	1395	1762	fn	cy_706387562_2998151560.wav	D:\\hc--document\\all text\\P8_medical\\thesis_dataset\\use_wav_raw\\706387562\\2998151560.wav	1	1	[0.19084076583385468, 1.8529410362243652, 1.7473413944244385, 0.0802757740020752, 0.23912838101387024, 0.4628196656703949]	fn	1	1
1396	1396	370	rouhe	dx_72561152_20344828.wav	D:\\hc--document\\all text\\P8_medical\\thesis_dataset\\use_wav_raw\\72561152\\20344828.wav	1	4	[1.1813678741455078, 0.0, 0.40412479639053345, 0.4638684391975403, 1.1878666877746582, 0.26134470105171204]	rouhe	1	4
1397	1397	1701	jd	cy_674681786_2306691020.wav	D:\\hc--document\\all text\\P8_medical\\thesis_dataset\\use_wav_raw\\674681786\\2306691020.wav	1	2	[0.4226495921611786, 1.3791693449020386, 1.6232635974884033, 0.07802513986825943, 0.30295878648757935, 0.09664738178253174]	jd	1	2
1398	1398	1255	yl	cy_679708921_2414276356.wav	D:\\hc--document\\all text\\P8_medical\\thesis_dataset\\use_wav_raw\\679708921\\2414276356.wav	1	5	[0.5092701315879822, 1.4053280353546143, 1.4697812795639038, 0.14300958812236786, 0.4165181517601013, 0.3176669180393219]	jd	0	2
1399	1399	795	yl	cy_700192282_2855746442.wav	D:\\hc--document\\all text\\P8_medical\\thesis_dataset\\use_wav_raw\\700192282\\2855746442.wav	1	5	[1.1139174699783325, 0.11218531429767609, 0.49107930064201355, 0.3848211467266083, 0.6218534111976624, 0.9939999580383301]	general	0	0
1400	1400	642	yl	dx_88040841_26507721.wav	D:\\hc--document\\all text\\P8_medical\\thesis_dataset\\use_wav_raw\\88040841\\26507721.wav	1	5	[0.2340874969959259, 1.968770980834961, 1.6893796920776367, 0.09200622141361237, 0.28976595401763916, 0.46387311816215515]	fn	0	1
1401	1401	575	jd	cy_689266892_2621478714.wav	D:\\hc--document\\all text\\P8_medical\\thesis_dataset\\use_wav_raw\\689266892\\2621478714.wav	1	2	[1.0399240255355835, 0.15825529396533966, 0.37015366554260254, 1.3371027708053589, 1.0937498807907104, 0.3781035840511322]	wz	0	3
1402	1402	1111	wz	dx_92635177_32452694.wav	D:\\hc--document\\all text\\P8_medical\\thesis_dataset\\use_wav_raw\\92635177\\32452694.wav	1	3	[0.8433272242546082, 0.09671428799629211, 0.37187808752059937, 1.338197112083435, 1.3043253421783447, 0.34375134110450745]	wz	1	3
1403	1403	1004	rouhe	cy_710868520_3090125536.wav	D:\\hc--document\\all text\\P8_medical\\thesis_dataset\\use_wav_raw\\710868520\\3090125536.wav	1	4	[1.3501973152160645, 0.060562461614608765, 0.26387539505958557, 0.5194875597953796, 1.3732802867889404, 0.5274427533149719]	rouhe	1	4
1404	1404	123	general	cy_717346427_3229454724.wav	D:\\hc--document\\all text\\P8_medical\\thesis_dataset\\use_wav_raw\\717346427\\3229454724.wav	1	0	[1.2159894704818726, 0.13849285244941711, 0.31688758730888367, 0.5160525441169739, 0.8485747575759888, 0.7884400486946106]	general	1	0
1405	1405	489	rouhe	cy_724436532_3394361691.wav	D:\\hc--document\\all text\\P8_medical\\thesis_dataset\\use_wav_raw\\724436532\\3394361691.wav	1	4	[0.915398359298706, 0.07450778782367706, 0.282841295003891, 1.4927436113357544, 1.1319886445999146, 0.3149551451206207]	wz	0	3
1406	1406	459	yl	cy_720633376_3304763729.wav	D:\\hc--document\\all text\\P8_medical\\thesis_dataset\\use_wav_raw\\720633376\\3304763729.wav	1	5	[1.1631691455841064, 0.36639150977134705, 0.32349810004234314, 0.6079299449920654, 0.2746431231498718, 1.270187497138977]	yl	1	5
1407	1407	1692	jd	dx_88132218_27930943.wav	D:\\hc--document\\all text\\P8_medical\\thesis_dataset\\use_wav_raw\\88132218\\27930943.wav	1	2	[0.999910295009613, 0.5400217771530151, 0.7342066764831543, 0.23246467113494873, 0.20252647995948792, 0.9044938087463379]	general	0	0
1408	1408	1137	wz	dx_67464997_18854935.wav	D:\\hc--document\\all text\\P8_medical\\thesis_dataset\\use_wav_raw\\67464997\\18854935.wav	1	3	[0.8586879968643188, 0.024389637634158134, 0.20392610132694244, 1.512019157409668, 1.1091487407684326, 0.3359501361846924]	wz	1	3
1409	1409	1525	jd	cy_653423999_2078965937.wav	D:\\hc--document\\all text\\P8_medical\\thesis_dataset\\use_wav_raw\\653423999\\2078965937.wav	1	2	[0.908933162689209, 0.9864988923072815, 0.7128510475158691, 0.5997574925422668, 0.35976922512054443, 1.4113781452178955]	yl	0	5
1410	1410	1035	yl	cy_684295630_2514491124.wav	D:\\hc--document\\all text\\P8_medical\\thesis_dataset\\use_wav_raw\\684295630\\2514491124.wav	1	5	[0.5814595222473145, 1.3179008960723877, 1.3291774988174438, 0.20993506908416748, 0.23884233832359314, 0.42783716320991516]	jd	0	2
1411	1411	548	fn	cy_669373631_2195466152.wav	D:\\hc--document\\all text\\P8_medical\\thesis_dataset\\use_wav_raw\\669373631\\2195466152.wav	1	1	[0.40550580620765686, 1.733949899673462, 1.6403340101242065, 0.04676401987671852, 0.3135591745376587, 0.3489660918712616]	fn	1	1
1412	1412	1411	yl	cy_550441763_1539952109.wav	D:\\hc--document\\all text\\P8_medical\\thesis_dataset\\use_wav_raw\\550441763\\1539952109.wav	1	5	[0.9668831825256348, 0.9131092429161072, 0.7577798366546631, 0.46782952547073364, 0.6020105481147766, 1.3209812641143799]	yl	1	5
1413	1413	823	fn	cy_686808787_2567827208.wav	D:\\hc--document\\all text\\P8_medical\\thesis_dataset\\use_wav_raw\\686808787\\2567827208.wav	1	1	[0.35203102231025696, 1.7826054096221924, 1.5752390623092651, 0.1315305083990097, 0.31961578130722046, 0.2938573956489563]	fn	1	1
1414	1414	1506	rouhe	cy_722481494_3346648560.wav	D:\\hc--document\\all text\\P8_medical\\thesis_dataset\\use_wav_raw\\722481494\\3346648560.wav	1	4	[1.1137803792953491, 0.017474137246608734, 0.4101327657699585, 0.3644431233406067, 1.4856681823730469, 0.3246961236000061]	rouhe	1	4
1415	1415	498	general	cy_661931735_2126080778.wav	D:\\hc--document\\all text\\P8_medical\\thesis_dataset\\use_wav_raw\\661931735\\2126080778.wav	1	0	[0.793363094329834, 0.6167929172515869, 1.0387009382247925, 0.22294843196868896, 0.48960503935813904, 0.29433608055114746]	jd	0	2
1416	1416	844	fn	cy_718234304_3250094219.wav	D:\\hc--document\\all text\\P8_medical\\thesis_dataset\\use_wav_raw\\718234304\\3250094219.wav	1	1	[0.20866025984287262, 1.9657799005508423, 1.7026820182800293, 0.07128564268350601, 0.23758071660995483, 0.435184508562088]	fn	1	1
1417	1417	316	yl	cy_634426422_1979342870.wav	D:\\hc--document\\all text\\P8_medical\\thesis_dataset\\use_wav_raw\\634426422\\1979342870.wav	1	5	[0.46197623014450073, 1.6859031915664673, 1.4925857782363892, 0.1522672176361084, 0.24922946095466614, 0.5418180227279663]	fn	0	1
1418	1418	1677	general	cy_689565223_2630394924.wav	D:\\hc--document\\all text\\P8_medical\\thesis_dataset\\use_wav_raw\\689565223\\2630394924.wav	1	0	[1.1906626224517822, 0.14368554949760437, 0.4290197193622589, 0.35318854451179504, 1.491461157798767, 0.30733203887939453]	rouhe	0	4
1419	1419	1499	wz	dx_91860961_31174254.wav	D:\\hc--document\\all text\\P8_medical\\thesis_dataset\\use_wav_raw\\91860961\\31174254.wav	1	3	[1.0774706602096558, 0.14873851835727692, 0.3672889471054077, 1.0335001945495605, 1.102535367012024, 0.533770740032196]	rouhe	0	4
1420	1420	84	rouhe	dx_82027839_31294599.wav	D:\\hc--document\\all text\\P8_medical\\thesis_dataset\\use_wav_raw\\82027839\\31294599.wav	1	4	[1.0029586553573608, 0.0, 0.2597324848175049, 1.3238449096679688, 0.869412362575531, 0.659174382686615]	wz	0	3
1421	1421	928	general	cy_717931294_3242096132.wav	D:\\hc--document\\all text\\P8_medical\\thesis_dataset\\use_wav_raw\\717931294\\3242096132.wav	1	0	[1.094102144241333, 0.061497047543525696, 0.27673062682151794, 1.0992285013198853, 0.6648690104484558, 0.8499106764793396]	wz	0	3
1422	1422	1060	general	dx_87155054_26968359.wav	D:\\hc--document\\all text\\P8_medical\\thesis_dataset\\use_wav_raw\\87155054\\26968359.wav	1	0	[1.294632077217102, 0.3119494915008545, 0.22792205214500427, 0.892270028591156, 0.5145322680473328, 1.2851938009262085]	general	1	0
1423	1423	516	yl	cy_675773135_2329419664.wav	D:\\hc--document\\all text\\P8_medical\\thesis_dataset\\use_wav_raw\\675773135\\2329419664.wav	1	5	[0.2910073399543762, 1.8546605110168457, 1.658673882484436, 0.10839516669511795, 0.31865403056144714, 0.3921411633491516]	fn	0	1
1424	1424	1528	wz	cy_709959941_3070984045.wav	D:\\hc--document\\all text\\P8_medical\\thesis_dataset\\use_wav_raw\\709959941\\3070984045.wav	1	3	[1.3158727884292603, 0.0, 0.3080666661262512, 0.280779093503952, 1.3420565128326416, 0.34443020820617676]	rouhe	0	4
1425	1425	267	fn	cy_686399908_2559109844.wav	D:\\hc--document\\all text\\P8_medical\\thesis_dataset\\use_wav_raw\\686399908\\2559109844.wav	1	1	[0.2740277647972107, 1.8024437427520752, 1.6955817937850952, 0.04683467745780945, 0.3130122125148773, 0.29077818989753723]	fn	1	1
1426	1426	546	wz	cy_717000735_3220809257.wav	D:\\hc--document\\all text\\P8_medical\\thesis_dataset\\use_wav_raw\\717000735\\3220809257.wav	1	3	[1.1312652826309204, 0.03749460726976395, 0.3753237724304199, 0.43750277161598206, 1.3782844543457031, 0.3898155391216278]	rouhe	0	4
1427	1427	1321	jd	cy_645437524_2036082779.wav	D:\\hc--document\\all text\\P8_medical\\thesis_dataset\\use_wav_raw\\645437524\\2036082779.wav	1	2	[0.49445903301239014, 1.1038426160812378, 1.4487087726593018, 0.1873646080493927, 0.229277566075325, 0.23676832020282745]	jd	1	2
1428	1428	1167	rouhe	cy_710220182_3078133954.wav	D:\\hc--document\\all text\\P8_medical\\thesis_dataset\\use_wav_raw\\710220182\\3078133954.wav	1	4	[1.256499171257019, 0.13654622435569763, 0.35330167412757874, 0.23624595999717712, 1.4258440732955933, 0.41299182176589966]	rouhe	1	4
1429	1429	1073	general	cy_705391464_2975704698.wav	D:\\hc--document\\all text\\P8_medical\\thesis_dataset\\use_wav_raw\\705391464\\2975704698.wav	1	0	[1.2178418636322021, 0.3223741352558136, 0.34326693415641785, 0.6524454355239868, 0.40249648690223694, 1.3462797403335571]	yl	0	5
1430	1430	853	general	cy_717687295_3237324340.wav	D:\\hc--document\\all text\\P8_medical\\thesis_dataset\\use_wav_raw\\717687295\\3237324340.wav	1	0	[0.9656428098678589, 0.10559312999248505, 0.20968323945999146, 1.4023404121398926, 1.0295896530151367, 0.43349501490592957]	wz	0	3
1431	1431	1003	yl	dx_87486717_25606127.wav	D:\\hc--document\\all text\\P8_medical\\thesis_dataset\\use_wav_raw\\87486717\\25606127.wav	1	5	[1.0002944469451904, 0.7725871205329895, 0.6181222200393677, 0.5728477239608765, 0.4065173268318176, 1.5516974925994873]	yl	1	5
1432	1432	1407	yl	cy_697278300_2790677352.wav	D:\\hc--document\\all text\\P8_medical\\thesis_dataset\\use_wav_raw\\697278300\\2790677352.wav	1	5	[0.9196893572807312, 0.5483641624450684, 0.682734489440918, 0.3221588730812073, 0.3856395184993744, 1.1216727495193481]	yl	1	5
1433	1433	1752	yl	dx_49425427_12787238.wav	D:\\hc--document\\all text\\P8_medical\\thesis_dataset\\use_wav_raw\\49425427\\12787238.wav	1	5	[1.032186508178711, 0.9614065885543823, 0.5967633724212646, 0.534947395324707, 0.29090893268585205, 1.4897924661636353]	yl	1	5
1434	1434	1072	fn	cy_680498256_2431828282.wav	D:\\hc--document\\all text\\P8_medical\\thesis_dataset\\use_wav_raw\\680498256\\2431828282.wav	1	1	[1.1584500074386597, 0.094142846763134, 0.32353922724723816, 0.6438528299331665, 1.4804694652557373, 0.30854934453964233]	rouhe	0	4
1435	1435	1211	rouhe	cy_675009308_2313745292.wav	D:\\hc--document\\all text\\P8_medical\\thesis_dataset\\use_wav_raw\\675009308\\2313745292.wav	1	4	[1.189557671546936, 0.06040629744529724, 0.37730541825294495, 0.33974605798721313, 1.410788655281067, 0.27930769324302673]	rouhe	1	4
1436	1436	609	fn	cy_722485504_3346865286.wav	D:\\hc--document\\all text\\P8_medical\\thesis_dataset\\use_wav_raw\\722485504\\3346865286.wav	1	1	[0.26890066266059875, 1.9042996168136597, 1.6904973983764648, 0.144187793135643, 0.11833521723747253, 0.518430769443512]	fn	1	1
1437	1437	1700	jd	cy_724231126_3385955893.wav	D:\\hc--document\\all text\\P8_medical\\thesis_dataset\\use_wav_raw\\724231126\\3385955893.wav	1	2	[1.0509052276611328, 0.18685699999332428, 0.319032222032547, 1.0978926420211792, 1.4015543460845947, 0.2543351352214813]	rouhe	0	4
1438	1438	1404	general	cy_714505440_3164590099.wav	D:\\hc--document\\all text\\P8_medical\\thesis_dataset\\use_wav_raw\\714505440\\3164590099.wav	1	0	[0.9948435425758362, 0.26518240571022034, 0.7434427738189697, 0.2272324115037918, 1.2388619184494019, 0.0]	rouhe	0	4
1439	1439	514	fn	cy_724148157_3386686884.wav	D:\\hc--document\\all text\\P8_medical\\thesis_dataset\\use_wav_raw\\724148157\\3386686884.wav	1	1	[0.19068078696727753, 1.982397198677063, 1.7292718887329102, 0.12756229937076569, 0.19333656132221222, 0.5416256785392761]	fn	1	1
1440	1440	418	jd	cy_203404023_323245628.wav	D:\\hc--document\\all text\\P8_medical\\thesis_dataset\\use_wav_raw\\203404023\\323245628.wav	1	2	[0.30009663105010986, 1.8720356225967407, 1.6369564533233643, 0.09379590302705765, 0.26141682267189026, 0.49327540397644043]	fn	0	1
1441	1441	251	fn	cy_721836467_3332156781.wav	D:\\hc--document\\all text\\P8_medical\\thesis_dataset\\use_wav_raw\\721836467\\3332156781.wav	1	1	[0.9245222806930542, 0.0, 0.2419188916683197, 1.274171233177185, 1.2472397089004517, 0.3552631437778473]	wz	0	3
1442	1442	1295	jd	dx_87158921_26990485.wav	D:\\hc--document\\all text\\P8_medical\\thesis_dataset\\use_wav_raw\\87158921\\26990485.wav	1	2	[0.2649657726287842, 1.6849324703216553, 1.5993995666503906, 0.1540316939353943, 0.1910475343465805, 0.2767843008041382]	fn	0	1
1443	1443	1665	fn	dx_88795360_27313691.wav	D:\\hc--document\\all text\\P8_medical\\thesis_dataset\\use_wav_raw\\88795360\\27313691.wav	1	1	[0.3919123709201813, 1.6537295579910278, 1.6736159324645996, 0.08271474391222, 0.26661115884780884, 0.45621857047080994]	jd	0	2
1444	1444	737	fn	cy_675393891_2321892460.wav	D:\\hc--document\\all text\\P8_medical\\thesis_dataset\\use_wav_raw\\675393891\\2321892460.wav	1	1	[0.17889706790447235, 1.9232288599014282, 1.7975082397460938, 0.07789020240306854, 0.21242673695087433, 0.4205504059791565]	fn	1	1
1445	1445	746	fn	cy_598992925_1791015698.wav	D:\\hc--document\\all text\\P8_medical\\thesis_dataset\\use_wav_raw\\598992925\\1791015698.wav	1	1	[0.33919259905815125, 1.7868056297302246, 1.6439685821533203, 0.0621749684214592, 0.2882964611053467, 0.38710859417915344]	fn	1	1
1446	1446	592	yl	cy_719719927_3284657637.wav	D:\\hc--document\\all text\\P8_medical\\thesis_dataset\\use_wav_raw\\719719927\\3284657637.wav	1	5	[0.3971516191959381, 1.5904145240783691, 1.5703682899475098, 0.1591363549232483, 0.16084454953670502, 0.6217348575592041]	fn	0	1
1447	1447	396	yl	cy_717298657_3228299124.wav	D:\\hc--document\\all text\\P8_medical\\thesis_dataset\\use_wav_raw\\717298657\\3228299124.wav	1	5	[1.1673624515533447, 0.6977182626724243, 0.4418530762195587, 0.7036895751953125, 0.43627431988716125, 1.489469051361084]	yl	1	5
1448	1448	785	wz	dx_92379325_32036490.wav	D:\\hc--document\\all text\\P8_medical\\thesis_dataset\\use_wav_raw\\92379325\\32036490.wav	1	3	[0.21171294152736664, 1.9197089672088623, 1.6956939697265625, 0.116681769490242, 0.20812220871448517, 0.49388349056243896]	fn	0	1
1449	1449	83	jd	cy_557355521_1573428749.wav	D:\\hc--document\\all text\\P8_medical\\thesis_dataset\\use_wav_raw\\557355521\\1573428749.wav	1	2	[0.32741472125053406, 1.7499064207077026, 1.7442134618759155, 0.031859468668699265, 0.2145485281944275, 0.3202754855155945]	fn	0	1
1450	1450	238	fn	cy_673570337_2283057060.wav	D:\\hc--document\\all text\\P8_medical\\thesis_dataset\\use_wav_raw\\673570337\\2283057060.wav	1	1	[0.44092559814453125, 1.62432062625885, 1.6567002534866333, 0.10808756202459335, 0.41194766759872437, 0.31202736496925354]	jd	0	2
1451	1451	1615	yl	dx_84099440_28317203.wav	D:\\hc--document\\all text\\P8_medical\\thesis_dataset\\use_wav_raw\\84099440\\28317203.wav	1	5	[0.8278540372848511, 0.682605504989624, 0.7660360336303711, 0.23371540009975433, 0.34793490171432495, 1.1415581703186035]	yl	1	5
1452	1452	1063	fn	dx_87631107_25821372.wav	D:\\hc--document\\all text\\P8_medical\\thesis_dataset\\use_wav_raw\\87631107\\25821372.wav	1	1	[0.17870642244815826, 1.937135100364685, 1.6474400758743286, 0.13626520335674286, 0.1287272423505783, 0.5804089903831482]	fn	1	1
1453	1453	1201	general	dx_88053310_26581327.wav	D:\\hc--document\\all text\\P8_medical\\thesis_dataset\\use_wav_raw\\88053310\\26581327.wav	1	0	[0.9158534407615662, 0.47044047713279724, 0.8061447143554688, 0.1539514660835266, 1.0193508863449097, 0.16886574029922485]	rouhe	0	4
1454	1454	244	jd	cy_724349077_3392243473.wav	D:\\hc--document\\all text\\P8_medical\\thesis_dataset\\use_wav_raw\\724349077\\3392243473.wav	1	2	[0.20967330038547516, 1.9119858741760254, 1.7209460735321045, 0.09494097530841827, 0.2455492466688156, 0.4080549478530884]	fn	0	1
1455	1455	415	yl	dx_86926710_25707835.wav	D:\\hc--document\\all text\\P8_medical\\thesis_dataset\\use_wav_raw\\86926710\\25707835.wav	1	5	[1.023929476737976, 0.28789108991622925, 0.6224079132080078, 0.2531717121601105, 0.42726150155067444, 1.063923716545105]	yl	1	5
[truncated: 140 more rows]
