# Supplementary material for: Tone classification of online medical services based on 1DCNN-BiLSTM
Source: PeerJ Comput Sci. 2024 Sep 23;10:e2325. doi: 10.7717/peerj-cs.2325 (PMC11623085; doi:10.7717/peerj-cs.2325)
Supplement: Supplemental Information 5 — To execute the audio code, use this in conjunction with the combined dataset at figshare: Huang, Cheng (2024). Raw Data .zip. figshare. Dataset. https://doi.org/10.6084/m9.figshare.25013849.v2. [file peerj-cs-10-2325-s005.zip › Code/ThreadingSafetyIter.py]

import threading
'''
    A generic iterator and generator that takes any iterator and wrap it to make it thread safe.
    This method was introducted by Anand Chitipothu in http://anandology.com/blog/using-iterators-and-generators/
    but was not compatible with python 3. This modified version is now compatible and works both in python 2.8 and 3.0 
'''
class threadsafe_iter:
    """Takes an iterator/generator and makes it thread-safe by
    serializing call to the `next` method of given iterator/generator.
    """
    def __init__(self, it):
        self.it = it
        self.lock = threading.Lock()


    def __iter__(self):
        return self


    def __next__(self):
        with self.lock:
            return self.it.__next__()


def threadsafe_generator(f):
    """A decorator that takes a generator function and makes it thread-safe.
    """
    def g(*a, **kw):
        return threadsafe_iter(f(*a, **kw))
    return g
